# Supplementary material for: Global-Mode Analysis of Full-Disk Data from the Michelson Doppler Imager and the Helioseismic and Magnetic Imager
Source: Sol Phys. 2018 Jan 31;293(2):29. doi: 10.1007/s11207-017-1201-5 (PMC6566312; doi:10.1007/s11207-017-1201-5)
Supplement: Supplementary file 2 — (TAR 362.4 MB) [file 11207_2017_1201_MOESM2_ESM.tar › HMI/hmiv72d.8272]

   0  14 2093.5318    0.7743  0.7906  9.5647  0.0000  0.1364   0.1175   0.3259    1.2154   0.0000    -0.0000       0.00000       0.00000       0.00000       0.00000       0.00000       0.00000       0.00000       0.00000       0.00000       0.00000       0.00000
   0  18 2629.6352    2.6333  0.4578 10.5751  0.0000  0.1725   0.5068   0.2871    3.0367   0.0000    -0.0000       0.00000       0.00000       0.00000       0.00000       0.00000       0.00000       0.00000       0.00000       0.00000       0.00000       0.00000
   0  23 3303.6804    3.5797  1.5209 11.7012  0.0079  0.1995   0.4449   0.7347    3.3834   0.0000    -0.0000       0.00000       0.00000       0.00000       0.00000       0.00000       0.00000       0.00000       0.00000       0.00000       0.00000       0.00000
   1  12 1885.0799    0.4544  0.3402 10.1818  0.0000  0.0768   0.0829   0.3409    0.2219   0.0000   480.8144      -23.8179       0.00000       0.00000       0.00000       0.00000       159.223       41.3682       0.00000       0.00000       0.00000       0.00000
   1  14 2156.7859    0.9028  0.8639  9.5212  0.0000  0.0800   0.0776   0.2386    0.8825   0.0000   425.3601      -16.8050       0.00000       0.00000       0.00000       0.00000       93.6885       51.1708       0.00000       0.00000       0.00000       0.00000
   1  15 2291.9871    1.1732  0.8008 -0.0354  0.0000  0.0738   0.1006   0.2386 1000.0000   0.0000   390.2380       67.3873       0.00000       0.00000       0.00000       0.00000       98.0420       44.7782       0.00000       0.00000       0.00000       0.00000
   1  16 2425.3095    1.5917  1.2420 -1.1290  0.0000  0.0999   0.1170   0.2734 1000.0000   0.0000    76.1630      -175.091       0.00000       0.00000       0.00000       0.00000       136.446       63.8827       0.00000       0.00000       0.00000       0.00000
   1  17 2559.1316    1.8482  0.7891 10.9109  0.0000  0.1121   0.1583   0.1820    0.9925   0.0000   634.0251       10.3774       0.00000       0.00000       0.00000       0.00000       157.162       63.1238       0.00000       0.00000       0.00000       0.00000
   1  19 2828.2784    3.2163  0.8781 -2.8897  0.0000  0.0703   0.2611   0.2625 1000.0000   0.0000   411.8090       83.9320       0.00000       0.00000       0.00000       0.00000       84.9192       52.1312       0.00000       0.00000       0.00000       0.00000
   1  20 2963.2609    3.7169  0.9757 -2.2728  0.0000  0.1038   0.4045   0.3870 1000.0000   0.0000   439.9573      -2.88852       0.00000       0.00000       0.00000       0.00000       126.237       49.1870       0.00000       0.00000       0.00000       0.00000
   1  21 3098.1863    4.4461  0.6881 12.5185  0.0000  0.0684   0.3924   0.1822    1.2263   0.0000   381.4272       73.3204       0.00000       0.00000       0.00000       0.00000       94.9720       46.8091       0.00000       0.00000       0.00000       0.00000
   1  22 3233.2128    3.7471  0.5168 13.9237  0.0000  0.1259   0.3903   0.1626    0.3627   0.0000   355.6501       21.4914       0.00000       0.00000       0.00000       0.00000       168.467       69.6429       0.00000       0.00000       0.00000       0.00000
   1  23 3368.4279    3.4159  1.4121 12.6966  0.0000  0.1112   0.2794   0.4190    1.1497   0.0000   350.5818       157.718       0.00000       0.00000       0.00000       0.00000       144.841       73.3621       0.00000       0.00000       0.00000       0.00000
   1  25 3639.9877    2.5266  4.0097 10.0999 -0.0206  0.1886   0.1276   0.7049    3.5372   0.0000   306.8400       246.622       0.00000       0.00000       0.00000       0.00000       242.232       126.250       0.00000       0.00000       0.00000       0.00000
   1  26 3776.5768    1.9503  6.1375  8.4075  0.0061  0.2500   0.0651   0.8806    2.3727   0.0000    11.0371      0.547943       0.00000       0.00000       0.00000       0.00000       303.672       183.496       0.00000       0.00000       0.00000       0.00000
   2  11 1810.1872    0.3346  0.5205  9.9642  0.0000  0.0603   0.0315   0.1966    0.1328   0.0000   409.4173       50.9095       32.0826       11.9975       0.00000       0.00000       43.6386       32.4239       27.7221       7.88938       0.00000       0.00000
   2  13 2082.0613    0.7627  0.5346 10.2169  0.0000  0.1536   0.0683   0.1531    0.2197   0.0000   422.1665      -48.1668       22.6246       2.84244       0.00000       0.00000       33.2207       100.368       14.7873       29.5770       0.00000       0.00000
   2  14 2217.6226    0.9948  0.7429  9.5862  0.0000  0.0586   0.0669   0.1595    0.6175   0.0000   511.7170      -18.4596      -20.0554      -3.12964       0.00000       0.00000       48.0303       34.7966       20.3605       6.46179       0.00000       0.00000
   2  17 2619.7148    2.3254  0.9321  1.0039  0.0000  0.0646   0.1379   0.1577 1000.0000   0.0000   464.8575       35.1767       30.2755       2.54407       0.00000       0.00000       46.3921       36.1078       24.5711       7.53326       0.00000       0.00000
   2  18 2754.4840    2.6836  0.7476 12.1529  0.0000  0.0539   0.1850   0.1693    0.4883   0.0000   473.1938       1.26287      -16.6375       3.85684       0.00000       0.00000       40.1967       32.9210       18.3953       7.97852       0.00000       0.00000
   2  19 2889.5977    3.4674  0.7997  3.6050  0.0000  0.0579   0.2570   0.2154 1000.0000   0.0000   420.3261       3.17604      -8.10843     -0.534875       0.00000       0.00000       50.4760       44.0051       15.7641       5.84673       0.00000       0.00000
   2  20 3024.7909    3.9817  0.8809  5.6371  0.0000  0.0573   0.2364   0.1675  568.8490   0.0000   467.5381       63.2239      0.781026       6.76619       0.00000       0.00000       45.0348       33.9053       20.8174       6.56872       0.00000       0.00000
   2  21 3159.9675    4.2515  1.1492  1.9894  0.0000  0.0612   0.2395   0.2172 1000.0000   0.0000   376.2542       28.5305       27.3306       22.6920       0.00000       0.00000       47.1220       37.4750       21.1188       7.60422       0.00000       0.00000
   2  22 3294.9735    3.9056  1.4473  4.1436  0.0000  0.0814   0.1974   0.2368 1000.0000   0.0000   349.2006       57.9166      -10.3534       7.42441       0.00000       0.00000       66.6022       51.7348       26.1487       8.83787       0.00000       0.00000
   2  23 3430.7557    3.3017  2.1043  9.1359  0.0000  0.0920   0.1376   0.2751    8.1513   0.0000   338.3361       81.5585       15.5154     -0.381907       0.00000       0.00000       67.2829       54.4462       32.3563       11.2517       0.00000       0.00000
   2  24 3566.8465    2.4665  3.1625 11.4744  0.0000  0.1339   0.0945   0.3647    0.4102   0.0000   383.4814      -36.3650       20.6477       25.0313       0.00000       0.00000       98.6287       83.7421       44.6011       18.4065       0.00000       0.00000
   3  12 2001.1343    0.5907  0.5071 10.0848  0.0000  0.0464   0.0395   0.0944    0.1635   0.0000   434.3268      -6.48534      -5.09631       17.4248      -10.1517    -0.0265194       21.6718       21.2515       16.9240       10.6544       4.93874       1.48952
   3  13 2137.7670    0.7242  0.6690 10.0166  0.0000  0.0481   0.0441   0.1260    0.2296   0.0000   399.1865       32.4740      -7.22286       8.31621    -0.0224681      0.189962       21.2907       22.9722       16.0617       9.56113       4.45967       1.52843
   3  14 2273.3447    1.0979  0.7802  9.8540  0.0007  0.0500   0.0598   0.1197    0.4532   0.0000   467.2395       5.13641       32.5285       23.0390      -11.6207      0.771909       27.4983       25.6253       17.9833       10.6252       4.27533       1.30271
   3  15 2407.5559    1.4518  0.8919 10.9407  0.0000  0.0507   0.0773   0.1507    0.3839   0.0000   449.9833      -34.3748      -20.3450      -1.71354       14.0696      0.242686       25.7167       24.7571       18.6888       10.8323       5.07967       1.48705
   3  17 2676.1615    2.3059  1.0061 11.1628  0.0000  0.0640   0.1167   0.1607    0.7817   0.0000   404.1456       14.0711      -42.2146      -12.0024      -2.70606      0.151285       29.7278       22.7465       23.3681       14.8601       6.76773       1.54488
   3  19 2947.0050    3.8853  0.7259 11.7887  0.0000  0.0494   0.2110   0.1186    0.8315   0.0000   400.9088       14.4246       14.6554       6.93541       1.47104      -1.29722       22.6391       21.5876       17.1815       8.46826       4.81224       1.30342
   3  21 3217.8202    3.9080  1.2024 12.6466  0.0000  0.0623   0.1983   0.1786    0.7151   0.0000   428.9367       16.7077      -16.4799       11.6474      -5.84851      0.884903       33.6411       29.1387       22.9521       14.4417       5.90589       1.57131
   3  22 3353.4812    3.5413  1.7637 11.7723  0.0000  0.0743   0.1427   0.2085    0.7450   0.0000   459.8973       35.3236      -44.8484       29.1576      0.479328      -1.47335       38.7430       34.1369       28.0329       16.3585       7.50100       1.93744
   3  23 3489.4766    2.9747  2.1980 11.2324  0.0323  0.0931   0.1140   0.2502    0.4992   0.0000   455.5350       37.9012       2.92290       4.48394      -4.84382      -1.37869       46.6681       35.5625       34.7839       23.3289       9.67450       2.28842
   3  24 3625.8846    2.4798  4.0168 10.7058 -0.0011  0.1119   0.0653   0.3345    0.3655   0.0000   472.9214       39.8157       21.2998      -19.9679       3.03929      -4.67312       55.6980       52.6415       40.8499       23.8189       11.0921       3.19537
   3  25 3762.5675    2.0569  5.1913 10.3180  0.0000  0.1374   0.0513   0.3755    0.3571   0.0000   427.2787       19.9929      -46.2776      -11.4533       33.1997       3.91083       67.1734       65.1642       48.4716       29.7661       13.0657       4.09697
   4  10 1778.0416    0.3529  0.2793  9.9421  0.0000  0.0314   0.0300   0.0720    0.0848   0.0000   454.9325       13.9768       11.3404      -2.64310     -0.601729     -0.915571       11.0737       11.9971       11.3842       6.87202       4.85790       1.91566
   4  11 1914.7237    0.4119  0.2685 10.1523  0.0000  0.0312   0.0349   0.0644    0.0894   0.0000   440.8506      -5.24233     0.0228431       8.70854       8.04130       3.99355       10.4520       10.8535       10.1119       6.55084       4.11733       2.16245
   4  12 2051.6630    0.6286  0.4389 10.2055  0.0000  0.0325   0.0434   0.0989    0.1273   0.0000   460.6204       8.57601       11.2243      -12.7211       6.99115       2.75112       11.9272       12.2581       11.2746       6.74694       4.52396       2.05125
   4  13 2188.2586    0.9663  0.6563  9.8619  0.0000  0.0445   0.0527   0.1032    0.3484   0.0000   412.0671       20.6263       1.68391       11.8382       15.6906      -1.05306       14.6436       14.5130       13.7497       9.91207       5.49309       3.48110
   4  17 2728.4828    2.6387  0.8623 12.0484  0.0000  0.0493   0.1278   0.1259    0.4130   0.0000   420.1505       25.2860       2.94625      -1.55603      0.615617       6.17837       21.4256       21.3479       16.9419       11.8979       6.32585       3.34584
   4  18 2864.1765    3.4909  0.8869  3.3531  0.0000  0.0513   0.1501   0.1021 1000.0000   0.0000   431.8138      -9.96470       12.6886      -4.02242      -5.21453       1.37668       23.5915       19.7233       17.5917       13.5969       7.76572       3.72156
   4  20 3135.8595    4.0310  1.2416  4.7265  0.0000  0.0566   0.1706   0.1443 1000.0000   0.0000   484.1712       16.9483     -0.766832       18.2874       3.09730      -4.92326       23.7413       22.6182       20.6984       13.4189       7.75652       4.11985
   4  22 3408.2013    3.1288  2.1568 10.9838  0.0000  0.0711   0.0958   0.1901    0.6881   0.0000   425.8369       39.4861       22.2150       21.9741      -1.38034      -9.63363       25.3164       27.9445       22.1904       16.9891       10.1733       4.76160
   4  23 3544.8023    2.9105  2.8892 10.7719  0.0000  0.0801   0.0822   0.2413    0.6021   0.0000   400.0846      -32.6695      -8.05368       12.8647       3.95887      -3.07483       31.5069       31.9760       27.2667       19.1413       11.2909       5.45744
   4  24 3681.3169    2.2203  4.9630 10.5264  0.0000  0.1159   0.0477   0.3216    0.2682   0.0000   397.8333       74.6647       59.9891      -45.7011      -14.0659      -14.6794       42.0908       44.7309       36.1955       27.3527       16.0884       7.87149
   4  27 4093.7451    1.3061  9.3924 10.2572  0.0000  0.2035   0.0283   0.5742    0.1566   0.0000   475.8322       70.9561       27.6397       43.2599      -8.74859       17.9872       74.5975       78.5154       67.0888       48.8133       29.4529       14.5354
   5  10 1823.4316    0.4021  0.3240 10.0194  0.0000  0.0402   0.0312   0.0799    0.0807   0.0000   436.8053      -2.76943       6.02391      -1.64927      -2.64522      0.814858       16.5531       15.4567       10.7770       9.37819       6.88192       4.80395
   5  11 1960.5455    0.5020  0.4949 10.1322  0.0000  0.0374   0.0308   0.1020    0.1019   0.0000   442.6884       3.43836      -17.1306     -0.119340      -1.76916      -3.92014       12.0294       13.2543       12.8529       7.85504       5.19566       2.95430
   5  12 2098.3606    0.6924  0.6523 10.0643  0.0000  0.0395   0.0342   0.0954    0.1520   0.0000   465.8107      0.843526      -5.21266       14.1584       14.2925       2.70719       11.2130       12.9927       11.9601       8.46368       7.11810       3.70562
   5  13 2235.4641    0.8978  0.7920 10.5080  0.0000  0.0516   0.0415   0.0978    0.1819   0.0000   424.2680      -9.18761       28.5419      -4.80838      -3.18561      0.489110       13.7108       14.0519       14.9878       11.3717       7.14658       4.87203
   5  14 2370.9284    1.2634  0.7853 11.0595  0.0000  0.0413   0.0562   0.1001    0.1998   0.0000   428.8632       8.42642      -27.6730       8.46425       13.8477       14.7118       12.4158       13.7788       11.8633       9.34877       6.73707       4.09957
   5  15 2506.1414    1.7204  0.9836 10.8988  0.0006  0.0451   0.0698   0.1189    0.3759   0.0000   412.6468       3.28677      -24.9220       15.7291       8.63377       3.85830       12.8756       14.5409       12.4683       9.95416       7.02459       4.03536
   5  16 2641.2185    2.1684  0.8685 11.6847  0.0000  0.0453   0.0914   0.1038    0.3064   0.0000   452.0126       3.96240       7.99938      -6.88917      -7.83031       7.28682       15.5961       14.9815       12.8491       11.9763       7.49635       4.07907
   5  17 2777.3021    3.0233  0.9073 -1.3254  0.0000  0.0419   0.1202   0.1088 1000.0000   0.0000   420.3608      0.206024      -8.70800       6.57561       5.65439       3.98205       15.3873       16.7408       13.6722       10.3464       6.92551       3.85721
   5  18 2913.7597    3.5417  0.8578  2.9486  0.0000  0.0369   0.1414   0.1044 1000.0000   0.0000   430.3080       27.8674       13.1661      -3.04873       3.73074      -1.47399       11.3965       11.9271       10.1253       8.63007       6.59618       4.07535
   5  19 3049.9506    4.2393  0.9548 12.1144  0.0000  0.0483   0.1853   0.1139    1.3104   0.0000   430.8032       13.8053     -0.113542      -3.35216       11.9832       8.11539       13.0051       16.6121       13.1127       10.7761       7.51299       4.31956
   5  21 3322.5690    3.4085  1.7499 12.1371  0.0000  0.0657   0.1142   0.1647    0.5158   0.0000   435.6514       34.6932     -0.868708       1.55723      -7.23237      -8.26534       19.3601       22.2392       18.6828       14.7578       11.5613       6.42858
   5  22 3459.4840    2.9757  2.2450 11.7133  0.0000  0.0721   0.0916   0.2058    0.4666   0.0000   444.0204       111.395       9.76341       3.30283       2.76328     -0.446133       22.8228       25.3877       21.6464       17.4039       11.2785       6.67199
   5  23 3596.8209    2.4900  3.3422 11.5315  0.0000  0.0928   0.0660   0.2410    0.2671   0.0000   365.9374      -5.50486      -14.9549       40.5015       1.18553      -13.6692       29.4194       31.8243       29.0669       21.8318       15.4127       8.80737
   5  26 4009.6428    1.5095  7.7584 10.0127  0.0000  0.1523   0.0271   0.4348    0.1762   0.0000   467.4759       87.2381      -8.47587       33.9293      -1.87315       23.0450       44.8641       52.3521       43.6866       35.8160       23.8453       14.6650
   6   9 1727.7718    0.3236  0.1642  9.9594  0.0000  0.0292   0.0313   0.0448    0.0619   0.0000   429.1180      -8.61594       11.2934       4.69537       4.22468       3.70205       7.90377       6.13702       7.72965       5.96930       5.03909       2.75762
   6  10 1866.1215    0.4525  0.2997 10.0947  0.0000  0.0336   0.0326   0.0686    0.0826   0.0000   435.8824      -2.42960       18.9610       2.08971       4.82301      -2.71901       8.32242       9.28653       7.59549       5.91878       4.78456       3.29423
   6  11 2004.0718    0.6179  0.5348  9.9486  0.0000  0.0374   0.0312   0.0819    0.1317   0.0000   441.9744      -8.80451       10.1025      -14.5229       7.44899      -1.38598       11.6366       12.0844       10.2533       7.56047       6.73179       4.46415
   6  12 2142.5161    0.8029  0.6325 10.1179  0.0000  0.0334   0.0371   0.0834    0.1515   0.0000   442.2306      -8.81986       10.4260      -15.2523       4.43883       1.40371       9.41454       9.62574       8.92085       7.62413       5.81521       3.65164
   6  13 2279.8554    1.1539  0.6569 10.6492  0.0000  0.0632   0.0533   0.0874    0.1997   0.0000   443.5964       13.0945       2.37529      -9.10031     -0.609259       6.08666       23.4266       27.8887       25.6690       17.9779       11.0881       5.19228
   6  14 2415.5297    1.4654  0.8382 11.1624  0.0000  0.0410   0.0576   0.0921    0.1862   0.0000   436.2169       8.55829       7.73666      -5.17196      -1.60839       3.86690       11.8263       12.8003       12.2694       9.36803       6.91205       4.55696
   6  15 2551.0571    1.8918  1.0472 11.1995  0.0000  0.0438   0.0702   0.1091    0.2963   0.0000   436.8288      -8.74791       13.3722      -14.8118       10.9992       1.06328       13.4875       13.8543       12.7984       10.9529       7.71726       5.17871
   6  16 2687.0944    2.5497  0.7345 11.7582  0.0000  0.0358   0.1041   0.0846    0.2515   0.0000   434.9390      -4.76545       4.12416      -10.4233      -12.4981      -1.84135       10.2693       11.6091       10.6702       8.59005       5.92503       4.00656
   6  17 2823.7667    2.9799  0.7603 12.5702  0.0000  0.0368   0.1218   0.0849    0.2124   0.0000   458.2594       17.3188      -5.41757      -11.4739       9.91373       3.93768       9.02627       10.3758       9.96508       7.87456       5.99486       3.74101
   6  18 2960.7241    3.7505  0.7128 12.7386  0.0000  0.0328   0.1583   0.0779    0.2330   0.0000   417.4144       15.7490       12.5729       16.6552      -9.58042      -7.02494       9.31716       10.4707       9.75805       7.77625       5.45857       3.80079
   6  19 3097.3185    4.0140  0.8053 13.0221  0.0000  0.0352   0.1632   0.0920    0.2623   0.0000   432.2406     -0.542614      -4.11386      -1.26413      -10.5620       5.27649       9.93092       11.5531       10.3045       8.53075       5.85207       3.69239
   6  20 3234.0354    3.9729  1.1620 13.1744  0.0000  0.0478   0.1482   0.1262    0.3321   0.0000   431.0017       17.2290       31.7242       13.7545      -11.7751      -12.2908       12.9657       13.0693       11.1177       10.7626       8.86881       5.84454
   6  21 3370.9513    3.3249  2.0306 11.8229  0.0000  0.0670   0.0909   0.1657    0.4108   0.0000   450.1182       28.4041       6.65519       9.46273       14.0689       1.23958       14.6411       19.5488       15.3326       14.7760       10.4633       7.54502
   6  23 3646.2057    2.3079  3.8360 11.1418  0.0000  0.0909   0.0493   0.2473    0.2113   0.0000   422.5097      -20.0907      -4.43947       23.7218       13.9245       10.5463       23.1634       26.5641       23.8319       21.3797       15.4150       10.7917
   6  24 3783.9879    2.0127  5.0455 10.5444  0.0000  0.1057   0.0389   0.2944    0.2232   0.0000   427.3737       58.9446       40.9641       44.5153       6.02914       1.50881       26.4604       31.7772       28.7049       24.3263       17.5782       11.7450
   6  26 4060.7158    1.4032  9.0746 10.1394  0.0000  0.1613   0.0218   0.4601    0.1095   0.0000   506.9694      -6.24158       46.8797       24.7580       9.74630      -18.6697       39.3696       47.7023       42.4072       37.0275       27.0875       18.5227
   7  10 1906.8320    0.4475  0.3230 10.1485  0.0000  0.0342   0.0285   0.0635    0.0715   0.0000   430.8525      -7.76749       15.4199       7.50096      -2.82796       8.32614       8.08970       8.25238       7.78901       6.85809       5.41147       3.75367
   7  11 2045.8109    0.6070  0.5753 10.2325  0.0000  0.0314   0.0285   0.0836    0.1006   0.0000   434.6663     -0.165959       5.22380       1.45510      -1.59747       2.23282       7.55133       8.59235       7.79521       6.37217       6.16045       4.36754
   7  12 2184.5305    0.8850  0.6370 10.4511  0.0000  0.0294   0.0372   0.0797    0.1315   0.0000   434.2910      -13.7624       20.1837       9.42319      -6.01612      -4.91684       7.22086       8.00598       7.42323       6.29117       4.80023       4.28720
   7  13 2322.1018    1.1834  0.7729 10.7650  0.0000  0.0337   0.0451   0.0879    0.1637   0.0000   427.2326      -4.35626       6.04299      -2.01647      -1.41774       2.25080       8.70868       10.4456       9.48364       7.49259       6.52324       4.43569
   7  14 2458.2011    1.6811  0.8201 11.3824  0.0000  0.0329   0.0627   0.0890    0.1785   0.0000   424.6456       24.7789       1.83217       8.61477      -1.61058       3.13594       7.51232       9.02567       8.52918       7.12643       5.68957       3.93979
   7  15 2594.2456    1.9866  0.9976 11.5815  0.0013  0.0419   0.0695   0.0993    0.2255   0.0000   433.7980       11.3573       13.6906      -4.58125      -1.69802      -3.94222       8.72383       11.2888       10.0955       8.19930       6.90667       5.04496
   7  16 2731.1380    2.6314  0.8505 12.0274  0.0000  0.0357   0.0952   0.0822    0.2310   0.0000   436.3372      -6.77759       18.6305      -2.29342       5.51228      -5.08237       8.35622       9.65547       9.30618       7.41873       6.13638       4.61796
   7  17 2868.3494    3.0754  0.8937 12.7835  0.0000  0.0365   0.1134   0.0976    0.2044   0.0000   442.6370      -5.51722       6.65355       5.91122      -5.06097     -0.445824       8.91787       9.98375       9.95745       8.19293       6.41272       4.42121
   7  18 3005.7083    3.9317  0.9201 12.7417  0.0000  0.0356   0.1383   0.0927    0.2688   0.0000   435.9520       12.0699       9.35673       3.38618   -0.00595614      -4.11990       8.84177       9.73222       9.45399       8.17410       6.08214       4.39762
   7  19 3142.8117    4.0486  0.8290 13.2716  0.0000  0.0356   0.1484   0.0803    0.2011   0.0000   445.6474       19.6759       7.87440      -1.87803       1.61182      -10.2115       8.65305       10.3868       9.65119       8.42231       6.29113       4.13506
   7  20 3279.9095    3.7107  1.3828 12.8770 -0.0027  0.0440   0.1165   0.1276    0.2370   0.0000   434.1460       19.4514       8.06385       12.3533      -6.08999      0.740519       10.2740       11.0877       11.1596       9.76817       7.65908       5.33392
   7  21 3417.5424    3.2054  1.8703 12.1244  0.0000  0.0518   0.0861   0.1417    0.2534   0.0000   431.4196      -8.29529      -4.34653       10.6732      0.298360       3.43151       12.6215       13.8339       13.2903       11.7076       9.00642       6.47236
   7  22 3555.3352    2.6463  3.0618 11.3471  0.0000  0.0707   0.0579   0.1939    0.2396   0.0000   439.2990       39.5708       13.6125       8.30839       7.22220       2.36056       15.6726       19.5237       17.9086       15.5103       11.7311       8.31504
   7  23 3693.5331    2.2292  4.1095 10.9715  0.0000  0.0851   0.0415   0.2295    0.1883   0.0000   434.9328       53.8510       22.1097       1.07056      -5.05705      -23.1353       19.1635       22.7143       21.9307       19.1934       14.1928       9.97410
   7  24 3831.9859    1.7762  5.7446 10.7257  0.0000  0.1097   0.0306   0.3054    0.1300   0.0000   406.6331       75.3891       27.4370       16.5080       13.7605      -9.55223       24.4404       29.1761       27.7872       24.0213       18.4369       13.8680
   7  25 3970.6139    1.5517  7.6458 10.3770  0.0000  0.1340   0.0240   0.3672    0.1116   0.0000   395.7471      -2.24613       4.31075       44.7624      -20.2582      -1.21501       29.6250       35.1048       32.8530       29.0938       23.3411       16.4291
   7  29 4526.7945    0.7334 15.2587 10.0450 -0.0022  0.3056   0.0132   0.8451    0.0599   0.0000   399.9314       64.2550       54.7156       34.5947       46.5736       26.8276       61.5220       77.2136       74.9909       64.7115       49.8595       36.1039
   8   8 1665.7419    0.2734  0.1880 10.0630  0.0000  0.0210   0.0216   0.0520    0.0536   0.0000   438.2929     -0.747990       11.1610      0.229895      -1.18755      -1.23209       4.54456       4.85782       4.85191       4.29008       3.80576       2.88743
   8   9 1806.1821    0.3551  0.3191 10.0525  0.0000  0.0284   0.0210   0.0581    0.0647   0.0000   443.9716       5.91791       17.9577    -0.0292403       1.96016      -2.70952       5.34780       6.62957       7.65344       6.25163       4.30103       3.28972
   8  10 1946.1127    0.5167  0.3896 10.2246  0.0000  0.0219   0.0281   0.0736    0.0749   0.0000   436.3913      -12.6511       9.46273      -10.8670      -1.64316       1.22013       4.56750       5.50884       5.53874       4.56855       3.72541       2.93602
   8  11 2086.1931    0.6971  0.5809 10.1003  0.0000  0.0299   0.0299   0.0773    0.1102   0.0000   434.0487       4.33064       13.1171       4.38554      -2.79798      -1.61246       6.69288       8.22658       7.61234       6.33497       4.84450       3.30652
   8  12 2225.0983    0.9468  0.7059 10.6215  0.0000  0.0318   0.0371   0.0819    0.1295   0.0000   432.4817       6.06851       2.70749      -7.05204      -5.70475      -8.31347       6.03896       7.27128       7.59765       6.66098       4.98419       3.66859
   8  13 2362.8992    1.3315  0.7910 10.9405  0.0000  0.0319   0.0480   0.0830    0.1595   0.0000   446.4716       5.73232       14.9542      -2.76463       5.54655      -5.96182       6.27079       6.75755       6.72281       6.48618       5.03124       3.90799
   8  14 2499.5424    1.6157  0.8874 11.5117  0.0000  0.0396   0.0553   0.0849    0.1525   0.0000   440.3326       5.09770       18.7167     -0.633844      -12.5471       2.05804       9.54591       11.4274       11.5306       9.67840       7.76011       5.38049
   8  15 2636.1232    2.0965  0.9320 11.2770  0.0000  0.0339   0.0668   0.0862    0.2611   0.0000   446.8781       10.5516       13.5253      -2.71440      -3.55297       2.60628       6.66466       8.14836       7.89654       6.87390       5.55712       4.14019
   8  16 2773.7588    2.7355  0.9418 12.0641  0.0003  0.0335   0.0881   0.0868    0.2332   0.0000   435.2479       13.0023      -1.99305     -0.406816     -0.933100      -4.57846       6.78209       7.31516       7.70350       6.66426       5.69941       4.25560
   8  17 2911.5798    3.2543  0.9021 12.4321  0.0000  0.0330   0.1073   0.0873    0.2225   0.0000   446.9847       17.7166       10.8531       6.62992       6.66622      -2.57305       6.30940       7.44071       7.44383       6.86834       5.44920       3.90320
   8  18 3049.2382    3.9796  0.8027 13.1446  0.0000  0.0317   0.1378   0.0796    0.1766   0.0000   432.1165       2.84602       6.23951       12.7560       2.15930       5.40113       6.43817       7.90625       7.28105       6.87070       5.23940       4.42626
   8  19 3186.7546    3.8586  1.0894 13.3025  0.0026  0.0390   0.1244   0.1031    0.1978   0.0000   438.1074       5.30020       22.1343     -0.783488       8.30764       2.60104       8.25623       9.46624       9.82636       7.91754       6.68372       5.27187
   8  20 3324.4964    3.6011  1.5191 12.5257  0.0000  0.0450   0.0962   0.1189    0.2272   0.0000   421.3074      0.339409       15.0795       8.20799       9.43873      -6.57339       9.65181       11.8314       11.5220       10.1642       7.64545       5.96649
   8  21 3462.6155    2.9882  2.4671 11.5656  0.0000  0.0582   0.0633   0.1454    0.2012   0.0000   437.8949     -0.374873       24.9359       21.5597       11.3846      -9.62325       11.0450       13.5245       13.3092       11.9345       9.66105       6.97836
   8  22 3600.8611    2.4189  3.5131 11.4951  0.0000  0.0738   0.0472   0.1937    0.1468   0.0000   446.1607       22.4213       13.3234       7.98206       11.8339      -4.92946       14.2963       16.6573       16.4201       15.1950       12.0662       9.42268
   8  23 3739.3173    1.9980  4.8752 11.0425  0.0000  0.0935   0.0348   0.2441    0.1274   0.0000   456.5426       42.7262       26.0583       17.6874      -22.6563       10.1225       18.3364       21.8876       21.6478       19.4509       15.2694       12.1383
   8  24 3878.4235    1.7513  6.3988 10.6294  0.0000  0.1079   0.0262   0.2966    0.1082   0.0000   425.4403       61.9885      -12.9655      -10.1715       28.3528     -0.197700       20.6104       25.5327       24.9657       23.0279       17.7425       13.7549
   8  25 4017.6546    1.4702  8.0672 10.2676  0.0000  0.1284   0.0206   0.3562    0.0970   0.0000   481.7929      -27.0693       53.9577       8.86952      -51.5725       14.1453       24.5544       30.4017       29.2613       26.9920       21.7679       15.8707
   8  26 4156.7764    1.2155 10.7198  9.9826  0.0000  0.1658   0.0161   0.4570    0.0840   0.0000   398.7676       63.1882       64.5713       23.5416       15.9151      -20.9211       31.9700       40.0528       39.1315       34.4235       27.9951       20.7043
   9   9 1843.6478    0.3970  0.3154 10.1170  0.0000  0.0336   0.0220   0.0546    0.0613   0.0000   433.6640      -14.5332       5.93349       5.65760      0.405456      0.783922       7.79809       9.21966       7.39875       5.37647       3.85166       3.50973
   9  10 1984.2010    0.5146  0.4232 10.3502  0.0000  0.0297   0.0247   0.0614    0.0742   0.0000   436.6884       1.61347       5.74297      0.620846      0.585673      -2.29420       4.42459       6.19965       5.41077       5.35683       4.28217       3.33428
   9  11 2125.0939    0.7745  0.6556 10.1610  0.0000  0.0300   0.0278   0.0716    0.1267   0.0000   443.8420      -1.61759       10.3198      -1.53520       1.37235     -0.833872       4.64531       6.34679       5.69560       4.92954       4.93788       3.70207
   9  12 2264.5790    1.0398  0.7539 10.5824  0.0000  0.0305   0.0355   0.0741    0.1332   0.0000   435.5423      -9.40028       14.8849      0.496014      -3.19382       2.12262       5.43447       6.55930       6.69802       5.88804       4.78987       3.81561
   9  13 2402.3125    1.3694  0.6895 11.3845  0.0000  0.0278   0.0491   0.0714    0.1140   0.0000   444.0899     0.0214642       18.9350       7.89441      -8.33479      -5.27986       5.14631       6.44574       6.34069       5.47727       4.63961       3.59339
   9  14 2539.5785    1.9145  0.7504 11.7752  0.0000  0.0286   0.0655   0.0744    0.1475   0.0000   438.2350      -12.0202      -2.07348       4.96733     0.0144936       5.63440       4.97806       5.66850       5.58485       5.44706       4.58589       3.56792
   9  15 2677.0880    2.4485  0.7820 11.5968  0.0000  0.0274   0.0805   0.0707    0.1980   0.0000   444.3705     -0.796802       19.3750      -2.22013      -8.12353       1.74353       4.77747       5.59865       5.31968       5.25666       4.44289       3.40872
   9  16 2815.1936    2.9824  0.8282 12.0483 -0.0002  0.0297   0.0929   0.0686    0.2258   0.0000   444.2853       2.82108       7.94175       2.86691      -3.79427      -2.69942       5.30389       6.60889       6.14262       6.15758       5.00731       3.80920
   9  17 2953.5481    3.5074  0.9334 12.3937  0.0000  0.0314   0.1086   0.0799    0.2336   0.0000   447.2011       8.25231      -6.49533      0.770616      -8.15074      -1.57051       5.86753       6.40174       6.49686       6.10255       4.99517       4.20122
   9  18 3091.4994    3.8656  0.8945 13.1356  0.0000  0.0322   0.1199   0.0783    0.1789   0.0000   442.7146       12.7957      -2.83704      -3.70283      -6.15693      0.532906       5.34562       6.91595       6.57264       6.37935       4.96023       4.10891
   9  19 3229.5562    3.5935  1.4147 12.9933 -0.0030  0.0415   0.0947   0.1174    0.1552   0.0000   447.6897       4.17839       3.50670       1.23547      -1.17706      -2.03375       7.06591       8.99504       8.47396       8.16736       6.69857       5.26735
   9  20 3367.8097    3.2968  1.7881 12.6860  0.0000  0.0469   0.0796   0.1249    0.1384   0.0000   430.2603       18.5153      -1.13653       10.5767      -4.30362      -2.55599       8.19673       9.56824       9.63397       9.24656       7.45553       5.88932
   9  21 3506.4004    2.7598  2.3755 12.3904  0.0000  0.0577   0.0609   0.1562    0.1147   0.0000   458.4808       5.64220       7.69059       13.2803      -8.99591      -22.4004       9.91738       12.2733       12.3611       11.1878       9.28249       7.29268
   9  22 3645.2604    2.2819  3.5218 11.7101  0.0000  0.0709   0.0430   0.1912    0.1014   0.0000   440.6763       12.3442      -22.1040       7.40901       8.26613      -1.75472       12.9912       14.9290       14.9774       14.0369       12.1220       9.32828
   9  23 3784.3656    1.9789  5.1962 10.8900  0.0000  0.0869   0.0303   0.2372    0.1077   0.0000   440.4847       26.7939       32.3074       24.0439      -29.8930      -16.6811       15.1684       17.6733       18.0709       16.5451       14.2382       11.1650
   9  24 3923.4702    1.6357  6.9655 10.4456  0.0000  0.1068   0.0219   0.2871    0.0942   0.0000   438.4247      -48.0782      -17.5820      0.876300       21.0251      -2.12274       18.5994       22.1507       21.9638       20.3851       17.6950       13.8993
   9  25 4063.3845    1.3542  8.7795 10.4243  0.0000  0.1333   0.0182   0.3715    0.0719   0.0000   442.2835     -0.941455       64.3879       21.8591      -23.9169      -33.9375       22.5031       27.6991       27.2337       25.6047       21.7074       17.1425
   9  26 4202.7949    1.1373 10.6147 10.1400  0.0000  0.1565   0.0148   0.4475    0.0670   0.0000   438.3438       10.8246      -8.05576      -55.4710       12.2142      -4.80547       26.4930       31.8808       32.4327       30.3442       25.2516       20.4249
  10   6 1443.4587    0.1384  0.0960 10.0364  0.0000  0.0334   0.0162   0.0372    0.0402   0.0000   440.6014      0.440478       7.04927      -7.35729      -1.95093       1.00015       5.25653       5.79517       4.48844       3.84315       5.95741       4.63588
  10   9 1879.9966    0.4215  0.3208 10.0664  0.0000  0.0212   0.0216   0.0517    0.0628   0.0000   436.4447       3.93532       6.04736     -0.413788      -7.70280     -0.788708       3.69845       4.17051       4.13570       3.59826       3.40655       2.56062
  10  10 2021.4751    0.6530  0.4959 10.0961  0.0000  0.0245   0.0263   0.0568    0.0937   0.0000   441.8771       2.81018       11.4648       1.37943      0.654683       2.17079       3.83956       4.66739       4.78377       4.04982       3.68110       3.25231
  10  11 2162.9265    0.7694  0.8280 10.2061  0.0000  0.0334   0.0251   0.0805    0.1312   0.0000   436.0562       3.11075       18.9826      -1.81616      -9.13874     -0.272729       4.92555       5.70655       5.93666       5.51090       4.87169       3.95279
  10  12 2302.7844    1.0952  0.7427 10.8062  0.0000  0.0301   0.0357   0.0697    0.1336   0.0000   437.0369       2.24359       11.8778       6.66369      0.502357      -1.96182       4.29359       5.67019       5.42760       5.15800       4.41412       3.86581
  10  13 2440.7991    1.5188  0.9799 10.8556  0.0000  0.0313   0.0446   0.0838    0.1935   0.0000   446.5450       9.85058       15.5310      0.134957       2.55951       1.31498       5.08786       6.04070       6.11405       5.87133       4.87419       4.10934
  10  14 2578.6519    2.0307  0.9097 11.4862  0.0000  0.0289   0.0601   0.0769    0.1674   0.0000   437.8328     -0.931988       7.59958       3.01005       5.68151       1.94313       4.71529       5.59200       5.65279       5.51859       4.69439       3.64625
  10  15 2717.0123    2.5608  0.8338 12.1939  0.0000  0.0288   0.0792   0.0693    0.1523   0.0000   439.2312       3.35619       7.01310      -3.28417      -2.52524     -0.993894       4.78690       5.77904       5.76908       5.26645       4.62765       3.75909
  10  16 2855.7785    3.2463  0.7863 12.7514  0.0000  0.0283   0.1023   0.0676    0.1471   0.0000   436.6222       3.95354       11.5017       2.90411       6.98608      -1.31936       5.09129       6.13567       6.22465       5.81559       4.80614       4.01248
  10  17 2994.4579    3.7032  0.8925 12.6427  0.0000  0.0291   0.1093   0.0744    0.1807   0.0000   439.2538       11.7788      0.860564      -3.30580       6.49073      -3.40771       4.48015       5.43470       5.82078       5.14202       4.63536       3.64110
  10  18 3132.9220    3.7306  1.0988 12.9570  0.0000  0.0351   0.1040   0.0863    0.1927   0.0000   441.1567       17.9136       14.5581       12.5672     -0.157637      -6.49675       5.88943       6.51601       6.65390       6.12904       5.53197       4.91435
  10  19 3271.3062    3.7380  1.2988 13.3414  0.0005  0.0387   0.1038   0.1115    0.1659   0.0000   436.4719       18.7022       17.5625       15.4289       8.62563       7.35516       6.09659       7.73568       7.78915       7.14392       5.92234       5.06881
  10  20 3410.2838    3.0189  2.0138 12.5511  0.0000  0.0513   0.0669   0.1236    0.1145   0.0000   441.5768       4.57709       23.2080       30.6764      -9.86062      -5.10145       8.18689       10.3702       9.65099       9.33804       8.55344       6.59022
  10  21 3549.1608    2.4572  2.8688 12.0885  0.0000  0.0598   0.0473   0.1637    0.0896   0.0000   431.3496       11.6145       2.59911      -29.6597      -3.75546       5.65679       9.31004       11.3153       11.5042       11.3334       9.52052       7.56515
  10  22 3688.5737    2.1771  3.9134 11.4762  0.0000  0.0715   0.0364   0.1873    0.0891   0.0000   459.7195       11.5429      -2.57487       10.3946      -6.63081      -3.06506       11.4306       14.2673       13.9886       13.2572       11.8548       9.42941
  10  23 3827.9574    1.8382  5.7288 10.9122  0.0000  0.0892   0.0263   0.2419    0.0829   0.0000   418.9624      -3.01106       3.13897       25.0099       10.5504      -15.2062       14.0304       17.2303       17.1429       15.7903       14.1759       11.4975
  10  24 3967.7326    1.5393  7.2259 10.5831  0.0000  0.1069   0.0206   0.2880    0.0770   0.0000   463.3413       10.3318       7.59881      -29.9778       28.7434      -13.4702       16.6676       21.0643       20.8670       19.6938       17.2236       13.8831
  10  26 4248.0375    1.0602 11.7772 10.2431  0.0000  0.1707   0.0139   0.4759    0.0567   0.0000   405.3678      -84.2994      -63.1684       46.1302     -0.743735      -2.07626       25.2972       32.6131       32.1699       30.5452       26.2432       21.6584
  11   8 1772.2289    0.3294  0.2486 10.0247  0.0000  0.0167   0.0186   0.0419    0.0482   0.0000   438.0259      -5.60635       19.1586      -1.30793     -0.122271       1.15398       2.47868       2.89052       2.97652       2.87424       2.75485       2.38167
  11   9 1915.4140    0.4453  0.4215 10.2492  0.0000  0.0242   0.0195   0.0544    0.0619   0.0000   442.5709      -3.24855       16.3187     -0.415440      -4.16019       4.32687       3.57154       4.42524       4.44444       4.30294       4.08078       3.08537
  11  10 2057.9675    0.6959  0.4663 10.2111  0.0000  0.0225   0.0273   0.0499    0.0863   0.0000   436.2025      -3.26834       9.87468       3.92025       3.40535      -1.05365       3.35845       3.74145       4.11801       4.08540       3.70682       2.94144
  11  11 2199.7990    0.8893  0.7648 10.3899  0.0000  0.0280   0.0287   0.0709    0.1218   0.0000   442.3145      -8.27002       11.5541       5.56319      -4.01108      -11.8114       3.96935       4.62815       4.88207       4.57210       4.01990       3.58918
  11  12 2340.0396    1.2386  0.8893 10.6150  0.0000  0.0288   0.0364   0.0802    0.1693   0.0000   438.2454     -0.749543       17.6013       2.45878       3.55204      -10.2775       4.54196       5.73661       5.54451       5.31857       4.77257       3.79727
  11  13 2478.5339    1.7051  0.8819 11.1695  0.0000  0.0263   0.0515   0.0796    0.1802   0.0000   432.5505       8.69615       9.19358      -2.29471      -5.92710       2.27659       3.89948       4.48689       4.66281       4.60454       3.92553       3.67542
  11  14 2616.9159    2.1760  0.8972 11.9714  0.0000  0.0296   0.0630   0.0736    0.1517   0.0000   443.6316       5.66026       7.21482       5.02440      -1.81885       2.27900       4.54890       5.86631       6.02335       5.73158       4.66582       4.17749
  11  15 2756.1263    2.7278  0.9352 12.4044  0.0000  0.0292   0.0779   0.0811    0.1472   0.0000   430.9144       10.6155       3.30343       7.54835      -7.14251      -1.63192       4.28586       5.23829       5.26815       5.00503       4.42933       3.73462
  11  16 2895.3979    3.3210  0.9183 12.5436  0.0000  0.0279   0.0927   0.0708    0.1684   0.0000   441.1753       11.3877       11.1773       1.86797      -1.36861      -3.36629       4.07864       4.83114       4.86784       4.60339       4.24746       3.75910
  11  17 3034.5531    3.7579  0.8969 13.1717  0.0000  0.0283   0.1114   0.0767    0.1536   0.0000   442.1186       1.12790       1.96796       8.78149      -11.6353      -2.21918       4.22234       5.01134       5.30025       5.15125       4.40257       3.71950
  11  18 3173.4997    3.6873  1.0337 13.3707  0.0000  0.0318   0.1046   0.0853    0.1495   0.0000   435.8437      0.962772       3.01607      -7.04050       6.92313      0.502579       4.57660       5.82505       6.01046       5.97049       4.95061       4.14977
  11  19 3312.4407    3.5319  1.4496 12.8591  0.0000  0.0374   0.0842   0.1090    0.1554   0.0000   437.9760       13.7421       15.4393       6.17614      -5.71166      -2.01609       5.39286       6.58762       6.64851       6.47088       5.71176       4.83134
  11  20 3451.6172    3.0304  2.2890 11.9365  0.0000  0.0466   0.0573   0.1255    0.1282   0.0000   432.7169       6.34694       6.23301       9.09006      -17.6804      -11.5729       6.89946       8.65696       8.50726       8.25866       7.25249       6.06102
  11  21 3591.3041    2.4925  3.3536 11.6761 -0.0002  0.0609   0.0410   0.1556    0.0888   0.0000   428.4699       23.7813       14.1079       6.59741       15.0626       1.38335       9.42352       10.9240       10.9583       10.2515       9.47218       8.05185
  11  22 3730.8688    2.0186  4.7953 11.2653  0.0000  0.0759   0.0294   0.2100    0.0755   0.0000   455.9684       6.58726      -4.34063      -7.71294      -25.2447      -3.98315       10.8641       13.6085       13.6086       13.3765       11.5110       9.68580
  11  23 3870.8719    1.7389  6.0008 10.9441  0.0000  0.0870   0.0233   0.2486    0.0704   0.0000   413.3898       17.0874       6.70247      -1.30417      -16.7706      -5.25727       12.7766       15.1549       15.7871       15.4148       13.7181       11.3418
  11  25 4151.5887    1.2115  9.8690 10.3909  0.0000  0.1385   0.0150   0.3839    0.0585   0.0000   449.7057       2.63953       23.5079       17.5176      -3.20696       13.2835       18.4056       24.3618       23.8282       23.3723       20.1407       17.3124
  11  26 4292.1139    0.9797 11.8231 10.3069 -0.0011  0.1709   0.0132   0.4753    0.0523   0.0000   474.8259       14.1370       78.9364       13.1330      -32.6054      -17.7856       24.3893       30.5653       30.7656       30.0182       26.7552       22.2245
  12   7 1660.2454    0.2394  0.2212 10.0114  0.0000  0.0185   0.0147   0.0445    0.0422   0.0000   435.5165      -2.22130       12.7117      -1.39552      -4.92012      -6.33366       2.38420       3.26964       2.95351       3.17152       2.84547       2.22736
  12   8 1805.7954    0.3909  0.2579 10.0761  0.0000  0.0199   0.0198   0.0375    0.0507   0.0000   436.5230      -6.02643       12.5944      -2.22264       1.24747       1.65960       2.62637       3.40108       3.81719       3.30181       2.98367       2.46495
  12   9 1949.9538    0.5427  0.4393 10.0973  0.0000  0.0214   0.0213   0.0495    0.0685   0.0000   435.7085       1.29998       9.84979       1.70134       3.07714     -0.300249       2.68340       3.55422       3.69280       3.57119       3.33860       2.64040
  12  10 2093.6472    0.7260  0.6329 10.1777  0.0000  0.0276   0.0246   0.0640    0.0951   0.0000   441.9832       3.60804       6.90439       6.39092     -0.741745      -1.76419       4.16510       5.19376       5.19581       5.02368       4.35898       3.31613
  12  11 2235.8798    0.9380  0.7749 10.5791  0.0000  0.0263   0.0284   0.0703    0.1071   0.0000   433.6873      -2.70791       15.1049      -2.81767      -3.84551       8.00065       3.61128       4.17034       4.46521       4.48101       4.05005       3.29314
  12  12 2376.3738    1.3167  0.9563 11.0143  0.0000  0.0301   0.0370   0.0800    0.1486   0.0000   440.7472       7.60806       11.0566      -2.10894      -4.36474       3.59398       3.92942       5.03306       5.14329       4.84241       4.23204       3.72425
  12  13 2515.4299    1.7763  0.8382 11.7967  0.0000  0.0280   0.0530   0.0715    0.1305   0.0000   437.4036      -2.76679       16.6343       15.7359       11.9174       5.90028       3.91522       4.54880       4.61739       4.33021       4.30100       3.72140
  12  14 2654.6033    2.2846  0.8907 11.8545  0.0000  0.0297   0.0622   0.0674    0.1750   0.0000   438.6819      -1.85461       11.8269      -2.24968      -1.61413      -2.02987       4.04972       5.23220       4.87268       4.71685       4.24276       3.69273
  12  15 2794.5286    2.8871  0.8189 12.4271  0.0000  0.0297   0.0823   0.0655    0.1634   0.0000   440.2482       11.8532       14.9690      -1.53409       10.2940     -0.757925       4.97590       6.44625       6.51075       6.23063       5.01722       4.04463
  12  16 2934.4441    3.3744  0.8314 12.9948  0.0000  0.0272   0.0964   0.0653    0.1303   0.0000   437.7727       3.15394       8.43680       4.63025      -1.56993      -4.30396       3.45515       4.63151       4.49223       4.54124       3.72888       3.56405
  12  17 3073.8988    3.9866  0.8860 13.1791  0.0000  0.0263   0.1103   0.0708    0.1441   0.0000   443.1824       5.75938       12.4870       1.20950      -1.14781      -3.79206       3.61772       4.56278       4.68254       4.60411       4.26367       3.39161
  12  18 3213.2944    3.7236  1.2234 13.4128  0.0000  0.0341   0.0953   0.0967    0.1284   0.0000   434.1529       1.65068       16.2149       5.27086       1.23668       8.95638       4.39736       5.62548       5.20583       5.25407       4.87304       4.24820
  12  19 3352.7092    3.2449  1.6177 12.8671  0.0019  0.0398   0.0727   0.1086    0.1224   0.0000   442.9563       15.2521       12.8216       11.3134       2.37123      -2.01789       4.88648       6.45001       6.74506       6.64421       6.07972       5.08696
  12  20 3492.4087    2.7978  2.3522 12.2157  0.0000  0.0480   0.0524   0.1273    0.0972   0.0000   449.6038       27.9325       25.1251       2.53855      0.922555      -4.44342       6.65917       8.10653       8.38894       8.32698       7.37270       6.14335
  12  21 3632.4380    2.3577  3.6634 11.5845  0.0000  0.0607   0.0358   0.1640    0.0787   0.0000   439.5967       25.9502       11.7670      -1.84676      -12.0998       4.49982       8.06480       9.62834       10.5013       10.0052       8.80399       7.76502
  12  22 3772.6006    1.9408  5.1444 11.2391  0.0000  0.0786   0.0266   0.2041    0.0671   0.0000   428.5941       21.4581       23.5400       9.58100      -11.9313       5.87881       10.3390       12.8611       13.3446       13.2914       11.8874       9.90599
  12  23 3913.0179    1.6221  6.9497 10.6714  0.0000  0.0936   0.0195   0.2581    0.0670   0.0000   432.9313       8.49549       10.6683       1.19058       27.6407      -17.0785       12.0890       15.1738       15.3855       15.5367       13.5238       11.4813
  12  24 4053.5356    1.3349  8.6523 10.5411  0.0000  0.1140   0.0160   0.3255    0.0579   0.0000   423.9299       32.3389      -9.65847      -9.26168      -5.48112      -17.8589       14.8216       18.7914       19.1790       18.7068       17.1236       14.2552
  12  27 4476.1284    0.7470 14.8060 10.2363 -0.0008  0.2342   0.0104   0.6366    0.0414   0.0000   370.0226       53.0723       89.8609       41.4314      -11.3261       11.1513       28.9759       37.1962       37.3902       37.6337       33.0236       29.3073
  12  28 4618.1674    0.6545 19.0141 10.0838  0.0000  0.3091   0.0081   0.8198    0.0356   0.0000   456.2603      -37.1449       51.4474       51.7030      0.511542       28.4519       38.3014       50.3662       51.2872       50.5384       45.8327       37.6144
  13   6 1541.1828    0.1598  0.1339 10.1232  0.0000  0.0470   0.0133   0.0387    0.0360   0.0000   438.2401      -4.23254       8.14676     -0.346869     -0.958508     -0.457511       2.58077       7.86978       2.46583       7.03550       4.00287       4.11750
  13   7 1692.3859    0.2583  0.1840 10.1223  0.0000  0.0167   0.0161   0.0355    0.0401   0.0000   441.2246      0.981249       17.1625      -3.59798      -3.34064       4.73426       2.01542       2.58217       2.99004       2.37607       2.20843       2.48308
  13   8 1838.6365    0.3601  0.4367 10.1714  0.0000  0.0227   0.0152   0.0600    0.0542   0.0000   435.6572      -2.27526       16.1712     -0.222941      -5.77170      -1.79534       2.95287       3.48034       3.77867       3.42525       3.17124       2.88858
  13   9 1983.7825    0.5747  0.4987 10.1397  0.0000  0.0210   0.0203   0.0513    0.0752   0.0000   437.7992       2.64076       11.9416      -2.78140      -7.26773      -1.72926       2.74267       3.46720       3.58099       3.48413       3.21252       2.62844
  13  10 2128.5198    0.8430  0.5584 10.4637  0.0000  0.0208   0.0279   0.0524    0.0829   0.0000   442.3829      -5.66189       10.4586       1.00577      -1.87687       2.49451       2.53651       3.11858       3.18348       2.98049       3.05383       2.54707
  13  11 2271.1560    1.0945  0.6469 10.9012  0.0000  0.0231   0.0335   0.0550    0.0971   0.0000   431.9016       3.67985       9.63515      0.349675      -1.66722       5.04179       2.89847       3.57172       3.61543       3.56787       3.39148       3.02609
  13  12 2411.8048    1.4707  0.9272 11.2092  0.0007  0.0276   0.0392   0.0692    0.1316   0.0000   434.2071       7.84757       7.28952       9.69530      -2.49265      -1.92573       3.22632       4.04977       4.49083       4.22570       3.72088       3.58526
  13  13 2551.6659    1.8394  1.0537 11.7165  0.0000  0.0295   0.0476   0.0812    0.1503   0.0000   441.1147      -4.40800       11.8492       1.04290      -1.41430      -2.55345       3.67574       4.61503       4.86176       4.86933       4.57929       3.73351
  13  14 2691.7163    2.4754  0.7586 12.5525  0.0000  0.0255   0.0750   0.0639    0.1244   0.0000   440.9191       1.94376       18.4033      -2.30499      0.420874       6.18425       3.56627       4.32199       4.58573       4.47674       4.01537       3.43518
  13  15 2832.2030    3.0286  0.8903 12.6355  0.0000  0.0263   0.0818   0.0688    0.1653   0.0000   443.3006       5.25264       17.4803      -7.16831      -3.08360      0.413950       3.39026       4.24841       4.24012       4.15247       3.85655       3.43128
  13  16 2972.6727    3.6874  0.8080 13.2656  0.0000  0.0253   0.1050   0.0633    0.1319   0.0000   436.6947       4.32890       11.3819       2.78074       1.53414    -0.0838227       3.09672       3.75864       3.69107       3.90427       3.51419       3.22862
  13  17 3112.4957    3.8036  0.9157 13.4932  0.0000  0.0269   0.1024   0.0744    0.1281   0.0000   440.8683       5.54027       10.7580       5.56070      0.698504       4.08287       3.47767       4.09535       4.44757       4.32085       3.76995       3.43164
  13  18 3252.3754    3.7014  1.2541 13.3453  0.0000  0.0332   0.0899   0.0935    0.1433   0.0000   441.3155       11.3947      -4.46039      -2.50501      -2.51995      -1.82031       3.87849       4.88807       5.22289       5.13808       4.52154       4.10602
  13  19 3392.4266    3.1167  1.7726 12.9754  0.0000  0.0414   0.0649   0.1114    0.0973   0.0000   428.5665       15.9278       25.0611      -2.37555      -6.15117      -1.62686       5.28944       6.94112       7.16175       7.10457       6.02552       5.28853
  13  20 3532.6295    2.6172  2.9520 12.0223  0.0000  0.0527   0.0422   0.1380    0.0803   0.0000   450.0685       11.0928       18.1091      0.785741       7.40869      -3.44969       6.39554       8.24465       8.42121       8.45470       7.45237       6.54679
  13  21 3673.1695    2.2201  3.8130 11.6170  0.0000  0.0612   0.0323   0.1618    0.0699   0.0000   426.5608       27.2836       6.00253       7.76305       10.4733      -15.7156       7.76680       9.38878       9.71483       9.53114       8.74711       7.73205
  13  23 3954.3667    1.5059  6.9573 10.9009  0.0000  0.0946   0.0184   0.2574    0.0556   0.0000   436.8559       25.3131       9.15992       12.1781       4.31973       13.5243       11.4143       14.4131       14.7022       14.5927       13.2564       11.7137
  13  24 4095.2377    1.2638  9.5263 10.5884  0.0000  0.1208   0.0146   0.3409    0.0512   0.0000   475.5424      -11.7594       9.85825       3.67326       27.3524      -2.85927       14.1244       18.1302       18.3784       18.5607       16.9369       14.8982
  13  25 4236.7017    1.0825 11.9702 10.3889  0.0000  0.1521   0.0126   0.4299    0.0493   0.0000   443.1524       32.3671       13.7253      -8.88797      -11.6211      -6.75873       17.8158       22.8582       23.8667       23.3704       21.4296       18.5590
  13  26 4377.4530    0.8992 14.0375 10.3369  0.0003  0.1919   0.0110   0.5450    0.0429   0.0000   444.2239      -73.8706       57.4982       56.7783      -13.4883       22.6201       21.9733       29.0721       29.1556       29.5738       26.3176       23.3362
  13  27 4519.4661    0.7190 15.6300 10.2271 -0.0025  0.2355   0.0094   0.6581    0.0393   0.0000   505.2431       34.3175      -62.3323       22.4944       21.7434      0.497534       27.2987       34.7914       36.5193       35.3536       32.8676       28.5864
  14   5 1411.7049    0.1155  0.0798 10.0403  0.0000  0.0209   0.0144   0.0295    0.0329   0.0000   438.7272     -0.896828       13.0672     -0.343997      -2.46498       2.94501       4.05372       3.67770       3.35989       4.56567       2.59031       3.64695
  14   6 1571.5501    0.1864  0.1311  9.9991  0.0000  0.0147   0.0135   0.0312    0.0356   0.0000   440.7564      -6.46304       22.4321      -2.92749      -5.00364     -0.255908       1.66820       2.24566       2.12361       2.24203       1.81825       1.98322
  14   8 1870.8633    0.4316  0.4370  9.9953  0.0000  0.0219   0.0166   0.0496    0.0593   0.0000   436.5654      -3.17831       16.8244       2.53727      -4.47581       2.85330       2.73757       3.38102       4.08906       4.02277       3.66884       2.98383
  14   9 2016.9813    0.6018  0.6012 10.1943  0.0000  0.0230   0.0197   0.0596    0.0768   0.0000   432.4173      -5.38157       14.0317      -3.03268      0.764673     -0.939297       2.79165       3.30556       3.37014       3.24180       3.32310       2.79627
  14  10 2162.5613    0.8158  0.6703 10.4220  0.0000  0.0242   0.0243   0.0588    0.0905   0.0000   440.1302      0.438322       11.7435       2.44352      -10.4110       3.34516       2.55857       3.34065       3.52779       3.48697       3.34047       2.82163
  14  11 2305.7368    1.1824  0.7874 10.8372  0.0000  0.0240   0.0331   0.0655    0.1034   0.0000   432.8567      -7.97518       11.3803       4.66304      -1.16553      -3.45432       2.73688       3.49665       3.76678       3.59220       3.41426       2.87750
  14  12 2446.6933    1.5807  0.8931 11.3321  0.0000  0.0257   0.0419   0.0658    0.1222   0.0000   439.0130       4.39142       10.4777    -0.0293262      -1.02413     -0.249036       2.92382       3.45156       3.56308       3.62946       3.32865       3.05709
  14  13 2587.3200    1.9438  0.8339 12.1135  0.0000  0.0250   0.0540   0.0680    0.1078   0.0000   442.6396       2.48329       7.69695      -1.98691       6.27857      -4.02160       3.04213       3.84490       3.94692       3.92298       3.64052       3.14239
  14  14 2728.2213    2.6301  0.8995 12.2545  0.0000  0.0254   0.0680   0.0682    0.1509   0.0000   438.1119       11.0319       9.01131       9.03583      -2.02797      -1.63091       2.93846       3.58180       3.76481       3.69316       3.47737       3.38711
  14  15 2869.2514    3.2399  0.8403 12.7006  0.0000  0.0238   0.0878   0.0683    0.1541   0.0000   437.8931       10.0222       8.24732       5.27703      0.310723      -1.88436       2.80038       3.51817       3.52654       3.53109       3.23717       2.98008
  14  16 3010.2274    3.8217  0.7841 13.3369  0.0006  0.0242   0.1064   0.0609    0.1247   0.0000   432.7826       13.7308       18.9817       1.33271      -6.46344       1.60447       2.81790       3.69748       3.87512       3.89886       3.54193       2.89094
  14  17 3150.5955    3.7459  0.9495 13.6498  0.0000  0.0275   0.1014   0.0744    0.1176   0.0000   435.9179       9.14027       17.5468       3.23625      -4.26331       7.48806       3.33978       4.28845       4.64727       4.72258       4.17603       3.53458
  14  18 3290.8618    3.6139  1.3114 13.4684  0.0006  0.0335   0.0857   0.0947    0.1125   0.0000   440.1987       12.3358       18.8680       7.07337      0.514302       7.30014       4.10711       5.43418       5.55394       5.49046       4.89438       4.41396
  14  19 3431.5026    3.0892  2.0253 12.6402  0.0000  0.0423   0.0568   0.1105    0.0920   0.0000   435.2037       26.7714       10.3235       2.38522      -2.52611      -9.18353       4.70324       6.26996       6.21030       6.33614       5.79336       5.09357
  14  20 3572.2759    2.4534  3.0469 11.9561  0.0000  0.0520   0.0381   0.1426    0.0737   0.0000   440.1296       18.7002       25.3616      -3.43960     -0.727505       1.71060       5.77424       7.46142       7.78896       7.77914       7.05465       6.49248
  14  21 3713.0336    2.0982  4.3527 11.3124  0.0000  0.0634   0.0275   0.1717    0.0687   0.0000   454.3363       28.2900       13.6498       12.7562      -24.9527      -5.38124       7.10020       8.96231       9.27065       9.30997       8.57354       7.80847
  14  22 3854.2885    1.7378  6.2384 10.9371  0.0000  0.0829   0.0201   0.2198    0.0573   0.0000   450.7133       21.3716       6.08172       35.9542       13.6841     -0.471518       9.36347       12.3332       12.3934       12.2172       11.5287       10.1950
  14  23 3995.2486    1.4645  8.0459 10.7078  0.0000  0.0993   0.0165   0.2788    0.0522   0.0000   456.9155       7.23595       19.0749       22.9703      -9.31676       12.9869       11.3121       14.8619       15.0842       15.2503       13.9093       12.2618
  14  24 4136.6165    1.1928  9.4574 10.6025  0.0004  0.1167   0.0137   0.3510    0.0460   0.0000   414.0301       18.3529       27.0570     -0.723208       38.5987      0.542004       13.0739       16.6245       17.6394       17.3498       16.5069       14.0442
  14  26 4419.6910    0.8293 14.4341 10.2585 -0.0005  0.1943   0.0098   0.5646    0.0393   0.0000   476.1057       30.9983       13.3112       17.0714      -3.77628      0.750245       21.2411       27.4425       28.6856       28.4193       26.5356       23.0132
  15   4 1268.5890    0.0791  0.0691 10.1301  0.0000  0.0226   0.0128   0.0424    0.0313   0.0000   436.4386       1.21935       14.9912     -0.734280      -3.40913     -0.558209       2.61534       3.66535       4.41401       4.21077       3.43633       2.80153
  15   5 1440.0181    0.1363  0.0718 10.0107  0.0000  0.0245   0.0152   0.0256    0.0322   0.0000   437.5447     -0.345907       16.6526       2.96133      -3.13996      0.143621       3.26630       2.37798       2.06010       3.02669       2.74655       2.06163
  15   7 1753.7680    0.3388  0.2623 10.1181  0.0000  0.0171   0.0167   0.0413    0.0421   0.0000   436.4139      0.875569       15.6036      -1.41892    -0.0256127     -0.465275       2.01710       2.97785       2.92393       3.65273       2.83452       2.65637
  15   8 1902.3368    0.5015  0.4140 10.0190  0.0000  0.0258   0.0192   0.0454    0.0598   0.0000   435.0486       1.47149       12.5855       1.68760      -1.85197     -0.631478       2.94613       4.03868       4.24331       3.95558       3.46384       2.93613
  15   9 2049.6199    0.6421  0.4889 10.3962  0.0000  0.0193   0.0222   0.0544    0.0670   0.0000   437.6401       1.94832       14.9330      0.972746      -5.19392       2.31577       1.89912       2.56205       2.57765       2.49865       2.55165       2.32084
  15  10 2195.8123    0.9290  0.6693 10.7178  0.0000  0.0224   0.0267   0.0539    0.0836   0.0000   438.6711       1.21436       10.9658      -2.78720      -2.62629       1.18285       2.56812       3.03575       3.27440       3.37357       3.20817       2.84900
  15  11 2339.5171    1.2241  0.7749 11.1243  0.0000  0.0233   0.0333   0.0607    0.1007   0.0000   438.8385      0.198727       7.60794     -0.984132     -0.166838       4.56465       2.63365       3.13590       3.21339       3.60903       3.31651       2.95791
  15  12 2481.0290    1.6252  0.9911 11.4477  0.0000  0.0267   0.0391   0.0712    0.1152   0.0000   437.4775       2.11107       9.58178      -3.23171      -1.27925       1.17459       2.99651       3.94768       3.98973       4.06758       3.71544       3.27533
  15  13 2622.4411    2.1427  0.8578 12.1479  0.0000  0.0242   0.0559   0.0668    0.1078   0.0000   434.3826       5.08568       9.08062      -6.54564      -5.57809       2.05258       2.55324       3.45642       3.33290       3.45829       3.42784       2.85692
  15  14 2764.1821    2.7342  0.8846 12.5069  0.0000  0.0245   0.0696   0.0653    0.1237   0.0000   432.9508       4.40130       9.71374      -2.19378      0.828987      -3.60616       2.77656       3.58876       3.88827       3.86356       3.42619       3.22213
  15  15 2905.7953    3.3385  0.7680 13.0525  0.0000  0.0241   0.0898   0.0576    0.1206   0.0000   437.6028       9.26245       17.7503       11.2149       2.25047      -4.06414       2.81421       3.59203       3.77741       3.97711       3.79959       3.08242
  15  16 3047.1592    3.8383  1.0161 13.0671  0.0000  0.0268   0.0931   0.0714    0.1694   0.0000   441.2304       6.01963       4.67311       4.71596       4.38470      -4.76481       2.93392       3.82495       3.87173       4.00781       3.65155       3.31283
  15  17 3188.1221    3.7373  1.0673 13.5554  0.0000  0.0291   0.0932   0.0792    0.1320   0.0000   444.4837       3.86404       8.97823       5.13664       2.20641      -1.16564       3.07833       3.92089       3.92499       4.14949       3.67108       3.36743
  15  18 3328.8697    3.3755  1.4830 13.2214  0.0000  0.0363   0.0740   0.0946    0.1160   0.0000   447.2168       4.87260       18.7263       4.42753      -1.71926       6.02532       4.13033       5.02367       5.05758       4.98152       4.67951       4.34823
  15  19 3470.0317    2.8950  2.3183 12.4038  0.0000  0.0447   0.0493   0.1114    0.0910   0.0000   432.9497       11.7867       13.5815       4.15231       9.89257       2.21569       4.78936       5.68172       6.22136       6.41464       5.72372       5.27814
  15  20 3611.3736    2.4028  3.5296 11.7742  0.0000  0.0552   0.0338   0.1479    0.0726   0.0000   436.9525       1.71468       20.2008       2.08654       4.95156       2.51652       5.56204       7.29661       7.64118       7.65511       7.20901       6.38482
  15  21 3752.6319    2.0340  4.7754 11.2463 -0.0001  0.0662   0.0252   0.1772    0.0648   0.0000   441.5352      -1.02631      0.314128       5.34776      -3.11779       5.80818       6.56671       8.68154       8.99803       9.13846       8.30532       7.44834
  15  22 3894.1271    1.6786  6.8188 10.8671  0.0000  0.0844   0.0181   0.2285    0.0530   0.0000   439.4382       22.0365      -3.67991       5.69545       3.01793      -6.00043       8.53945       10.7786       11.5133       11.6074       10.7945       9.53449
  15  23 4035.7315    1.3491  8.9004 10.7342  0.0000  0.1078   0.0150   0.3026    0.0472   0.0000   450.4643       7.29408       23.7239       20.5552       6.83599      -9.86374       11.6488       14.7199       15.7931       15.6766       14.8181       13.2798
  15  24 4177.3745    1.1454 10.7360 10.5013  0.0000  0.1274   0.0124   0.3689    0.0445   0.0000   462.5905       3.06015      -12.8868      -2.71959      -5.30643      -4.98399       12.8734       16.5159       17.6051       17.6136       16.5951       14.7202
  15  26 4461.4785    0.7858 16.3161 10.2618  0.0010  0.2195   0.0083   0.6030    0.0346   0.0000   415.0930       7.30664      -12.6329      -37.1640      -1.64819       25.2503       22.2038       28.6537       30.2221       30.4490       27.9072       25.3159
  16   7 1783.2284    0.3697  0.3305 10.0180  0.0000  0.0171   0.0148   0.0391    0.0465   0.0000   438.7873       1.34234       16.5963      -2.09726      -2.78293       1.61906       1.68590       2.16857       2.48224       2.12405       2.15800       2.09019
  16   8 1933.1548    0.5099  0.5277 10.0335  0.0000  0.0209   0.0163   0.0489    0.0623   0.0000   434.9457      -2.13563       11.2898       6.90639      -3.87923      -5.24557       2.20387       2.83072       3.03415       2.90596       2.72463       2.44789
  16   9 2081.6045    0.7013  0.5351 10.2334  0.0000  0.0207   0.0217   0.0464    0.0775   0.0000   434.3484     -0.607023       5.41004      -4.93127      -4.27974      -1.58812       2.04187       2.64139       2.99632       2.73837       2.57698       2.43427
  16  10 2228.3447    0.9754  0.7171 10.6034  0.0000  0.0230   0.0258   0.0540    0.0962   0.0000   439.2349     -0.174202       11.6358      -2.11973     -0.557656     -0.934477       2.18505       3.01994       3.02107       3.16362       2.93833       2.64664
  16  11 2372.6139    1.3241  0.9303 11.1443  0.0000  0.0260   0.0321   0.0645    0.1089   0.0000   434.8813       5.00172       14.2319      -5.04445      -7.16144      -1.20484       2.63237       3.17796       3.40484       3.38874       3.22773       2.89541
  16  12 2514.8152    1.7447  0.8703 11.8676  0.0000  0.0251   0.0442   0.0649    0.0965   0.0000   435.5369       1.07850       14.7803       4.64821      -2.10678     -0.985797       2.57566       3.20364       3.75151       3.67588       3.41762       3.01023
  16  13 2656.9505    2.2193  0.9451 12.0599  0.0000  0.0260   0.0530   0.0634    0.1205   0.0000   437.4034      0.257960       13.3129      0.523629      -2.79901       2.32104       2.78778       3.20798       3.59177       3.59196       3.22417       3.00545
  16  14 2799.4983    2.8638  0.8653 12.4237  0.0000  0.0222   0.0704   0.0619    0.1207   0.0000   437.2324       4.67053       18.8951     -0.525528     -0.428083       1.79476       2.18036       2.70571       2.93230       3.01356       2.67512       2.55955
  16  15 2941.7580    3.5142  0.8372 13.0784  0.0000  0.0223   0.0884   0.0614    0.1130   0.0000   439.5253       9.52108       11.3744      -6.47646      -3.02144      0.612858       2.44081       3.14263       3.32132       3.25966       3.13290       2.81093
  16  16 3083.5052    3.8253  0.9094 13.4144  0.0000  0.0256   0.0960   0.0643    0.1300   0.0000   438.7330       6.98259       6.39036       5.69130      -1.20981     -0.706483       2.67031       3.17152       3.56609       3.44089       3.12089       2.97922
  16  17 3225.0330    3.6974  1.3285 13.0746  0.0000  0.0308   0.0802   0.0829    0.1495   0.0000   441.1963       10.1058       14.4801       11.7573       9.64069       5.19098       3.07168       3.94969       3.98640       4.15810       3.98980       3.47978
  16  18 3366.3711    3.2155  1.6481 13.1066  0.0000  0.0368   0.0663   0.0993    0.1074   0.0000   440.4907       7.90607       9.76203      -5.35889       2.67749       4.39147       3.80087       4.97582       5.24996       5.25685       4.73599       4.57340
  16  19 3507.9747    2.7968  2.7649 12.0665 -0.0030  0.0466   0.0430   0.1221    0.0951   0.0000   439.6218     -0.744664       3.91521     -0.837681      -1.72867       8.80808       4.64570       5.70324       5.79923       6.26437       5.80192       5.23050
  16  20 3649.8587    2.3276  3.9880 11.4580  0.0000  0.0570   0.0296   0.1509    0.0748   0.0000   436.3881       10.4584       19.2079       7.88261      -2.13934      -9.80041       5.72294       7.15913       7.59677       7.52182       7.25693       6.66286
  16  21 3791.6666    1.9052  5.4742 11.1045  0.0000  0.0703   0.0218   0.1883    0.0597   0.0000   448.3157       24.8307       9.75711       2.38622      -9.51642      -6.10414       7.22027       8.97485       9.57883       9.56180       9.12844       8.09674
  16  22 3933.3928    1.5655  7.1358 10.8055  0.0000  0.0859   0.0168   0.2376    0.0515   0.0000   431.0337       16.9023       3.17327       5.09787      -8.63310       1.44150       8.42549       10.7247       11.2162       11.4874       10.7144       9.80629
  16  24 4217.5865    1.0918 11.9468 10.4696  0.0000  0.1410   0.0114   0.3986    0.0412   0.0000   449.8777       36.7781       24.5680       22.0304       20.1442      -2.61107       13.3943       17.7052       18.4322       19.0627       17.8872       15.9893
  16  26 4502.6655    0.7449 16.4876 10.2489  0.0000  0.2234   0.0078   0.6046    0.0324   0.0000   431.9350      0.790355       44.8178      -52.7124     -0.604585       15.0606       20.7518       26.9769       29.4024       28.4093       27.7090       24.6336
  17   4 1318.0633    0.0678  0.0211 10.1203  0.0000  0.0221   0.0149   0.0170    0.0289   0.0000   436.3709       1.09232       18.1622      -1.91759      -1.56965      0.617437       1.63277       1.98149       2.51854       2.21542       2.02580       1.51198
  17   6 1657.0712    0.2590  0.1848  9.9898  0.0000  0.0157   0.0142   0.0311    0.0363   0.0000   437.9989     -0.466019       16.5337      0.194431      -3.03908      -1.88720       1.13348       1.65207       1.68790       1.54961       1.58626       1.68231
  17   7 1811.9368    0.3615  0.3082 10.0937  0.0000  0.0154   0.0147   0.0391    0.0439   0.0000   439.0236      -1.53920       15.0347      -2.28340      -1.58953     -0.802091       1.37260       1.87549       1.84440       2.03911       2.08018       1.79778
  17   8 1963.3131    0.5516  0.4075 10.2641  0.0000  0.0177   0.0189   0.0393    0.0536   0.0000   438.6812     -0.485589       12.8580      -1.66928      -1.64621     0.0635377       1.43685       1.99067       2.02557       2.24415       1.92526       1.82547
  17   9 2112.9889    0.7892  0.5648 10.3831  0.0000  0.0183   0.0229   0.0473    0.0729   0.0000   438.5266       1.37922       8.94651      0.772647       2.64471      -2.37109       1.79202       2.13843       2.40604       2.49431       2.30003       2.13620
  17  10 2260.3196    1.0313  0.8335 10.6059  0.0000  0.0233   0.0254   0.0608    0.1038   0.0000   438.1437       1.18634       8.63386      -3.74932      -3.48274      0.717711       2.38036       3.00209       3.22872       3.36351       3.25095       2.89747
  17  11 2405.0136    1.4053  0.9032 11.4020  0.0000  0.0252   0.0338   0.0621    0.1054   0.0000   437.6831      0.100535       9.33499       4.89627       1.08980      -2.59326       2.33306       3.09321       3.13524       3.25574       3.12063       2.81648
  17  12 2548.1285    1.8795  0.9692 11.8116  0.0000  0.0263   0.0424   0.0635    0.1107   0.0000   439.7165       1.97705       11.3209     -0.769357      -3.97744      -3.52370       2.34433       3.28157       3.31235       3.44516       3.15935       2.80386
  17  13 2691.0404    2.4913  0.8727 12.3201  0.0000  0.0228   0.0592   0.0604    0.1106   0.0000   438.0427       7.96716       13.5408       6.34188       1.39925       1.87396       2.26524       2.93535       3.02823       3.30776       3.14917       2.87085
  17  14 2834.3650    3.1591  0.8477 12.8099  0.0000  0.0225   0.0750   0.0579    0.1050   0.0000   441.9466     -0.697946       13.9927       2.52110      -10.3281      -2.58595       2.17244       2.52162       2.62173       2.87778       2.63503       2.51589
  17  15 2977.2613    3.6488  0.8316 13.0667  0.0000  0.0216   0.0875   0.0568    0.1130   0.0000   437.8952       10.3203       11.6527     -0.597287    0.00891875      -2.15592       2.03494       2.49634       2.76212       2.72991       2.83750       2.44007
  17  16 3119.4139    3.9352  0.9912 13.4011  0.0000  0.0245   0.0904   0.0655    0.1215   0.0000   432.8749      0.490491       8.64658     -0.245017      -2.29595       2.74668       2.36063       3.07014       3.18685       3.25414       3.02476       2.84877
  17  17 3261.4356    3.6296  1.1766 13.3351 -0.0012  0.0292   0.0815   0.0757    0.1457   0.0000   435.3339       13.6862       11.9400      -4.83468      -2.21370      -1.21604       2.83957       3.66305       3.86491       3.91564       3.72846       3.33665
  17  18 3403.4698    3.1950  1.9555 12.6685  0.0000  0.0369   0.0580   0.1021    0.1136   0.0000   441.7196       9.57275       18.0697       4.73048      -2.15204       7.82896       3.69408       4.55369       4.65373       4.90335       4.69219       4.33530
  17  19 3545.5483    2.6742  2.7886 12.0947  0.0000  0.0460   0.0415   0.1248    0.0952   0.0000   434.7192       16.3175       18.6145       13.9909      -4.58682      -1.56108       4.37524       5.74714       6.03227       6.45139       5.85663       5.33641
  17  20 3687.7840    2.2229  4.4150 11.2505  0.0000  0.0596   0.0266   0.1514    0.0765   0.0000   445.6062       16.1707       9.03575       9.75628       15.4941      -8.39049       5.62689       7.07080       7.56680       7.84536       7.40206       6.90558
  17  21 3830.1080    1.8195  5.8311 11.0524  0.0000  0.0723   0.0199   0.1954    0.0565   0.0000   447.9370       17.2275       7.40033       2.61842      -6.53844      -5.54786       6.73557       8.54746       9.23220       9.31667       9.09661       8.21727
  17  22 3972.2980    1.5376  7.9308 10.6165  0.0000  0.0879   0.0152   0.2444    0.0518   0.0000   426.5466       17.9988       22.6896      -7.09072      -31.1161       3.92551       8.34890       10.7208       11.3223       11.5499       11.0884       9.97154
  17  23 4115.1372    1.2500  9.9795 10.5734  0.0000  0.1107   0.0122   0.3161    0.0417   0.0000   441.7251      -9.13969      -25.8981       4.88374       15.7036      -13.5364       10.0780       13.1486       14.0650       14.2295       13.5085       12.3271
  17  24 4257.5671    1.0351 11.5898 10.4902  0.0022  0.1365   0.0109   0.3928    0.0394   0.0000   450.8970      -12.0004       25.7505       28.0483     -0.817091       17.8435       12.5205       16.2539       17.2070       17.6766       16.7607       15.6852
  17  25 4400.4521    0.8383 14.8524 10.3507 -0.0006  0.1904   0.0085   0.5166    0.0349   0.0000   409.1404       22.5933       39.4559      -7.69778       19.4639      -31.9881       16.7802       22.2527       23.9613       23.8301       22.8599       21.1297
  18   4 1341.5289    0.0930  0.0565 10.0923  0.0000  0.0174   0.0118   0.0207    0.0287   0.0000   440.6702      -1.08285       14.1972       1.89099      -2.95222      -1.26114       1.65106       1.88328       2.43427       2.22661       2.44621       2.25733
  18   5 1518.7503    0.1673  0.1419 10.0200  0.0000  0.0132   0.0113   0.0338    0.0317   0.0000   437.9870      -1.79600       17.1084      -1.83994      0.830885     -0.934743       1.22882       1.64211       1.70455       1.66864       1.76775       1.45776
  18   6 1683.6680    0.2997  0.1734  9.9540  0.0000  0.0110   0.0153   0.0256    0.0358   0.0000   438.1424      -2.48456       13.3696      0.470727      -1.09189     -0.428319       1.00441       1.31904       1.39908       1.53209       1.52708       1.35511
  18   7 1839.9602    0.4030  0.3411 10.0207  0.0000  0.0156   0.0149   0.0386    0.0460   0.0000   439.9538       1.12870       15.9768     -0.325734       1.22358       2.40402       1.52796       1.69935       1.79873       1.94082       1.87001       1.80747
  18   8 1992.8476    0.5880  0.5239 10.2019  0.0000  0.0209   0.0179   0.0457    0.0622   0.0000   437.4785      0.189505       16.1930     -0.481423       3.13621     -0.926352       1.68017       2.26940       2.11839       2.56954       2.27223       2.17279
  18   9 2143.6866    0.8234  0.6400 10.4414  0.0000  0.0196   0.0221   0.0521    0.0778   0.0000   438.4406       1.57876       15.3243      -1.57299       1.14525       2.18612       1.69551       2.21234       2.21536       2.43299       2.22687       2.36685
  18  10 2291.6814    1.1412  0.7844 10.8083  0.0000  0.0215   0.0279   0.0554    0.0971   0.0000   437.3094       3.72333       12.5734     -0.268335      0.500994       1.23089       1.99198       2.50504       2.70400       2.69226       2.65705       2.53867
  18  11 2436.8200    1.4557  0.8626 11.4357  0.0000  0.0243   0.0342   0.0592    0.1003   0.0000   440.4947       3.87950       11.3365      -6.98042      -1.60433       2.58501       1.97233       2.73960       2.76312       3.02053       2.65018       2.69640
  18  12 2580.8623    2.0232  1.0311 11.7081  0.0000  0.0245   0.0431   0.0662    0.1153   0.0000   435.9912      0.733040       14.3486      -3.36029      -8.30869       2.36865       2.26075       2.84183       2.93073       3.15223       2.95599       2.72770
  18  13 2724.7780    2.5635  0.8541 12.5421  0.0000  0.0234   0.0599   0.0573    0.1013   0.0000   433.9565      -3.55585       16.3539       6.02026       1.56344      -1.95270       2.09232       2.71439       2.86435       2.90233       2.67937       2.51705
  18  14 2868.6608    3.2835  0.8664 12.7014  0.0000  0.0221   0.0723   0.0542    0.1150   0.0000   438.6353       6.36764       13.8998      -5.29705   -0.00451362      0.963454       2.03901       2.57841       2.74316       2.73420       2.70936       2.36542
  18  15 3012.1864    3.6352  0.8742 13.2518  0.0000  0.0218   0.0856   0.0611    0.1047   0.0000   434.5020       4.83048       14.3087       1.46680       5.86518     -0.560887       2.09632       2.59565       2.72417       2.81001       2.53747       2.49269
  18  16 3154.8994    3.8188  1.0090 13.2956  0.0000  0.0243   0.0834   0.0650    0.1187   0.0000   436.4589       8.02096       7.68312       1.44360      0.390028       1.41874       2.26901       2.83788       3.03320       3.08074       3.06626       2.74010
  18  17 3297.3820    3.4632  1.5160 13.1367  0.0000  0.0329   0.0676   0.0847    0.1062   0.0000   442.0196       10.6293       5.76881       2.90609      0.625747      -11.7589       2.68580       3.67092       3.86110       4.04071       3.73015       3.58181
  18  18 3440.0548    3.1437  2.1154 12.5167  0.0000  0.0377   0.0519   0.1019    0.1020   0.0000   436.3822       15.7089       17.1326      -2.44891       3.42226     -0.160644       3.37017       4.25425       4.57374       4.56226       4.34791       4.12595
  18  19 3582.7442    2.5282  3.1272 11.9365  0.0000  0.0485   0.0359   0.1272    0.0804   0.0000   439.2874       7.03800       6.54417       1.97403      -3.70033      -8.54208       4.22325       5.60376       5.87649       6.09656       5.87004       5.47435
  18  20 3725.3527    2.1031  4.6575 11.3694  0.0000  0.0597   0.0257   0.1729    0.0661   0.0000   437.8965       17.3648       16.1246       2.70016      0.965135       5.00746       5.42092       6.83705       7.34830       7.60147       7.21935       6.70076
  18  21 3868.0804    1.7616  6.5194 10.8855  0.0000  0.0749   0.0180   0.2067    0.0528   0.0000   438.7875       4.03136       24.1151      -8.21653      -16.4076       9.33224       6.66980       8.58204       9.27368       9.54426       9.16063       8.44972
  18  22 4011.0437    1.4291  8.3303 10.6502  0.0000  0.0933   0.0140   0.2536    0.0450   0.0000   438.5808       6.46359       23.6367       12.0951      -2.65907       11.9822       8.24507       10.2917       11.0668       11.5563       10.9796       10.1024
  18  25 4439.7196    0.8218 15.3794 10.2859  0.0000  0.1880   0.0080   0.5110    0.0331   0.0000   456.3717       33.4066      -19.6844      -19.7125       39.9147       7.39349       15.8582       20.5228       22.5931       22.5611       21.5252       20.2776
  19   3 1173.2886    0.0652  0.0382 10.2204  0.0000  0.0211   0.0150   0.0387    0.0274   0.0000   442.6894       2.92955       18.0793      -3.02356      -1.49257      -1.73956       1.91732       3.88850       2.96879       1.82465       3.50470       2.82843
  19   4 1364.3138    0.1164  0.1162 10.0752  0.0000  0.0189   0.0101   0.0312    0.0291   0.0000   437.8019      -2.53306       16.4795      -2.94739       1.27144      -1.08416       1.29865       2.00293       2.21309       1.87180       1.94066       1.80137
  19   6 1709.3429    0.3094  0.1942 10.0500  0.0000  0.0115   0.0145   0.0263    0.0350   0.0000   437.2612       3.01821       16.6644     -0.951645      -1.31219      0.832974      0.965984       1.22157       1.44163       1.59991       1.35648       1.16142
  19   7 1867.2822    0.4466  0.3547 10.1201  0.0000  0.0149   0.0156   0.0363    0.0459   0.0000   437.9400     -0.441183       12.1640       3.36294      -3.10415      0.213862       1.28904       1.65284       1.81067       1.74181       1.70615       1.63673
  19   8 2021.7633    0.6275  0.4938 10.2791  0.0000  0.0173   0.0189   0.0441    0.0615   0.0000   439.0715      -1.54976       13.6262     -0.456106      -5.30306       1.64192       1.57317       1.81930       1.79710       2.01545       2.01214       1.80049
  19   9 2173.7556    0.8521  0.7258 10.6266  0.0000  0.0218   0.0210   0.0519    0.0762   0.0000   438.1424       4.75587       13.6755      -5.96161       2.88739      0.515449       1.74422       2.19250       2.54148       2.51548       2.42631       2.14927
  19  10 2322.3127    1.1871  0.8016 11.0226  0.0000  0.0214   0.0280   0.0555    0.0884   0.0000   439.2714       5.40823       17.0092      0.130090    0.00689313      -2.55632       1.82519       2.31478       2.61239       2.45327       2.38273       2.21977
  19  11 2468.1949    1.6769  0.8735 11.6189  0.0000  0.0223   0.0382   0.0589    0.0963   0.0000   436.2761      -2.81075       12.5771       2.71036       3.16695      -2.58293       1.90340       2.37830       2.52391       2.71011       2.67566       2.56694
  19  12 2613.0639    2.1598  0.9966 11.8651  0.0000  0.0230   0.0464   0.0618    0.1255   0.0000   440.2942     -0.726882       14.8763      -2.26569      -5.66110      0.332827       2.09773       2.56394       2.88189       3.01710       2.89954       2.69452
  19  13 2757.9335    2.7098  0.9212 12.4768  0.0000  0.0223   0.0591   0.0570    0.1092   0.0000   438.7388       6.92279       18.0476       2.01122      -5.14728      -2.99414       1.91021       2.37262       2.53279       2.67252       2.47749       2.38087
  19  14 2902.5492    3.3249  0.8782 12.8514  0.0000  0.0215   0.0731   0.0565    0.1131   0.0000   436.0348       5.28328       11.4421       1.94625      -1.07546      -4.16572       1.84383       2.34081       2.36869       2.56358       2.37812       2.34597
  19  15 3046.5830    3.8270  0.7927 13.5139  0.0000  0.0208   0.0900   0.0532    0.0908   0.0000   439.8846       2.63269       18.1293       1.35411      -1.39117      0.344828       1.86798       2.13103       2.36062       2.41220       2.33973       2.30244
  19  16 3189.9588    3.8798  1.0153 13.6788  0.0000  0.0256   0.0844   0.0645    0.1009   0.0000   444.7083       7.75727       13.7187      -2.49029       2.99870      -2.62442       2.23193       2.77511       2.83715       2.98558       2.88948       2.84171
  19  17 3332.9161    3.4191  1.6591 12.9490  0.0000  0.0325   0.0589   0.0866    0.0929   0.0000   438.9765       9.73001       9.42977      -5.25124      -12.5945      -1.37322       2.76178       3.67570       3.98971       3.97197       4.01288       3.58245
  19  18 3476.2555    2.8727  2.3247 12.5044  0.0000  0.0390   0.0448   0.1074    0.0802   0.0000   441.0797       4.28617       13.0106       1.25230       1.42485       5.27366       3.43996       4.34549       4.56025       4.80794       4.57909       4.45023
  19  19 3619.3742    2.4690  3.6784 11.6564  0.0008  0.0501   0.0319   0.1372    0.0808   0.0000   443.6473       10.1947       16.3526       4.40421      -10.7229      -2.51480       4.27228       5.32296       5.64946       5.98723       5.75293       5.34576
  19  20 3762.4884    2.0397  5.2940 11.0536  0.0000  0.0614   0.0214   0.1737    0.0630   0.0000   441.7625       15.7891      0.439356       7.76077      -13.5557      -10.1140       5.18385       6.63952       7.24562       7.40836       7.17613       6.74410
  19  21 3905.8984    1.6530  6.9194 10.8293  0.0000  0.0774   0.0161   0.2138    0.0491   0.0000   444.0532       11.2965       11.7564       28.0169      -7.22246      -2.31219       6.48186       8.48028       9.14529       9.35236       8.85322       8.39604
  19  22 4049.0541    1.3873  8.9821 10.5918  0.0000  0.0946   0.0126   0.2658    0.0420   0.0000   433.4686      -11.5723       13.3356      -1.04013       32.4622       2.08314       7.85590       10.1191       10.8258       11.3064       10.9121       10.1794
  19  23 4192.2508    1.1255 10.9969 10.5349  0.0016  0.1214   0.0107   0.3375    0.0375   0.0000   454.8261       9.87103       17.1818       21.4612       12.8082       3.85125       10.0356       12.8294       13.9354       14.2671       14.0316       12.8564
  19  24 4335.7567    0.9283 13.4605 10.4420  0.0000  0.1562   0.0090   0.4486    0.0343   0.0000   450.7749       33.4986       47.7789       12.0599       35.3226       16.8554       12.9226       16.3177       18.0709       18.7221       17.9049       16.6436
  20   4 1386.4681    0.1052  0.0962 10.0411  0.0000  0.0299   0.0114   0.0408    0.0283   0.0000   440.2346      -1.71649       21.4662      0.444384      -2.68641     -0.584500       1.33378       2.59229       2.22469       2.42956       2.12148       1.71872
  20   6 1734.1928    0.3203  0.3261 10.0642  0.0000  0.0157   0.0122   0.0392    0.0390   0.0000   440.5508     -0.506135       17.1717       2.52031     -0.847204       2.47515       1.26101       1.52748       1.80660       1.87130       1.86515       1.75603
  20   7 1893.9052    0.4713  0.4683 10.1207  0.0000  0.0176   0.0144   0.0432    0.0485   0.0000   441.3947    -0.0841692       14.8098       2.42047      0.177535       1.65233       1.43858       1.64662       1.74154       1.96970       1.81107       1.63543
  20   8 2050.0456    0.6826  0.5414 10.2893  0.0000  0.0175   0.0189   0.0440    0.0618   0.0000   439.7663     -0.645849       12.8292    -0.0364235      -4.04375       2.59464       1.46033       1.75594       1.74977       1.85615       1.92756       1.77435
  20   9 2203.1130    0.9574  0.7795 10.6407  0.0000  0.0207   0.0226   0.0523    0.0817   0.0000   439.2243      -1.61786       11.6237      0.452568      -4.87963      -1.95145       1.70425       2.15110       2.35556       2.43622       2.23765       2.23825
  20  10 2352.3763    1.2926  0.8852 11.0466  0.0000  0.0228   0.0284   0.0572    0.0942   0.0000   439.0156      -1.38704       16.2771      -1.71377      -1.55293      -1.87572       1.80249       2.37729       2.29527       2.52596       2.47103       2.38693
  20  11 2498.9435    1.7766  0.9329 11.4697  0.0000  0.0213   0.0386   0.0617    0.1130   0.0000   439.7842       6.44738       12.3521      -6.93282       4.41002      -1.86066       1.62647       2.17615       2.36661       2.48885       2.27026       2.13344
  20  12 2644.8624    2.3045  0.9730 11.9767  0.0000  0.0221   0.0480   0.0592    0.1118   0.0000   437.0062     0.0298690       9.61420     -0.695545      -1.19211      -3.56739       1.77790       2.28691       2.35925       2.59490       2.35557       2.29320
  20  13 2790.7164    2.8656  0.8211 12.6855  0.0000  0.0200   0.0657   0.0544    0.0945   0.0000   440.3855       4.43832       9.63111       4.10812      -5.31522       2.43275       1.74432       2.30076       2.44336       2.39429       2.32425       2.20279
  20  14 2935.9110    3.5390  0.8643 13.0896  0.0000  0.0213   0.0767   0.0527    0.0977   0.0000   440.6469       7.58632       15.0396       2.10939      -6.98185    -0.0850159       1.67594       2.22264       2.22140       2.34356       2.27420       2.22170
  20  15 3080.5194    3.8331  0.9243 13.5339  0.0000  0.0224   0.0838   0.0584    0.1003   0.0000   442.1843       7.24282       14.4564      -2.05064      -2.49427     -0.308637       1.87429       2.34177       2.53052       2.60964       2.52082       2.40047
  20  16 3224.4506    3.8019  1.2002 13.6244  0.0000  0.0270   0.0776   0.0741    0.1033   0.0000   444.2360       7.25356       9.23108       11.2895       2.60014      -1.12014       2.14494       2.85038       3.05216       3.15244       2.96591       2.91168
  20  17 3368.0565    3.1920  1.8641 13.0459  0.0000  0.0335   0.0528   0.0965    0.0698   0.0000   438.5903       10.8324       3.66174       6.02132       6.47159       3.19372       2.74794       3.43054       3.72597       3.94919       3.74559       3.61376
  20  18 3511.8926    2.6905  2.5876 12.4183  0.0000  0.0422   0.0386   0.1067    0.0671   0.0000   443.5337       14.0074       11.9929      -3.78003       4.66051      0.719175       3.50908       4.30425       4.66750       4.77096       4.60574       4.46147
  20  19 3655.6210    2.2946  3.7724 11.7084  0.0000  0.0507   0.0281   0.1395    0.0646   0.0000   439.3783       6.74926       5.38605       5.62578       4.66774      -1.41420       4.06121       5.02926       5.47471       5.69441       5.60196       5.29183
  20  20 3799.3082    1.9622  5.3289 11.1815  0.0000  0.0636   0.0206   0.1677    0.0563   0.0000   439.2784       7.55101       12.2776       6.73543      -6.27389      -16.6064       5.11814       6.59093       7.19819       7.14832       7.09794       6.62781
  20  21 3943.0962    1.6277  7.2501 10.7415  0.0000  0.0764   0.0150   0.2154    0.0470   0.0000   446.1529       18.1811       20.3049      -8.66213      -6.43433       2.03030       6.17106       7.87468       8.65881       8.93152       8.75074       8.15650
  20  22 4086.8719    1.3312  9.7078 10.5061  0.0001  0.0983   0.0113   0.2748    0.0394   0.0000   429.0899       18.9651       4.65336      -19.9871      0.611036       18.6206       7.72390       9.98576       10.8542       11.1746       11.0349       10.2360
  20  23 4230.7476    1.0929 11.8882 10.4199  0.0000  0.1269   0.0096   0.3501    0.0367   0.0000   456.8225       22.2889      -16.2143      -3.92881       26.8636       32.1951       9.89879       12.9053       14.0054       14.1850       14.2472       13.2757
  20  24 4374.4107    0.8865 14.7711 10.4292  0.0000  0.1688   0.0079   0.4713    0.0305   0.0000   421.6764      -4.87443       19.9796      -21.9609       20.8369      -21.8045       12.8666       16.7196       18.4538       19.0806       18.2416       17.1493
  21   3 1213.5904    0.0731  0.0223 10.1572  0.0000  0.0131   0.0165   0.0212    0.0258   0.0000   438.5686     -0.641838       20.4909     -0.773209     -0.323612       1.54341       1.07647       1.54347       1.89282       1.92290       1.79404       2.14798
  21   4 1408.0826    0.1258  0.1035 10.0452  0.0000  0.0176   0.0097   0.0270    0.0277   0.0000   439.6901       1.33655       18.1708      -2.11197      -1.78809     -0.707309       1.17000       1.52159       1.85627       1.47559       1.74639       1.69471
  21   6 1758.2375    0.3355  0.3205 10.0251  0.0000  0.0143   0.0123   0.0371    0.0387   0.0000   439.1881    -0.0279466       14.2024       3.22483      -1.25297       1.91297       1.09718       1.53947       1.65544       1.62537       1.76250       1.60373
  21   7 1919.8488    0.5337  0.4628 10.0893  0.0000  0.0173   0.0156   0.0380    0.0518   0.0000   436.8043     -0.344482       15.1690     -0.109849      -1.29600      -4.16993       1.18799       1.65291       1.76492       1.81520       1.79094       1.60845
  21   8 2077.6939    0.7337  0.6823 10.1801  0.0000  0.0198   0.0176   0.0474    0.0762   0.0000   437.9272       2.09028       18.4149     0.0795052      -5.81454     -0.162379       1.50277       1.92569       2.12813       2.08946       2.01824       1.91461
  21   9 2231.8527    1.0028  0.8538 10.6677  0.0000  0.0219   0.0224   0.0557    0.0878   0.0000   441.5711      -1.19942       10.7342     -0.123903     -0.864412     -0.125249       1.58780       2.20460       2.26415       2.45016       2.32218       2.21618
  21  10 2381.8901    1.3950  0.9152 11.3953  0.0000  0.0218   0.0300   0.0580    0.0870   0.0000   440.8327     0.0774050       15.6450     -0.529402      -9.90381       3.34023       1.70687       2.19613       2.31718       2.62513       2.56283       2.33013
  21  11 2529.2683    1.8196  0.9712 11.5540  0.0000  0.0216   0.0373   0.0595    0.1086   0.0000   439.3731       4.03710       11.8479       6.95844      -2.77377      -1.72555       1.66268       2.12646       2.28451       2.46520       2.38004       2.31705
  21  12 2676.1775    2.4313  0.9236 12.1905  0.0000  0.0214   0.0505   0.0551    0.1071   0.0000   440.5310       2.48991       18.7518       1.73606     -0.297509     -0.544693       1.64598       2.13262       2.26794       2.47029       2.41759       2.14295
  21  13 2822.9661    3.0423  0.8069 12.7369  0.0000  0.0196   0.0674   0.0504    0.1001   0.0000   438.7222       3.32902       14.8413       1.61922      -1.12414      0.429118       1.58115       2.13047       2.41204       2.62848       2.47309       2.35293
  21  14 2968.9478    3.6215  0.8978 13.0542  0.0000  0.0204   0.0758   0.0538    0.1023   0.0000   438.9574       5.97140       11.7939       3.95059       3.19843      -2.68680       1.66426       2.07516       2.30696       2.44294       2.28436       2.25678
  21  15 3114.0074    3.7490  0.9873 13.4520  0.0000  0.0228   0.0767   0.0605    0.0962   0.0000   437.4243       3.02330       13.4227       4.99780       1.83583      -2.05930       1.74113       2.25415       2.37121       2.44987       2.47599       2.28219
  21  16 3258.6017    3.6620  1.2045 13.4268  0.0000  0.0262   0.0719   0.0696    0.1087   0.0000   437.1107      -2.21316       14.9034       4.15573      -2.74127      -1.47552       2.05638       2.58808       2.82693       2.90394       2.68222       2.75614
  21  17 3402.8535    3.1327  2.1041 12.5721  0.0000  0.0346   0.0451   0.0926    0.0714   0.0000   438.4477       7.05328       13.1275       1.94304      -3.05820       3.97134       2.63310       3.42631       3.67205       3.80195       3.64230       3.51576
  21  18 3547.2528    2.6864  2.8464 12.1714  0.0000  0.0427   0.0346   0.1079    0.0636   0.0000   434.8383       6.65997       4.92356       6.81841      -2.49333      -7.51336       3.17694       4.14074       4.40069       4.65104       4.48112       4.31850
  21  19 3691.4976    2.1463  4.2223 11.6815  0.0000  0.0551   0.0248   0.1469    0.0541   0.0000   439.3551       12.0442       18.5126      -4.08778      -3.94501      -7.83070       4.07865       5.30107       5.63805       6.05613       5.81668       5.60089
  21  20 3835.6988    1.8133  6.0466 10.9932  0.0000  0.0660   0.0173   0.1829    0.0488   0.0000   441.9315       14.7710       20.8695      -1.22869      -25.3623      0.223512       5.10213       6.49862       7.14190       7.33382       7.30174       7.01522
  21  21 3979.7886    1.5187  8.4934 10.6397  0.0000  0.0845   0.0128   0.2405    0.0416   0.0000   445.3915       14.7640       12.2318       16.8393    -0.0976125       5.24735       6.43299       8.25694       8.93534       9.38962       9.15180       8.64995
  21  22 4124.0953    1.2343  9.8152 10.5689  0.0000  0.1034   0.0108   0.2837    0.0368   0.0000   441.7228       19.6421       35.6610      -17.7649       10.5570       23.5732       7.65924       10.0870       10.9990       11.1532       11.1054       10.6725
  21  23 4268.1756    1.0597 12.6995 10.4151  0.0000  0.1307   0.0087   0.3709    0.0337   0.0000   441.8130       17.0563       12.0577       9.51624      -4.47468      -4.62149       9.74864       12.6774       13.6888       14.2761       14.2616       13.2220
  21  24 4412.3743    0.8431 14.9469 10.4213  0.0000  0.1720   0.0074   0.4678    0.0293   0.0000   471.9818       15.3182      -11.8321      -23.7830       18.3944       8.01296       12.9413       16.4964       18.1051       18.9109       18.5739       17.5643
  22   3 1233.1050    0.0694  0.0741 10.1678  0.0000  0.0218   0.0106   0.0432    0.0260   0.0000   440.6348      -1.60588       23.5410     -0.534099       6.40173      -1.45703       1.91124       2.44345       2.48542       2.46579       2.51681       2.25846
  22   6 1781.5321    0.3800  0.2999 10.1147  0.0000  0.0140   0.0135   0.0304    0.0385   0.0000   437.8889      0.308261       19.8885      0.795869      -2.92229       2.56835      0.979877       1.20016       1.47848       1.41218       1.38651       1.52588
  22   7 1945.0404    0.5229  0.5269 10.1916  0.0000  0.0175   0.0144   0.0448    0.0510   0.0000   438.5896      -1.89183       14.2918     -0.683606      -1.45763      -6.13960       1.34452       1.71214       1.91412       1.95255       1.99684       1.78975
  22   8 2104.7727    0.7658  0.6184 10.4342  0.0000  0.0176   0.0191   0.0439    0.0662   0.0000   439.9769     -0.744500       15.5693     -0.171584      -2.79377       1.84007       1.36580       1.62670       1.85612       1.94954       1.85208       1.81944
  22   9 2259.9921    1.0799  0.8075 10.8765  0.0000  0.0196   0.0239   0.0538    0.0789   0.0000   438.9688     -0.513190       19.4331     -0.709032       2.44272      -2.13958       1.43418       1.86559       1.95276       2.15097       2.09570       2.00074
  22  10 2410.7998    1.4643  0.8838 11.3101  0.0000  0.0213   0.0309   0.0528    0.0946   0.0000   442.2563       1.38407       16.8119       2.82232      -1.76384      -3.40072       1.56995       1.87794       2.21276       2.28999       2.14092       2.10154
  22  11 2559.1721    1.8962  0.9177 11.9982  0.0000  0.0221   0.0397   0.0545    0.0888   0.0000   436.3420       4.04967       19.9215      -1.42641     -0.129988     -0.557798       1.71416       2.19893       2.36627       2.43813       2.41115       2.37271
  22  12 2707.1126    2.4770  0.9308 12.3972  0.0000  0.0215   0.0510   0.0564    0.1015   0.0000   440.1825      0.253612       15.3262       1.76415     -0.757514      -3.80808       1.67935       2.22674       2.42433       2.48313       2.41151       2.29578
  22  13 2854.7562    3.2571  0.8476 12.9535  0.0000  0.0196   0.0683   0.0519    0.0939   0.0000   438.0728       4.37553       12.6297      -1.08385      0.426835      -1.67678       1.49543       1.93566       2.04251       2.21960       2.07964       2.04102
  22  14 3001.4660    3.7716  0.8495 13.1340  0.0000  0.0196   0.0784   0.0503    0.1047   0.0000   436.7907       1.47421       15.6623       3.94315      -3.74516      -3.76645       1.41851       1.85345       1.91888       2.16075       2.10494       2.01866
  22  15 3147.0559    3.8919  1.0586 13.5379  0.0000  0.0236   0.0774   0.0607    0.0968   0.0000   436.4373       3.86511       14.8849       7.61480      -4.11829      -1.16850       1.78258       2.32215       2.60999       2.66999       2.63802       2.45699
  22  16 3292.2451    3.5894  1.4280 13.2351  0.0000  0.0276   0.0620   0.0746    0.0869   0.0000   437.7388       10.1968       15.1355       2.43288      -2.10520      -2.27258       2.02492       2.63590       2.95902       3.15337       3.03291       2.92917
  22  17 3437.2737    3.1057  2.2490 12.4495  0.0000  0.0349   0.0418   0.0931    0.0669   0.0000   437.8939       11.8874       16.6194       3.62723      0.899899     -0.187458       2.50753       3.33632       3.58192       3.74207       3.71050       3.61792
  22  18 3582.1769    2.4619  3.2784 12.0355  0.0000  0.0450   0.0293   0.1210    0.0524   0.0000   444.3268       4.77822       13.5139       4.35847       2.08016       2.00191       3.11828       4.22784       4.45680       4.68795       4.41271       4.35798
  22  19 3727.0321    2.0860  4.4009 11.4927  0.0000  0.0537   0.0223   0.1441    0.0515   0.0000   441.8514       10.3428       7.36843       4.30314      -4.20607       2.54306       3.79827       5.04262       5.34816       5.77359       5.51015       5.20268
  22  20 3871.5516    1.7340  6.3940 10.9788 -0.0000  0.0681   0.0157   0.1863    0.0440   0.0000   435.9223       11.2566       4.92198       7.93474      -3.29249      -11.3670       5.01202       6.64914       7.10415       7.73937       7.33276       6.99043
  22  21 4016.4891    1.4358  8.7592 10.6763  0.0000  0.0877   0.0119   0.2421    0.0376   0.0000   429.9819       7.95044       3.28239       22.3670      -9.29557     -0.461421       6.36172       8.35900       8.91167       9.35908       9.25666       8.69007
  22  23 4305.6181    0.9866 13.0884 10.4152  0.0000  0.1391   0.0081   0.3821    0.0316   0.0000   437.6857       11.6060       20.8011     -0.147769       7.72611       7.05942       9.98043       12.9536       14.0885       14.6526       14.6620       13.7595
  22  24 4450.0896    0.8151 16.1304 10.3681  0.0010  0.1841   0.0066   0.4889    0.0271   0.0000   437.8121       17.0658       21.9881    -0.0754302       5.74627      0.902716       12.6979       16.7776       18.1017       19.1143       18.5589       17.7168
  23   3 1252.2407    0.0777  0.0935 10.1279  0.0000  0.0199   0.0095   0.0369    0.0256   0.0000   442.5542       1.00582       19.1330     0.0908291      -4.53071      -3.35714       1.40417       1.49869       1.73272       2.06360       1.63745       1.71321
  23   5 1632.7849    0.2502  0.2457 10.0435  0.0000  0.0130   0.0105   0.0332    0.0316   0.0000   439.3630     -0.114371       19.9096     -0.465312      -1.17074      0.330363      0.869864       1.16322       1.24225       1.20795       1.29049       1.22118
  23   6 1804.1994    0.3951  0.3608 10.1019  0.0000  0.0144   0.0129   0.0366    0.0409   0.0000   440.7686     -0.886138       18.6640       1.47844      -3.48603       1.80512      0.975967       1.28554       1.32438       1.38894       1.27925       1.29592
  23   7 1969.6260    0.5840  0.5054 10.1918  0.0000  0.0167   0.0157   0.0400    0.0536   0.0000   437.7873       1.74902       16.1209     -0.325322      0.108691    -0.0894886       1.12792       1.62067       1.62080       1.74366       1.65578       1.56423
  23   8 2131.0940    0.7976  0.7612 10.4686  0.0000  0.0197   0.0179   0.0507    0.0702   0.0000   441.3655      -1.80416       15.2187      -1.12533      -1.51207      -1.89733       1.40681       1.81083       2.02291       2.06629       2.07675       1.98245
  23   9 2287.4583    1.1373  0.8972 10.8953  0.0000  0.0207   0.0236   0.0574    0.0860   0.0000   438.2282      0.944501       10.8962      -2.64230      -7.90597     -0.255415       1.51836       1.92920       2.03831       2.08866       2.15924       2.22688
  23  10 2439.1857    1.5073  1.1098 11.1874  0.0000  0.0236   0.0284   0.0635    0.1120   0.0000   439.8081     0.0863701       16.8836       1.07027      -1.84512       1.72226       1.55092       2.07300       2.24225       2.44071       2.41304       2.24167
  23  11 2588.6694    2.0703  0.9737 11.8960  0.0000  0.0215   0.0400   0.0528    0.0952   0.0000   439.2620       3.35400       16.8727       2.27302      -4.29497       2.22280       1.55190       2.02149       2.16717       2.35663       2.21812       2.16069
  23  12 2737.6007    2.6663  0.9280 12.5594  0.0000  0.0205   0.0535   0.0533    0.0925   0.0000   439.4122       2.49922       7.88645     -0.230019     -0.373593      -2.58796       1.54013       1.97805       2.17601       2.20517       2.19036       2.10821
  23  13 2886.1111    3.3177  0.8830 12.8116  0.0000  0.0194   0.0670   0.0525    0.1038   0.0000   434.7379       2.78041       17.3837     -0.770909     -0.863641      -1.91633       1.39936       1.75917       1.87920       2.08920       2.01892       1.90220
  23  14 3033.4715    3.7788  0.8400 13.3805  0.0000  0.0194   0.0787   0.0490    0.0923   0.0000   439.4114      0.865189       15.9757     -0.258734      -4.76828      -4.61511       1.36362       1.73606       1.86972       2.01974       1.85945       1.87186
  23  15 3179.7671    3.8266  1.1004 13.5143  0.0000  0.0237   0.0733   0.0594    0.0974   0.0000   438.5790       3.72243       14.3699       2.33639       1.30601      -3.51440       1.63139       2.13414       2.25287       2.54476       2.36859       2.33782
  23  16 3325.6041    3.3936  1.6134 12.9600  0.0000  0.0277   0.0538   0.0780    0.0777   0.0000   436.9656       7.74746       13.3919       3.43446     -0.475030       1.18334       1.93195       2.51875       2.71056       2.92486       2.84376       2.70488
  23  17 3471.3309    2.9009  2.3504 12.4865  0.0000  0.0355   0.0381   0.0959    0.0596   0.0000   441.0237      0.841702       4.22282      0.996549      0.768513      -1.45965       2.42973       3.24779       3.36824       3.62681       3.54734       3.43157
  23  18 3616.8294    2.3852  3.5067 11.9318  0.0000  0.0449   0.0266   0.1231    0.0484   0.0000   447.6266       4.41057       8.93174       4.73899       2.18472      -5.22802       3.14805       4.17424       4.46694       4.70612       4.55908       4.42871
  23  19 3762.0256    2.0442  5.1402 11.3123  0.0000  0.0568   0.0193   0.1534    0.0457   0.0000   439.8814       7.29525       22.2464      0.221068       4.01445      0.357001       3.86683       5.15700       5.48589       5.82497       5.78676       5.46307
  23  20 3907.3530    1.6534  7.2553 10.8475  0.0000  0.0722   0.0138   0.1993    0.0404   0.0000   442.8650       2.67058       5.45990       7.71761       2.48706      -4.08322       4.97059       6.53239       7.04590       7.42421       7.23136       6.99149
  23  21 4052.4766    1.3681  9.4338 10.6188  0.0000  0.0913   0.0109   0.2533    0.0360   0.0000   447.5574       26.8448       15.8047       13.1370      -12.8919       3.77558       6.27754       8.25637       8.87128       9.34286       9.13326       8.72748
  23  22 4197.6791    1.1426 11.8812 10.5191  0.0000  0.1169   0.0089   0.3283    0.0321   0.0000   432.7071       6.22773       11.8784      -19.6539      0.157083      -18.6610       7.95690       10.4907       11.3426       12.0123       11.8404       11.3242
  23  23 4342.7257    0.9256 14.0958 10.4547  0.0001  0.1500   0.0073   0.4109    0.0286   0.0000   444.1540       24.8817       8.77701       19.0417       11.0391       15.0867       10.0515       13.2440       14.5350       15.4085       14.8667       14.4179
  23  24 4487.8277    0.7606 16.4761 10.3804  0.0020  0.1896   0.0063   0.5125    0.0254   0.0000   442.7273       10.0789       24.8081       12.2843       23.2634      -42.5656       12.5484       16.4272       18.2721       18.8922       18.6071       17.8429
  24   3 1270.9442    0.0824  0.0606 10.1162  0.0000  0.0203   0.0102   0.0213    0.0248   0.0000   441.9402      0.285484       18.0001      -1.23653      -3.37905      0.921145       1.10606       1.54218       1.99897       1.54674       2.08945       1.80533
  24   4 1469.7927    0.1486  0.0983 10.0295  0.0000  0.0115   0.0115   0.0290    0.0265   0.0000   439.0151     -0.602894       20.2318     -0.540306      -4.88844      0.524492      0.833071      0.970619       1.47184       1.20499       1.31393       1.74137
  24   5 1653.6994    0.2644  0.2390  9.9940  0.0000  0.0162   0.0108   0.0285    0.0313   0.0000   440.1828     -0.209898       20.0877     -0.784007      -2.05179      0.417001       1.40568       2.17926       2.23471       2.45024       2.30441       2.09613
  24   6 1826.2923    0.4360  0.3655 10.0858  0.0000  0.0141   0.0135   0.0338    0.0409   0.0000   440.1540     -0.445648       22.1959       1.25236      -2.75506      -1.41676      0.941262       1.15884       1.24677       1.35059       1.37350       1.28835
  24   7 1993.6093    0.6142  0.5468 10.2312  0.0000  0.0171   0.0157   0.0409    0.0548   0.0000   437.2379     -0.238794       18.4528      -1.68116      -3.56491      -1.39223       1.08349       1.35781       1.59131       1.52438       1.68548       1.50640
  24   8 2156.7429    0.8885  0.8040 10.2921  0.0000  0.0194   0.0187   0.0485    0.0847   0.0000   439.5316      0.389508       15.5873      -1.54100     -0.357937      0.199472       1.28880       1.65077       1.79948       1.74978       1.80086       1.75837
  24   9 2314.3291    1.2003  0.8828 11.0936  0.0000  0.0201   0.0244   0.0533    0.0781   0.0000   439.6226       1.85163       17.8759       2.55204      -3.49625      -1.76198       1.41544       1.78685       2.01323       2.02005       2.04452       2.00291
  24  10 2466.9795    1.6152  1.1248 11.3804  0.0000  0.0234   0.0296   0.0601    0.1067   0.0000   439.5022     -0.647466       13.2083      -2.96794      -3.55031      -3.96621       1.57345       1.95708       2.15613       2.27873       2.22195       2.10626
  24  11 2617.6999    2.1321  0.9971 12.1930  0.0000  0.0218   0.0419   0.0587    0.0909   0.0000   439.7858       1.07358       10.4660       2.03481     -0.482245      -2.40875       1.48386       2.08158       2.17869       2.37788       2.29583       2.17563
  24  12 2767.6703    2.8177  0.9695 12.4747  0.0000  0.0195   0.0539   0.0560    0.0949   0.0000   439.5604       4.62728       17.8987     -0.496722       4.06821      -4.40736       1.35079       1.70803       1.79193       2.00185       1.91082       1.80958
  24  13 2916.9891    3.4203  0.8727 13.1001  0.0005  0.0189   0.0696   0.0517    0.0893   0.0000   441.5442       1.81998       15.2026       4.07372      -3.53813      -2.26743       1.33714       1.67982       1.73670       1.88560       1.88233       1.83732
  24  14 3065.0499    4.0335  0.8900 13.3175  0.0000  0.0196   0.0789   0.0503    0.0996   0.0000   441.3266       4.24268       15.2275     -0.302148       1.19840      -4.43374       1.38898       1.77086       1.98108       2.04109       1.97235       1.91285
  24  15 3211.9999    3.8133  1.2448 13.4254  0.0000  0.0248   0.0688   0.0667    0.0991   0.0000   437.1697       8.15759       23.8256       2.74659     -0.770757      -4.59715       1.73656       2.17956       2.31797       2.45311       2.46436       2.31637
  24  16 3358.5622    3.3060  1.6812 12.9880  0.0000  0.0289   0.0513   0.0782    0.0735   0.0000   441.2463       7.98706       19.7092      -3.29113       3.04070      -5.69715       2.00080       2.61066       2.73446       2.97530       2.91090       2.82638
  24  17 3504.9034    2.7796  2.5409 12.4115  0.0000  0.0367   0.0348   0.0967    0.0547   0.0000   440.8204       7.83930       20.9441       1.67174      -1.29910       4.77428       2.45396       3.17767       3.38018       3.61189       3.63311       3.46202
  24  18 3651.0047    2.2514  3.9329 11.7203  0.0000  0.0466   0.0230   0.1272    0.0435   0.0000   441.0563       13.5724       11.9746       6.00727      -3.77035      -5.35093       3.09882       3.96475       4.36998       4.55901       4.42989       4.44495
  24  19 3796.8338    1.8846  5.6197 11.2853  0.0000  0.0598   0.0172   0.1630    0.0400   0.0000   443.2787       8.78742       20.8237       2.02290      -8.15987      -4.20286       3.98372       5.04287       5.56954       6.01059       5.81053       5.57258
  24  20 3942.6853    1.5519  7.5788 10.9080  0.0000  0.0746   0.0130   0.2103    0.0361   0.0000   436.2968      -2.81124       13.8928       1.28632      -4.47361       1.75264       4.97507       6.35445       6.90429       7.28609       7.35650       7.09657
  24  21 4088.1776    1.2977  9.7684 10.6523  0.0000  0.0948   0.0103   0.2658    0.0332   0.0000   448.6079       16.8388       13.9264       2.69632       11.9894      -3.82257       6.22128       8.20282       8.93234       9.54163       9.37786       8.86368
  24  22 4233.9195    1.0855 12.6506 10.4836  0.0002  0.1259   0.0081   0.3470    0.0305   0.0000   440.8673       27.3242       14.9784      -16.9605       15.7203      -4.48103       8.25296       10.6878       11.7846       12.3153       12.4701       11.9590
  24  23 4379.3190    0.8732 14.5383 10.4724  0.0017  0.1568   0.0070   0.4325    0.0267   0.0000   453.0284       17.5963       27.4975      -3.21795       1.52220       3.41609       10.0165       13.2040       14.7060       15.1450       15.2475       14.6008
  24  24 4524.6630    0.7027 16.5649 10.3526  0.0000  0.1969   0.0060   0.5243    0.0246   0.0000   433.0652       3.45239       24.1439      -32.1204       18.3573       11.1284       12.5640       16.6288       18.3674       19.1988       18.7592       18.1825
  25   4 1489.4500    0.1560  0.1256 10.0410  0.0000  0.0127   0.0096   0.0239    0.0263   0.0000   439.7551      0.848172       19.9894     0.0756736      -2.42359     -0.196936      0.843357       1.22854       1.16546       1.24572       1.40729       1.33926
  25   5 1674.1000    0.2893  0.2097 10.0639  0.0000  0.0103   0.0120   0.0272    0.0310   0.0000   440.0917     -0.969052       20.9907     -0.235268      -2.19548     -0.205033      0.757311      0.879966      0.981585       1.10288       1.20756       1.04961
  25   6 1847.8703    0.4321  0.4337 10.1256  0.0000  0.0160   0.0125   0.0378    0.0418   0.0000   439.6869      -2.03019       19.0261      -1.34089     -0.207407      0.249017       1.11418       1.51635       1.63485       1.78551       1.81833       1.78072
  25   7 2016.8914    0.6667  0.5866 10.2496  0.0000  0.0164   0.0160   0.0411    0.0558   0.0000   438.8253      0.857795       16.8305      0.547504     -0.977417       3.20041       1.03515       1.29293       1.47193       1.48094       1.52518       1.42063
  25   8 2181.7092    0.9417  0.7736 10.5200  0.0000  0.0180   0.0196   0.0466    0.0742   0.0000   439.3893     -0.538225       17.4095      -1.61679      -2.25922       3.46349       1.15608       1.46214       1.60100       1.69259       1.68054       1.62791
  25   9 2340.4890    1.3079  0.9791 11.0091  0.0000  0.0215   0.0246   0.0545    0.0918   0.0000   439.5138    -0.0178514       12.1427      -3.49999     -0.880692       5.16413       1.52040       1.96109       2.18860       2.23982       2.32133       2.15688
  25  10 2494.4018    1.7508  1.0298 11.6490  0.0000  0.0211   0.0325   0.0576    0.0915   0.0000   439.4702       2.85170       16.2493       2.35282       1.66233     -0.793982       1.36001       1.78501       1.92906       2.10424       1.93183       1.94020
  25  11 2646.2307    2.2487  1.0424 12.0183  0.0000  0.0211   0.0416   0.0572    0.1032   0.0000   437.7037       3.01531       17.4350       3.67167      -3.32905      -1.38588       1.39126       1.73952       1.82109       1.99155       1.93766       1.90481
  25  12 2797.3536    2.9256  0.8051 12.9072  0.0000  0.0186   0.0593   0.0468    0.0805   0.0000   440.1055       1.94752       16.2656       1.09934      -2.13741      -1.07084       1.17958       1.58084       1.69391       1.88695       1.79014       1.77120
  25  13 2947.4188    3.6729  0.7727 13.0930  0.0000  0.0170   0.0749   0.0440    0.0871   0.0000   441.2938       2.29274       12.4925       1.97366      -1.44464      0.854841       1.16312       1.43441       1.65785       1.71299       1.70980       1.70138
  25  14 3096.1747    3.9530  1.0457 13.2620  0.0000  0.0219   0.0719   0.0555    0.1079   0.0000   438.7759       4.04987       15.1470      -3.96257      -4.24121      0.892691       1.42403       1.92299       1.99065       2.11265       2.11267       2.03144
  25  15 3243.9268    3.5712  1.2888 13.6551 -0.0055  0.0264   0.0640   0.0681    0.0859   0.0000   437.9453       3.84715       16.5194       2.38136    -0.0135900     -0.901038       1.71008       2.27181       2.48125       2.55285       2.61676       2.59177
  25  16 3391.1466    3.2550  1.8478 12.9371  0.0000  0.0302   0.0469   0.0806    0.0690   0.0000   438.6928       7.72468       13.1814       3.03281       3.01001       3.42082       1.90975       2.49303       2.70200       2.72926       2.76022       2.72275
  25  17 3538.1151    2.6896  2.9889 12.1620  0.0000  0.0394   0.0303   0.1029    0.0500   0.0000   440.1214       2.31170       9.91972       1.10557       3.63807      -5.66459       2.39342       3.27485       3.47428       3.79013       3.75268       3.58961
  25  18 3684.9003    2.1805  4.1490 11.6522  0.0000  0.0482   0.0214   0.1277    0.0423   0.0000   440.1372       10.4574       6.66535       5.07369       1.84028      -11.1520       3.01993       3.90189       4.29597       4.63458       4.44472       4.36430
  25  19 3831.3055    1.8313  5.8667 11.2029  0.0000  0.0605   0.0158   0.1638    0.0386   0.0000   438.4703       6.65641       10.3838       7.32874     0.0900894      -5.63939       3.89882       5.05079       5.50973       5.76242       5.68693       5.63421
  25  20 3977.5990    1.4915  8.0382 10.8700  0.0000  0.0783   0.0120   0.2169    0.0346   0.0000   431.6019       9.50336       22.4692      -15.1905       2.05393     -0.177576       4.90074       6.53586       7.12884       7.41653       7.40758       7.11846
  25  21 4123.6787    1.2360 10.5862 10.7002  0.0000  0.1035   0.0097   0.2865    0.0307   0.0000   437.7581       6.51370       3.61132       13.2836       2.27844      -17.1197       6.34206       8.48436       9.25091       9.72422       9.69864       9.26418
  25  22 4269.9462    1.0343 12.6686 10.5698  0.0014  0.1267   0.0079   0.3541    0.0283   0.0000   429.4728       12.0244      -12.9800       29.6341      -10.9417      -5.87597       7.96952       10.4414       11.5044       12.1376       11.9251       11.5951
  25  23 4415.8339    0.8338 15.3534 10.4733  0.0000  0.1679   0.0065   0.4505    0.0252   0.0000   435.4820       7.89630       25.1944      -14.1323       9.26595       11.7943       10.2128       13.5533       15.1085       15.8413       15.4176       14.9584
  25  24 4561.7703    0.6770 17.2992 10.3206 -0.0003  0.2054   0.0057   0.5397    0.0234   0.0000   431.3057      -6.40028       25.7426       11.7258      -2.39588      -20.6470       12.5520       16.3247       18.4192       19.3911       18.9699       18.3249
  26   3 1307.5192    0.0760  0.0484 10.0930 -0.0054  0.0247   0.0110   0.0209    0.0240   0.0000   444.8748      -2.58937       24.1559       3.51089       5.42502       4.88774       1.33543       1.53078       1.74812       1.34152       2.27041       1.57189
  26   5 1694.0567    0.3058  0.1899 10.0685  0.0000  0.0103   0.0123   0.0221    0.0302   0.0000   440.3995      -1.00784       20.7429       2.03119      -3.04496     0.0910947      0.626466      0.761991      0.819582       1.03499      0.831951      0.805360
  26   6 1868.9979    0.4773  0.4349 10.0861  0.0000  0.0157   0.0130   0.0354    0.0431   0.0000   438.2000     -0.160707       18.1161      -2.61608      -1.36653      0.349153      0.851857       1.11895       1.33636       1.36997       1.32712       1.30235
  26   7 2039.7183    0.6812  0.6181 10.1445  0.0000  0.0159   0.0155   0.0413    0.0599   0.0000   441.7190     -0.150698       18.6006     -0.422269      -2.31292       1.17853       1.03897       1.22553       1.40483       1.50003       1.52940       1.44158
  26   8 2206.0154    0.9956  0.7778 10.6322  0.0000  0.0186   0.0204   0.0458    0.0754   0.0000   440.4561       1.97244       16.7999       2.69061     -0.736544     -0.143171       1.17939       1.51625       1.69988       1.83574       1.87494       1.80324
  26   9 2366.0432    1.3750  0.9206 11.1974  0.0000  0.0195   0.0262   0.0505    0.0830   0.0000   439.9377      0.109023       14.4597     -0.939535      -2.59654      0.351673       1.26470       1.54749       1.74123       1.91591       1.85470       1.87718
  26  10 2521.2027    1.8097  0.9465 11.7588  0.0000  0.0209   0.0338   0.0491    0.0881   0.0000   436.0530      0.219875       16.5597      -1.41040      0.222120      0.234819       1.33579       1.62282       1.79482       1.87691       1.90858       1.87931
  26  11 2674.3687    2.3828  1.0247 12.2692  0.0000  0.0205   0.0439   0.0560    0.0964   0.0000   440.9031       5.09860       14.7303     0.0231200     -0.778130       1.08020       1.26373       1.60847       1.75721       1.90067       1.88179       1.86230
  26  12 2826.5865    3.0182  0.9340 12.9048  0.0000  0.0197   0.0572   0.0514    0.0837   0.0000   439.0674       3.30908       14.0147       4.84454      -5.41538       2.00976       1.27671       1.72765       1.90483       2.01280       1.99523       1.98929
  26  13 2977.4846    3.6401  0.8535 13.1881  0.0000  0.0186   0.0691   0.0448    0.0835   0.0000   440.1243       5.07387       13.1646      0.847859      0.225863      0.832878       1.15619       1.46122       1.67507       1.75636       1.66552       1.70750
  26  14 3126.8885    3.9641  1.0322 13.3850  0.0000  0.0199   0.0729   0.0580    0.0967   0.0000   439.6065       3.02420       16.4037       2.03733      -2.30469      -3.61622       1.29072       1.66939       1.79790       1.81675       1.85253       1.85277
  26  15 3275.3697    3.5219  1.3563 13.5910  0.0000  0.0261   0.0609   0.0708    0.0742   0.0000   435.8522       6.14808       12.9343       1.41606      -3.86258      -2.36149       1.66674       2.07944       2.36594       2.52174       2.49206       2.43924
  26  16 3423.4049    3.1184  2.1207 12.6462  0.0013  0.0325   0.0411   0.0837    0.0659   0.0000   436.9562       4.90709       15.9669       4.30619     -0.875945       1.00457       2.01839       2.73447       2.93961       3.11067       3.18590       3.03694
  26  17 3571.0543    2.5364  2.9208 12.3634  0.0000  0.0394   0.0297   0.1045    0.0470   0.0000   435.5996       7.86713       16.3540       4.71215      0.861599       1.75432       2.43659       3.14512       3.40278       3.66843       3.65306       3.55912
  26  18 3718.4225    2.0871  4.7848 11.5968  0.0000  0.0514   0.0192   0.1429    0.0379   0.0000   436.4746       6.13638       16.8920       4.68513       1.92195      -7.47249       3.10266       4.07014       4.42878       4.62339       4.68901       4.62565
  26  19 3865.3163    1.7308  6.7299 11.0757  0.0000  0.0645   0.0139   0.1810    0.0356   0.0000   436.4511       11.8551       6.78065       4.19620       4.20363      -3.22244       3.91745       5.02088       5.63880       5.94311       5.93029       5.72347
  26  20 4012.1812    1.4501  8.5748 10.8293  0.0000  0.0812   0.0113   0.2228    0.0332   0.0000   445.8892       1.20997       17.4075       6.98325      -1.80122      -8.32468       4.93000       6.59002       7.17073       7.55973       7.58666       7.36083
  26  21 4158.9261    1.1820 10.6495 10.7004  0.0001  0.1042   0.0092   0.2831    0.0295   0.0000   444.3156       11.2191       18.0138      -6.36417      -4.01899       3.96781       6.26786       8.15784       8.91997       9.53390       9.55325       9.26883
  26  22 4305.3813    0.9852 13.3213 10.5392  0.0000  0.1339   0.0072   0.3667    0.0266   0.0000   444.1485       29.3487       27.3615      -1.63969       13.3768      -16.3201       8.08100       10.6417       11.7131       12.4819       12.4065       12.1874
  26  23 4451.6702    0.7973 16.8246 10.4092  0.0002  0.1810   0.0058   0.4838    0.0239   0.0000   451.8157       12.8030      -13.4189       10.7278       7.01723       8.73554       10.6065       14.0645       15.2686       16.2584       15.9952       15.8490
  27   3 1325.2450    0.1001  0.1278 10.0892  0.0000  0.0176   0.0088   0.0386    0.0247   0.0000   441.0655       1.27377       24.8311      0.361300      -5.13833       1.08661       1.04255       1.47133       1.52204       2.10071       2.39016       2.64575
  27   4 1527.5734    0.1911  0.1488 10.0358  0.0000  0.0103   0.0095   0.0226    0.0264   0.0000   438.2990     -0.952089       21.0356      0.766592      -3.06137      0.105090      0.720804      0.920497       1.01013       1.01352       1.00700       1.05923
  27   5 1713.5661    0.3121  0.3000  9.9963  0.0000  0.0128   0.0106   0.0328    0.0329   0.0000   439.7480     -0.379689       21.8457    -0.0208487      -4.04371     -0.844301      0.713487      0.965603       1.12044       1.18578       1.12816       1.20154
  27   6 1889.7403    0.5039  0.4666 10.1262  0.0000  0.0149   0.0131   0.0360    0.0457   0.0000   440.2741      0.573440       20.5551      -2.48606      -3.91796      -2.11023      0.863456       1.16167       1.18920       1.34518       1.36528       1.26687
  27   7 2062.0701    0.7539  0.5784 10.4059  0.0000  0.0148   0.0175   0.0392    0.0553   0.0000   440.8494     -0.405274       20.2073       2.13282      -1.88403      -4.03713      0.889604       1.14853       1.28824       1.33993       1.35448       1.34880
  27   8 2229.7006    1.0833  0.8104 10.7589  0.0000  0.0185   0.0213   0.0455    0.0788   0.0000   441.0750      0.638940       14.7869     -0.121976      0.130224      0.946812       1.15206       1.42269       1.48162       1.60000       1.62873       1.55709
  27   9 2390.9917    1.4431  0.9843 11.2062  0.0000  0.0203   0.0265   0.0522    0.0883   0.0000   440.3596       2.45378       16.2201     -0.892687       1.02861      -1.48712       1.32803       1.60963       1.73270       1.87505       1.90053       1.79345
  27  10 2547.5539    1.9430  1.0998 11.9374  0.0000  0.0212   0.0345   0.0599    0.0853   0.0000   439.5605      0.779875       15.6463       1.80587     -0.265452      -2.80982       1.23538       1.64915       1.79979       2.01073       1.96107       1.86311
  27  11 2702.0509    2.5018  1.0401 12.3131  0.0000  0.0205   0.0440   0.0535    0.0964   0.0000   438.7928       2.06844       15.2803       1.96351      -3.77123      -2.37289       1.23558       1.62962       1.74241       1.89351       1.86415       1.92853
  27  12 2855.3647    3.1652  0.9069 12.9903  0.0000  0.0189   0.0599   0.0512    0.0864   0.0000   438.4764       7.41645       20.7895       2.35555      -1.65723      -1.23833       1.12823       1.50433       1.65650       1.79651       1.68257       1.69861
  27  13 3007.0725    3.7566  0.9490 13.2420  0.0000  0.0189   0.0686   0.0505    0.0889   0.0000   438.9692       4.07632       18.7957       1.34208      -2.17180     -0.636974       1.21881       1.52575       1.62925       1.73636       1.77987       1.73979
  27  14 3157.2607    3.9184  1.1226 13.3428  0.0000  0.0214   0.0672   0.0573    0.0983   0.0000   439.7608       4.27004       19.3113     -0.795251       2.53257       2.59752       1.30799       1.65687       1.81589       1.93305       1.91348       1.86763
  27  15 3306.5579    3.5248  1.5537 13.0963  0.0000  0.0258   0.0531   0.0718    0.0752   0.0000   438.7557       4.55600       15.7901      0.152653      -5.53306      0.661762       1.53064       1.98486       2.12516       2.29032       2.24845       2.23397
  27  16 3455.2939    3.0020  2.2499 12.6625  0.0001  0.0326   0.0386   0.0902    0.0603   0.0000   441.9701       6.66708       16.8399      0.792078      -2.29916      -7.06127       2.00624       2.76312       2.97536       3.18788       3.18129       3.10089
  27  17 3603.5028    2.4360  3.4875 12.0520  0.0000  0.0412   0.0255   0.1158    0.0437   0.0000   443.0548       12.3209       13.2552       7.28509       2.44702      -3.69698       2.48383       3.25565       3.59216       3.77295       3.71647       3.60688
  27  18 3751.5130    2.0037  5.1990 11.4333  0.0000  0.0525   0.0173   0.1477    0.0368   0.0000   441.2337       6.41978       14.6538      -4.84895      -1.62431      0.697383       3.13389       4.06858       4.39615       4.75491       4.86032       4.74661
  27  19 3899.2596    1.6624  6.9681 11.0343  0.0000  0.0659   0.0130   0.1825    0.0335   0.0000   435.0942       4.39829       22.3640       22.2131       10.6552      -3.34282       3.90167       5.11213       5.77454       5.99467       6.02231       5.92061
  27  21 4193.6973    1.1311 11.6084 10.6610 -0.0002  0.1110   0.0083   0.3118    0.0279   0.0000   442.8484       13.4267       15.5111      -15.9267      -18.6485       13.3155       6.37843       8.48792       9.28170       9.85312       9.81837       9.66304
  27  22 4340.5751    0.9262 14.5269 10.5209  0.0000  0.1459   0.0065   0.4055    0.0249   0.0000   444.7014      -11.7638       35.7172      -4.95822       12.7108      -11.7103       8.25242       10.9252       11.9236       12.7659       12.8318       12.4857
  27  23 4487.3301    0.7561 16.4248 10.3785  0.0000  0.1792   0.0056   0.4778    0.0233   0.0000   443.6354       37.2248      -18.6413      -9.53589       30.4194      -17.6568       10.1681       13.5488       15.0281       15.8711       15.6953       15.4796
  28   4 1546.0290    0.1997  0.1528 10.0306  0.0000  0.0099   0.0097   0.0228    0.0261   0.0000   440.6493     -0.958867       20.7037      0.347523     -0.930492     -0.865629      0.576557      0.825390      0.853443       1.01294       1.03525       1.10741
  28   5 1732.7625    0.3555  0.2623 10.0468  0.0000  0.0111   0.0122   0.0275    0.0321   0.0000   440.2720     -0.101110       19.8414       1.62289      -2.80608      -1.29115      0.756754      0.916145       1.07502       1.06354       1.16650       1.18835
  28   6 1910.1508    0.5561  0.4518 10.1154  0.0000  0.0140   0.0144   0.0350    0.0453   0.0000   440.2243      0.803639       19.6172      0.511469      -3.78583     0.0956236      0.715599       1.05731       1.02395       1.18912       1.21360       1.17345
  28   7 2083.8991    0.7306  0.7470 10.3649  0.0000  0.0175   0.0151   0.0474    0.0610   0.0000   439.6427      -1.76515       20.6774      -3.27738      -1.76942     -0.502870       1.02770       1.29836       1.41163       1.53805       1.56623       1.56271
  28   8 2252.8051    1.0891  0.8699 10.7269  0.0000  0.0183   0.0202   0.0476    0.0760   0.0000   441.8202       1.71998       17.5866     -0.640382      -1.72056     -0.935205       1.07090       1.39391       1.49593       1.62142       1.58707       1.56106
  28   9 2415.2772    1.5586  0.9962 11.4425  0.0000  0.0197   0.0277   0.0521    0.0806   0.0000   438.0656       3.70448       17.4758       2.20701      -4.43184      0.328779       1.12319       1.45962       1.63630       1.73073       1.71188       1.70408
  28  10 2573.3413    1.9934  1.1226 12.0396  0.0000  0.0219   0.0343   0.0582    0.0840   0.0000   441.9643       2.76510       14.6745      0.752762       2.41050       1.03186       1.25533       1.71938       1.82276       2.06492       1.97513       2.04484
  28  11 2729.3563    2.6393  0.9829 12.4410  0.0000  0.0189   0.0471   0.0534    0.0876   0.0000   440.3323       2.70451       14.7826      0.835799      -1.44426      -2.77844       1.15661       1.50733       1.61049       1.68920       1.69392       1.70195
  28  12 2883.7388    3.4145  0.8155 12.9935  0.0000  0.0171   0.0644   0.0434    0.0837   0.0000   439.0992       2.36472       16.9534      0.234500      0.277763     -0.740231       1.00765       1.32757       1.42155       1.59788       1.56597       1.47064
  28  13 3036.2830    3.8966  0.8964 13.3338  0.0000  0.0185   0.0712   0.0476    0.0872   0.0000   437.8326      0.292658       14.6897       2.84967      -6.57951     -0.584863       1.05638       1.46571       1.50057       1.69383       1.64159       1.68425
  28  14 3187.2132    3.8387  1.2869 13.3338  0.0012  0.0234   0.0627   0.0607    0.0932   0.0000   438.3023       3.40654       12.8478      0.841019      -5.20249       2.81682       1.39215       1.79922       1.91871       2.04225       2.11824       2.03632
  28  15 3337.3160    3.4295  1.6682 13.0196  0.0000  0.0266   0.0492   0.0737    0.0742   0.0000   441.0206       3.56881       16.9936       2.86387       5.04848     -0.168704       1.50542       2.05831       2.24715       2.31921       2.31299       2.31323
  28  16 3486.8365    2.8137  2.6311 12.4263  0.0000  0.0347   0.0328   0.0946    0.0531   0.0000   436.0607     -0.838342       16.4511       4.29217     -0.960593      0.487206       2.00411       2.60976       2.89086       3.13174       3.09845       3.02301
  28  17 3635.7227    2.3504  3.8868 11.7713  0.0000  0.0436   0.0228   0.1169    0.0437   0.0000   437.7663       7.41084       15.5506       2.87668      -5.49160      0.377111       2.44080       3.25823       3.49454       3.70990       3.74886       3.75700
  28  18 3784.3380    1.8907  5.4143 11.4173  0.0000  0.0559   0.0162   0.1504    0.0349   0.0000   442.5992       11.2943       26.9073       16.0294       1.78285      -7.11468       3.10994       4.22389       4.50565       4.83813       4.72873       4.60391
  28  19 3932.6066    1.5716  7.5892 11.0165 -0.0001  0.0694   0.0119   0.1978    0.0306   0.0000   435.5434       8.99556       18.1313       2.55432      -3.83820      -9.82876       3.95411       5.10107       5.56240       5.86432       5.95087       5.86878
  28  20 4080.4253    1.2950  9.6536 10.8258  0.0000  0.0908   0.0098   0.2556    0.0291   0.0000   439.5953       16.9667       12.5250       5.10278      -14.8434      -8.71008       4.96455       6.70700       7.41915       7.74763       7.91489       7.80221
  28  21 4228.1390    1.0931 12.3442 10.6334  0.0005  0.1179   0.0077   0.3251    0.0269   0.0000   443.2966       28.1272       6.99796       3.68735       3.70393       17.0998       6.62203       8.72626       9.49061       10.3009       10.0726       10.1475
  28  22 4375.6983    0.8768 15.4454 10.5059 -0.0006  0.1590   0.0061   0.4177    0.0241   0.0000   437.9442      -19.2769      -7.42800       22.8376      -2.02430      -20.5920       8.74465       11.6391       12.9765       13.5935       13.6773       13.2772
  29   3 1359.7633    0.1105  0.1076 10.0636  0.0000  0.0132   0.0083   0.0278    0.0234   0.0000   441.1317     -0.572144       21.2518     -0.626053      -4.10211      0.456752      0.711439      0.916480      0.872609       1.08573       1.21883       1.14486
  29   4 1564.1195    0.2016  0.1967 10.0242  0.0000  0.0117   0.0089   0.0315    0.0264   0.0000   440.9031       1.83881       21.7219     -0.308969      -1.64069     -0.904847      0.675961      0.754978      0.998362       1.00844       1.08839       1.03139
  29   5 1751.5600    0.3743  0.2709 10.0557  0.0000  0.0111   0.0120   0.0253    0.0323   0.0000   440.6636      -1.13612       20.8648      0.259429      -1.27584     -0.621262      0.583039      0.826921      0.838792      0.912468      0.965302      0.928187
  29   6 1930.2037    0.5460  0.5036 10.2105  0.0000  0.0147   0.0133   0.0361    0.0449   0.0000   440.6061     -0.924852       19.2324     -0.942241     -0.439839      -1.02146      0.804402       1.08477       1.20190       1.26278       1.21575       1.23743
  29   7 2105.3168    0.7998  0.7583 10.3805  0.0000  0.0178   0.0160   0.0449    0.0657   0.0000   439.7597       1.30436       21.8225      0.510477      -3.03588     -0.700675      0.937392       1.28204       1.38032       1.48547       1.56752       1.51451
  29   8 2275.3305    1.1307  0.9311 10.8520  0.0000  0.0194   0.0203   0.0490    0.0800   0.0000   440.0216      0.557440       17.6058     -0.102390      -3.29108     0.0862896       1.08463       1.47227       1.56317       1.60045       1.62872       1.62691
  29   9 2439.1027    1.6067  1.0514 11.5456  0.0000  0.0209   0.0279   0.0527    0.0850   0.0000   440.6230       1.62830       15.9113       1.18223      -1.89717     -0.767502       1.13650       1.56383       1.59743       1.79705       1.78966       1.74388
  29  10 2598.6484    2.1728  1.0942 12.0079  0.0000  0.0203   0.0364   0.0529    0.0917   0.0000   439.7229       4.76852       18.3053      0.391265      0.766201       2.36679       1.13968       1.43705       1.60298       1.71465       1.67172       1.71572
  29  11 2756.1470    2.7640  0.9386 12.7338  0.0000  0.0188   0.0496   0.0489    0.0814   0.0000   438.7891      0.604436       14.8238       2.32502      -3.87941      0.353636       1.12078       1.40460       1.59990       1.75160       1.71409       1.67295
  29  12 2911.5980    3.4989  1.0162 12.8751  0.0000  0.0190   0.0602   0.0506    0.1002   0.0000   441.0211       2.30639       16.6319      -2.38460      -1.86059       2.06291       1.16308       1.53856       1.72794       1.87356       1.89332       1.91802
  29  13 3065.0069    3.8534  0.9868 13.4499  0.0000  0.0190   0.0681   0.0517    0.0868   0.0000   440.8914       1.77756       14.5294     -0.373425     -0.774715      -1.62226       1.09408       1.37633       1.54003       1.65831       1.67208       1.66017
  29  14 3216.8127    3.9722  1.2800 13.3843  0.0000  0.0222   0.0640   0.0624    0.0937   0.0000   442.1091       5.95498       13.5177       4.49650      0.966997      -1.54699       1.24661       1.62693       1.72080       1.89278       1.81079       1.87765
  29  15 3367.7300    3.3360  1.6802 13.1523  0.0000  0.0278   0.0481   0.0703    0.0644   0.0000   438.9267       2.85790       16.6769     -0.526151     -0.108969       1.61085       1.49788       1.97815       2.03280       2.35206       2.29911       2.35434
  29  16 3518.0212    2.7747  2.7727 12.3262  0.0000  0.0349   0.0306   0.0943    0.0495   0.0000   440.9228     -0.966298       18.4792       9.17484      -4.28541      -4.70854       1.93940       2.54869       2.87267       3.01161       3.04631       3.05675
  29  17 3667.6748    2.2641  4.1662 11.6721  0.0000  0.0445   0.0209   0.1196    0.0423   0.0000   440.0951       6.85354       12.9069       1.79402      -1.94139      -7.73457       2.43361       3.22141       3.49551       3.76076       3.75551       3.67926
  29  18 3816.8787    1.8903  5.9525 11.1784  0.0000  0.0564   0.0147   0.1519    0.0357   0.0000   443.1882       8.20758       12.4613       7.19285      -5.84877      -6.65832       3.09286       4.07687       4.47344       4.75208       4.87774       4.68402
  29  19 3965.6488    1.5130  8.0000 10.9625  0.0000  0.0735   0.0111   0.1993    0.0304   0.0000   434.3853     -0.719347       8.12233      -3.31403      0.657194       10.3464       3.95561       5.20715       5.77018       6.19066       6.17457       6.07743
  29  20 4114.1590    1.2435 10.4741 10.8268  0.0000  0.0956   0.0090   0.2706    0.0276   0.0000   442.8230       12.6053       3.00818      -8.71067      -1.18057       13.0878       5.13144       6.74487       7.53847       7.82991       8.00352       7.86007
  29  21 4262.1431    1.0335 13.0176 10.6685 -0.0000  0.1238   0.0071   0.3460    0.0253   0.0000   438.0244       17.1258       8.84929       14.8755       15.3088       17.4325       6.66280       8.75648       9.85928       10.3063       10.4588       10.3014
  29  22 4410.0351    0.8330 15.4921 10.5230 -0.0012  0.1616   0.0059   0.4287    0.0234   0.0000   453.0916       11.1400       26.2400       6.95982       1.17786      -6.88582       8.50995       11.3962       12.7899       13.4635       13.4836       13.2504
  30   3 1376.6114    0.1216  0.0679 10.0788  0.0000  0.0113   0.0101   0.0158    0.0227   0.0000   439.9322      0.801344       22.4873      -1.14919      -3.12595     -0.550237      0.599556      0.797280      0.893044       1.10547      0.928408       1.00433
  30   4 1581.8828    0.2268  0.1733 10.0160  0.0000  0.0115   0.0097   0.0222    0.0260   0.0000   439.3778      -2.58939       20.2698      -1.33934      -3.22752       1.45810      0.849572       1.14141       1.20884       1.19042       1.03965      0.982711
  30   5 1770.0702    0.3736  0.3263 10.0519  0.0000  0.0117   0.0113   0.0300    0.0337   0.0000   438.7793     -0.523448       21.6516      0.341974      -2.63301      -1.08888      0.673394      0.874020      0.995196       1.07087       1.10275       1.12780
  30   6 1949.9601    0.5683  0.5622 10.1029  0.0000  0.0149   0.0128   0.0376    0.0480   0.0000   442.0467      -1.18334       19.9313      0.153594     -0.297871     -0.825567      0.785306      0.994855       1.06129       1.22895       1.13343       1.16825
  30   7 2126.3405    0.8203  0.7598 10.5205  0.0000  0.0171   0.0162   0.0441    0.0607   0.0000   442.5542       2.57298       19.4164      0.618892      -4.16297      0.642728      0.922215       1.14410       1.24186       1.43448       1.34901       1.36329
  30   8 2297.3598    1.1776  0.9237 11.1469  0.0000  0.0191   0.0217   0.0497    0.0710   0.0000   442.7847    -0.0950425       19.9911     0.0691365      -3.10330      -1.35594       1.10105       1.43416       1.58936       1.70296       1.65314       1.68182
  30   9 2462.2681    1.6864  1.1266 11.4841  0.0000  0.0207   0.0280   0.0565    0.0966   0.0000   443.0990       2.47922       20.1543     -0.319995      -2.67021      -2.44558       1.14101       1.44847       1.57577       1.73593       1.79412       1.77992
  30  10 2623.4573    2.2373  1.0305 12.2424  0.0000  0.0199   0.0376   0.0512    0.0834   0.0000   440.0087       3.90618       15.9510      0.586101      -2.29661      -1.25633       1.06549       1.41735       1.53218       1.71290       1.71014       1.68007
  30  11 2782.4801    2.9269  0.8832 12.7880  0.0000  0.0180   0.0518   0.0442    0.0774   0.0000   439.6401       2.35620       17.8521      0.734729      -2.69192     -0.389271      0.948422       1.28318       1.38882       1.54173       1.49175       1.54602
  30  12 2939.0720    3.7462  0.8010 13.2631  0.0000  0.0164   0.0691   0.0423    0.0789   0.0000   439.5996       2.50982       14.5413     -0.568686      -2.50149    -0.0740319      0.892390       1.20206       1.26997       1.35362       1.37505       1.34572
  30  13 3093.4084    4.0494  0.9640 13.6472  0.0000  0.0194   0.0709   0.0487    0.0787   0.0000   437.9246       4.06167       17.2390      -2.25949      -2.62257       1.05392       1.02351       1.36671       1.44157       1.60339       1.61910       1.56350
  30  14 3245.9765    3.8519  1.3401 13.3630  0.0000  0.0234   0.0600   0.0621    0.0864   0.0000   438.8555       4.41351       15.5212      0.256404      -2.06785       1.78608       1.21086       1.63122       1.78288       1.88832       1.88812       1.88382
  30  15 3397.7581    3.2233  2.0250 12.8244  0.0000  0.0285   0.0407   0.0789    0.0577   0.0000   439.7427       6.68242       13.8756       2.49626      -2.29780     -0.809907       1.53878       1.99401       2.15604       2.38030       2.35028       2.34175
  30  16 3548.7171    2.5881  3.0382 12.2447  0.0000  0.0369   0.0273   0.0998    0.0451   0.0000   437.8778       6.94025       17.0983      0.310321      -3.62880      -4.77110       1.96034       2.58085       2.81085       2.99483       3.00191       2.97411
  30  17 3699.1569    2.1685  4.5065 11.5867  0.0000  0.0457   0.0192   0.1297    0.0390   0.0000   434.7970       2.22974       17.4025      -3.30957      -2.38365       2.01330       2.44142       3.18691       3.52114       3.71706       3.77598       3.74954
  30  18 3848.9253    1.8047  6.5581 11.1011 -0.0002  0.0599   0.0134   0.1624    0.0333   0.0000   438.7650       1.96886       18.2086      -5.84257      -5.15107      -2.68624       3.14860       4.15601       4.67610       4.82743       4.89838       4.84574
  30  19 3998.5410    1.4667  8.8016 10.9036 -0.0001  0.0785   0.0103   0.2161    0.0291   0.0000   445.6061      0.878530       16.4520       10.2461      -2.62981      -14.5997       4.05942       5.38778       5.91741       6.49113       6.40105       6.33374
  30  20 4147.4711    1.2267 10.8298 10.7226  0.0000  0.0976   0.0084   0.2755    0.0278   0.0000   447.4192       17.0693       6.72723      0.512956      -15.6322      -5.09183       5.12059       6.68414       7.46534       7.91327       8.03336       7.97354
  30  21 4296.0032    0.9763 13.6737 10.6377 -0.0004  0.1337   0.0066   0.3621    0.0241   0.0000   440.6193       2.74192     -0.884296       7.71072       14.3958      -7.46100       6.76084       9.08902       10.1383       10.7284       10.7550       10.5324
  31   4 1599.3178    0.2312  0.2080 10.0632  0.0000  0.0113   0.0091   0.0256    0.0263   0.0000   441.3433    -0.0888914       20.4640     -0.166308      -2.50354      0.749925      0.559142      0.699304      0.751957      0.847910      0.804384      0.809737
  31   5 1788.2375    0.3906  0.3841 10.0290  0.0000  0.0132   0.0107   0.0318    0.0355   0.0000   440.0266     -0.467445       21.6126      0.228737      -2.97672      -1.45979      0.676060      0.963822       1.02178       1.11023       1.19697       1.01763
  31   6 1969.4168    0.6029  0.5705 10.2209  0.0000  0.0149   0.0134   0.0376    0.0500   0.0000   440.5448     -0.331349       16.5940      -1.91001      -2.27944      -1.54946      0.827305       1.10418       1.19420       1.21111       1.27071       1.22295
  31   7 2147.0410    0.8858  0.7439 10.4964  0.0000  0.0167   0.0171   0.0420    0.0657   0.0000   439.6525     -0.152037       23.0476       1.80425      -2.49329      0.796663      0.865432       1.14970       1.21222       1.35339       1.31680       1.34641
  31   8 2318.9275    1.3139  0.9342 11.0876  0.0000  0.0180   0.0228   0.0480    0.0767   0.0000   441.5441     -0.784063       17.8914       2.99779      -2.26575       3.77176      0.915649       1.22684       1.36572       1.41836       1.43038       1.45880
  31   9 2484.9775    1.7528  1.0366 11.8155  0.0000  0.0197   0.0304   0.0538    0.0813   0.0000   439.7038       2.20473       19.5435     -0.310449      -3.98352      -1.64991       1.06827       1.47511       1.52870       1.72259       1.75190       1.71871
  31  10 2647.7880    2.3852  1.0216 12.2911  0.0000  0.0193   0.0398   0.0495    0.0825   0.0000   438.8706       2.87398       17.6174       2.96562      -1.15525       3.14239       1.03790       1.41358       1.47470       1.65091       1.66218       1.59966
  31  11 2808.3858    3.0747  0.9458 12.8816  0.0000  0.0176   0.0531   0.0481    0.0763   0.0000   441.1483       2.46075       18.6335       3.62898      -3.73285      0.792016      0.948922       1.23523       1.34470       1.44234       1.49528       1.47357
  31  12 2966.1554    3.6705  0.9483 13.4098  0.0000  0.0186   0.0634   0.0466    0.0736   0.0000   439.3874       5.20599       12.7494       4.82221     0.0547929      -3.56884      0.964388       1.27922       1.36865       1.51468       1.49766       1.48212
  31  13 3121.3746    4.0369  1.0722 13.4796  0.0000  0.0191   0.0666   0.0532    0.0850   0.0000   439.9451       5.37548       17.7970       4.23897       1.01474       1.13561      0.995320       1.29715       1.45163       1.53470       1.55869       1.53721
  31  14 3274.8523    3.7718  1.4563 13.2051  0.0000  0.0239   0.0544   0.0639    0.0799   0.0000   438.1775       5.78180       15.6915       4.21946     -0.666592       3.59542       1.26631       1.74809       1.79152       1.91422       1.94472       1.90326
  31  15 3427.3769    3.1819  2.1936 12.7549 -0.0020  0.0293   0.0376   0.0795    0.0531   0.0000   440.9212       6.06418       19.4461       2.42932     -0.192322      0.907321       1.51136       1.96860       2.16990       2.38503       2.35649       2.35450
  31  16 3579.2579    2.5679  3.4837 11.8849  0.0000  0.0377   0.0238   0.1024    0.0433   0.0000   441.2732       3.35008       12.0947       6.72020      -5.49612      -3.12372       1.93319       2.55480       2.77730       3.03983       3.13204       3.06386
  31  17 3730.3385    2.1104  5.1293 11.3809  0.0000  0.0488   0.0168   0.1305    0.0366   0.0000   442.1925       1.50120       18.1494       2.59478      -6.48202      -3.22265       2.55372       3.28259       3.68319       3.92716       4.03880       3.95383
  31  18 3880.7616    1.7224  7.1019 11.0571  0.0000  0.0622   0.0124   0.1749    0.0314   0.0000   436.4955      0.581369       16.3798       6.04713      -11.2299      0.722039       3.24041       4.23649       4.80444       5.02842       5.17198       5.09669
  31  19 4030.9089    1.4226  9.2660 10.8213  0.0002  0.0798   0.0095   0.2234    0.0285   0.0000   436.5164       11.6877       11.8002     -0.587319       4.35921      -10.6941       4.12758       5.37063       6.04391       6.42117       6.60072       6.58188
  31  20 4180.3317    1.1545 11.8922 10.6899  0.0006  0.1069   0.0074   0.2977    0.0262   0.0000   442.5166       13.4970       28.1471       5.39248      -2.77631       3.47686       5.50357       7.21802       8.04194       8.47121       8.75760       8.55900
  31  21 4329.9730    0.9332 14.5409 10.6084 -0.0001  0.1437   0.0061   0.3790    0.0229   0.0000   441.4405       1.58461       8.78091       23.7079       8.01871       6.51051       7.01153       9.44389       10.4609       11.1974       11.4090       11.2258
  32   4 1616.4568    0.2400  0.2038 10.0162  0.0000  0.0127   0.0092   0.0241    0.0264   0.0000   441.0735      -1.16886       20.4054      0.256244      -3.21456       1.58259      0.551109      0.715830      0.971481      0.779840      0.863085      0.918576
  32   5 1806.1827    0.4191  0.4417 10.0254  0.0000  0.0144   0.0106   0.0317    0.0382   0.0000   440.8975      -1.08854       21.3444     -0.795652      -5.05210      -1.01806      0.755960       1.00111       1.10621       1.30188       1.30641       1.15192
  32   6 1988.6524    0.6414  0.5977 10.2460  0.0000  0.0146   0.0136   0.0382    0.0494   0.0000   439.1625      0.627309       21.5177      0.840783      -3.13340       2.52200      0.731696      0.967026       1.09235       1.19603       1.25995       1.22919
  32   7 2167.3449    0.9299  0.7837 10.6542  0.0000  0.0173   0.0171   0.0418    0.0622   0.0000   441.2518     -0.383086       16.7821      0.587665      -4.34566      -1.22594      0.865255       1.18958       1.31232       1.45580       1.46083       1.43850
  32   8 2340.0703    1.3470  1.0237 11.1453  0.0000  0.0192   0.0224   0.0505    0.0789   0.0000   440.1020       1.27345       19.4763       1.75474      -4.28265     -0.835413      0.969428       1.25623       1.38302       1.52107       1.47872       1.51467
  32   9 2507.2908    1.8493  1.1314 11.7757  0.0000  0.0201   0.0299   0.0540    0.0863   0.0000   440.7244       2.43499       20.4792      0.807140      -1.63058      0.294270       1.05610       1.34841       1.49197       1.63913       1.64797       1.58853
  32  10 2671.6457    2.5093  1.0270 12.4225  0.0000  0.0188   0.0413   0.0503    0.0795   0.0000   441.5995       1.08573       20.1995      0.921022      -1.16844      0.520199      0.975940       1.30958       1.40038       1.53479       1.50994       1.58621
  32  11 2833.7182    3.1876  0.9517 12.8745  0.0000  0.0173   0.0534   0.0473    0.0794   0.0000   439.9902       3.60922       17.3420     -0.184829      -2.02315     -0.780627      0.849257       1.11476       1.22693       1.31881       1.34472       1.35199
  32  12 2992.7374    3.8742  0.9051 13.4055  0.0000  0.0170   0.0665   0.0443    0.0737   0.0000   439.7563       2.24329       16.0035      0.881220     -0.320944      -3.13667      0.881702       1.14685       1.31305       1.40753       1.42576       1.42918
  32  13 3148.9230    4.0192  1.0910 13.6801  0.0000  0.0196   0.0666   0.0543    0.0774   0.0000   440.8888       5.33419       16.3699     -0.287082      0.763766      -1.71150      0.988551       1.32601       1.45656       1.55295       1.54567       1.55627
  32  14 3303.3009    3.6608  1.5619 13.0356  0.0000  0.0234   0.0501   0.0656    0.0752   0.0000   439.2694       3.93677       14.6187       3.31589      0.231600     -0.873976       1.20706       1.63199       1.80594       1.98668       2.00267       1.93922
  32  15 3456.7242    3.0001  2.4598 12.5453  0.0000  0.0314   0.0328   0.0838    0.0490   0.0000   438.4951       7.22419       15.0517      -2.30735      -1.49489      -4.32063       1.57217       2.08409       2.29051       2.43908       2.54726       2.47598
  32  16 3609.3966    2.4555  3.8552 11.8175  0.0000  0.0403   0.0216   0.1078    0.0405   0.0000   441.0771       5.18991       12.8375       1.17551     -0.791071       1.81206       1.98864       2.62344       2.84406       3.12299       3.07258       3.09425
  32  17 3761.2749    2.0111  5.3866 11.3132  0.0000  0.0502   0.0154   0.1375    0.0352   0.0000   439.1060       6.21496       17.0679       2.04711      -1.87251       2.00284       2.42642       3.22778       3.51830       3.80661       3.90911       3.84639
  32  18 3912.3793    1.6625  7.5100 11.0416  0.0000  0.0659   0.0116   0.1796    0.0303   0.0000   435.1145       6.88271       16.8141      0.902483      -1.10043      -7.16405       3.25155       4.28543       4.74876       5.21018       5.32912       5.19300
  32  19 4062.9220    1.3525  9.8412 10.7947  0.0000  0.0854   0.0088   0.2343    0.0278   0.0000   436.8455       22.3161       18.6687       8.78462      -6.53712       3.78996       4.19914       5.57713       6.11561       6.65109       6.69459       6.70246
  32  20 4213.2493    1.1292 12.6084 10.6910 -0.0002  0.1117   0.0070   0.3072    0.0250   0.0000   434.8128       2.16666       20.0668       13.4383       13.9527       14.3374       5.45313       7.18933       7.96347       8.66647       8.70883       8.56924
  32  21 4362.9339    0.8738 14.4856 10.5903 -0.0016  0.1432   0.0058   0.3898    0.0226   0.0000   431.0686      -1.78096       2.02132      0.623877       12.2232      -20.2368       6.78420       9.18578       10.1692       10.9125       10.9666       10.9247
  33   3 1425.4114    0.1412  0.1182 10.0230  0.0000  0.0108   0.0083   0.0245    0.0224   0.0000   441.1769     -0.239970       19.9968     -0.638845      -2.71597      0.922227      0.449895      0.641316      0.784641      0.798041      0.739458      0.844824
  33   4 1633.2382    0.2755  0.2365 10.0185  0.0000  0.0099   0.0097   0.0265    0.0270   0.0000   440.8374    -0.0416438       23.1807       2.14328      -3.37773      0.401984      0.485051      0.643523      0.743590      0.803690      0.838688      0.773164
  33   5 1823.8404    0.4427  0.4157 10.1034  0.0000  0.0125   0.0111   0.0318    0.0365   0.0000   439.7555      0.144543       23.2980    -0.0686889      -2.08512       1.08855      0.600861      0.772387      0.881489      0.943736       1.02474       1.00620
  33   6 2007.5979    0.6726  0.6594 10.2112  0.0000  0.0154   0.0134   0.0391    0.0525   0.0000   441.3430      -1.52601       21.1825      0.290110      -1.59559      0.250496      0.742586      0.948254       1.10773       1.17384       1.19781       1.18672
  33   7 2187.3444    0.9767  0.8486 10.6325  0.0000  0.0173   0.0172   0.0421    0.0684   0.0000   439.8978      -1.90277       21.1825     0.0248281      -1.89034      0.819093      0.840634       1.09440       1.24793       1.31139       1.33355       1.34995
  33   8 2360.8311    1.3750  1.1131 11.2305  0.0000  0.0210   0.0220   0.0522    0.0812   0.0000   440.3101       1.23386       21.0871      -1.31623      -1.93274     0.0230878      0.996250       1.35951       1.46939       1.63870       1.68505       1.61454
  33   9 2529.1443    1.9019  1.0702 11.9635  0.0000  0.0194   0.0308   0.0507    0.0752   0.0000   441.2825      0.348947       20.1116      0.546069      -3.21777      -1.62962      0.958752       1.24566       1.35143       1.51206       1.46462       1.49647
  33  10 2695.0683    2.6300  1.0792 12.3113  0.0000  0.0185   0.0412   0.0503    0.0886   0.0000   439.6289     -0.357481       16.4939     -0.725248     -0.913878     -0.589966      0.897908       1.18697       1.31568       1.42093       1.43791       1.40486
  33  11 2858.5718    3.3076  0.9758 13.0741  0.0000  0.0180   0.0548   0.0462    0.0755   0.0000   441.9778       1.96790       17.8591       3.38740     -0.897154       2.02487      0.944760       1.28130       1.38855       1.54349       1.51613       1.45620
  33  12 3018.8372    3.8137  0.9731 13.4887  0.0000  0.0179   0.0634   0.0483    0.0713   0.0000   439.0396       4.83042       17.4374      0.487705      -4.39615      0.766182      0.848065       1.13487       1.23630       1.32586       1.32333       1.34288
  33  13 3176.0853    4.0926  1.1455 13.3383  0.0000  0.0195   0.0634   0.0528    0.0973   0.0000   437.2824       2.51099       16.3976     -0.208908      -1.57266     0.0316064      0.954186       1.25493       1.39394       1.50802       1.53107       1.52228
  33  14 3331.4715    3.4470  1.7313 13.0923  0.0000  0.0258   0.0451   0.0686    0.0645   0.0000   439.2365       6.41990       15.7142       4.79033     -0.155380     -0.917585       1.23916       1.66048       1.86109       1.94850       1.94920       1.99241
  33  15 3485.7938    2.9298  2.6323 12.3852  0.0000  0.0315   0.0307   0.0858    0.0492   0.0000   442.2735       7.32167       15.3747     -0.867223      0.579664      -2.27021       1.52607       2.03019       2.18842       2.37981       2.41540       2.33681
  33  16 3639.2234    2.3813  3.7327 11.9844 -0.0015  0.0399   0.0215   0.1057    0.0374   0.0000   444.0498       3.55721       12.2509       7.35428      -3.60198      -4.21319       1.94599       2.60444       2.85587       3.14915       3.24463       3.18423
  33  17 3791.8235    1.9280  5.8147 11.3057 -0.0000  0.0523   0.0142   0.1442    0.0320   0.0000   440.1396       6.36166       19.0149       1.28245      -9.72109       9.97148       2.51571       3.34895       3.63331       3.90038       4.08096       4.04282
  33  18 3943.6378    1.5835  7.9802 10.9845  0.0000  0.0685   0.0106   0.1870    0.0288   0.0000   442.2692       2.26317       8.13701       9.67257      -1.24431      -1.86885       3.32417       4.36473       4.85790       5.25621       5.42459       5.34475
  33  20 4245.7436    1.0392 12.3876 10.7198  0.0000  0.1173   0.0067   0.3159    0.0242   0.0000   449.7946       15.1637       13.3257       3.84553      -10.4239       5.99534       5.46156       7.28015       8.18800       8.62128       8.74964       8.85887
  34   2 1208.0175    0.0588  0.0239 10.1585  0.0000  0.0154   0.0129   0.0113    0.0205   0.0000   442.1715      -1.59787       20.4477      -1.70656      -2.79420     -0.956338      0.759484      0.956984       1.09042       2.27648       1.67460       2.00196
  34   3 1441.1485    0.1533  0.1265 10.0454  0.0000  0.0101   0.0087   0.0277    0.0225   0.0000   441.3974     -0.485323       21.4510     0.0713477      -4.13119     -0.677506      0.552682      0.932153      0.916115       1.20161       1.53655       1.48007
  34   4 1649.7219    0.2524  0.2179 10.0718  0.0000  0.0105   0.0090   0.0235    0.0257   0.0000   441.2632      0.622060       22.0040      0.939222      -2.05058      -1.68768      0.549074      0.710121      0.835657      0.913656      0.951037      0.954339
  34   5 1841.2431    0.4739  0.4735 10.0080  0.0000  0.0136   0.0111   0.0330    0.0402   0.0000   441.8734   -0.00136777       21.9132      -1.11702      -1.97948      0.347446      0.628712      0.788634      0.957069      0.950360      0.975489       1.00453
  34   6 2026.3283    0.6961  0.6885 10.2360  0.0000  0.0154   0.0134   0.0381    0.0541   0.0000   440.6942      -1.22368       20.4802      0.419884      -2.02053     -0.231851      0.755330      0.958331       1.03627       1.14029       1.16697       1.15079
  34   7 2207.0120    0.9930  0.8717 10.7701  0.0000  0.0177   0.0173   0.0443    0.0648   0.0000   439.0704     -0.115839       19.2853       2.26630       1.67867       2.63632      0.837895       1.14727       1.19938       1.35706       1.33189       1.30976
  34   8 2381.2449    1.4520  1.0569 11.5285  0.0000  0.0196   0.0240   0.0509    0.0730   0.0000   440.0991      -1.68250       20.4910      0.262220      -6.85568      0.100096      0.977881       1.26438       1.38963       1.50930       1.57332       1.58391
  34   9 2550.6659    2.0153  1.1179 11.9027  0.0000  0.0196   0.0314   0.0512    0.0861   0.0000   441.6532      0.536542       21.1886      0.701098      -2.00140     0.0371527      0.948226       1.25776       1.36617       1.51351       1.51486       1.49790
  34  10 2717.9464    2.7563  1.0248 12.3416  0.0000  0.0174   0.0434   0.0485    0.0915   0.0000   440.8925       1.32568       17.8233      0.180482      -2.30243      0.991218      0.848772       1.11204       1.21976       1.33629       1.33340       1.31743
  34  11 2882.9554    3.5326  0.9537 13.0287  0.0000  0.0172   0.0564   0.0439    0.0810   0.0000   440.9070       2.91749       16.1433       2.14583      -4.49505      -1.04761      0.839399       1.08792       1.18242       1.27549       1.30358       1.29254
  34  12 3044.4531    4.0064  0.9289 13.6194  0.0000  0.0172   0.0671   0.0451    0.0719   0.0000   440.3103       2.99130       16.2667      -2.01357     -0.599174     -0.238204      0.854548       1.09534       1.16027       1.31115       1.34994       1.31931
  34  13 3202.7881    3.9036  1.2356 13.5519  0.0000  0.0205   0.0598   0.0570    0.0771   0.0000   438.3920       4.08791       17.2077      -2.92381      -3.12386       2.49041       1.02519       1.32457       1.51560       1.61797       1.64635       1.64118
  34  14 3359.2348    3.3572  1.8746 13.1531 -0.0018  0.0259   0.0424   0.0715    0.0542   0.0000   439.1235       1.60455       17.9310       4.77590      -4.67016    -0.0184627       1.24373       1.64432       1.82802       1.92665       1.99274       1.97612
  34  15 3514.4894    2.7960  2.8010 12.4136  0.0000  0.0332   0.0282   0.0870    0.0433   0.0000   438.5729       3.14244       13.9757     0.0684101      -2.02338      0.863115       1.55157       2.09969       2.31504       2.55640       2.57004       2.60862
  34  16 3668.7068    2.2740  4.6200 11.5749  0.0000  0.0429   0.0179   0.1188    0.0353   0.0000   441.3487       3.56080       11.4712       6.76054       3.60841      -4.93243       2.00927       2.64211       2.96536       3.18033       3.28746       3.25668
  34  17 3822.0055    1.8619  6.2630 11.2055  0.0000  0.0546   0.0133   0.1503    0.0318   0.0000   437.3436       9.18291       17.1656       1.16790       1.99245     -0.553238       2.57893       3.40398       3.81661       4.06014       4.09138       4.09256
  34  18 3974.5626    1.5338  8.3422 10.9433  0.0000  0.0700   0.0100   0.1942    0.0280   0.0000   437.6042       7.10807       13.7105       7.97363       8.83616      -6.43779       3.29130       4.38297       4.85576       5.17316       5.32455       5.24370
  34  19 4126.5551    1.2629 11.3784 10.7383  0.0015  0.0967   0.0074   0.2664    0.0257   0.0000   437.8511      -1.13317       10.8028     -0.962241      -3.30086       5.68662       4.54679       5.98521       6.61691       7.10574       7.30285       7.25069
  34  20 4277.6064    1.0440 13.5668 10.6513  0.0016  0.1208   0.0062   0.3274    0.0232   0.0000   432.6864       4.17925       22.5554      -11.8603       7.45606       4.04050       5.62419       7.36984       8.28609       8.90517       9.02242       9.02591
  35   2 1221.9322    0.0815  0.0414 10.1647  0.0000  0.0124   0.0113   0.0194    0.0204   0.0000   441.4245    -0.0246840       20.8307     -0.220256      -3.17086      0.992923      0.690700      0.907282       1.02497       1.19893       1.27483       1.16260
  35   3 1456.6224    0.1646  0.1273 10.0173  0.0000  0.0093   0.0082   0.0208    0.0222   0.0000   441.5359     -0.253193       21.7139      0.229623      -3.62343      0.579884      0.444025      0.473427      0.545748      0.630570      0.649116      0.620202
  35   4 1665.9372    0.2968  0.2589 10.0257  0.0000  0.0100   0.0094   0.0258    0.0273   0.0000   439.8313     -0.449677       20.6595      0.941419      -2.22852     -0.582403      0.501276      0.598385      0.713605      0.753430      0.839221      0.756613
  35   5 1858.4499    0.4667  0.4403 10.1850  0.0000  0.0136   0.0111   0.0307    0.0374   0.0000   439.7681      -2.27318       20.5517      -1.28619      -3.02908   -0.00927964      0.685425      0.967867       1.05507       1.15714       1.17565       1.17597
  35   6 2044.8487    0.7211  0.7244 10.3585  0.0000  0.0166   0.0135   0.0393    0.0546   0.0000   442.2449     -0.114504       20.0451     -0.590862      -3.96076      0.413215      0.738933      0.987757       1.07031       1.17350       1.15309       1.20048
  35   7 2226.3774    1.0661  0.9072 10.7757  0.0000  0.0174   0.0178   0.0448    0.0688   0.0000   439.7654       2.61050       20.2852      -2.41250      -2.59757     -0.197174      0.759122       1.03683       1.13382       1.27828       1.27250       1.24606
  35   8 2401.3249    1.5101  1.0750 11.5611  0.0000  0.0190   0.0240   0.0507    0.0718   0.0000   443.6070     0.0779203       19.8626      -1.10692      -3.96131      -1.03719      0.902501       1.17012       1.28710       1.41026       1.41155       1.41635
  35   9 2571.8184    2.1007  1.2157 11.9313  0.0000  0.0202   0.0310   0.0540    0.0862   0.0000   441.2774       1.11617       22.7732      -2.64094      -2.15233     -0.234371      0.935660       1.18420       1.31333       1.46398       1.48746       1.52913
  35  10 2740.4873    2.8504  0.9904 12.7660  0.0000  0.0173   0.0455   0.0474    0.0725   0.0000   441.0687       1.89366       19.4374      -1.07786      -3.51477     -0.523113      0.812648       1.06754       1.14173       1.21264       1.24068       1.31676
  35  11 2906.8238    3.5780  0.9554 13.2000  0.0000  0.0166   0.0578   0.0456    0.0747   0.0000   439.2963       2.83353       16.0521      0.634961     -0.973058       1.76295      0.783795       1.02040       1.12610       1.20772       1.21482       1.27113
  35  12 3069.6483    4.1677  1.0385 13.2582  0.0000  0.0175   0.0645   0.0479    0.0916   0.0000   438.7402       2.23150       16.9636       1.72093      -3.43446      -2.57998      0.790919       1.10519       1.14563       1.30573       1.29443       1.34635
  35  13 3229.1934    3.8975  1.2944 13.5204  0.0000  0.0205   0.0567   0.0573    0.0697   0.0000   439.0889       3.11177       19.0487       1.77741      0.596966      -1.03247      0.978026       1.30219       1.43536       1.59453       1.62951       1.60667
  35  14 3386.6766    3.3364  2.0017 12.9103  0.0000  0.0263   0.0388   0.0705    0.0510   0.0000   442.0041       6.91597       18.3539      -2.12786      -5.39978      -3.14811       1.23344       1.64043       1.76794       1.90211       1.98248       1.90457
  35  15 3542.7938    2.6927  3.1165 12.2590  0.0000  0.0342   0.0253   0.0917    0.0408   0.0000   439.8687       5.03209       13.5095       3.52749      -2.81295     -0.535161       1.57665       2.05754       2.33329       2.49595       2.52634       2.52520
  35  16 3697.7829    2.1792  4.5594 11.6459  0.0000  0.0433   0.0172   0.1177    0.0339   0.0000   441.1134       10.6949       18.7763       1.01388      -8.25865       5.62849       1.95349       2.61328       2.88289       3.18296       3.16370       3.22159
  35  17 3851.6898    1.7758  6.5628 11.2538  0.0000  0.0567   0.0123   0.1574    0.0291   0.0000   439.4008       7.73548       10.5629       4.94088      -4.74507      -2.85011       2.57149       3.33464       3.72099       4.04695       4.16695       4.16878
  35  18 4005.1778    1.4586  9.0059 10.9138  0.0000  0.0753   0.0092   0.2076    0.0271   0.0000   438.9108       21.9621       23.5018       1.31360      -10.7411      -1.64881       3.44325       4.48909       5.03446       5.42012       5.53294       5.60272
  35  19 4157.7330    1.2238 11.6734 10.7541  0.0006  0.1005   0.0070   0.2712    0.0247   0.0000   436.8533       1.51999       25.7194      -11.2391       6.84235      -8.56115       4.42980       5.89658       6.61100       6.99449       7.23060       7.28614
  35  20 4309.3080    0.9612 13.9689 10.6480  0.0001  0.1298   0.0057   0.3460    0.0223   0.0000   431.6654       2.53142       15.7565       9.81932       9.33165      -16.4440       5.78280       7.69378       8.71034       9.16087       9.49906       9.39519
  36   2 1235.6645    0.0749  0.0669 10.1408  0.0000  0.0133   0.0082   0.0258    0.0203   0.0000   441.0903      0.137406       21.6850    -0.0543746      -2.71788      0.696180      0.538499      0.804719      0.982953      0.858527      0.919055      0.908752
  36   3 1471.8218    0.1597  0.1260 10.0248  0.0000  0.0097   0.0079   0.0197    0.0220   0.0000   442.1610      -1.16439       21.4820     -0.470357      -4.85223       1.24866      0.483741      0.545894      0.691878      0.935981      0.928398      0.732755
  36   4 1681.8997    0.2987  0.2883 10.0468  0.0000  0.0111   0.0090   0.0268    0.0270   0.0000   440.7147     -0.494340       21.0762     -0.352174      -2.50685      -1.51845      0.545714      0.774553      0.870967      0.957629      0.952632       1.01264
  36   5 1875.4126    0.5210  0.4747 10.0854  0.0000  0.0130   0.0116   0.0309    0.0416   0.0000   440.7016      0.667381       20.1681     -0.499056      -1.89938      -1.24728      0.581270      0.793575      0.867347      0.906121      0.928168      0.930737
  36   6 2063.1081    0.7534  0.6956 10.4618  0.0000  0.0148   0.0141   0.0401    0.0524   0.0000   441.7336      0.592809       21.8715     -0.717653      -3.48189      0.720191      0.704769      0.941593       1.04921       1.10542       1.13881       1.14185
  36   7 2245.5176    1.0866  0.9663 10.9946  0.0000  0.0179   0.0178   0.0472    0.0643   0.0000   440.5603       1.24960       21.2212     -0.160793      -1.02831      0.103615      0.785922       1.00694       1.12881       1.26979       1.28613       1.27735
  36   8 2421.1174    1.6013  1.1228 11.5275  0.0000  0.0189   0.0243   0.0511    0.0749   0.0000   441.6627       1.15771       21.7357      0.553420      -2.27737     -0.233227      0.861727       1.12685       1.23079       1.37082       1.39182       1.38583
  36   9 2592.7483    2.2802  1.0526 12.1130  0.0000  0.0180   0.0347   0.0470    0.0802   0.0000   441.3894       2.05325       19.8422     -0.826505      -3.90566     -0.314009      0.796160       1.06028       1.14483       1.29000       1.28735       1.30213
  36  10 2762.7184    2.9157  1.0681 12.5729  0.0000  0.0181   0.0435   0.0477    0.0837   0.0000   441.8738       3.43730       17.1352     0.0769308      -1.09210       2.09574      0.760162       1.04804       1.13980       1.23147       1.23214       1.29879
  36  11 2930.2778    3.7428  0.9551 13.1994  0.0000  0.0165   0.0585   0.0433    0.0766   0.0000   441.9805       1.50516       19.3750       1.10455      -2.93687       1.45962      0.740793      0.968520       1.07279       1.14803       1.14606       1.18605
  36  12 3094.2997    3.9924  1.1409 13.5458  0.0000  0.0188   0.0606   0.0524    0.0778   0.0000   439.6832       3.06049       17.4924     -0.772498      -3.59280      -2.16264      0.853790       1.08254       1.15057       1.31080       1.35289       1.29615
  36  13 3255.1195    3.8171  1.3121 13.6825  0.0000  0.0212   0.0555   0.0584    0.0648   0.0000   439.6377       7.39896       17.7188       2.25306      -2.52627       2.20305      0.949396       1.25744       1.34152       1.51319       1.51964       1.57702
  36  14 3413.6715    3.2464  2.2354 12.7126  0.0000  0.0276   0.0348   0.0739    0.0502   0.0000   440.6736       5.16226       14.3094       1.06197      -7.21786      -1.81513       1.21053       1.57998       1.74963       1.87609       1.95834       1.94210
  36  15 3570.7664    2.5862  3.3233 12.2582  0.0000  0.0359   0.0239   0.0949    0.0385   0.0000   436.1902       5.70395       15.3425      0.841918      -3.19520      -2.29919       1.60448       2.10888       2.26127       2.48810       2.49467       2.55126
  36  16 3726.6298    2.1381  5.0898 11.5340  0.0000  0.0443   0.0157   0.1264    0.0315   0.0000   437.6802       5.51717       22.8596      0.508782      -1.99138       1.33995       2.01088       2.60923       2.94158       3.16317       3.33027       3.31386
  36  17 3881.5515    1.7219  7.5345 11.1421  0.0000  0.0617   0.0112   0.1736    0.0286   0.0000   437.1612       4.31379       10.0403     -0.799313       2.22413      -3.23783       2.69436       3.62081       4.06442       4.39700       4.46602       4.49471
  36  18 4035.4767    1.4096  9.7066 10.9057  0.0004  0.0819   0.0086   0.2213    0.0267   0.0000   438.8883       15.8308       10.4749      -3.93633      -9.43855       1.53846       3.57105       4.74929       5.25001       5.72728       5.80265       5.76483
  36  19 4188.7475    1.1566 12.1612 10.7961 -0.0005  0.1047   0.0066   0.2889    0.0237   0.0000   435.6580      -2.20636       13.5563       13.3304      -1.31031      -4.23506       4.64843       6.07148       6.87194       7.41163       7.48745       7.46967
  37   2 1249.1832    0.0733  0.0687 10.0969  0.0000  0.0159   0.0081   0.0240    0.0201   0.0000   441.7717      -1.65338       21.0365      0.535807      -1.33704       1.11199      0.715941      0.878793       1.10622       1.18023       1.15889       1.36640
  37   4 1697.5866    0.3187  0.2685 10.0718  0.0000  0.0102   0.0095   0.0235    0.0272   0.0000   441.6617     -0.375266       21.1570     -0.313063      -1.91282    -0.0764318      0.476096      0.619340      0.696681      0.742541      0.731335      0.765930
  37   5 1892.1814    0.5234  0.4953 10.0845  0.0000  0.0136   0.0112   0.0298    0.0405   0.0000   441.5349     -0.309629       21.1746     0.0813276      -3.19350       1.48340      0.592323      0.805995      0.840381      0.982955      0.972168       1.00056
  37   6 2081.1420    0.7870  0.7173 10.3217  0.0000  0.0146   0.0141   0.0380    0.0541   0.0000   440.5760      -1.60159       20.8164      0.206516      -3.86237      -1.66657      0.677702      0.886074      0.973001       1.02979       1.08699       1.08329
  37   7 2264.3374    1.1657  1.0069 10.8425  0.0000  0.0179   0.0181   0.0467    0.0723   0.0000   440.9674      -1.56532       20.4593      0.388024      -3.54075      0.318050      0.770548       1.02979       1.10635       1.26551       1.26931       1.26195
  37   8 2440.6675    1.6507  1.1674 11.5600  0.0000  0.0193   0.0244   0.0533    0.0767   0.0000   441.7770      0.112241       19.5741      0.875783      -2.96298      -1.06410      0.872943       1.09584       1.23831       1.35386       1.38538       1.37791
  37   9 2613.3865    2.3365  1.0624 12.3296  0.0000  0.0179   0.0361   0.0484    0.0738   0.0000   439.3308      0.591529       19.6076       2.37874      -1.60690      -1.02201      0.802768       1.00603       1.10876       1.25326       1.22269       1.26841
  37  10 2784.5636    3.0273  1.0466 12.8271  0.0000  0.0178   0.0460   0.0469    0.0764   0.0000   442.2422       1.14423       19.4313     -0.992246      -4.68265      -1.23094      0.772179       1.00903       1.08425       1.17640       1.22007       1.22146
  37  11 2953.3098    3.7912  0.9763 13.3811  0.0000  0.0169   0.0594   0.0441    0.0726   0.0000   440.7500       1.79974       18.0695       1.89279      -3.56348     -0.284814      0.797288      0.995688       1.12319       1.22155       1.21899       1.20984
  37  12 3118.5345    4.1327  1.1180 13.5594  0.0000  0.0191   0.0619   0.0489    0.0815   0.0000   441.8721       3.36356       18.2736       2.21072      0.256887     -0.559491      0.819971       1.13743       1.21721       1.33990       1.35723       1.40681
  37  13 3280.6695    3.7406  1.5216 13.3194  0.0000  0.0231   0.0489   0.0590    0.0652   0.0000   440.2923      0.596133       16.4871       2.01455     -0.881887      -1.37245       1.00665       1.37160       1.46946       1.60941       1.63112       1.62749
  37  14 3440.4074    3.0904  2.3689 12.5970  0.0000  0.0289   0.0321   0.0752    0.0480   0.0000   437.7482       3.76296       14.9572       3.53553       1.78085     0.0305152       1.25437       1.71885       1.81257       1.99410       2.06408       2.05950
  37  15 3598.5295    2.4868  3.7304 12.0640  0.0000  0.0371   0.0214   0.1029    0.0351   0.0000   440.0095       4.49982       12.5317       6.19148     -0.965658      -1.04453       1.57846       2.11913       2.33185       2.54291       2.62049       2.64603
  37  16 3755.1871    2.0747  5.5666 11.3584  0.0000  0.0472   0.0143   0.1294    0.0312   0.0000   440.1590       1.29836       20.7302      -5.44613      -5.12825      -4.13644       2.04865       2.67973       3.03293       3.27033       3.36949       3.34227
  37  17 3910.6983    1.6944  7.5850 11.0899  0.0000  0.0615   0.0107   0.1693    0.0279   0.0000   439.6723       11.6083       17.2509       5.81978     -0.359054      -1.07754       2.69670       3.53846       3.94100       4.23083       4.43251       4.44364
  37  18 4065.2943    1.3441 10.0316 10.9214  0.0000  0.0845   0.0081   0.2329    0.0253   0.0000   440.7527       1.87984       14.1242      0.311527       2.29818       3.45187       3.56547       4.82389       5.34954       5.69506       5.97609       5.98066
  37  19 4219.2415    1.0973 13.1394 10.7453 -0.0010  0.1136   0.0061   0.3105    0.0226   0.0000   438.3022      -4.92746       3.65247       12.8620       11.9749      -7.03396       4.81260       6.35640       7.14678       7.66884       7.85475       7.88451
  38   2 1262.5165    0.0767  0.0542 10.1751  0.0000  0.0134   0.0085   0.0182    0.0198   0.0000   441.5947     -0.135847       21.8528      0.446835      -3.77622      0.353946      0.470732      0.719737      0.662954      0.871790      0.779012      0.725353
  38   3 1501.5427    0.1806  0.1492 10.0380  0.0000  0.0092   0.0078   0.0199    0.0220   0.0000   441.9059     -0.105319       21.2612      0.647535      -3.76887     -0.713697      0.418557      0.532136      0.566294      0.674354      0.595615      0.638740
  38   4 1713.0528    0.3431  0.2815 10.0846  0.0000  0.0100   0.0097   0.0234    0.0279   0.0000   442.1408      -1.13866       21.5773     -0.444565      -2.96498    -0.0867510      0.430378      0.530347      0.618227      0.655994      0.676658      0.677655
  38   5 1908.7819    0.5511  0.5589 10.1185  0.0000  0.0136   0.0113   0.0348    0.0433   0.0000   441.2177     -0.951951       23.2022      -1.04886      -2.24037       1.94042      0.566834      0.755175      0.810407      0.886295      0.916563      0.900767
  38   6 2098.9761    0.8068  0.7889 10.4435  0.0000  0.0160   0.0138   0.0391    0.0562   0.0000   441.3666      -1.46466       19.9103     -0.957597      -1.91061    0.00931889      0.696904      0.972061       1.05591       1.17303       1.20080       1.15556
  38   7 2282.9136    1.2392  1.0413 10.9447  0.0000  0.0177   0.0187   0.0471    0.0741   0.0000   441.8505       2.62339       21.7325       1.44864     -0.476403       2.78767      0.768824       1.00417       1.11923       1.21422       1.27089       1.24765
  38   8 2460.0027    1.7282  1.1706 11.6576  0.0000  0.0189   0.0253   0.0525    0.0778   0.0000   441.2134       1.92940       18.9046      -1.77509      -3.09586      -2.38884      0.811245       1.09433       1.17162       1.29394       1.34136       1.37249
  38   9 2633.6863    2.4580  1.0129 12.4068  0.0000  0.0170   0.0371   0.0457    0.0715   0.0000   440.1809      0.566280       20.7011     -0.840964      -3.49673      0.729414      0.709992      0.957370       1.04480       1.12489       1.16163       1.15009
  38  10 2806.1058    3.2061  1.0316 12.7442  0.0000  0.0170   0.0471   0.0439    0.0848   0.0000   441.3542     0.0935027       19.2933      0.520598      -1.27029     -0.994394      0.739233      0.946736       1.04737       1.13077       1.18043       1.19389
  38  11 2975.9229    3.8299  1.0138 13.3737  0.0000  0.0167   0.0583   0.0460    0.0747   0.0000   440.4038       2.94686       18.4389      0.465254      -1.08638      -1.79169      0.706333      0.906343       1.00103       1.15115       1.10214       1.11801
  38  12 3142.3734    4.1784  1.2399 13.4752  0.0000  0.0193   0.0582   0.0522    0.0768   0.0000   440.6000       2.15611       18.5056       2.15874      -3.15345      -3.12378      0.799073       1.06337       1.19749       1.33789       1.38092       1.34194
  38  13 3305.7730    3.6771  1.6744 13.2444  0.0000  0.0234   0.0447   0.0611    0.0569   0.0000   439.6157       4.39063       17.4384       3.06783      0.405085      -3.38264      0.994957       1.32437       1.44269       1.57614       1.60451       1.60041
  38  14 3466.7438    3.0239  2.4634 12.6549  0.0000  0.0289   0.0302   0.0762    0.0419   0.0000   439.6165       4.62812       17.7289       2.69966     -0.754500       2.22455       1.19540       1.61392       1.80738       1.91970       2.03868       2.04707
  38  15 3625.8459    2.3925  3.9261 12.0130 -0.0001  0.0380   0.0195   0.1039    0.0332   0.0000   439.9441       7.53988       16.2918       2.49387       1.42632      -8.47831       1.59254       2.12908       2.37321       2.55748       2.67716       2.65780
  38  16 3783.3044    1.9436  6.1797 11.3694  0.0000  0.0513   0.0129   0.1416    0.0290   0.0000   435.6467       3.61865       15.4037       1.11874      0.926544      -9.49933       2.18964       2.87189       3.27671       3.54517       3.58293       3.61657
  38  17 3939.7088    1.6181  8.0247 11.1703  0.0000  0.0658   0.0103   0.1806    0.0265   0.0000   443.1819       11.1758       11.8833      -1.36150       1.21209     -0.850704       2.74428       3.68064       4.13137       4.41832       4.56828       4.58743
  38  18 4095.0248    1.3204 11.0143 10.9269  0.0000  0.0893   0.0074   0.2531    0.0244   0.0000   441.2626       17.0812       19.5612      0.974726       5.74950     -0.606722       3.72342       5.02313       5.60404       6.01137       6.23245       6.19673
  38  19 4249.5992    1.0668 13.5695 10.7583  0.0018  0.1161   0.0058   0.3187    0.0219   0.0000   440.7581       2.23967       3.22884      -8.36616       2.56956      -3.12835       4.70639       6.29981       7.08774       7.61961       8.01009       7.96529
  39   2 1275.7225    0.0897  0.0731 10.0926  0.0000  0.0124   0.0079   0.0217    0.0197   0.0000   442.2083     0.0243186       19.9672      0.240819      -2.86029     -0.485035      0.506733      0.596832      0.729232      0.701826      0.781067      0.811575
  39   3 1516.0513    0.1839  0.1549 10.0265  0.0000  0.0098   0.0077   0.0189    0.0221   0.0000   441.2809     -0.683334       20.5064     0.0944134      -4.65406     -0.742011      0.534146      0.715659      0.912059      0.968349       1.10948       1.05090
  39   4 1728.2430    0.3590  0.3202 10.0667  0.0000  0.0102   0.0096   0.0254    0.0286   0.0000   441.6162      -1.28707       22.2542    -0.0133760      -4.32753     -0.721062      0.445796      0.557065      0.624994      0.718467      0.727361      0.712072
  39   5 1925.2082    0.5589  0.5623 10.1557  0.0000  0.0132   0.0112   0.0342    0.0430   0.0000   441.1357     -0.552704       20.8297       1.44965      -1.00778      0.407181      0.547872      0.709661      0.766516      0.913676      0.890300      0.927396
  39   6 2116.5572    0.8606  0.7670 10.4814  0.0000  0.0150   0.0146   0.0388    0.0563   0.0000   440.6205      0.850124       19.8163       1.19632      -3.65357      -1.91050      0.648135      0.872365      0.985767       1.05250       1.04374       1.04130
  39   7 2301.2386    1.2578  1.0250 11.1655  0.0000  0.0177   0.0192   0.0481    0.0649   0.0000   439.8849      0.499252       23.1630      0.671773      -1.10124       1.98378      0.685044      0.927894       1.02364       1.13399       1.08785       1.11728
  39   8 2479.0446    1.8240  1.1967 11.7689  0.0000  0.0192   0.0260   0.0512    0.0762   0.0000   440.6726      0.283779       20.4361     -0.721876      -1.58710       2.61226      0.787593       1.04087       1.16747       1.28804       1.32755       1.33003
  39   9 2653.8793    2.5072  1.0573 12.4477  0.0000  0.0175   0.0374   0.0472    0.0777   0.0000   441.2414       1.01287       20.4286      0.988455      -3.90215    -0.0379056      0.706382      0.961098       1.05159       1.17811       1.21471       1.21541
  39  10 2827.3491    3.2941  0.9788 13.1348  0.0000  0.0164   0.0505   0.0443    0.0668   0.0000   439.6001       1.93305       22.2803      0.742844     0.0385788      0.902160      0.678022      0.914416      0.967217       1.10248       1.12833       1.12873
  39  11 2998.1681    3.9779  1.0300 13.4330  0.0000  0.0172   0.0595   0.0444    0.0773   0.0000   441.1427       2.05318       18.7165      0.346634      -2.23875      -2.06994      0.718603      0.945985       1.03115       1.13114       1.17787       1.20875
  39  12 3165.7535    3.9799  1.2737 13.7172  0.0000  0.0199   0.0568   0.0554    0.0672   0.0000   441.1411       4.11312       19.7903       1.75410      -1.05645      -1.24036      0.842436       1.09451       1.23702       1.38326       1.39875       1.39434
  39  13 3330.4094    3.6619  1.8286 12.9903  0.0000  0.0236   0.0414   0.0622    0.0551   0.0000   439.2866       6.96603       18.6805       2.48804     -0.561603      -1.08334      0.962988       1.24952       1.38237       1.54586       1.55964       1.62973
  39  14 3492.6125    2.8769  2.8230 12.4790  0.0003  0.0303   0.0267   0.0842    0.0385   0.0000   438.4933       2.83524       17.3054       2.29182      -2.09764     -0.117782       1.24065       1.64216       1.85213       2.01089       2.04971       2.11770
  39  15 3652.7315    2.3625  4.5555 11.7519  0.0000  0.0404   0.0174   0.1103    0.0321   0.0000   441.6185       10.7696       13.1544       2.81041      -2.09216      -4.92437       1.63269       2.18503       2.44599       2.67710       2.72121       2.72176
  39  16 3811.2086    1.9125  6.3969 11.3391  0.0000  0.0529   0.0125   0.1422    0.0284   0.0000   436.4880       5.99750       17.6613      -1.16278      -1.72984       3.49714       2.14194       2.87389       3.18921       3.45916       3.57691       3.65983
  39  17 3968.4959    1.5284  8.4080 11.1426 -0.0008  0.0690   0.0095   0.1911    0.0256   0.0000   438.2286       8.01268       18.3406       1.38711      -7.15369      -3.95702       2.83069       3.75356       4.18989       4.56000       4.63166       4.72827
  39  18 4124.4286    1.2562 11.3210 10.8803  0.0020  0.0934   0.0069   0.2584    0.0238   0.0000   440.7072       6.71376       14.3237       12.8860      -1.19444      -21.7860       3.79574       5.00151       5.63859       6.08643       6.22962       6.36238
  39  19 4279.9098    1.0223 13.6087 10.7195 -0.0000  0.1203   0.0056   0.3176    0.0216   0.0000   435.1478       19.0679       12.7127      -10.6916      0.758583       2.19170       4.78805       6.34687       7.10119       7.76959       7.95213       7.90563
  40   1 1010.1766    0.0556  0.0386 10.3006  0.0000  0.0228   0.0115   0.0289    0.0190   0.0000   441.8215       2.03619       25.6320      -1.65051      -6.72359     -0.235487       1.23435       1.74905       1.67453       1.32934       1.72853       1.72277
  40   2 1288.7439    0.1044  0.0712 10.1084  0.0000  0.0107   0.0083   0.0194    0.0195   0.0000   441.6852     -0.341211       20.9570      0.301482      -3.38313     -0.574873      0.412766      0.731316      0.704352      0.920642      0.967970      0.871030
  40   3 1530.3208    0.2026  0.1848  9.9880  0.0000  0.0087   0.0076   0.0229    0.0223   0.0000   441.4008     -0.140601       21.1578      0.305980      -2.07499     -0.108015      0.347980      0.482340      0.524333      0.580112      0.680833      0.644020
  40   4 1743.2339    0.3754  0.3166 10.0712  0.0000  0.0107   0.0098   0.0251    0.0293   0.0000   441.5394    -0.0939681       21.7545      0.184958      -2.08847     -0.808807      0.439857      0.587913      0.717117      0.749479      0.719018      0.738231
  40   5 1941.4161    0.5863  0.5608 10.1906  0.0000  0.0138   0.0116   0.0319    0.0429   0.0000   441.0223     -0.605900       21.4815      -1.84743      -3.07007     0.0367765      0.534066      0.714881      0.839350      0.877700      0.919106      0.887461
  40   6 2133.9381    0.8699  0.7706 10.5907  0.0000  0.0151   0.0146   0.0383    0.0539   0.0000   441.8307      0.288988       21.5987       1.16331      -2.19210     -0.565902      0.595173      0.796036      0.891082      0.949737      0.962210      0.982657
  40   7 2319.3118    1.3243  1.0275 11.1480  0.0000  0.0175   0.0198   0.0457    0.0714   0.0000   441.8204      0.217807       22.8947     -0.831711      -3.27900     -0.202060      0.717063      0.959094       1.06012       1.16920       1.11863       1.19656
  40   8 2497.9245    1.8624  1.1407 11.8232  0.0000  0.0187   0.0266   0.0493    0.0754   0.0000   441.1165     -0.109569       20.1974       1.41822      -1.94219      0.536267      0.733394      0.990796       1.05585       1.19896       1.20479       1.26340
  40   9 2673.7948    2.6161  1.0803 12.4057  0.0000  0.0179   0.0373   0.0447    0.0790   0.0000   440.1130       1.78519       20.3437      -1.49716      -2.86055      0.613433      0.720481       1.01387       1.08681       1.23718       1.24921       1.26909
  40  10 2848.2794    3.3712  1.0164 12.9711  0.0000  0.0162   0.0493   0.0450    0.0720   0.0000   442.4912       3.16687       22.0464       2.52439      -1.91926     0.0357528      0.667024      0.878699      0.982354       1.07716       1.14582       1.14865
  40  11 3020.0905    4.0753  1.0834 13.4308  0.0000  0.0174   0.0591   0.0455    0.0778   0.0000   439.9269       1.57445       22.0475       2.80826      -2.83984      0.588797      0.718374      0.930968       1.01517       1.09722       1.12035       1.18183
  40  12 3188.7460    4.0438  1.3177 13.5008  0.0000  0.0197   0.0543   0.0530    0.0690   0.0000   440.9263       2.94401       18.6657       2.79820      -2.73518       1.52565      0.786578       1.05387       1.16989       1.27650       1.29292       1.34560
  40  13 3354.6966    3.4826  1.9181 13.1258  0.0000  0.0245   0.0395   0.0678    0.0503   0.0000   441.7495       3.56639       18.6709      0.583137      -4.47445      -1.82446      0.981731       1.31896       1.44801       1.59675       1.62121       1.62309
  40  14 3518.1521    2.8630  3.0033 12.4204  0.0000  0.0312   0.0255   0.0854    0.0367   0.0000   439.3013       3.88003       18.4758       2.14335      -5.76916     -0.589265       1.23506       1.63839       1.81005       1.98447       2.04696       2.01589
  40  15 3679.4683    2.2697  4.5412 11.7680  0.0000  0.0406   0.0168   0.1108    0.0309   0.0000   438.2586       6.15993       13.9685      0.803119     -0.263671      -6.86243       1.64807       2.22374       2.45803       2.67034       2.76057       2.78346
  40  16 3838.7484    1.8280  6.7580 11.3390  0.0000  0.0556   0.0117   0.1505    0.0271   0.0000   440.1613       9.58772       12.3539       2.55565      -4.25534      -2.85552       2.19653       2.93818       3.27509       3.55426       3.63130       3.65687
  40  17 3996.7495    1.5212  9.4130 10.9836  0.0005  0.0753   0.0086   0.2037    0.0260   0.0000   439.3189       5.52651       24.5097       1.26954      0.734177       7.28410       2.92550       3.86979       4.41575       4.73089       4.87984       4.87201
  40  18 4153.7777    1.2278 12.0295 10.8051  0.0000  0.0975   0.0063   0.2658    0.0232   0.0000   443.7245       5.28708       15.7607      -9.66186       10.6953      -1.50228       3.87333       5.23723       5.80067       6.23675       6.47705       6.58902
  41   2 1301.5598    0.0917  0.0862 10.0865  0.0000  0.0135   0.0075   0.0190    0.0195   0.0000   441.2245      0.438631       21.4195      0.772182      -3.95484      -1.42805      0.498115      0.714702      0.839312      0.756149      0.787112      0.926080
  41   3 1544.3552    0.1970  0.1755 10.0576  0.0000  0.0119   0.0076   0.0220    0.0219   0.0000   441.7411      -1.20827       21.8926     0.0487295      -2.12539      0.305970      0.785323      0.971811       1.13489       1.20070       1.40578       1.29176
  41   4 1758.0335    0.3814  0.3284 10.1463  0.0000  0.0106   0.0097   0.0250    0.0291   0.0000   441.5195      -1.34210       20.9750      0.281838      -1.50906     -0.196269      0.433963      0.552202      0.598659      0.638072      0.666761      0.649470
  41   5 1957.4705    0.6254  0.5725 10.1840  0.0000  0.0134   0.0118   0.0313    0.0444   0.0000   441.8955    -0.0195747       21.4267     -0.611732      -2.19634     -0.356432      0.524084      0.660396      0.737019      0.812952      0.838020      0.850544
  41   6 2151.1284    0.9387  0.8444 10.6586  0.0000  0.0153   0.0150   0.0404    0.0577   0.0000   441.2070      0.608133       20.4999     -0.150085      -3.54269      -1.26824      0.628948      0.837396      0.899822       1.02099       1.02245       1.08733
  41   7 2337.1599    1.3919  1.1212 11.2359  0.0000  0.0178   0.0200   0.0482    0.0721   0.0000   440.6795      0.408301       20.5316     -0.164779      -4.12060      -1.07295      0.721142      0.924817       1.02459       1.14150       1.16843       1.16753
  41   8 2516.5896    1.9034  1.1924 12.0857  0.0000  0.0201   0.0279   0.0505    0.0745   0.0000   441.1457       1.61775       21.5002       1.01158      -2.55871      0.831141      0.791076       1.10861       1.18707       1.27992       1.32550       1.35110
  41   9 2693.5433    2.7185  1.0769 12.5692  0.0000  0.0167   0.0386   0.0472    0.0711   0.0000   440.5779       1.77860       22.5243       1.72348      -2.19836      -1.13972      0.658366      0.883909      0.974970       1.04247       1.07637       1.09463
  41  10 2868.9808    3.4515  1.0584 13.1223  0.0000  0.0170   0.0496   0.0452    0.0741   0.0000   440.9753       2.27645       20.9269       1.13108      -2.27883       1.73316      0.671384      0.906937      0.966700       1.12848       1.15412       1.13126
  41  11 3041.6836    4.1138  1.0765 13.5425  0.0000  0.0171   0.0587   0.0460    0.0708   0.0000   441.5166       1.31317       19.9132       2.16005      -2.14716     -0.724326      0.672719      0.914874      0.978603       1.08891       1.10199       1.12493
  41  12 3211.3494    4.1105  1.4139 13.4184  0.0043  0.0203   0.0520   0.0543    0.0652   0.0000   441.1528       3.66578       17.8405       3.66201     -0.135794     0.0972742      0.829865       1.07199       1.15046       1.33823       1.32099       1.33564
  41  13 3378.5415    3.4301  1.9400 13.2364  0.0005  0.0253   0.0384   0.0662    0.0452   0.0000   441.5109       4.83894       15.0546      -1.54330     -0.651301      0.676653      0.976943       1.32691       1.44537       1.60041       1.71442       1.68946
  41  14 3543.3401    2.7678  3.3874 12.1756  0.0000  0.0329   0.0227   0.0888    0.0365   0.0000   438.9777      0.467941       20.6410       6.64933      -4.00830     -0.634721       1.27219       1.71652       1.91120       2.12494       2.16438       2.15948
  41  15 3705.7511    2.2249  4.9899 11.6719  0.0000  0.0427   0.0155   0.1150    0.0302   0.0000   441.4272       7.13330       10.7624       2.04375       2.12537      -4.24429       1.70968       2.24906       2.52418       2.76714       2.83744       2.90381
  41  16 3866.0155    1.7794  7.4986 11.2466  0.0002  0.0593   0.0107   0.1606    0.0269   0.0000   443.6362       10.1100       18.7876     -0.262742      0.646056     -0.415489       2.32988       3.10938       3.43187       3.74383       3.88010       3.90925
  41  17 4024.8843    1.4561 10.0271 10.9895 -0.0007  0.0801   0.0078   0.2184    0.0251   0.0000   442.8174       13.7090       16.4307       1.84003       5.29321      0.523894       3.06137       4.19957       4.59292       5.05129       5.21878       5.27277
  41  18 4182.4160    1.1673 12.7437 10.8321 -0.0013  0.1064   0.0059   0.2854    0.0221   0.0000   438.7949       4.51007       19.6973       14.4222     -0.492354      -6.26997       4.06198       5.40922       6.02751       6.60485       6.81928       6.90947
  42   2 1314.2171    0.1012  0.0925 10.0653  0.0000  0.0147   0.0072   0.0209    0.0193   0.0000   442.0147     -0.851652       22.6348     -0.724802      -2.53720     -0.646734      0.653670      0.759209      0.993296       1.19111       1.29394       1.04373
  42   4 1772.6090    0.4042  0.3862 10.0349  0.0000  0.0107   0.0095   0.0282    0.0307   0.0000   440.9621      0.134520       22.7134     -0.131814      -2.65588    -0.0436343      0.418238      0.548406      0.583197      0.667133      0.679816      0.690392
  42   5 1973.2900    0.6318  0.6477 10.2665  0.0000  0.0138   0.0114   0.0352    0.0450   0.0000   441.1870     -0.879352       22.3200     -0.289120      -3.86346      0.142296      0.547844      0.724410      0.807075      0.898412      0.931196      0.930380
  42   6 2168.1231    0.9620  0.8214 10.6936  0.0000  0.0150   0.0154   0.0396    0.0580   0.0000   440.4654      0.271992       21.5499     -0.689275      -2.90805      0.392398      0.589897      0.797689      0.891864       1.00221       1.01184       1.04538
  42   7 2354.8216    1.3744  1.0978 11.2993  0.0000  0.0180   0.0198   0.0470    0.0690   0.0000   442.4579     0.0779440       20.4353      -1.18261      -1.85866      -1.28603      0.703684      0.960259       1.03141       1.13793       1.16116       1.20176
  42   8 2535.0495    2.0091  1.1775 11.9782  0.0000  0.0182   0.0279   0.0501    0.0742   0.0000   440.7043       1.93523       20.3866      0.445218      -3.38018      -2.77852      0.695686      0.957506       1.04719       1.16301       1.17204       1.17253
  42   9 2713.0501    2.7291  1.0597 12.7514  0.0000  0.0171   0.0392   0.0453    0.0669   0.0000   441.9654      0.887886       19.5642       3.34002      -2.43540      -1.57483      0.648369      0.887299      0.955472       1.08469       1.06087       1.11638
  42  10 2889.4319    3.6102  1.0267 12.9943  0.0000  0.0161   0.0506   0.0424    0.0794   0.0000   441.8527       1.24052       21.7879       2.43642      -2.01353      -1.32487      0.627612      0.847685      0.935829       1.03747       1.06010       1.08659
  42  11 3062.9812    4.2315  1.1278 13.5616  0.0000  0.0177   0.0589   0.0460    0.0751   0.0000   440.6283       1.96432       20.6150       1.71316      -2.70290      -1.02113      0.680372      0.945055       1.03459       1.12956       1.16437       1.18782
  42  12 3233.6402    3.9490  1.4711 13.5179  0.0020  0.0205   0.0497   0.0582    0.0558   0.0000   439.4979       1.10139       21.6819      -1.85809      -3.25756    -0.0597963      0.816092       1.06332       1.19628       1.30865       1.29646       1.38247
  42  13 3402.1276    3.3250  2.3034 12.8605  0.0000  0.0264   0.0329   0.0717    0.0434   0.0000   441.4257       3.20187       17.9270       2.18551      -1.78549       1.49404      0.999664       1.34174       1.48367       1.65535       1.66436       1.71175
  42  14 3568.0842    2.6823  3.4805 12.2429  0.0000  0.0330   0.0218   0.0925    0.0329   0.0000   440.8393       2.91726       18.6725    -0.0619420      -3.59042     -0.475104       1.26268       1.66635       1.86921       2.05419       2.10710       2.16500
  42  15 3731.5796    2.1454  5.5159 11.5015  0.0000  0.0442   0.0138   0.1238    0.0286   0.0000   441.0721      0.536004       13.4199      -1.25645      -2.09643     -0.668085       1.70278       2.25503       2.55609       2.78375       2.87075       2.92525
  42  16 3892.9118    1.7174  7.8341 11.2217 -0.0003  0.0612   0.0100   0.1679    0.0258   0.0000   441.1542       6.24174       15.4425      0.595117      -6.60086      0.442674       2.32658       3.12882       3.49328       3.78812       3.91436       3.96055
  42  17 4052.4351    1.4012 10.4587 11.0114  0.0008  0.0836   0.0073   0.2268    0.0237   0.0000   439.1124       6.86079       13.1147      0.208907     -0.871482    -0.0856040       3.14706       4.15699       4.67592       5.14193       5.27472       5.34873
  42  18 4210.9829    1.1305 13.6592 10.8210  0.0001  0.1120   0.0056   0.3061    0.0207   0.0000   438.6907      -2.40516       19.7683      -5.16077      0.396183      -5.30812       4.15563       5.54975       6.28089       6.79668       7.03580       7.15163
  43   1 1041.6591    0.0392  0.0104 10.2742  0.0000  0.0122   0.0092   0.0093    0.0179   0.0000   440.4021     0.0442186       21.3965     -0.372889      -3.45613      -1.28600      0.479126      0.648763      0.763253      0.893495       1.10051       1.22319
  43   2 1326.7332    0.1083  0.1099 10.0358  0.0000  0.0115   0.0068   0.0231    0.0193   0.0000   441.8739      -1.04976       22.0426      0.489443      -3.97110     -0.335057      0.383129      0.573870      0.590786      0.633573      0.653058      0.655813
  43   3 1571.8039    0.2375  0.2263  9.9628  0.0000  0.0098   0.0075   0.0221    0.0230   0.0000   442.1007     -0.219652       21.8639     -0.132658      -3.13471     0.0137193      0.332683      0.482457      0.537183      0.535900      0.582443      0.580645
  43   4 1787.0367    0.4032  0.4398 10.0568  0.0000  0.0119   0.0089   0.0302    0.0315   0.0000   441.6436     -0.572679       21.8589     0.0659497      -2.54709     -0.244832      0.416736      0.579949      0.642823      0.703042      0.718792      0.740240
  43   5 1989.0529    0.6672  0.5935 10.2856  0.0000  0.0133   0.0121   0.0313    0.0445   0.0000   441.6432       1.17009       21.1805       1.24237      -3.41450       1.91953      0.451892      0.646294      0.688421      0.754170      0.784447      0.805254
  43   6 2184.8530    0.9685  0.9502 10.7549  0.0000  0.0164   0.0147   0.0438    0.0592   0.0000   442.0405      0.687106       22.1890     -0.481003      -2.43638     -0.882851      0.597880      0.805158      0.902638      0.982137       1.02242       1.01310
  43   7 2372.2317    1.4613  1.0252 11.4721  0.0000  0.0171   0.0211   0.0433    0.0635   0.0000   441.1957      0.917689       22.7665      0.380782      -3.07119     -0.656473      0.631993      0.880946      0.949784       1.07277       1.09544       1.11161
  43   8 2553.3465    2.1284  1.2118 11.9452 -0.0061  0.0185   0.0281   0.0482    0.0741   0.0000   439.7424     -0.582082       20.0323      -1.52459      -2.11019       1.30378      0.704014      0.938617       1.00382       1.16531       1.19621       1.18274
  43   9 2732.3907    2.7602  1.1019 12.8764  0.0000  0.0171   0.0394   0.0489    0.0645   0.0000   441.4939       1.72266       20.7915     -0.655530      -2.57792     -0.469997      0.651380      0.846450      0.942980       1.02749       1.05549       1.11828
  43  10 2909.6737    3.7621  0.9930 13.1578  0.0000  0.0155   0.0533   0.0418    0.0760   0.0000   441.4888       2.32842       21.6490      0.177316      -2.02821      -1.96612      0.610127      0.790989      0.884169      0.954961      0.999229      0.994159
  43  11 3084.0129    4.2670  1.1589 13.5597  0.0000  0.0173   0.0577   0.0469    0.0734   0.0000   441.8292       1.97232       19.5503       3.22062      -3.11393      -1.71369      0.708148      0.916051       1.03327       1.11831       1.15564       1.25052
  43  12 3255.6507    4.0026  1.5452 13.4241  0.0000  0.0214   0.0477   0.0543    0.0559   0.0000   441.2841       5.08927       20.6554      -1.44859      -3.05694      -2.37146      0.778288       1.07763       1.15296       1.28418       1.29980       1.32100
  43  13 3425.1793    3.2702  2.5437 12.6403  0.0000  0.0268   0.0298   0.0736    0.0411   0.0000   441.2190       6.20978       16.5993       5.13729      -4.93941       1.21716       1.00359       1.32985       1.47885       1.61729       1.70669       1.73224
  43  14 3592.4493    2.6033  3.9209 11.9618 -0.0001  0.0356   0.0192   0.0934    0.0331   0.0000   440.2280       5.80827       17.4207     -0.596174     -0.207355       2.71624       1.30251       1.76416       1.96156       2.13875       2.19547       2.20887
  43  15 3757.2388    2.0947  5.9747 11.5074  0.0000  0.0482   0.0131   0.1282    0.0276   0.0000   437.8534       4.50422       18.6612       3.11530      0.554934      -4.01314       1.77011       2.39664       2.65046       2.91873       3.02170       3.05626
  43  16 3919.6318    1.6923  8.4054 11.1789  0.0003  0.0656   0.0094   0.1768    0.0259   0.0000   439.4313       6.98184       20.5759       8.91073      -10.2447      -10.9818       2.41308       3.23089       3.59112       3.98211       4.15560       4.21205
  43  17 4080.0748    1.3439 10.7299 11.0227 -0.0012  0.0870   0.0069   0.2315    0.0230   0.0000   437.4941       6.03787       23.6389       5.06246      -3.30312      -10.7930       3.15282       4.20732       4.74507       5.16948       5.37245       5.43455
  44   2 1339.0653    0.1163  0.1161 10.1028  0.0000  0.0103   0.0069   0.0256    0.0193   0.0000   442.1213     -0.384993       22.0901       1.03479      -3.61015     -0.153119      0.421383      0.466429      0.531753      0.598796      0.618494      0.618185
  44   3 1585.2113    0.2368  0.2133 10.0030  0.0000  0.0088   0.0076   0.0209    0.0224   0.0000   441.5543     -0.253418       21.8080     -0.120313      -3.16434      0.768413      0.319115      0.409048      0.438994      0.523353      0.501064      0.545707
  44   4 1801.2558    0.4458  0.3648 10.1922  0.0000  0.0105   0.0103   0.0244    0.0303   0.0000   442.5799     0.0856664       21.1721      0.157794      -2.81136     -0.463137      0.374830      0.517562      0.570771      0.611186      0.651261      0.655506
  44   5 2004.6459    0.6961  0.6734 10.2244  0.0000  0.0133   0.0119   0.0345    0.0477   0.0000   441.4860     -0.657189       21.5454      0.425757      -2.49693     -0.597595      0.482323      0.653784      0.710143      0.790255      0.796044      0.793157
  44   6 2201.4191    1.0163  0.9936 10.7384  0.0000  0.0165   0.0149   0.0446    0.0631   0.0000   440.7109     -0.454852       22.7579      0.923712      -3.07888     -0.107731      0.605336      0.782243      0.866984      0.969410       1.00762       1.01098
  44   7 2389.4474    1.5030  1.1735 11.5721  0.0000  0.0184   0.0208   0.0485    0.0648   0.0000   441.4137       1.45507       21.3578       1.79761      -2.35825     -0.474771      0.691826      0.916879       1.01443       1.11853       1.12310       1.16748
  44   8 2571.4698    2.1535  1.2788 12.0114  0.0020  0.0186   0.0275   0.0503    0.0662   0.0000   441.2396       1.99250       21.7930     -0.362125      -2.48562       2.58715      0.702033      0.888541      0.971607       1.10402       1.11741       1.14530
  44   9 2751.5804    3.0226  1.0159 12.9507  0.0000  0.0161   0.0430   0.0431    0.0642   0.0000   441.4106       2.16534       20.8215       1.47908      -4.84181      -2.38952      0.583848      0.792203      0.846900      0.924183      0.956939      0.990362
  44  10 2929.6753    3.8348  1.0198 13.3465  0.0000  0.0156   0.0541   0.0431    0.0691   0.0000   440.6908       2.62323       20.9015       1.09407      -1.51773      -1.71087      0.583519      0.779146      0.871921      0.931261      0.957022      0.999060
  44  11 3104.8412    4.2315  1.1325 13.6806  0.0000  0.0173   0.0588   0.0470    0.0743   0.0000   440.1513       3.85866       21.3837       2.33173      -2.44445      -2.11971      0.667542      0.877237      0.987238       1.07430       1.11103       1.12499
  44  12 3277.3973    3.9324  1.7123 13.3451  0.0000  0.0221   0.0443   0.0575    0.0528   0.0000   441.0539       5.65819       18.8784      0.512183      -2.57699       3.13141      0.834186       1.09426       1.19512       1.33016       1.40685       1.42719
  44  13 3448.0471    3.1857  2.6312 12.6970  0.0000  0.0283   0.0288   0.0740    0.0397   0.0000   443.5976       4.21492       18.5140       4.22539      -2.00177     -0.923777       1.00656       1.36515       1.52629       1.65642       1.70382       1.72392
  44  14 3616.4024    2.5023  4.1864 11.9852  0.0006  0.0369   0.0180   0.0991    0.0312   0.0000   440.2187       2.65960       21.0339       3.12220       4.02010      -2.51582       1.34313       1.79114       2.00706       2.20650       2.30004       2.29295
  44  15 3782.1487    1.9837  6.2448 11.5419  0.0000  0.0499   0.0123   0.1389    0.0263   0.0000   442.0327       5.10985       16.4711     -0.827710     -0.269675      -2.61475       1.80786       2.40977       2.70995       2.94938       3.06247       3.13107
  44  16 3945.7147    1.6137  8.7334 11.2789  0.0000  0.0691   0.0090   0.1868    0.0243   0.0000   437.0499       5.30842       22.3334       5.43768      -9.00274     -0.845672       2.49983       3.31564       3.75735       4.10242       4.28914       4.39094
  44  17 4107.1971    1.3253 11.6171 10.9863  0.0018  0.0920   0.0065   0.2468    0.0225   0.0000   437.6153       5.82534       11.9630       3.22656       3.60927      -3.51995       3.31246       4.43773       4.97926       5.49895       5.66058       5.79815
  45   2 1351.2295    0.1137  0.1497 10.0608  0.0000  0.0120   0.0063   0.0273    0.0194   0.0000   441.7376      0.490266       21.6767      0.194147      -2.45525      0.269786      0.389119      0.591391      0.621673      0.704506      0.748808      0.698095
  45   3 1598.4205    0.2422  0.2186 10.0584  0.0000  0.0091   0.0076   0.0204    0.0221   0.0000   442.4732      -1.37439       21.6327      0.347754      -2.07301     -0.381307      0.342626      0.429541      0.485676      0.491505      0.540134      0.529741
  45   4 1815.3119    0.4505  0.4515 10.0919  0.0000  0.0114   0.0095   0.0294    0.0325   0.0000   441.8799     -0.567257       22.1342     -0.574793      -2.70165     -0.133487      0.404607      0.535748      0.608091      0.687385      0.744795      0.770307
  45   5 2020.0031    0.7076  0.6557 10.4164  0.0000  0.0132   0.0122   0.0332    0.0451   0.0000   440.8980       1.17702       22.5163       1.20344      -2.78027      0.265685      0.479029      0.604821      0.711431      0.764590      0.805249      0.844483
  45   6 2217.7622    1.0793  0.9592 10.7751  0.0000  0.0157   0.0155   0.0432    0.0614   0.0000   442.8862     -0.571892       20.7015       1.30867      -2.31180      -1.03216      0.554453      0.769717      0.840873      0.890558      0.919170      0.955133
  45   7 2406.4836    1.6210  1.1736 11.5268 -0.0017  0.0176   0.0217   0.0482    0.0696   0.0000   441.0433      0.443639       22.4158      -1.21428      -4.30374      -2.52009      0.653323      0.883759      0.990905       1.09164       1.09557       1.13296
  45   8 2589.4182    2.1976  1.2226 12.2297  0.0000  0.0182   0.0290   0.0490    0.0651   0.0000   441.4122      0.136915       20.6191       4.77499      -3.92646     -0.839273      0.663055      0.907141      0.975142       1.09071       1.11021       1.10596
  45   9 2770.5412    3.0338  1.1380 12.7525  0.0000  0.0171   0.0404   0.0444    0.0769   0.0000   441.2663       1.59961       23.0955     -0.334788     -0.829570      -1.11404      0.641018      0.842068      0.905523      0.997605       1.05640       1.08115
  45  10 2949.4794    3.8709  1.0351 13.4470  0.0000  0.0158   0.0539   0.0423    0.0660   0.0000   440.8454       2.49203       21.2823       1.09198      -1.30926     -0.528517      0.594074      0.736343      0.804474      0.919982      0.931387      0.935535
  45  11 3125.3986    4.2338  1.2398 13.5939 -0.0002  0.0180   0.0550   0.0486    0.0695   0.0000   440.7543       3.90054       19.5860      -1.02859      -2.18031      -1.63639      0.666200      0.917325      0.999630       1.06692       1.12278       1.12174
  45  12 3298.8837    3.6992  1.7286 13.3544  0.0000  0.0224   0.0415   0.0595    0.0506   0.0000   440.0737       3.86514       18.5387       1.09130      -3.01898      -2.18481      0.790115       1.06657       1.12252       1.29525       1.33151       1.36968
  45  13 3470.5064    3.0890  2.8218 12.5367  0.0000  0.0284   0.0264   0.0767    0.0388   0.0000   440.5628       5.25502       18.4890     -0.926880     -0.530316       2.01320       1.00771       1.33524       1.48658       1.63529       1.69082       1.72282
  45  14 3640.0633    2.4709  4.4042 11.8854  0.0000  0.0374   0.0170   0.1014    0.0304   0.0000   443.2173       2.43190       17.5437     -0.974352      0.111869       1.61626       1.32420       1.77860       1.95276       2.17289       2.20052       2.24328
  45  15 3806.9947    1.9687  6.8349 11.4855  0.0000  0.0534   0.0115   0.1436    0.0258   0.0000   440.2687       6.86439       15.6160      -2.10128       1.65482      -3.43267       1.88403       2.49036       2.80652       3.09386       3.19582       3.27004
  45  16 3971.7184    1.5436  9.1699 11.2749  0.0000  0.0730   0.0083   0.2005    0.0236   0.0000   441.9271       4.43256       15.5760       5.48795       1.34884       6.38382       2.57478       3.44744       3.92434       4.21735       4.36456       4.41531
  45  17 4134.0975    1.2582 12.2547 10.9924 -0.0014  0.0988   0.0061   0.2647    0.0217   0.0000   440.5665       2.20123       2.41270       5.18344       5.79817      -1.57930       3.39484       4.56518       5.20053       5.67002       5.79386       5.90944
  46   1 1071.9715    0.0545  0.0318 10.2665  0.0000  0.0177   0.0104   0.0192    0.0176   0.0000   439.8946      0.778441       21.2210     -0.601722      -3.21487      0.829217      0.669358       1.05323      0.991208      0.826930       1.05420       1.25083
  46   2 1363.3033    0.1163  0.1026 10.0769  0.0000  0.0095   0.0069   0.0226    0.0187   0.0000   442.3386    -0.0645843       20.9785      0.511106      -2.77957    -0.0992824      0.307289      0.437156      0.511886      0.526904      0.570715      0.513351
  46   3 1611.4372    0.2547  0.2655 10.0332  0.0000  0.0097   0.0073   0.0235    0.0230   0.0000   441.7146     -0.240169       21.3807    -0.0981419      -2.76792      0.758469      0.356930      0.455027      0.506569      0.510322      0.535241      0.550211
  46   4 1829.1852    0.4651  0.4292 10.1765  0.0000  0.0108   0.0099   0.0277    0.0315   0.0000   441.3769     -0.897578       21.6987      0.416521      -3.73893      0.905554      0.392782      0.517687      0.575982      0.614621      0.667609      0.627202
  46   5 2035.2674    0.7318  0.7016 10.3871  0.0000  0.0133   0.0121   0.0355    0.0465   0.0000   440.9486     -0.652098       21.8140     -0.581661      -1.38089      0.923755      0.478136      0.642632      0.672876      0.787942      0.815813      0.816942
  46   6 2233.9448    1.1187  1.0397 10.8836  0.0000  0.0162   0.0158   0.0446    0.0638   0.0000   441.5733     -0.489469       20.5451     -0.278126      -3.18377       1.57600      0.572564      0.778128      0.854521      0.971327      0.993497       1.02524
  46   7 2423.3204    1.6593  1.1913 11.6241  0.0000  0.0176   0.0221   0.0489    0.0679   0.0000   441.0322      0.872020       22.6570      0.119072      -3.83682      -1.33089      0.641282      0.821755      0.869139      0.997313       1.03611       1.06821
  46   8 2607.2417    2.2832  1.1696 12.3450  0.0000  0.0175   0.0307   0.0478    0.0705   0.0000   442.3284       1.34968       22.7078       1.95511      -2.23526      0.797717      0.609205      0.803930      0.883363       1.01841       1.02263       1.07999
  46   9 2789.3760    3.1029  1.0517 12.9141  0.0000  0.0158   0.0423   0.0430    0.0676   0.0000   440.7496       2.13114       20.6823     -0.628507      -2.32813      0.787980      0.569407      0.765880      0.853598      0.946792      0.961645       1.00583
  46  10 2969.1089    3.9713  1.0567 13.2828  0.0000  0.0157   0.0529   0.0422    0.0734   0.0000   442.2998       1.66463       22.0186       1.76437      -1.76073      -1.09281      0.547664      0.741195      0.794687      0.891077      0.944367      0.949126
  46  11 3145.7413    4.0655  1.2848 13.7199  0.0073  0.0188   0.0532   0.0513    0.0604   0.0000   441.7844       3.53886       21.2014      0.873626      -2.80593      0.313492      0.656464      0.873759      0.975484       1.10268       1.11871       1.14950
  46  12 3320.0526    3.7438  1.9420 13.0188  0.0000  0.0228   0.0378   0.0593    0.0490   0.0000   441.6608       3.35315       20.0649       2.73039      -3.06902      -1.70883      0.775813       1.04210       1.14925       1.27663       1.29219       1.33223
  46  13 3492.7021    3.0239  2.9438 12.6209 -0.0002  0.0295   0.0256   0.0789    0.0357   0.0000   438.9852       6.24261       20.5702       1.29904      -3.61791      0.836336       1.02338       1.34042       1.52037       1.64648       1.71906       1.76852
  46  14 3663.3744    2.3974  4.9179 11.8334  0.0000  0.0403   0.0156   0.1099    0.0287   0.0000   439.3853       2.85876       16.1620       4.65028      -1.26653      -2.67518       1.37708       1.85335       2.08241       2.24086       2.35493       2.36090
  46  15 3831.6041    1.9059  7.1146 11.4813  0.0000  0.0553   0.0110   0.1520    0.0258   0.0000   441.3238       5.62326       18.1353       2.36996      -4.04422      -2.72898       1.90749       2.53097       2.84628       3.10004       3.21603       3.28735
  46  16 3997.1867    1.5365 10.1591 11.2145 -0.0000  0.0780   0.0075   0.2177    0.0230   0.0000   439.8041       3.52962       10.6016       6.37165      -4.22766       2.99892       2.66443       3.58411       4.06054       4.42279       4.61532       4.66891
  46  17 4160.4894    1.2157 12.9564 10.9341  0.0012  0.1039   0.0056   0.2780    0.0208   0.0000   437.5274       17.1873       17.0624      -7.48737       2.19862       4.85767       3.50101       4.75571       5.30937       5.83770       5.95361       6.12556
  47   2 1375.1767    0.1341  0.1210 10.0203  0.0000  0.0089   0.0067   0.0210    0.0190   0.0000   441.8025      0.690634       21.8609     -0.948424      -3.01125      0.285641      0.299340      0.418866      0.463965      0.518278      0.500681      0.611198
  47   3 1624.2491    0.2636  0.2467  9.9878  0.0000  0.0086   0.0076   0.0221    0.0227   0.0000   441.9927     -0.377816       21.2749     -0.655781      -2.10516      0.399418      0.306824      0.398700      0.460224      0.473898      0.505416      0.509370
  47   4 1842.9150    0.4777  0.5364 10.1131  0.0000  0.0127   0.0093   0.0329    0.0346   0.0000   440.8937      0.154267       21.3316      0.543850      -1.54085      -1.10099      0.420229      0.573638      0.646328      0.721325      0.749289      0.729321
  47   5 2050.3105    0.7870  0.7351 10.2430  0.0000  0.0131   0.0124   0.0340    0.0502   0.0000   443.3266     -0.104864       21.0210      0.386373      -1.58637      -2.50321      0.444308      0.593268      0.652634      0.733292      0.785126      0.823147
  47   6 2249.9199    1.1705  1.1163 10.8449  0.0000  0.0172   0.0158   0.0455    0.0675   0.0000   441.2427      0.259666       22.7281       1.03225      -3.36972     -0.826179      0.584457      0.791655      0.843039      0.943171      0.950329      0.979969
  47   7 2439.9878    1.7132  1.2209 11.6814  0.0000  0.0184   0.0228   0.0484    0.0721   0.0000   441.1991       1.35112       23.0590      0.444772      -2.45421       1.07924      0.633884      0.875815      0.979746       1.09928       1.14192       1.14040
  47   8 2624.9230    2.3817  1.1104 12.3942  0.0000  0.0168   0.0318   0.0447    0.0661   0.0000   442.9910       1.94663       22.9606      -1.06296      -1.70189      -1.02475      0.590227      0.797763      0.909881      0.979338       1.01227       1.06908
  47   9 2808.0542    3.2876  1.0723 12.9181  0.0000  0.0162   0.0438   0.0427    0.0721   0.0000   441.2325       2.78746       21.8155       1.56894      -3.08768      -1.32816      0.553761      0.773043      0.816410      0.921402      0.921913      0.964726
  47  10 2988.5020    4.0489  1.1070 13.3577  0.0000  0.0158   0.0533   0.0440    0.0713   0.0000   442.1530       1.34645       21.5892      0.569673     -0.663429      -1.05242      0.567306      0.735109      0.823558      0.919273      0.937313      0.949324
  47  11 3165.8895    4.2118  1.3360 13.5045  0.0000  0.0185   0.0518   0.0496    0.0670   0.0000   440.8437       2.96111       20.7339       1.79520      -4.62367     -0.586799      0.692144      0.932535       1.05199       1.11402       1.14188       1.13915
  47  12 3341.1141    3.6381  2.0092 13.0685 -0.0000  0.0230   0.0364   0.0630    0.0457   0.0000   441.1827       2.93552       20.4170       2.32433      -3.47544      0.186882      0.789663       1.06914       1.17634       1.27646       1.35891       1.35570
  47  13 3514.6440    2.9439  3.3554 12.2598 -0.0000  0.0306   0.0225   0.0831    0.0350   0.0000   441.5786       4.17323       21.0939      0.865626      -2.24341      -2.27368       1.04266       1.39492       1.55741       1.69800       1.76096       1.79553
  47  14 3686.2516    2.3546  4.9993 11.7530  0.0000  0.0406   0.0151   0.1102    0.0293   0.0000   441.4441       5.32422       18.6966       2.33643      -2.36628      -1.28261       1.40135       1.86667       2.09287       2.29895       2.39551       2.41257
  47  15 3855.6619    1.8552  7.4903 11.4185 -0.0005  0.0577   0.0102   0.1591    0.0256   0.0000   442.4971       3.96151       20.0752       2.68490      -3.82683      -4.21129       1.97375       2.59935       2.95221       3.22351       3.33970       3.41425
  47  16 4022.3407    1.4878 10.1092 11.1840  0.0002  0.0796   0.0073   0.2129    0.0228   0.0000   435.7482       4.70875       7.69557      -2.92266      -2.36744       9.32524       2.63864       3.56483       4.01536       4.36788       4.58574       4.65812
  48   2 1386.9302    0.1272  0.1295 10.0627  0.0000  0.0100   0.0064   0.0214    0.0187   0.0000   442.6375      -1.39647       21.5427     -0.305921      -3.37359     -0.657595      0.342155      0.487975      0.500317      0.557559      0.558771      0.651629
  48   3 1636.8824    0.2775  0.2506 10.0630  0.0000  0.0085   0.0079   0.0228    0.0227   0.0000   442.4873     -0.652504       21.9772     0.0188870      -3.18096      0.983939      0.314941      0.419665      0.472730      0.561207      0.573884      0.605990
  48   4 1856.5041    0.5126  0.5033 10.1417  0.0000  0.0115   0.0098   0.0285    0.0344   0.0000   441.6694      0.108214       21.7597      0.163160      -2.80405      0.973986      0.386875      0.528760      0.589294      0.655434      0.709314      0.705900
  48   5 2065.2355    0.7982  0.7392 10.4371  0.0000  0.0132   0.0125   0.0346    0.0495   0.0000   441.6016     -0.277048       20.6700      0.759608      -3.20731      0.451952      0.452906      0.583854      0.658969      0.721939      0.773151      0.797603
  48   6 2265.7175    1.2294  1.0494 11.0612  0.0000  0.0162   0.0168   0.0426    0.0624   0.0000   441.5659      0.806581       21.3171      0.457015      -2.04399      0.846547      0.557720      0.718523      0.788092      0.878228      0.934488      0.923117
  48   7 2456.5060    1.7965  1.2679 11.5469  0.0000  0.0177   0.0221   0.0470    0.0700   0.0000   441.4786      0.351940       21.0531      0.989710      -1.18309      0.164294      0.598116      0.798027      0.883803      0.955742       1.00556       1.07464
  48   8 2642.4342    2.4817  1.1284 12.4969  0.0001  0.0169   0.0326   0.0443    0.0665   0.0000   441.3216       1.24710       21.6932     -0.444597      -2.66004      0.815572      0.581496      0.781000      0.849707      0.946606      0.964844       1.00508
  48   9 2826.4747    3.2543  1.1287 13.1438  0.0000  0.0166   0.0429   0.0445    0.0651   0.0000   441.3028       1.59179       22.3382     -0.381071      -3.13821      -1.76133      0.565135      0.747728      0.837929      0.901151      0.953817      0.963624
  48  10 3007.7252    4.1453  1.0803 13.4404  0.0000  0.0158   0.0543   0.0419    0.0713   0.0000   441.2301       2.87571       21.0034       1.08317     -0.846344      -1.40438      0.545883      0.705880      0.773520      0.872391      0.889046      0.940373
  48  11 3185.8459    4.1640  1.3997 13.4367 -0.0021  0.0188   0.0483   0.0496    0.0605   0.0000   441.7243       3.32244       20.9142       1.04025      0.366514      -1.66115      0.625785      0.835039      0.940002       1.00968       1.07762       1.06778
  48  12 3361.9128    3.6222  2.1034 13.0450  0.0000  0.0237   0.0348   0.0615    0.0441   0.0000   441.7598       3.57731       20.7234      0.722394      -4.63709       1.36322      0.795503       1.06961       1.18643       1.29990       1.37215       1.38902
  48  13 3536.3675    2.8852  3.5957 12.2153  0.0001  0.0320   0.0212   0.0858    0.0336   0.0000   441.2087       6.63333       20.7079       4.52867     -0.224701      0.743146       1.05661       1.42683       1.60555       1.73404       1.80506       1.86455
  48  14 3708.9279    2.2444  5.8044 11.6601 -0.0002  0.0448   0.0131   0.1243    0.0276   0.0000   438.0815       6.50540       12.3006     -0.284307      -3.48394      -1.12457       1.49496       2.03096       2.25225       2.47378       2.59382       2.65902
  48  15 3879.3656    1.8065  8.4146 11.4071  0.0011  0.0648   0.0091   0.1751    0.0247   0.0000   442.0477       4.99722       26.5004       6.83001      0.427981       2.76230       2.10286       2.81123       3.17571       3.49950       3.65503       3.72900
  48  16 4047.1898    1.4083 10.8935 11.2310 -0.0019  0.0869   0.0068   0.2363    0.0219   0.0000   442.6013       9.16641       18.6646       6.25578       2.13203       1.24384       2.81885       3.80200       4.25352       4.66112       4.82134       4.98449
  49   1 1101.2037    0.0526  0.0381 10.2287  0.0000  0.0158   0.0081   0.0204    0.0171   0.0000   441.7760    -0.0469253       21.9701      -1.75588     0.0255037      -2.71570      0.576301      0.748561      0.893010       1.01567       1.24511       1.09705
  49   2 1398.5254    0.1336  0.0942 10.0299  0.0027  0.0084   0.0069   0.0153    0.0182   0.0000   442.3600      0.112327       22.1523      -1.42668      -3.05508      0.497224      0.270007      0.367069      0.436050      0.538182      0.690275      0.573700
  49   3 1649.3158    0.3024  0.2724 10.0180  0.0000  0.0092   0.0080   0.0225    0.0234   0.0000   442.1850     -0.481338       21.4072     -0.677407      -3.40850      0.968481      0.309623      0.430963      0.475589      0.498539      0.533821      0.537307
  49   4 1869.9977    0.5178  0.5256 10.1735  0.0000  0.0120   0.0097   0.0287    0.0355   0.0000   442.4210     -0.617385       21.9355      0.636318      -3.70192      0.901782      0.387441      0.516020      0.577610      0.644723      0.697980      0.686138
  49   5 2080.0245    0.8224  0.7695 10.4568  0.0000  0.0136   0.0126   0.0357    0.0497   0.0000   442.8545    -0.0617801       21.4170     -0.702810      -3.66116     -0.180808      0.440322      0.599397      0.655727      0.738760      0.740871      0.777563
  49   6 2281.3325    1.2670  1.0861 10.9450  0.0000  0.0162   0.0166   0.0433    0.0685   0.0000   441.7051       1.28811       19.7253     -0.248583      -3.98593      -1.12593      0.531246      0.709337      0.779103      0.876001      0.893678      0.901182
  49   7 2472.8165    1.8400  1.2086 11.8610  0.0000  0.0176   0.0242   0.0478    0.0712   0.0000   441.1182       1.69215       21.4644      0.736954      -1.04686    -0.0588108      0.588232      0.781398      0.840292      0.961296      0.983048       1.01500
  49   8 2659.7897    2.5770  1.2371 12.3304  0.0000  0.0170   0.0319   0.0464    0.0705   0.0000   441.5545       1.21683       20.6244       1.95161      -1.58236     -0.769519      0.562051      0.749775      0.826352      0.914793      0.928604      0.969437
  49   9 2844.8738    3.4071  1.1111 13.1272  0.0000  0.0160   0.0441   0.0437    0.0666   0.0000   441.4502       1.86410       22.5878     -0.409989      -3.33332      -1.75218      0.551862      0.721221      0.820184      0.925294      0.965195      0.992264
  49  10 3026.8107    4.2104  1.0891 13.5885  0.0000  0.0157   0.0552   0.0433    0.0675   0.0000   441.0271       2.27547       19.2565       1.83279      -2.34075      -1.72561      0.539812      0.734136      0.797328      0.897063      0.927450      0.934401
  49  11 3205.6628    4.1933  1.5423 13.3835  0.0000  0.0193   0.0468   0.0516    0.0600   0.0000   442.0499       2.10112       22.5712       1.36404      -1.35701     -0.212546      0.654675      0.856587      0.974114       1.08234       1.09340       1.10876
  49  12 3382.4765    3.4856  2.2738 12.8864 -0.0003  0.0243   0.0319   0.0637    0.0423   0.0000   440.1347       3.73217       17.1617       3.31314       1.29317      -1.57167      0.811276       1.07267       1.20516       1.34200       1.40278       1.44825
  49  13 3557.8988    2.7705  3.6245 12.2438  0.0000  0.0323   0.0202   0.0866    0.0324   0.0000   441.9855       3.76817       20.4936       1.19183      -2.28386      -1.62022       1.05286       1.39882       1.56880       1.72240       1.78240       1.83272
  49  14 3731.3107    2.2524  5.9961 11.6004  0.0006  0.0455   0.0127   0.1233    0.0276   0.0000   437.9633       1.82433       17.2038       3.75025       1.28706      -1.54129       1.48902       1.99704       2.22141       2.45660       2.56661       2.61006
  49  15 3902.7129    1.7506  8.8417 11.3709 -0.0005  0.0679   0.0085   0.1832    0.0245   0.0000   440.1976       5.37856       13.9521      -2.95271      -2.81949     -0.237678       2.18179       2.91488       3.23472       3.58884       3.70883       3.75920
  49  16 4071.5710    1.3891 11.5903 11.1532  0.0020  0.0906   0.0063   0.2451    0.0212   0.0000   437.3981       11.1644       29.7468      -7.56851      -8.11621       4.05457       2.92009       3.86012       4.39618       4.74357       4.99587       5.13417
  50   1 1110.7855    0.0532  0.0563 10.2220  0.0000  0.0182   0.0087   0.0275    0.0171   0.0000   439.9308   -0.00699200       23.1134   -0.00708805      -3.71913     -0.379523      0.545510      0.786300      0.887220      0.858751       1.08718       1.07912
  50   2 1409.9602    0.1535  0.1194 10.0410  0.0000  0.0078   0.0067   0.0173    0.0184   0.0000   441.4253      0.535042       21.7719      0.158826      -2.62442     -0.127297      0.258287      0.311358      0.409318      0.425049      0.472018      0.509400
  50   3 1661.6051    0.3072  0.2656 10.0276  0.0000  0.0085   0.0080   0.0212    0.0232   0.0000   441.7437     -0.393211       21.9348      0.165015      -3.26436     -0.905448      0.283631      0.375315      0.424279      0.463332      0.499868      0.468892
  50   4 1883.2635    0.5450  0.5662 10.1339  0.0000  0.0115   0.0097   0.0314    0.0374   0.0000   442.0175      0.279874       22.1645      0.822365      -3.45519      0.667912      0.386662      0.488764      0.568161      0.629738      0.674056      0.670209
  50   5 2094.6677    0.8584  0.8410 10.4757  0.0000  0.0143   0.0125   0.0370    0.0534   0.0000   442.7880    -0.0208080       21.8550      -1.22722      -2.89769      0.877406      0.453542      0.619087      0.707045      0.782547      0.840968      0.867921
  50   6 2296.7424    1.3152  1.0894 11.0649  0.0000  0.0162   0.0172   0.0427    0.0674   0.0000   440.3884    -0.0248800       22.7283      0.724047      -4.03619       1.18965      0.533549      0.701379      0.752605      0.850538      0.899285      0.921421
  50   7 2489.0282    1.8801  1.2778 11.8219 -0.0023  0.0183   0.0231   0.0472    0.0615   0.0000   442.1630      0.265051       20.5333      0.980677      -2.74342     0.0811406      0.607100      0.814383      0.933217       1.01519       1.06979       1.07256
  50   8 2677.0607    2.6300  1.1853 12.5378  0.0000  0.0168   0.0333   0.0461    0.0695   0.0000   441.6810      0.644252       21.6361     -0.601990      -2.87642     -0.109477      0.534958      0.726847      0.833573      0.896675      0.951449      0.974333
  50   9 2862.9818    3.5486  1.0370 12.9777  0.0000  0.0149   0.0456   0.0393    0.0717   0.0000   441.2107       1.86770       22.3872       2.38563      -4.12428      -1.64436      0.482530      0.659215      0.717059      0.802946      0.816848      0.860901
  50  10 3045.6992    4.1868  1.1753 13.4878  0.0000  0.0164   0.0521   0.0448    0.0714   0.0000   441.6114       4.00631       21.1677      0.157317      -1.37159      -2.16022      0.521881      0.710821      0.774112      0.878938      0.905987      0.921724
  50  11 3225.2813    4.1533  1.4301 13.4694  0.0000  0.0185   0.0475   0.0494    0.0595   0.0000   440.6005       4.69633       20.9492       1.61123      -1.09191      -1.83186      0.598146      0.807807      0.880259      0.987930       1.00808       1.03263
  50  12 3402.9825    3.4479  2.3918 12.8553  0.0000  0.0249   0.0303   0.0657    0.0390   0.0000   442.4703       3.64364       20.5139       2.73036      -2.61676      0.416338      0.776044       1.05959       1.14354       1.30009       1.35545       1.40320
  50  13 3579.0426    2.7004  4.0462 12.1365  0.0000  0.0341   0.0184   0.0934    0.0303   0.0000   441.6141       5.37712       22.6194       5.73670      0.318815    -0.0557885       1.07171       1.45374       1.64028       1.75741       1.87274       1.91761
  50  14 3753.4659    2.1436  6.0811 11.6783 -0.0008  0.0466   0.0122   0.1293    0.0268   0.0000   442.5441       5.24031       20.2367       5.11827      -5.99340      -4.16860       1.48422       1.99105       2.24371       2.42342       2.57575       2.60237
  50  15 3926.0296    1.7111  9.1301 11.3953  0.0004  0.0700   0.0082   0.1888    0.0238   0.0000   441.8707       1.44096       23.0156       2.90714      -3.79743       4.87013       2.22531       2.98449       3.34841       3.67967       3.81386       3.95565
  51   1 1120.2236    0.0636  0.0306 10.2175  0.0000  0.0192   0.0090   0.0108    0.0168   0.0000   440.2018      -1.04723       21.7796       1.55666      -2.88093     -0.730931       1.11453      0.969700      0.790872      0.894059       1.07447       1.72055
  51   3 1673.7399    0.3208  0.2914 10.0424  0.0000  0.0095   0.0079   0.0212    0.0240   0.0000   441.8291     -0.813847       22.7400      0.276743      -2.97693      0.167645      0.299603      0.403103      0.469144      0.513425      0.498013      0.522261
  51   4 1896.4673    0.5616  0.5850 10.1582  0.0000  0.0119   0.0097   0.0304    0.0374   0.0000   442.0014     -0.295493       21.3682      0.148639      -1.59652     -0.573315      0.390153      0.477983      0.533545      0.592761      0.605055      0.643525
  51   5 2109.1545    0.8694  0.8459 10.5130  0.0000  0.0141   0.0124   0.0359    0.0527   0.0000   441.2102     0.0810432       22.0656      -1.10228      -3.34477       1.18935      0.439124      0.585367      0.659639      0.739666      0.762027      0.794443
  51   6 2312.0075    1.3232  1.0775 11.3564  0.0000  0.0157   0.0176   0.0446    0.0574   0.0000   441.8810      0.434534       22.0012     -0.540860      -3.77695     -0.642976      0.515713      0.673506      0.747114      0.845192      0.850591      0.882351
  51   7 2505.0646    1.9195  1.2647 11.9987  0.0000  0.0181   0.0238   0.0473    0.0613   0.0000   440.3931       1.41770       22.3385      0.304181      -3.59268      -2.37322      0.563782      0.772857      0.844913      0.922701      0.968972      0.986826
  51   8 2694.1625    2.6898  1.1977 12.7322  0.0000  0.0172   0.0339   0.0456    0.0647   0.0000   440.5535       1.34012       21.3777       2.48577      -1.34760     0.0498365      0.549298      0.741031      0.805489      0.892574      0.936652      0.955875
  51   9 2880.9520    3.5757  1.1612 13.1442  0.0000  0.0163   0.0445   0.0427    0.0698   0.0000   442.3465       2.09586       21.3611      0.775253      -2.99657     -0.194439      0.514367      0.690258      0.756563      0.834808      0.884237      0.903664
  51  10 3064.4104    4.2711  1.1674 13.6024  0.0000  0.0160   0.0529   0.0438    0.0657   0.0000   441.1444       1.65999       21.5840       1.14632      -2.17755      -1.08402      0.521888      0.686365      0.782643      0.839672      0.879143      0.923008
  51  11 3244.7599    4.0639  1.5547 13.4170  0.0000  0.0195   0.0437   0.0516    0.0517   0.0000   442.4240       3.66779       20.5734      0.613185      -3.82825   -0.00634193      0.587279      0.837146      0.879502       1.00866       1.00146       1.07140
  51  12 3423.2086    3.3573  2.4843 12.8548  0.0000  0.0254   0.0291   0.0672    0.0383   0.0000   441.1862       4.16451       22.2311       1.46043      -2.28562     -0.347759      0.803239       1.08184       1.18616       1.33121       1.36758       1.42899
  51  13 3600.1099    2.6407  4.3876 12.0151  0.0000  0.0354   0.0170   0.0954    0.0299   0.0000   438.9468       3.32793       21.3758      0.502095      -7.86818       2.56576       1.12565       1.50150       1.67619       1.83926       1.92377       1.98454
  51  14 3775.2298    2.1337  7.0578 11.5842  0.0011  0.0533   0.0111   0.1426    0.0268   0.0000   441.0115       7.05141       23.4820       2.17940       1.24522      -1.91200       1.63014       2.24066       2.47214       2.71117       2.86981       2.93892
  51  15 3948.5735    1.6351  9.1979 11.4348  0.0015  0.0715   0.0079   0.1975    0.0232   0.0000   440.0626       3.44555       16.5739       3.71662      -1.04620      -1.43208       2.21856       2.97915       3.34925       3.73664       3.90579       3.99311
  52   2 1432.4403    0.1531  0.1460 10.0723  0.0000  0.0079   0.0063   0.0215    0.0183   0.0000   441.9250      0.108676       22.0339     -0.390951      -2.64332     -0.236647      0.235195      0.299490      0.362089      0.429129      0.499384      0.484697
  52   3 1685.6816    0.3351  0.3766  9.9954  0.0000  0.0106   0.0074   0.0252    0.0259   0.0000   441.6174     -0.627832       22.3488    -0.0275772      -3.35373     -0.663880      0.332994      0.435662      0.520845      0.567362      0.577435      0.583419
  52   4 1909.5422    0.5875  0.5540 10.2193  0.0000  0.0113   0.0102   0.0286    0.0368   0.0000   441.6820     -0.768314       21.8143      0.243289      -3.32582     0.0740637      0.345829      0.466440      0.528898      0.585895      0.609308      0.638262
  52   5 2123.4883    0.8887  0.9228 10.5319  0.0000  0.0146   0.0123   0.0391    0.0552   0.0000   442.7709     -0.565212       22.3729      0.503299      -3.04413      0.626380      0.457229      0.613773      0.672345      0.758693      0.780547      0.819429
  52   6 2327.0642    1.3845  1.2351 11.1490  0.0000  0.0170   0.0168   0.0458    0.0637   0.0000   441.6632      0.522853       22.6158     -0.240668      -2.51563      0.475461      0.519233      0.696712      0.779922      0.840542      0.906823      0.907924
  52   7 2520.9663    1.9659  1.2456 12.0845  0.0000  0.0175   0.0244   0.0467    0.0592   0.0000   441.7053       1.90193       20.9765    -0.0327823      -2.22470      0.362198      0.550120      0.725425      0.785625      0.886608      0.934099      0.981458
  52   8 2711.1135    2.8391  1.1462 12.7486  0.0000  0.0161   0.0358   0.0429    0.0660   0.0000   441.5161      0.937578       22.1084       1.76392      -2.45068     0.0506776      0.498912      0.677336      0.740347      0.822053      0.844390      0.870620
  52   9 2898.8239    3.7139  1.1000 13.1579  0.0000  0.0154   0.0464   0.0411    0.0725   0.0000   441.6485       3.04598       22.4369      0.467857      -1.67738      -1.36160      0.473578      0.640286      0.740184      0.810286      0.837050      0.857273
  52  10 3082.9658    4.3151  1.1715 13.5080  0.0000  0.0162   0.0529   0.0424    0.0763   0.0000   441.7376       2.80877       21.9851       1.72434      -1.63656      -2.01124      0.516369      0.682922      0.757673      0.844505      0.878924      0.893651
  52  11 3264.0566    4.0147  1.7081 13.3140  0.0001  0.0204   0.0412   0.0530    0.0506   0.0000   442.8444       3.24357       19.6329      0.999832      -2.57641     -0.770469      0.614399      0.845087      0.903849       1.02615       1.05234       1.07526
  52  12 3443.3291    3.2381  2.7120 12.6996  0.0000  0.0260   0.0262   0.0700    0.0352   0.0000   441.1031       4.13017       20.4198       1.28461      -1.73301     -0.654302      0.802045       1.08164       1.21909       1.35373       1.39811       1.46031
  52  13 3621.0046    2.5610  4.5253 11.9918 -0.0000  0.0366   0.0162   0.0976    0.0293   0.0000   442.4340       6.00711       20.4762     -0.756893     -0.593487      -1.20891       1.12831       1.50705       1.68863       1.84508       1.97017       2.00777
  52  14 3797.0114    2.0306  6.9404 11.6316 -0.0008  0.0527   0.0107   0.1453    0.0260   0.0000   441.2050       5.40332       19.6252       4.56169      -6.40099      -1.38075       1.59485       2.15921       2.42879       2.67792       2.78628       2.86013
  52  15 3971.1440    1.5834 10.3441 11.3955 -0.0004  0.0809   0.0072   0.2149    0.0224   0.0000   443.5137      0.353337       22.1937       1.49650       1.32425      -9.11518       2.44269       3.26944       3.71273       4.08638       4.19446       4.31896
  53   1 1138.7524    0.0546  0.0142 10.1988  0.0000  0.0128   0.0135   0.0116    0.0162   0.0000   440.9385      0.147159       21.7252      0.396371      -3.16176     -0.884336      0.356814      0.546820      0.764767      0.636429      0.685307       1.28504
  53   2 1443.4983    0.1559  0.1295 10.0152  0.0000  0.0081   0.0066   0.0180    0.0183   0.0000   442.2946     -0.151814       21.8809     -0.121795      -2.80303      0.657998      0.257750      0.322150      0.382350      0.404569      0.357924      0.396921
  53   3 1697.4879    0.3302  0.3336 10.0308  0.0000  0.0098   0.0076   0.0245    0.0245   0.0000   441.9538      -1.06692       22.5937     -0.173580      -3.27436      0.450433      0.285005      0.390541      0.399062      0.456619      0.511414      0.533707
  53   4 1922.4910    0.6034  0.6033 10.2060  0.0000  0.0123   0.0100   0.0295    0.0386   0.0000   441.2293     -0.198506       22.4822      0.775589      -3.03340     -0.565502      0.378880      0.522992      0.583915      0.654225      0.680759      0.697353
  53   5 2137.7146    0.9063  0.8878 10.7615  0.0000  0.0144   0.0129   0.0386    0.0487   0.0000   441.9117       1.05963       21.2096       1.03901      -3.71080     -0.700079      0.436674      0.585475      0.660752      0.730480      0.749490      0.796479
  53   6 2342.0066    1.4205  1.2310 11.3015  0.0000  0.0171   0.0174   0.0457    0.0606   0.0000   443.4205       1.69102       21.2158       1.53487      -5.33300     -0.354988      0.525600      0.688944      0.776529      0.864759      0.886242      0.917692
  53   7 2536.7302    2.0822  1.2633 12.0537  0.0000  0.0169   0.0249   0.0463    0.0610   0.0000   441.6257       2.62526       22.1606      0.474545      -3.17790     -0.568898      0.526880      0.694581      0.787564      0.848175      0.912522      0.955614
  53   8 2727.9374    2.8539  1.2008 12.6274  0.0000  0.0162   0.0346   0.0440    0.0715   0.0000   441.5812       2.36299       20.2104      0.601584      -3.78127      -2.16995      0.498988      0.663823      0.759690      0.842916      0.880050      0.880989
  53   9 2916.5348    3.7814  1.1064 13.3485  0.0000  0.0153   0.0476   0.0417    0.0640   0.0000   441.6775       2.37524       20.9070       1.43954      -3.07346     -0.290184      0.473626      0.605747      0.692036      0.789955      0.803980      0.834278
  53  10 3101.3313    4.2611  1.3018 13.5135  0.0000  0.0169   0.0494   0.0464    0.0612   0.0000   441.2571       1.89162       21.3916  -0.000446099      -4.30985      0.387365      0.509191      0.701895      0.763927      0.863248      0.881987      0.917490
  53  11 3283.2765    3.9272  1.7639 13.3176 -0.0001  0.0202   0.0397   0.0554    0.0470   0.0000   441.1546       3.91824       21.1099       3.14659      -4.33506      -1.47725      0.609941      0.809892      0.902948       1.01543       1.04666       1.09666
  53  12 3463.2209    3.2109  2.9173 12.5723 -0.0000  0.0268   0.0247   0.0715    0.0351   0.0000   441.6019       5.19830       23.3819       2.66733      -1.74511     0.0519453      0.832896       1.10084       1.22458       1.35069       1.41121       1.42229
  53  13 3641.7366    2.5337  5.0772 11.8969  0.0005  0.0387   0.0151   0.1077    0.0286   0.0000   442.1888       4.40690       22.8660      -1.72954      -4.06703      -1.12123       1.17025       1.56661       1.75780       1.89797       2.00515       2.08439
  53  14 3818.4054    2.0058  7.4244 11.5659 -0.0006  0.0557   0.0100   0.1540    0.0258   0.0000   438.6988       5.34093       24.1485      -1.63432      -5.03372       3.80647       1.67746       2.24001       2.51381       2.77013       2.92932       2.99976
  53  15 3993.4108    1.5501 10.4599 11.3771  0.0010  0.0806   0.0070   0.2195    0.0219   0.0000   443.0159      -1.06059       18.3352       7.32178      -1.50709      0.742542       2.40796       3.19274       3.66784       3.99531       4.20502       4.23327
  54   1 1147.8834    0.0681  0.0647 10.2230  0.0000  0.0142   0.0073   0.0225    0.0166   0.0000   441.6862      -1.72435       21.5832       1.95013      -3.13711       1.04314      0.392725      0.547239      0.618065      0.628525      0.715714      0.665391
  54   2 1454.4001    0.1667  0.1546 10.0266  0.0000  0.0073   0.0064   0.0210    0.0185   0.0000   442.2871     -0.150010       22.6103      0.519488      -3.99625     0.0386557      0.251338      0.321298      0.445727      0.528326      0.591699      0.564264
  54   3 1709.1312    0.3599  0.3394 10.0631  0.0000  0.0091   0.0080   0.0236    0.0252   0.0000   442.2280     -0.742667       22.3811     0.0465658      -2.62164     -0.234676      0.289321      0.374282      0.431915      0.474674      0.469562      0.499260
  54   4 1935.3427    0.6292  0.6590 10.2440  0.0000  0.0122   0.0100   0.0319    0.0402   0.0000   442.2184      -1.87600       22.7634     -0.428727      -3.23906      0.847421      0.365870      0.467475      0.548307      0.590978      0.619628      0.631093
  54   5 2151.7519    0.9455  0.9762 10.7527  0.0000  0.0148   0.0127   0.0402    0.0520   0.0000   441.7407       1.40723       22.8350     -0.724248      -2.78682    -0.0339475      0.443357      0.584082      0.672651      0.753044      0.769826      0.803725
  54   6 2356.7327    1.4735  1.1929 11.4504  0.0000  0.0169   0.0183   0.0443    0.0642   0.0000   441.3407      0.890400       20.6509       1.22958      -4.20224      -1.91473      0.515883      0.700403      0.770346      0.853862      0.887612      0.899716
  54   7 2552.4041    2.1808  1.3120 11.9732  0.0000  0.0173   0.0247   0.0447    0.0638   0.0000   441.3650       1.98638       22.3072      0.628049      -3.96017     -0.209286      0.521850      0.681117      0.790337      0.851566      0.896951      0.918911
  54   8 2744.6760    2.9729  1.2008 12.6951  0.0000  0.0159   0.0356   0.0439    0.0722   0.0000   441.3439     -0.346875       21.3743       2.20024      -3.28245     -0.341860      0.487866      0.657838      0.729110      0.802067      0.862886      0.874602
  54   9 2934.0912    3.8722  1.2052 13.2908  0.0000  0.0163   0.0465   0.0435    0.0731   0.0000   441.5290      0.389057       21.3973      0.353763      -3.83017     -0.706882      0.481592      0.638862      0.684887      0.796318      0.795199      0.855004
  54  10 3119.6255    4.3516  1.4005 13.4063  0.0000  0.0174   0.0473   0.0464    0.0620   0.0000   440.9284       2.12746       22.0753       1.67685      -3.91856      -1.57464      0.512067      0.703521      0.780395      0.859506      0.889072      0.941495
  54  11 3302.2274    3.8422  1.8881 13.2876  0.0000  0.0207   0.0370   0.0576    0.0429   0.0000   441.0570       3.39255       21.0747       2.44314      -2.65074      -3.29481      0.606537      0.819783      0.895988       1.01834       1.04802       1.11061
  54  12 3483.0598    3.1041  3.2177 12.4409  0.0000  0.0283   0.0223   0.0750    0.0339   0.0000   441.2483       4.81871       24.1159      0.458069      -2.50480      -2.73867      0.830354       1.11450       1.26043       1.38924       1.49209       1.49998
  54  13 3662.2639    2.4771  5.1401 11.9138  0.0000  0.0395   0.0145   0.1065    0.0286   0.0000   443.4449       2.99716       19.7666       1.43959     -0.285015       1.22768       1.16727       1.55881       1.77927       1.96294       2.07615       2.13746
  54  14 3839.9352    1.9693  8.1491 11.5918  0.0014  0.0609   0.0094   0.1664    0.0259   0.0000   438.6694      0.636709       21.5103       1.47251      -2.58089     -0.658713       1.77883       2.40396       2.68616       2.97384       3.11425       3.21691
  54  15 4015.4348    1.4956 10.8460 11.4002 -0.0007  0.0854   0.0067   0.2292    0.0215   0.0000   443.4761       7.86902       17.0288       5.72624       2.73077      0.719845       2.48123       3.34338       3.78990       4.14870       4.35008       4.47131
  55   1 1156.9359    0.0646  0.0351 10.1774  0.0000  0.0102   0.0068   0.0123    0.0162   0.0000   439.9208     -0.145383       23.0644     -0.224347      -3.92586      0.575512      0.263194      0.299035      0.463679      0.414125      0.499772      0.476643
  55   2 1465.1682    0.1685  0.1484 10.0218  0.0000  0.0076   0.0063   0.0170    0.0182   0.0000   442.1935     -0.485847       21.8306     0.0187207      -2.30600      0.161908      0.240592      0.280922      0.310815      0.373395      0.391338      0.368347
  55   3 1720.6329    0.3642  0.3411 10.1018  0.0000  0.0090   0.0081   0.0242    0.0248   0.0000   442.1490     -0.222249       22.8084     0.0988342      -3.42056     -0.455471      0.262726      0.355502      0.386124      0.444667      0.462024      0.497366
  55   4 1948.0311    0.6391  0.6695 10.1825  0.0000  0.0118   0.0101   0.0330    0.0404   0.0000   442.3835      0.725754       22.0311       1.14646      -4.60048      -1.07211      0.343988      0.431873      0.497152      0.576840      0.577309      0.612856
  55   5 2165.6610    0.9801  0.9148 10.8336  0.0000  0.0143   0.0134   0.0378    0.0516   0.0000   442.6415      0.982688       21.5493       1.22303      -3.58825     -0.318811      0.441041      0.593016      0.665382      0.738512      0.769315      0.774434
  55   6 2371.3763    1.5459  1.2841 11.3966  0.0005  0.0170   0.0182   0.0464    0.0603   0.0000   442.0265   -0.00613999       21.1181     -0.357344      -3.89283      0.467676      0.502136      0.651392      0.735698      0.821129      0.864631      0.893237
  55   7 2567.9175    2.2039  1.3001 12.1564  0.0000  0.0174   0.0254   0.0449    0.0580   0.0000   442.9365      0.665179       22.2591      0.965979      -1.70938      0.776723      0.497628      0.679854      0.745382      0.826054      0.860910      0.885493
  55   8 2761.2390    3.0736  1.2645 12.6005  0.0000  0.0164   0.0355   0.0435    0.0738   0.0000   442.1609       1.65851       21.6972       1.40750      -3.81476     -0.583591      0.483424      0.665131      0.723787      0.831013      0.862022      0.881557
  55   9 2951.4661    3.9615  1.1784 13.2501  0.0000  0.0159   0.0469   0.0408    0.0715   0.0000   442.8040       1.37161       21.0816       1.00877      -1.64502     -0.397457      0.465039      0.637192      0.688769      0.756810      0.795426      0.818878
  55  10 3137.7461    4.3089  1.2834 13.7209  0.0000  0.0170   0.0502   0.0448    0.0605   0.0000   441.5482       3.22780       22.4940       1.74548      -3.77798      0.225294      0.513717      0.687224      0.777679      0.851860      0.902510      0.949234
  55  11 3321.1278    3.7754  1.9653 13.2263  0.0000  0.0215   0.0355   0.0577    0.0422   0.0000   441.9475       1.28819       21.1136       4.19324      -1.59183      -1.17949      0.607093      0.854466      0.910087       1.04083       1.06006       1.10464
  55  12 3502.6478    2.9892  3.4469 12.4175  0.0000  0.0296   0.0208   0.0792    0.0312   0.0000   442.2719       3.00300       20.1173       1.27394      -1.32603     0.0452883      0.851243       1.16553       1.31112       1.42956       1.51442       1.54330
  55  13 3682.5563    2.3675  5.4510 11.8618 -0.0006  0.0417   0.0134   0.1123    0.0277   0.0000   443.4660       4.79995       21.6604       1.63752      -2.53110      -2.16518       1.20415       1.64778       1.81372       2.03594       2.10149       2.15990
  55  14 3860.8860    1.8561  8.1510 11.6366  0.0002  0.0626   0.0090   0.1700    0.0248   0.0000   439.2693      0.213790       21.0939       8.07583      -1.19456      -3.78762       1.80251       2.41542       2.71482       2.97963       3.15003       3.18145
  56   1 1165.9260    0.0784  0.0693 10.1694  0.0000  0.0124   0.0069   0.0201    0.0164   0.0000   440.0933    0.00312472       22.3910      0.351068      -2.81615       1.14051      0.358232      0.487463      0.493335      0.583854      0.626020      0.665110
  56   2 1475.7880    0.1637  0.2296  9.9916  0.0000  0.0101   0.0057   0.0273    0.0188   0.0000   442.0610     -0.115489       21.4370      0.687123      -3.67116     -0.198265      0.325726      0.441687      0.502803      0.506997      0.515321      0.510446
  56   3 1731.9978    0.3795  0.3742 10.0426  0.0000  0.0096   0.0078   0.0236    0.0259   0.0000   442.1065     -0.398919       22.1834      0.248302      -3.78893      0.935159      0.289492      0.359310      0.419942      0.438458      0.468406      0.504103
  56   4 1960.6500    0.6572  0.7052 10.2525  0.0000  0.0125   0.0101   0.0333    0.0411   0.0000   442.2353     -0.282072       21.9597      0.349205      -3.79588     -0.866222      0.395587      0.508081      0.572378      0.639734      0.680919      0.702681
  56   5 2179.4279    1.0524  0.9567 10.6556  0.0000  0.0142   0.0135   0.0365    0.0587   0.0000   441.7175     -0.404943       22.2064    0.00479738      -1.20189       1.26983      0.410024      0.544249      0.601550      0.684406      0.725266      0.758522
  56   6 2385.8242    1.5538  1.2792 11.4314  0.0000  0.0172   0.0182   0.0450    0.0611   0.0000   442.4089     -0.686498       21.6049       2.09767      -1.80252     -0.161736      0.484380      0.656148      0.722711      0.817739      0.838907      0.874991
  56   7 2583.3020    2.2578  1.3040 12.2064  0.0000  0.0169   0.0258   0.0455    0.0579   0.0000   441.8429       1.41572       21.8920      0.517219      -3.25559     -0.964021      0.488567      0.661586      0.731738      0.793607      0.855336      0.858321
  56   8 2777.6594    3.1888  1.2152 12.9154  0.0000  0.0160   0.0378   0.0441    0.0682   0.0000   442.8437       2.08699       22.0684       1.68665      -2.59057      0.767232      0.454391      0.612843      0.658356      0.758997      0.772480      0.810110
  56   9 2968.7032    4.0156  1.2003 13.4486  0.0000  0.0160   0.0477   0.0424    0.0671   0.0000   442.0173       3.04078       22.9279       1.47531      -3.48615    -0.0610235      0.469298      0.624332      0.703328      0.771105      0.806087      0.814762
  56  10 3155.6984    4.2791  1.4214 13.4293  0.0000  0.0172   0.0456   0.0462    0.0565   0.0000   442.1748       4.44114       21.2592       1.86675      -4.37585      0.291211      0.499725      0.681341      0.746772      0.838799      0.900396      0.908352
  56  11 3339.8463    3.7230  2.1090 13.0277 -0.0000  0.0217   0.0327   0.0582    0.0417   0.0000   440.9501       4.95953       20.4671       2.02444      -3.58514      -1.69172      0.618581      0.846540      0.942114       1.03967       1.11025       1.12803
  56  12 3522.2046    2.9474  3.6278 12.2852  0.0001  0.0297   0.0198   0.0817    0.0319   0.0000   441.1578       5.13562       20.0434   -0.00203437      -5.14486      -5.02884      0.859055       1.13865       1.29444       1.40579       1.48324       1.51433
  56  13 3702.8457    2.3694  6.0107 11.7739  0.0013  0.0437   0.0126   0.1206    0.0279   0.0000   442.1596       4.62303       20.0341     0.0439594      -3.48234      -1.96803       1.25666       1.67901       1.85928       2.07089       2.20568       2.26574
  56  14 3881.7324    1.8227  8.8290 11.5929  0.0000  0.0669   0.0084   0.1792    0.0243   0.0000   439.8449       2.27149       21.6672       5.50601      -1.11716       2.74910       1.88738       2.52569       2.87536       3.14826       3.27583       3.41897
  57   1 1174.8503    0.0626  0.0632 10.1664  0.0000  0.0149   0.0068   0.0202    0.0161   0.0000   441.9847       2.33460       26.1486       1.39907      0.200143       2.16665      0.408956      0.588606      0.657897      0.696315      0.838372      0.717097
  57   2 1486.2985    0.1744  0.1974 10.0531  0.0000  0.0088   0.0059   0.0211    0.0184   0.0000   442.5449     -0.213454       21.7878     -0.198922      -3.07570      0.420517      0.246972      0.325941      0.340243      0.388147      0.384276      0.423370
  57   3 1743.2027    0.3959  0.4003 10.1276  0.0000  0.0099   0.0079   0.0245    0.0263   0.0000   441.8787      0.161523       21.2518     -0.638664      -3.87707      0.293848      0.278622      0.365195      0.430961      0.457040      0.481229      0.512530
  57   4 1973.1456    0.6845  0.6686 10.2787  0.0000  0.0116   0.0104   0.0316    0.0418   0.0000   442.1170     -0.181968       22.3380      0.758857      -3.34127      0.480498      0.323865      0.427606      0.498979      0.544276      0.552348      0.591231
  57   5 2193.0087    1.0603  1.0135 10.8606  0.0000  0.0148   0.0135   0.0394    0.0548   0.0000   441.6439       2.32528       21.4648      -1.09918      -3.65979     -0.877051      0.413965      0.539062      0.617201      0.697442      0.724746      0.759154
  57   6 2400.1245    1.6138  1.2445 11.4628  0.0000  0.0166   0.0188   0.0436    0.0637   0.0000   441.4986     -0.230227       20.7913      0.243452      -1.84503     -0.329900      0.463126      0.623665      0.665952      0.763589      0.804376      0.828281
  57   7 2598.6065    2.3288  1.3620 12.1226  0.0000  0.0169   0.0253   0.0452    0.0573   0.0000   441.6458       1.15870       21.1849      0.587313      -1.81636     -0.859462      0.474002      0.629840      0.700583      0.787581      0.820786      0.842783
  57   8 2793.9355    3.2427  1.2354 12.8529  0.0000  0.0157   0.0367   0.0428    0.0638   0.0000   442.5786       1.43471       22.6191      0.528224      -3.62492     -0.930986      0.451103      0.588687      0.638765      0.714002      0.776477      0.776686
  57   9 2985.8286    4.0973  1.2232 13.2644  0.0000  0.0156   0.0461   0.0414    0.0672   0.0000   440.9374       2.30392       21.8627       2.56441      -2.72132     -0.939223      0.441589      0.608089      0.669588      0.743108      0.752046      0.786297
  57  10 3173.5253    4.2311  1.5049 13.5583  0.0003  0.0177   0.0446   0.0487    0.0503   0.0000   441.8587       2.16469       21.5886       1.33680      -4.65713      0.827287      0.516192      0.688195      0.768868      0.841014      0.875344      0.917385
  57  11 3358.4359    3.6776  2.3009 12.9379  0.0000  0.0225   0.0304   0.0592    0.0398   0.0000   441.0951       2.17414       21.9513      0.144615      -2.75810      -2.20274      0.652195      0.863607      0.968329       1.06390       1.10230       1.14095
  57  12 3541.5226    2.8864  3.7974 12.3619  0.0000  0.0308   0.0189   0.0847    0.0292   0.0000   442.4452       5.11784       19.8359       2.82771      -1.68339      -2.82263      0.858220       1.15763       1.30731       1.43825       1.53320       1.55943
  57  13 3722.9485    2.2208  6.3215 11.8515 -0.0017  0.0477   0.0118   0.1295    0.0271   0.0000   442.0054       2.14896       16.2648       2.24852      -4.44681     -0.543904       1.33641       1.79024       2.02532       2.22823       2.33255       2.38941
  57  14 3902.4397    1.7663  9.1166 11.5960  0.0000  0.0690   0.0080   0.1867    0.0238   0.0000   437.5672       1.17697       22.8433       8.17309      -4.76036      -1.92248       1.92748       2.58500       2.90898       3.21972       3.41223       3.52516
  58   1 1183.5511    0.0837  0.0786 10.1445  0.0000  0.0106   0.0067   0.0207    0.0161   0.0000   440.7905    -0.0425438       22.1069     0.0850816      -4.02136      0.318985      0.312883      0.407848      0.449681      0.541069      0.632137      0.548813
  58   2 1496.6794    0.1976  0.1950  9.9823  0.0000  0.0079   0.0062   0.0188    0.0186   0.0000   442.3378     -0.332458       22.8041      0.373649      -2.84537      -1.06374      0.228534      0.306623      0.356336      0.368782      0.398639      0.404863
  58   3 1754.2939    0.4110  0.4191 10.0430  0.0000  0.0098   0.0080   0.0247    0.0273   0.0000   442.1060     -0.558815       21.7138   -0.00140251      -2.75482      0.181577      0.283256      0.358766      0.409285      0.465428      0.492291      0.511401
  58   4 1985.5738    0.6873  0.7512 10.2376  0.0000  0.0129   0.0099   0.0319    0.0429   0.0000   442.6692      0.145249       22.2075     -0.224518      -4.00004       1.42349      0.347473      0.468039      0.534083      0.589095      0.585110      0.614556
  58   5 2206.5379    1.0549  1.0526 10.9630  0.0000  0.0155   0.0134   0.0413    0.0512   0.0000   442.0765      0.562163       22.0970      0.290359      -3.15356     -0.799396      0.409429      0.569807      0.634372      0.705552      0.742946      0.771386
  58   6 2414.3077    1.6924  1.3684 11.4191 -0.0007  0.0168   0.0182   0.0462    0.0558   0.0000   441.8548       1.05968       21.8283     -0.812479      -2.69749     -0.701646      0.476512      0.655142      0.736629      0.789991      0.864152      0.876846
  58   7 2613.7676    2.4518  1.3480 12.0431  0.0000  0.0161   0.0263   0.0454    0.0645   0.0000   442.6123      0.457895       21.6977       1.26069      -3.98518      0.192354      0.443379      0.594345      0.647711      0.741453      0.748625      0.784509
  58   8 2810.1678    3.3226  1.2162 12.9275 -0.0023  0.0158   0.0380   0.0419    0.0635   0.0000   441.8887       1.82906       21.8358      0.952950      -2.43087      0.930643      0.446996      0.605134      0.679161      0.755442      0.776476      0.816690
  58   9 3002.7859    4.1650  1.1076 13.6524  0.0000  0.0151   0.0501   0.0394    0.0601   0.0000   441.7538       2.46098       21.3125       1.43722      -3.05196     -0.791267      0.432341      0.576451      0.635407      0.705418      0.716668      0.753372
  58  10 3191.2317    4.2815  1.5294 13.3863 -0.0003  0.0179   0.0434   0.0471    0.0538   0.0000   442.1429       1.90291       21.4336    -0.0187959      -3.44696      0.793859      0.499681      0.691219      0.752897      0.836128      0.893770      0.934951
  58  11 3376.9317    3.5801  2.3636 12.9131  0.0000  0.0229   0.0294   0.0613    0.0381   0.0000   441.8914       2.66033       21.1923      0.641655      -1.95619      0.909458      0.626514      0.840918      0.951321       1.03437       1.07607       1.11031
  58  12 3560.7668    2.8144  4.1319 12.1726  0.0000  0.0320   0.0173   0.0879    0.0291   0.0000   441.5717       5.54286       20.9300       1.81156      -5.64560      -1.11887      0.894825       1.17819       1.32489       1.46114       1.54939       1.59883
  58  13 3742.8391    2.2237  6.4747 11.7653  0.0010  0.0476   0.0115   0.1312    0.0272   0.0000   442.3941       2.99776       23.8300      0.577890      -2.00332     -0.283065       1.30571       1.76928       1.98511       2.21428       2.31356       2.34760
  58  14 3923.1889    1.7174  9.3185 11.5650  0.0000  0.0703   0.0078   0.1932    0.0231   0.0000   442.1512       4.29290       21.2360       4.12585      -7.10620      -1.34197       1.90932       2.56617       2.90180       3.19049       3.33179       3.43651
  59   1 1192.2141    0.0657  0.0284 10.1549  0.0000  0.0136   0.0076   0.0106    0.0157   0.0000   440.7197      0.351772       21.4862      -1.08252      -3.13428       1.41583      0.231076      0.559113      0.333321      0.567923      0.562293      0.498451
  59   2 1506.9434    0.1953  0.1997  9.9886  0.0000  0.0080   0.0061   0.0206    0.0186   0.0000   442.2930      0.539594       21.6968     0.0673194      -2.94886     -0.347782      0.223873      0.285134      0.363161      0.367872      0.418557      0.493440
  59   3 1765.3083    0.4176  0.4193 10.0729  0.0000  0.0100   0.0079   0.0244    0.0270   0.0000   442.1269      0.322606       22.3774     -0.339446      -2.41125      0.611647      0.260720      0.354278      0.402974      0.453974      0.478277      0.477608
  59   4 1997.8378    0.7128  0.7116 10.3970  0.0000  0.0120   0.0104   0.0318    0.0406   0.0000   442.5679      0.651645       21.2599     -0.628813      -2.17738      0.855708      0.328669      0.439788      0.492684      0.558715      0.584872      0.598133
  59   5 2219.8694    1.1508  1.1516 10.6714  0.0000  0.0158   0.0136   0.0411    0.0691   0.0000   442.4795     0.0703121       22.8876       1.44532      -3.01628     -0.739497      0.421966      0.575259      0.642895      0.695580      0.740772      0.760355
  59   6 2428.3137    1.7259  1.3857 11.5399  0.0000  0.0173   0.0184   0.0453    0.0545   0.0000   442.1070      0.333060       21.5940       1.62095      -4.27852     -0.857408      0.462675      0.630710      0.696412      0.786834      0.809403      0.837580
  59   7 2628.8410    2.4250  1.3555 12.2187  0.0000  0.0164   0.0260   0.0451    0.0554   0.0000   442.0731       1.63405       21.6495     -0.177030      -3.69444     -0.649180      0.468562      0.619785      0.706287      0.770172      0.818121      0.835911
  59   8 2826.2572    3.3701  1.2200 12.9902  0.0044  0.0157   0.0386   0.0430    0.0617   0.0000   441.5084      0.623982       22.2016     -0.536460      -1.94904     -0.408841      0.436594      0.579185      0.647921      0.706508      0.738590      0.772038
  59   9 3019.6061    4.2037  1.1809 13.6241  0.0000  0.0152   0.0495   0.0428    0.0633   0.0000   441.6145       1.62096       21.1548     -0.125750      -2.75896      -1.41123      0.420032      0.559644      0.610211      0.687286      0.707837      0.717706
  59  10 3208.8041    4.1542  1.6165 13.4498  0.0000  0.0184   0.0412   0.0493    0.0473   0.0000   441.4393       1.61048       23.1138       1.88129      -4.36832      -2.06816      0.491844      0.671293      0.738398      0.836452      0.853850      0.880455
  59  11 3395.2922    3.5519  2.6109 12.7559  0.0000  0.0238   0.0271   0.0626    0.0370   0.0000   440.7223       3.16503       19.7733       3.20736      -2.59834      -4.91589      0.660444      0.881886      0.995061       1.09617       1.16937       1.21670
  59  12 3579.8104    2.7209  4.3654 12.1615 -0.0012  0.0335   0.0164   0.0922    0.0287   0.0000   441.0772       3.69797       20.5187       2.39725      -1.40813      0.324343      0.907963       1.21979       1.37172       1.52549       1.59681       1.66252
  59  13 3762.6315    2.1387  7.0630 11.7419 -0.0000  0.0515   0.0102   0.1417    0.0262   0.0000   440.5255     -0.160637       21.0181       3.40504      -2.40821      0.843808       1.40378       1.87786       2.16951       2.35192       2.53384       2.58197
  60   1 1200.8720    0.0828  0.1005 10.1237  0.0000  0.0127   0.0060   0.0244    0.0160   0.0000   440.7741     -0.781115       22.4214      0.101593      -2.17913     -0.555365      0.357754      0.493778      0.575297      0.579995      0.640577      0.739246
  60   2 1517.0985    0.2041  0.1914 10.0051  0.0000  0.0076   0.0062   0.0184    0.0185   0.0000   441.9172     0.0995122       22.9254     -0.157099      -3.46793     -0.116568      0.199039      0.277517      0.302241      0.340170      0.381054      0.403747
  60   3 1776.1314    0.4236  0.5091 10.0311  0.0000  0.0109   0.0075   0.0277    0.0293   0.0000   442.3314     -0.822141       22.3769      0.188413      -3.81237      0.333959      0.288322      0.398946      0.426663      0.508769      0.512749      0.536836
  60   4 2010.0502    0.7385  0.7829 10.3708  0.0000  0.0127   0.0104   0.0339    0.0444   0.0000   442.7380     0.0339834       21.8752    -0.0234373      -3.14765      0.435361      0.343849      0.474137      0.522667      0.591513      0.626884      0.626947
  60   5 2233.0742    1.1444  1.1494 11.0353  0.0000  0.0157   0.0139   0.0430    0.0563   0.0000   442.2256     -0.550419       22.5254       2.07450      -3.13634       1.55359      0.424837      0.570663      0.637212      0.709742      0.718460      0.746662
  60   6 2442.2497    1.7869  1.3950 11.6774  0.0000  0.0171   0.0191   0.0460    0.0532   0.0000   442.6354      0.471014       21.9314      0.461902      -2.71429      0.311348      0.462060      0.612569      0.687196      0.774100      0.811396      0.818360
  60   7 2643.8056    2.5439  1.3542 12.3511  0.0000  0.0165   0.0271   0.0434    0.0546   0.0000   442.5251      0.405395       20.6566       1.42538      -1.29513      0.157049      0.444361      0.590575      0.661878      0.730317      0.760475      0.792109
  60   8 2842.2029    3.5561  1.2032 13.0937  0.0000  0.0151   0.0405   0.0420    0.0657   0.0000   442.1248       2.35413       21.3396      0.670015      -3.32755       1.21897      0.399789      0.540917      0.592179      0.678729      0.686486      0.702463
  60   9 3036.3204    4.2392  1.1974 13.7244  0.0000  0.0155   0.0492   0.0418    0.0595   0.0000   442.1781       2.79287       21.3083      0.535894      -2.05366      -1.19147      0.432239      0.569620      0.625733      0.688863      0.718227      0.754113
  60  10 3226.1887    4.1649  1.7082 13.3920 -0.0000  0.0188   0.0399   0.0503    0.0469   0.0000   441.6530       1.84566       20.0438     -0.808995      -3.23393      -1.23274      0.511338      0.695060      0.773607      0.856669      0.893139      0.922353
  60  11 3413.4827    3.4129  2.5669 12.8942 -0.0000  0.0238   0.0266   0.0647    0.0352   0.0000   441.1211       3.97153       22.0281       1.09729      -3.64777      -1.74848      0.637335      0.853082      0.964536       1.06230       1.14992       1.16626
  60  12 3598.8072    2.7095  4.5192 12.1749  0.0001  0.0346   0.0161   0.0927    0.0280   0.0000   441.5813       3.94968       21.6774       3.26147      -2.53121     0.0696791      0.922505       1.24071       1.40519       1.55481       1.63783       1.69176
  60  13 3782.2712    2.1107  7.4169 11.7610  0.0010  0.0545   0.0099   0.1459    0.0256   0.0000   443.6030       2.01161       21.1597     -0.969717      -6.40513      -5.53144       1.44786       1.96503       2.20183       2.45337       2.56032       2.65047
  61   1 1209.3970    0.0858  0.1347 10.1637  0.0000  0.0137   0.0063   0.0298    0.0163   0.0000   441.1237     -0.539714       22.1295      0.690539      -1.71000    -0.0367623      0.360373      0.444087      0.489861      0.598173      0.543239      0.618839
  61   2 1527.1238    0.2062  0.2524  9.9842  0.0000  0.0089   0.0057   0.0230    0.0191   0.0000   441.4966     -0.654297       21.4509    -0.0949006      -3.09220     -0.425944      0.242426      0.319476      0.345938      0.382379      0.397532      0.428086
  61   3 1786.8670    0.4582  0.4669 10.0980  0.0000  0.0099   0.0081   0.0251    0.0290   0.0000   442.6126     -0.405731       22.0126     -0.261255      -3.29506      0.570565      0.267863      0.359501      0.392243      0.446210      0.444570      0.464253
  61   4 2022.1577    0.7630  0.7980 10.3644  0.0000  0.0127   0.0104   0.0332    0.0458   0.0000   442.7870     -0.336140       22.8758     -0.350996      -3.09531       1.87297      0.336823      0.466364      0.512917      0.585271      0.610800      0.632897
  61   5 2246.1346    1.1867  1.1021 10.9940  0.0000  0.0154   0.0142   0.0392    0.0598   0.0000   442.1097       1.89677       21.8547      0.534174      -2.61989     -0.605726      0.405172      0.536562      0.618945      0.680909      0.732298      0.752262
  61   6 2456.0723    1.8371  1.3894 11.6484  0.0000  0.0168   0.0194   0.0454    0.0565   0.0000   442.3848      0.804887       21.2453       1.27735      -3.70539       1.29035      0.438041      0.605573      0.669015      0.739346      0.790080      0.821446
  61   7 2658.6798    2.6357  1.3851 12.4401  0.0000  0.0165   0.0279   0.0449    0.0549   0.0000   442.1697       1.50040       21.7536      0.282962     -0.151467      -1.89157      0.433436      0.591900      0.642514      0.738464      0.772739      0.805079
  61   8 2858.0167    3.6064  1.1556 13.2414  0.0000  0.0151   0.0415   0.0396    0.0635   0.0000   441.7230       1.26056       22.2042      0.362867      -3.23300     -0.161339      0.399482      0.541392      0.614125      0.669840      0.709813      0.753506
  61   9 3052.9107    4.2715  1.2283 13.7172  0.0000  0.0154   0.0481   0.0424    0.0549   0.0000   441.7898       2.48074       21.1488       1.06239      -2.18956      -1.96839      0.408260      0.545029      0.598942      0.659785      0.693516      0.723777
  61  10 3243.5674    4.1777  1.6756 13.4577  0.0000  0.0183   0.0399   0.0491    0.0446   0.0000   441.2502       3.26522       19.8948       1.07497      -1.29338     -0.715353      0.501248      0.665840      0.738501      0.829069      0.889380      0.929653
  61  11 3431.6119    3.3657  2.9017 12.5981  0.0000  0.0250   0.0238   0.0659    0.0352   0.0000   441.7468       3.29626       23.1505      -1.21667      -3.16892      -1.81882      0.666594      0.901362       1.00486       1.10601       1.17498       1.18915
  61  12 3617.6744    2.5995  4.7845 12.2221 -0.0006  0.0361   0.0151   0.0994    0.0265   0.0000   442.4034       1.07556       20.3793       1.30547      -3.72216      -1.95505      0.952360       1.28416       1.44684       1.58531       1.68224       1.75375
  61  13 3801.8694    1.9914  7.6189 11.8942 -0.0007  0.0571   0.0095   0.1570    0.0242   0.0000   442.1035       6.14096       23.1478       1.83221      -8.95045       3.35453       1.49014       1.98466       2.24499       2.47842       2.63712       2.73057
  62   1 1217.8442    0.0906  0.1031 10.1113  0.0000  0.0110   0.0061   0.0260    0.0159   0.0000   441.3489     -0.931912       22.4244      0.430907      -3.81018      0.193767      0.267576      0.356183      0.417313      0.447018      0.493817      0.538064
  62   2 1537.0004    0.2189  0.2255 10.0328  0.0000  0.0078   0.0062   0.0209    0.0186   0.0000   441.8879     0.0546163       21.5399      0.163425      -3.71123      0.277512      0.218368      0.283838      0.326706      0.380918      0.412700      0.383532
  62   3 1797.4923    0.4722  0.5191 10.0569  0.0000  0.0108   0.0079   0.0261    0.0304   0.0000   441.8955    -0.0969625       23.2024     0.0119478      -3.36658     -0.688791      0.286650      0.377817      0.429525      0.473323      0.495554      0.507803
  62   4 2034.1420    0.7722  0.8517 10.4017  0.0000  0.0131   0.0102   0.0338    0.0449   0.0000   441.6833     -0.426916       22.4011     -0.101783      -3.42545       1.16275      0.338134      0.441607      0.513038      0.567342      0.588655      0.613692
  62   5 2259.0639    1.2330  1.2245 11.0351  0.0000  0.0159   0.0142   0.0436    0.0565   0.0000   442.1062      0.228908       22.3406      0.390540      -2.04541      0.298260      0.402161      0.548036      0.603861      0.667918      0.705999      0.724159
  62   6 2469.7460    1.8728  1.3488 11.8654  0.0000  0.0169   0.0203   0.0450    0.0534   0.0000   442.2404      0.847355       22.5858       1.17086      -2.71489      -3.14674      0.424304      0.577443      0.657561      0.728547      0.752495      0.785243
  62   7 2673.4108    2.6434  1.3052 12.5222  0.0000  0.0160   0.0286   0.0432    0.0564   0.0000   442.1552       1.15646       22.3539     -0.817333      -3.34186      -1.56690      0.421744      0.567074      0.635233      0.693689      0.718997      0.753512
  62   8 2873.6950    3.6593  1.2134 13.1500 -0.0002  0.0154   0.0406   0.0395    0.0618   0.0000   442.3923       2.78651       20.8768      0.961546      -2.86445      -1.11069      0.413524      0.539082      0.618255      0.664525      0.711443      0.750694
  62   9 3069.3312    4.3633  1.2897 13.5806  0.0000  0.0155   0.0469   0.0418    0.0553   0.0000   441.6402       1.74925       21.7653      0.350058      -3.15723      0.676022      0.417512      0.541111      0.601739      0.673274      0.709622      0.741106
  62  10 3260.7897    4.0162  1.7609 13.4443  0.0000  0.0193   0.0378   0.0512    0.0431   0.0000   442.0948       2.70294       21.7388       1.96396      -1.20465      -1.73479      0.497169      0.685181      0.758023      0.851176      0.896358      0.944038
  62  11 3449.5438    3.3203  3.0809 12.5894  0.0000  0.0256   0.0230   0.0713    0.0335   0.0000   442.8082       2.71572       19.7192       2.36690      -2.53048      -1.40452      0.655271      0.891043      0.993488       1.09617       1.17461       1.20661
  62  12 3636.4266    2.5814  5.1160 12.0643  0.0001  0.0377   0.0144   0.1024    0.0279   0.0000   441.2013       4.27823       21.2001       4.13099      -1.91283      -2.71749      0.973481       1.30296       1.48561       1.61522       1.69370       1.77033
  62  13 3821.0799    1.9562  8.0586 11.8619  0.0000  0.0602   0.0092   0.1658    0.0237   0.0000   442.9394       2.39738       20.6581       3.93837      -3.53188      -6.58626       1.53958       2.07463       2.34136       2.58670       2.70318       2.82183
  63   1 1226.2133    0.0838  0.0672 10.1600  0.0000  0.0107   0.0061   0.0139    0.0154   0.0000   440.8604      0.782635       21.3293     -0.931542      -2.34885     0.0296977      0.249668      0.354530      0.407285      0.435908      0.499352      0.529720
  63   2 1546.7979    0.2208  0.2403 10.0243  0.0000  0.0079   0.0060   0.0216    0.0189   0.0000   441.8580     -0.528284       22.5647    0.00803514      -3.75752      0.344321      0.228190      0.285977      0.349604      0.376458      0.424989      0.424268
  63   3 1808.0136    0.4660  0.5106 10.1256  0.0000  0.0102   0.0079   0.0269    0.0288   0.0000   441.8048     -0.492596       22.2715     -0.152259      -2.97885      0.422070      0.259330      0.357337      0.397270      0.458945      0.489960      0.494711
  63   4 2046.0561    0.8036  0.8376 10.4428  0.0000  0.0128   0.0106   0.0332    0.0460   0.0000   443.3875     -0.136456       22.2547      0.402522      -3.19789     0.0724039      0.338524      0.438936      0.498845      0.551965      0.582555      0.598819
  63   5 2271.8912    1.2656  1.1855 11.1069  0.0000  0.0155   0.0146   0.0425    0.0594   0.0000   441.9728       1.22524       21.8661      0.656221      -3.02374     -0.268053      0.386013      0.528995      0.600476      0.657874      0.699979      0.734547
  63   6 2483.3376    1.8945  1.4433 11.7165  0.0000  0.0170   0.0193   0.0453    0.0526   0.0000   441.8943      0.456531       21.5599     0.0908390      -3.17069      -1.01581      0.436281      0.595970      0.668470      0.733705      0.765556      0.789995
  63   7 2688.0514    2.7967  1.2908 12.4612  0.0000  0.0153   0.0296   0.0416    0.0612   0.0000   442.7029      0.960741       21.4592     0.0494198      -2.29031     -0.724268      0.410436      0.543200      0.616698      0.694090      0.729342      0.733964
  63   8 2889.2960    3.7475  1.2177 13.3148  0.0000  0.0152   0.0419   0.0411    0.0631   0.0000   442.5211       1.79795       22.1102      0.657935      -2.22049    0.00957283      0.385423      0.511390      0.582158      0.636397      0.664240      0.695436
  63   9 3085.6399    4.3288  1.3657 13.5555  0.0000  0.0160   0.0452   0.0437    0.0539   0.0000   442.1273       2.53885       21.7836     -0.108230      -3.04246     -0.178512      0.404055      0.553646      0.600316      0.677294      0.698951      0.733083
  63  10 3277.8450    3.9701  1.9427 13.2870  0.0000  0.0197   0.0347   0.0529    0.0408   0.0000   442.2618       4.76081       19.8165    -0.0179077      -2.33194      0.689268      0.501419      0.678933      0.761852      0.846691      0.889217      0.920781
  63  11 3467.4477    3.1996  3.1459 12.6100  0.0001  0.0259   0.0219   0.0716    0.0324   0.0000   443.2512       3.85213       21.1086       1.99720      -2.77910      0.167916      0.679257      0.884433       1.03100       1.13312       1.19438       1.22839
  63  12 3654.9819    2.4685  5.3450 12.0721 -0.0004  0.0399   0.0134   0.1062    0.0272   0.0000   440.0357       2.77272       20.2277       3.02680      -1.41463      -1.93338       1.01170       1.38094       1.55552       1.71816       1.78074       1.86283
  63  13 3840.4680    1.8983  8.1662 11.8820  0.0000  0.0611   0.0088   0.1679    0.0232   0.0000   442.5071       3.35974       23.8659      0.536156      -4.53567      -4.33016       1.54638       2.07575       2.34240       2.57172       2.74308       2.84456
  64   1 1234.5288    0.0980  0.0729 10.1086  0.0000  0.0091   0.0063   0.0158    0.0154   0.0000   440.9858     -0.804525       21.3642      0.601893      -3.50036      0.137843      0.198617      0.324403      0.299961      0.376841      0.453171      0.411458
  64   2 1556.4659    0.2191  0.2614  9.9908  0.0000  0.0086   0.0057   0.0223    0.0188   0.0000   442.3829     -0.294091       22.6089     0.0398794      -3.41303     -0.202603      0.225492      0.299555      0.342824      0.354870      0.406488      0.429172
  64   3 1818.4197    0.4755  0.5608 10.1106  0.0000  0.0110   0.0078   0.0286    0.0302   0.0000   441.7352     -0.442661       21.9966   -0.00789995      -3.14957      0.230994      0.284381      0.366356      0.408912      0.452733      0.476954      0.492200
  64   4 2057.8650    0.8188  0.9186 10.3995  0.0000  0.0135   0.0103   0.0354    0.0484   0.0000   442.4801      0.503543       21.6396     -0.854411      -3.13273      0.810549      0.329113      0.459175      0.504049      0.584388      0.597896      0.616587
  64   5 2284.5582    1.2947  1.1840 11.2171  0.0000  0.0156   0.0149   0.0412    0.0572   0.0000   441.6522      0.712727       21.5275       1.16947      -2.76988       1.31825      0.397344      0.522032      0.590387      0.642317      0.680753      0.716847
  64   6 2496.8029    1.9788  1.3994 11.9122  0.0000  0.0169   0.0208   0.0450    0.0538   0.0000   442.2666       1.09777       21.4380      0.100084      -1.89539      0.283129      0.419292      0.576892      0.638177      0.714189      0.757948      0.783258
  64   7 2702.6016    2.7784  1.3311 12.5879  0.0000  0.0159   0.0294   0.0432    0.0561   0.0000   442.0942       1.49795       22.1855      0.261145      -3.73879     -0.633078      0.401401      0.545829      0.620178      0.685124      0.728272      0.758056
  64   8 2904.7488    3.8006  1.2162 13.2578 -0.0007  0.0150   0.0412   0.0399    0.0590   0.0000   443.2911       1.81560       21.9255       1.46206      -2.75954      -1.07062      0.382556      0.500239      0.583221      0.655628      0.707969      0.732077
  64   9 3101.8290    4.3640  1.4089 13.4734  0.0000  0.0162   0.0443   0.0433    0.0573   0.0000   442.1353       3.04384       20.9989       2.06495      -2.02917      -2.16968      0.416397      0.557357      0.631454      0.687038      0.723584      0.756088
  64  10 3294.7776    3.9382  2.0489 13.1284  0.0000  0.0201   0.0328   0.0532    0.0406   0.0000   442.5525       3.33322       20.7225       1.60986      -3.29242     -0.774133      0.498187      0.668588      0.771275      0.838232      0.881954      0.924587
  64  11 3485.2296    3.1460  3.3582 12.5291  0.0000  0.0267   0.0205   0.0741    0.0303   0.0000   443.0681       2.15908       20.4349       2.41776      -2.12335     -0.210507      0.677962      0.908080       1.01003       1.12501       1.20344       1.23621
  64  12 3673.4748    2.4708  5.6912 12.0216  0.0004  0.0409   0.0128   0.1126    0.0269   0.0000   445.6389       4.68228       21.1739       1.82755      -3.08002      -4.77860       1.01407       1.37186       1.54843       1.71130       1.80617       1.86172
  64  13 3859.3508    1.8534  8.7548 11.8215 -0.0012  0.0656   0.0082   0.1785    0.0226   0.0000   442.1414       2.88694       21.4257     -0.687458      -7.12621     -0.523524       1.62139       2.17128       2.46131       2.73328       2.84025       2.94182
  65   1 1242.7717    0.0836  0.0925 10.1282  0.0000  0.0107   0.0057   0.0246    0.0154   0.0000   440.6630    -0.0948732       21.1747     -0.527371      -2.79925      0.169274      0.241748      0.341354      0.408439      0.428810      0.475907      0.452265
  65   2 1566.0323    0.2393  0.2312 10.0719  0.0000  0.0076   0.0063   0.0191    0.0188   0.0000   442.2271     -0.431803       21.7718      0.329300      -3.60627      0.386010      0.198780      0.273970      0.304971      0.331442      0.363176      0.391382
  65   3 1828.7830    0.4901  0.5537 10.2147  0.0000  0.0110   0.0079   0.0276    0.0298   0.0000   441.9898     -0.901068       23.1046    -0.0711942      -3.65480     -0.128925      0.267064      0.366893      0.408295      0.445179      0.488442      0.511957
  65   4 2069.5381    0.8270  0.9796 10.4566  0.0000  0.0141   0.0101   0.0364    0.0493   0.0000   442.3605      0.314240       22.0190      0.512584      -3.88372     -0.692887      0.338227      0.449922      0.511610      0.564114      0.592799      0.614621
  65   5 2297.1233    1.3396  1.2723 11.1544  0.0000  0.0159   0.0146   0.0430    0.0570   0.0000   442.5385      0.300308       22.8703     -0.271178      -2.92074      0.496609      0.387131      0.525147      0.586400      0.665439      0.699486      0.733890
  65   6 2510.1714    2.0444  1.3578 12.0575  0.0000  0.0162   0.0217   0.0439    0.0523   0.0000   442.0871       2.10210       21.2174      0.194614      -2.65842     0.0293390      0.418546      0.551404      0.636822      0.711865      0.742286      0.765215
  65   7 2717.0296    2.8718  1.3581 12.6932  0.0000  0.0159   0.0296   0.0427    0.0524   0.0000   441.9324       1.25010       22.0878      0.814989      -4.94228     -0.671098      0.400437      0.534223      0.596191      0.683085      0.719673      0.742567
  65   8 2920.1074    3.8663  1.1824 13.4901  0.0000  0.0149   0.0433   0.0400    0.0601   0.0000   441.9617       1.87785       21.7837       1.86480      -3.14393     -0.844149      0.379659      0.508741      0.590737      0.649136      0.684871      0.705849
  65   9 3117.9294    4.3303  1.4050 13.5446  0.0005  0.0162   0.0436   0.0430    0.0518   0.0000   442.4216       1.37956       23.5189      0.517842      -3.73255      -2.49983      0.406204      0.551602      0.613714      0.664409      0.714318      0.745071
  65  10 3311.6747    3.8590  2.1207 13.1918  0.0000  0.0207   0.0317   0.0543    0.0393   0.0000   441.4630       3.23299       22.6768       1.13708     -0.327540     -0.579328      0.512774      0.693022      0.763478      0.867695      0.901775      0.933077
  65  11 3502.8902    3.1264  3.6396 12.3998  0.0000  0.0283   0.0191   0.0746    0.0308   0.0000   442.5171       5.17383       22.2956    -0.0764943      -3.15383      -1.37853      0.692498      0.944019       1.05141       1.16800       1.24901       1.28572
  65  12 3691.7949    2.3569  6.0131 12.1196 -0.0002  0.0437   0.0120   0.1218    0.0256   0.0000   443.3935      0.981470       22.7071      0.225244     -0.861882       4.10606       1.07940       1.43504       1.63331       1.82756       1.90159       1.98472
  65  13 3878.4807    1.8534  9.1773 11.7704  0.0013  0.0667   0.0079   0.1805    0.0226   0.0000   443.1244       1.80947       21.6434       1.54520      -2.37834       1.75022       1.62455       2.20713       2.47675       2.74648       2.91862       3.00268
  66   2 1575.4705    0.2546  0.2539 10.0139  0.0000  0.0077   0.0062   0.0195    0.0191   0.0000   442.3869     -0.168024       21.9344      0.231340      -4.02672    -0.0889660      0.193911      0.253233      0.297472      0.314620      0.342162      0.339823
  66   3 1839.0362    0.5069  0.5163 10.1674  0.0000  0.0102   0.0082   0.0249    0.0300   0.0000   442.1605    -0.0308271       21.4435     -0.144190      -3.23453      0.111754      0.257360      0.337603      0.388683      0.427494      0.451351      0.473773
  66   4 2081.1937    0.8371  0.9168 10.5922  0.0000  0.0136   0.0105   0.0346    0.0455   0.0000   442.2599    -0.0217401       21.1720      0.992043      -3.66305     -0.803952      0.336863      0.455242      0.504901      0.583009      0.621011      0.619997
  66   5 2309.5906    1.3841  1.2698 11.1845  0.0000  0.0157   0.0150   0.0432    0.0576   0.0000   442.1104      0.881557       22.1421     -0.116485      -3.62857      -1.99392      0.377603      0.507850      0.570015      0.621502      0.675759      0.699087
  66   6 2523.4587    2.0666  1.4426 11.9073  0.0000  0.0169   0.0207   0.0439    0.0529   0.0000   442.7878      0.617528       21.8386      0.701467      -2.90515      0.267998      0.408730      0.555070      0.618320      0.689559      0.715353      0.755716
  66   7 2731.4077    2.9862  1.2630 12.8590  0.0000  0.0153   0.0321   0.0417    0.0560   0.0000   442.7026       1.65492       20.7723     -0.328693      -3.27398     -0.162788      0.371024      0.501024      0.566729      0.642004      0.654739      0.696305
  66   8 2935.3433    3.9240  1.1909 13.5459  0.0000  0.0149   0.0438   0.0404    0.0588   0.0000   442.4882       1.86606       21.8398      0.525286      -2.29039      -1.01756      0.363319      0.493363      0.534960      0.604854      0.618511      0.646176
  66   9 3133.9101    4.3635  1.4390 13.5682  0.0000  0.0161   0.0432   0.0444    0.0499   0.0000   441.5579       2.26823       21.1519       1.40086      -3.28696      0.272631      0.394451      0.525223      0.592971      0.663219      0.713524      0.731982
  66  10 3328.4537    3.8617  2.0541 13.2707  0.0000  0.0201   0.0325   0.0547    0.0388   0.0000   442.1687       2.61093       21.7442      0.902491      -3.76412      0.642202      0.487511      0.655619      0.736302      0.829335      0.859420      0.918353
  66  11 3520.3628    2.9795  3.7010 12.4841  0.0000  0.0288   0.0184   0.0784    0.0285   0.0000   442.7941       3.02717       19.8861       1.06523      -3.51956      -2.46865      0.705782      0.941667       1.05508       1.16806       1.25061       1.29455
  66  12 3710.0138    2.3155  6.3778 12.0008 -0.0011  0.0466   0.0112   0.1261    0.0262   0.0000   442.4483       3.05727       20.3002       1.40477      -1.25479     -0.912125       1.12069       1.52034       1.70957       1.89817       2.03984       2.08554
  66  13 3897.6009    1.7885  8.9723 11.6802 -0.0004  0.0676   0.0076   0.1781    0.0232   0.0000   440.3412       6.68370       24.5766       5.33841       1.42318       1.07688       1.60181       2.19901       2.46015       2.78247       2.88470       2.95748
  67   1 1259.0340    0.1055  0.0935 10.0949  0.0000  0.0097   0.0056   0.0153    0.0152   0.0000   440.5477      0.334760       22.0512     -0.323595      -3.25008    -0.0991989      0.241985      0.282134      0.317341      0.330287      0.385003      0.411217
  67   2 1584.7978    0.2576  0.2596 10.0353  0.0000  0.0078   0.0062   0.0195    0.0192   0.0000   441.4508     -0.228515       22.3703     0.0734578      -3.70096      0.155961      0.205524      0.267625      0.299048      0.316610      0.332964      0.343381
  67   3 1849.1431    0.5218  0.5898 10.1848  0.0000  0.0109   0.0080   0.0277    0.0304   0.0000   441.9906     -0.149791       22.3823     -0.365473      -3.73179     -0.409903      0.254202      0.345563      0.395705      0.430587      0.444684      0.491674
  67   4 2092.6982    0.8873  0.9287 10.6583  0.0000  0.0134   0.0110   0.0349    0.0457   0.0000   442.5415      0.598775       21.6845      -1.10227      -2.80313      0.357276      0.310435      0.431152      0.461663      0.536490      0.560034      0.575306
  67   5 2321.8499    1.3963  1.2780 11.5114  0.0000  0.0161   0.0156   0.0445    0.0515   0.0000   442.7924      0.610489       22.0018     -0.453418      -4.48516       1.10166      0.381423      0.511695      0.580309      0.662351      0.652235      0.710182
  67   6 2536.5918    2.1665  1.3939 12.1221  0.0000  0.0164   0.0222   0.0439    0.0526   0.0000   442.5500      0.450390       21.9349      0.613940      -2.70228       1.03041      0.390066      0.527682      0.594415      0.677169      0.687378      0.726797
  67   7 2745.6643    3.0804  1.3367 12.7484  0.0000  0.0154   0.0315   0.0416    0.0563   0.0000   442.4194       1.53824       22.7269     -0.299287      -3.25084     -0.859533      0.379019      0.495984      0.549062      0.613819      0.650767      0.698656
  67   8 2950.4762    3.9654  1.2345 13.4492  0.0000  0.0148   0.0425   0.0405    0.0579   0.0000   442.7515       1.87059       21.7772       1.03140      -3.76178     -0.312296      0.361368      0.489708      0.545606      0.612156      0.645171      0.667622
  67   9 3149.7274    4.4382  1.4765 13.5390  0.0000  0.0166   0.0428   0.0431    0.0530   0.0000   441.3748       2.44353       21.9734      0.829515      -3.82011      -2.45770      0.399086      0.541494      0.600047      0.669157      0.694438      0.740848
  67  10 3345.1222    3.7978  2.3029 13.1621 -0.0000  0.0209   0.0293   0.0575    0.0343   0.0000   441.2955       2.24409       21.7369       1.53544      -2.68869      -3.04299      0.498420      0.672443      0.767825      0.840087      0.884821      0.921770
  67  11 3537.8408    2.9541  4.1466 12.2857 -0.0001  0.0305   0.0168   0.0825    0.0291   0.0000   442.8461       2.79545       20.6928       2.28614      -3.38334      -4.12139      0.728652      0.996268       1.11291       1.23553       1.32281       1.36375
  67  12 3728.1458    2.2991  6.8432 11.9406  0.0010  0.0485   0.0104   0.1318    0.0263   0.0000   443.1733       1.27461       22.3951       1.23967     0.0658659      -1.62660       1.14904       1.56601       1.76949       1.96749       2.10450       2.18258
  68   1 1267.0540    0.0870  0.0896 10.1007  0.0000  0.0104   0.0057   0.0177    0.0151   0.0000   440.4743     -0.226391       22.2768     0.0867761      -3.60312     -0.826641      0.229160      0.317557      0.374762      0.424203      0.408027      0.438055
  68   2 1594.0113    0.2613  0.2839  9.9652  0.0000  0.0090   0.0060   0.0213    0.0195   0.0000   441.9903     -0.453173       22.1419    -0.0660511      -3.82802      0.390855      0.293625      0.413379      0.505792      0.534805      0.523833      0.511909
  68   3 1859.2180    0.5437  0.5818 10.1665  0.0000  0.0108   0.0082   0.0260    0.0321   0.0000   442.2546     -0.472249       21.5526      0.563286      -3.10554     -0.150749      0.254546      0.333631      0.368231      0.437073      0.441019      0.465328
  68   4 2104.1043    0.9055  0.9730 10.5024  0.0000  0.0132   0.0108   0.0355    0.0512   0.0000   442.9010     0.0635300       22.7549      0.452566      -4.17164     0.0538465      0.316406      0.423341      0.480849      0.535640      0.576814      0.591818
  68   5 2334.0745    1.4481  1.3303 11.3551  0.0000  0.0160   0.0152   0.0435    0.0525   0.0000   442.4240       1.36280       22.0534       1.10847      -3.66116       1.04969      0.384686      0.517380      0.572521      0.653631      0.663388      0.693838
  68   6 2549.6335    2.1793  1.4490 12.0679  0.0000  0.0167   0.0214   0.0436    0.0497   0.0000   442.6827       1.88582       21.8582      0.136477      -3.48552     -0.595204      0.388154      0.529233      0.599753      0.663471      0.701039      0.735647
  68   7 2759.7884    3.0725  1.3311 12.8726  0.0000  0.0154   0.0314   0.0425    0.0522   0.0000   441.9291      0.521138       20.9685      0.502167      -3.30344     -0.722128      0.375547      0.501776      0.567764      0.632641      0.661406      0.696423
  68   8 2965.4480    4.1075  1.2979 13.3542  0.0000  0.0150   0.0420   0.0398    0.0576   0.0000   442.4145       2.53098       21.5603      0.810640      -2.37190      0.412106      0.363774      0.482014      0.526306      0.600240      0.648712      0.665433
  68   9 3165.5209    4.4152  1.5262 13.5644  0.0000  0.0166   0.0423   0.0455    0.0493   0.0000   442.8768       2.22234       22.6089       2.70498      -4.30256     -0.282150      0.399239      0.553122      0.609294      0.693565      0.706051      0.748496
  68  10 3361.6203    3.7897  2.4979 12.8932  0.0000  0.0215   0.0275   0.0584    0.0364   0.0000   442.1605       3.28029       21.3795       1.03901      -4.33023      -2.22834      0.511635      0.677571      0.773818      0.865397      0.910656      0.956500
  68  11 3555.1492    2.8933  4.2183 12.2809  0.0003  0.0310   0.0164   0.0841    0.0288   0.0000   442.9898       4.33328       21.0353       1.36768      -3.39211       1.20230      0.730279      0.983351       1.09428       1.23115       1.30902       1.36517
  68  12 3746.2337    2.2151  6.8774 11.9561 -0.0009  0.0495   0.0101   0.1350    0.0257   0.0000   443.3009       2.66242       21.2562       1.25419      0.605801      -2.45426       1.17671       1.58219       1.79692       1.99379       2.09655       2.19951
  69   1 1274.9965    0.1034  0.1038 10.0928  0.0000  0.0097   0.0055   0.0180    0.0152   0.0000   440.4411     -0.119824       22.3324      0.322906      -3.56844     -0.551067      0.217272      0.237865      0.339563      0.388163      0.396268      0.385356
  69   2 1603.1471    0.2668  0.2760 10.0275  0.0000  0.0080   0.0062   0.0201    0.0196   0.0000   442.0665     -0.184680       22.3099      0.531582      -3.72673     -0.432399      0.194523      0.248232      0.291049      0.309950      0.333736      0.337190
  69   3 1869.1684    0.5573  0.6205 10.1782  0.0000  0.0110   0.0082   0.0273    0.0336   0.0000   442.0760     -0.173398       22.4087     -0.557231      -3.97591     -0.620497      0.252125      0.343224      0.382375      0.413904      0.446148      0.453826
  69   4 2115.4280    0.9068  1.0490 10.7228  0.0000  0.0147   0.0108   0.0378    0.0487   0.0000   442.5926     -0.120128       22.3206      -1.03599      -4.27390      0.146516      0.338647      0.463935      0.525300      0.572210      0.589402      0.626722
  69   5 2346.1911    1.5018  1.3766 11.3560  0.0000  0.0164   0.0151   0.0426    0.0491   0.0000   442.4425     0.0158755       21.5749     -0.469409      -2.02597      0.682703      0.367149      0.505322      0.561043      0.627073      0.645592      0.691747
  69   6 2562.6456    2.2523  1.4915 12.1501  0.0000  0.0167   0.0218   0.0442    0.0478   0.0000   441.1959      0.316587       21.7954      -1.04288      -2.10963     -0.645197      0.391130      0.526642      0.581177      0.649583      0.678554      0.724900
  69   7 2773.8686    3.2165  1.3692 12.7329  0.0000  0.0156   0.0314   0.0398    0.0560   0.0000   441.7775       1.99605       21.8920      0.173382      -3.19299     -0.122791      0.368388      0.503905      0.556527      0.628231      0.655669      0.680721
  69   8 2980.3740    4.2124  1.2806 13.4228  0.0000  0.0151   0.0433   0.0392    0.0612   0.0000   442.1152       1.44716       22.1473       1.46259      -3.57749     -0.633481      0.368991      0.505068      0.562359      0.642431      0.671267      0.679212
  69   9 3181.1272    4.3524  1.5304 13.6370  0.0000  0.0165   0.0419   0.0456    0.0483   0.0000   442.7116       2.69971       21.8975       1.83728      -2.35827      0.378217      0.396595      0.538297      0.589178      0.674528      0.701776      0.730740
  69  10 3378.0260    3.6282  2.6257 12.9261 -0.0000  0.0223   0.0258   0.0611    0.0338   0.0000   442.7122       3.70256       21.9100       2.74952      -1.16280     -0.964908      0.525764      0.710302      0.807533      0.895240      0.931554      0.968472
  69  11 3572.3785    2.8379  4.3376 12.3292 -0.0003  0.0321   0.0159   0.0861    0.0282   0.0000   441.1417       3.30629       20.6510      0.563637      -3.26817     -0.734058      0.749196       1.00303       1.14970       1.24763       1.34974       1.39359
  69  12 3764.1043    2.1667  7.3660 12.0037  0.0000  0.0527   0.0096   0.1452    0.0247   0.0000   442.6786       3.37157       21.6736       5.56735      -8.33980      -5.57212       1.21299       1.62895       1.87234       2.05376       2.19041       2.24732
  70   1 1282.9033    0.1096  0.0851 10.0618  0.0000  0.0072   0.0057   0.0151    0.0149   0.0000   440.2056      0.414789       21.3664     0.0842279      -3.76514      0.201172      0.166226      0.217590      0.251625      0.279776      0.324158      0.311571
  70   2 1612.1711    0.2734  0.2943 10.0126  0.0000  0.0083   0.0061   0.0210    0.0194   0.0000   442.0400     -0.512721       22.6591      0.667281      -3.68474     -0.152604      0.179957      0.240303      0.290060      0.307439      0.337510      0.343895
  70   3 1879.0926    0.5677  0.6783 10.1659  0.0000  0.0116   0.0081   0.0293    0.0346   0.0000   441.9131     -0.107678       22.4568      0.506104      -3.56825    -0.0540437      0.259564      0.357114      0.407592      0.458002      0.476992      0.485260
  70   4 2126.6601    0.9276  1.1571 10.6236  0.0000  0.0151   0.0105   0.0399    0.0514   0.0000   441.2891     -0.399989       23.1093     -0.317168      -2.74375      0.172249      0.343321      0.458409      0.513770      0.580866      0.601773      0.643515
  70   5 2358.1478    1.5178  1.3918 11.4458  0.0000  0.0164   0.0153   0.0435    0.0483   0.0000   441.9673      0.247771       21.5307       1.37927      -3.67730      0.145699      0.379073      0.513050      0.566077      0.655343      0.686540      0.723893
  70   6 2575.4673    2.3000  1.5604 11.9941  0.0000  0.0165   0.0210   0.0448    0.0464   0.0000   442.2054       1.13881       22.0046      0.554962      -2.25051      0.277290      0.382147      0.509807      0.587314      0.648862      0.683969      0.702809
  70   7 2787.8875    3.2441  1.2740 13.1069  0.0000  0.0155   0.0342   0.0411    0.0547   0.0000   442.5245       1.46028       22.7645     -0.404475      -3.38341     -0.389489      0.339823      0.479069      0.524480      0.605458      0.614322      0.646391
  70   8 2995.1907    4.1860  1.2409 13.6176  0.0000  0.0149   0.0441   0.0394    0.0550   0.0000   442.6671       2.51191       22.3864      0.603768      -2.31733      -1.22917      0.340708      0.469784      0.514372      0.598167      0.613579      0.646967
  70   9 3196.7079    4.3686  1.5936 13.4589  0.0000  0.0168   0.0396   0.0442    0.0476   0.0000   442.1041       2.45790       22.6834       2.11140      -1.92828      -1.39043      0.402775      0.546325      0.605124      0.665488      0.717878      0.727687
  70  10 3394.4244    3.5893  2.7234 12.7823  0.0000  0.0225   0.0246   0.0607    0.0343   0.0000   442.0695       2.48004       21.5371       2.19282      -2.61591      -2.04900      0.526249      0.703769      0.792084      0.896261      0.947793      0.979842
  70  11 3589.4298    2.7696  4.8863 12.1842  0.0006  0.0344   0.0145   0.0942    0.0282   0.0000   442.5341       2.53008       22.2178      -1.10730      -4.21482     -0.109030      0.786937       1.05157       1.19629       1.33367       1.40065       1.44714
  70  12 3781.9428    2.1287  7.4341 11.9695  0.0002  0.0538   0.0095   0.1448    0.0249   0.0000   443.9272       5.12442       18.1458       4.19580      -1.64070      -2.85938       1.23541       1.65184       1.85872       2.08084       2.16720       2.24740
  71   1 1290.7416    0.1030  0.0977 10.0990  0.0000  0.0094   0.0055   0.0161    0.0150   0.0000   441.2918     -0.353825       21.5718      0.780717      -2.94951     -0.953758      0.239675      0.287684      0.300021      0.324718      0.382061      0.404801
  71   2 1621.0972    0.2831  0.2965 10.0456  0.0000  0.0084   0.0062   0.0201    0.0198   0.0000   441.4857     -0.294005       22.4276      0.385804      -3.32202     -0.205449      0.192922      0.239320      0.307506      0.322245      0.354477      0.352938
  71   3 1888.9340    0.5677  0.6767 10.2401  0.0000  0.0117   0.0080   0.0295    0.0338   0.0000   442.4058     -0.708351       21.5944     -0.802430      -2.94581     -0.420075      0.252179      0.348440      0.386747      0.435173      0.463014      0.474089
  71   4 2137.8159    0.9840  1.0870 10.7515  0.0000  0.0143   0.0113   0.0378    0.0515   0.0000   442.9244     -0.722354       21.0093     -0.427166      -2.38733      0.154441      0.321907      0.427602      0.489218      0.541744      0.586041      0.595331
  71   5 2370.0149    1.5562  1.4617 11.4921  0.0000  0.0168   0.0153   0.0451    0.0467   0.0000   442.3440     -0.427634       21.6708     -0.146329      -2.72221      -1.46809      0.366179      0.503600      0.566675      0.630164      0.657846      0.695032
  71   6 2588.3362    2.3658  1.5036 12.2132  0.0000  0.0164   0.0224   0.0438    0.0478   0.0000   442.4036      0.502171       21.4864      0.856365      -3.16309      0.682399      0.381109      0.497087      0.555000      0.642778      0.681812      0.693953
  71   7 2801.7482    3.3044  1.3804 12.8243  0.0000  0.0155   0.0321   0.0406    0.0554   0.0000   441.8458       1.20415       22.3629      0.894107      -3.01323     -0.868792      0.350134      0.484390      0.523847      0.600853      0.638585      0.675456
  71   8 3009.8527    4.2023  1.2802 13.6867  0.0000  0.0151   0.0439   0.0406    0.0536   0.0000   442.3263       1.37393       22.1051       1.38605      -2.80996     -0.745300      0.342552      0.471695      0.518544      0.588978      0.616054      0.653997
  71   9 3212.1578    4.3526  1.7333 13.3989  0.0000  0.0173   0.0377   0.0464    0.0454   0.0000   442.2930       1.47670       22.2756      0.539672      -1.95007      -1.57128      0.391185      0.525970      0.583803      0.664220      0.687593      0.714788
  71  10 3410.6270    3.5224  2.7970 12.9189  0.0000  0.0232   0.0242   0.0631    0.0319   0.0000   442.8310       3.68652       21.2183       1.12326      -2.57604      -1.69283      0.529435      0.713842      0.797832      0.900880      0.955333      0.993424
  71  11 3606.5131    2.6855  4.8494 12.2442  0.0000  0.0349   0.0143   0.0954    0.0279   0.0000   443.5660       3.19289       21.1577      0.198366     -0.425188       1.81909      0.790049       1.06451       1.20321       1.34501       1.45153       1.51508
  71  12 3799.5485    2.0824  8.0100 11.9647  0.0012  0.0574   0.0089   0.1553    0.0238   0.0000   442.9567       4.25102       18.6304       1.38869      -1.99625      -2.08885       1.27639       1.70746       1.95653       2.16714       2.28236       2.40312
  72   2 1629.8960    0.3061  0.3215 10.0674  0.0000  0.0082   0.0063   0.0209    0.0202   0.0000   441.8840   -0.00656148       21.9274    -0.0234001      -3.45972      0.334156      0.189255      0.253433      0.278435      0.323602      0.340846      0.358216
  72   3 1898.6358    0.5963  0.7188 10.2026  0.0000  0.0116   0.0081   0.0294    0.0358   0.0000   442.6791    0.00171739       21.9533      0.550055      -3.46791     -0.354557      0.256276      0.346998      0.391782      0.434216      0.463140      0.483773
  72   4 2148.8807    1.0147  1.0557 10.7291  0.0000  0.0136   0.0114   0.0365    0.0519   0.0000   442.5558     -0.319191       22.2006      0.284620      -2.83554      0.393044      0.300219      0.401104      0.449480      0.499415      0.528918      0.545338
  72   5 2381.7709    1.6020  1.3915 11.5937  0.0000  0.0162   0.0161   0.0428    0.0486   0.0000   442.5875      0.153995       22.7580     -0.100418      -2.36206     0.0883230      0.369245      0.506548      0.564130      0.639010      0.681570      0.693521
  72   6 2601.1168    2.4346  1.4132 12.2736  0.0020  0.0159   0.0234   0.0422    0.0495   0.0000   442.9101       2.17060       21.9924     -0.160809      -2.47324     0.0998505      0.355193      0.496554      0.534863      0.607704      0.645600      0.693130
  72   7 2815.5169    3.4295  1.3993 12.9533  0.0000  0.0157   0.0329   0.0405    0.0543   0.0000   442.4248       1.13535       22.6418      0.438116      -3.83027      0.644210      0.345051      0.476253      0.528532      0.587543      0.631651      0.646184
  72   8 3024.4129    4.3276  1.3516 13.3241  0.0000  0.0146   0.0415   0.0398    0.0568   0.0000   442.7142       2.20283       21.7817      0.564713      -3.29172      -1.12481      0.325377      0.450788      0.484723      0.561459      0.572947      0.612763
  72   9 3227.4823    4.1888  1.7188 13.6600  0.0000  0.0177   0.0374   0.0481    0.0398   0.0000   442.4285       2.48794       21.6225      0.898359      -3.16439     -0.231148      0.391780      0.538489      0.601120      0.666592      0.710395      0.723134
  72  10 3426.7853    3.4539  3.0007 12.7866  0.0000  0.0240   0.0226   0.0643    0.0321   0.0000   442.7326       3.00614       22.4361       2.36443      -3.88860      -1.06644      0.545958      0.712933      0.805932      0.899935      0.964790       1.00222
  72  11 3623.3605    2.6317  5.2003 12.3174  0.0005  0.0372   0.0137   0.1009    0.0269   0.0000   442.6447       3.71474       21.7521       3.15380      -1.49265     -0.693329      0.823049       1.11284       1.26765       1.40820       1.48624       1.54514
  72  12 3817.2322    1.9686  8.0945 12.0233 -0.0002  0.0598   0.0086   0.1626    0.0233   0.0000   441.8675       5.80863       21.5752      -2.07852      0.669318     -0.419957       1.30563       1.76020       1.99085       2.22501       2.35372       2.43285
  73   1 1306.2085    0.1160  0.1235 10.0458  0.0000  0.0084   0.0052   0.0192    0.0150   0.0000   440.6623    -0.0871876       22.0995     -0.319697      -3.43332      0.264501      0.181096      0.224169      0.260131      0.291549      0.327063      0.304832
  73   2 1638.6235    0.3101  0.3160 10.0054  0.0000  0.0080   0.0063   0.0197    0.0204   0.0000   441.7768     -0.159751       22.2932     -0.284506      -3.04355      0.411442      0.182342      0.226189      0.267298      0.293616      0.310448      0.315423
  73   3 1908.3110    0.6150  0.7339 10.1964  0.0000  0.0118   0.0082   0.0299    0.0370   0.0000   441.9106     -0.219284       23.0707      0.151640      -4.40480      0.266774      0.260754      0.361809      0.396311      0.458954      0.486958      0.512163
  73   4 2159.8241    1.0272  1.1857 10.6870  0.0000  0.0150   0.0112   0.0388    0.0564   0.0000   442.2522     -0.217466       21.7382     -0.360128      -2.92917     0.0892298      0.321902      0.435176      0.480199      0.544688      0.578904      0.586426
  73   5 2393.4480    1.6480  1.4844 11.4174  0.0000  0.0162   0.0153   0.0431    0.0462   0.0000   442.2817     -0.475258       22.3635     0.0762092      -3.22536     -0.163745      0.354090      0.476361      0.534493      0.592448      0.611205      0.664780
  73   6 2613.7325    2.4641  1.5105 12.2518  0.0000  0.0167   0.0228   0.0424    0.0484   0.0000   442.5687       1.21510       23.0118       2.63065      -3.21799     -0.431245      0.356929      0.491671      0.556896      0.621812      0.656233      0.689937
  73   7 2829.2454    3.4893  1.3256 13.1128  0.0000  0.0152   0.0347   0.0396    0.0530   0.0000   442.9903       1.88344       22.4263      0.738608      -2.46094     -0.733941      0.333370      0.446610      0.496789      0.564496      0.570780      0.623762
  73   8 3038.9254    4.2783  1.2972 13.7698  0.0000  0.0149   0.0438   0.0401    0.0486   0.0000   442.3703       1.99197       22.6014       1.41583      -3.13423      -1.64636      0.344639      0.456648      0.518956      0.580503      0.607545      0.621239
  73   9 3242.6861    4.1723  1.8482 13.3742  0.0000  0.0177   0.0349   0.0485    0.0406   0.0000   443.0225       2.49620       21.6886      0.371728      -2.74956     -0.107411      0.398179      0.531902      0.611803      0.679614      0.713771      0.741212
  73  10 3442.8218    3.3734  3.1406 12.7933 -0.0000  0.0250   0.0220   0.0674    0.0309   0.0000   441.8492       2.86607       21.4141       1.63953      -2.60592     -0.172768      0.557015      0.733460      0.823983      0.918759      0.975305       1.00961
  73  11 3640.1499    2.5748  5.5416 12.2310 -0.0000  0.0400   0.0130   0.1077    0.0274   0.0000   441.4317       2.52861       21.6296     -0.606899      -3.94930      -1.40644      0.878220       1.20327       1.33984       1.49536       1.58502       1.66757
  74   1 1313.8514    0.1150  0.1185 10.0845  0.0000  0.0086   0.0053   0.0185    0.0149   0.0000   440.5831     -0.248109       22.0093      0.270487      -3.57761     0.0324666      0.171196      0.266736      0.289455      0.333752      0.367128      0.379302
  74   2 1647.2217    0.3147  0.3444 10.0349  0.0011  0.0084   0.0061   0.0210    0.0205   0.0000   441.8541   -0.00806165       22.2327     -0.445607      -3.16633    -0.0949447      0.186211      0.243705      0.292046      0.311798      0.350644      0.348598
  74   3 1917.9083    0.6280  0.7600 10.2507  0.0000  0.0117   0.0082   0.0304    0.0368   0.0000   442.1123      0.136517       22.4055     -0.451327      -3.69553     -0.409405      0.263062      0.357517      0.405868      0.437517      0.476055      0.495837
  74   4 2170.6912    1.0461  1.0851 10.9659  0.0000  0.0137   0.0117   0.0381    0.0477   0.0000   442.6386      0.425523       22.0446      0.235448      -2.95417     -0.545114      0.298671      0.404707      0.457592      0.512141      0.552143      0.576982
  74   5 2404.9993    1.7214  1.4364 11.6451  0.0000  0.0159   0.0166   0.0428    0.0473   0.0000   442.3131     -0.228884       21.3790      0.761704      -2.81068   0.000350923      0.348353      0.472651      0.509608      0.592165      0.617975      0.656203
  74   6 2626.2979    2.5137  1.4837 12.3954  0.0000  0.0159   0.0234   0.0433    0.0453   0.0000   443.0757      0.702431       22.3355      0.539267      -2.37796      0.267265      0.343618      0.479804      0.519322      0.602972      0.629921      0.665450
  74   7 2842.8214    3.5364  1.2914 13.2949  0.0000  0.0145   0.0354   0.0399    0.0480   0.0000   442.8611       1.09185       22.4134       1.49681      -2.45223      -1.21982      0.319918      0.425818      0.481408      0.538722      0.569820      0.581298
  74   8 3053.2639    4.4158  1.4064 13.5518  0.0000  0.0152   0.0416   0.0406    0.0513   0.0000   442.6071       2.51400       22.2934       1.78878      -3.12958      -1.72103      0.329113      0.451051      0.505719      0.561339      0.586633      0.617898
  74   9 3257.8965    4.1518  1.9187 13.4104  0.0000  0.0187   0.0338   0.0485    0.0395   0.0000   443.0394       1.82193       22.0399       2.03529      -3.06330     0.0538649      0.402207      0.564870      0.628924      0.693520      0.737684      0.768040
  74  10 3458.8425    3.3332  3.2801 12.6784  0.0000  0.0254   0.0207   0.0672    0.0311   0.0000   441.4640       2.57842       22.3665       1.18959      -3.52679     -0.534058      0.550681      0.739269      0.832503      0.917442      0.975081       1.02700
  74  11 3656.8620    2.4936  5.8298 12.2456 -0.0000  0.0414   0.0121   0.1139    0.0272   0.0000   441.7535       2.23990       20.6251       2.08045      -4.30745       1.19986      0.894901       1.21622       1.36500       1.53298       1.61137       1.67153
  75   1 1321.4146    0.1214  0.1569 10.0886  0.0000  0.0086   0.0050   0.0206    0.0151   0.0000   440.8281     -0.234585       21.6542     0.0776576      -2.75728      0.554788      0.199257      0.267408      0.299906      0.345684      0.362192      0.404909
  75   2 1655.7502    0.3155  0.3913 10.0446  0.0000  0.0094   0.0060   0.0228    0.0212   0.0000   441.6821     -0.523196       22.3308     -0.109891      -3.36607     -0.668469      0.203216      0.263128      0.308001      0.328644      0.350328      0.376547
  75   3 1927.4637    0.6448  0.7458 10.3172  0.0000  0.0117   0.0084   0.0294    0.0367   0.0000   441.9357     -0.658347       22.1770     -0.383925      -4.03983      0.278951      0.255406      0.346833      0.385286      0.433799      0.478921      0.501537
  75   4 2181.4695    1.0741  1.1502 10.9245  0.0000  0.0141   0.0117   0.0389    0.0502   0.0000   442.4157      0.437166       22.6983     -0.169550      -3.29019      0.442641      0.308720      0.413035      0.467731      0.525019      0.562006      0.567926
  75   5 2416.4567    1.7366  1.5290 11.5618  0.0000  0.0162   0.0159   0.0442    0.0471   0.0000   442.8580      0.851759       22.1260       1.00143      -3.72238     -0.467487      0.357149      0.476281      0.545622      0.604919      0.635859      0.671362
  75   6 2638.8129    2.5862  1.5557 12.2805  0.0000  0.0160   0.0228   0.0431    0.0456   0.0000   442.6601      0.885065       21.7292       1.80163      -4.25929      0.572321      0.341693      0.461347      0.522479      0.574207      0.603594      0.624098
  75   7 2856.3232    3.6087  1.3152 13.3073  0.0000  0.0147   0.0359   0.0403    0.0487   0.0000   442.7211       2.11822       23.1050      0.819734      -3.80820       1.06777      0.325258      0.445726      0.490395      0.542763      0.577184      0.601830
  75   8 3067.5670    4.3835  1.3791 13.6567  0.0000  0.0150   0.0420   0.0405    0.0482   0.0000   442.5958       1.35065       22.3607      0.498589      -3.18915      -1.81018      0.324461      0.440139      0.486756      0.545261      0.577726      0.603701
  75   9 3272.9340    4.1903  2.0931 13.1780  0.0000  0.0185   0.0316   0.0497    0.0392   0.0000   442.4853       1.90146       22.5246       1.34441      -2.45685      -1.38974      0.405768      0.539114      0.608390      0.666706      0.723988      0.745275
  75  10 3474.6864    3.2093  3.3625 12.7640 -0.0000  0.0256   0.0198   0.0721    0.0284   0.0000   442.2999       3.69472       22.3629       2.61817      -1.64978       1.45613      0.548022      0.726835      0.826178      0.914060      0.962798       1.00715
  75  11 3673.4782    2.5222  6.0781 12.1939  0.0008  0.0426   0.0117   0.1159    0.0269   0.0000   441.4156      0.611424       23.0614       1.90562     -0.897643      -1.82658      0.905531       1.20578       1.36053       1.52219       1.61426       1.68026
  76   1 1328.9531    0.1335  0.1309 10.0532  0.0000  0.0072   0.0052   0.0169    0.0149   0.0000   440.3915    -0.0274561       22.2277    -0.0329431      -3.34646    -0.0955976      0.163137      0.218793      0.240551      0.273582      0.297845      0.300607
  76   2 1664.1840    0.3229  0.3762 10.0385  0.0000  0.0090   0.0061   0.0219    0.0211   0.0000   441.3949     -0.304960       21.8375      0.227386      -4.30747      0.247391      0.187297      0.263103      0.291873      0.329421      0.353451      0.377760
  76   3 1936.9023    0.6563  0.8139 10.2723  0.0000  0.0124   0.0083   0.0312    0.0383   0.0000   441.8091     -0.556729       21.8529     -0.360086      -3.10059     -0.942593      0.248937      0.348996      0.379778      0.431764      0.470420      0.490078
  76   4 2192.1170    1.1147  1.2174 10.8284  0.0008  0.0147   0.0116   0.0388    0.0512   0.0000   442.4573      0.356063       22.9758      0.489978      -4.01531      0.323153      0.306963      0.415124      0.465812      0.525572      0.563646      0.574198
  76   5 2427.8445    1.7658  1.5252 11.6694  0.0000  0.0164   0.0163   0.0428    0.0450   0.0000   442.0292       1.08742       20.4129      0.455679      -3.67103       1.75109      0.353544      0.474232      0.532572      0.609914      0.637907      0.668819
  76   6 2651.2127    2.6871  1.4576 12.4932  0.0000  0.0154   0.0249   0.0421    0.0481   0.0000   443.0578      0.696961       20.8672       1.02302      -3.76816      0.171123      0.331618      0.448510      0.495578      0.576299      0.597984      0.626504
  76   7 2869.7585    3.6200  1.3082 13.3431  0.0000  0.0152   0.0358   0.0388    0.0484   0.0000   441.9522       1.74374       21.5864       1.45301      -3.17437      0.162019      0.314297      0.446586      0.475856      0.546691      0.565889      0.614302
  76   8 3081.7344    4.3739  1.4152 13.5512  0.0000  0.0153   0.0404   0.0395    0.0478   0.0000   442.1580       2.24657       22.0224       1.12923      -2.26498     -0.709805      0.331384      0.454787      0.494061      0.556455      0.580403      0.606431
  76   9 3287.8992    4.0944  2.0981 13.2618 -0.0000  0.0187   0.0312   0.0508    0.0375   0.0000   442.7254       3.13023       20.8659       1.50733      -2.56584     -0.922192      0.407039      0.539991      0.616373      0.693637      0.726860      0.762809
  76  10 3490.4727    3.2506  3.7410 12.5659  0.0006  0.0266   0.0184   0.0748    0.0289   0.0000   442.8243       2.57492       22.3832       1.50966      -1.76857      -1.63488      0.567331      0.767574      0.866279      0.976102       1.03047       1.06985
  76  11 3689.9944    2.4181  6.4029 12.1735 -0.0006  0.0447   0.0107   0.1231    0.0260   0.0000   443.2250       4.23924       19.0782      -1.70866      -2.55367     -0.182573      0.943982       1.26477       1.43436       1.59118       1.68762       1.79835
  77   1 1336.4280    0.1160  0.1213 10.0911  0.0000  0.0080   0.0052   0.0179    0.0148   0.0000   440.7699     0.0389560       22.5847     -0.207527      -3.99907    -0.0350341      0.178127      0.231189      0.261847      0.286343      0.290942      0.306057
  77   2 1672.5465    0.3328  0.3723 10.0469  0.0000  0.0087   0.0062   0.0212    0.0211   0.0000   441.7858    -0.0477062       22.2956      0.874859      -3.61054      0.230721      0.188827      0.242511      0.290023      0.320766      0.333041      0.357228
  77   3 1946.3075    0.6622  0.7480 10.3466  0.0000  0.0114   0.0085   0.0299    0.0372   0.0000   441.9014      0.539176       22.9684     -0.145222      -2.93498       1.00843      0.237301      0.320776      0.355110      0.409711      0.432084      0.444103
  77   4 2202.6970    1.1090  1.2747 10.8910  0.0000  0.0150   0.0114   0.0410    0.0511   0.0000   442.3099      0.884846       22.9088      0.343912      -3.68337     -0.794154      0.309836      0.422413      0.471270      0.537435      0.564426      0.602473
  77   5 2439.1638    1.8290  1.5593 11.5752  0.0000  0.0161   0.0161   0.0435    0.0459   0.0000   442.8283       1.56520       23.1059     -0.234700      -3.11385     -0.285712      0.334810      0.460450      0.512730      0.575008      0.601221      0.632281
  77   6 2663.5545    2.6959  1.5156 12.6170  0.0000  0.0161   0.0250   0.0438    0.0454   0.0000   442.7244      0.528136       21.5806      0.717980      -2.83461     -0.778818      0.339638      0.470012      0.518824      0.584764      0.615536      0.654311
  77   7 2883.0612    3.8008  1.3188 13.2039  0.0000  0.0141   0.0364   0.0392    0.0542   0.0000   442.8804       1.33124       21.7724       1.34449      -2.38458     -0.173847      0.300998      0.404666      0.446737      0.510818      0.523367      0.540190
  77   8 3095.8184    4.4147  1.4801 13.6338  0.0000  0.0153   0.0404   0.0416    0.0457   0.0000   442.6692       2.48006       21.5423      0.764843      -2.77735      -1.79748      0.325472      0.431984      0.480577      0.557252      0.577083      0.593244
  77   9 3302.7718    4.0853  2.2196 13.1699  0.0000  0.0190   0.0297   0.0516    0.0370   0.0000   443.1213       3.04207       21.1924       1.35219      -2.98361      -1.57871      0.404200      0.539998      0.613103      0.681934      0.719158      0.743944
  77  10 3506.1693    3.1543  3.9067 12.5392  0.0000  0.0280   0.0174   0.0763    0.0290   0.0000   442.9857       3.22414       24.4737      0.955550      -3.47977     -0.731065      0.585319      0.789582      0.896990      0.999007       1.05927       1.10086
  77  11 3706.4149    2.3806  6.5403 12.2002  0.0013  0.0466   0.0106   0.1247    0.0258   0.0000   440.6951       4.38935       21.8344       2.56090      -3.44473      -2.95298      0.960984       1.29395       1.45620       1.61651       1.73464       1.81634
  78   1 1343.8155    0.1294  0.1225 10.0779  0.0000  0.0066   0.0052   0.0179    0.0147   0.0000   440.3641    -0.0479678       22.1377      0.112598      -3.29400      0.109375      0.143648      0.184835      0.222483      0.247951      0.268315      0.281066
  78   2 1680.7848    0.3384  0.4043 10.0992  0.0000  0.0094   0.0061   0.0225    0.0216   0.0000   441.8130     -0.255377       22.1292     -0.334675      -3.57654      0.209114      0.186517      0.266240      0.284184      0.331701      0.365044      0.380855
  78   3 1955.6477    0.6882  0.8466 10.3862  0.0000  0.0121   0.0084   0.0332    0.0382   0.0000   442.0575     -0.203511       22.1722     -0.143714      -3.82180    -0.0645299      0.242441      0.331681      0.378285      0.415511      0.445967      0.458257
  78   4 2213.2302    1.1457  1.1966 11.1019  0.0000  0.0147   0.0122   0.0397    0.0502   0.0000   443.1122      0.528198       21.4732     -0.404795      -2.78785    -0.0707064      0.297017      0.410749      0.452482      0.508014      0.547368      0.568987
  78   5 2450.3528    1.8248  1.5873 11.7539  0.0000  0.0169   0.0164   0.0447    0.0442   0.0000   442.1655     -0.242591       22.2624      0.586960      -3.69945     -0.100573      0.343394      0.461060      0.518003      0.578876      0.611577      0.643078
  78   6 2675.8770    2.7696  1.5270 12.4954  0.0000  0.0155   0.0244   0.0426    0.0462   0.0000   443.1197       1.96322       22.6848      0.944140      -2.94126      -1.17573      0.320922      0.427707      0.477671      0.552348      0.580448      0.605565
  78   7 2896.3317    3.8838  1.3788 13.2895  0.0000  0.0145   0.0363   0.0401    0.0495   0.0000   442.1890       2.16930       21.8000    -0.0615308      -3.22246     -0.288813      0.296591      0.405210      0.452099      0.522053      0.536017      0.559637
  78   8 3109.8382    4.4622  1.5272 13.5967  0.0000  0.0156   0.0393   0.0419    0.0448   0.0000   442.5084       2.31762       23.1943      0.736822      -2.44414      -1.16591      0.318683      0.439070      0.480753      0.545172      0.574235      0.595610
  78   9 3317.6419    3.9309  2.2629 13.2582  0.0000  0.0198   0.0286   0.0536    0.0336   0.0000   443.0514       2.78011       22.0458     0.0538117      -2.32684      0.178863      0.401964      0.559688      0.610360      0.706422      0.736538      0.769417
  78  10 3521.6726    3.0837  4.2004 12.5393  0.0004  0.0297   0.0166   0.0817    0.0283   0.0000   443.5309       2.30834       23.3651       2.14954      -1.68637     0.0829446      0.605257      0.818834      0.918542       1.02552       1.07304       1.12746
  78  11 3722.6778    2.2958  6.8263 12.2430 -0.0014  0.0488   0.0102   0.1317    0.0247   0.0000   443.6701       2.03805       20.2425       2.70125      -6.95924      -1.96085      0.996993       1.34033       1.51752       1.67471       1.79256       1.86455
  79   1 1351.1856    0.1405  0.1777 10.0511  0.0000  0.0078   0.0049   0.0225    0.0152   0.0000   440.7937    -0.0925636       22.1164      0.282694      -3.30379     -0.309158      0.159360      0.211367      0.228349      0.254521      0.285127      0.318241
  79   2 1688.9287    0.3665  0.4095 10.0529  0.0000  0.0090   0.0063   0.0218    0.0224   0.0000   441.4372     0.0189398       22.4496    -0.0565831      -3.12060      0.456160      0.181382      0.246612      0.270379      0.297395      0.320305      0.339568
  79   3 1964.9112    0.6947  0.8920 10.3627  0.0000  0.0124   0.0083   0.0334    0.0392   0.0000   442.4930     0.0133357       22.9027     -0.167286      -3.07016     -0.558617      0.251475      0.339461      0.377019      0.431306      0.453734      0.472470
  79   4 2223.6159    1.1752  1.2743 11.0407  0.0000  0.0149   0.0119   0.0404    0.0503   0.0000   442.5156      0.634779       22.2919      0.120223      -2.76790      0.431567      0.303288      0.417578      0.455372      0.497271      0.541669      0.565393
  79   5 2461.4929    1.9009  1.6665 11.8205  0.0000  0.0168   0.0165   0.0463    0.0420   0.0000   442.6114      0.698436       22.9760       1.21113      -3.41606   7.36473e-05      0.346016      0.458820      0.523420      0.583721      0.614659      0.643595
  79   6 2688.1007    2.8003  1.5087 12.7284  0.0000  0.0157   0.0253   0.0431    0.0421   0.0000   442.1199      0.760448       22.0417      0.528840      -3.85397    -0.0829567      0.321885      0.434201      0.488484      0.554550      0.584752      0.613255
  79   7 2909.4706    3.8747  1.3743 13.3294  0.0000  0.0145   0.0361   0.0399    0.0486   0.0000   442.5952      0.838454       21.2170       1.06474      -2.75098      0.101437      0.296164      0.403212      0.457013      0.500018      0.533291      0.557579
  79   8 3123.7379    4.4747  1.5086 13.7272  0.0000  0.0157   0.0403   0.0417    0.0440   0.0000   442.7971       1.52613       22.2229       1.71554      -2.48132     0.0827552      0.314200      0.436669      0.477479      0.552385      0.586613      0.596699
  79   9 3332.3190    3.8899  2.3826 13.2082 -0.0000  0.0201   0.0274   0.0545    0.0329   0.0000   442.7167       2.36399       21.3476       2.49483      -2.46686      -1.66910      0.409576      0.548761      0.619248      0.692441      0.726795      0.763247
  79  10 3537.2776    2.9991  4.2863 12.5857 -0.0004  0.0305   0.0162   0.0840    0.0273   0.0000   443.8497       2.89077       20.6804     -0.661465      -2.13037     -0.430122      0.626213      0.830071      0.937985       1.04538       1.09448       1.14295
  79  11 3738.9946    2.2535  7.0662 12.2218  0.0016  0.0503   0.0099   0.1366    0.0246   0.0000   444.3607      0.366570       20.1203       3.06676      -3.99198      -2.19320       1.02430       1.35691       1.54703       1.72773       1.84240       1.91464
  80   1 1358.4748    0.1399  0.1629 10.0480  0.0000  0.0074   0.0049   0.0200    0.0150   0.0000   440.3179    -0.0253038       22.3920   -0.00697271      -3.42157     0.0354791      0.174499      0.196235      0.227670      0.240522      0.271059      0.298827
  80   2 1697.0207    0.3560  0.4566 10.1055  0.0000  0.0097   0.0060   0.0235    0.0221   0.0000   441.6119    -0.0413071       21.9782      0.577950      -3.21904      0.452572      0.198128      0.259954      0.303660      0.342565      0.354044      0.362226
  80   3 1974.1465    0.7147  0.8933 10.3785  0.0000  0.0124   0.0084   0.0328    0.0409   0.0000   442.2588     -0.350972       22.5475     -0.218608      -2.45020      0.941893      0.246785      0.326219      0.390898      0.429912      0.445892      0.461356
  80   4 2233.9189    1.2017  1.3184 11.0975  0.0000  0.0152   0.0119   0.0410    0.0468   0.0000   442.3055     -0.453301       23.1092      0.123374      -2.24910     0.0863486      0.302393      0.411691      0.463553      0.529348      0.548469      0.588674
  80   5 2472.5100    1.9559  1.6681 11.7125  0.0000  0.0166   0.0163   0.0448    0.0434   0.0000   442.1834       1.09298       20.9541      0.115431      -2.87727     -0.631590      0.327663      0.456606      0.510315      0.578321      0.611673      0.643869
  80   6 2700.2314    2.8537  1.4745 12.7724  0.0000  0.0154   0.0260   0.0424    0.0441   0.0000   442.6367       1.35144       21.8112       1.09358      -2.86892     -0.146248      0.310050      0.426888      0.462543      0.535351      0.552331      0.579670
  80   7 2922.5580    3.9788  1.4105 13.3218  0.0003  0.0149   0.0360   0.0395    0.0475   0.0000   442.7224       1.75554       22.2928     -0.202808      -3.39591      0.518584      0.296671      0.410951      0.456113      0.516706      0.532594      0.565370
  80   8 3137.5452    4.4207  1.6457 13.6488  0.0000  0.0162   0.0377   0.0439    0.0403   0.0000   442.3237       3.52923       22.1353       1.57192      -3.71676     -0.625259      0.328388      0.453103      0.492626      0.563585      0.601664      0.632402
  80   9 3346.9118    3.8765  2.6010 12.9924  0.0000  0.0206   0.0253   0.0562    0.0336   0.0000   442.7269       2.61989       21.3925       2.29607      -1.51055     -0.939260      0.418473      0.560827      0.630485      0.706098      0.753916      0.787203
  80  10 3552.7216    2.8939  4.5354 12.5536  0.0002  0.0320   0.0153   0.0884    0.0276   0.0000   442.7069       2.61295       23.5075      0.918150      -3.41862      -3.04420      0.649104      0.878481      0.980568       1.10412       1.17815       1.21384
  80  11 3755.0326    2.1924  7.7206 12.2254 -0.0017  0.0558   0.0092   0.1485    0.0231   0.0000   443.4284       4.31512       18.8648       4.45951      -3.73055      -2.45465       1.09621       1.47631       1.69497       1.88848       2.01608       2.08463
  81   1 1365.7185    0.1386  0.1490 10.0602  0.0000  0.0073   0.0050   0.0182    0.0147   0.0000   440.4333     -0.208417       22.2507      0.107427      -3.45396      0.415012      0.145522      0.175724      0.213725      0.245523      0.259350      0.270584
  81   2 1705.0381    0.3728  0.4146 10.0707  0.0000  0.0088   0.0063   0.0214    0.0224   0.0000   441.2475     0.0316109       21.5911     -0.267883      -3.16522      0.624557      0.179134      0.237728      0.268129      0.306786      0.315808      0.325724
  81   3 1983.3033    0.7180  0.8684 10.4548  0.0000  0.0120   0.0085   0.0322    0.0379   0.0000   442.2972      0.147940       21.0969     -0.321939      -2.49272      0.921078      0.232744      0.313505      0.357988      0.401367      0.415461      0.427648
  81   4 2244.1709    1.2264  1.3806 11.0417  0.0000  0.0153   0.0117   0.0416    0.0457   0.0000   442.2727      0.657155       22.4266      0.370295      -4.12432     -0.305934      0.301637      0.399245      0.439024      0.496385      0.520385      0.550837
  81   5 2483.4744    1.9423  1.6313 11.8902  0.0000  0.0168   0.0167   0.0451    0.0400   0.0000   441.9183      0.159299       22.1891      0.507613      -2.49412     -0.329620      0.316408      0.436001      0.484945      0.543507      0.563628      0.603106
  81   6 2712.2816    2.9114  1.4967 12.7160 -0.0003  0.0155   0.0257   0.0410    0.0432   0.0000   442.4909       1.58628       22.0765      0.501319      -2.66227     0.0850712      0.307100      0.420317      0.465438      0.519051      0.561117      0.581235
  81   7 2935.5180    4.0244  1.4102 13.2880  0.0016  0.0146   0.0363   0.0392    0.0475   0.0000   443.1130       2.35434       22.2080      0.810436      -3.45611     -0.203649      0.290247      0.392969      0.437909      0.487715      0.517699      0.546467
  81   8 3151.2511    4.4844  1.6775 13.5331  0.0000  0.0160   0.0370   0.0435    0.0405   0.0000   442.8167       2.22120       22.6725       1.57035      -2.99247     0.0746335      0.315442      0.430192      0.474351      0.528834      0.564331      0.589946
  81   9 3361.4772    3.8362  2.7316 12.9258  0.0000  0.0213   0.0243   0.0571    0.0333   0.0000   442.4454       2.03607       21.6224       2.22436      -1.51015     -0.646219      0.425572      0.571422      0.650569      0.722087      0.779550      0.808848
  81  10 3567.9533    2.9009  4.8293 12.4856  0.0000  0.0338   0.0147   0.0935    0.0279   0.0000   443.8952       3.81609       22.3547       3.00201      -1.15338     -0.991525      0.669609      0.894782       1.01365       1.14100       1.21153       1.26726
  81  11 3771.1820    2.1555  7.6830 12.1926  0.0009  0.0554   0.0091   0.1484    0.0230   0.0000   442.5192       1.29035       21.0494     -0.272338      -2.03624      -2.85408       1.08963       1.46910       1.66329       1.87734       1.99564       2.07832
  82   1 1372.8893    0.1404  0.1705 10.0322  0.0000  0.0073   0.0048   0.0192    0.0148   0.0000   440.4625     0.0475944       22.2152     -0.476913      -3.43011     0.0357145      0.158979      0.193873      0.219609      0.238184      0.281672      0.297013
  82   2 1712.9620    0.3802  0.5068 10.0476  0.0000  0.0099   0.0060   0.0255    0.0239   0.0000   441.7083     -0.312585       22.6383     0.0944356      -3.76970     -0.692796      0.190689      0.259200      0.293894      0.331682      0.347001      0.365052
  82   3 1992.3935    0.7323  0.8856 10.4917  0.0000  0.0121   0.0086   0.0324    0.0385   0.0000   442.3313     -0.276032       21.8967      0.595754      -2.89784    -0.0472768      0.240789      0.319649      0.359224      0.402200      0.423030      0.433513
  82   4 2254.3235    1.2666  1.2864 11.1594  0.0000  0.0147   0.0125   0.0393    0.0471   0.0000   442.0811     -0.324162       23.2714      0.525200      -4.14833     -0.606592      0.291178      0.394643      0.437687      0.500012      0.523655      0.540657
  82   5 2494.3803    2.0651  1.6962 11.8121  0.0000  0.0163   0.0170   0.0449    0.0430   0.0000   442.9005      0.544765       22.5740      0.294779      -3.26404     -0.319234      0.326393      0.429850      0.493842      0.559612      0.588697      0.615457
  82   6 2724.2691    3.0432  1.4305 12.7215  0.0000  0.0146   0.0272   0.0400    0.0473   0.0000   442.1893       1.08262       21.7733      0.359861      -3.40931     -0.287878      0.294882      0.402021      0.447577      0.505214      0.528446      0.563288
  82   7 2948.4210    4.0502  1.4549 13.3703  0.0000  0.0149   0.0358   0.0402    0.0461   0.0000   442.8584       1.20484       22.7005       1.05205      -4.00689     -0.163601      0.292423      0.403760      0.434492      0.497736      0.525380      0.563135
  82   8 3164.8996    4.3819  1.6720 13.6116  0.0000  0.0162   0.0365   0.0438    0.0391   0.0000   442.7042       2.97298       22.2346       1.69070      -3.69317     -0.209978      0.315241      0.434354      0.480376      0.545955      0.576863      0.609920
  82   9 3375.9494    3.7628  2.8671 12.9003 -0.0000  0.0220   0.0233   0.0587    0.0322   0.0000   442.5822       3.18528       19.8032       1.20911      -2.18755     -0.189995      0.427149      0.584614      0.648380      0.731244      0.767779      0.806473
  82  10 3583.2657    2.8219  4.9207 12.5166  0.0000  0.0349   0.0141   0.0947    0.0268   0.0000   443.4559       3.42379       21.5949      0.210133      -4.47591       1.41262      0.669762      0.926169       1.03579       1.16533       1.22902       1.30893
  83   1 1380.0250    0.1523  0.1610 10.0293  0.0000  0.0068   0.0049   0.0171    0.0148   0.0000   440.5244  -8.95189e-05       22.1779     0.0542318      -3.78655     0.0770253      0.142977      0.194881      0.231400      0.238707      0.288844      0.297356
  83   2 1720.8129    0.4023  0.4667 10.0920  0.0000  0.0091   0.0064   0.0225    0.0235   0.0000   441.3005     0.0314183       22.1474      0.132858      -3.78724     0.0955426      0.172531      0.237055      0.272812      0.304007      0.326310      0.349372
  83   3 2001.4327    0.7574  0.9598 10.4515  0.0000  0.0127   0.0086   0.0336    0.0419   0.0000   442.2361      0.359675       22.2965       1.01481      -2.68286      -1.73543      0.247197      0.338241      0.372444      0.426441      0.448453      0.470100
  83   4 2264.3516    1.2997  1.4336 11.0898  0.0000  0.0154   0.0119   0.0413    0.0441   0.0000   441.5817     -0.490526       22.7887     -0.151144      -1.85004      0.561447      0.293105      0.393580      0.439377      0.505260      0.522046      0.553358
  83   5 2505.2073    2.0963  1.6327 11.9194  0.0000  0.0161   0.0175   0.0437    0.0428   0.0000   442.9590      0.119503       22.5336      0.636219      -1.91360    -0.0677059      0.316037      0.427793      0.472054      0.548802      0.580569      0.613517
  83   6 2736.2004    3.0632  1.4761 12.7717  0.0000  0.0150   0.0270   0.0408    0.0472   0.0000   441.9448      0.926565       21.7357      0.583896      -3.01280     -0.579880      0.294661      0.391037      0.447135      0.495866      0.520593      0.547009
  83   7 2961.2223    4.1042  1.4111 13.5543  0.0000  0.0145   0.0376   0.0403    0.0466   0.0000   442.5656       1.61756       22.0673      0.629269      -3.35474     -0.231301      0.291598      0.389037      0.434094      0.483081      0.518097      0.548774
  83   8 3178.4658    4.4271  1.7712 13.5115  0.0000  0.0162   0.0353   0.0447    0.0392   0.0000   443.0149       3.36481       23.2469      0.699785      -2.66560     0.0146632      0.319673      0.429442      0.492278      0.546390      0.577878      0.621422
  83   9 3390.3437    3.6807  2.9266 12.9748  0.0000  0.0225   0.0228   0.0603    0.0306   0.0000   442.7053       3.48737       22.0645      0.633295      -2.12528     -0.769593      0.440016      0.600902      0.662773      0.750671      0.775785      0.831163
  83  10 3598.4837    2.7823  5.3121 12.4830  0.0002  0.0370   0.0133   0.1011    0.0271   0.0000   442.7791       2.95437       24.2302       2.39027      -3.45182     -0.210550      0.701988      0.963599       1.09011       1.20858       1.28074       1.34013
  84   1 1387.0870    0.1554  0.1689 10.0390  0.0000  0.0064   0.0049   0.0180    0.0147   0.0000   440.5477     -0.204298       21.9355     -0.144752      -3.36576      0.175534      0.129275      0.165315      0.196580      0.210993      0.234755      0.245911
  84   2 1728.5767    0.3955  0.5248 10.1058  0.0000  0.0100   0.0061   0.0257    0.0242   0.0000   441.4798      0.139754       22.1107      0.406039      -3.50667     -0.905964      0.194648      0.262378      0.292995      0.329728      0.347681      0.357931
  84   3 2010.4092    0.7852  0.9514 10.4734  0.0000  0.0126   0.0087   0.0323    0.0425   0.0000   441.8304      0.514153       22.0413      0.206300      -2.93851      0.210387      0.237949      0.319420      0.361547      0.403854      0.430022      0.448387
  84   4 2274.3335    1.3260  1.4531 11.1590  0.0000  0.0155   0.0121   0.0422    0.0448   0.0000   442.4197      0.743889       21.8584      0.491465      -4.26786      0.258679      0.299822      0.405931      0.456063      0.509188      0.547505      0.564642
  84   5 2515.9444    2.1483  1.6868 11.8390  0.0000  0.0162   0.0173   0.0433    0.0435   0.0000   442.7666      0.345386       21.7935      0.863886      -2.58824    -0.0149931      0.309020      0.420797      0.465396      0.530142      0.561320      0.588414
  84   6 2748.0530    3.1564  1.4573 12.9293  0.0000  0.0147   0.0278   0.0406    0.0428   0.0000   442.7081       1.06688       22.4605      0.917832      -3.83849     -0.835535      0.288429      0.390320      0.446508      0.492050      0.515218      0.540904
  84   7 2973.9462    4.2290  1.4332 13.5191  0.0000  0.0146   0.0376   0.0390    0.0457   0.0000   442.7958       2.10872       22.1583       1.31118      -3.07296     -0.384955      0.292598      0.394334      0.451847      0.502466      0.528508      0.551741
  84   8 3192.0156    4.3511  1.7643 13.6054  0.0000  0.0165   0.0347   0.0443    0.0368   0.0000   442.8545       1.69863       21.2470       1.48376      -3.21362     -0.360791      0.316051      0.421612      0.476364      0.519294      0.566160      0.583088
  84   9 3404.6940    3.5944  3.0080 12.9695 -0.0000  0.0231   0.0221   0.0615    0.0306   0.0000   442.3231       3.38012       22.1402       2.24053      -3.55857      -1.61923      0.443296      0.598490      0.674807      0.758658      0.800220      0.841907
  84  10 3613.6086    2.7101  5.5493 12.4647 -0.0002  0.0392   0.0126   0.1057    0.0272   0.0000   441.7024       1.65842       23.8605       2.29669      -3.81249      -1.00881      0.743778      0.990422       1.12998       1.27259       1.34932       1.40463
  85   1 1394.1427    0.1503  0.1620 10.0416  0.0000  0.0077   0.0049   0.0169    0.0147   0.0000   440.3307     0.0487188       21.6562      0.297899      -3.55351      0.375259      0.158839      0.202906      0.274317      0.283000      0.342719      0.329936
  85   2 1736.2628    0.4156  0.5181 10.0533  0.0000  0.0096   0.0062   0.0243    0.0247   0.0000   441.2785      0.468511       22.3081     -0.408073      -3.54388      0.601341      0.177835      0.235934      0.269756      0.313876      0.321822      0.333720
  85   3 2019.3522    0.7855  1.0018 10.4764  0.0000  0.0129   0.0086   0.0342    0.0421   0.0000   441.8324   -0.00713157       22.0347      0.727066      -2.70885    -0.0308447      0.245969      0.339352      0.378080      0.430055      0.453635      0.472368
  85   4 2284.2266    1.3601  1.4775 11.1413 -0.0001  0.0155   0.0122   0.0422    0.0461   0.0000   442.4788      0.232780       21.4664     -0.303627      -2.89378     0.0132060      0.290525      0.396695      0.431857      0.498483      0.520220      0.558008
  85   5 2526.5996    2.1904  1.6548 12.0617  0.0000  0.0163   0.0181   0.0435    0.0411   0.0000   442.2751      0.159819       21.7092      0.408624      -2.77101     -0.274861      0.308656      0.414230      0.467101      0.515829      0.548066      0.568298
  85   6 2759.8566    3.1546  1.5315 12.8261  0.0000  0.0151   0.0269   0.0409    0.0434   0.0000   442.2379      0.880906       21.3241       1.75367      -2.75216     0.0637356      0.285568      0.382126      0.425582      0.485984      0.498332      0.527907
  85   7 2986.5774    4.3013  1.4197 13.3947  0.0000  0.0142   0.0376   0.0379    0.0487   0.0000   442.8124       1.62200       21.8477       1.74029      -2.02043      -1.81405      0.272924      0.367162      0.402039      0.459808      0.473002      0.502673
  85   8 3205.4054    4.3761  1.8461 13.4933  0.0000  0.0167   0.0339   0.0456    0.0382   0.0000   442.6796       2.37223       22.7535       1.47456      -2.79684      -2.36300      0.318432      0.435797      0.484102      0.551970      0.586228      0.620968
  85   9 3418.8781    3.6058  3.2051 12.8065  0.0000  0.0232   0.0207   0.0635    0.0306   0.0000   442.5508       2.24616       21.2896      0.783980      -2.37856      -2.20898      0.446574      0.591748      0.682160      0.747865      0.804029      0.841331
  85  10 3628.5245    2.6728  5.8746 12.4258 -0.0001  0.0407   0.0118   0.1119    0.0266   0.0000   442.0925       3.26272       21.8868       3.96905      -3.45780      -1.20324      0.759609       1.03364       1.16571       1.29447       1.37000       1.45286
  86   1 1401.1079    0.1523  0.1574 10.0515  0.0000  0.0062   0.0048   0.0182    0.0144   0.0000   440.6266     -0.302444       22.1144      0.184054      -3.67799     0.0512783      0.113157      0.149110      0.176574      0.189383      0.209041      0.238141
  86   2 1743.8936    0.4168  0.5715 10.0884  0.0000  0.0099   0.0062   0.0273    0.0255   0.0000   441.4852     -0.255014       22.3370      0.433844      -3.70414      0.444961      0.187124      0.250948      0.295721      0.320096      0.333569      0.359317
  86   3 2028.2323    0.8110  1.0293 10.5325  0.0000  0.0129   0.0088   0.0350    0.0432   0.0000   442.2589     -0.223659       22.9221      0.402813      -3.52903      0.380733      0.234251      0.315424      0.350958      0.399540      0.426373      0.440614
  86   4 2294.0411    1.4043  1.4483 11.2462  0.0000  0.0153   0.0125   0.0401    0.0451   0.0000   442.2186      0.273588       22.5675      0.119660      -2.96922    -0.0816315      0.288449      0.380628      0.432499      0.489393      0.522732      0.546431
  86   5 2537.2346    2.2520  1.6284 12.0282  0.0000  0.0161   0.0185   0.0414    0.0438   0.0000   442.4322      0.885390       22.9178       2.18498      -2.75709      -1.20874      0.304481      0.412077      0.467895      0.529397      0.568460      0.578873
  86   6 2771.5729    3.2762  1.5498 12.7286  0.0000  0.0152   0.0269   0.0391    0.0460   0.0000   442.5529       1.27238       22.3503      0.580688      -3.04644     -0.176661      0.285181      0.383018      0.426864      0.481428      0.515738      0.529876
  86   7 2999.1392    4.2584  1.4355 13.5917  0.0000  0.0143   0.0375   0.0395    0.0440   0.0000   442.2697       1.40794       22.2515      0.644033      -3.48222     -0.519893      0.272486      0.365333      0.413275      0.471536      0.494185      0.521373
  86   8 3218.7361    4.2946  1.9116 13.4967  0.0000  0.0170   0.0325   0.0464    0.0369   0.0000   443.5742       2.37635       21.9707      0.983383      -3.71882     -0.925822      0.319340      0.426963      0.486658      0.533766      0.575619      0.603363
  86   9 3433.0316    3.5233  3.4913 12.7045  0.0001  0.0248   0.0193   0.0672    0.0315   0.0000   442.7100       2.89946       21.1999       1.88501      -2.58749      -1.29094      0.470359      0.626870      0.696704      0.784492      0.840242      0.883439
  86  10 3643.4767    2.6188  5.9990 12.4520  0.0000  0.0414   0.0116   0.1143    0.0266   0.0000   445.4173       1.84148       20.4063       2.20295      -3.48290      -1.45527      0.774531       1.03328       1.17114       1.30192       1.37815       1.44830
  87   1 1408.0407    0.1618  0.1620 10.0303  0.0000  0.0070   0.0049   0.0145    0.0146   0.0000   440.1986    -0.0118034       22.2035      0.269387      -3.58223     -0.220653      0.133523      0.171433      0.185600      0.212056      0.222561      0.236667
  87   2 1751.4413    0.4203  0.5212 10.1575  0.0000  0.0098   0.0063   0.0241    0.0245   0.0000   441.1891     -0.278454       22.4627      0.251674      -3.41700     -0.173733      0.183943      0.252728      0.288232      0.307549      0.329273      0.342494
  87   3 2037.0366    0.8230  1.0880 10.4833  0.0000  0.0131   0.0087   0.0368    0.0453   0.0000   441.9209      0.172096       22.3132     -0.490776      -3.60666       1.40111      0.235215      0.321647      0.355964      0.404766      0.423766      0.449990
  87   4 2303.8023    1.4413  1.5053 11.1837  0.0000  0.0152   0.0123   0.0413    0.0445   0.0000   441.9848      0.626845       21.8559      0.320469      -3.71166     -0.209249      0.279660      0.374595      0.414041      0.467947      0.500518      0.520853
  87   5 2547.7997    2.2340  1.7235 12.1800  0.0000  0.0165   0.0180   0.0447    0.0382   0.0000   441.9575      0.108500       21.8417     -0.675184      -2.59004     -0.370876      0.312652      0.426142      0.479686      0.528564      0.561635      0.583032
  87   6 2783.2725    3.3608  1.5222 12.9951  0.0000  0.0151   0.0284   0.0403    0.0439   0.0000   442.6195      0.704901       22.5925      0.882746      -3.57144     -0.123858      0.280204      0.383601      0.429433      0.492475      0.511654      0.546398
  87   7 3011.6254    4.2883  1.5071 13.4641  0.0000  0.0149   0.0361   0.0387    0.0453   0.0000   442.6471       1.38614       21.9660      0.854356      -3.08127      0.636631      0.275812      0.371972      0.422420      0.467061      0.493998      0.528920
  87   8 3231.9820    4.3283  1.9990 13.4019  0.0000  0.0172   0.0313   0.0467    0.0362   0.0000   442.8048       2.61454       23.8269      0.758933      -3.65156      0.418371      0.312879      0.437031      0.483578      0.547925      0.581257      0.606912
  87   9 3447.1139    3.4309  3.4324 12.8217 -0.0001  0.0246   0.0193   0.0679    0.0298   0.0000   442.8289       3.27186       21.8608      0.212664      -4.61033      -1.00511      0.461066      0.620840      0.698187      0.790519      0.834009      0.876960
  87  10 3658.3229    2.5626  6.2382 12.4800 -0.0000  0.0434   0.0111   0.1204    0.0253   0.0000   443.4046       3.53657       20.9689     -0.949186      -1.30838     -0.531883      0.784492       1.06734       1.22171       1.34248       1.44200       1.51340
  88   1 1414.9251    0.1682  0.2014 10.0454  0.0000  0.0070   0.0048   0.0199    0.0149   0.0000   440.3611     -0.285462       22.0615   -0.00600326      -3.59844      0.276454      0.139734      0.178537      0.213925      0.229813      0.236492      0.246544
  88   2 1758.9302    0.4471  0.5330 10.1416  0.0000  0.0092   0.0065   0.0241    0.0251   0.0000   441.1419     -0.244853       22.5979      0.245431      -3.40906      0.606751      0.171846      0.221403      0.251910      0.288670      0.298913      0.315678
  88   3 2045.8195    0.8454  1.0786 10.5350  0.0000  0.0133   0.0089   0.0351    0.0453   0.0000   442.6175     -0.348566       22.3169   -0.00638210      -2.76028    -0.0100755      0.232372      0.328678      0.358880      0.414808      0.430650      0.457279
  88   4 2313.4480    1.4278  1.6098 11.2591  0.0000  0.0160   0.0118   0.0431    0.0397   0.0000   442.9326     -0.272946       22.1746       1.26656      -3.11125     -0.503205      0.289707      0.389618      0.438887      0.497739      0.523940      0.551079
  88   5 2558.2842    2.2783  1.7028 12.1818  0.0000  0.0162   0.0184   0.0444    0.0398   0.0000   442.2099      0.393694       22.0026      0.380789      -3.00830     -0.910820      0.297159      0.399300      0.454828      0.513935      0.532767      0.561551
  88   6 2794.7891    3.3587  1.6286 12.8729  0.0000  0.0152   0.0269   0.0414    0.0413   0.0000   443.0124      0.416416       23.0364      0.721876      -3.91219     -0.485283      0.278614      0.374507      0.424660      0.478367      0.503449      0.525355
  88   7 3024.0656    4.3782  1.4619 13.6295  0.0000  0.0146   0.0377   0.0386    0.0450   0.0000   443.0720       2.54700       22.9215       1.16862      -4.14190     -0.263618      0.272082      0.367577      0.407280      0.475290      0.498709      0.517237
  88   8 3245.1818    4.3674  2.1656 13.2425  0.0000  0.0178   0.0298   0.0474    0.0371   0.0000   442.4817       2.32884       22.2618      0.864712      -1.78896     -0.680837      0.330207      0.449680      0.510366      0.562041      0.600644      0.640794
  88   9 3461.1856    3.3790  3.8850 12.7514  0.0002  0.0267   0.0177   0.0743    0.0287   0.0000   442.4642       2.08777       21.6160      0.578633      -1.61941      -2.77590      0.491304      0.668317      0.757568      0.846979      0.911591      0.950517
  88  10 3673.1557    2.4982  6.3768 12.4786  0.0006  0.0457   0.0109   0.1209    0.0251   0.0000   442.5724       2.80006       20.3186       4.14046      -5.79463     -0.981117      0.819968       1.10574       1.27966       1.40447       1.50662       1.57851
  89   1 1421.7345    0.1593  0.1970 10.0372  0.0000  0.0074   0.0047   0.0183    0.0147   0.0000   440.5641     -0.184737       22.2130     -0.347138      -3.83293      0.195907      0.134069      0.184036      0.207228      0.240507      0.251053      0.269873
  89   2 1766.3289    0.4463  0.5619 10.1526  0.0000  0.0098   0.0063   0.0248    0.0252   0.0000   441.2878     -0.290780       22.3949      0.184851      -3.24898      0.576100      0.175257      0.238973      0.275250      0.302130      0.330870      0.345355
  89   3 2054.5336    0.8385  1.0779 10.6471  0.0000  0.0132   0.0089   0.0360    0.0434   0.0000   441.7379      0.166854       23.1238     -0.437629      -2.95485     0.0603469      0.240313      0.319228      0.369336      0.410752      0.435805      0.465038
  89   4 2322.9938    1.4765  1.6249 11.2742  0.0000  0.0162   0.0122   0.0424    0.0410   0.0000   442.3523      0.238745       22.2490      0.173330      -3.79878      -1.12486      0.293219      0.389997      0.436302      0.491309      0.529659      0.558436
  89   5 2568.7241    2.3245  1.7694 12.1670  0.0000  0.0164   0.0182   0.0447    0.0391   0.0000   442.5303       1.90726       22.8740       1.38890      -2.81082     -0.743571      0.304040      0.403934      0.456649      0.518269      0.555890      0.579578
  89   6 2806.3673    3.3990  1.5137 13.1079  0.0000  0.0149   0.0290   0.0412    0.0423   0.0000   443.1101       1.29607       22.6247      0.290341      -3.45681     -0.135691      0.265693      0.370628      0.399970      0.458913      0.486772      0.508226
  89   7 3036.3706    4.3778  1.4391 13.7966  0.0000  0.0143   0.0386   0.0400    0.0411   0.0000   442.9472       2.40382       22.5731       1.07848      -2.88127     -0.974260      0.262737      0.349956      0.389018      0.453218      0.481003      0.503914
  89   8 3258.3315    4.3028  2.0995 13.3758 -0.0000  0.0177   0.0302   0.0472    0.0361   0.0000   442.6454       3.09755       21.5537       1.11436      -3.07847   -0.00684031      0.329538      0.448789      0.500298      0.565610      0.600827      0.623062
  89   9 3475.0877    3.3227  3.8702 12.8027 -0.0005  0.0271   0.0178   0.0752    0.0289   0.0000   443.1742       3.20460       20.7271      0.649363      -3.14961      -1.62150      0.487245      0.654003      0.743373      0.839364      0.885738      0.929690
  89  10 3687.7509    2.4237  6.7030 12.5288 -0.0021  0.0483   0.0105   0.1285    0.0238   0.0000   443.3406       4.86725       23.0320       1.10027      -2.06784      -1.79247      0.855410       1.16732       1.31907       1.46818       1.55072       1.65754
  90   1 1428.4983    0.1694  0.2187 10.0381  0.0000  0.0074   0.0047   0.0202    0.0149   0.0000   440.3822   -0.00309867       22.3647    0.00668247      -3.53366     0.0533257      0.138879      0.183187      0.219512      0.236914      0.251322      0.262552
  90   2 1773.6796    0.4511  0.6097 10.1088  0.0000  0.0103   0.0062   0.0263    0.0270   0.0000   441.0385     -0.331076       22.7165      0.337593      -3.97378     -0.247780      0.193197      0.264738      0.290006      0.318283      0.348052      0.370757
  90   3 2063.1848    0.8703  1.1435 10.5839  0.0000  0.0136   0.0090   0.0366    0.0465   0.0000   441.5198     -0.306003       23.4641      0.590351      -4.92183     -0.724297      0.239523      0.321909      0.364874      0.423631      0.432109      0.461724
  90   4 2332.4943    1.5111  1.6219 11.3098  0.0000  0.0164   0.0125   0.0420    0.0424   0.0000   442.3186     -0.134444       21.9441      0.377621      -3.21098     -0.789371      0.285849      0.394189      0.429390      0.492941      0.532037      0.549792
  90   5 2579.0696    2.3350  1.7532 12.2080  0.0000  0.0167   0.0184   0.0438    0.0396   0.0000   442.0350       1.12644       22.6901      0.729206      -3.80257       1.12223      0.300295      0.411650      0.461392      0.518101      0.554321      0.570347
  90   6 2817.7979    3.4533  1.5780 12.9891  0.0000  0.0149   0.0282   0.0408    0.0426   0.0000   442.9326      0.904138       22.8498      0.368756      -3.32675      0.389431      0.273859      0.371903      0.413975      0.465053      0.495836      0.531429
  90   7 3048.6405    4.4127  1.6054 13.5348  0.0000  0.0149   0.0356   0.0412    0.0421   0.0000   442.9468       2.38128       22.3065       1.31374      -3.45174     -0.184696      0.274601      0.368097      0.404445      0.459445      0.478931      0.506953
  90   8 3271.3152    4.2213  2.2794 13.3896  0.0000  0.0184   0.0284   0.0505    0.0319   0.0000   442.3083       2.34355       21.8788       1.10955      -2.89334     -0.513942      0.327499      0.442003      0.495850      0.572631      0.592823      0.631839
  90   9 3488.9629    3.2549  4.0894 12.8271  0.0007  0.0286   0.0171   0.0785    0.0279   0.0000   443.2995       3.12315       22.3131       1.81416      -4.09604      -1.12514      0.507304      0.688046      0.781621      0.879319      0.919455      0.979034
  90  10 3702.4081    2.4005  6.7984 12.4789  0.0018  0.0485   0.0102   0.1300    0.0233   0.0000   442.9810       1.83595       22.8649     -0.233091      0.318602      0.592163      0.838885       1.13727       1.30037       1.44454       1.52735       1.60800
  91   0  969.9974    0.0352  0.0086 10.3376  0.0000  0.0110   0.0065   0.0062    0.0123   0.0000   436.9117     -0.845288       22.2476      0.825733      -3.39089     -0.561809      0.216943      0.336722      0.365862      0.322541      0.428225      0.382334
  91   1 1435.2342    0.1646  0.1935 10.0165  0.0000  0.0070   0.0046   0.0179    0.0146   0.0000   440.3849     -0.223489       22.2336      0.198145      -3.68375      0.231057      0.122304      0.155806      0.197538      0.219292      0.212250      0.237367
  91   2 1780.9640    0.4701  0.6440 10.1071  0.0000  0.0104   0.0063   0.0270    0.0276   0.0000   441.1343     -0.144929       22.2395     0.0808435      -3.51497     -0.306913      0.177845      0.243956      0.279049      0.304574      0.323854      0.343544
  91   3 2071.7940    0.8836  1.1440 10.6069  0.0000  0.0132   0.0089   0.0367    0.0445   0.0000   442.3517     -0.252518       22.8199      0.502625      -3.15106     -0.708130      0.231806      0.312461      0.347478      0.398765      0.427949      0.438268
  91   4 2341.9058    1.5495  1.6211 11.3993  0.0000  0.0161   0.0129   0.0431    0.0423   0.0000   442.0638      0.914420       22.8946     -0.293854      -2.73794     -0.174834      0.284910      0.383596      0.430866      0.485979      0.519715      0.547790
  91   5 2589.3948    2.4450  1.7191 12.2352 -0.0000  0.0161   0.0190   0.0430    0.0400   0.0000   442.9225       1.40449       22.5768      0.303830      -3.03547     -0.763421      0.284082      0.382547      0.436527      0.485454      0.510263      0.543230
  91   6 2829.2018    3.5646  1.5356 13.0803  0.0000  0.0147   0.0294   0.0396    0.0433   0.0000   442.7299       1.92295       21.3453    -0.0690652      -3.49026     0.0456601      0.261680      0.350443      0.404537      0.442624      0.472007      0.491754
  91   7 3060.8252    4.4427  1.5620 13.6261  0.0000  0.0147   0.0363   0.0403    0.0404   0.0000   443.0350       2.76848       22.7649      0.995539      -3.45100     -0.792929      0.263257      0.355135      0.398593      0.447114      0.473200      0.499590
  91   8 3284.3209    4.1694  2.3036 13.2787  0.0000  0.0186   0.0277   0.0505    0.0338   0.0000   443.2786       2.98347       22.1485       1.68559      -2.60211    -0.0369108      0.322561      0.441726      0.495406      0.561634      0.594058      0.632497
  91   9 3502.7349    3.1719  4.0188 12.8375 -0.0014  0.0286   0.0171   0.0797    0.0281   0.0000   443.0188       1.75124       22.9279       2.56666      -1.66847      -1.30461      0.507935      0.682678      0.775619      0.866277      0.928344      0.968393
  92   1 1441.9232    0.1683  0.2206 10.0410  0.0000  0.0078   0.0046   0.0189    0.0148   0.0000   440.1855   -0.00543068       21.8194     -0.364692      -3.89331    0.00450893      0.149765      0.206766      0.229743      0.263015      0.273919      0.286236
  92   2 1788.1948    0.4804  0.6362 10.1514  0.0000  0.0101   0.0063   0.0262    0.0273   0.0000   440.9216     -0.103752       21.9041     -0.157473      -2.91693    -0.0429846      0.174181      0.229742      0.271655      0.295567      0.315889      0.334767
  92   3 2080.3549    0.9180  1.1203 10.7712  0.0000  0.0133   0.0093   0.0355    0.0435   0.0000   442.0586     0.0740982       22.0260     -0.222021      -3.82193     -0.604854      0.230325      0.313439      0.351531      0.396956      0.411897      0.439914
  92   4 2351.2479    1.5626  1.6271 11.4690  0.0000  0.0158   0.0127   0.0432    0.0398   0.0000   441.9236     -0.241697       23.3952     -0.313845      -3.60796      0.241886      0.279153      0.376188      0.420676      0.472528      0.504540      0.535296
  92   5 2599.6576    2.5279  1.7792 12.2203  0.0000  0.0163   0.0189   0.0424    0.0409   0.0000   442.2504      0.475370       23.0138      0.335801      -3.67615     -0.301356      0.288848      0.391069      0.437670      0.495756      0.529643      0.544708
  92   6 2840.5344    3.6699  1.5004 13.1028  0.0000  0.0142   0.0298   0.0389    0.0439   0.0000   442.9656       1.76411       21.7622      0.772879      -3.54346     0.0780182      0.250402      0.335872      0.381064      0.425052      0.457045      0.478714
  92   7 3072.9139    4.5589  1.5536 13.6327  0.0000  0.0147   0.0367   0.0392    0.0412   0.0000   442.9640       1.82072       22.0930      0.556142      -3.67035     -0.165509      0.253853      0.344988      0.375879      0.431890      0.451571      0.481021
  92   8 3297.2337    4.1510  2.4177 13.2171 -0.0000  0.0188   0.0264   0.0511    0.0337   0.0000   442.4808       2.43284       22.1719       1.19188      -2.02452      -1.31949      0.329179      0.437378      0.489129      0.551664      0.594612      0.621700
  92   9 3516.4915    3.1562  4.6133 12.7434  0.0022  0.0322   0.0156   0.0865    0.0291   0.0000   443.1914       3.27072       23.3998       1.99617      -2.64132      -1.43467      0.558392      0.766770      0.873561      0.976776       1.04315       1.09403
  93   0  980.3292    0.0329  0.0085 10.3317  0.0000  0.0120   0.0076   0.0080    0.0122   0.0000   436.9954      0.374866       21.2853     -0.199856      -3.17999     -0.881802      0.157742      0.249229      0.292025      0.506600      0.351995      0.479386
  93   1 1448.5621    0.1855  0.1950 10.0016  0.0000  0.0064   0.0048   0.0164    0.0147   0.0000   440.1092      0.111636       22.2826    -0.0860337      -3.72064    -0.0870833      0.115951      0.151053      0.180344      0.192108      0.208498      0.219844
  93   2 1795.3607    0.4842  0.6120 10.1686  0.0000  0.0099   0.0064   0.0249    0.0272   0.0000   440.9160     -0.354346       22.5824     -0.107698      -3.51713     0.0590723      0.169158      0.232642      0.263513      0.287276      0.315193      0.341006
  93   3 2088.8587    0.9069  1.1268 10.8166  0.0000  0.0134   0.0093   0.0367    0.0431   0.0000   441.7183      0.348770       21.8370      0.504900      -3.73118      0.552027      0.230803      0.307385      0.355277      0.400566      0.419854      0.444901
  93   4 2360.5118    1.5718  1.7533 11.4911  0.0000  0.0169   0.0123   0.0449    0.0377   0.0000   442.3004      0.746849       22.7049     0.0463032      -3.20166     0.0892293      0.289160      0.396241      0.443653      0.501149      0.530815      0.564900
  93   5 2609.8650    2.5794  1.7303 12.2422  0.0000  0.0157   0.0195   0.0425    0.0422   0.0000   442.6357      0.882328       21.8342      0.219811      -4.21696     -0.216077      0.269375      0.367206      0.409714      0.480523      0.502617      0.526391
  93   6 2851.7744    3.6806  1.5862 13.0479  0.0000  0.0145   0.0292   0.0405    0.0438   0.0000   442.9410       1.49828       22.0937      0.236815      -3.10538      0.370944      0.250072      0.337561      0.380887      0.437091      0.459375      0.478526
  93   7 3084.9686    4.5369  1.5998 13.6304  0.0000  0.0149   0.0362   0.0401    0.0412   0.0000   443.1947       3.22832       22.3603      0.721575      -3.84860      -1.02343      0.253835      0.351063      0.392567      0.439519      0.469227      0.488567
  93   8 3310.1004    4.0982  2.6018 13.1843  0.0000  0.0199   0.0251   0.0529    0.0320   0.0000   443.2769       2.52889       22.3295       2.33729      -1.60265      -1.49958      0.340396      0.462076      0.519500      0.583514      0.617736      0.655523
  93   9 3530.1730    3.0673  4.4890 12.7347 -0.0017  0.0312   0.0152   0.0862    0.0288   0.0000   442.7376       2.87849       21.5268       2.69414      -6.27329      0.365731      0.536911      0.717897      0.818370      0.916777      0.972367       1.03227
  94   1 1455.1538    0.1877  0.2653  9.9755  0.0000  0.0081   0.0045   0.0209    0.0153   0.0000   440.3137     -0.303205       22.1242      0.208671      -3.55669      0.136977      0.134450      0.175471      0.208413      0.228015      0.244911      0.261237
  94   2 1802.4856    0.5014  0.6591 10.1868  0.0000  0.0101   0.0064   0.0267    0.0278   0.0000   441.0718  -7.35338e-06       22.6228      0.210302      -2.95506     -0.656516      0.173116      0.230663      0.262135      0.289642      0.313733      0.326453
  94   3 2097.2895    0.9496  1.2251 10.6304  0.0000  0.0137   0.0091   0.0369    0.0464   0.0000   441.7956      0.286917       22.5205      0.269549      -3.46703    0.00121967      0.237993      0.325467      0.361533      0.402868      0.427162      0.455081
  94   4 2369.7207    1.6321  1.7090 11.4899  0.0000  0.0165   0.0129   0.0440    0.0409   0.0000   442.0721      0.719788       22.2528       1.28204      -3.84308     -0.535765      0.284594      0.391705      0.443756      0.493940      0.529467      0.552474
  94   5 2620.0261    2.5931  1.7067 12.3338  0.0000  0.0160   0.0196   0.0414    0.0403   0.0000   442.7195      0.945102       22.7584      0.784586      -3.38352      -1.21300      0.267933      0.371073      0.414054      0.475296      0.500781      0.521899
  94   6 2862.9865    3.7905  1.5602 13.1378  0.0000  0.0146   0.0302   0.0389    0.0439   0.0000   442.9521      0.898129       22.8193      0.253638      -2.94972      0.110673      0.254375      0.348536      0.385852      0.443899      0.481128      0.493538
  94   7 3096.9066    4.5260  1.6539 13.7083  0.0000  0.0152   0.0356   0.0410    0.0382   0.0000   443.2192       1.79679       22.4474       1.32030      -2.78113     -0.110292      0.263469      0.356218      0.393809      0.447262      0.479994      0.512213
  94   8 3322.8839    4.0431  2.6134 13.2002  0.0000  0.0200   0.0249   0.0539    0.0325   0.0000   443.0881       1.79618       22.4752      0.314776      -3.30196      -1.39474      0.342583      0.469261      0.522374      0.588803      0.624227      0.649099
  94   9 3543.7305    3.0602  4.8639 12.6988  0.0009  0.0335   0.0143   0.0914    0.0284   0.0000   443.0903       3.20101       21.8662       2.23397      -2.05315      -1.60562      0.574595      0.767480      0.883823      0.977664       1.03659       1.09381
  95   1 1461.6939    0.1857  0.2256  9.9861  0.0000  0.0073   0.0046   0.0173    0.0148   0.0000   440.0545    -0.0293917       22.1855     0.0985013      -3.52177     -0.201988      0.123176      0.163700      0.179406      0.203094      0.223516      0.242892
  95   2 1809.5252    0.5054  0.6482 10.2193  0.0000  0.0100   0.0065   0.0263    0.0275   0.0000   440.9531     -0.206583       22.2293     -0.387961      -3.49685      0.597808      0.166881      0.226863      0.255884      0.290722      0.314722      0.334489
  95   3 2105.6619    0.9709  1.2237 10.7394  0.0000  0.0135   0.0094   0.0374    0.0445   0.0000   442.4210      0.107446       22.3461    -0.0173002      -3.81412      0.103992      0.231415      0.312074      0.346470      0.395428      0.415528      0.443724
  95   4 2378.8339    1.6866  1.7245 11.6179  0.0000  0.0164   0.0134   0.0448    0.0385   0.0000   442.1531     0.0594564       21.8839      0.717408      -3.95747     -0.406419      0.268070      0.370959      0.421733      0.471974      0.484719      0.527529
  95   5 2630.1391    2.6454  1.8162 12.3581  0.0000  0.0163   0.0195   0.0436    0.0386   0.0000   442.8195      0.921016       21.7867     0.0440985      -3.89664     -0.576413      0.276832      0.375775      0.422794      0.481907      0.505906      0.537691
  95   6 2874.1327    3.7525  1.5525 13.2382  0.0000  0.0144   0.0300   0.0395    0.0400   0.0000   442.9114       1.24585       22.6639      0.844476      -3.37902     -0.373992      0.246627      0.328335      0.379193      0.425982      0.451670      0.471511
  95   7 3108.8388    4.5654  1.7022 13.5644  0.0000  0.0152   0.0346   0.0407    0.0395   0.0000   442.6844       1.59722       22.0937      0.626137      -2.99113     -0.571710      0.262881      0.356228      0.404576      0.450086      0.481028      0.498961
  95   8 3335.5585    3.9583  2.7884 13.1489 -0.0001  0.0206   0.0235   0.0569    0.0311   0.0000   443.1744       2.26946       22.1653     -0.171594      -3.12965      0.463742      0.348867      0.477244      0.537666      0.614980      0.647421      0.672386
  95   9 3557.2487    2.9549  5.0892 12.7386  0.0001  0.0354   0.0136   0.0963    0.0275   0.0000   443.4194       2.22011       22.9286       1.72760      -2.33535      0.134970      0.598861      0.813177      0.924533       1.03088       1.09681       1.16215
  96   1 1468.1855    0.2006  0.2373 10.0053  0.0000  0.0069   0.0047   0.0181    0.0150   0.0000   440.1549    -0.0604346       22.0151      0.200419      -3.79633     0.0416943      0.112209      0.154909      0.178674      0.190276      0.197644      0.214226
  96   2 1816.5135    0.5064  0.6826 10.2023  0.0000  0.0106   0.0063   0.0261    0.0284   0.0000   440.9999     0.0299844       22.3010      0.174606      -3.02340     -0.533698      0.172669      0.235164      0.265161      0.299220      0.301099      0.331010
  96   3 2114.0442    0.9827  1.2443 10.7666  0.0000  0.0140   0.0094   0.0372    0.0456   0.0000   441.9951     -0.298704       22.1436      0.695766      -3.84358      0.196732      0.223131      0.314822      0.344614      0.396089      0.415365      0.435220
  96   4 2387.9226    1.6784  1.6566 11.7191  0.0000  0.0162   0.0135   0.0433    0.0389   0.0000   441.8969      0.876560       21.8788       1.28024      -3.21028     -0.596999      0.273132      0.374294      0.414326      0.476571      0.501493      0.518574
  96   5 2640.1588    2.6460  1.8073 12.4943  0.0000  0.0161   0.0196   0.0444    0.0363   0.0000   442.9268       1.01811       21.9140    0.00588071      -3.70116     -0.960568      0.267885      0.360531      0.408833      0.456370      0.490143      0.518729
  96   6 2885.1896    3.8509  1.6187 13.2359  0.0000  0.0147   0.0300   0.0399    0.0400   0.0000   443.1424       2.02019       22.0437      0.881616      -3.67096    -0.0548753      0.250775      0.337072      0.378476      0.428436      0.455868      0.474221
  96   7 3120.6751    4.5794  1.7257 13.6047  0.0000  0.0152   0.0344   0.0415    0.0390   0.0000   443.0403       1.69181       22.9987      0.749119      -3.49661      -1.34955      0.253376      0.347163      0.388990      0.433938      0.457518      0.480853
  96   8 3348.2320    3.9361  2.9224 13.1699  0.0000  0.0216   0.0233   0.0578    0.0315   0.0000   443.3631       1.91970       20.8078     0.0521485      -3.67209     -0.309933      0.362255      0.491204      0.556838      0.625609      0.666273      0.695424
  96   9 3570.7358    2.9540  5.2955 12.7345 -0.0013  0.0366   0.0132   0.0990    0.0274   0.0000   443.0501       1.98824       23.7512       2.72796      -3.51857      -1.13649      0.605552      0.824254      0.946420       1.05416       1.11885       1.18334
  97   1 1474.6326    0.2017  0.2658  9.9843  0.0000  0.0077   0.0045   0.0187    0.0152   0.0000   440.2039      0.151840       22.5082     -0.358923      -3.86454     0.0973404      0.131696      0.173853      0.195264      0.215565      0.246094      0.254830
  97   2 1823.4705    0.5291  0.7399 10.2000  0.0000  0.0109   0.0064   0.0279    0.0297   0.0000   440.7657    -0.0707411       22.2598     0.0847278      -2.67418      0.170101      0.174489      0.245570      0.272824      0.313622      0.341101      0.355872
  97   3 2122.2759    0.9811  1.3250 10.7620  0.0000  0.0142   0.0091   0.0388    0.0430   0.0000   441.6400      0.374362       22.1640      0.361625      -3.34390      0.247518      0.240792      0.321268      0.369784      0.409545      0.443499      0.471310
  97   4 2396.9008    1.7262  1.9122 11.4952  0.0000  0.0169   0.0124   0.0460    0.0387   0.0000   442.6153      0.595057       22.3552     -0.381626      -3.28010     0.0407703      0.285111      0.379853      0.429067      0.478395      0.527220      0.551010
  97   5 2650.2040    2.6994  1.8186 12.4696  0.0000  0.0159   0.0197   0.0436    0.0366   0.0000   442.8633      0.759694       22.0645      0.452735      -4.02631     -0.520684      0.270106      0.362990      0.405655      0.455458      0.485804      0.504258
  97   6 2896.2061    3.8857  1.5749 13.3600  0.0000  0.0145   0.0307   0.0396    0.0391   0.0000   443.1572      0.926873       22.9151       1.23414      -2.88685      -1.30813      0.246612      0.335157      0.379732      0.429540      0.454278      0.475265
  97   7 3132.4448    4.5249  1.8486 13.5500  0.0001  0.0159   0.0327   0.0425    0.0374   0.0000   442.8183       1.60144       22.5722      0.708433      -4.23705      -1.14897      0.264449      0.353807      0.401882      0.449390      0.478026      0.509498
  97   8 3360.8475    3.8992  2.9698 13.1781  0.0000  0.0216   0.0223   0.0586    0.0294   0.0000   443.8748       1.70008       22.3160       1.60898      -2.32612     -0.130301      0.363184      0.490521      0.546825      0.615573      0.652357      0.685865
  97   9 3584.1590    2.9270  5.5139 12.6932  0.0022  0.0377   0.0127   0.1029    0.0271   0.0000   443.0437       2.59743       23.0230       2.14434     -0.770402     -0.309356      0.623887      0.843271      0.961077       1.07126       1.16182       1.20579
  98   1 1481.0688    0.2003  0.2862 10.0120  0.0000  0.0082   0.0045   0.0201    0.0155   0.0000   440.0242    -0.0242434       22.3298      0.111675      -3.36481     -0.346018      0.139168      0.185246      0.214710      0.240029      0.263744      0.260889
  98   2 1830.3451    0.5340  0.7104 10.2733  0.0000  0.0106   0.0065   0.0269    0.0295   0.0000   440.8305    -0.0531711       21.9399      0.202616      -3.23113     -0.767092      0.174219      0.232657      0.269585      0.297567      0.317249      0.338182
  98   3 2130.5601    1.0168  1.2528 10.8818  0.0000  0.0136   0.0097   0.0377    0.0453   0.0000   442.0575     -0.582719       22.3492      0.326663      -3.08078     -0.329887      0.225011      0.300703      0.342759      0.382769      0.405138      0.426818
  98   4 2405.8274    1.7995  1.8576 11.5877  0.0000  0.0165   0.0132   0.0460    0.0408   0.0000   442.6349      0.504335       22.0780      0.681796      -3.33620      0.868417      0.273007      0.363852      0.415560      0.468379      0.506547      0.522200
  98   5 2660.1426    2.7508  1.8152 12.5231  0.0000  0.0160   0.0201   0.0430    0.0378   0.0000   442.5605       1.48150       22.2362       1.11039      -3.84105      0.229121      0.269883      0.358759      0.411351      0.456513      0.492632      0.523910
  98   6 2907.1654    3.9905  1.6286 13.2601  0.0000  0.0148   0.0301   0.0381    0.0404   0.0000   442.8182       1.57289       22.5791       1.56654      -3.13111     -0.567298      0.245324      0.336757      0.372087      0.421702      0.456229      0.491575
  98   7 3144.1471    4.5494  1.8389 13.5942  0.0000  0.0156   0.0326   0.0429    0.0362   0.0000   442.7169       2.08969       22.0487      0.540789      -3.66629      -1.30372      0.255070      0.352804      0.388429      0.444203      0.463968      0.490926
  98   8 3373.3356    3.8788  3.1322 13.1358  0.0000  0.0225   0.0217   0.0607    0.0303   0.0000   443.8016       3.17738       22.4816      0.271394      -1.88534     -0.910689      0.367004      0.504828      0.563160      0.637348      0.678110      0.713948
  98   9 3597.4717    2.7652  5.3105 12.8029 -0.0014  0.0377   0.0126   0.1032    0.0262   0.0000   443.9412       1.75106       23.2956     -0.246592      -1.92360      -1.74756      0.607421      0.825026      0.947599       1.05129       1.13366       1.19701
  99   1 1487.4334    0.1968  0.2813 10.0094  0.0000  0.0080   0.0044   0.0211    0.0152   0.0000   440.2021     -0.503341       22.2023      0.172100      -3.27107     -0.217129      0.129105      0.184087      0.204682      0.227891      0.239346      0.252325
  99   2 1837.1869    0.5557  0.7678 10.1920  0.0000  0.0109   0.0065   0.0279    0.0317   0.0000   441.0514      0.107660       22.7110   -0.00668322      -3.44366     -0.239210      0.171790      0.232690      0.255034      0.291843      0.312745      0.329345
  99   3 2138.7391    1.0138  1.2991 10.9086  0.0000  0.0141   0.0094   0.0388    0.0410   0.0000   441.6833     -0.705201       22.2315      0.590133      -3.32449     -0.388887      0.225547      0.309240      0.337963      0.394340      0.420248      0.441053
  99   4 2414.6712    1.7850  1.8746 11.6711  0.0000  0.0170   0.0131   0.0460    0.0380   0.0000   441.9784       1.16576       22.5347      0.267776      -3.65158     -0.289332      0.276433      0.376244      0.425879      0.483974      0.517679      0.544387
  99   5 2670.0692    2.8125  1.7886 12.5534 -0.0000  0.0161   0.0208   0.0423    0.0391   0.0000   442.7299       1.61128       22.0513     0.0510141      -3.56880      0.513883      0.260115      0.355076      0.390593      0.450723      0.476888      0.506265
  99   6 2918.0111    3.9702  1.6849 13.2085  0.0000  0.0147   0.0294   0.0399    0.0395   0.0000   443.3075      0.816451       22.5224       1.73268      -2.89302      -1.25355      0.243076      0.327486      0.363629      0.414431      0.445738      0.468187
  99   7 3155.7771    4.5675  1.8842 13.6088 -0.0000  0.0158   0.0325   0.0431    0.0354   0.0000   443.3372       2.20788       22.3360      0.516641      -3.13097    -0.0836397      0.264383      0.356060      0.392306      0.452951      0.470681      0.501465
  99   8 3385.8393    3.7132  3.1368 13.2393 -0.0003  0.0230   0.0214   0.0627    0.0286   0.0000   442.9635       3.47925       22.7942       2.51977      -3.85710     -0.112171      0.377092      0.507866      0.577477      0.639074      0.689399      0.720398
  99   9 3610.5616    2.7848  5.8401 12.6886 -0.0060  0.0415   0.0100   0.1101    0.0198   0.0000   442.2967       3.94106       23.4333       1.71381      -3.44516     -0.551095      0.661089      0.913050       1.03204       1.15905       1.22678       1.29231
 100   1 1493.7435    0.2057  0.2766 10.0081  0.0000  0.0077   0.0045   0.0198    0.0152   0.0000   440.2134     -0.272818       21.9674      0.284345      -3.73793    -0.0138560      0.126055      0.178923      0.195481      0.226536      0.247136      0.245402
 100   2 1843.9727    0.5453  0.7697 10.2693  0.0000  0.0107   0.0064   0.0288    0.0302   0.0000   440.7347      0.102384       22.9055      0.203913      -3.28973     0.0788324      0.171589      0.226629      0.259928      0.292866      0.310878      0.336029
 100   3 2146.8751    1.0431  1.3393 10.9438  0.0000  0.0143   0.0096   0.0396    0.0423   0.0000   441.9279      0.280267       21.3366      0.229901      -3.69118     -0.949730      0.224451      0.313822      0.345204      0.393690      0.410826      0.446489
 100   4 2423.5492    1.8118  1.8941 11.7999  0.0000  0.0173   0.0134   0.0469    0.0369   0.0000   441.5154      0.500375       22.2452       1.18745      -3.41212     -0.106087      0.269628      0.373563      0.412700      0.468466      0.494108      0.521621
 100   5 2679.9109    2.8578  1.8041 12.6288  0.0000  0.0159   0.0207   0.0423    0.0369   0.0000   442.2967       1.14810       22.2008      0.845260      -3.30083     -0.333211      0.258246      0.349994      0.396334      0.447353      0.476656      0.507614
 100   6 2928.8263    4.0322  1.5770 13.4359 -0.0003  0.0144   0.0312   0.0393    0.0390   0.0000   443.1996       1.54954       22.2932      0.472027      -2.64887     -0.493566      0.232251      0.313687      0.346979      0.397791      0.412564      0.444433
 100   7 3167.3752    4.5553  1.8913 13.6092  0.0000  0.0157   0.0322   0.0434    0.0361   0.0000   443.1027       1.85881       22.0177       1.35552      -2.92830     0.0265278      0.259395      0.345453      0.392872      0.445145      0.474275      0.506559
 100   8 3398.2429    3.7579  3.4877 13.1346  0.0000  0.0243   0.0200   0.0659    0.0286   0.0000   442.4335       2.02427       22.0162       1.73877      -2.27481      -2.12626      0.395723      0.527745      0.602607      0.675689      0.716039      0.763908
 101   1 1500.0242    0.2108  0.2893 10.0098  0.0000  0.0079   0.0045   0.0201    0.0153   0.0000   440.1147    -0.0639525       21.9349      0.192531      -3.39813    -0.0736840      0.136102      0.187097      0.219483      0.251121      0.273528      0.276185
 101   2 1850.7167    0.5564  0.8082 10.2772  0.0000  0.0112   0.0065   0.0300    0.0314   0.0000   440.8046     -0.222648       22.1058      0.743104      -3.17768    -0.0594867      0.175959      0.240012      0.267554      0.304424      0.329109      0.344830
 101   3 2154.9570    1.0698  1.3772 10.8740  0.0000  0.0145   0.0094   0.0380    0.0424   0.0000   442.0181      0.375332       22.3241    -0.0845321      -2.66795     -0.132719      0.228144      0.316978      0.350706      0.399123      0.419924      0.452295
 101   4 2432.2491    1.8387  1.9578 11.7718 -0.0000  0.0174   0.0131   0.0469    0.0369   0.0000   442.3991      0.624225       21.7953      0.434733      -2.77467      0.625874      0.276453      0.380644      0.428985      0.486966      0.507792      0.546252
 101   5 2689.7390    2.8936  1.8617 12.5573  0.0000  0.0160   0.0206   0.0435    0.0392   0.0000   442.5555       1.65595       22.6558      0.985094      -3.47323     -0.667235      0.257303      0.347306      0.394074      0.442166      0.471520      0.490688
 101   6 2939.5547    4.1636  1.6263 13.4491  0.0000  0.0143   0.0313   0.0388    0.0375   0.0000   443.1300       1.25569       22.7653      0.473766      -3.55004      -1.44542      0.236321      0.312607      0.354944      0.396525      0.426447      0.446859
 101   7 3178.8965    4.5401  2.0287 13.5381  0.0000  0.0166   0.0306   0.0441    0.0348   0.0000   443.4523       1.75166       22.2306      0.188079      -4.19210      -1.04000      0.267808      0.364551      0.405168      0.456396      0.490709      0.506987
 101   8 3410.6132    3.6890  3.5324 13.1178 -0.0000  0.0246   0.0198   0.0679    0.0300   0.0000   442.8170       1.79368       22.3184       1.82116      -3.07725     -0.515071      0.399814      0.538202      0.616828      0.687837      0.744237      0.784416
 101   9 3637.1105    2.5686  5.9376 12.8125 -0.0049  0.0435   0.0112   0.1173    0.0237   0.0000   443.5227       3.30534       23.2872     -0.293481      -5.41919      0.927461      0.670639      0.917709       1.04354       1.16907       1.26294       1.31511
 102   0 1025.3684    0.0449  0.0299 10.3036  0.0000  0.0119   0.0060   0.0120    0.0118   0.0000   436.6699     -0.264854       22.4570       1.07909      -3.68018      0.106121      0.171124      0.240111      0.277742      0.288324      0.318867      0.324394
 102   1 1506.2353    0.2098  0.3076 10.0038  0.0000  0.0082   0.0044   0.0211    0.0154   0.0000   439.8914      0.117759       22.4075    -0.0258267      -3.59532     -0.477599      0.124781      0.179386      0.198054      0.226420      0.232808      0.253474
 102   2 1857.4160    0.5732  0.7775 10.2882  0.0000  0.0106   0.0066   0.0293    0.0314   0.0000   440.7662     -0.110349       22.1156      0.194552      -3.31674      0.191876      0.164213      0.223301      0.250219      0.281608      0.297269      0.307265
 102   3 2162.9944    1.0735  1.3979 10.9673  0.0000  0.0144   0.0095   0.0395    0.0413   0.0000   441.9675    -0.0461786       21.6829      0.812723      -3.52603      0.247037      0.232363      0.311278      0.350370      0.396034      0.427583      0.451986
 102   4 2440.9727    1.8751  1.8749 11.8977  0.0000  0.0171   0.0137   0.0459    0.0365   0.0000   442.0924      0.538568       23.5173    -0.0905948      -2.74017      0.149465      0.266140      0.364963      0.416524      0.459851      0.496836      0.527693
 102   5 2699.4616    2.9355  1.8183 12.7386  0.0000  0.0160   0.0212   0.0427    0.0360   0.0000   442.7491      0.291591       22.8269       1.09762      -3.25623     -0.251744      0.256430      0.344035      0.394491      0.433758      0.465945      0.488107
 102   6 2950.2919    4.2302  1.6462 13.3226  0.0000  0.0143   0.0310   0.0385    0.0401   0.0000   443.0169       1.88640       22.1133      0.597042      -2.93436     -0.389653      0.226682      0.305615      0.344542      0.388124      0.412003      0.437552
 102   7 3190.3215    4.5173  2.0296 13.5772  0.0000  0.0165   0.0306   0.0449    0.0345   0.0000   442.9638       1.94772       22.1686       1.43935      -3.02180      -1.80464      0.261214      0.356366      0.399202      0.453012      0.479453      0.499139
 102   8 3422.8360    3.5799  3.6372 13.1430 -0.0008  0.0258   0.0192   0.0712    0.0294   0.0000   443.1895       2.80151       21.7811     -0.862274      -1.98454     -0.305696      0.405073      0.545174      0.624302      0.693412      0.745239      0.785003
 103   0 1030.3175    0.0447  0.0384 10.2908  0.0000  0.0153   0.0065   0.0150    0.0119   0.0000   437.6764     0.0452372       21.4144      0.377823      -4.32867     -0.367255      0.235692      0.302398      0.336744      0.453025      0.484251      0.554277
 103   1 1512.4531    0.2192  0.2949 10.0220  0.0000  0.0078   0.0045   0.0195    0.0154   0.0000   440.1733     -0.401202       21.9068      0.538433      -3.26723     0.0244400      0.117685      0.162820      0.185937      0.206170      0.229363      0.240683
 103   2 1864.0688    0.5826  0.8030 10.3445  0.0000  0.0111   0.0066   0.0290    0.0315   0.0000   441.0387     -0.151763       22.1427      0.221162      -3.59163     -0.148214      0.169542      0.235805      0.264097      0.301393      0.315325      0.325327
 103   3 2170.9660    1.0863  1.4603 11.0492  0.0000  0.0149   0.0095   0.0413    0.0386   0.0000   441.4122    -0.0149575       22.1830   -0.00433606      -3.28241      0.129793      0.234923      0.315146      0.359291      0.399091      0.428384      0.447535
 103   4 2449.5748    1.9403  2.0307 11.8118  0.0001  0.0174   0.0134   0.0472    0.0369   0.0000   441.8045      0.704813       22.4804      0.258324      -2.99295      -1.17450      0.273106      0.364484      0.409421      0.462185      0.488206      0.515435
 103   5 2709.1691    2.9793  1.7980 12.7684  0.0000  0.0158   0.0216   0.0426    0.0369   0.0000   442.7230      0.910387       22.2284      0.473232      -2.54635     -0.679209      0.249805      0.341552      0.387538      0.430652      0.462676      0.492035
 103   6 2960.9040    4.2241  1.6456 13.4826  0.0000  0.0144   0.0317   0.0396    0.0385   0.0000   443.0313       1.56128       22.2739       1.42358      -3.26789      0.179661      0.226470      0.308517      0.345531      0.387562      0.407662      0.438722
 103   7 3201.7137    4.4593  2.0411 13.7097  0.0000  0.0165   0.0304   0.0460    0.0315   0.0000   442.7760       2.02181       22.3460    -0.0128183      -3.91562      0.376823      0.265900      0.353672      0.408170      0.451268      0.478888      0.509070
 103   8 3435.1327    3.6136  3.9271 13.0691  0.0013  0.0270   0.0180   0.0743    0.0290   0.0000   443.0566       1.17441       21.6552       1.14139      -2.16946     -0.775512      0.414121      0.568532      0.634661      0.727800      0.758085      0.805340
 104   0 1035.1851    0.0480  0.0332 10.2809  0.0000  0.0113   0.0061   0.0144    0.0117   0.0000   437.2216     -0.576806       21.9897      0.330146      -3.12536     -0.381454      0.191907      0.246169      0.319930      0.292225      0.304095      0.384606
 104   1 1518.6004    0.2233  0.2929 10.0135  0.0000  0.0076   0.0045   0.0188    0.0154   0.0000   440.1404     -0.364760       22.1517      0.383689      -3.47567      0.306887      0.120294      0.151802      0.174835      0.204030      0.212606      0.222203
 104   2 1870.6888    0.5985  0.8431 10.3462  0.0000  0.0115   0.0067   0.0297    0.0329   0.0000   440.6493    -0.0269686       22.7628    -0.0893214      -3.24912      0.102922      0.171570      0.237903      0.269037      0.300603      0.330260      0.341221
 104   3 2178.9104    1.0991  1.4635 11.1111  0.0000  0.0150   0.0096   0.0411    0.0383   0.0000   441.9538     0.0328974       22.3824      0.459552      -4.09976      0.323151      0.234991      0.311561      0.354063      0.398044      0.418840      0.450884
 104   4 2458.1691    1.9154  1.9576 11.9214  0.0000  0.0174   0.0136   0.0475    0.0371   0.0000   441.8291      0.248113       21.9745      0.184372      -4.01585     -0.563955      0.268068      0.367364      0.405098      0.464217      0.501592      0.526526
 104   5 2718.8450    3.0384  1.8898 12.6521  0.0001  0.0160   0.0209   0.0426    0.0376   0.0000   442.5227       1.04883       22.5949      0.567730      -1.87206     -0.551003      0.250901      0.328989      0.382297      0.423041      0.445306      0.477419
 104   6 2971.4894    4.2157  1.6758 13.5640  0.0021  0.0146   0.0310   0.0393    0.0359   0.0000   442.7098       1.68561       22.5362       1.42416      -3.27524     -0.274587      0.230744      0.311780      0.351390      0.398018      0.421404      0.438858
 104   7 3213.0457    4.4517  2.2137 13.5421  0.0000  0.0174   0.0286   0.0472    0.0326   0.0000   442.9130       2.28528       22.1401      0.982986      -3.22722     -0.792885      0.269068      0.371163      0.414047      0.461512      0.500344      0.534414
 104   8 3447.3199    3.4936  3.9016 13.1075 -0.0007  0.0275   0.0176   0.0747    0.0289   0.0000   443.4879       1.61217       22.3864       2.56416      -3.77313      -1.18492      0.421117      0.562708      0.647656      0.720844      0.770070      0.814912
 105   0 1039.9933    0.0354  0.0135 10.2480  0.0000  0.0093   0.0056   0.0079    0.0115   0.0000   436.9426      0.403858       21.5781     -0.667730      -3.86399      0.714377      0.139907      0.208130      0.231253      0.304941      0.364255      0.422009
 105   1 1524.7023    0.2275  0.3481  9.9791  0.0000  0.0086   0.0044   0.0218    0.0160   0.0000   440.0362    -0.0334232       22.0925      0.113734      -3.94623     -0.313373      0.127898      0.177092      0.196544      0.224381      0.242731      0.248032
 105   2 1877.2764    0.6088  0.8471 10.3258  0.0000  0.0109   0.0067   0.0300    0.0327   0.0000   440.6541    -0.0259995       22.1452     0.0733904      -3.86619      0.205754      0.165862      0.226756      0.252541      0.285416      0.301278      0.321133
 105   3 2186.7581    1.1215  1.4918 10.9968  0.0000  0.0151   0.0094   0.0400    0.0389   0.0000   441.8549      0.314484       23.1255      0.390932      -3.44339     0.0318567      0.225444      0.310893      0.343037      0.391498      0.415703      0.452266
 105   4 2466.6809    2.0158  2.0176 11.8640  0.0000  0.0171   0.0138   0.0471    0.0371   0.0000   442.6262      0.768358       23.0392      0.226138      -2.32586      0.453783      0.262005      0.349353      0.400920      0.453015      0.481832      0.498739
 105   5 2728.5097    3.0874  1.9446 12.6115  0.0001  0.0159   0.0207   0.0440    0.0374   0.0000   442.3399       1.41123       21.9782      0.964231      -3.40111     -0.623375      0.246821      0.333267      0.374389      0.429760      0.451802      0.482345
 105   6 2982.0145    4.2721  1.7291 13.5095  0.0000  0.0149   0.0311   0.0401    0.0367   0.0000   442.8796       2.01102       22.3223      0.764961      -3.49750     -0.135930      0.233420      0.309163      0.349675      0.391795      0.424540      0.453999
 105   7 3224.3778    4.4622  2.1521 13.4947  0.0000  0.0168   0.0285   0.0457    0.0329   0.0000   442.5176       2.18752       22.2689      0.751810      -2.91028     -0.151879      0.261255      0.353957      0.401224      0.444637      0.477274      0.502435
 105   8 3459.4129    3.5072  4.2261 13.0998  0.0009  0.0294   0.0170   0.0799    0.0280   0.0000   443.1027       3.60443       22.1117       1.55070      -2.68205    -0.0224950      0.440498      0.610678      0.692947      0.773215      0.834920      0.878914
 106   0 1044.8282    0.0391  0.0335 10.2761  0.0000  0.0138   0.0059   0.0169    0.0116   0.0000   437.2067     -0.309935       22.4548      0.648766      -4.68487      -1.05021      0.238789      0.313290      0.310674      0.318850      0.410399      0.524296
 106   1 1530.7718    0.2269  0.3423 10.0035  0.0000  0.0082   0.0044   0.0219    0.0160   0.0000   439.8983    -0.0616487       22.0917     -0.255775      -3.36959      0.371990      0.124928      0.171848      0.196610      0.219647      0.229550      0.248289
 106   2 1883.7722    0.6066  0.8872 10.4104  0.0000  0.0118   0.0067   0.0308    0.0336   0.0000   440.7337     -0.523967       22.4094      0.841890      -3.32176      0.142809      0.172808      0.240505      0.267812      0.297870      0.321982      0.340103
 106   3 2194.5559    1.1435  1.5590 11.1118  0.0000  0.0154   0.0094   0.0414    0.0369   0.0000   441.9599     -0.370538       22.1457    -0.0184045      -3.52711      0.106378      0.235087      0.313126      0.358441      0.397963      0.419990      0.442604
 106   4 2475.2078    1.9815  2.0249 11.9696  0.0000  0.0175   0.0136   0.0474    0.0362   0.0000   441.5034      0.233959       21.8434     -0.205900      -2.45796     -0.905713      0.265517      0.354609      0.409803      0.457848      0.490515      0.508601
 106   5 2738.0440    3.1148  1.8184 12.8107  0.0000  0.0155   0.0218   0.0421    0.0367   0.0000   442.6365      0.922912       22.0608     -0.222378      -3.23578      0.356477      0.238005      0.323914      0.365030      0.412606      0.433041      0.459550
 106   6 2992.4384    4.3047  1.6680 13.5153 -0.0021  0.0147   0.0313   0.0390    0.0373   0.0000   442.8592       1.43900       22.4053       1.10290      -3.20199      0.585907      0.223955      0.310631      0.344845      0.387034      0.419897      0.440397
 106   7 3235.5371    4.3393  2.3477 13.4868  0.0001  0.0180   0.0268   0.0486    0.0321   0.0000   442.6500       2.67674       22.7473      0.399517      -3.76429     -0.762085      0.273447      0.367113      0.418642      0.470781      0.503153      0.531617
 106   8 3471.4239    3.3127  4.1522 13.2038 -0.0005  0.0294   0.0165   0.0807    0.0268   0.0000   442.7842       2.39023       21.7998       3.32119      -3.20079     -0.269569      0.444928      0.600054      0.682746      0.758293      0.817681      0.852326
 107   1 1536.8065    0.2397  0.3213 10.0410  0.0000  0.0077   0.0046   0.0198    0.0157   0.0000   439.5872     -0.123037       22.2305     0.0328708      -3.44669      0.307007      0.117562      0.156510      0.176832      0.200812      0.214158      0.223676
 107   2 1890.2550    0.6396  0.9208 10.2940  0.0000  0.0115   0.0067   0.0304    0.0361   0.0000   440.8239      0.201486       21.7296      0.209173      -3.36182     0.0818193      0.168182      0.232278      0.249983      0.294179      0.313708      0.327071
 107   3 2202.3442    1.1785  1.5642 11.1005  0.0000  0.0151   0.0095   0.0414    0.0375   0.0000   441.8242      0.488940       22.5949     -0.128701      -2.77981      0.156496      0.225022      0.309781      0.343114      0.393446      0.415716      0.440531
 107   4 2483.6106    2.0231  1.9663 12.1331  0.0000  0.0177   0.0144   0.0471    0.0352   0.0000   441.9395    0.00541968       22.3661     0.0941945      -3.84350     -0.466064      0.264080      0.363684      0.407725      0.461645      0.487476      0.518432
 107   5 2747.6147    3.1865  1.9163 12.7314 -0.0000  0.0158   0.0214   0.0427    0.0380   0.0000   442.5899       1.17434       22.8632      0.366766      -3.77200     -0.277643      0.243625      0.321650      0.370135      0.418436      0.455168      0.488517
 107   6 3002.8348    4.3805  1.7344 13.5196 -0.0001  0.0149   0.0317   0.0396    0.0394   0.0000   442.7804       1.57329       22.4306      0.911694      -3.82910      0.188950      0.226440      0.308472      0.346621      0.398194      0.412250      0.435862
[truncated: 152,541 more chars]
