# Supplementary material for: Global-Mode Analysis of Full-Disk Data from the Michelson Doppler Imager and the Helioseismic and Magnetic Imager
Source: Sol Phys. 2018 Jan 31;293(2):29. doi: 10.1007/s11207-017-1201-5 (PMC6566312; doi:10.1007/s11207-017-1201-5)
Supplement: Supplementary file 2 — (TAR 362.4 MB) [file 11207_2017_1201_MOESM2_ESM.tar › HMI/hmivw72d.8272.18]

   0  14 2093.5159    0.8112  0.7074  8.3155  0.0000  0.1206   0.1173   0.2735    2.3889   0.0000    -0.0000       0.00000       0.00000       0.00000       0.00000       0.00000       0.00000       0.00000       0.00000       0.00000       0.00000       0.00000       0.00000       0.00000       0.00000       0.00000       0.00000       0.00000       0.00000       0.00000       0.00000       0.00000       0.00000       0.00000       0.00000       0.00000       0.00000       0.00000       0.00000       0.00000       0.00000       0.00000       0.00000       0.00000       0.00000       0.00000
   0  16 2362.6952    1.6969  0.9034  5.7875  0.0000  0.1238   0.2307   0.3756  190.8619   0.0000    -0.0000       0.00000       0.00000       0.00000       0.00000       0.00000       0.00000       0.00000       0.00000       0.00000       0.00000       0.00000       0.00000       0.00000       0.00000       0.00000       0.00000       0.00000       0.00000       0.00000       0.00000       0.00000       0.00000       0.00000       0.00000       0.00000       0.00000       0.00000       0.00000       0.00000       0.00000       0.00000       0.00000       0.00000       0.00000       0.00000
   0  19 2764.1929    2.7422  0.7726 12.5373  0.0421  0.1815   0.5042   0.3547    0.8934   0.0000    -0.0000       0.00000       0.00000       0.00000       0.00000       0.00000       0.00000       0.00000       0.00000       0.00000       0.00000       0.00000       0.00000       0.00000       0.00000       0.00000       0.00000       0.00000       0.00000       0.00000       0.00000       0.00000       0.00000       0.00000       0.00000       0.00000       0.00000       0.00000       0.00000       0.00000       0.00000       0.00000       0.00000       0.00000       0.00000       0.00000
   0  21 3033.8470    3.7111  0.6876  4.6977  0.0000  0.0952   0.5641   0.3674 1000.0000   0.0000    -0.0000       0.00000       0.00000       0.00000       0.00000       0.00000       0.00000       0.00000       0.00000       0.00000       0.00000       0.00000       0.00000       0.00000       0.00000       0.00000       0.00000       0.00000       0.00000       0.00000       0.00000       0.00000       0.00000       0.00000       0.00000       0.00000       0.00000       0.00000       0.00000       0.00000       0.00000       0.00000       0.00000       0.00000       0.00000       0.00000
   0  23 3303.7187    3.5699  1.5773  6.6820  0.0000  0.1848   0.4064   0.7456  449.0342   0.0000    -0.0000       0.00000       0.00000       0.00000       0.00000       0.00000       0.00000       0.00000       0.00000       0.00000       0.00000       0.00000       0.00000       0.00000       0.00000       0.00000       0.00000       0.00000       0.00000       0.00000       0.00000       0.00000       0.00000       0.00000       0.00000       0.00000       0.00000       0.00000       0.00000       0.00000       0.00000       0.00000       0.00000       0.00000       0.00000       0.00000
   1  12 1884.9925    0.4866  0.4089  9.8398  0.0000  0.2419   0.0768   0.1838    0.1985   0.0000   552.6272      -42.9443       0.00000       0.00000       0.00000       0.00000       0.00000       0.00000       0.00000       0.00000       0.00000       0.00000       0.00000       0.00000       0.00000       0.00000       0.00000       0.00000       304.086       123.380       0.00000       0.00000       0.00000       0.00000       0.00000       0.00000       0.00000       0.00000       0.00000       0.00000       0.00000       0.00000       0.00000       0.00000       0.00000       0.00000
   1  14 2156.8718    0.8851  0.7073 10.0439  0.0000  0.0754   0.0857   0.2446    0.4477   0.0000   449.6490      -29.0122       0.00000       0.00000       0.00000       0.00000       0.00000       0.00000       0.00000       0.00000       0.00000       0.00000       0.00000       0.00000       0.00000       0.00000       0.00000       0.00000       90.8645       49.2255       0.00000       0.00000       0.00000       0.00000       0.00000       0.00000       0.00000       0.00000       0.00000       0.00000       0.00000       0.00000       0.00000       0.00000       0.00000       0.00000
   1  15 2291.9995    1.1918  0.8551  0.3996  0.0000  0.0777   0.1009   0.2720 1000.0000   0.0000   406.1914       55.9827       0.00000       0.00000       0.00000       0.00000       0.00000       0.00000       0.00000       0.00000       0.00000       0.00000       0.00000       0.00000       0.00000       0.00000       0.00000       0.00000       106.789       46.6497       0.00000       0.00000       0.00000       0.00000       0.00000       0.00000       0.00000       0.00000       0.00000       0.00000       0.00000       0.00000       0.00000       0.00000       0.00000       0.00000
   1  16 2425.3627    1.5958  1.2945  7.7485 -0.0070  0.0988   0.1205   0.2915   29.3039   0.0000   175.5394      -176.378       0.00000       0.00000       0.00000       0.00000       0.00000       0.00000       0.00000       0.00000       0.00000       0.00000       0.00000       0.00000       0.00000       0.00000       0.00000       0.00000       130.867       64.2261       0.00000       0.00000       0.00000       0.00000       0.00000       0.00000       0.00000       0.00000       0.00000       0.00000       0.00000       0.00000       0.00000       0.00000       0.00000       0.00000
   1  17 2559.1594    1.8077  0.8301 10.3263  0.0000  0.1368   0.1539   0.2059    1.2584   0.0000   630.5334       19.1604       0.00000       0.00000       0.00000       0.00000       0.00000       0.00000       0.00000       0.00000       0.00000       0.00000       0.00000       0.00000       0.00000       0.00000       0.00000       0.00000       200.206       75.8509       0.00000       0.00000       0.00000       0.00000       0.00000       0.00000       0.00000       0.00000       0.00000       0.00000       0.00000       0.00000       0.00000       0.00000       0.00000       0.00000
   1  19 2828.3136    3.0994  0.8495 11.3434  0.0000  0.0689   0.2425   0.2533    1.3818   0.0000   401.8193       51.2004       0.00000       0.00000       0.00000       0.00000       0.00000       0.00000       0.00000       0.00000       0.00000       0.00000       0.00000       0.00000       0.00000       0.00000       0.00000       0.00000       87.1198       48.7968       0.00000       0.00000       0.00000       0.00000       0.00000       0.00000       0.00000       0.00000       0.00000       0.00000       0.00000       0.00000       0.00000       0.00000       0.00000       0.00000
   1  20 2963.5118    3.6833  0.9816  1.9074  0.0000  0.0983   0.3234   0.2837 1000.0000   0.0000   450.0750      -5.40087       0.00000       0.00000       0.00000       0.00000       0.00000       0.00000       0.00000       0.00000       0.00000       0.00000       0.00000       0.00000       0.00000       0.00000       0.00000       0.00000       137.567       55.6097       0.00000       0.00000       0.00000       0.00000       0.00000       0.00000       0.00000       0.00000       0.00000       0.00000       0.00000       0.00000       0.00000       0.00000       0.00000       0.00000
   1  21 3098.1700    4.4740  0.6523 12.3566  0.0000  0.0701   0.3894   0.1731    1.0832   0.0000   406.9398       94.2383       0.00000       0.00000       0.00000       0.00000       0.00000       0.00000       0.00000       0.00000       0.00000       0.00000       0.00000       0.00000       0.00000       0.00000       0.00000       0.00000       94.1278       48.0230       0.00000       0.00000       0.00000       0.00000       0.00000       0.00000       0.00000       0.00000       0.00000       0.00000       0.00000       0.00000       0.00000       0.00000       0.00000       0.00000
   1  22 3233.2128    3.7573  0.4465 13.6514  0.0000  0.0867   0.3906   0.1418    0.3456   0.0000   354.8613       15.7099       0.00000       0.00000       0.00000       0.00000       0.00000       0.00000       0.00000       0.00000       0.00000       0.00000       0.00000       0.00000       0.00000       0.00000       0.00000       0.00000       115.279       52.5769       0.00000       0.00000       0.00000       0.00000       0.00000       0.00000       0.00000       0.00000       0.00000       0.00000       0.00000       0.00000       0.00000       0.00000       0.00000       0.00000
   1  23 3368.3786    3.4782  1.6121 11.9592  0.0115  0.1333   0.2696   0.4129    1.2342   0.0000   434.4127       174.515       0.00000       0.00000       0.00000       0.00000       0.00000       0.00000       0.00000       0.00000       0.00000       0.00000       0.00000       0.00000       0.00000       0.00000       0.00000       0.00000       178.968       84.2497       0.00000       0.00000       0.00000       0.00000       0.00000       0.00000       0.00000       0.00000       0.00000       0.00000       0.00000       0.00000       0.00000       0.00000       0.00000       0.00000
   1  24 3504.3691    2.7229  2.3017 12.1719  0.0083  0.1812   0.2242   0.5783    0.6012   0.0000   429.1283       19.4400       0.00000       0.00000       0.00000       0.00000       0.00000       0.00000       0.00000       0.00000       0.00000       0.00000       0.00000       0.00000       0.00000       0.00000       0.00000       0.00000       245.596       115.705       0.00000       0.00000       0.00000       0.00000       0.00000       0.00000       0.00000       0.00000       0.00000       0.00000       0.00000       0.00000       0.00000       0.00000       0.00000       0.00000
   1  26 3776.5213    2.0446  6.3696  9.6251  0.0213  0.2915   0.0739   1.0579    0.6681   0.0000   230.4040       47.4622       0.00000       0.00000       0.00000       0.00000       0.00000       0.00000       0.00000       0.00000       0.00000       0.00000       0.00000       0.00000       0.00000       0.00000       0.00000       0.00000       365.052       213.951       0.00000       0.00000       0.00000       0.00000       0.00000       0.00000       0.00000       0.00000       0.00000       0.00000       0.00000       0.00000       0.00000       0.00000       0.00000       0.00000
   2  12 1945.7678    0.4782  0.3353 10.0706  0.0000  0.0749   0.0594   0.1576    0.1735   0.0000   436.1452       42.4103       21.9109       13.4557       0.00000       0.00000       0.00000       0.00000       0.00000       0.00000       0.00000       0.00000       0.00000       0.00000       0.00000       0.00000       0.00000       0.00000       89.9309       41.6458       22.9569       8.34639       0.00000       0.00000       0.00000       0.00000       0.00000       0.00000       0.00000       0.00000       0.00000       0.00000       0.00000       0.00000       0.00000       0.00000
   2  14 2217.6588    0.9852  0.6866 10.0409  0.0028  0.0651   0.0730   0.1710    0.3217   0.0000   490.4489      -27.4621     -0.782958      -5.10644       0.00000       0.00000       0.00000       0.00000       0.00000       0.00000       0.00000       0.00000       0.00000       0.00000       0.00000       0.00000       0.00000       0.00000       54.1298       36.6193       21.8154       6.60668       0.00000       0.00000       0.00000       0.00000       0.00000       0.00000       0.00000       0.00000       0.00000       0.00000       0.00000       0.00000       0.00000       0.00000
   2  15 2352.2370    1.4533  0.7804 10.1383  0.0000  0.0688   0.1068   0.1563    0.6260   0.0000   420.1777       43.9604       27.2622       5.07525       0.00000       0.00000       0.00000       0.00000       0.00000       0.00000       0.00000       0.00000       0.00000       0.00000       0.00000       0.00000       0.00000       0.00000       48.5064       42.7781       19.9109       8.45915       0.00000       0.00000       0.00000       0.00000       0.00000       0.00000       0.00000       0.00000       0.00000       0.00000       0.00000       0.00000       0.00000       0.00000
   2  16 2485.8362    1.6566  1.1415 10.9523  0.0000  0.0738   0.1073   0.2197    0.5186   0.0000   375.3453      -79.2176     -0.197396      -11.9518       0.00000       0.00000       0.00000       0.00000       0.00000       0.00000       0.00000       0.00000       0.00000       0.00000       0.00000       0.00000       0.00000       0.00000       50.1817       44.1597       23.0037       9.67906       0.00000       0.00000       0.00000       0.00000       0.00000       0.00000       0.00000       0.00000       0.00000       0.00000       0.00000       0.00000       0.00000       0.00000
   2  17 2619.6558    2.3875  1.0237  9.5238  0.0000  0.0728   0.1432   0.1848    3.7066   0.0000   467.3944       35.4026       13.3601       9.16797       0.00000       0.00000       0.00000       0.00000       0.00000       0.00000       0.00000       0.00000       0.00000       0.00000       0.00000       0.00000       0.00000       0.00000       53.8552       42.2124       26.3035       8.08934       0.00000       0.00000       0.00000       0.00000       0.00000       0.00000       0.00000       0.00000       0.00000       0.00000       0.00000       0.00000       0.00000       0.00000
   2  19 2889.6078    3.4889  0.8038 10.3799  0.0000  0.0602   0.2434   0.1986    2.5685   0.0000   413.9966      -9.62892      -10.3696     0.0384429       0.00000       0.00000       0.00000       0.00000       0.00000       0.00000       0.00000       0.00000       0.00000       0.00000       0.00000       0.00000       0.00000       0.00000       53.0115       45.3742       16.6946       5.98650       0.00000       0.00000       0.00000       0.00000       0.00000       0.00000       0.00000       0.00000       0.00000       0.00000       0.00000       0.00000       0.00000       0.00000
   2  20 3024.8148    3.9324  0.8043 11.8539  0.0000  0.0554   0.2553   0.1667    0.8104   0.0000   476.4139       58.2071       11.7401       8.47420       0.00000       0.00000       0.00000       0.00000       0.00000       0.00000       0.00000       0.00000       0.00000       0.00000       0.00000       0.00000       0.00000       0.00000       44.9740       33.6544       19.5647       6.05098       0.00000       0.00000       0.00000       0.00000       0.00000       0.00000       0.00000       0.00000       0.00000       0.00000       0.00000       0.00000       0.00000       0.00000
   2  21 3159.9474    4.3287  1.1538  5.7680  0.0000  0.0621   0.2442   0.2174  568.7057   0.0000   377.7603       20.5881       29.7355       20.1817       0.00000       0.00000       0.00000       0.00000       0.00000       0.00000       0.00000       0.00000       0.00000       0.00000       0.00000       0.00000       0.00000       0.00000       50.0663       39.7068       20.8440       7.45103       0.00000       0.00000       0.00000       0.00000       0.00000       0.00000       0.00000       0.00000       0.00000       0.00000       0.00000       0.00000       0.00000       0.00000
   2  22 3294.9647    3.8575  1.3217 12.1823  0.0000  0.0867   0.2159   0.2325    0.8435   0.0000   359.0424       65.0183      -33.1801       4.59177       0.00000       0.00000       0.00000       0.00000       0.00000       0.00000       0.00000       0.00000       0.00000       0.00000       0.00000       0.00000       0.00000       0.00000       71.4964       55.0137       27.4023       9.08952       0.00000       0.00000       0.00000       0.00000       0.00000       0.00000       0.00000       0.00000       0.00000       0.00000       0.00000       0.00000       0.00000       0.00000
   2  23 3430.7731    3.1731  1.9438 12.0940 -0.0157  0.0960   0.1461   0.2773    0.4184   0.0000   370.8429       58.2786       20.1595      0.136178       0.00000       0.00000       0.00000       0.00000       0.00000       0.00000       0.00000       0.00000       0.00000       0.00000       0.00000       0.00000       0.00000       0.00000       69.0548       56.9519       34.5030       12.3248       0.00000       0.00000       0.00000       0.00000       0.00000       0.00000       0.00000       0.00000       0.00000       0.00000       0.00000       0.00000       0.00000       0.00000
   2  24 3566.8795    2.5335  3.0509 11.4498  0.0000  0.1434   0.1017   0.3560    0.3389   0.0000   381.8066      -49.7010       37.9987       22.1969       0.00000       0.00000       0.00000       0.00000       0.00000       0.00000       0.00000       0.00000       0.00000       0.00000       0.00000       0.00000       0.00000       0.00000       100.554       88.2904       48.2173       20.4256       0.00000       0.00000       0.00000       0.00000       0.00000       0.00000       0.00000       0.00000       0.00000       0.00000       0.00000       0.00000       0.00000       0.00000
   3  12 2001.1668    0.6053  0.4140 10.1018  0.0000  0.0468   0.0453   0.0855    0.1670   0.0000   442.8286      -12.4776      -8.11240       17.1480      -8.52894     -0.834040       0.00000       0.00000       0.00000       0.00000       0.00000       0.00000       0.00000       0.00000       0.00000       0.00000       0.00000       0.00000       19.9340       22.6995       15.6068       11.0022       4.46136       1.67607       0.00000       0.00000       0.00000       0.00000       0.00000       0.00000       0.00000       0.00000       0.00000       0.00000       0.00000       0.00000
   3  13 2137.7991    0.7132  0.6205 10.2143  0.0000  0.0518   0.0484   0.1426    0.1870   0.0000   393.1156       50.1989       1.61342       5.34154       1.56963      0.820858       0.00000       0.00000       0.00000       0.00000       0.00000       0.00000       0.00000       0.00000       0.00000       0.00000       0.00000       0.00000       22.0621       24.3542       17.0345       10.6986       4.82843       1.69053       0.00000       0.00000       0.00000       0.00000       0.00000       0.00000       0.00000       0.00000       0.00000       0.00000       0.00000       0.00000
   3  14 2273.3178    1.1125  0.7455 10.2274  0.0000  0.0589   0.0667   0.1182    0.2997   0.0000   458.9076       10.1928       25.8041       20.0318      -11.8901       1.11448       0.00000       0.00000       0.00000       0.00000       0.00000       0.00000       0.00000       0.00000       0.00000       0.00000       0.00000       0.00000       34.0489       31.5432       21.2070       11.1921       4.70640       1.38744       0.00000       0.00000       0.00000       0.00000       0.00000       0.00000       0.00000       0.00000       0.00000       0.00000       0.00000       0.00000
   3  15 2407.5719    1.4125  0.8720 10.9715  0.0000  0.0557   0.0810   0.1510    0.3134   0.0000   450.8585      -36.6464      -4.10057       5.29336       10.5894       1.24888       0.00000       0.00000       0.00000       0.00000       0.00000       0.00000       0.00000       0.00000       0.00000       0.00000       0.00000       0.00000       26.3745       26.5729       20.9208       12.6148       6.04000       1.79377       0.00000       0.00000       0.00000       0.00000       0.00000       0.00000       0.00000       0.00000       0.00000       0.00000       0.00000       0.00000
   3  17 2676.1320    2.2723  0.9970 11.6478  0.0000  0.0714   0.1311   0.1793    0.5508   0.0000   404.4612       8.66401      -44.3444      -2.67834      -7.39621       1.28728       0.00000       0.00000       0.00000       0.00000       0.00000       0.00000       0.00000       0.00000       0.00000       0.00000       0.00000       0.00000       30.4708       25.9444       25.7434       15.3397       7.81524       1.86888       0.00000       0.00000       0.00000       0.00000       0.00000       0.00000       0.00000       0.00000       0.00000       0.00000       0.00000       0.00000
   3  18 2811.5478    2.9647  0.6600 12.3977  0.0077  0.0517   0.1822   0.1103    0.2847   0.0000   395.9240       34.0755       20.2242       27.2636       5.66119      -5.40908       0.00000       0.00000       0.00000       0.00000       0.00000       0.00000       0.00000       0.00000       0.00000       0.00000       0.00000       0.00000       27.2662       28.1629       17.8024       11.0582       4.09653       1.54661       0.00000       0.00000       0.00000       0.00000       0.00000       0.00000       0.00000       0.00000       0.00000       0.00000       0.00000       0.00000
   3  19 2946.9931    3.9449  0.6749 12.0114  0.0000  0.0473   0.2412   0.1225    0.5037   0.0000   397.5353       12.7088       14.3790       3.74048    -0.0962522      -1.35650       0.00000       0.00000       0.00000       0.00000       0.00000       0.00000       0.00000       0.00000       0.00000       0.00000       0.00000       0.00000       22.1526       20.9727       16.2237       8.22622       4.44459       1.21996       0.00000       0.00000       0.00000       0.00000       0.00000       0.00000       0.00000       0.00000       0.00000       0.00000       0.00000       0.00000
   3  20 3082.2779    3.9982  0.9397 12.6967  0.0000  0.0559   0.2091   0.1452    0.3792   0.0000   368.5192       79.0712       6.06881       19.6312      -6.46805       1.95955       0.00000       0.00000       0.00000       0.00000       0.00000       0.00000       0.00000       0.00000       0.00000       0.00000       0.00000       0.00000       28.9469       25.7711       20.7665       12.9353       5.63197       1.52338       0.00000       0.00000       0.00000       0.00000       0.00000       0.00000       0.00000       0.00000       0.00000       0.00000       0.00000       0.00000
   3  21 3217.7892    3.7897  1.0896 13.3301  0.0000  0.0670   0.2189   0.1660    0.2973   0.0000   409.0589       29.5688      -2.24273       11.3088      0.309610      0.444145       0.00000       0.00000       0.00000       0.00000       0.00000       0.00000       0.00000       0.00000       0.00000       0.00000       0.00000       0.00000       35.5219       30.8482       24.6471       15.4965       6.56723       1.77254       0.00000       0.00000       0.00000       0.00000       0.00000       0.00000       0.00000       0.00000       0.00000       0.00000       0.00000       0.00000
   3  22 3353.4935    3.3617  1.5660 12.8372  0.0000  0.0848   0.1612   0.2142    0.2705   0.0000   480.4622       32.0227      -62.0061       23.7342       4.31260      0.545796       0.00000       0.00000       0.00000       0.00000       0.00000       0.00000       0.00000       0.00000       0.00000       0.00000       0.00000       0.00000       41.9518       37.3757       32.2457       19.1459       9.40792       2.36445       0.00000       0.00000       0.00000       0.00000       0.00000       0.00000       0.00000       0.00000       0.00000       0.00000       0.00000       0.00000
   3  23 3489.5224    2.9043  1.8907 12.3487 -0.0028  0.0924   0.1342   0.2446    0.2855   0.0000   455.4228       36.5265       4.47314      -10.0824      -10.3265      -3.19303       0.00000       0.00000       0.00000       0.00000       0.00000       0.00000       0.00000       0.00000       0.00000       0.00000       0.00000       0.00000       44.1419       35.8560       33.6729       22.0458       9.69638       2.47474       0.00000       0.00000       0.00000       0.00000       0.00000       0.00000       0.00000       0.00000       0.00000       0.00000       0.00000       0.00000
   3  24 3626.0770    2.3451  3.6428 11.6703  0.0000  0.1259   0.0756   0.3483    0.1539   0.0000   427.9493      -12.6710       67.7366      -15.2631       7.85658      -2.95855       0.00000       0.00000       0.00000       0.00000       0.00000       0.00000       0.00000       0.00000       0.00000       0.00000       0.00000       0.00000       59.3838       58.6188       45.1684       27.6040       12.8798       3.90394       0.00000       0.00000       0.00000       0.00000       0.00000       0.00000       0.00000       0.00000       0.00000       0.00000       0.00000       0.00000
   4  12 2051.6859    0.6450  0.3835 10.0846  0.0012  0.0322   0.0552   0.0957    0.1205   0.0000   463.3331      0.902294       16.2066      -12.2159       3.96062       3.18221       2.31180    -0.0534817       0.00000       0.00000       0.00000       0.00000       0.00000       0.00000       0.00000       0.00000       0.00000       0.00000       11.9453       12.3460       10.8486       7.29913       4.31970       2.10809       1.03140      0.208405       0.00000       0.00000       0.00000       0.00000       0.00000       0.00000       0.00000       0.00000       0.00000       0.00000
   4  13 2188.2531    0.9641  0.6285  9.7787 -0.0024  0.0471   0.0502   0.1021    0.2836   0.0000   407.8289       25.9405       8.23131       13.2797       17.8584      -1.33155     -0.384448      0.280334       0.00000       0.00000       0.00000       0.00000       0.00000       0.00000       0.00000       0.00000       0.00000       0.00000       15.1961       15.3300       15.3640       10.4183       5.91913       3.86921       1.33272      0.312659       0.00000       0.00000       0.00000       0.00000       0.00000       0.00000       0.00000       0.00000       0.00000       0.00000
   4  15 2458.5087    1.7372  0.9403 10.6114 -0.0027  0.0558   0.0863   0.1558    1.0594   0.0000   447.3997      -4.68692       20.8764      -1.80270      -7.01736      -3.30633      -1.93987    -0.0505462       0.00000       0.00000       0.00000       0.00000       0.00000       0.00000       0.00000       0.00000       0.00000       0.00000       20.4559       23.4616       19.9064       14.5226       9.84472       4.23635       1.76719      0.429301       0.00000       0.00000       0.00000       0.00000       0.00000       0.00000       0.00000       0.00000       0.00000       0.00000
   4  17 2728.5275    2.6259  0.7476 12.3373  0.0084  0.0556   0.1396   0.1244    0.3269   0.0000   422.3263       20.9675       1.69382      -4.32680       2.90697       5.95605      -1.50495      0.593646       0.00000       0.00000       0.00000       0.00000       0.00000       0.00000       0.00000       0.00000       0.00000       0.00000       22.7175       23.7669       18.0264       13.9256       7.61794       3.79703       1.14629      0.359786       0.00000       0.00000       0.00000       0.00000       0.00000       0.00000       0.00000       0.00000       0.00000       0.00000
   4  19 3000.2241    3.6020  0.9362 12.1428 -0.0041  0.0493   0.1847   0.1486    0.5988   0.0000   449.5294      -9.63133       16.1932      -5.95549       2.60714      -7.09221     0.0165236      0.147576       0.00000       0.00000       0.00000       0.00000       0.00000       0.00000       0.00000       0.00000       0.00000       0.00000       18.4154       22.2845       15.9961       11.4448       5.67158       3.30018       1.09551      0.397945       0.00000       0.00000       0.00000       0.00000       0.00000       0.00000       0.00000       0.00000       0.00000       0.00000
   4  21 3271.7478    3.5356  1.2260 13.2604 -0.0052  0.0646   0.1760   0.1909    0.3049   0.0000   454.1196       2.82673      -9.34462      -2.47635      -5.25186      -3.27830     -0.666177     -0.463682       0.00000       0.00000       0.00000       0.00000       0.00000       0.00000       0.00000       0.00000       0.00000       0.00000       24.4802       22.5650       20.5742       16.4618       10.2900       4.80034       1.78255      0.431091       0.00000       0.00000       0.00000       0.00000       0.00000       0.00000       0.00000       0.00000       0.00000       0.00000
   4  22 3408.2499    3.0742  2.0596 11.5455  0.0005  0.0845   0.1115   0.2060    0.5027   0.0000   434.5252       33.6662       16.6225       30.8089      -5.35559      -10.1240     -0.476898     -0.125959       0.00000       0.00000       0.00000       0.00000       0.00000       0.00000       0.00000       0.00000       0.00000       0.00000       28.1393       33.2557       26.2504       19.4780       12.6377       5.47328       2.40862      0.676548       0.00000       0.00000       0.00000       0.00000       0.00000       0.00000       0.00000       0.00000       0.00000       0.00000
   4  24 3681.5697    2.1163  4.3846 11.4826 -0.0033  0.1317   0.0549   0.3574    0.1458   0.0000   437.2006       35.6058       50.2160      -44.1282      -28.9142      -12.5223       7.96264     -0.906759       0.00000       0.00000       0.00000       0.00000       0.00000       0.00000       0.00000       0.00000       0.00000       0.00000       46.6443       50.2179       43.5585       31.9629       20.1911       9.71360       3.85391      0.954391       0.00000       0.00000       0.00000       0.00000       0.00000       0.00000       0.00000       0.00000       0.00000       0.00000
   5  11 1960.5650    0.4851  0.4093 10.1294  0.0015  0.0457   0.0358   0.0959    0.0873   0.0000   447.3840       5.90794      -19.6579     -0.565335      -4.39503      -3.84723       3.77696      0.430825     -0.757062     0.0127443       0.00000       0.00000       0.00000       0.00000       0.00000       0.00000       0.00000       0.00000       13.2604       14.8024       14.9236       8.25365       6.55423       3.89378       1.60052      0.927254      0.379562     0.0628154       0.00000       0.00000       0.00000       0.00000       0.00000       0.00000       0.00000       0.00000
   5  13 2235.4697    0.8638  0.6556 10.7988 -0.0040  0.0542   0.0487   0.0927    0.1205   0.0000   422.1580      -3.51639       21.1593      -1.33026      -1.35582      -1.57464       2.88405    -0.0802681    -0.0549706    -0.0577939       0.00000       0.00000       0.00000       0.00000       0.00000       0.00000       0.00000       0.00000       14.2182       14.7992       17.1621       11.5908       8.41518       5.33174       2.79323       1.35694      0.460050     0.0874166       0.00000       0.00000       0.00000       0.00000       0.00000       0.00000       0.00000       0.00000
   5  14 2370.9603    1.2290  0.6801 11.1410 -0.0077  0.0424   0.0609   0.0975    0.1457   0.0000   437.7167       1.53303      -34.4820       5.06126       14.5875       16.4520       2.33999       1.19620     0.0921762     0.0582300       0.00000       0.00000       0.00000       0.00000       0.00000       0.00000       0.00000       0.00000       12.2786       14.1799       11.3608       10.0566       6.84222       4.37564       1.99077      0.906185      0.273350     0.0772577       0.00000       0.00000       0.00000       0.00000       0.00000       0.00000       0.00000       0.00000
   5  15 2506.1277    1.7243  0.9284 10.8668 -0.0055  0.0466   0.0740   0.1122    0.2842   0.0000   415.3336       9.35455      -29.0235       12.3178       10.3239       3.40467       1.52078      0.105747     -0.149969    -0.0663521       0.00000       0.00000       0.00000       0.00000       0.00000       0.00000       0.00000       0.00000       12.9984       14.8831       12.8329       10.0471       7.35849       4.13711       2.17276      0.872174      0.325640     0.0761810       0.00000       0.00000       0.00000       0.00000       0.00000       0.00000       0.00000       0.00000
   5  16 2641.2163    2.1585  0.8125 11.7763 -0.0084  0.0537   0.1007   0.1024    0.2351   0.0000   452.0631       3.54218       7.29596      -5.64085      -6.71848       9.33210       2.49983     -0.280383     -0.363864    -0.0343902       0.00000       0.00000       0.00000       0.00000       0.00000       0.00000       0.00000       0.00000       18.2936       16.5926       14.5065       13.9905       9.47862       5.81361       2.88138       1.07607      0.283824     0.0685548       0.00000       0.00000       0.00000       0.00000       0.00000       0.00000       0.00000       0.00000
   5  17 2777.2767    2.9216  0.7266 11.9827 -0.0105  0.0404   0.1347   0.1035    0.3565   0.0000   422.6256       16.0573      -19.1013      -4.66550       12.6859       7.43453     -0.658791      -1.33385      0.268784     0.0183546       0.00000       0.00000       0.00000       0.00000       0.00000       0.00000       0.00000       0.00000       14.9231       16.4518       13.5858       10.3240       6.66530       3.79512       1.85065      0.745219      0.241945     0.0576019       0.00000       0.00000       0.00000       0.00000       0.00000       0.00000       0.00000       0.00000
   5  18 2913.7713    3.5938  0.8998  0.4731  0.0000  0.0455   0.1408   0.1190 1000.0000   0.0000   423.8579       32.7775       19.7440      -11.5487       4.46534     -0.533689       0.00000       0.00000       0.00000       0.00000       0.00000       0.00000       0.00000       0.00000       0.00000       0.00000       0.00000       0.00000       13.3332       14.1650       12.1540       10.5934       7.78590       4.92776       1.97995       1.05186      0.307432     0.0740480       0.00000       0.00000       0.00000       0.00000       0.00000       0.00000       0.00000       0.00000
   5  19 3049.9118    4.2358  0.8486 13.1184 -0.0178  0.0596   0.1960   0.1247    0.6165   0.0000   429.9359       23.0738       1.25992      -13.1687       16.2614       12.5730      -1.46652      -1.92427     -0.272012     0.0849966       0.00000       0.00000       0.00000       0.00000       0.00000       0.00000       0.00000       0.00000       14.6162       20.1370       16.7177       13.9186       9.34507       6.30048       2.61330       1.45722      0.455017      0.120777       0.00000       0.00000       0.00000       0.00000       0.00000       0.00000       0.00000       0.00000
   5  21 3322.6148    3.2806  1.6082 12.9233  0.0013  0.0812   0.1298   0.2116    0.3457   0.0000   435.7482       31.5408       8.28371      -11.2631      -9.88326      -6.54678      -1.03357      -1.50786     -0.211529    -0.0777878       0.00000       0.00000       0.00000       0.00000       0.00000       0.00000       0.00000       0.00000       22.8655       25.7481       24.2345       17.9232       15.3422       8.56739       4.54485       1.79794      0.722965      0.143587       0.00000       0.00000       0.00000       0.00000       0.00000       0.00000       0.00000       0.00000
   5  22 3459.5212    2.9424  1.9905 12.3067 -0.0075  0.0830   0.1096   0.2289    0.3869   0.0000   447.7428       122.776      -10.4351       9.02370       9.94870      -5.16037      -4.01985     -0.893482     -0.516847     -0.419821       0.00000       0.00000       0.00000       0.00000       0.00000       0.00000       0.00000       0.00000       24.7874       28.9109       24.3333       21.1527       12.9710       8.91269       4.16854       2.00442      0.559015      0.152914       0.00000       0.00000       0.00000       0.00000       0.00000       0.00000       0.00000       0.00000
   5  25 3871.4810    1.6816  5.9441 11.0393  0.0007  0.1705   0.0379   0.4423    0.1250   0.0000   415.0888       38.1857       83.1123       3.46501      -12.0993       18.6331       9.51546      -5.75745     -0.583672    -0.0612015       0.00000       0.00000       0.00000       0.00000       0.00000       0.00000       0.00000       0.00000       46.6268       55.3779       53.6855       40.2494       31.5916       17.8436       10.5811       4.17828       1.58659      0.310709       0.00000       0.00000       0.00000       0.00000       0.00000       0.00000       0.00000       0.00000
   6   8 1587.4527    0.1851  0.0973  9.8727 -0.0671  0.0283   0.0282   0.0405    0.0522   0.0000   432.8484       8.48259       14.9987       6.24040       1.28413      -5.03494    -0.0441668      0.325474     0.0681547    -0.0537822    0.00913646   -0.00656114       0.00000       0.00000       0.00000       0.00000       0.00000       0.00000       6.49433       9.45058       7.19718       6.27767       4.83211       2.62186       1.85037      0.669799      0.450379      0.116524     0.0549741     0.0138276       0.00000       0.00000       0.00000       0.00000       0.00000       0.00000
   6  12 2142.5464    0.8128  0.5574 10.1905 -0.0040  0.0386   0.0431   0.0841    0.1245   0.0000   444.8279      -13.4488       3.43176      -12.7565       8.93671      0.740531      -2.85746      -1.45090      0.416169      0.116061      0.107216   -0.00742808       0.00000       0.00000       0.00000       0.00000       0.00000       0.00000       10.7408       10.3169       9.45909       9.17638       6.80021       4.25775       2.79250       1.50670      0.627430      0.204963     0.0579527     0.0120713       0.00000       0.00000       0.00000       0.00000       0.00000       0.00000
   6  13 2279.8971    1.1515  0.5881 10.7228  0.0112  0.0613   0.0631   0.0890    0.1393   0.0000   444.3757       9.63288      -2.15765      -10.4716       4.81150       8.44850      -6.16459     0.0141404       1.39809     -0.170285    -0.0612150   -0.00942289       0.00000       0.00000       0.00000       0.00000       0.00000       0.00000       22.6191       27.0228       24.4032       17.0102       10.9236       5.27347       2.76454       1.38000      0.598038      0.256578     0.0853641     0.0153009       0.00000       0.00000       0.00000       0.00000       0.00000       0.00000
   6  14 2415.5468    1.4456  0.7359 11.4698  0.0097  0.0421   0.0678   0.0909    0.1251   0.0000   432.2859       8.04875       12.1430      -7.20564      -4.83855       3.08224      -2.47968      -2.17655     -0.328123      0.319875     0.0340949   -0.00342098       0.00000       0.00000       0.00000       0.00000       0.00000       0.00000       12.2123       13.5747       12.8091       10.1749       7.25039       4.85989       2.80721       1.32603      0.676110      0.243732     0.0730707     0.0144497       0.00000       0.00000       0.00000       0.00000       0.00000       0.00000
   6  15 2551.0518    1.7971  0.8690 11.9593 -0.0108  0.0522   0.0805   0.1030    0.1455   0.0000   434.0272      0.504097       27.2685      -22.4923       11.9583       3.36881      -2.46050    -0.0974361       1.26288    -0.0892269    -0.0883479     0.0577177       0.00000       0.00000       0.00000       0.00000       0.00000       0.00000       16.0120       17.7375       15.9042       13.1437       9.35145       6.16466       3.67250       1.67288      0.816365      0.266047     0.0818019     0.0183768       0.00000       0.00000       0.00000       0.00000       0.00000       0.00000
   6  17 2823.7442    2.9369  0.7287 12.5698 -0.0087  0.0412   0.1299   0.0855    0.1642   0.0000   460.6762       23.4080      -7.52554      -14.3470       10.0934       6.12601      0.783194    -0.0546897      -1.00686     -0.397577     -0.120957    0.00437227       0.00000       0.00000       0.00000       0.00000       0.00000       0.00000       9.07914       11.8976       10.3611       8.70916       6.48324       4.09026       2.69026       1.18873      0.675542      0.224366     0.0810496     0.0184896       0.00000       0.00000       0.00000       0.00000       0.00000       0.00000
   6  18 2960.7215    3.6726  0.6275 13.0457  0.0109  0.0347   0.1832   0.0749    0.1548   0.0000   414.3194       19.2779       14.4675       15.5955      -4.98543      -7.05841      -1.49475      -4.35606      0.566020      0.291941     0.0367594    -0.0150708       0.00000       0.00000       0.00000       0.00000       0.00000       0.00000       9.52311       11.1827       10.1768       8.34290       5.74500       4.07028       2.28518       1.22027      0.577990      0.216949     0.0617420     0.0133781       0.00000       0.00000       0.00000       0.00000       0.00000       0.00000
   6  19 3097.3165    3.8992  0.7330 13.3000 -0.0115  0.0423   0.1781   0.0938    0.1856   0.0000   430.8064      -1.25973     -0.154030     -0.427624      -13.6370       6.13739       7.68467      -1.44563     -0.587712     -0.264087    -0.0858503   -0.00266835       0.00000       0.00000       0.00000       0.00000       0.00000       0.00000       10.4232       12.6796       11.0990       9.64882       6.26820       4.14073       2.53370       1.43932      0.605752      0.233240     0.0669915     0.0180422       0.00000       0.00000       0.00000       0.00000       0.00000       0.00000
   6  20 3234.0386    3.9794  1.0533 13.3811 -0.0050  0.0542   0.1667   0.1294    0.2546   0.0000   434.4889       22.9549       17.8434       8.19039      0.298457      -6.19390      -7.15540      -1.57654       1.12039    -0.0673285     -0.249046    -0.0208624       0.00000       0.00000       0.00000       0.00000       0.00000       0.00000       15.3517       15.2718       12.1663       12.4916       10.4961       7.43278       4.25065       2.05488      0.851127      0.316624     0.0928258     0.0211449       0.00000       0.00000       0.00000       0.00000       0.00000       0.00000
   6  21 3370.9625    3.4574  1.8165 12.0812 -0.0040  0.0750   0.1070   0.1758    0.4344   0.0000   446.3926       31.7835      -1.42881       4.85482       27.2737      -1.14734       1.20179     -0.651830       1.55484     -0.454686      0.136413     0.0562288       0.00000       0.00000       0.00000       0.00000       0.00000       0.00000       16.4428       22.1221       17.9057       17.7600       12.6879       9.23547       5.35203       2.73530       1.32535      0.525893      0.151978     0.0375859       0.00000       0.00000       0.00000       0.00000       0.00000       0.00000
   6  24 3783.9853    1.9045  4.3082 11.3817 -0.0085  0.1227   0.0455   0.3546    0.1496   0.0000   420.5006       61.1923       70.5001       56.8749       29.1198      -9.98156      -14.9738       7.75548       1.59161      -1.03487    0.00140455    -0.0750724       0.00000       0.00000       0.00000       0.00000       0.00000       0.00000       29.0944       36.2343       34.1572       29.0407       22.8640       15.5022       9.80819       5.21388       2.51180      0.941014      0.284249     0.0552902       0.00000       0.00000       0.00000       0.00000       0.00000       0.00000
   6  26 4060.6465    1.3660  7.6692 10.7205 -0.0072  0.1877   0.0273   0.5285    0.0901   0.0000   482.5841      -10.5172       58.6245       13.9180       30.0691      -5.19255       8.82560      -9.59445       4.42162       2.42644     -0.348749     -0.226425       0.00000       0.00000       0.00000       0.00000       0.00000       0.00000       43.7687       55.5212       50.3153       44.9204       34.8800       24.3705       15.1254       7.98118       3.80203       1.44869      0.430736     0.0883220       0.00000       0.00000       0.00000       0.00000       0.00000       0.00000
   7  12 2184.5169    0.8608  0.6167 10.5545 -0.0130  0.0349   0.0397   0.0853    0.1098   0.0000   437.5356      -9.12940       16.9338       12.9624      -4.65675      -7.15508     -0.122693      0.101056     -0.704976      0.729532     -0.131171     0.0294641   -0.00897783  -7.41079e-06       0.00000       0.00000       0.00000       0.00000       8.29828       8.92633       8.60627       7.31411       5.67201       4.93497       3.22079       1.57237      0.779336      0.428918      0.182296     0.0552886     0.0149504    0.00293268       0.00000       0.00000       0.00000       0.00000
   7  14 2458.2175    1.6641  0.7390 11.5281  0.0156  0.0437   0.0708   0.0923    0.1266   0.0000   425.8392       21.9239       5.95016       4.35372      -1.67034       2.01389      -5.41129      -1.53420      0.995534      0.243824     -0.508210      0.115670     0.0194607  -0.000413654       0.00000       0.00000       0.00000       0.00000       9.04845       10.8772       11.8574       8.54789       7.16977       5.65739       2.73117       2.09655       1.14628      0.385926      0.223273     0.0967944     0.0230823    0.00376791       0.00000       0.00000       0.00000       0.00000
   7  15 2594.2305    1.9384  0.9051 11.9925  0.0002  0.0541   0.0782   0.1116    0.1415   0.0000   438.8356       14.9759       10.5218      -3.79989       2.25305      -2.74813      -5.03814     -0.874827     -0.775729     -0.216607    -0.0219313   -0.00904060     0.0195986  -0.000454439       0.00000       0.00000       0.00000       0.00000       9.73281       14.0827       11.4061       10.4820       8.60930       6.05507       4.12511       2.07110       1.39167      0.445842      0.280524     0.0795552     0.0291722    0.00624618       0.00000       0.00000       0.00000       0.00000
   7  16 2731.1422    2.5601  0.7804 12.4580  0.0042  0.0384   0.1012   0.0885    0.1347   0.0000   436.2709      -9.06218       13.2527     -0.516059       2.36301      -4.65648     -0.344715     -0.592525     -0.994985     -0.271383     0.0467695    -0.0965987   -0.00235295   -0.00468173       0.00000       0.00000       0.00000       0.00000       8.95618       10.3820       9.28982       8.04163       6.61477       5.18141       3.37734       1.75189      0.946582      0.408073      0.189288     0.0611677     0.0172209    0.00345673       0.00000       0.00000       0.00000       0.00000
   7  17 2868.3591    2.9703  0.7701 13.1206 -0.0101  0.0379   0.1327   0.1039    0.1295   0.0000   443.7026      -8.47814      -4.11222       2.45237      0.561225       3.35873      -5.25804      -3.19224       1.57574     -0.650671     -0.215162     0.0368544    -0.0210826   -0.00265660       0.00000       0.00000       0.00000       0.00000       9.01249       10.3298       10.3412       8.33571       6.54881       4.45985       2.98712       1.73477      0.920331      0.439384      0.189961     0.0626854     0.0183978    0.00313081       0.00000       0.00000       0.00000       0.00000
   7  18 3005.7121    3.7585  0.7695 13.4125 -0.0033  0.0373   0.1545   0.0893    0.1277   0.0000   436.8659       16.5351       6.42592      -3.31117       1.99366      -4.48428      -5.12238     -0.619425       1.59020     -0.473014     -0.278907    -0.0155247   -0.00322456   -0.00483295       0.00000       0.00000       0.00000       0.00000       8.93011       10.1845       9.71407       8.52812       6.42069       4.53367       2.87307       1.71162      0.978055      0.404259      0.181810     0.0591497     0.0165716    0.00324531       0.00000       0.00000       0.00000       0.00000
   7  19 3142.7861    4.0161  0.7842 13.3409  0.0028  0.0481   0.1584   0.0814    0.1483   0.0000   446.2256       21.4350       5.93611    -0.0813930       3.10840      -11.1605      -3.10708      -1.17569      0.417247     -0.601979    -0.0403489   -0.00411312    -0.0233348  -0.000396545       0.00000       0.00000       0.00000       0.00000       9.26082       14.0075       10.5003       11.6204       7.28350       5.53030       3.40761       1.87073       1.19369      0.401308      0.234333     0.0696757     0.0211999    0.00614466       0.00000       0.00000       0.00000       0.00000
   7  20 3279.9222    3.6760  1.2431 13.0987 -0.0019  0.0486   0.1286   0.1249    0.1589   0.0000   436.3907       15.9148       2.28053       8.43260      -4.20004       2.63096      -7.11675      -3.96532       1.76453     0.0815743     -0.207711     0.0575797     0.0500027   -0.00437303       0.00000       0.00000       0.00000       0.00000       10.7807       12.0699       11.9555       10.5887       8.38594       5.88452       3.96278       2.44921       1.29533      0.626459      0.247766     0.0877748     0.0241017    0.00439871       0.00000       0.00000       0.00000       0.00000
   7  21 3417.5188    3.0960  1.6113 12.7640  0.0007  0.0572   0.1001   0.1453    0.1537   0.0000   429.1344      -14.9947      -3.98296       9.07396       6.22782       4.06377      -1.52673       3.53207       3.00418      0.551056     -0.713156     -0.175866    -0.0317446   0.000274712       0.00000       0.00000       0.00000       0.00000       13.2349       14.8039       14.3500       12.6617       9.85343       7.23825       4.78321       2.75389       1.45011      0.725954      0.297820      0.101034     0.0269566    0.00511683       0.00000       0.00000       0.00000       0.00000
   7  22 3555.2567    2.6096  2.7865 11.9109 -0.0019  0.0833   0.0645   0.2172    0.1652   0.0000   452.7421       58.3812       3.03989       3.31341       19.3066       5.08585      -11.6261      -3.84822       2.86436      0.733874     -0.411705    -0.0419644   -0.00980342    0.00663331       0.00000       0.00000       0.00000       0.00000       17.1197       22.5558       20.6136       18.1636       14.1304       9.95214       6.72407       3.84359       2.10501       1.00635      0.432628      0.155241     0.0451825    0.00885957       0.00000       0.00000       0.00000       0.00000
   7  23 3693.4567    2.2173  3.7996 11.3974 -0.0029  0.1011   0.0454   0.2555    0.1455   0.0000   439.5686       54.0820       15.0150       13.7910       22.0744      -24.0375      -16.7918       5.08889     -0.112871      -2.79414      0.247139    -0.0302126    -0.0892854   -0.00645268       0.00000       0.00000       0.00000       0.00000       21.9440       26.4926       25.7338       23.0029       18.0519       12.5025       8.55173       5.34943       2.86552       1.43059      0.570057      0.200263     0.0550279     0.0100335       0.00000       0.00000       0.00000       0.00000
   7  24 3831.9318    1.7422  4.9708 11.2616 -0.0042  0.1303   0.0366   0.3452    0.1076   0.0000   416.8223       87.9053       32.2391       14.6503       39.6117       9.46611      -12.9087      -7.00721       5.28556     -0.915800      -1.21512     -0.150845    -0.0500439    0.00652257       0.00000       0.00000       0.00000       0.00000       27.9854       34.1964       33.3795       29.0399       22.8582       17.3277       11.2426       6.74227       3.74275       1.72819      0.765057      0.272869     0.0726346     0.0134859       0.00000       0.00000       0.00000       0.00000
   7  25 3970.5997    1.5071  6.8442 10.8794 -0.0030  0.1573   0.0279   0.4302    0.0902   0.0000   389.2934      -2.66102       20.0853       53.5964       4.24057      -11.9364      -1.30596       13.3413      -1.20309     -0.606964     -0.552723      0.121317     0.0368421     0.0192368       0.00000       0.00000       0.00000       0.00000       33.7908       39.6078       39.6719       33.3491       29.3078       21.3514       14.1880       8.92379       4.59809       2.38007      0.912199      0.341983     0.0917966     0.0151874       0.00000       0.00000       0.00000       0.00000
   8  10 1946.1082    0.5193  0.3483 10.1060 -0.0100  0.0273   0.0379   0.0823    0.0797   0.0000   436.3124      -13.8179       8.73557      -8.26495      0.335707      0.423646      -2.34786      -4.55935      0.291206       1.04559     -0.172775     0.0200511     0.0256739    0.00728924    0.00307628  -0.000416362       0.00000       0.00000       5.20709       6.04860       5.92472       5.50273       4.16688       3.44928       2.34456       1.61165      0.848794      0.445027      0.208378     0.0964606     0.0353034     0.0120148    0.00286042   0.000559733       0.00000       0.00000
   8  11 2086.2101    0.6887  0.5035 10.2307  0.0097  0.0328   0.0340   0.0778    0.0851   0.0000   437.3391       3.42701       11.9184       6.34244      -5.10161       2.06729      -6.03055     0.0271860     -0.170676     -0.126783     -0.235930      0.165648  -0.000585079    0.00649421   -0.00201364  -0.000630495       0.00000       0.00000       7.47572       8.92116       8.67815       7.34955       5.77176       4.26474       3.05022       1.77375      0.927139      0.489402      0.251625      0.106712     0.0388736     0.0125488    0.00348786   0.000622503       0.00000       0.00000
   8  12 2225.1198    0.9141  0.6190 10.8244 -0.0088  0.0376   0.0445   0.0898    0.0961   0.0000   436.5929       2.26800      -4.05468      -6.16389      -3.33866      -5.51753      -4.65930      -3.61843       2.53260     -0.176999      0.173571      0.172015    -0.0339445    -0.0227451   -0.00553135   0.000624772       0.00000       0.00000       6.59329       8.11797       7.90061       7.82774       5.75435       4.34893       2.99566       1.98045       1.43416      0.634893      0.369825      0.128602     0.0586654     0.0171547    0.00436230   0.000924106       0.00000       0.00000
   8  13 2362.8964    1.2987  0.7350 11.0404 -0.0099  0.0466   0.0606   0.0997    0.1248   0.0000   452.6431       9.31629       7.19625      0.343636       5.99195      -8.24520       3.93765      0.118245       1.40715      0.139372     -0.685945      0.108895    -0.0762441     0.0176916   -0.00886249   0.000358135       0.00000       0.00000       9.48055       7.72898       8.67673       10.1334       7.65785       4.86100       4.07612       2.79441       1.57048      0.914590      0.504606      0.194375     0.0706640     0.0159648    0.00419021   0.000782858       0.00000       0.00000
   8  14 2499.5302    1.6429  0.8564 11.4904  0.0110  0.0462   0.0623   0.0913    0.1315   0.0000   442.2240       5.11662       18.3042      -1.31551      -10.5641       2.80558      -6.11579       3.40668       2.21836     -0.773158    -0.0636416     -0.129256     0.0578051    -0.0228810  -3.09282e-05   0.000422202       0.00000       0.00000       11.3242       14.3551       14.3856       11.7588       9.37603       5.69659       4.30311       2.41528       1.43071      0.843430      0.321976      0.189783     0.0631986     0.0211454    0.00633646   0.000917764       0.00000       0.00000
   8  15 2636.1444    2.0705  0.8164 11.7182 -0.0101  0.0468   0.0789   0.0881    0.1557   0.0000   443.9318       11.3306       22.3601      -6.06116      -9.03483       3.55267      -3.77736      0.954706     -0.735089      -1.73057   -0.00286145      0.286425    -0.0174362     0.0140518    0.00496476  -0.000725994       0.00000       0.00000       7.39721       10.8529       10.0258       8.29510       8.48253       4.62063       4.59419       2.30790       1.46555      0.946901      0.280912      0.217385     0.0605956     0.0200088    0.00816684    0.00122028       0.00000       0.00000
   8  16 2773.7213    2.6720  0.8764 12.3705  0.0004  0.0398   0.0927   0.0916    0.1480   0.0000   435.4698       21.2599      -2.45200      -4.66471       2.34773      -3.35437      -2.77192     -0.784257     -0.514122      0.139717     -0.348817     -0.203030     0.0318024     0.0391168   -0.00537697   2.61625e-05       0.00000       0.00000       6.97538       8.87940       8.47270       7.68292       6.52880       4.79572       3.61783       2.15165       1.35688      0.637433      0.378355      0.143508     0.0628031     0.0181886    0.00557765    0.00100874       0.00000       0.00000
   8  17 2911.5682    3.1283  0.8023 13.1368 -0.0037  0.0408   0.1172   0.0913    0.1166   0.0000   445.9105       20.4259       10.1650       6.59675       12.0991      -2.24958      -2.64184      0.681810      -1.02147    -0.0874452      0.282442      0.226027   -0.00979816    -0.0349398    0.00913899   6.22533e-05       0.00000       0.00000       6.73526       9.02925       8.47523       7.89053       6.52097       4.84707       3.35161       2.33984       1.40086      0.764589      0.411537      0.169316     0.0635383     0.0217044    0.00557852    0.00107723       0.00000       0.00000
   8  18 3049.2382    3.7762  0.6693 13.7708 -0.0100  0.0428   0.1625   0.0874    0.1025   0.0000   431.4044       1.68738       1.10502       11.6518     -0.724662       4.11212       2.66609     -0.641421      -1.62026     -0.370847      0.431481     0.0945732     -0.146450   -0.00236896    0.00526518  -0.000430893       0.00000       0.00000       8.60421       11.3229       10.2506       9.94270       6.99441       5.57691       3.95174       2.44606       1.36962      0.683520      0.371856      0.148330     0.0651757     0.0185660    0.00496255    0.00115523       0.00000       0.00000
   8  19 3186.7610    3.7769  1.0098 13.5681 -0.0050  0.0421   0.1345   0.1125    0.1329   0.0000   437.9455      0.347960       17.5237      -3.26527       7.77983       3.34744      -2.30126      -4.38045      0.337905     0.0953209      0.249883     -0.227419    0.00329034    -0.0245406   -0.00151129  -0.000731940       0.00000       0.00000       8.78185       10.4877       10.6365       8.81359       7.31676       5.61014       3.73655       2.46055       1.40548      0.732026      0.360133      0.154331     0.0620503     0.0214509    0.00521567   0.000865100       0.00000       0.00000
   8  20 3324.5330    3.4479  1.2724 13.3167 -0.0012  0.0545   0.1110   0.1269    0.1300   0.0000   423.7647       4.33828       13.5391       7.91026       12.5058      -3.76731    -0.0238199      0.344515       1.93323     0.0476233     -0.167219    -0.0410551     -0.116772    -0.0227438    0.00200253  -0.000240867       0.00000       0.00000       10.9526       14.2815       12.8661       12.0987       8.98039       6.97091       5.10299       2.94148       1.79127      0.921707      0.483277      0.211015     0.0849494     0.0237369    0.00664509    0.00138256       0.00000       0.00000
   8  21 3462.6401    2.8375  2.1042 12.4091 -0.0147  0.0667   0.0735   0.1595    0.1084   0.0000   438.8550       8.88520       15.6459       23.7852       4.53968      -22.4261      0.795486     -0.557316       3.94376     -0.449222       1.99871      0.581299    -0.0287279    -0.0224931   -0.00181397  -0.000533179       0.00000       0.00000       11.8727       15.7688       14.3842       13.6791       10.9474       8.46984       5.98629       3.79892       2.36201       1.19476      0.673422      0.259175      0.110148     0.0338383    0.00925428    0.00181190       0.00000       0.00000
   8  22 3600.8248    2.2788  3.0942 12.0729 -0.0058  0.0900   0.0506   0.2127    0.0929   0.0000   452.0495       33.3897       4.08364      -8.67320       7.46732      -3.86252       6.61552       3.26437     -0.635653      -4.58894     -0.601134      0.719142      0.222280     -0.122671    -0.0193001    0.00123477       0.00000       0.00000       15.4318       19.9998       18.9348       18.3919       14.4460       11.3234       8.35758       5.36702       3.25032       1.70515      0.973788      0.382797      0.155191     0.0473019     0.0127637    0.00240545       0.00000       0.00000
   8  23 3739.2528    1.8272  3.9148 11.8047 -0.0034  0.1114   0.0404   0.2786    0.0860   0.0000   457.1179       73.7654       22.3000       6.83673      -25.1974       8.18312      -3.96759      -15.5265      -2.35075     0.0664660       1.96483      0.385706     -0.502822     -0.120296     0.0435301    0.00274172       0.00000       0.00000       21.1518       25.3484       25.4451       22.6461       18.6897       15.3196       10.8942       6.88765       4.13889       2.17714       1.12041      0.485283      0.199523     0.0624679     0.0155650    0.00263480       0.00000       0.00000
   8  24 3878.2845    1.6474  5.4884 11.2764 -0.0049  0.1293   0.0303   0.3439    0.0786   0.0000   415.7945       88.3821      -5.72438      -31.0333       2.93057       13.7897       11.9309      -14.7387      -2.12158       5.53994      -1.81139      0.151588      0.231325    -0.0762426     0.0104496    0.00243188       0.00000       0.00000       23.4951       30.4900       29.4353       28.0669       21.5086       17.6398       11.9722       7.91494       4.90617       2.61601       1.33973      0.578033      0.236579     0.0748710     0.0181972    0.00346206       0.00000       0.00000
   8  25 4017.8904    1.3514  6.6470 10.9922 -0.0018  0.1538   0.0250   0.4218    0.0715   0.0000   500.2183      -62.1327       5.36274       19.6336      -33.7966       19.8336      -16.4521      -2.90501       8.91598      -6.29415       1.77767      0.223458     -0.168965     0.0356230     0.0310830   0.000476701       0.00000       0.00000       27.1635       35.0921       33.9632       32.1212       26.6100       20.0716       15.0520       9.54454       5.92616       3.27811       1.61686      0.717168      0.278748     0.0867868     0.0235620    0.00409024       0.00000       0.00000
   8  28 4435.4694    0.7630 12.6779 10.3845 -0.0130  0.3048   0.0167   0.8532    0.0512   0.0000   320.5783       78.4578       42.5714      -14.6271      -2.38541      -43.9199      -48.7086       18.2354       16.8236      -5.24140      -1.85077      -2.24960    -0.0647870     -0.188018     0.0125037     0.0152781       0.00000       0.00000       53.8279       67.9680       68.5241       62.7072       53.1983       41.9977       30.9995       20.5870       13.0377       7.48131       3.55809       1.68283      0.622827      0.193225     0.0469362    0.00787034       0.00000       0.00000
   9  12 2264.6117    1.0282  0.6405 10.8213 -0.0136  0.0319   0.0448   0.0740    0.1007   0.0000   436.8239      -11.6347       12.5525      0.399681      -1.40812       2.84092       1.93430     -0.266507      0.892636     -0.882057      0.518599     0.0553760    -0.0595988    -0.0374663     0.0109938   -0.00829743   -0.00166050   0.000236749       5.69624       6.82375       6.96062       6.20785       5.11058       3.97090       3.11196       2.05507       1.20068      0.732804      0.377066      0.191249     0.0925925     0.0389000     0.0122773    0.00399836   0.000987101   0.000161391
   9  13 2402.3058    1.3563  0.6317 11.3706 -0.0032  0.0319   0.0540   0.0698    0.0978   0.0000   444.2686     -0.203595       17.1085       4.24058      -6.73752      -1.52733       1.77623       3.29361      0.814932     0.0644026     -0.259918      0.201230     0.0855893   -0.00456926    0.00317805  -0.000352430   0.000973536  -0.000189348       5.25044       7.33481       6.59529       6.46493       5.06616       4.21048       3.01166       2.22854       1.28328      0.760394      0.442748      0.212843      0.108258     0.0393235     0.0146007    0.00466773    0.00107287   0.000215197
   9  14 2539.5901    1.8767  0.6366 11.9519 -0.0094  0.0326   0.0791   0.0721    0.1098   0.0000   442.5227      -9.70747      -6.81103       3.65180       7.25618       3.64530      -7.79946      -2.14540      -2.59805     0.0380203     -0.486813     -0.279355      0.154128    -0.0234263    -0.0248755    0.00454348   -0.00170307  -0.000333179       5.45367       6.39368       5.96944       5.98727       5.68569       3.89143       3.12288       1.88766       1.45647      0.868080      0.458320      0.222830     0.0903680     0.0385132     0.0128856    0.00372115    0.00116267   0.000185228
   9  15 2677.0763    2.4126  0.6909 12.1474 -0.0110  0.0317   0.0994   0.0740    0.1178   0.0000   442.1205       4.29360       20.8372      -3.87983      -7.70597       3.97544       5.08128      -3.40500     -0.765690      0.600806      0.830321      0.339107    -0.0261056     0.0151797   -0.00440633   -0.00423960   6.30004e-05   0.000358710       4.85434       6.79328       5.63089       6.15691       4.82523       3.90847       2.87788       2.14951       1.17789      0.826000      0.384538      0.231992     0.0852136     0.0432725     0.0114483    0.00445421    0.00100015   0.000222627
   9  16 2815.1789    2.9235  0.7141 12.6022 -0.0027  0.0325   0.1052   0.0721    0.1186   0.0000   448.0284       6.32050      0.145535       4.33836      -3.88686      -4.01110       1.90583      0.104033     -0.906953      0.841963     -0.343814     -0.227007    -0.0794275    -0.0790347     0.0193250   -0.00441819    0.00113747   4.61938e-05       5.65853       6.98029       6.26596       6.70679       5.45834       4.14091       2.87282       1.96839       1.39470      0.850669      0.468546      0.219276      0.101322     0.0380763     0.0138955    0.00392570   0.000998549   0.000201124
   9  17 2953.5650    3.4586  0.8459 12.8438 -0.0043  0.0341   0.1222   0.0827    0.1325   0.0000   448.3589       9.23202      -13.3315      -1.66338      -4.89042      -2.02316       1.88537     0.0753674      0.996195     -0.606991     -0.334279    -0.0831561      0.116779     0.0229696    -0.0139347    0.00196114   0.000908160  -3.90812e-05       6.16685       7.03718       6.84099       6.28653       5.35665       4.48784       3.40691       2.25248       1.43432      0.834318      0.420134      0.228506     0.0916661     0.0425703     0.0139252    0.00414179   0.000995752   0.000173980
   9  18 3091.4676    3.8384  0.7892 13.2774 -0.0008  0.0351   0.1340   0.0755    0.1239   0.0000   445.6157       18.7199      -8.65882      -7.56773       1.08126       1.17327      -3.40361      -2.10391      0.528712    -0.0635822      0.497280     -0.305379     -0.260075     0.0644652     0.0179673    -0.0107707   0.000739479   1.33609e-05       5.32610       7.53395       6.71137       6.82799       5.28326       4.39099       3.16201       2.27439       1.40359      0.825225      0.490869      0.227856      0.122742     0.0430571     0.0164580    0.00492296    0.00116170   0.000242242
   9  19 3229.5556    3.4916  1.3249 13.4372 -0.0053  0.0677   0.1089   0.1333    0.1082   0.0000   445.3381       2.43684       2.69856       2.03966       2.39344      -2.52331      -3.97516      -3.57730     -0.704118       2.84979      0.207114    -0.0765823    -0.0270101    -0.0163141    0.00222637    0.00924728    0.00129517   2.06334e-05       7.77674       15.6672       9.64032       14.4475       8.02335       9.57477       4.54168       4.93602       2.03212       2.08420      0.623009      0.580902      0.135403      0.111904     0.0212339     0.0119881    0.00171762   0.000631533
   9  20 3367.8585    3.1359  1.5574 13.2334 -0.0006  0.0564   0.0881   0.1319    0.0971   0.0000   430.3156       14.2834      -3.86749       8.91909      0.854971       1.02857     -0.603703      -2.49921       1.23484      -1.94147     -0.807674     -0.530230     -0.135087     0.0116149     0.0262349    0.00260388   0.000354396   0.000277679       8.90893       11.1603       10.9805       10.5074       9.06659       6.76139       5.49180       3.58623       2.37552       1.39954      0.756484      0.415071      0.172994     0.0762970     0.0255532    0.00748860    0.00202405   0.000334234
   9  21 3506.4395    2.4856  1.9802 13.0521 -0.0172  0.0718   0.0681   0.1750    0.0757   0.0000   463.6626       6.82039       9.54130       14.7423      -15.2810      -22.9712       3.80501     -0.699852      -5.61702       5.49156     0.0471370      -1.20833     0.0249412      0.181303     0.0312831   -0.00382270    0.00163691   5.99803e-05       11.2250       14.4431       15.0391       12.8239       11.9278       8.77276       6.99112       4.65434       2.93097       1.96182      0.987133      0.513007      0.238928      0.102303     0.0337121     0.0111241    0.00279225   0.000410389
   9  22 3645.2589    2.0909  2.9823 12.3966 -0.0067  0.0870   0.0487   0.2189    0.0666   0.0000   434.0167       20.9668      -25.4399       2.18300     0.0554583       2.73059       10.9029      -11.0163      -1.02474    -0.0510700     -0.548519     -0.943201     -0.361212      0.108748    0.00517608    -0.0227780   0.000231077   0.000214712       14.9390       17.5927       16.8059       16.6121       14.8351       11.2330       8.48480       5.68907       4.08423       2.39725       1.34622      0.656739      0.291754      0.114473     0.0422298     0.0117097    0.00305482   0.000495783
   9  23 3784.3667    1.8349  4.6295 11.6361 -0.0038  0.1032   0.0339   0.2822    0.0679   0.0000   427.7447       21.2377       68.0485       16.4019      -34.5984      -21.9981       15.1698      -5.25572       4.41133       1.81466     -0.849454     -0.786933    0.00578770    -0.0714663     0.0699637     0.0284984    0.00227981  -0.000177322       17.2253       20.5419       21.5999       19.1803       17.4715       13.6292       10.2866       7.30587       4.69149       2.76487       1.59487      0.783043      0.368578      0.143802     0.0528840     0.0161211    0.00383578   0.000570290
   9  24 3923.3759    1.4769  5.5602 11.3612 -0.0061  0.1231   0.0266   0.3390    0.0609   0.0000   448.1951      -16.1055      -21.6415      -18.7555      -4.77631      -2.83637       26.2254       16.3237       7.10167      -2.98811      -3.50400       1.83228      0.154583    -0.0751139    -0.0184587    -0.0140921   -0.00355114    0.00128719       20.8557       24.9901       25.2494       23.7810       20.7884       16.9766       12.4560       8.92840       5.87496       3.59030       1.95000       1.05600      0.440062      0.192572     0.0656068     0.0197267    0.00438370   0.000711112
   9  26 4202.7679    1.0320  8.7353 10.7256 -0.0076  0.1892   0.0182   0.5118    0.0518   0.0000   470.2233       32.0779      -4.68800      -34.4299      -4.15283       1.18358       34.3214      -10.8442      -20.6340      -5.62944       8.29836    -0.0820622      -1.17843    -0.0858155     0.0153600    -0.0133675    0.00676382   -0.00225517       30.6849       38.0079       38.5891       36.2859       31.6088       25.8695       18.8932       13.6746       8.85457       5.57236       3.03842       1.54542      0.696765      0.291509      0.102131     0.0311473    0.00698670    0.00114963
  10  10 2021.4760    0.6461  0.4102 10.1794 -0.0104  0.0282   0.0352   0.0560    0.0812   0.0000   441.0546      0.742780       11.4661       5.09878      0.349845     -0.241092      0.207163      -2.95300     -0.881163       1.49663     0.0598748     -0.470932     -0.107982   -0.00748270     0.0612399     0.0129826    0.00375339   0.000819835       4.00228       5.07875       4.78811       4.46568       3.89636       3.60585       2.62027       1.87659       1.25919      0.779951      0.455438      0.222552      0.121959     0.0508625     0.0280735    0.00898677    0.00330310   0.000899679
  10  11 2162.9224    0.7639  0.7349 10.3086 -0.0292  0.0379   0.0308   0.0822    0.1599   0.0000   437.7886       2.74899       18.9665      -1.28038      -6.51351      -3.54833     -0.222241       7.53107     -0.163236     -0.817289     -0.263527     0.0624779     -0.299457      0.131087     0.0631014    -0.0359113    -0.0131138    0.00108113       5.43550       6.43983       6.81459       6.20180       5.61455       4.36132       3.92314       2.51379       1.70705       1.15966      0.665874      0.348975      0.172458     0.0886253     0.0404868     0.0155743    0.00465775    0.00129609
  10  13 2440.8187    1.4345  0.8078 11.5920 -0.0068  0.0368   0.0510   0.0839    0.1123   0.0000   444.4382       9.17020       18.5522     -0.581815       4.62412       3.28463    -0.0740752      0.987012      0.992419     -0.439630      0.858882    -0.0961604     -0.129041     0.0965952    -0.0322237    0.00681324    0.00417078   -0.00207190       5.43450       6.73589       7.02180       6.92273       5.27816       4.83137       3.90983       2.33083       1.89256       1.08117      0.705461      0.321570      0.193132     0.0740885     0.0409274     0.0148797    0.00553840    0.00122848
  10  14 2578.6413    2.0212  0.8507 11.7771  0.0037  0.0372   0.0663   0.0810    0.1187   0.0000   437.7902     -0.135100       7.65066      0.300142       8.94471       2.08480      -6.23435      -1.26052       2.65214      -1.63094     -0.433696      0.658865      0.204625    -0.0421394    -0.0332586    -0.0213273    0.00404319    0.00108073       5.78099       6.93413       6.23303       6.87862       6.08967       4.63461       3.66270       2.16323       1.79294       1.18047      0.751647      0.386814      0.174618     0.0920676     0.0326061     0.0141743    0.00390717    0.00107723
  10  15 2717.0271    2.4923  0.7664 12.3912 -0.0043  0.0313   0.0867   0.0725    0.1080   0.0000   439.5406       2.35819       6.34995      -4.48995      -1.26519      0.606720      -1.23197      -2.84135     -0.775792    -0.0225557      0.638494      0.159861     0.0808737    -0.0278454    -0.0277028    0.00874979   -0.00469390  -0.000331763       4.91140       6.13088       6.12893       5.44867       4.91174       4.10466       3.10555       2.32559       1.48236      0.911747      0.582144      0.278239      0.149055     0.0721186     0.0315738     0.0106576    0.00420569    0.00116909
  10  16 2855.7770    3.2355  0.6844 12.9852  0.0009  0.0373   0.1281   0.0704    0.1038   0.0000   435.9748      0.329841       10.5047      0.808418       11.9768      0.464820      -11.7267     -0.109684      -1.95364      0.432270      0.620129     0.0354633     -0.263428    -0.0167362     0.0435878    0.00339111  -0.000974557  -0.000671738       6.78580       8.85962       7.68405       6.93257       5.96982       5.39798       4.78663       3.13336       1.93187       1.19247      0.556923      0.313859      0.142117     0.0744011     0.0315438     0.0130243    0.00331908    0.00127165
  10  17 2994.4579    3.7216  0.8199 12.8578  0.0011  0.0317   0.1235   0.0781    0.1261   0.0000   439.4291       13.3941      -2.88516      -7.75937       10.5175      -1.21566      -2.50777      -4.33518      -2.04574     -0.406155       1.01502    -0.0896391     -0.208986     0.0520303    -0.0464306    0.00784484    0.00312576  -0.000991207       4.56725       6.31822       6.06654       5.82407       4.89032       3.96872       2.98842       2.19006       1.45127      0.932487      0.543832      0.298605      0.156305     0.0707412     0.0314524     0.0118641    0.00385620    0.00117437
  10  18 3132.9127    3.7015  1.0307 13.1083  0.0014  0.0380   0.1147   0.0908    0.1333   0.0000   437.3573       19.6548       16.0272       15.3701       4.08533      -9.25848       1.32333      -1.42797      0.985072      -1.79938      0.147168     -0.494226     -0.271742      0.104727     0.0492850   -0.00735509    0.00366469   9.80379e-05       6.23849       7.00971       7.00175       6.69566       6.03306       5.32667       3.71502       2.67278       1.94978       1.24878      0.744378      0.406710      0.188447     0.0898216     0.0351192     0.0148368    0.00506435    0.00133191
  10  19 3271.3181    3.5917  1.1026 13.6508 -0.0080  0.0464   0.1161   0.1137    0.1144   0.0000   435.3156       17.8407       16.1146       16.6539       9.77145       8.42580       3.74453      -3.94717       2.65631       1.79317      -1.75165     -0.274577    -0.0158553    -0.0103704     0.0508565     0.0204822   -0.00890917    0.00209678       7.08284       8.51862       9.38748       8.38181       7.00508       5.75641       5.03426       3.29433       2.06296       1.50000      0.800986      0.423650      0.219919      0.108614     0.0544875     0.0200393    0.00605770    0.00178272
  10  20 3410.2909    2.8699  1.8727 12.9085 -0.0037  0.0588   0.0723   0.1382    0.0835   0.0000   443.0953       1.51300       22.9829       38.1785      -6.37564      -1.99104      -4.22165      -2.92508       5.77371      0.295289     -0.400416     -0.111668      0.376147      0.260449    -0.0409742    -0.0416691   -0.00279662   -0.00132965       8.60420       11.6233       10.7532       10.6757       9.78186       7.58888       5.88089       4.31395       3.03995       1.87976       1.19450      0.649454      0.345619      0.159169     0.0682196     0.0245574    0.00816508    0.00232958
  10  21 3549.1857    2.3293  2.5397 12.4904 -0.0013  0.0669   0.0528   0.1798    0.0698   0.0000   425.7472       3.43865       2.94342      -34.2553      -1.04784       5.35602      -12.0727      -12.4408       4.09941       1.35789      0.282516      0.705395      0.861858    -0.0426758    -0.0214890    0.00590118   -0.00840214   -0.00271235       10.0141       12.5014       12.5666       12.6256       10.5871       8.77540       6.39986       5.00711       3.33929       2.10674       1.29390      0.729681      0.386278      0.179051     0.0750493     0.0279125    0.00941075    0.00264398
  10  22 3688.6421    2.0076  3.3861 12.0495  0.0001  0.0805   0.0404   0.2188    0.0632   0.0000   463.6726       6.35493      -8.96211       14.3693      -13.6130      -15.7835      -5.53990       4.78028       1.72665      -2.60082       1.25708      0.562094     -0.465448    -0.0304594      0.143434     0.0171899    -0.0132040   -0.00149891       12.2139       15.4793       15.5120       14.3986       13.3538       10.5270       8.07734       5.91881       3.98692       2.60214       1.58604      0.847064      0.435006      0.205030     0.0871546     0.0325474     0.0111794    0.00333236
  10  23 3828.0259    1.6551  4.8553 11.6793  0.0008  0.1064   0.0311   0.2846    0.0558   0.0000   405.8557       7.49915       29.9622       40.0048       3.92150      -4.62753       7.00470      -10.0732      -9.10984       5.60414     -0.691149     -0.952910     -0.160903      0.452459    -0.0738655     0.0273780   -0.00393996   -0.00310278       16.3837       20.2178       20.6118       18.6255       17.2200       14.1342       11.3697       8.27819       5.69491       3.47975       2.11601       1.14868      0.602097      0.282947      0.122688     0.0460035     0.0156900    0.00444886
  10  24 3967.6419    1.3890  6.1952 11.3060 -0.0061  0.1271   0.0243   0.3448    0.0535   0.0000   471.4654       24.9025      -30.7991      -16.7300       21.0297      -16.3117      -11.1428      -16.1444      -14.5945      0.731558       5.13316      -1.17478      -1.11557    0.00646288     0.0240316    -0.0654502     0.0178273    0.00462153       19.2080       24.4105       25.0125       23.4143       20.5475       17.2816       13.0308       9.62008       6.70910       4.26885       2.59658       1.42918      0.758399      0.341472      0.151539     0.0568816     0.0193977    0.00540638
  11   9 1915.4005    0.4402  0.3981 10.0771 -0.0055  0.0331   0.0245   0.0619    0.0598   0.0000   440.9681     -0.380324       16.0867      -1.82257      -6.23422       4.24542       3.22923       2.38847      0.429565      -1.27851     -0.220900     -0.129415     -0.149479     0.0176427     0.0274953   0.000716332    -0.0108813   -0.00351134       4.13314       5.19387       5.44795       4.96080       4.81319       3.46647       3.16130       2.17497       1.31540       1.13173      0.596518      0.368185      0.215664      0.103430     0.0499006     0.0237564    0.00925483    0.00401365
  11  10 2057.9599    0.6912  0.4098 10.2325 -0.0076  0.0241   0.0324   0.0508    0.0707   0.0000   436.6995      -1.05433       7.32949       2.96767       6.71070      -1.14548     -0.869266      0.495802     0.0733760     -0.445703      0.256775     -0.428186      0.220043    0.00452644    -0.0227585   -0.00251334    0.00704035   -0.00334859       3.49448       4.20635       4.50753       4.14425       3.86660       3.09881       2.18708       1.66426       1.16148      0.784580      0.576550      0.317304      0.176741     0.0822459     0.0453331     0.0169416    0.00742025    0.00249783
  11  11 2199.7916    0.8827  0.7118 10.4687 -0.0033  0.0321   0.0319   0.0690    0.1185   0.0000   443.3945      -8.98889       7.47184       7.08538      -3.51570      -11.7035       3.83088     -0.393793       1.68240      -1.01579      0.314491      0.102400     -0.236137      0.122374    0.00565438     0.0285404    -0.0165689   -0.00262841       4.47355       5.47657       5.33054       5.19544       4.60376       4.06215       3.05391       2.62635       1.75630       1.15814      0.658325      0.440499      0.221790      0.133944     0.0568363     0.0273596    0.00902125    0.00372540
  11  12 2340.0425    1.2336  0.8208 10.9345 -0.0201  0.0326   0.0446   0.0838    0.1819   0.0000   437.9751      -1.66741       19.2780     -0.436394     -0.663311      -8.12452      -5.16235     -0.565354      -1.93327       1.41584     0.0902164      0.559857      0.230850    -0.0584962     0.0280622    0.00654601    -0.0141575   -0.00290791       5.08870       6.37173       6.16012       5.96617       5.42578       4.22754       3.43048       2.48341       1.78636       1.15381      0.685015      0.409069      0.243941      0.112311     0.0590831     0.0210005    0.00971325    0.00307773
  11  13 2478.5406    1.6716  0.8395 11.3727 -0.0047  0.0314   0.0544   0.0838    0.1827   0.0000   433.2318       7.93267       7.49541      -2.33168      -4.19966       4.78218      -2.91385      -2.98865       1.47094      0.721415      -1.34937     -0.515494     0.0542632    -0.0686506     -0.107162     0.0233247     0.0171969   -0.00485333       4.23144       5.20667       5.40884       5.16581       4.52393       4.27844       2.82470       2.37305       1.57638       1.07756      0.714819      0.418042      0.222622      0.118062     0.0567228     0.0243927     0.0100488    0.00353994
  11  14 2616.8983    2.0675  0.7756 12.5085 -0.0170  0.0345   0.0731   0.0756    0.1025   0.0000   443.7761       7.32577       6.67939       2.75210      -3.75947      0.441619      -1.50376      -4.45038      0.516858      0.526100      0.547071     -0.527513     -0.212876     0.0299059     0.0572831   -0.00846970    0.00311129   -0.00561814       5.02027       6.71434       6.75413       6.67635       5.32621       4.59028       3.22980       2.35926       1.73460       1.05814      0.668138      0.398363      0.223874      0.116451     0.0521433     0.0246105    0.00918395    0.00383656
  11  15 2756.1457    2.6307  0.8315 12.8209  0.0003  0.0357   0.0855   0.0813    0.0973   0.0000   428.1382       9.12412       5.96681       9.70577      -12.1081      -4.75661       3.91517       4.25672      -2.15033      -1.71031      0.739702      0.930306     -0.289329    -0.0315896    -0.0144086     0.0473658     0.0121012   -0.00596109       4.43321       6.21486       5.81365       5.57046       5.19495       4.01891       3.66984       2.46173       1.90289       1.21359      0.699014      0.473792      0.219105      0.133319     0.0570188     0.0279246    0.00978139    0.00404387
  11  16 2895.3775    3.2095  0.8422 12.9899  0.0024  0.0333   0.1011   0.0757    0.1031   0.0000   443.4441       15.0139       5.65968      0.832256       3.64310      -6.55026      0.398872       2.74836     -0.410975      -1.67929      0.297368      0.492136     -0.234037     0.0364917      0.149895     0.0165340   -0.00651502    0.00484389       4.88122       5.60263       5.18626       5.34140       5.28881       4.50040       3.38660       2.24249       1.83425       1.26361      0.847299      0.493160      0.267042      0.133007     0.0576103     0.0259164    0.00987557    0.00377420
  11  17 3034.5227    3.6106  0.7776 13.4995 -0.0080  0.0325   0.1303   0.0770    0.1038   0.0000   445.3404       5.79840      -1.08726       6.56437      -13.9882      -2.98577      -1.29059       5.93257      0.891148      -3.05393      0.871243      0.458017     -0.339149     0.0475430    -0.0955849   -0.00590955  -0.000556308    0.00611998       4.61028       5.61936       5.86087       5.82739       5.23256       3.89395       3.32961       2.23231       1.82288       1.12475      0.632046      0.426334      0.238996      0.127860     0.0621319     0.0238735     0.0102943    0.00383597
  11  18 3173.5079    3.5951  0.8780 13.6438 -0.0151  0.0340   0.1192   0.0813    0.1003   0.0000   435.7823     -0.447254       1.64251      -6.14234       6.34719       1.49369       4.65854      -4.13357      -1.25810      -2.90775      0.903020     -0.102406     -0.348504     -0.103215     0.0166049     0.0213650    -0.0197926   -0.00410851       4.61332       6.21008       6.22740       6.21969       5.16214       4.33539       3.34936       2.49868       1.67960       1.21293      0.716961      0.457524      0.235356      0.126085     0.0648655     0.0264559     0.0114372    0.00404539
  11  19 3312.4256    3.4140  1.1823 13.4742 -0.0049  0.0418   0.1105   0.1145    0.1076   0.0000   439.4128       12.6649       10.3654       2.30734      -7.79213    -0.0970565       4.56227      -5.84094     -0.636871     -0.581618       1.81225     -0.923864    -0.0328560     0.0908284      0.122247   -0.00935833   -0.00491481     0.0118490       5.67603       7.29660       7.16157       6.95918       6.44675       5.33656       4.16954       3.05356       2.10306       1.50383      0.929866      0.570133      0.321317      0.155962     0.0734651     0.0320335     0.0131055    0.00489093
  11  20 3451.6185    2.9586  2.0714 12.4895  0.0061  0.0521   0.0642   0.1337    0.0821   0.0000   431.3042       8.39736       10.9149       6.76857      -19.7869      -5.62361       4.50398       1.38741       2.11207     -0.823371       1.12852     -0.597054     -0.113500      0.593752      0.127987     -0.107526     0.0126764   -0.00469969       7.36428       9.64105       9.33195       9.14977       8.06265       6.74176       5.44161       4.10406       2.83670       1.93762       1.15834      0.721659      0.374754      0.208116     0.0937230     0.0427185     0.0159922    0.00595673
  11  21 3591.3112    2.3158  3.0313 12.3263 -0.0020  0.0701   0.0459   0.1812    0.0605   0.0000   428.1247       27.2395       18.3089       13.8720       11.2359      -2.07819      -1.11570      0.503031      -6.98215       2.11605       1.63015     -0.381083     -0.107982   -0.00408597    -0.0491443    -0.0912027     0.0316611    0.00297618       10.7628       12.6996       12.5270       11.2436       10.7293       9.30419       8.11572       5.95434       4.26352       2.74784       1.70440      0.979789      0.524751      0.273282      0.127425     0.0579164     0.0223468    0.00808347
  11  22 3730.9521    1.8600  4.1978 11.8992 -0.0039  0.0868   0.0337   0.2402    0.0528   0.0000   456.5351      -3.74441      -13.1815      -9.56225      -15.1530       1.62389      -10.5117       13.9106      -3.83981      -4.53897      -2.67526       1.52255       1.05014     -0.569069   -0.00387444    -0.0150165    -0.0530057    0.00442324       11.8653       15.2052       15.3895       14.9108       13.3852       11.1773       9.19011       6.82445       5.01830       3.21746       2.14344       1.27160      0.708549      0.369591      0.186128     0.0798908     0.0303897     0.0112077
  11  23 3871.0653    1.5834  5.1752 11.6166  0.0015  0.1019   0.0279   0.2904    0.0506   0.0000   406.1388      -3.53755       11.8579      0.474016      -7.32237       2.95918      -3.21760      0.231971       1.21176       3.19849      0.216500      -1.29009     -0.344498      0.100268      0.241230      0.125956    -0.0458648    0.00134617       14.4929       17.1809       18.1145       17.6294       16.2707       13.5161       10.6174       7.81408       5.69679       3.89190       2.57661       1.51688      0.842487      0.430035      0.212674     0.0911132     0.0363977     0.0129899
  11  25 4151.6743    1.1060  8.4692 10.9136 -0.0043  0.1645   0.0186   0.4511    0.0478   0.0000   438.4051       5.97018       31.0610       8.99696       12.2519      -1.07325      -25.6391      -5.45457      -2.20093      -10.1712      -3.51294       1.17540      -1.58765     -0.802642      0.794630      0.272297    -0.0952216    -0.0126326       20.8727       28.3884       28.1405       27.8624       24.8028       21.4988       17.2804       13.2722       9.50283       6.53991       4.11095       2.54240       1.41292      0.749039      0.365386      0.160792     0.0604227     0.0224107
  12   8 1805.8017    0.3862  0.2356  9.9762 -0.0099  0.0200   0.0235   0.0393    0.0490   0.0000   434.3472      -5.04759       14.0675     -0.912442       2.70631      -2.07776      0.833697     -0.583683      0.898123     0.0713529     -0.586405      0.486788    -0.0409418     0.0792353     -0.108222   -0.00660884    0.00955072     0.0106109       2.75374       3.44568       3.61300       3.45576       3.17930       2.68525       2.15824       1.42301       1.08940      0.753716      0.515348      0.312020      0.194648     0.0972264     0.0556837     0.0243286     0.0102964    0.00492468
  12   9 1949.9591    0.5386  0.4370  9.9319 -0.0059  0.0257   0.0237   0.0523    0.0651   0.0000   436.9233     -0.921293       9.40245     -0.777257       3.99953    -0.0807242       3.26762      -1.07647      -1.54466     -0.496142      0.439325      0.312468      0.232742   -0.00797417     0.0126467    0.00442698    -0.0264110   -0.00294692       3.16497       4.18203       4.15091       4.72799       3.91587       2.98727       2.63390       2.06563       1.37216      0.926442      0.622462      0.450458      0.253922      0.118697     0.0738933     0.0390860     0.0170838    0.00803299
  12  10 2093.6317    0.7024  0.5063 10.3014 -0.0213  0.0276   0.0286   0.0621    0.0741   0.0000   443.0601       6.94888       4.01526       6.10973     -0.938377      -3.27620       6.49450       3.43002      -2.99175      0.490999      0.578747     0.0611349      0.350734   -0.00307912    -0.0985327     0.0196228    -0.0381048     0.0133856       4.15195       4.88809       5.10530       5.08233       4.19653       3.56156       3.19775       2.25184       1.54591       1.09726      0.702589      0.423413      0.236916      0.129563     0.0692711     0.0321409     0.0172084    0.00648858
  12  12 2376.3697    1.3073  0.9252 11.0159 -0.0043  0.0336   0.0394   0.0839    0.1483   0.0000   440.9620       8.71661       8.25231     -0.387949      -1.45302       2.39117      -2.05147      -1.38510     -0.547365     0.0772993     -0.209623     0.0959407     -0.213462    -0.0925510      0.106155    -0.0549999    -0.0403131    0.00124813       4.35905       5.77073       5.44395       5.11221       4.65305       4.15702       3.53090       2.93602       2.07317       1.37538      0.909295      0.522074      0.329459      0.154028     0.0943873     0.0428257     0.0199185    0.00760722
  12  13 2515.4323    1.8179  0.7758 11.6975  0.0038  0.0371   0.0645   0.0724    0.1679   0.0000   438.9716     -0.945311       14.8211       14.4337       11.4811       6.72266       1.99037      -2.44688    0.00297204     -0.341902      0.565267     -0.490751      0.152560     0.0857471   -0.00857999    -0.0131757    -0.0138120   -0.00338290       4.58544       5.66708       5.72371       4.86535       5.85392       4.35585       3.77615       2.63333       1.83243       1.52010      0.986534      0.648580      0.360275      0.206245      0.102719     0.0392705     0.0228301    0.00864128
  12  14 2654.6181    2.2802  0.7621 12.2057 -0.0023  0.0395   0.0759   0.0691    0.1542   0.0000   439.8232      -1.41217       10.3924     -0.406423     -0.833767      -5.18881      -3.36221      -2.22149     -0.957788     -0.938724     0.0908220     -0.825927      0.212530    -0.0706703     -0.126979   0.000403231    -0.0187761    0.00839598       6.62115       8.08865       6.57549       5.21716       5.31377       5.16952       5.33746       4.27794       3.11593       2.04595       1.17559      0.701864      0.356969      0.195567     0.0908127     0.0442620     0.0176722    0.00776910
  12  15 2794.5222    2.7353  0.6977 12.9558 -0.0056  0.0318   0.0904   0.0638    0.1006   0.0000   440.5376       11.4315       14.5877     -0.814711       9.01304     -0.749636     -0.323106      0.552763      -1.02190     -0.964138     -0.298247     -0.697965      0.277582     -0.169701    -0.0734243    -0.0193631     0.0151494  -0.000783080       4.88908       6.70365       6.53962       6.48714       5.54596       4.55195       3.45796       2.37285       1.69439       1.15386      0.779564      0.486646      0.274610      0.143811     0.0731117     0.0333870     0.0159897    0.00629031
  12  16 2934.4556    3.2950  0.7990 13.1416 -0.0018  0.0325   0.1008   0.0679    0.0990   0.0000   437.7198       1.61958       9.48902       5.22702      -1.75043      -4.55959     -0.813703      -3.31399      -1.14069      0.315706      0.703969      0.286912     -0.346578    -0.0832865     0.0625823     0.0235200     0.0123875   0.000377829       3.64722       5.42954       4.97305       5.11278       4.57463       3.88726       3.42942       2.39824       1.99404       1.15736      0.948594      0.515424      0.326252      0.171757     0.0881102     0.0446050     0.0191157    0.00802935
  12  17 3073.9098    3.9019  0.7963 13.5792 -0.0002  0.0303   0.1252   0.0749    0.0943   0.0000   443.0632       6.19686       11.0129     0.0398944       3.00567      -2.91900      -1.04036      -6.18692       1.29925       2.39320    -0.0385938     -0.437537     -0.128245    -0.0723930    -0.0206103     0.0682694    0.00504721   0.000789875       3.89082       5.26710       5.18460       4.97261       4.88306       3.62502       3.18731       2.29988       1.68748       1.17835      0.763973      0.472233      0.289038      0.151328     0.0831977     0.0378235     0.0166279    0.00711816
  12  18 3213.2793    3.7219  1.1695 13.4435 -0.0008  0.0399   0.1055   0.1013    0.1166   0.0000   434.3392       1.50395       12.0000       4.12762       1.86186       11.1874       1.59047       1.29957      0.417430     -0.570851       1.67153     -0.258088     -0.532734    -0.0198859  -0.000716499   0.000446146    -0.0132841    0.00946629       4.89828       6.78131       5.99459       5.92678       5.67747       4.67552       4.26285       3.16427       2.39897       1.60858       1.07921      0.638089      0.386953      0.196444      0.106020     0.0507613     0.0219939    0.00935462
  12  19 3352.7018    3.1613  1.4560 13.0117 -0.0092  0.0460   0.0814   0.1086    0.0926   0.0000   439.5552       7.96564       16.2334       18.9090       2.29911      -4.48235       5.87898       7.02378       1.37352     -0.184846       1.65026     -0.646408      0.235014     -0.270383     0.0563522     -0.117862    -0.0499069    0.00310216       5.41426       7.62895       7.41890       7.55695       6.71347       5.62071       4.51988       3.20046       2.61254       1.60654       1.20409      0.739073      0.436776      0.257240      0.127782     0.0660091     0.0276723     0.0114402
  12  20 3492.4249    2.7166  2.2454 12.4708 -0.0012  0.0543   0.0570   0.1386    0.0732   0.0000   451.8580       31.5191       21.5455       2.74477       1.79373      -5.20296      -3.35240       3.56793       1.80201     -0.660425       1.96383     -0.677297     -0.808516      0.279781     -0.124157     -0.252185  -0.000636434    0.00220615       7.10532       8.89063       9.09041       9.22025       8.20820       6.77526       5.70840       4.36422       3.18266       2.16330       1.49368      0.924541      0.546638      0.309095      0.164032     0.0773831     0.0379316     0.0143599
  12  21 3632.4742    2.2352  3.3606 11.9888 -0.0020  0.0672   0.0387   0.1788    0.0575   0.0000   435.9128       23.0870       21.3156      -1.42698      -17.2981       2.14436      0.274059      -4.06596      0.951816      -2.92350       1.84625       1.49088      -1.89956     -0.881692     0.0298679      0.171053     0.0497810    -0.0213877       8.62589       10.3774       11.3323       10.8535       9.95671       8.53112       7.00166       5.40014       4.03822       2.79298       1.90280       1.21530      0.692575      0.417684      0.207137      0.101713     0.0478814     0.0194315
  12  22 3772.6933    1.7973  4.4494 11.7553 -0.0052  0.0877   0.0303   0.2215    0.0506   0.0000   427.2351       14.7482       25.7694       11.9283      -3.89887       10.0478       7.09573      -2.88807      -4.69889       7.55656       1.97661      0.886445      0.721285      0.286202     -0.535284     -0.212915     0.0379103    -0.0115679       10.9579       14.2310       14.6264       14.8418       13.3821       11.1651       9.14461       7.12646       5.22711       3.74489       2.46344       1.59248      0.939669      0.549547      0.282494      0.137626     0.0607530     0.0252929
  12  23 3912.9995    1.4771  5.8437 11.3929  0.0000  0.1076   0.0242   0.2876    0.0486   0.0000   423.7512       9.58494       20.8600       6.44679       25.6400      -12.3280      -15.7721       1.24358       7.94178     -0.469642      0.917912      -1.40487       1.18311      0.793918      0.152285     -0.114201     0.0456544     0.0581151       13.2532       17.1986       17.5349       17.8194       15.9475       13.3014       11.2485       9.01659       6.50570       4.53356       3.06016       1.96711       1.18807      0.640644      0.350186      0.174302     0.0756409     0.0312647
  12  24 4053.7135    1.1995  7.3332 11.1138 -0.0051  0.1319   0.0198   0.3768    0.0459   0.0000   422.9172       25.2490       4.64672       6.63363      -10.3400      -25.8280       6.71165       9.56323      -9.25994      -5.21260       3.73209       5.38091      -1.33284      -3.04706       1.34996      0.288268    -0.0441854    -0.0809916       16.7078       21.1674       22.5305       21.5644       20.0601       17.1211       14.0380       10.6935       8.11406       5.67732       3.81485       2.48175       1.46967      0.853972      0.435741      0.227508     0.0896027     0.0406696
  13   8 1838.6353    0.3521  0.3872 10.0328 -0.0101  0.0254   0.0175   0.0583    0.0527   0.0000   436.1668       1.42645       19.1807      -1.04913      -6.12049      -1.20929      -2.88857      -1.35868     -0.792108      -2.04974     -0.492941      0.399338     -0.182003     0.0434985     0.0720667     0.0294966    -0.0553365   -0.00713957       3.57444       4.22638       4.28363       3.74602       3.41464       3.22845       2.91523       2.34883       1.87284       1.38142      0.799331      0.490349      0.281100      0.170096     0.0998984     0.0480317     0.0239532     0.0104245
  13   9 1983.8016    0.5430  0.3997 10.3172 -0.0164  0.0212   0.0240   0.0502    0.0578   0.0000   436.2610       4.24076       11.6108      -2.83471      -6.40285      -2.98690       2.53079     0.0360661     -0.191915     -0.618466      -1.31686      0.823795   -0.00789400      0.134987    -0.0351050    -0.0272333    0.00400376     0.0222520       2.49119       3.44305       3.39026       3.41290       3.18619       2.72729       2.41731       1.73154       1.49186      0.911210      0.763430      0.372877      0.300674      0.155120     0.0863585     0.0490242     0.0214804    0.00944617
  13  10 2128.5118    0.8395  0.5305 10.4958 -0.0021  0.0230   0.0303   0.0553    0.0710   0.0000   442.4587      -5.34243       7.87835     -0.100935     -0.628155       4.74271     -0.609258       1.05348       1.06809     -0.771032      0.397948    0.00918178     0.0212991     -0.104457      0.148090    -0.0130937     0.0175964   -0.00612328       2.75335       3.45367       3.36921       3.18788       3.44912       2.71333       2.42603       1.75672       1.33405      0.997835      0.666114      0.490565      0.277924      0.174988     0.0844649     0.0476294     0.0224565    0.00983853
  13  11 2271.1750    1.0762  0.5747 11.0325 -0.0019  0.0250   0.0387   0.0560    0.0729   0.0000   432.1607       2.85056       7.96216      0.322557     -0.503758       5.77275      -3.28079     -0.891205      0.558105      -1.21076     -0.177295     -0.717281     -0.197471      0.235195     -0.122636    -0.0164636   -0.00243979   -0.00326747       2.94502       3.82444       3.63157       3.84376       3.63138       3.22564       2.26722       2.08816       1.40818       1.15002      0.718649      0.461064      0.306305      0.178614      0.106896     0.0519884     0.0245964     0.0109107
  13  12 2411.8116    1.4448  0.8830 11.2891 -0.0049  0.0333   0.0418   0.0716    0.1069   0.0000   436.9612       9.86655       2.84346       5.21181       2.69247       1.19747      -3.31581      -3.00023       3.21937     -0.907314  -0.000882579      -1.14758    0.00667588      0.220437    -0.0802695     0.0326421    0.00211701    -0.0381588       4.11564       5.01728       4.93629       4.73630       4.68100       4.45240       3.51354       2.56148       1.75263       1.47231       1.02394      0.739673      0.456963      0.244128      0.134026     0.0644067     0.0298893     0.0147671
  13  13 2551.6715    1.8110  1.0206 11.8055 -0.0026  0.0340   0.0518   0.0846    0.1473   0.0000   442.6225      -5.48757       9.03603      0.300215   -0.00963533      -2.09024      -2.43297      0.348998      -3.15987       1.56483      0.411214     -0.191981     -0.143078      0.258986    -0.0136359    -0.0398469    -0.0203202    -0.0173741       4.11976       5.15882       5.41021       5.40814       5.17558       4.06752       3.48821       2.74655       2.01496       1.48995       1.00821      0.643032      0.401212      0.245068      0.136687     0.0722091     0.0336548     0.0172722
  13  14 2691.7081    2.5484  0.7196 12.4177 -0.0084  0.0297   0.0964   0.0674    0.1866   0.0000   442.8042       5.49640       12.6752      -4.81092       4.49171       7.52592      -3.08449       1.04848     -0.628546      0.259405       1.19833      0.239601     -0.471571   -0.00330407      0.330892     0.0863020    -0.0476174   -0.00353680       4.02288       5.00456       5.32723       5.13386       4.88588       3.97043       3.22922       2.40118       1.74794       1.28399      0.858533      0.595147      0.356421      0.211170      0.118727     0.0584483     0.0291849     0.0124693
  13  15 2832.1905    3.0845  0.7955 12.7311  0.0073  0.0278   0.0952   0.0706    0.1747   0.0000   442.5245       5.71134       18.8923      -8.45251      -3.82155       1.59161      0.987379      -4.02026      -2.37580      -1.04643      0.639271     -0.683953     -0.405988      0.324104     0.0621919    -0.0736191    -0.0216049     0.0198398       3.55903       4.55397       4.44577       4.46906       4.12279       3.63568       2.89302       2.40244       1.76382       1.30488      0.842423      0.570968      0.356208      0.196889      0.115248     0.0577019     0.0282411     0.0135433
  13  16 2972.6788    3.5247  0.7852 13.4807 -0.0062  0.0311   0.1071   0.0691    0.1055   0.0000   436.5590       6.48320       10.8059       1.38310       3.18001     -0.313875      0.856706      -1.04854      -1.54110      -1.97723     0.0520802      0.756405     -0.561014      0.306125    0.00261403     -0.115821     0.0354937    0.00643666       4.10654       4.72537       4.10127       4.27888       4.58173       4.35715       3.44502       2.29484       1.60682       1.30651       1.04495      0.726346      0.463613      0.246213      0.124568     0.0622831     0.0291468     0.0126557
  13  17 3112.4891    3.7425  0.8666 13.4991 -0.0045  0.0306   0.1128   0.0783    0.1065   0.0000   441.6331       6.83680       9.95796       4.27957       1.02281       5.52221      -4.55649      -2.18902       2.68575     -0.540873      0.415730     -0.459646    -0.0363352      0.162243     0.0375922     0.0616297    -0.0206473    0.00917974       3.80894       4.54006       4.79740       4.98055       4.14784       3.73451       3.14310       2.60102       1.88102       1.32204      0.894630      0.614731      0.372553      0.192403      0.113012     0.0621502     0.0308148     0.0153463
  13  18 3252.3903    3.5857  1.1447 13.6125 -0.0080  0.0388   0.0983   0.0977    0.1057   0.0000   441.5326       9.32173      -4.29940      -3.99702      -3.48970      -2.60297       3.34471      -5.58751     -0.645944      -1.74528      0.588564    -0.0425048     -0.118141     -0.317796      0.126304    -0.0214314    -0.0112703   0.000797778       4.22254       5.35006       6.06195       5.69346       5.06024       4.77044       3.81321       2.75386       2.34484       1.60356      0.992458      0.762631      0.430872      0.261444      0.143025     0.0814674     0.0372098     0.0167160
  13  19 3392.4472    3.0291  1.6475 13.1234 -0.0048  0.0451   0.0710   0.1156    0.0775   0.0000   427.1266       14.9817       21.9301      -3.21217      -2.71702     -0.873334      -1.89077      -7.25387      -3.18637     -0.197836       1.44935     0.0203741     -0.603934     -0.561062    -0.0979772   -0.00625603     0.0410936    -0.0384589       5.67147       7.68139       7.83295       7.85545       6.88636       5.82891       4.97045       3.74558       2.97013       1.97984       1.42625      0.836696      0.580980      0.309338      0.192663     0.0940464     0.0484134     0.0210407
  13  20 3532.6523    2.5103  2.6602 12.3853 -0.0006  0.0578   0.0472   0.1479    0.0618   0.0000   449.1375       11.5347       16.8361       1.53330       4.38935      -6.94994       5.22551      -3.68339      -3.99215      -3.15838      0.420148       2.88007     -0.873650     -0.695676   -0.00234643      0.115706    -0.0787656     0.0307949       6.64193       8.88693       8.97086       9.24901       8.19594       7.14035       6.29746       4.67513       3.67593       2.56563       1.87600       1.17583      0.741603      0.447436      0.249514      0.134136     0.0594058     0.0308126
  13  21 3673.1763    2.1128  3.5386 11.8996 -0.0071  0.0674   0.0350   0.1728    0.0553   0.0000   418.6115       32.2813       6.35391       5.93105       10.4736      -13.4051       4.03491      -15.6528      -5.52116       2.94189       6.15954      -3.55258      -2.91620       1.43721      0.920985     -0.279921    -0.0988476     0.0388687       8.33923       10.2580       10.5589       10.2569       9.83061       8.48642       7.36986       5.72974       4.41098       3.08350       2.26317       1.45463      0.905689      0.538910      0.301099      0.156364     0.0738195     0.0357996
  13  23 3954.5057    1.3483  5.7721 11.4740 -0.0096  0.1059   0.0231   0.2912    0.0458   0.0000   434.1548       26.6621      0.234859       3.63324       5.60375       14.2254      -20.6201       5.14422       21.6235      -1.80021      -6.66353      -1.69879       2.28244      0.149298    -0.0305170      0.134295     -0.287231     0.0424154       12.3380       15.7071       16.3852       15.9317       15.0749       13.1364       11.3081       9.01781       6.89066       4.99444       3.53765       2.33401       1.49042      0.864617      0.511104      0.259442      0.123976     0.0602614
  13  24 4095.1432    1.1336  8.2143 11.0788 -0.0019  0.1428   0.0188   0.3998    0.0453   0.0000   475.0041      -8.72063       7.06634       22.0584       13.2795      -4.27071       13.9715      -14.5800      -18.6915     -0.310886       7.60665       7.71315     -0.495469      -1.96128     -0.221839     -0.162761     0.0215977      0.146299       16.1387       21.0760       21.4533       21.6666       20.4345       17.9506       15.3064       11.6061       9.17610       6.52768       4.80538       3.16214       2.00695       1.21031      0.657012      0.355208      0.162404     0.0759419
  13  25 4236.7150    0.9653  9.7584 10.8878 -0.0117  0.1755   0.0166   0.4879    0.0413   0.0000   457.7429       44.5126       9.48951      -19.2798      -35.6427      -7.96169       13.2204      -6.26785      -3.13620      -2.49940      -3.70370      -2.32182      -5.77229       4.93313       1.05443     -0.832646     -0.314664      0.175291       19.9667       26.0189       27.1494       27.1368       25.2044       21.6567       18.9981       14.4644       11.7099       8.28576       5.84446       3.82395       2.49471       1.48945      0.850107      0.462505      0.208694      0.101124
  13  26 4377.4752    0.7927 11.6416 10.6902 -0.0018  0.2210   0.0156   0.6374    0.0397   0.0000   456.8217      -84.7186       70.0987       40.1362       20.7618       21.1493      -25.4254       13.3399       31.2275      -9.12153       5.20553      0.275275       1.35661    -0.0954110     -0.419256     -0.985259      0.169156     -0.100477       24.6549       32.9523       33.3042       34.6358       30.4864       27.9343       23.1011       18.7256       14.4248       10.4820       7.40530       4.92883       3.17096       1.89796       1.07502      0.580769      0.264478      0.125970
  14   9 2016.9892    0.5796  0.5390 10.3252 -0.0010  0.0250   0.0210   0.0601    0.0609   0.0000   433.6972      -4.49243       9.69593      -1.85971       5.51739     -0.931154       1.34061      0.361657       2.44309      -1.55338     -0.391618      0.762078     0.0495823     0.0776354      0.170644   -0.00312683     0.0384597    0.00739022       3.02327       3.63831       3.78329       3.66358       4.09681       3.05418       2.88250       2.27501       1.71519       1.21205      0.808098      0.667452      0.421297      0.248758      0.135552     0.0651132     0.0449091     0.0226003
  14  10 2162.5506    0.8049  0.5918 10.5260 -0.0093  0.0259   0.0276   0.0590    0.0719   0.0000   440.9046       2.91499       10.8011     -0.913700      -8.87271       3.88186       2.19852      -3.65608     -0.546785      -2.17627      0.855113      0.229242     -0.226878     -0.169511    0.00252751      0.178240    -0.0477247    -0.0111678       2.58015       3.70392       3.76507       3.71046       3.60546       2.84180       2.59509       1.85580       1.46278       1.11716      0.720699      0.548869      0.317951      0.223960      0.111274     0.0734022     0.0338362     0.0181935
  14  11 2305.7222    1.1633  0.7170 11.0546 -0.0020  0.0275   0.0364   0.0656    0.0779   0.0000   430.4162      -7.08459       12.1691       7.70764       2.19561      -4.39497      -4.37156      -2.69732      0.964654     -0.285185     -0.960115      0.450180      0.902125     0.0574937     -0.207990    -0.0703400    -0.0405547     0.0136968       2.99349       3.88256       4.20789       4.04447       3.95122       3.07867       2.74890       2.22122       1.54388       1.11805      0.831809      0.566585      0.362085      0.216207      0.129408     0.0672697     0.0392350     0.0183797
  14  12 2446.7262    1.5030  0.8075 11.7120 -0.0025  0.0290   0.0454   0.0684    0.0807   0.0000   439.9248       1.94853       8.42501       2.77978      -2.62592      -3.05760       4.15474       2.76256      -1.62703      -2.56649      0.427735      0.907784     0.0326625     -0.493926      0.276663    -0.0964817   -0.00143072   -0.00255549       3.05198       3.87582       3.87053       3.96175       3.73427       3.24810       2.94486       2.30789       1.79244       1.37853      0.950089      0.646499      0.425183      0.254410      0.156403     0.0816643     0.0452923     0.0219117
  14  13 2587.3114    1.9226  0.7987 12.1320  0.0021  0.0265   0.0584   0.0704    0.0945   0.0000   443.7438       3.49320       4.84088      -2.74320       9.63926      -2.06747      -2.82272      -2.17246       1.73804     -0.752275       1.01815     -0.305449     -0.276875    -0.0736472     -0.241134     0.0229851     0.0396543    -0.0156912       3.11597       4.06177       4.14433       4.13251       3.96919       3.33082       2.87309       2.33000       1.67010       1.29468      0.866386      0.630976      0.390095      0.241151      0.140909     0.0762166     0.0400098     0.0210712
  14  14 2728.2246    2.5987  0.8406 12.4371 -0.0015  0.0289   0.0748   0.0710    0.1400   0.0000   436.2174       11.1676       12.4971       7.39207      -2.52235      -1.88795       3.79598      0.204528     -0.384281      -2.58744      0.132780      0.898427     -0.109510    -0.0572515      0.180161    -0.0340315     0.0272921     0.0241322       3.33442       4.06877       3.95271       3.97294       3.84719       3.83275       2.97269       2.40105       1.66973       1.32955       1.00897      0.704753      0.496405      0.294591      0.157256     0.0893767     0.0473215     0.0222650
  14  15 2869.2762    3.2991  0.7662 12.7523 -0.0047  0.0288   0.1066   0.0696    0.1854   0.0000   438.4887       9.84528       6.73590       5.56527       1.35878      -2.25082      -2.35193       1.23608      -1.58147      -1.44849      0.286067      0.756908      0.191907      0.131201      0.166977     0.0911475    -0.0258012    -0.0134461       2.97076       4.05937       4.01947       3.95959       3.79197       3.17551       2.94410       2.06870       1.79508       1.30964      0.869745      0.625908      0.375052      0.250774      0.130675     0.0772421     0.0422784     0.0195908
  14  16 3010.2139    3.8634  0.6939 13.4348 -0.0093  0.0280   0.1300   0.0602    0.1381   0.0000   433.2287       16.4076       19.6299      -1.87362      -8.36446       3.38131      -1.72628      -6.07187      -1.96789     -0.599602     -0.859239      -1.01845     0.0470228      0.141120     0.0507573    0.00834823   -0.00329697     0.0331658       3.08833       4.11012       4.34704       4.28749       4.05296       3.17898       2.76746       2.39778       1.72316       1.21512      0.828976      0.603632      0.364511      0.217123      0.135779     0.0687819     0.0423258     0.0221803
  14  17 3150.5912    3.5863  0.9214 13.7425 -0.0099  0.0335   0.1080   0.0795    0.1118   0.0000   437.1943       9.85117       16.4493       5.50671      -3.55256       4.11909       1.71910       6.71673      0.776207     -0.847645      -1.30348     -0.615059      0.273119    -0.0287712     -0.107099     -0.187499    -0.0630239     0.0191005       3.87816       4.73896       5.33012       5.55601       4.76809       3.91427       3.73163       2.73258       1.99151       1.58610       1.08464      0.665865      0.453635      0.281401      0.168173     0.0868655     0.0519115     0.0252312
  14  18 3290.8489    3.4910  1.2626 13.4997 -0.0049  0.0392   0.0936   0.1025    0.0984   0.0000   439.3844       12.9500       19.4765       3.05508      -1.52416       11.3751     -0.133600      -3.79441      -4.48536       3.04679       3.35387      0.137914      0.157903     -0.369731    -0.0614384     -0.188948     -0.150690   -0.00768723       4.57841       6.29147       6.33280       6.40158       5.77870       5.01080       4.04544       3.36717       2.56296       1.97282       1.26861      0.876248      0.549445      0.356114      0.191020      0.117338     0.0616462     0.0311204
  14  19 3431.5078    2.9802  1.8152 13.0204 -0.0075  0.0481   0.0669   0.1191    0.0792   0.0000   434.5372       30.2415       7.42412       1.17039      -2.71589      -11.3226     -0.426997     -0.756339      -7.44639       1.75675      0.414709      -2.50512      -1.55330      0.103754      0.430693   -0.00541685    -0.0120563     0.0132919       4.98612       7.04625       6.73692       7.17863       6.43840       6.04478       4.74822       4.16242       2.96326       2.35865       1.58304       1.20769      0.710101      0.486836      0.249900      0.151246     0.0725641     0.0375419
  14  20 3572.2642    2.3544  2.7845 12.2621 -0.0042  0.0576   0.0427   0.1533    0.0641   0.0000   439.3871       26.1184       23.9855      -11.3598       2.80795       4.47017      -6.29973      -7.61803      -2.95111       3.83089     -0.998581    -0.0418196      0.551856     -0.378974    -0.0786151     -0.184839    0.00973311     0.0437429       6.16840       8.18344       8.24841       8.54490       7.77452       7.22629       5.91305       4.88761       3.58908       2.74027       1.99819       1.37904      0.939019      0.566997      0.322981      0.190369     0.0914527     0.0486272
  14  21 3713.0141    1.9877  3.7569 11.8155 -0.0065  0.0691   0.0327   0.1843    0.0559   0.0000   458.6456       37.2951      -7.40376       11.5805      -12.7869      -6.21854      -14.2066       12.5442      -4.51405    -0.0616641      -1.29916       1.05643      -1.08019       1.91931     -0.117812    -0.0155470      0.120879      0.174850       7.29987       9.64383       9.95118       10.0347       9.41699       8.54005       7.13693       5.79592       4.60442       3.36797       2.41134       1.71001       1.05001      0.686894      0.400394      0.222663      0.112101     0.0567629
  14  22 3854.3911    1.6331  5.6540 11.3338 -0.0019  0.0931   0.0236   0.2426    0.0510   0.0000   454.4951       19.8749       3.62814       40.2529       22.4947      -7.02551       1.46093      -1.42744       6.84163      -1.67413      -2.94852      -2.12951     -0.823916       2.02564      0.624198     -0.300684     -0.196277     -0.109783       9.92335       13.5724       13.6202       13.5787       12.9246       11.4199       9.93457       7.79134       6.28946       4.54998       3.34807       2.25644       1.47926      0.904172      0.548207      0.300285      0.145442     0.0738221
  14  23 3995.2126    1.3247  7.3915 11.1326 -0.0004  0.1147   0.0198   0.3219    0.0455   0.0000   466.0116       25.8618       7.68642       2.79538      -8.87620       13.6149       10.1541       13.2462      -13.1410      -1.82405      0.590765      -1.21469       1.22760      -1.84053       1.19033      0.127127     -0.244844     0.0273594       12.3169       16.5374       17.0655       17.3001       15.9519       14.1629       12.0573       9.87650       7.61524       5.77501       4.11953       2.73969       1.86271       1.15754      0.666189      0.378468      0.197783     0.0959607
  14  24 4136.6467    1.0977  8.6182 10.9560 -0.0057  0.1379   0.0175   0.4108    0.0446   0.0000   407.8376       36.0636       30.6912      -4.85355       49.8821      -2.43436      0.489717     -0.707925       14.6637      -7.55730      -2.40621       2.92249      -1.38341      -1.70531      0.748067       1.31547     -0.219367     -0.141631       14.6925       19.0520       20.6974       19.9425       19.1823       17.0674       14.0064       11.8990       9.16054       6.86746       4.94547       3.36725       2.18898       1.40628      0.822911      0.478818      0.232641      0.119907
  14  26 4419.6862    0.7270 11.7578 10.6204 -0.0078  0.2203   0.0149   0.6612    0.0388   0.0000   460.2121       41.6951       14.6710      -7.23364       13.9310     -0.933961       26.2443       5.24494      -28.6988       6.06489       5.58591      -12.7065      -7.59364      -1.77137       1.09186     -0.769755     -0.453045      0.178939       23.5040       30.1620       32.2755       32.1769       30.6216       26.5761       22.7028       19.2873       14.6292       11.1014       7.90857       5.65455       3.65352       2.36949       1.38064      0.801994      0.404701      0.210988
  15   8 1902.3359    0.4832  0.3426 10.0532 -0.0066  0.0268   0.0217   0.0422    0.0494   0.0000   436.9421       2.84899       11.9881       3.51186      0.463247     0.0534686       2.18795       3.83872      -1.66609     0.0991792       1.14378     -0.688478      0.187995     -0.291343     -0.192687    -0.0473518    -0.0117174    -0.0369564       3.37203       4.36742       4.93973       4.65630       4.18410       3.76943       3.00585       2.40043       1.72069       1.22736      0.863070      0.599902      0.391423      0.232421      0.144729     0.0719777     0.0435364     0.0255050
  15   9 2049.6296    0.6276  0.4334 10.3836 -0.0180  0.0216   0.0252   0.0507    0.0643   0.0000   438.4861       4.19432       14.7106      -5.01854      -5.03490       5.62318     -0.396625      -3.72262       2.64223       1.16266    -0.0486471      0.106461      0.285170      0.231137     -0.192447     -0.159565    -0.0586944     0.0495819       2.07598       2.86199       2.95321       3.05542       2.96206       2.65168       1.92691       1.85583       1.45913       1.09846      0.700228      0.534321      0.348170      0.222356      0.148494     0.0845140     0.0437334     0.0287529
  15  10 2195.8144    0.9135  0.6613 10.8107 -0.0010  0.0253   0.0283   0.0581    0.0704   0.0000   437.9079      0.831841       11.6204      -3.67043      -1.30443       2.12388      -3.37707      0.585221      0.501934      0.442531     -0.224183     -0.611820      0.269419      0.263677     -0.105594    0.00935943    -0.0324868    -0.0304369       2.93352       3.49050       3.53073       3.71250       3.78637       3.18224       2.56195       2.02619       1.75592       1.33642      0.940796      0.620478      0.425769      0.263132      0.182158      0.111077     0.0584977     0.0332817
  15  11 2339.5250    1.1576  0.6617 11.4260 -0.0077  0.0255   0.0368   0.0623    0.0694   0.0000   438.2051       1.82689       10.1379      -3.69580      -1.94597       4.08538       4.42318      -3.81841      -2.46854     -0.800944       1.65186     -0.205848      0.679881     -0.544944    -0.0704695      0.121488   -0.00213904    -0.0491440       2.81618       3.31574       3.32536       3.72949       3.53276       3.02639       2.61305       2.04447       1.61981       1.24544      0.953881      0.600338      0.429781      0.280397      0.173223     0.0989565     0.0535461     0.0307422
  15  12 2481.0275    1.6159  0.9749 11.4356 -0.0029  0.0293   0.0412   0.0734    0.0970   0.0000   435.9493       4.53597       9.80810      -5.76721       1.10262       2.17733     -0.346622    -0.0309866      -4.35506     -0.819595       1.89560      0.824306     -0.110845      0.280255     0.0535597     -0.122824      0.150228   0.000315755       3.22193       4.38155       4.30451       4.46120       4.08463       3.59243       3.06567       2.56059       2.03940       1.54027       1.11121      0.736596      0.478199      0.309266      0.191436      0.112287     0.0634488     0.0352529
  15  13 2622.4474    2.0754  0.7756 12.3681 -0.0090  0.0270   0.0637   0.0697    0.0803   0.0000   433.7672       7.52978       7.14624      -7.51330      -3.89819       3.35571       5.57021       1.70141       1.78277      0.399781      0.504925    -0.0304430      0.513492     -0.498163    -0.0345326    0.00145419      0.112422    -0.0493290       2.68216       3.79463       3.57205       3.78713       3.64913       3.10069       2.75388       2.20776       1.77663       1.36824      0.985331      0.656742      0.424815      0.276671      0.166858      0.102505     0.0580061     0.0289610
  15  14 2764.1586    2.6221  0.7746 12.8634 -0.0067  0.0269   0.0783   0.0672    0.0863   0.0000   433.2516       6.78562       6.52007      -4.11640       2.66206      -3.21020     -0.370868      -1.20552     -0.765696      0.215874      0.320507     -0.174447      -2.17229     -0.334954      0.115991      0.124320     0.0825437     0.0244871       3.11721       4.16656       4.51745       4.56491       4.14170       3.65216       2.93473       2.39175       1.62587       1.27648      0.940326      0.637297      0.445471      0.304265      0.169340     0.0952175     0.0564907     0.0303421
  15  15 2905.8016    3.2803  0.7958 12.9317 -0.0085  0.0345   0.0911   0.0653    0.1519   0.0000   439.4302       9.65175       17.5539       12.2454       2.41060      -1.94760       5.67965      0.331626       1.34389     -0.882077     -0.164443     -0.210043     0.0639429      0.136276    -0.0368605    0.00485641  -0.000291944   -0.00634570       4.33494       4.77117       4.42552       5.32367       5.72639       4.96501       3.49820       2.43344       2.54313       2.15844       1.43053      0.748868      0.447025      0.346363      0.275466      0.190949      0.108007     0.0428279
  15  16 3047.1919    3.8137  0.9345 13.3338  0.0018  0.0307   0.1111   0.0756    0.1636   0.0000   442.8947       3.87155       2.49739       4.27142       7.26955      -3.80975     -0.525862      -5.10448       2.12964      0.229374      0.741114     -0.583065     -0.490700     -0.238656     0.0737006    -0.0632736     0.0945744    0.00499129       3.17655       4.26986       4.29461       4.46884       4.01889       3.63956       3.20572       2.45961       1.95905       1.42019       1.10598      0.722955      0.514161      0.322581      0.195375      0.107950     0.0620827     0.0325496
  15  17 3188.1022    3.6484  0.9645 13.7402 -0.0236  0.0345   0.1124   0.0838    0.1382   0.0000   444.2542       6.55670       10.3371       3.13896     -0.881751      -1.76510       1.67203      -1.89059      -3.18544     -0.831775     -0.883937      -1.37557      0.382386      0.586184     -0.202418      0.381084     0.0106591   -0.00386230       3.60573       4.48692       4.52811       4.92677       4.37592       3.75014       3.34149       3.02968       2.34586       1.60133       1.26220      0.873358      0.588098      0.348825      0.224627      0.129793     0.0769382     0.0371705
  15  18 3328.9277    3.1678  1.3085 13.5813 -0.0028  0.0416   0.0864   0.1055    0.1123   0.0000   446.4753       1.74519       19.4724       4.75335      0.437140       10.3027      -7.96610      -2.02073     -0.756259      -2.66023       3.73988    -0.0878593      0.792688     0.0129737      0.247415     0.0254202    -0.0190116     0.0149617       4.89807       6.12963       5.94230       5.41301       5.03872       5.00194       4.50603       3.99042       3.15063       2.40432       1.73938       1.18412      0.786046      0.494849      0.275253      0.163049     0.0841672     0.0468917
  15  19 3469.9891    2.7191  2.1005 12.8626 -0.0022  0.0491   0.0556   0.1239    0.0756   0.0000   435.6713       14.6923       10.7763       1.88342       14.6314       5.19446       6.17352      -7.09304     -0.290671      -2.12940       2.37640      -3.29358      -1.40717      0.536598      0.119822     -0.139610     -0.124208     0.0216226       5.01756       6.07795       6.67879       6.87646       6.18161       5.74696       5.03161       4.10865       3.21112       2.40941       1.86102       1.23377      0.877984      0.571250      0.339815      0.202142      0.114011     0.0586769
  15  20 3611.3741    2.2869  3.2240 12.2145 -0.0044  0.0608   0.0389   0.1619    0.0636   0.0000   438.4101       8.76745       11.7952       2.50650       9.15046      -1.19747      -1.93318       1.33574      -5.69069      -3.48579      0.908501      -2.47302      0.265347       1.08307      0.636631     0.0559212     -0.139221    -0.0755909       5.92212       7.79035       8.46704       8.30220       8.07280       7.21972       6.14347       5.12988       4.14277       3.10440       2.31439       1.59260       1.07609      0.705911      0.432663      0.254122      0.138775     0.0754843
  15  21 3752.6268    1.9368  4.4015 11.6277 -0.0037  0.0744   0.0286   0.1935    0.0582   0.0000   444.7629       1.44163      -2.25211       6.41373       2.65436       7.89157      0.106580      -3.61672       6.51354      -7.02443      -3.34854       2.87882     -0.895103     -0.974624      0.845218     -0.203721     -0.136224     0.0348133       6.98641       9.55921       10.0519       9.99411       9.57726       8.54913       7.52129       6.34007       5.00696       3.80923       2.82980       1.95276       1.31275      0.876043      0.514113      0.309370      0.162045     0.0883044
  15  22 3894.1821    1.5955  6.2365 11.2466 -0.0011  0.0927   0.0214   0.2564    0.0496   0.0000   437.1946       22.1386      -5.50839      0.982824       11.2411      -7.40577      -10.2817       7.05640      -8.84489      -1.35355     0.0932505      -1.72245      0.706813      0.704055     -0.319933     -0.197324      0.257954    -0.0972367       9.14134       11.6398       12.5227       12.6862       12.1087       10.7455       9.36474       7.85919       6.29312       4.81262       3.53893       2.46999       1.69794       1.08582      0.690479      0.409449      0.221475      0.120623
  15  23 4035.8328    1.2051  7.7317 11.1975 -0.0014  0.1222   0.0192   0.3525    0.0433   0.0000   456.0300       9.07639       6.80405       24.1054       19.6071      -12.1902      -1.67273      -19.8006       18.7583      0.743143      0.365053       4.69293      -1.23785      -2.69800     -0.742443    -0.0158149      0.302859     -0.158369       12.8264       16.2422       17.8454       17.8411       16.5906       15.2084       12.7602       10.6669       8.29258       6.37110       4.64600       3.32642       2.22410       1.48240      0.890416      0.537230      0.287742      0.154279
  15  24 4177.3763    1.0259  9.5526 10.9295 -0.0022  0.1485   0.0162   0.4444    0.0411   0.0000   470.3553      -1.25211      -15.4424       7.78241       6.63012      -25.5188      -20.0807      -12.6489      -3.70566      -4.14289       4.27025      -5.64063      -3.16985      -1.56366      -1.03027       1.03357     -0.490324      0.133721       14.5956       18.7098       20.6530       20.2716       19.6278       17.5013       15.1809       12.4704       9.98807       7.66302       5.70108       3.97952       2.75601       1.80013       1.11223      0.681162      0.353187      0.192928
  15  26 4461.4157    0.6752 13.4061 10.6130 -0.0030  0.2597   0.0140   0.7363    0.0364   0.0000   405.3068      -5.19012      -32.1808      -30.4940       41.1791       30.9082      -5.19419      -37.4943      -10.7139      0.957712       4.35877      -4.19420       12.6283       2.37854      -2.53078       3.04123      0.221739     -0.344742       25.7881       33.1079       35.2270       36.0597       33.5204       30.4305       26.8408       22.6373       17.8585       13.7464       10.2750       7.34342       4.99323       3.34694       2.01686       1.25995      0.635136      0.350828
  15  28 4745.6749    0.4071 13.3785 10.3316 -0.0143  0.4092   0.0114   0.9962    0.0309   0.0000   422.5410       28.8145       79.9199      -30.4022       69.9312       18.2486       3.36494       20.8098       52.5565      -19.6274      -13.6579      -4.94076       7.44104     -0.830368      0.980913      -3.72508      -1.80701       1.49262       38.8947       51.2683       55.4685       55.6394       53.5707       47.0527       42.3377       34.2908       27.8009       21.5272       15.8850       11.4133       7.95600       5.26209       3.24989       1.99307       1.01907      0.565961
  16   7 1783.2126    0.3623  0.3063  9.8870 -0.0024  0.0209   0.0163   0.0444    0.0439   0.0000   438.9161       1.82906       16.3314     -0.920467      -1.70231       1.28009      -2.08733     0.0348023      0.526822      0.111302     -0.651856     -0.262076     -0.212473    -0.0123596    -0.0890357    -0.0995809     0.0517909   -0.00852929       2.31669       2.77289       3.43949       2.59102       2.46850       3.46840       3.16732       2.04990       1.35877       1.19747      0.885106      0.671806      0.466785      0.330377      0.221168      0.138349     0.0778906     0.0399142
  16   8 1933.1578    0.5072  0.4609 10.0076 -0.0026  0.0210   0.0187   0.0455    0.0543   0.0000   434.0516      -1.65512       13.3078       5.92746      -4.90469      -4.34398       1.75508      -4.04949     0.0402001       2.08840      -1.13572     0.0567267       1.23184      0.165675     -0.141427     -0.119555     0.0179915    -0.0218696       2.13373       2.78920       2.91785       2.81526       2.66463       2.43620       2.21195       1.83386       1.49646       1.11553      0.810450      0.576923      0.439735      0.272486      0.177434     0.0976354     0.0565245     0.0322957
  16   9 2081.6086    0.6918  0.4745 10.3910 -0.0010  0.0217   0.0246   0.0479    0.0642   0.0000   434.8036      0.589221       7.02539      -3.47930      -2.83265      -1.01694       2.02142      0.983615       2.24536     -0.259341      0.433095     0.0161755    -0.0258039     -0.263973      0.112534      0.236980     0.0203852    -0.0451966       2.15494       2.77434       3.11842       2.79407       2.60521       2.53458       2.13104       1.85340       1.57632       1.17739      0.860410      0.619710      0.402032      0.248619      0.167598     0.0992392     0.0553251     0.0306352
  16  10 2228.3494    0.9630  0.6882 10.6850 -0.0015  0.0267   0.0277   0.0564    0.0877   0.0000   439.0018     -0.733479       11.4427      -2.97433       1.09674      0.541556      -3.05044      -3.06717       3.01227      0.691064      -1.84635      -1.20883     -0.133832     -0.298227      0.124299    -0.0611944     0.0672130     0.0183967       2.48254       3.51583       3.50423       3.51101       3.39370       2.89882       2.72910       2.13786       1.86419       1.41919       1.01346      0.713125      0.524099      0.310969      0.221565      0.115341     0.0694440     0.0394798
  16  11 2372.6369    1.2841  0.8022 11.4251 -0.0070  0.0273   0.0359   0.0636    0.0753   0.0000   433.6980       5.72788       14.7919      -4.40034      -8.44885      -1.24104       4.27042     -0.589870     -0.932822      -2.23539      0.650551     -0.574209      -1.06498     -0.219824    -0.0723550     0.0811713     0.0376036     0.0397346       2.76158       3.31321       3.47838       3.56524       3.51133       2.97828       2.84260       2.35834       1.83031       1.33743       1.07865      0.775007      0.569874      0.356552      0.227478      0.140543     0.0849029     0.0417873
  16  12 2514.8104    1.7268  0.8667 11.7703 -0.0024  0.0271   0.0461   0.0677    0.0830   0.0000   436.1538       1.01099       13.3697       3.71882      -2.18945     -0.881710      0.395162      -4.90762      0.208449     -0.973371      -1.83063      0.519295    -0.0779761      0.179496      0.283178      0.203105     0.0288952     0.0329461       2.77286       3.65523       4.04637       4.08996       3.81445       3.27663       2.91112       2.32559       1.88658       1.34667       1.02815      0.791433      0.473229      0.339244      0.226702      0.128247     0.0760308     0.0416597
  16  13 2656.9522    2.1604  0.8681 12.2889 -0.0041  0.0295   0.0581   0.0649    0.0893   0.0000   436.4169      0.863186       12.7816      -1.00813      -1.42059       2.87774       3.34842     -0.284388      -1.83581     -0.954763       1.58910      0.640381     0.0109262   -0.00665202     -0.150819     -0.201706    -0.0193948     0.0327029       3.03260       3.46706       3.93851       4.04324       3.35011       3.25040       3.16213       2.54621       1.95713       1.68704       1.20951      0.788966      0.576233      0.393792      0.226763      0.134079     0.0840734     0.0447364
  16  14 2799.4984    2.7780  0.7796 12.7411 -0.0067  0.0253   0.0782   0.0632    0.0832   0.0000   437.9307       3.91794       17.5212      0.147862     -0.896450      0.625864       4.87436      -1.34085      -3.36668    -0.0555800      -3.01010      0.379311    0.00849617     -0.377083    -0.0841663      0.191869      0.128915     0.0247500       2.38673       3.18634       3.31715       3.26405       3.04999       2.66520       2.62788       2.08376       1.75029       1.42739       1.02876      0.674979      0.506537      0.308740      0.200060      0.117063     0.0681565     0.0378215
  16  15 2941.7656    3.4072  0.7858 13.3367 -0.0055  0.0254   0.0944   0.0635    0.0863   0.0000   440.3367       10.4868       9.43901      -6.96093      -2.13467      -1.40289      -3.86402      -1.13007      0.718689      -1.46279      -1.33731     -0.267070      0.435392      0.106487      0.190402    -0.0399842     0.0384226     0.0635305       2.57964       3.51060       3.66480       3.49970       3.61324       2.97346       2.81833       2.11112       1.68195       1.25086      0.923325      0.698955      0.466982      0.321125      0.194916      0.116863     0.0676318     0.0360910
  16  16 3083.5170    3.8149  0.9116 13.1707 -0.0057  0.0283   0.1003   0.0676    0.1669   0.0000   439.0481       6.05902       8.15533       6.16965      -3.23602      -1.31615      -2.11265      -2.02509     -0.415913     0.0291946     -0.324402      0.753620     -0.319160     -0.418668      0.303006     0.0119610     -0.191689    -0.0472956       2.88430       3.57028       3.83514       3.64386       3.55183       3.25271       2.87049       2.41694       2.03085       1.56424       1.10260      0.812923      0.577456      0.352525      0.232953      0.141096     0.0787473     0.0438068
  16  17 3225.0340    3.6547  1.2664 13.1840  0.0138  0.0361   0.0964   0.0922    0.1650   0.0000   439.6176       8.73044       14.3030       10.1442       8.38619       5.91401      -1.20977      -3.64850      -1.09437      -1.80380       1.55183      0.910682       1.07457      0.291196     -0.324176      0.119008      0.102068    -0.0258168       3.35067       4.59636       4.58009       4.74363       4.65433       3.97269       3.54129       3.01830       2.50442       1.91782       1.41048       1.01844      0.672029      0.475073      0.283026      0.178842      0.102710     0.0588990
  16  18 3366.3394    3.1567  1.5277 13.1796  0.0001  0.0405   0.0771   0.1067    0.1234   0.0000   441.5748       12.9297       9.02619      -8.00695       3.74974       3.65813      -6.43724      -1.70977       3.35773       3.64263     -0.365926      -1.09372      -1.36671    -0.0753217      0.495848      0.264244     -0.109103   -0.00948182       4.01875       5.34281       5.69875       5.63791       5.22700       4.96844       4.13620       3.48225       2.73846       2.05459       1.55022       1.14182      0.797019      0.533188      0.333557      0.206107      0.110324     0.0639397
  16  19 3507.9865    2.5635  2.4365 12.6993 -0.0175  0.0527   0.0508   0.1333    0.0786   0.0000   441.3254     -0.617978       8.15991      -2.58874      -6.18801       14.1711      -2.80133      -10.9008      0.654661      -6.64725      -2.07779       1.47099       2.25623      -2.02371    -0.0333611      0.637042    0.00771285     -0.102714       5.00155       6.27413       6.57802       6.95059       6.58203       5.90919       5.28240       4.41374       3.63280       2.90870       2.09842       1.51683       1.06230      0.723859      0.445068      0.288554      0.158424     0.0934777
  16  20 3649.8555    2.2093  3.5396 11.9721 -0.0027  0.0605   0.0345   0.1646    0.0671   0.0000   437.9439       14.6942       20.6361       3.90825      -7.16694      -7.25527       4.57595      0.248552      0.395014      0.752525       3.66305      -2.78550       1.04999      0.214478     -0.286087     -0.219731     0.0553843     0.0103361       5.89039       7.48866       8.08623       7.90165       7.73133       7.18647       6.24324       5.17453       4.22920       3.31552       2.43372       1.78113       1.26119      0.842406      0.530366      0.327133      0.181464      0.105339
  16  21 3791.7427    1.7917  4.8171 11.5516 -0.0016  0.0757   0.0259   0.2042    0.0560   0.0000   446.6360       28.6528       10.6358      0.300299      -7.43718      -6.93713       13.2986       2.60357       4.99718      -4.52848      -2.13480      -1.11293      0.234575     -0.319438    -0.0431237     -0.191475      0.133899     -0.151133       7.51161       9.44578       10.2697       10.0980       9.81443       8.68007       7.98312       6.53742       5.40753       4.18897       3.16260       2.18280       1.57436       1.03473      0.662392      0.398590      0.228737      0.133071
  16  22 3933.4925    1.5003  6.8124 11.0592 -0.0021  0.0946   0.0196   0.2690    0.0510   0.0000   439.9610       19.9344      -7.49361      -3.64076      -4.24120       23.5657      -15.7826      -21.9485       5.27986       3.90006      -2.04553      -2.24437      -3.08149      0.434957      -1.45588     -0.591511      0.171220     -0.275638       9.01292       11.7045       12.1682       12.6858       11.8975       10.9026       9.72174       8.18460       6.64324       5.15688       3.83220       2.80033       1.99485       1.30639      0.842669      0.508644      0.287214      0.162699
  16  24 4217.5278    0.9562  9.9848 10.8980 -0.0019  0.1587   0.0159   0.4664    0.0392   0.0000   451.9684       62.3914       25.1113       13.6119       30.1650      -3.58549       17.8365       2.85263      -11.7391      -9.10886       9.58246     -0.750439       4.37172      -1.30810      -1.22798      0.761665      0.315990     -0.480813       14.4070       19.5195       20.5585       21.2928       20.3327       18.0521       16.3631       13.3504       11.1381       8.49267       6.50666       4.63848       3.32615       2.23671       1.42481      0.880707      0.481066      0.279516
  16  26 4502.4143    0.6422 13.9318 10.5641  0.0002  0.2719   0.0127   0.7471    0.0334   0.0000   401.2697       30.0536       86.1995      -59.7247      -8.59122       13.3322      -9.69845       5.57451       36.6716      -1.73648      -1.91221       1.87193       3.74245     -0.180953       4.66692       1.50175      0.640577      0.427991       24.1800       32.0092       35.5094       34.1137       34.4338       31.0124       26.8408       23.2774       18.8361       14.7182       11.2158       8.08361       5.78812       3.91612       2.54039       1.57700      0.851513      0.499383
  17   8 1963.3096    0.5453  0.3887 10.1810 -0.0056  0.0200   0.0201   0.0401    0.0501   0.0000   438.8722      0.217752       12.2737      -2.05456     -0.951928     0.0850510       3.09698      0.802536     -0.426465       1.32754       1.34659     -0.408816      0.173307      0.207912     -0.203500     -0.119469     0.0358744    0.00988493       1.53236       2.22258       2.29376       2.46557       2.29973       2.15435       1.78697       1.65177       1.25363      0.914416      0.838999      0.517437      0.401508      0.261449      0.171737      0.111564     0.0675836     0.0388854
  17   9 2113.0051    0.7806  0.5144 10.4328 -0.0000  0.0195   0.0247   0.0478    0.0600   0.0000   438.4162       1.86131       9.05360      0.845393       1.49429      -3.22092     -0.583241     -0.499489      0.273964      0.253471      0.846846     -0.138322      0.336114     -0.539788     -0.280657    -0.0213018     0.0444020    -0.0495774       1.90207       2.33129       2.54075       2.55804       2.39193       2.22753       1.96541       1.53884       1.37911       1.10427      0.817295      0.598202      0.387963      0.270290      0.178065      0.112464     0.0697695     0.0417867
  17  10 2260.3267    1.0025  0.7265 10.8792 -0.0090  0.0287   0.0299   0.0612    0.0870   0.0000   439.5876       1.40512       6.53232      -5.74927      -1.54162      0.676962      -4.83678       1.67313       2.80718     -0.362021      -1.80347       1.26646       1.38017     -0.166713     -0.431886     0.0942038      0.139146      0.105265       3.22893       4.10453       4.28998       4.44948       4.25951       3.99632       3.39029       2.68379       1.86512       1.37330       1.06759      0.820278      0.641113      0.440121      0.292500      0.175813      0.110627     0.0590852
  17  11 2405.0293    1.3672  0.8108 11.5854 -0.0012  0.0277   0.0362   0.0607    0.0769   0.0000   437.1175      0.465404       8.23796       5.67589       1.10316      -2.60547     -0.650324      0.613028       2.27072      -1.06665       1.61904     -0.386377     -0.271623     0.0307470     -0.230879    -0.0130188     0.0347689    0.00716217       2.45446       3.45219       3.47106       3.45937       3.48268       2.87406       2.82283       2.24020       1.95869       1.51500       1.19195      0.832533      0.585533      0.391873      0.267784      0.161524     0.0955724     0.0593405
  17  12 2548.1340    1.8453  0.8697 11.9733 -0.0058  0.0283   0.0472   0.0627    0.0821   0.0000   440.5358       3.24452       9.15869      -2.79212      -5.23743      -2.54448      -4.29616      -3.67768      -1.54497       1.21000     -0.264124      0.280492       1.29819      0.638251    -0.0502520     0.0265926    -0.0891229    -0.0635855       2.40344       3.47866       3.52048       3.54513       3.44699       2.94704       2.79923       2.38464       1.93732       1.61825       1.16189      0.842077      0.607998      0.409220      0.257436      0.163313     0.0908320     0.0550144
  17  13 2691.0500    2.4187  0.7921 12.5316  0.0004  0.0253   0.0655   0.0616    0.0784   0.0000   436.5833       10.7278       14.0381       3.71974       3.42258       3.32665      -1.55610     -0.525944       5.30081     -0.589382     -0.634712      0.139006      -1.37489       1.29533     0.0372748     -0.316401    -0.0669448     0.0831098       2.41308       3.24973       3.33889       3.60020       3.43320       3.01905       2.62649       2.12841       1.68842       1.27645      0.971563      0.709007      0.526539      0.345582      0.238215      0.141119     0.0931284     0.0502714
  17  14 2834.3669    3.1253  0.7637 13.0520  0.0005  0.0231   0.0833   0.0578    0.0752   0.0000   442.4322     -0.709042       14.3727       1.76335      -8.96277      -3.15032       1.52944     -0.977347     -0.480839     -0.965448       1.68408     -0.579609     -0.908308     -0.494012    -0.0702564    -0.0135710     0.0967527     0.0190713       2.14435       2.64368       2.70345       2.98164       2.75777       2.54876       2.25513       1.98971       1.55716       1.23353      0.927041      0.710939      0.491845      0.337700      0.230492      0.145465     0.0820501     0.0495769
  17  15 2977.2653    3.5691  0.7579 13.2991 -0.0097  0.0254   0.0969   0.0576    0.0807   0.0000   436.5916       8.27452       12.6153     -0.656764     -0.295064      -2.83295      0.589900       2.94091      -3.58455     -0.842666     -0.344369      -1.55705     -0.338019      0.449127     -0.174499     -0.150477     -0.225400     0.0750192       2.18697       2.80715       3.17884       2.82499       3.24814       2.71091       2.33593       2.21820       1.53164       1.36586      0.988171      0.705603      0.515823      0.336799      0.221959      0.145991     0.0961173     0.0542880
  17  16 3119.4203    3.8278  0.9459 13.5852 -0.0000  0.0275   0.0958   0.0701    0.0992   0.0000   432.7371    -0.0270069       8.21575      -2.25749      -3.60509       3.89401      -3.00982      -2.56967     -0.617517       1.04167       1.05847     -0.496346     -0.831007     -0.759167      0.187025     -0.171174     0.0699731     0.0635623       2.61544       3.47585       3.42302       3.50412       3.29082       3.19838       2.87754       2.43596       1.81846       1.52425       1.11905      0.854649      0.610073      0.431817      0.262628      0.173513     0.0998786     0.0569761
  17  17 3261.4484    3.5367  1.0775 13.4874  0.0022  0.0320   0.0912   0.0783    0.1358   0.0000   434.9446       13.2243       5.56497      -2.47381      0.981671      -4.51993     -0.940840      -3.60710       1.06746      -3.29872       1.22013     -0.405955     0.0758560      0.398480      0.268359     -0.553608   -0.00745162    -0.0138321       2.90326       3.93767       4.14389       4.08001       4.06641       3.52411       3.22121       2.68492       2.21601       1.75309       1.28109      0.971430      0.676207      0.456514      0.295337      0.190345      0.112039     0.0659311
  17  18 3403.4925    3.1399  1.8119 12.7781 -0.0055  0.0401   0.0696   0.1096    0.1471   0.0000   441.5920       7.26470       19.0025       6.16914      -8.91843       8.66464       3.39431      -3.36754      -5.50983     -0.357100       2.40193      -2.48018       1.40210      0.689050      0.282351     -0.184555      0.297778      0.173610       3.84274       4.99772       5.00898       5.26042       5.11427       4.63864       4.23124       3.42256       2.92849       2.18554       1.74321       1.26650      0.936135      0.604029      0.416450      0.256275      0.160172     0.0921332
  17  19 3545.5737    2.5471  2.5389 12.4946 -0.0074  0.0515   0.0489   0.1435    0.0934   0.0000   432.6553       12.0067       20.2526       20.2972      -6.04711      -4.75461       10.1649      0.500823      -9.33826      -3.61062      -1.41084      -2.32039      0.764538       2.28427     0.0318760     0.0285494    -0.0519354    -0.0716468       4.71048       6.37816       6.71378       7.07994       6.60655       5.98855       5.29066       4.36549       3.70992       2.82185       2.17617       1.59023       1.09605      0.765939      0.503186      0.312506      0.188769      0.110292
  17  20 3687.7927    2.0709  3.9868 11.8362 -0.0019  0.0655   0.0311   0.1723    0.0655   0.0000   441.9189       11.5572       16.6238       18.1848       14.2877      -8.57173      -3.86473       1.84812       5.91637       1.47016     -0.599863       3.38812     -0.720708      -1.13079      0.729751     0.0657682    0.00660306      0.259241       5.92071       7.56573       8.17124       8.36839       8.02700       7.57093       6.59924       5.64443       4.42644       3.65277       2.75198       2.07757       1.44543       1.02081      0.666216      0.427474      0.256114      0.150365
  17  21 3830.2164    1.7258  5.3037 11.4304 -0.0004  0.0802   0.0233   0.2174    0.0542   0.0000   447.5311       10.5903       15.0626       1.01035      -10.7957       2.03574      -3.18455     -0.106522      -5.53664      -1.66781      0.981168      -3.55152       1.22226      -1.22494      0.301573     0.0495397     0.0195734   -0.00350850       7.02079       9.23009       9.99433       9.97235       9.89933       8.92542       8.12215       6.58574       5.57910       4.39645       3.30544       2.49277       1.78162       1.23796      0.812450      0.522729      0.303396      0.179310
  17  22 3972.4212    1.4101  7.1258 11.0990 -0.0055  0.0981   0.0184   0.2765    0.0463   0.0000   430.8863       13.1482       13.4792      -5.09065      -33.9089       10.9566       10.9099      -10.9028       10.4300      -10.2361       4.90178      -4.33861       1.63072       1.27884      -1.02855    -0.0124149      0.193094      0.284486       8.87736       11.5075       12.3871       12.5277       12.1478       11.0773       9.91582       8.36967       6.94062       5.62214       4.28435       3.08635       2.20717       1.54061       1.01455      0.629093      0.383936      0.223183
  17  23 4115.1726    1.1564  9.1778 10.9035 -0.0020  0.1241   0.0156   0.3661    0.0411   0.0000   443.6523       4.20574      -38.4529       2.02479       16.1750      -8.99137      -1.84367      -18.6126      -21.0439       7.57698      -5.41402       3.98466       1.34104      -1.20773    -0.0923941      0.294483    -0.0977736     -0.370597       10.8767       14.3659       15.6029       15.6940       15.1832       13.9132       12.4662       10.5904       8.73808       6.97092       5.31753       3.95885       2.79979       1.94637       1.26385      0.825508      0.471172      0.280002
  17  25 4400.6224    0.7189 12.6780 10.7057 -0.0062  0.2277   0.0137   0.6388    0.0360   0.0000   411.9451       36.5498       37.2198      -8.83033       25.4752      -42.8179       20.4296       4.55956      -20.3499       10.0240       7.92559       9.09081       3.43496      -6.01635      -1.29928       1.06440     -0.784855      0.315775       19.1587       26.1074       28.3120       28.3488       27.3241       25.7443       22.7186       19.1159       16.2487       12.4873       9.94419       7.28941       5.23738       3.68434       2.42167       1.54473      0.889468      0.522864
  18   6 1683.6721    0.2978  0.1578  9.8440 -0.0085  0.0161   0.0204   0.0255    0.0368   0.0000   437.6431     -0.644047       13.0521     -0.157606      -1.35950     -0.987044      -2.93786       2.93798     -0.456752     -0.134176      0.214963     -0.271665      0.380878     -0.110752    -0.0424712     0.0815897     -0.133447   -0.00962946       1.57894       2.24271       2.38483       2.57501       2.45617       2.03091       2.04692       1.50461       1.14821      0.864298      0.637958      0.447305      0.307492      0.226867      0.142625      0.102163     0.0568342     0.0341899
  18   7 1839.9748    0.3903  0.2772  9.9845 -0.0201  0.0211   0.0226   0.0432    0.0412   0.0000   439.7218      0.364288       15.6738    -0.0371633       2.30251       2.43746     -0.840446      0.396649      -1.67384      -1.28894     0.0180882     -0.951960     -0.284223      0.250623      0.391287     -0.191492     -0.108578    -0.0286896       2.38705       2.43995       1.90844       2.24276       2.81299       2.84404       2.05196       1.43855       1.25048       1.44877       1.05380      0.743760      0.432406      0.307728      0.264003      0.169343      0.101997     0.0532904
  18   8 1992.8644    0.5823  0.4799 10.1839 -0.0018  0.0245   0.0194   0.0488    0.0542   0.0000   436.1332      0.243826       15.8643      -1.64129       3.18873      -1.20942      0.609783       1.29170      -1.58746    -0.0464099      0.779328      0.214747     -0.294053    -0.0402058     0.0807784    -0.0667833    0.00485094    -0.0540592       1.92144       2.70201       2.32875       2.89982       2.56744       2.54842       2.38588       1.81967       1.59796       1.03355       1.00333      0.653387      0.582448      0.349478      0.247110      0.156259     0.0981010     0.0604140
  18   9 2143.6780    0.8125  0.5690 10.5302  0.0000  0.0212   0.0250   0.0529    0.0591   0.0000   438.6123       1.68942       13.7572       1.67429       1.70789      0.434535       1.01562       4.71422      -1.29498     -0.497076      0.481811      -1.05633     -0.417379      0.174059    -0.0322980   -0.00317881      0.136476     -0.101345       1.72084       2.46384       2.27512       2.73780       2.25510       2.48931       1.88523       1.71020       1.36652       1.16979      0.814064      0.630968      0.456862      0.332448      0.225539      0.143911     0.0888194     0.0528388
  18  10 2291.6810    1.1252  0.7119 11.0051  0.0001  0.0246   0.0317   0.0586    0.0777   0.0000   437.3198       3.44725       10.9107     -0.502942       3.86247       1.36487      0.193314      0.118167      -2.00221     -0.345039     -0.195559     -0.857596     -0.832693    -0.0819653      0.216318     0.0255929      0.115586     0.0976256       2.36942       3.00837       3.05754       2.80960       3.04116       2.91248       2.68450       2.27360       1.68303       1.28342      0.950874      0.779941      0.619170      0.452804      0.308185      0.185482      0.119175     0.0672082
  18  11 2436.8425    1.4034  0.7734 11.6777 -0.0102  0.0264   0.0380   0.0611    0.0800   0.0000   440.2121       4.92605       10.6304      -8.33153    -0.0233869       3.15375     -0.543368       3.07774      0.566352       2.17367    -0.0827506       1.33215      0.771382    -0.0847713      0.462312    -0.0583755     0.0716524    -0.0252707       2.01606       2.96138       2.79980       3.26158       2.78197       2.95807       2.39911       2.16066       1.64518       1.44453       1.09421      0.838944      0.593263      0.394100      0.277833      0.183174      0.113232     0.0692995
  18  12 2580.8655    2.0220  0.9620 11.8201 -0.0057  0.0257   0.0479   0.0675    0.0909   0.0000   436.8651     0.0576340       14.4508      -3.52694      -6.65290       2.72752      -2.61136      -1.22484      -1.27381      -1.30901      0.646562     -0.936619     -0.243052     -0.681000     0.0797533      0.279671     0.0770662     -0.148151       2.30746       2.99945       3.00580       3.25213       3.09710       2.85200       2.47447       2.23565       1.78849       1.48426       1.11328      0.834939      0.612486      0.425076      0.272029      0.183103      0.117158     0.0701217
  18  13 2724.8045    2.5045  0.7665 12.7185 -0.0019  0.0254   0.0653   0.0565    0.0746   0.0000   433.1697      -3.36769       16.3418       6.48643       1.38411      -2.47501      -2.92459     -0.630402      -2.28692      -4.01534       2.69671     -0.472406     -0.253202    -0.0263473     -0.165103     -0.129853     0.0967953    -0.0886884       2.28954       3.07533       3.17093       3.05770       2.90641       2.58585       2.48839       2.18731       1.83367       1.59135       1.17041      0.876887      0.591064      0.433922      0.255310      0.179369      0.105855     0.0598358
  18  14 2868.6623    3.2871  0.8164 12.7315 -0.0019  0.0245   0.0782   0.0537    0.0931   0.0000   438.2504       7.59853       14.4712      -4.99749       1.03582       1.06106      0.100097      -3.51195      -1.42990      -1.91058      0.106171     -0.351849      -1.30854      0.593341     0.0379130     -0.161453     -0.131326     0.0496537       2.20531       2.83276       2.95537       2.93874       2.97009       2.51018       2.41080       2.11904       1.80873       1.45037       1.07345      0.845249      0.571618      0.425600      0.294957      0.171670      0.104824     0.0665366
  18  15 3012.1758    3.4888  0.7858 13.5152 -0.0008  0.0235   0.0926   0.0632    0.0729   0.0000   433.7242       5.70283       15.1594       2.66287       6.13706     -0.354217     -0.842781      0.475214      0.405876     -0.306554    -0.0323062     -0.949131      0.608906      0.379619    -0.0941384     0.0108434      0.114721    -0.0117227       2.20265       2.91972       2.89986       2.93604       2.61585       2.52112       2.27340       2.12802       1.83117       1.47394       1.14651      0.818530      0.611555      0.390171      0.256437      0.165476      0.103866     0.0612544
  18  16 3154.9027    3.7396  0.8690 13.6351  0.0062  0.0262   0.0968   0.0643    0.0810   0.0000   437.2655       7.20669       5.67689       2.02275       2.47796       2.07695      -6.61879      -1.19791       5.28789      0.233200       1.02704      -1.07354     -0.925765     -0.322049      0.375565     0.0224007    -0.0772300     0.0439771       2.35833       2.99027       3.17121       3.16971       3.25208       2.79932       2.55202       2.25309       1.76689       1.49369       1.10331      0.818454      0.599149      0.404298      0.289097      0.180358      0.110954     0.0678771
  18  17 3297.3998    3.3097  1.4407 13.2827 -0.0021  0.0366   0.0725   0.0906    0.0965   0.0000   441.2595       8.20450       7.63243       2.36973      0.954797      -10.6312      0.272483      -3.62446      -1.51453      -2.58504       1.00151      0.697993      0.800789     -0.768986     -0.167172     0.0723329      0.199784     -0.220961       2.78440       3.99895       4.19704       4.36482       4.24415       3.81713       3.63125       2.92861       2.51873       1.87844       1.61163       1.09376      0.860926      0.613213      0.401101      0.262333      0.156106     0.0966446
  18  18 3440.0687    3.0852  2.0178 12.5983 -0.0053  0.0407   0.0595   0.1092    0.1180   0.0000   437.8297       13.9927       13.4600      -1.46076       8.29961      -1.39549      -9.24798      0.910486      -6.11851       1.85899       2.82880      -1.29214      -1.14992      0.454782     -0.631448     -0.834219      0.273367      0.261185       3.55936       4.48749       4.95922       4.86149       4.66471       4.47466       4.05046       3.39512       2.97792       2.32215       1.77824       1.39207      0.978618      0.707786      0.456702      0.302564      0.192179      0.115508
  18  19 3582.7794    2.4954  3.0768 11.9631 -0.0001  0.0529   0.0400   0.1411    0.0961   0.0000   438.5264       2.73264       5.31905       2.44173       1.25384      -7.02192      -6.00884       3.69680      -2.08935      -4.65816      -1.56450       2.18404      0.433944     -0.986146     -0.651786    -0.0657958     -0.109194     0.0437426       4.48313       6.01532       6.47087       6.54826       6.42258       5.94874       5.22659       4.48123       3.67925       2.97569       2.37133       1.69708       1.28726      0.859806      0.605347      0.388749      0.245175      0.146806
  18  20 3725.3829    1.9889  4.2726 11.6859 -0.0059  0.0652   0.0288   0.1894    0.0641   0.0000   433.0466       13.3904       19.0062       1.51526      -2.57630       9.54641       20.5623      -2.62233      0.566804       6.72275       2.92859      -1.76398       1.08050     -0.623007      0.790667     0.0235101      0.308582     -0.176533       5.60626       7.27516       7.88578       7.97746       7.76480       7.17848       6.46005       5.69132       4.56651       3.69232       2.90074       2.16666       1.58888       1.10807      0.764832      0.488407      0.307188      0.182718
  18  21 3868.1033    1.6649  6.0411 11.1961 -0.0022  0.0814   0.0208   0.2280    0.0521   0.0000   433.6624       1.20374       28.0637      -4.16965      -15.6594       10.7761      -10.7099      -13.7675     -0.129949       9.24601       1.59782     0.0295727       1.70198       1.26476      -1.11479     0.0920569     -0.713807      0.183250       6.98286       9.08738       10.0075       10.3320       9.70535       9.24853       8.15316       6.92014       5.82750       4.65879       3.56624       2.71579       1.97594       1.40294      0.942580      0.617991      0.381476      0.232756
  18  22 4011.1308    1.3233  7.5798 11.0060 -0.0036  0.1035   0.0172   0.2892    0.0437   0.0000   444.5213       15.8395       24.4473       2.30217    -0.0480783       14.8903      -20.4453       4.12953      -10.3572      -15.0065       3.92151      -4.88105      0.157094      -2.03029      0.864618      -1.14919     -0.378354      0.494585       8.86602       11.1205       12.1506       12.5892       12.2007       11.2940       10.0314       8.97891       7.33321       5.92688       4.65282       3.44666       2.56064       1.81383       1.25292      0.810826      0.484898      0.299476
  18  24 4297.3231    0.8868 11.6689 10.7280 -0.0012  0.1726   0.0137   0.4967    0.0353   0.0000   408.0635      -35.7753       34.2018       35.3504      -17.6942      -34.9997       14.5818       7.04539      -13.9271       7.81148       1.26292       2.00766      -3.18185      -5.52402       1.89658      -1.01698     -0.723606      0.542108       13.9750       18.3306       20.4742       20.7591       19.9334       18.7738       17.0333       14.3322       12.2111       9.80004       7.63222       5.86113       4.25636       3.01981       2.06965       1.36629      0.809526      0.496917
  18  25 4439.8574    0.7030 12.9124 10.6347 -0.0046  0.2237   0.0129   0.6214    0.0332   0.0000   453.0712       28.4576      -32.6715      -17.4519       59.4560       20.7099      -6.60912      -1.94360       5.72134      -6.01967      0.341469     -0.912308      -8.66305      -3.83709       4.43828     -0.349803     -0.621213       1.11572       18.1809       23.6965       26.3588       26.5245       25.6642       24.2404       21.9145       18.8083       15.9210       12.6406       10.0312       7.60600       5.57720       4.02620       2.68875       1.79471       1.07842      0.651703
  18  27 4726.1347    0.4202 17.1412 10.3340  0.0039  0.4347   0.0090   1.0777    0.0246   0.0000   463.6237      -14.7237       75.7086       44.7050      -31.7043      -4.67415       34.1902      -20.2308      -18.6638      -20.1296     -0.670428       1.63874       19.1265      -1.04228      -1.31065     -0.850662       1.66671    -0.0961287       34.7223       45.2093       50.9938       50.0386       51.1523       46.5984       42.4721       36.0505       30.2113       25.1990       19.1576       14.9796       10.7779       7.80615       5.32459       3.55006       2.12490       1.31179
  19   7 1867.2833    0.4397  0.3323 10.0384 -0.0005  0.0166   0.0169   0.0375    0.0427   0.0000   437.9866     0.0336614       10.9467       5.09471      -2.24788      -1.78822       1.16509      0.589927      -1.19847      -1.10024       1.18502     -0.859879      0.233021      0.348691    -0.0315267     -0.100350    -0.0113169   -0.00204261       1.40687       1.82239       1.95252       1.85648       1.83037       1.80733       1.51837       1.48848       1.19694      0.861521      0.782943      0.554415      0.414448      0.301090      0.193667      0.139388     0.0815877     0.0562286
  19   8 2021.7732    0.6200  0.4465 10.2284 -0.0033  0.0176   0.0210   0.0446    0.0549   0.0000   438.3634      -1.71069       13.2697      -1.15432      -4.61796       2.59897       1.00233      -2.99119      0.100271    -0.0114444      0.167678     -0.425177    -0.0268223      0.197771    -0.0828838      0.137413     0.0453974    0.00634804       1.55535       1.82839       1.81013       2.05788       2.04559       1.85576       1.66524       1.47157       1.19795       1.08095      0.819581      0.609403      0.428561      0.330021      0.221372      0.146832     0.0923905     0.0630288
  19   9 2173.7523    0.8488  0.6897 10.5573  0.0045  0.0241   0.0222   0.0513    0.0653   0.0000   437.5261       5.83976       14.7426      -7.31549       3.09064       1.71238      -4.50618      -4.28277       1.39096       1.01292      0.459512     -0.142391     -0.374587      0.250719      0.378732     0.0698283     -0.102570     -0.145115       1.82760       2.44271       2.77063       2.71133       2.80916       2.37656       2.28804       2.01689       1.59859       1.27148       1.06475      0.773457      0.578983      0.415996      0.297334      0.201794      0.120003     0.0772707
  19  10 2322.3220    1.1822  0.7333 11.0947 -0.0086  0.0239   0.0321   0.0567    0.0715   0.0000   439.9288       5.64122       16.9359      0.703441      0.802203      -3.19000      -2.51130      0.570165      0.905183     -0.217559      -1.48485     -0.998919      0.847858      0.696880     -0.133437      0.358902     0.0220585    -0.0847766       2.02441       2.65158       2.92227       2.60295       2.71058       2.37014       2.27681       2.11467       1.71830       1.45750       1.12244      0.879008      0.636698      0.426957      0.294110      0.190527      0.129308     0.0755881
  19  11 2468.2098    1.6459  0.8136 11.7856  0.0040  0.0250   0.0415   0.0619    0.0814   0.0000   436.9633      -3.50714       13.1214       3.16235       4.60305      -4.12671      0.332989      -5.07842     0.0851464      0.180157      0.247798    -0.0224948     -0.788950     -0.487440     0.0375646      0.170867      0.157154    -0.0332453       2.09608       2.80785       2.97386       3.13483       3.09889       2.82918       2.47772       2.12060       1.73905       1.38328       1.04363      0.823679      0.623987      0.433273      0.287652      0.202394      0.134537     0.0841929
  19  12 2613.0777    2.0815  0.8886 12.2697  0.0005  0.0253   0.0511   0.0630    0.0865   0.0000   439.3132      -1.42945       15.3199      -1.71176      -6.14306      0.129407      -1.06994      -4.31699      -1.46651     -0.156257       3.16102     -0.851640      -1.21614      0.102382      0.390702     -0.203021      0.363232  -0.000504569       2.27215       2.96918       3.25623       3.39175       3.23963       3.01614       2.68851       2.30976       1.81436       1.46146       1.08757      0.831729      0.628752      0.469369      0.335296      0.214754      0.139481     0.0842197
  19  13 2757.9378    2.6552  0.8031 12.7476 -0.0010  0.0229   0.0659   0.0563    0.0755   0.0000   437.5315       7.83016       19.9021     -0.708047      -5.61506      -3.42093      -4.43377     -0.438003      -3.04659      0.137138      0.775345    -0.0950204     -0.147714    -0.0729948      0.584991      0.299895     -0.338552    -0.0184023       1.87169       2.45567       2.56175       2.66690       2.55807       2.40017       2.22988       1.88359       1.60708       1.33947       1.02314      0.770003      0.593577      0.407010      0.302121      0.190708      0.124405     0.0750688
  19  14 2902.5476    3.2286  0.8177 13.1184 -0.0006  0.0247   0.0788   0.0591    0.0760   0.0000   436.9189       5.65613       8.93115       1.19165     -0.386934      -3.30685      -2.62316      0.340253      0.735662     -0.918126       1.75685     -0.325753      0.696388     -0.296103      0.101765      0.304121    -0.0882927    0.00431528       2.02404       2.82201       2.63487       2.91029       2.60494       2.70244       2.09102       2.08608       1.72191       1.56075       1.22799      0.953100      0.609114      0.454595      0.283958      0.198290      0.122677     0.0834766
  19  15 3046.5760    3.7276  0.7324 13.6285 -0.0020  0.0219   0.0956   0.0530    0.0684   0.0000   441.3634       3.45238       16.5268      0.174894      0.177542      0.712316      -1.66043       1.16708       1.16611      0.132480      0.184777       1.76217     0.0861690     -0.631027    -0.0410483     -0.172368     -0.139661     -0.125058       1.89982       2.24501       2.45696       2.49631       2.51572       2.30037       2.12804       1.85453       1.55533       1.23137      0.980634      0.708440      0.559328      0.416552      0.288326      0.191805      0.120975     0.0738616
  19  16 3189.9815    3.8085  0.9530 13.7635  0.0051  0.0291   0.0922   0.0653    0.0788   0.0000   444.8613       7.86425       14.3907      -2.83982       2.72931      -3.17287      -2.66167      -1.48363     -0.574289      -1.57366       1.82624      0.526378      -1.09312      0.885223     -0.148114      0.128766      0.399522      0.100151       2.54817       3.32690       3.31589       3.36102       3.23574       3.11139       2.98637       2.58677       2.16764       1.64290       1.38920       1.09566      0.826207      0.568777      0.373496      0.252873      0.165680      0.108911
  19  17 3332.9166    3.3083  1.5788 13.0935 -0.0107  0.0361   0.0634   0.0896    0.0812   0.0000   437.5655       12.7775       11.5446      -4.06600      -13.3522      -3.81052       10.9725       1.26068       2.82063     -0.681313      0.128400       1.46508      -1.12262     -0.605589     -0.282947      0.440400     -0.354825     0.0403501       2.86943       4.00012       4.46696       4.21026       4.44816       3.82191       3.65439       2.96829       2.54885       1.99879       1.55685       1.17597      0.891463      0.614340      0.436743      0.294780      0.182073      0.108959
  19  18 3476.2903    2.6853  2.1526 12.8636 -0.0022  0.0434   0.0511   0.1198    0.0767   0.0000   441.5545       3.95802       14.3331       2.77085     -0.179083       4.43254       1.34679       1.40998       3.12006     -0.539858       1.89519     -0.910120      0.162072       1.27035      0.687166     -0.156428     -0.316291      0.258170       3.70299       4.75913       4.91036       5.13344       4.91794       4.81585       4.27430       3.84322       2.96200       2.40467       1.92829       1.47265       1.12962      0.810013      0.566783      0.389075      0.241796      0.155024
  19  19 3619.3833    2.3519  3.6603 11.8336 -0.0008  0.0553   0.0338   0.1544    0.0786   0.0000   444.2048       9.79088       13.0217       7.95451      -6.37536      -5.11394      -6.17920      0.604756       5.09485      -1.06389      -1.02829      -1.00342     -0.856790      0.498445     -0.204029      0.490276     0.0325973     0.0704330       4.55992       5.71796       6.33426       6.36251       6.38122       5.89618       5.18326       4.70450       3.98238       3.21313       2.57220       1.95401       1.44930       1.03335      0.711765      0.488049      0.301767      0.191482
  19  20 3762.4588    1.9512  5.1268 11.3255 -0.0019  0.0669   0.0239   0.1934    0.0637   0.0000   442.0303       16.6843     -0.808110       6.01125      -10.7941      -11.4156      -9.89756     -0.486244     -0.761543      -8.40566     -0.937148      -2.33596       1.61668       3.22186     -0.506591      -1.24428      0.233286     0.0245720       5.46337       7.02246       7.87114       7.96436       7.75089       7.32238       6.62381       5.67147       4.75698       3.87145       3.10820       2.34031       1.73302       1.26702      0.855942      0.578571      0.372814      0.236799
  19  21 3905.8732    1.5722  6.6888 11.0555  0.0003  0.0860   0.0185   0.2401    0.0500   0.0000   443.2559       8.96737       16.3940       36.3923      -11.1148      -13.3915       9.44524       20.9713       9.37328      -2.57120      -3.52876      0.260452      -1.66946      -3.36852      0.609279       1.62483      0.191318     0.0745168       6.86890       9.16450       10.0095       10.1738       9.73784       9.34237       8.35694       7.37630       6.16300       5.15632       3.99432       3.09018       2.29260       1.61628       1.15115      0.748836      0.469354      0.299367
  19  22 4049.1195    1.2906  8.3453 10.8919 -0.0034  0.1036   0.0153   0.3006    0.0412   0.0000   434.6163      -11.7192       13.1076      -2.72426       41.5904       6.25232      -18.8565      -3.01220       3.72407       2.71443       1.38674      -9.26980      -3.36469      0.310936       2.06085       1.14541     -0.242304     -0.490445       8.30657       10.8250       11.7481       12.1341       11.8788       11.1170       10.1153       8.71693       7.37841       6.01881       4.77972       3.65460       2.73664       1.97011       1.35456      0.920802      0.587537      0.366681
  19  23 4192.2964    1.0157  9.7166 10.8668 -0.0038  0.1358   0.0144   0.3849    0.0362   0.0000   456.4524       19.1343       19.2395       3.61964       10.1795       20.4620      -21.7528      -19.1747       22.8145      -1.75816      -1.96423      -2.63004      -3.23105      -5.15491      0.918334       1.92953      0.837923      0.160782       10.8407       13.8618       15.4584       15.6042       15.4845       14.5590       12.9047       11.4940       9.63518       7.94201       6.28661       4.89468       3.53143       2.61349       1.79315       1.21098      0.767476      0.484233
  19  24 4335.9381    0.7922 11.0965 10.7452 -0.0025  0.1707   0.0131   0.5150    0.0342   0.0000   449.6562       38.3535       43.6376       10.3035       55.8821       26.8737      -17.6892       18.3435       17.0613      -26.1462      -15.1337      -13.3635       12.0826      0.701805      -1.39662     -0.479705       1.29358       1.04180       13.7299       17.3970       19.5733       20.1110       19.5033       18.2523       16.5952       14.1314       12.2817       10.0258       7.88047       6.06424       4.52770       3.25957       2.30155       1.54526      0.961108      0.619873
  20   6 1734.1983    0.3165  0.3053  9.9095 -0.0044  0.0180   0.0134   0.0418    0.0378   0.0000   440.5461      -1.03672       16.6473       1.56095      -1.01249       1.56028      0.335703     -0.921729      0.792467      -1.64167      -1.52768      0.461290      0.416564     -0.103928    -0.0797554     -0.179333    -0.0282494     0.0335177       1.45363       1.81186       2.03315       2.32797       2.13080       1.85396       1.87735       1.43731       1.30081      0.925929      0.882443      0.604426      0.443314      0.340659      0.234841      0.140631      0.109466     0.0742813
  20   7 1893.9114    0.4730  0.4378  9.9899 -0.0037  0.0180   0.0154   0.0425    0.0450   0.0000   440.6311     -0.379970       15.8305       1.77148     -0.885708       2.02585       1.25393      0.611156      -1.44353       2.17819      0.284158     -0.922500      0.324710      0.123932     -0.375496     -0.218063      0.139179     -0.101493       1.45839       1.72031       1.83244       2.01242       1.96507       1.75837       1.64445       1.49932       1.25404       1.05752      0.810732      0.605509      0.481795      0.356002      0.250987      0.164707      0.115249     0.0713205
  20   8 2050.0471    0.6630  0.4980 10.3002  0.0016  0.0184   0.0204   0.0441    0.0516   0.0000   439.8229     -0.767543       13.3084     -0.586799      -3.67305       3.29293      -2.13154     -0.224660     -0.176650      0.540303     -0.857458       1.15034    -0.0786638     -0.766118      0.252082     0.0668462     0.0710686    -0.0899179       1.54128       1.81372       1.93197       2.01552       1.99898       1.84123       1.83616       1.50318       1.25032       1.04644      0.902828      0.694785      0.500901      0.343540      0.287611      0.191133      0.120862     0.0783971
  20   9 2203.1267    0.9408  0.7555 10.6507  0.0015  0.0242   0.0237   0.0582    0.0714   0.0000   439.3935      -1.32439       11.9265     -0.402251      -3.30984      -2.90207      -4.48778      0.572884     -0.645526     -0.197531     -0.105273     -0.124164      0.521258     -0.349560     0.0942033      0.545895    -0.0475543     -0.152373       2.21671       2.91006       2.88305       2.63433       2.43832       2.86878       3.00621       2.53528       1.82607       1.34633       1.00692      0.782545      0.700125      0.560952      0.436124      0.331465      0.240545      0.135523
  20  10 2352.3834    1.2701  0.7792 11.3037  0.0002  0.0244   0.0320   0.0582    0.0668   0.0000   439.3683      -1.98875       15.1569      -2.50203     -0.900047      -1.35511      -1.15499       2.11897       2.31165     -0.751731     -0.384388      0.240039     -0.514412     -0.424825     -0.125333      0.531403      0.209111     0.0468887       1.92441       2.59164       2.36422       2.61933       2.70232       2.57762       2.34135       1.85282       1.59789       1.37156       1.16404      0.876864      0.606939      0.435378      0.318953      0.222085      0.151564     0.0986824
  20  11 2498.9533    1.7042  0.8388 11.9400  0.0009  0.0242   0.0430   0.0659    0.0753   0.0000   438.1603       6.23192       13.7897      -6.64814       3.95043      -2.83077    -0.0552558      0.888073      0.365874      -1.41293     -0.371558     0.0680759     -0.814177     -0.637508      0.735280     0.0636172    -0.0799494     0.0858874       1.72364       2.36971       2.57559       2.64773       2.52988       2.27206       2.23037       1.89235       1.58568       1.41264       1.05597      0.825374      0.637831      0.451664      0.320379      0.202274      0.143436     0.0909058
  20  12 2644.8653    2.2505  0.9390 12.1930 -0.0051  0.0261   0.0526   0.0636    0.1002   0.0000   436.9617       1.21945       7.80908      -1.39426      -1.00696      -1.83170       3.64051      -3.63796     -0.131458     -0.244768       1.50998     -0.984263     -0.132396    -0.0159788     -0.202389     -0.234099    -0.0569149   -0.00939213       2.10921       2.85539       2.74460       2.90836       2.67030       2.66970       2.69313       2.28752       1.89606       1.45294       1.17414      0.880110      0.723012      0.564418      0.391034      0.278642      0.184878      0.114344
  20  13 2790.7214    2.7551  0.7436 12.9812 -0.0057  0.0219   0.0715   0.0560    0.0677   0.0000   441.1825       3.91765       10.2915       3.56083      -4.18548       4.44834      -1.06275      -1.85551       1.44069     -0.375403     -0.633981      0.422009       1.30123      0.159454    -0.0417838     -0.308797      0.297609     -0.136265       1.78182       2.45356       2.58041       2.49097       2.56081       2.30159       2.25662       1.88538       1.60719       1.32904       1.00212      0.813067      0.586437      0.445704      0.304144      0.210545      0.141168     0.0885225
  20  14 2935.9058    3.4951  0.8151 13.0717 -0.0080  0.0228   0.0833   0.0523    0.0808   0.0000   441.2410       8.82938       15.2266       2.14880      -5.28028     -0.702540      -5.49900     -0.242326       2.78080      -1.48983      -2.09868      -1.25221      0.160933     -0.554354     -0.433633     -0.659594     -0.281864   0.000951810       1.73476       2.43000       2.32026       2.50980       2.45965       2.31837       2.15015       1.80260       1.65667       1.32432       1.07848      0.843276      0.614405      0.456058      0.303560      0.220607      0.136859     0.0901045
  20  15 3080.5311    3.7121  0.8510 13.6963 -0.0003  0.0237   0.0883   0.0598    0.0718   0.0000   442.9667       7.28076       12.9579      -3.53478     -0.874248       1.30211      -1.74791      0.865187      -1.14522      -1.09278      0.763638     -0.320792     -0.863927      0.323405     -0.205305      0.250804   0.000576059    -0.0932526       1.90397       2.50812       2.60371       2.67986       2.62727       2.48408       2.29143       2.10131       1.69347       1.42824       1.04914      0.829900      0.637779      0.492211      0.347525      0.244926      0.169484     0.0933852
  20  16 3224.4351    3.7095  1.1225 13.6794 -0.0001  0.0315   0.0834   0.0759    0.0822   0.0000   444.6459       6.95428       6.82215       10.9160       3.75197    -0.0278788      -5.78208      -4.41396       2.46163      0.953470     -0.975344     -0.549848      0.623848      0.200083      0.486446      0.136404    -0.0343321     0.0865070       2.49644       3.54432       3.69751       3.67242       3.27032       3.21743       2.83667       2.65559       2.45603       1.99757       1.69165       1.25496      0.947543      0.652330      0.441359      0.299191      0.189809      0.116741
  20  17 3368.0605    3.1164  1.7579 13.0591 -0.0036  0.0366   0.0566   0.0992    0.0627   0.0000   438.7627       12.8486       1.94251       6.99416       8.85425       1.09000      0.736843       2.23881     -0.812339      -2.83362       1.29984      -4.59433      -2.00619      0.523521     -0.453019     -0.963609    -0.0225390      0.305172       2.82862       3.67835       3.95532       4.12288       4.12661       3.75918       3.47861       2.98862       2.52240       2.15238       1.71538       1.28826      0.982818      0.738053      0.497847      0.368203      0.225909      0.150893
  20  18 3511.9225    2.5098  2.4657 12.7082 -0.0019  0.0464   0.0424   0.1172    0.0615   0.0000   447.8158       12.2936       7.82118      -1.30040       6.02471       1.58899      -8.37448     -0.417715      0.516851      -4.69032      -1.70762       1.45135       1.12889      0.566523     -0.511265      0.583957      0.187988    -0.0417539       3.67445       4.63436       5.07315       5.09450       5.02898       4.76038       4.51632       3.90156       3.35042       2.73478       2.29112       1.68214       1.26834       1.00984      0.685625      0.485071      0.306763      0.202942
  20  19 3655.6522    2.1861  3.7075 11.8687  0.0001  0.0551   0.0300   0.1534    0.0630   0.0000   438.4035       6.90990       5.06662      0.830796       8.37715       1.16697      -1.12030      -7.07383       1.30054      -4.55680      -1.14529      -2.95670       4.08888      -1.50708     -0.506728      0.608240     -0.122002      0.332945       4.28491       5.29258       6.03810       6.01580       6.11330       5.77248       5.22578       4.55533       3.86116       3.27476       2.53187       2.07228       1.55433       1.08462      0.787435      0.552433      0.361573      0.235694
  20  20 3799.3103    1.8515  4.9571 11.5143 -0.0020  0.0695   0.0240   0.1877    0.0563   0.0000   440.0629       10.4591       6.79977       11.2547      -5.36815      -20.9175       1.02275       1.05541      -2.70867      -2.09537      -2.47117       5.79993      0.969440      -1.12267     -0.461268     -0.857424      0.704722    -0.0434690       5.43367       7.04795       7.90072       7.58236       7.74025       7.17370       6.59455       5.89522       5.07159       4.24178       3.36590       2.63052       1.94075       1.47612       1.00306      0.699305      0.454255      0.287383
  20  21 3943.0112    1.5217  6.9040 11.0830 -0.0026  0.0853   0.0175   0.2471    0.0449   0.0000   441.8463       21.4766       25.4178      -10.8362      -11.9767      0.858555      -2.46138       10.2806       5.45313       1.88927      -3.98682      -3.47080       2.53567       2.26209      -1.81272      -2.48927     -0.351303      0.577668       6.63214       8.45088       9.59479       9.77184       9.54940       9.06683       8.18470       7.27473       6.09812       5.00423       4.05943       3.08902       2.39591       1.70591       1.26431      0.845335      0.549035      0.361733
  20  22 4086.9771    1.2345  8.8321 10.8441 -0.0015  0.1067   0.0140   0.3046    0.0377   0.0000   431.5572       13.7229       2.20092      -23.3077       2.01520       16.0766       14.4011      -9.93535      -8.81979      -1.85103      -3.17687     -0.647388      -2.41573      -3.31771       1.27407       2.06408      0.578453     -0.223892       8.05751       10.5561       11.6966       11.8489       11.8939       11.0788       10.0720       9.00024       7.62967       6.23274       5.03266       3.97154       3.00686       2.18459       1.55133       1.07378      0.688036      0.456066
  20  23 4230.7637    0.9417 10.2570 10.8565 -0.0005  0.1434   0.0132   0.4115    0.0325   0.0000   458.2435       12.5821      -14.4412      -2.21633       19.8977       29.6264      -1.25629       10.2291      0.789284      -2.39356       4.13689      -2.15059       1.28022      -2.63687      -4.81429       1.47659      0.812903      0.388198       10.5994       14.1593       15.5562       15.6715       15.9012       14.7878       13.4794       11.8709       10.1532       8.36145       6.76361       5.23181       3.94897       2.95272       2.11231       1.44437      0.927980      0.600242
  20  24 4374.5652    0.7939 13.6016 10.7291 -0.0056  0.2031   0.0112   0.5739    0.0290   0.0000   413.1892      -11.4542       31.5359      -38.5529       12.9081       1.34820       20.2266      -57.9130       15.3209       4.68651      -10.6878      0.585453      0.417251       4.43168       2.86238       2.78295       1.75327      -2.54646       15.0494       19.5370       22.0887       22.5822       22.0846       20.7083       19.1135       16.8051       14.4423       11.8831       9.69233       7.51190       5.70350       4.19708       2.97782       2.08387       1.29976      0.855208
  20  26 4662.1138    0.4487 16.2199 10.4834 -0.0038  0.3746   0.0091   0.9679    0.0237   0.0000   453.4933       61.3127       52.4980       47.2661       48.1515       27.5015      -59.2685      -30.3589       49.6516       25.6712      -28.3093       5.27882      -2.34945      -12.2467       2.20027     -0.517163       1.10805      0.540015       27.4526       36.8373       39.5617       42.3003       40.5223       38.1258       35.6071       31.4447       26.4422       22.1945       17.6799       14.0909       10.6712       7.86858       5.64116       3.92338       2.48311       1.62045
  21   6 1758.2287    0.3335  0.2929  9.8785 -0.0090  0.0174   0.0139   0.0373    0.0370   0.0000   439.4641      0.467931       13.8579       1.89719      -1.92719       1.56549       2.34927       1.89949      0.519870    -0.0892782      0.339048     -0.485132     -0.234232   -0.00753966      0.380622    -0.0865131     0.0612833     0.0127196       1.40263       2.08177       2.38475       2.43727       2.46084       2.13170       2.04026       1.58035       1.30332       1.04516      0.758800      0.654728      0.428053      0.320772      0.259919      0.150568      0.110542     0.0761862
  21   7 1919.8578    0.5283  0.4236 10.0155  0.0006  0.0191   0.0171   0.0395    0.0459   0.0000   437.8117     -0.187591       14.5018      -1.24863      -1.80127      -3.12965       1.09289     -0.537455     -0.194383     -0.980093     -0.618848       1.22044      0.703517     -0.554075     -0.309619   -0.00915549      0.158738    -0.0106705       1.28342       1.87278       1.85704       1.94040       2.00273       1.62726       1.78378       1.37721       1.30399       1.06736      0.864900      0.672161      0.530329      0.378832      0.251693      0.187113      0.125942     0.0771089
  21   9 2231.8588    0.9828  0.8163 10.7984  0.0000  0.0250   0.0237   0.0589    0.0710   0.0000   441.3958      -1.53665       10.2515      0.130902    -0.0968898      0.406982      -2.18215       1.35273      -1.13744     -0.185340      0.792438      0.209980     -0.303586     -0.682936    0.00329591    -0.0401325     -0.180440     -0.102358       1.72100       2.54206       2.45169       2.75650       2.52686       2.52470       2.19384       2.13044       1.63231       1.45372       1.05547      0.890873      0.646980      0.523646      0.351514      0.254886      0.174963      0.115557
  21  10 2381.8915    1.3716  0.8375 11.4678 -0.0039  0.0236   0.0323   0.0573    0.0679   0.0000   440.8552     -0.262250       15.8470     -0.707134      -9.89707       3.05563     -0.964660     -0.121337     -0.150444      -1.56228    -0.0938647    -0.0321614      0.473090      0.361256      0.451332      0.174637     -0.160825     0.0598705       1.80094       2.37156       2.48070       2.79499       2.76080       2.39737       2.32663       1.97446       1.72383       1.30692       1.12057      0.892521      0.675468      0.471340      0.338728      0.231240      0.169380      0.113739
  21  11 2529.2822    1.7903  0.8771 11.8443 -0.0017  0.0234   0.0419   0.0613    0.0752   0.0000   439.1130       3.32270       13.1576       8.52276      -4.44997      -2.41962     -0.328158      0.874441       2.96430      -2.03792     -0.255071     -0.949696      0.322143      0.269754      0.677344      0.258953      0.128476      0.122147       1.68884       2.30661       2.36050       2.60804       2.50492       2.37220       2.18714       1.80496       1.63259       1.31296       1.07459      0.809535      0.654174      0.461145      0.335499      0.236785      0.157741      0.111235
  21  12 2676.1834    2.3347  0.8397 12.5536 -0.0049  0.0250   0.0561   0.0581    0.0822   0.0000   440.8993       2.34536       18.3046       1.53035      0.218175       1.07396       2.61415      -1.37787     -0.547022      -1.02328      0.510617      0.673139     0.0873925     0.0465480     -0.120731     0.0501299     0.0389088     -0.121083       1.85765       2.36189       2.48149       2.76704       2.72612       2.24763       2.30244       1.99755       1.71840       1.32485       1.12159      0.862116      0.645901      0.486600      0.372220      0.269737      0.174812      0.111164
  21  13 2822.9626    2.9640  0.7493 13.0031  0.0004  0.0234   0.0722   0.0528    0.0779   0.0000   438.5182       3.03665       13.4755       1.80198     -0.368055     -0.913515      -4.03961     0.0495583      -1.51120      0.337632       1.48158     -0.700378     -0.781040      0.445687     -0.117779     -0.211489      0.250628     0.0382645       2.17237       3.03641       3.60702       3.79801       3.72231       3.36085       2.94745       2.38399       1.92701       1.44155       1.11971      0.785464      0.605251      0.442486      0.308501      0.233508      0.143620     0.0967438
  21  14 2968.9388    3.5102  0.8259 13.3552 -0.0053  0.0220   0.0823   0.0546    0.0714   0.0000   438.5682       5.32942       12.9982       4.47113       3.27264      -3.65701      -1.81995      -1.13407      0.172421     -0.625617     -0.885818     -0.782502      0.745730     -0.511682     -0.699020    -0.0161290     0.0751598      0.127965       1.71206       2.18758       2.38717       2.54870       2.41828       2.32684       2.13122       1.89680       1.48797       1.27170       1.04750      0.821466      0.607060      0.450954      0.328288      0.230890      0.154572      0.106512
  21  15 3114.0192    3.6981  0.9313 13.4771 -0.0006  0.0243   0.0814   0.0605    0.0773   0.0000   437.0789       2.40928       13.3866       5.86193       2.26056      -1.32575      0.655239      -4.67783       1.07372       1.19421      0.300253     -0.334686     -0.402406      0.371054     -0.104024      0.253192      0.156997    -0.0170930       1.79760       2.40826       2.47229       2.57251       2.67187       2.43357       2.15967       1.99753       1.74218       1.48822       1.13537      0.877490      0.681461      0.520498      0.400633      0.267220      0.177425      0.115933
  21  16 3258.5973    3.5561  1.1394 13.5889  0.0009  0.0286   0.0757   0.0737    0.0796   0.0000   437.0437      -1.85250       15.7118       1.90132      -2.41585      0.641876      -2.39277     -0.663308     0.0463919     -0.825088       1.07754      0.457717      -1.36920       1.13261    -0.0507149      0.107863     0.0778113    -0.0463288       2.16505       2.82046       3.05713       3.02187       2.93052       2.96075       2.59909       2.37391       2.01644       1.70507       1.35575       1.09536      0.847966      0.619538      0.432410      0.306699      0.203035      0.139661
  21  17 3402.8794    3.0459  1.9707 12.7261  0.0011  0.0381   0.0489   0.0978    0.0647   0.0000   442.2211       7.21342       10.1428       1.32322      0.102299       7.63985     -0.539370      -3.89357       3.49680       2.25223     -0.668472     -0.215336      -2.38001      0.407147      0.658631     -0.470306     -0.356862      0.119693       2.87119       3.86707       4.06281       4.14866       3.93431       3.78211       3.29684       3.15594       2.72148       2.47088       1.92262       1.56499       1.15830      0.848486      0.593775      0.404853      0.269478      0.173776
  21  18 3547.2824    2.4830  2.5847 12.6286 -0.0005  0.0459   0.0380   0.1182    0.0528   0.0000   436.8927       5.94631      0.968351       8.50485      -2.45919      -9.51894       2.61786       2.68796       3.42163       4.17879      0.667331      -1.27066       1.47839      0.325997     -0.685068     0.0273477      0.500514     0.0884515       3.27952       4.43229       4.64380       4.92489       4.77593       4.58319       4.19042       3.72339       3.26132       2.70261       2.19360       1.70197       1.30649      0.998790      0.725902      0.503196      0.339340      0.221969
  21  19 3691.5441    1.9934  3.9767 12.0221 -0.0028  0.0615   0.0275   0.1661    0.0490   0.0000   436.7532       10.5353       17.6211      -1.27564      -5.15428      -14.9739      -3.98883       8.70318       2.33442     -0.447792      0.574967      -3.20472      0.257846      0.237246      -1.12322      0.491644      0.326571     -0.192113       4.35344       5.85082       6.13749       6.65996       6.32463       6.35771       5.48963       5.09039       4.24746       3.54587       2.92160       2.35589       1.77968       1.27285      0.963246      0.678239      0.444614      0.290752
  21  20 3835.7267    1.6669  5.6795 11.4257 -0.0008  0.0728   0.0201   0.2094    0.0457   0.0000   437.9395       15.8098       27.4645      -4.04276      -29.0226       1.42111      -1.67224      -4.02437      0.551786       8.35170      0.595375      -6.15027       1.39426       1.11114      0.878148     0.0253439      0.142022     0.0675409       5.38874       6.95595       7.80545       7.77262       7.91798       7.62316       6.91638       6.14345       5.13189       4.33244       3.49563       2.80308       2.12570       1.57361       1.16043      0.826614      0.550876      0.358786
  21  21 3979.8982    1.3789  7.6611 11.0912 -0.0026  0.0930   0.0159   0.2714    0.0392   0.0000   442.0805       10.2838       15.4465       14.3763      -7.62269     -0.117461       9.33716       16.3559      -7.54025       6.99592       8.15770      -1.39416      -2.41394      -4.03071       1.27800       1.44082     -0.336499      0.139794       6.76476       8.68896       9.71640       9.97801       9.92638       9.40838       8.56560       7.64805       6.70351       5.52109       4.49008       3.54729       2.68894       2.07756       1.46265       1.04960      0.683641      0.458198
  21  22 4124.0367    1.1101  8.8550 10.9249 -0.0000  0.1150   0.0137   0.3238    0.0349   0.0000   438.0662       12.8844       31.3898      -2.65340       14.0714       16.7629       5.06899      -4.51277       3.36971       2.00304       7.99087      -2.34408      -5.29620       1.47824       3.96565      -1.30762      0.599351      0.100469       8.07190       10.8515       12.0030       12.1905       11.9420       11.9259       10.3701       9.50474       8.10785       6.70089       5.49757       4.37105       3.32343       2.51775       1.79534       1.27219      0.849846      0.550183
  21  23 4268.1176    0.9311 11.0800 10.8169  0.0006  0.1461   0.0126   0.4322    0.0310   0.0000   436.0679       18.2557       32.8793       18.3876      -31.4147      -17.5784       15.8650       7.94640      -11.3631    -0.0107027       3.48109      -6.32070       2.40263     -0.463354      0.691845      -2.82452     -0.878340     0.0985168       10.4623       13.6538       15.2124       15.4582       15.7758       14.7579       13.6384       12.1266       10.1735       8.72537       7.01712       5.51179       4.36236       3.17641       2.33407       1.68166       1.08111      0.739718
  21  24 4412.5309    0.7104 12.2510 10.7780 -0.0035  0.1975   0.0118   0.5575    0.0286   0.0000   464.5647       16.6094       11.0023      -46.2642       23.6177       32.6050      -27.1511      -14.7772       18.0793       9.30170      -21.2635      -1.30422       5.43340       3.93507     -0.986895       2.62197     -0.585404      0.924127       14.3995       18.5152       20.4855       21.2671       21.0168       20.3402       18.3734       16.3828       14.2283       11.7345       9.52177       7.50596       5.87210       4.40471       3.21847       2.28821       1.51503       1.00941
  22   6 1781.5256    0.3688  0.2771  9.9722 -0.0087  0.0151   0.0151   0.0306    0.0365   0.0000   438.5195      0.282001       20.0189       1.85615      -3.40021       1.66149       1.07866       2.57889     -0.367731    -0.0914411     -0.165192     0.0540783      0.710386     0.0479153     -0.106450     -0.321325      0.198902      0.110544       1.06451       1.34224       1.55577       1.49917       1.48747       1.57478       1.37132       1.32562      0.996255      0.782789      0.694358      0.530224      0.420720      0.327984      0.222862      0.180638      0.124574     0.0787015
  22   7 1945.0442    0.5154  0.4851 10.1223 -0.0047  0.0193   0.0156   0.0451    0.0456   0.0000   438.6780      -1.81736       14.6440      -1.45238      -1.81781      -4.50972       2.13053    0.00392650      -1.90371     -0.688125     -0.257482       1.20395     -0.417149      0.167458      0.498804    0.00533012     -0.164233     0.0738655       1.42638       1.92848       2.14935       2.11967       2.30027       1.91212       1.80474       1.66923       1.39668       1.17857      0.937170      0.764019      0.597387      0.439384      0.310445      0.207563      0.150634      0.103349
  22   8 2104.7885    0.7478  0.5447 10.5110 -0.0039  0.0173   0.0209   0.0438    0.0516   0.0000   440.4736      -1.01260       15.4827      -1.02148      -2.08244       2.09563      -2.22756      0.188252      0.327724       2.45126      0.276367      0.530304     -0.730699     -0.155832      0.777233     -0.174566     -0.103070      0.164129       1.32982       1.58161       1.80875       1.84108       1.83034       1.74994       1.63509       1.45366       1.21671       1.10441      0.849511      0.675782      0.520227      0.405875      0.297891      0.216089      0.152681     0.0973233
  22   9 2259.9828    1.0641  0.7747 10.8861 -0.0006  0.0212   0.0249   0.0560    0.0647   0.0000   439.8718      0.906085       18.3063      -1.66006       4.38686      -2.04902      -1.68529      0.797766      0.839019      -1.69015      0.924123     -0.110973     0.0117266     -0.786571    -0.0203624     -0.255882      0.129740     0.0153976       1.49829       2.00131       2.09281       2.26590       2.25769       2.16944       1.89873       1.75106       1.48858       1.25551       1.00176      0.860487      0.610764      0.467255      0.344867      0.245100      0.182078      0.116206
  22  10 2410.8147    1.4094  0.8188 11.5510 -0.0089  0.0233   0.0330   0.0529    0.0731   0.0000   443.0366      0.905063       16.5022       3.46010     -0.392764      -2.39710      0.872213      -4.40670      0.595431     -0.424616     -0.990880    -0.0340875       1.13763     -0.636539     -0.596931    -0.0387796     -0.369574     -0.166614       1.64393       2.03621       2.38472       2.43099       2.34217       2.28709       2.14115       1.82130       1.67249       1.34182       1.09358      0.909697      0.698225      0.515152      0.375773      0.271013      0.176066      0.126534
  22  11 2559.1695    1.8601  0.8526 12.0858 -0.0064  0.0247   0.0438   0.0558    0.0703   0.0000   435.6588       5.36811       19.1167      -1.71242      0.557227    0.00239260       4.54897      -1.64896    0.00738869      -3.14218      0.537308      -1.00140      -1.08147     -0.344083     -0.281273      0.120683     0.0137735    -0.0589922       1.95908       2.57857       2.59286       2.61190       2.62013       2.64403       2.62225       2.26539       1.75094       1.43338       1.10744      0.909789      0.761369      0.574986      0.420794      0.289378      0.198725      0.133406
  22  12 2707.1172    2.3813  0.8047 12.7576 -0.0024  0.0231   0.0574   0.0580    0.0692   0.0000   440.1703      0.558744       15.5888       1.26209      -1.07041      -3.78732      -1.34682      -2.80711      0.482279     -0.751437      -1.61865     -0.475871     -0.803585     0.0627471      0.312001      0.440179      0.312937     -0.100034       1.75309       2.42159       2.65504       2.72374       2.68101       2.43739       2.26609       1.98246       1.69583       1.48896       1.18938      0.946340      0.698823      0.530599      0.392708      0.260501      0.182438      0.116548
  22  13 2854.7549    3.1661  0.7536 13.3087 -0.0021  0.0210   0.0776   0.0539    0.0724   0.0000   439.0387       4.29250       11.9402      -1.29495      0.769341      -2.21972      -1.49311      0.162129     -0.118031      0.992473      0.391918      -1.35698      0.114152     -0.472253      0.662728    -0.0294863     -0.280427     0.0474689       1.50417       2.04430       2.08795       2.31715       2.21200       2.12078       1.91858       1.77374       1.49122       1.21350       1.03019      0.810300      0.651668      0.467628      0.333781      0.244076      0.170015      0.117870
  22  14 3001.4660    3.6301  0.7348 13.5810 -0.0044  0.0216   0.0888   0.0522    0.0682   0.0000   436.7321       2.05950       16.9178       3.24610      -4.71935      -3.28510       1.78206     0.0868678      0.411801     -0.351380     -0.908141      -1.73329      0.661698      0.825636     -0.561136     -0.404454     -0.153291      0.257182       1.52845       2.24138       2.11175       2.28237       2.19963       2.20454       2.04974       1.91994       1.63654       1.31286      0.979110      0.748503      0.619107      0.488834      0.407458      0.293196      0.220488      0.147769
  22  15 3147.0698    3.8399  1.0237 13.5786  0.0006  0.0253   0.0805   0.0637    0.0757   0.0000   436.8773       3.67472       14.1026       8.22371      -3.57879     -0.821525      -1.02158      -1.63061      -1.94322     -0.789051     -0.417311     -0.652369     -0.434072     -0.424557     0.0628690    0.00859604      0.152311     0.0269189       1.83659       2.47754       2.75701       2.75836       2.86614       2.51882       2.38387       2.09273       1.81804       1.51091       1.26975      0.986900      0.739769      0.584196      0.409220      0.286380      0.190606      0.131676
  22  16 3292.2451    3.4882  1.2918 13.4688 -0.0046  0.0300   0.0704   0.0781    0.0758   0.0000   438.8092       11.0226       12.6896      0.995116      -1.12061     -0.939736       1.43941      -5.43080       1.77544      -2.68717       2.98813     -0.943526     -0.113649     -0.587553     -0.575855     -0.717406    -0.0792555    -0.0159692       2.16292       2.86040       3.14836       3.38280       3.27524       3.12518       2.79932       2.58888       2.12325       1.81426       1.43252       1.09919      0.898606      0.661954      0.499270      0.348328      0.230198      0.164049
  22  17 3437.2652    2.9854  2.1035 12.7492  0.0031  0.0377   0.0452   0.0988    0.0547   0.0000   438.1315       13.1865       13.3947       3.69115       4.11509      0.304651      -4.39438      -4.87210      -3.20015     -0.948718       4.54332      0.536673      -1.61608      -1.09339     0.0864299     -0.664082      0.226219     -0.104491       2.59422       3.52684       3.84811       4.00229       3.95650       3.83592       3.44099       3.05764       2.68404       2.22099       1.83956       1.43509       1.11707      0.831676      0.624256      0.448001      0.305901      0.199555
  22  18 3582.1780    2.2919  3.0979 12.3708 -0.0016  0.0495   0.0317   0.1345    0.0445   0.0000   447.6549       8.51691       6.65694     0.0213436       7.00101       7.63747      -7.71965      -10.8130       7.46419      -2.80465       3.04751      0.713218       1.49798       1.17229     -0.373372     -0.401943     0.0564904     -0.435012       3.31127       4.59579       4.84467       5.09501       4.86528       4.79004       4.53317       3.94385       3.50023       2.91804       2.44082       1.95227       1.50366       1.14134      0.830693      0.603136      0.404018      0.273940
  22  19 3727.0573    1.8963  4.1417 11.9098 -0.0002  0.0599   0.0246   0.1637    0.0446   0.0000   443.8912       2.91389       8.07710       11.3786      -4.25797      -1.63078       3.92305      -2.92938      -8.80839    -0.0828230      0.602850    -0.0713729      0.833514      -1.12234      0.651175      0.812926     -0.598632     -0.521099       3.97000       5.43404       5.91861       6.17879       6.10578       5.77289       5.39492       4.73373       4.26058       3.49728       2.90353       2.33626       1.80644       1.37720      0.994467      0.700889      0.485884      0.314374
  22  20 3871.5092    1.5962  5.8190 11.3734 -0.0030  0.0734   0.0188   0.2052    0.0425   0.0000   431.0784       16.1451       13.2472       7.12013      -6.69688      -11.1344    -0.0827019      -11.9564       5.85089       4.40780       4.70378     -0.601086       6.70268      0.813771     0.0553968      0.974482     -0.604487   -0.00599858       5.17191       6.96060       7.56911       8.16160       7.72321       7.46314       6.80310       6.16728       5.34486       4.41100       3.70102       2.88546       2.31306       1.68122       1.25636      0.902885      0.595602      0.402746
  22  21 4016.4364    1.3028  7.9104 11.0798 -0.0011  0.0948   0.0150   0.2738    0.0360   0.0000   423.6494       13.5649       9.69309       19.7039      -11.4966     -0.320600     -0.727593      -5.12780       5.08830      -2.85195      -1.26884     0.0802742       2.91297     -0.778821       1.21959       1.98095    0.00628940     -0.481959       6.59755       8.78444       9.42909       9.90580       9.87428       9.35525       8.67543       7.80254       6.76041       5.70691       4.73465       3.76691       2.94072       2.22683       1.63695       1.15663      0.791793      0.540757
  22  23 4305.7052    0.8304 10.8351 10.8220 -0.0022  0.1527   0.0124   0.4447    0.0300   0.0000   444.3398       15.7240       25.0800      -1.06620       5.80703      -7.24304      -16.3954      -7.48325      -2.06459      -3.44059      0.103859      -5.12271       4.30406      0.783838      -1.36652      -2.20010      -1.09131      0.673665       10.5490       13.8893       15.2518       15.8203       15.8206       14.9471       13.9524       12.2551       10.9766       9.20411       7.73148       5.99933       4.68757       3.68024       2.60637       1.90819       1.28090      0.870722
  22  24 4450.0659    0.6690 12.9956 10.7147  0.0048  0.2118   0.0111   0.5882    0.0271   0.0000   434.2312       29.3467       21.5486       3.10156       6.38735       3.64995      -26.6017       13.0738      -25.8086      -1.37166      -25.6758      -4.00520     -0.488295       11.6980       1.63467      -6.32052       5.01144     -0.313546       14.2385       18.8910       20.7097       21.7806       21.3505       20.7410       19.2997       17.1977       15.0826       12.5378       10.4043       8.33142       6.51496       5.07531       3.64146       2.67019       1.81185       1.21222
  22  25 4594.9902    0.5248 15.3599 10.5527 -0.0037  0.2963   0.0088   0.7621    0.0233   0.0000   445.3682       27.3199       11.4885       15.5135       9.64583      -38.6311      -28.8272       16.9870       3.68076      -36.3279       5.07183       12.4774      0.627812      -8.07369      -3.15145      -3.26137       8.09484      0.980687       20.0249       26.7383       29.1611       30.6227       30.0843       28.6882       27.1909       23.6664       21.1653       17.8096       14.7888       11.7469       9.27253       6.97526       5.26906       3.71859       2.51643       1.70983
  23   7 1969.6289    0.5767  0.4579 10.1860 -0.0012  0.0181   0.0171   0.0398    0.0455   0.0000   437.5875       1.80230       16.5300      -1.07617      0.687461     -0.348526       1.84016      -1.44405      -1.40399       1.37982      0.128664      0.189436     -0.260143      0.406427     -0.423123      0.190690      0.146938   -0.00925333       1.20768       1.93192       1.82586       1.99596       1.77695       1.69836       1.59439       1.45834       1.39448       1.17181       1.04879      0.826354      0.694387      0.487086      0.330415      0.235690      0.149433      0.105136
  23   8 2131.1036    0.7843  0.6946 10.4859 -0.0010  0.0207   0.0195   0.0512    0.0575   0.0000   442.2568      -1.74828       16.0508      -1.64991      -1.24403      -1.92302      -3.71569     0.0234151      -1.53202     -0.319887     -0.118659      0.799752       1.13630      0.246280     -0.196960     -0.316551      0.509163     0.0582085       1.53867       2.06752       2.13239       2.13199       2.11991       2.12671       2.03517       1.91471       1.65908       1.34313      0.968305      0.747818      0.605769      0.512322      0.391665      0.309349      0.241075      0.164562
  23   9 2287.4633    1.0984  0.8206 11.0646 -0.0079  0.0223   0.0251   0.0571    0.0654   0.0000   438.5123       2.76326       9.69359      -2.80414      -8.90570      0.331533       1.22170      -1.08917       2.31499      0.839933      0.887606     -0.761892       1.93210      0.810787      0.331290     -0.189268      0.172854      0.148574       1.58319       2.07593       2.12720       2.26583       2.31165       2.33841       2.01259       1.79080       1.53678       1.34560       1.09084      0.929059      0.705980      0.518464      0.379426      0.285583      0.196596      0.141949
  23  10 2439.2056    1.4598  1.0004 11.5664 -0.0023  0.0257   0.0311   0.0671    0.0759   0.0000   439.5284     -0.592382       16.3345      -1.30980       1.75063       1.92798       2.52298      0.855000      0.446000      0.543164       1.82466     -0.684375      0.387480     -0.236484     -0.234682     -0.504194     -0.215739     -0.100033       1.61269       2.24357       2.38656       2.62253       2.56828       2.38383       2.32556       1.97027       1.76991       1.44482       1.20893      0.907776      0.783065      0.567133      0.425068      0.306794      0.218529      0.150037
  23  11 2588.6866    2.0325  0.8877 12.0570 -0.0008  0.0229   0.0437   0.0524    0.0704   0.0000   439.9148       2.72550       16.7967       2.41534      -3.99078       3.86374      -1.98594      -4.86467      0.800463     -0.715997      0.131717      0.455287     -0.211243     -0.199967   -0.00517425      0.103038     0.0411366      0.178451       1.61181       2.11906       2.20490       2.44055       2.39148       2.27165       2.10221       1.90930       1.63001       1.43933       1.11234      0.991341      0.732153      0.573421      0.404514      0.295438      0.201005      0.145218
  23  12 2737.6167    2.5680  0.8453 12.8181 -0.0045  0.0224   0.0582   0.0556    0.0656   0.0000   439.9324       1.85777       7.55255      0.734570      -1.28691      -2.15042       1.83324       2.82258      -3.56398      -1.31536      0.554832    0.00353152     -0.602227     -0.545801      0.122597      0.226841      0.127885     -0.218619       1.66673       2.27258       2.44236       2.49765       2.49329       2.29697       2.19061       1.90217       1.73326       1.42417       1.19632      0.924341      0.764408      0.554038      0.401574      0.289768      0.206715      0.138892
  23  13 2886.1273    3.2435  0.8089 13.1018 -0.0035  0.0209   0.0739   0.0536    0.0833   0.0000   435.4246       2.60192       17.3976     -0.366502     -0.594928      -1.79360     -0.584424      -4.44485      0.369429      -1.15447      0.191481      0.284925     -0.704801      0.558153      0.385318     -0.541540     -0.237892     0.0276318       1.45901       1.90785       1.97069       2.17579       2.19277       1.97618       1.90309       1.67164       1.46188       1.24397       1.06681      0.853735      0.672890      0.505294      0.351844      0.265984      0.191753      0.134605
  23  14 3033.4783    3.6329  0.7697 13.5945 -0.0075  0.0209   0.0858   0.0498    0.0737   0.0000   438.4518       1.45866       16.9328     -0.436597      -6.02660      -4.89703      -3.05132      -3.48881       2.30524      -3.28154       1.56273      0.710669       1.66327      0.120902      0.514596      0.363476     -0.223142     -0.135728       1.42308       1.87037       2.02529       2.07751       2.03524       1.93447       1.86863       1.64779       1.47211       1.27469       1.05700      0.821025      0.688244      0.499246      0.392124      0.263193      0.190558      0.130684
  23  15 3179.7828    3.6946  1.0238 13.7405 -0.0022  0.0265   0.0785   0.0621    0.0715   0.0000   438.4033       2.12156       15.7029       2.45312      0.167849      -3.68618       1.65297      -1.06193       1.63814      -1.45217      0.694371     -0.108573      -1.06309     -0.675310      0.138694      0.611070     0.0185430     0.0394676       1.69423       2.37258       2.40017       2.74529       2.57511       2.52739       2.24712       2.10930       1.82278       1.54601       1.30966       1.05070      0.803228      0.617787      0.467448      0.341981      0.231905      0.161989
  23  16 3325.6000    3.3083  1.5411 13.1214  0.0009  0.0296   0.0581   0.0853    0.0658   0.0000   436.8244       7.27068       14.2525       3.15562     -0.571442       1.95612       4.48183      -2.84137      -1.39494      0.282563       1.82343      -1.23361      -1.14768      0.767471     -0.337729    -0.0834905      0.147054     -0.512359       1.98751       2.64403       2.86672       3.03039       3.06386       2.81225       2.74023       2.40982       2.07526       1.77073       1.44022       1.18893      0.928555      0.694216      0.550034      0.376806      0.272230      0.185965
  23  17 3471.3287    2.8007  2.2276 12.5988 -0.0034  0.0378   0.0401   0.0987    0.0520   0.0000   443.5849       2.26291      -3.26638      0.456227       4.68505      -3.03193       1.36522      -1.91449      -1.80182       2.56435       1.31798      -4.11641       2.21217       1.71599       2.14845      0.210277     -0.431148      0.113749       2.49301       3.49467       3.55619       3.81984       3.78350       3.59619       3.32434       2.99666       2.66366       2.30968       1.90523       1.57402       1.20332      0.926829      0.689709      0.485682      0.337900      0.235374
  23  18 3616.8093    2.2045  3.3582 12.2369 -0.0035  0.0488   0.0284   0.1376    0.0415   0.0000   452.3846       3.97861       3.46777       6.43868       11.4130      -5.24348      -11.1111      -3.14672       7.36327      -4.89990      -2.17320      -5.41127      -1.70253      0.207391      0.699002     -0.722752     -0.508477      0.311356       3.30537       4.42326       4.83312       5.01980       4.90442       4.72444       4.43757       3.91640       3.44888       3.06931       2.51221       1.99988       1.59403       1.20956      0.894418      0.650979      0.442669      0.303175
  23  19 3762.0082    1.8754  4.9317 11.6910 -0.0005  0.0624   0.0218   0.1710    0.0423   0.0000   438.4718       10.7943       25.6969      0.823833       6.57783      -4.61852      -2.25450      -1.46389      0.201872      -5.65761      -5.60861      0.483891     -0.938856      0.380470      0.111958      0.377371      -1.04977    -0.0498261       4.08742       5.55644       5.99538       6.22788       6.33417       6.03207       5.45153       5.10581       4.38893       3.79474       3.13207       2.49143       1.98896       1.52851       1.14050      0.829936      0.562507      0.398317
  23  20 3907.4071    1.5187  6.7041 11.2441 -0.0007  0.0786   0.0167   0.2223    0.0389   0.0000   444.0854       7.92227       6.79477       4.66849      0.329879      -9.26385      -3.78625     -0.470259       7.64761      -5.75487      -3.78254      -8.53357      -1.11725     -0.613224      -1.87132      0.841740     0.0273058     -0.827545       5.23745       6.89579       7.66397       7.90383       7.79235       7.55682       7.14908       6.22133       5.70609       4.77559       3.94498       3.15351       2.48798       1.95714       1.43633       1.07620      0.736868      0.507731
  23  23 4342.6039    0.7838 11.9181 10.8262 -0.0040  0.1695   0.0117   0.4900    0.0280   0.0000   440.1680       26.9661       13.3513       32.6493       8.24879       10.3831      -22.8880      -6.92561       6.48846      -21.2943      -1.40211      -5.55944     -0.351584     -0.271395      0.883204       1.67886      0.745080     -0.367804       10.9555       14.5380       16.2283       17.0906       16.5525       16.3434       15.1367       13.5520       11.9027       10.3238       8.36888       6.70739       5.45628       4.20042       3.09840       2.32225       1.57927       1.09248
  23  24 4487.8596    0.6378 14.4085 10.6995 -0.0043  0.2329   0.0097   0.6346    0.0244   0.0000   438.7795       3.46546       27.5009      -12.3074       41.2969      -15.4314      -46.8875       19.2956       9.55674      -1.98862      0.487178       4.02321      0.219494       9.48325      0.885408      -3.72285       1.38542       3.70878       15.0640       19.5008       22.2744       22.9888       22.7583       22.2194       20.4746       18.7466       16.2486       13.9868       11.4842       9.51965       7.54385       5.80745       4.30638       3.18255       2.14111       1.50750
  23  25 4632.2958    0.4858 15.5445 10.5517 -0.0005  0.3054   0.0086   0.8003    0.0218   0.0000   456.3640       30.1130      -6.42997       1.13434       8.67867       12.1995       19.7031       16.4119       10.0916       5.96737      -17.2479       2.71811       23.8242      -13.2443       3.05947      -1.60766      -1.18736       4.47832       19.8626       25.9043       28.6337       30.1441       30.0645       29.4046       27.0039       24.4444       21.3806       18.1694       15.2979       12.3515       9.77642       7.70162       5.63023       4.18076       2.88514       2.00964
  24   6 1826.2882    0.4314  0.3276 10.0049 -0.0064  0.0146   0.0152   0.0346    0.0375   0.0000   440.0566     -0.853862       22.5023       1.46338      -1.68543      -1.08186      -1.35799      -1.22081      -1.46867      0.787052       1.13155     -0.125297     0.0614665     0.0880438      0.476174     -0.212169      0.222008     0.0903379       1.05759       1.30664       1.35727       1.45916       1.58832       1.52835       1.37123       1.22678       1.03468      0.851871      0.759899      0.665700      0.479954      0.343462      0.271318      0.215227      0.146043      0.105745
  24   7 1993.6159    0.5991  0.4964 10.2925  0.0001  0.0229   0.0166   0.0404    0.0455   0.0000   437.9296     -0.344730       17.7289      -1.96579      -2.73271      -1.37466     -0.592609      0.357976      -1.05802      -1.26658      0.691591     -0.215178      0.341588     -0.225022     -0.241245     -0.324097      0.266052    -0.0311555       1.22808       1.73410       2.12464       1.61480       2.36948       1.75504       1.83280       1.84703       1.20798       1.30690      0.985088      0.739161      0.720752      0.425771      0.394867      0.271288      0.174653      0.141022
  24   8 2156.7440    0.8601  0.7327 10.5275 -0.0022  0.0212   0.0198   0.0495    0.0589   0.0000   439.5670       1.65565       14.5639      -1.50733      0.163939      0.314148      0.865432       1.59967      0.872810      0.907089      -1.43186      -1.51996      0.221238     -0.585630     -0.714991     0.0655421      0.151084     0.0976236       1.43551       1.88522       2.05956       1.93744       1.96905       1.86243       1.73409       1.63760       1.50284       1.31527       1.12358      0.925612      0.731911      0.550877      0.411000      0.305336      0.216781      0.154315
  24   9 2314.3260    1.1801  0.8227 11.1331 -0.0028  0.0217   0.0260   0.0545    0.0627   0.0000   438.8187       2.54885       19.0214       1.46767      -5.24626      -1.76654       3.06547       2.49449      -1.38448      0.924419       1.48357      0.860773     -0.472840      0.150571    -0.0328856     -0.385487     -0.119827      0.314838       1.42137       1.92677       2.15215       2.14259       2.23318       2.08204       1.97964       1.77309       1.55711       1.39845       1.06301      0.856771      0.673159      0.516516      0.420013      0.309795      0.220963      0.161959
  24  10 2466.9806    1.5836  1.0956 11.4136 -0.0004  0.0260   0.0309   0.0639    0.0940   0.0000   439.9996      0.754906       12.3195      -3.70712      -3.94611      -4.26309       1.12082     -0.615520     0.0488490      -1.52003      0.812381      0.428064     -0.695649      0.538308     -0.505544     -0.504686      0.187936      0.272026       1.68689       2.17194       2.42576       2.42208       2.53342       2.28311       2.24462       2.14571       1.68939       1.64169       1.25412       1.09409      0.845439      0.653907      0.512563      0.362610      0.262183      0.185461
  24  11 2617.6946    2.0793  0.9459 12.2407 -0.0050  0.0254   0.0435   0.0603    0.0749   0.0000   439.8846      0.821714       10.4932       2.63136     -0.972539      -3.34861     -0.417527     -0.295763    0.00253564     -0.277019       1.10187     -0.372261     -0.472012      0.479910       1.08235      0.275767     0.0846673      0.223381       1.90446       2.68216       2.84601       2.78078       2.53190       2.28306       2.11285       2.13321       1.92360       1.81760       1.55893       1.24714       1.03409      0.786523      0.532659      0.383067      0.264256      0.183162
  24  12 2767.6642    2.7823  0.9197 12.6010 -0.0008  0.0211   0.0581   0.0586    0.0731   0.0000   440.4616       5.71199       16.8239      -1.03091       5.53362      -3.26897      -3.40088      -2.44606       1.33318      -1.68121      0.168922     0.0775369      0.221367     -0.931912     -0.239966      0.252178     0.0531471     0.0684302       1.45857       1.88405       1.92494       2.13299       2.10226       1.89534       1.89757       1.74867       1.51386       1.25982       1.07081      0.914470      0.685862      0.536909      0.420058      0.305295      0.213814      0.153403
  24  13 2916.9850    3.3144  0.8186 13.2988 -0.0035  0.0205   0.0743   0.0540    0.0692   0.0000   441.0849       2.12611       14.7771       3.99601      -3.14264     -0.893613       1.15045      -3.66743     -0.698250      -1.71374     -0.112455     -0.892313     -0.356064      0.622795     -0.496646      0.282223     0.0999730     -0.137631       1.40151       1.83867       1.87096       2.02795       2.07369       1.91581       1.79829       1.61688       1.45129       1.27433       1.07809      0.878988      0.737363      0.527254      0.404146      0.292664      0.200463      0.141881
  24  14 3065.0519    3.9115  0.8168 13.6530  0.0015  0.0225   0.0862   0.0538    0.0778   0.0000   441.1292       5.44577       15.7363     -0.715228       1.54298      -4.40901     -0.490345     -0.932257       2.24844      -1.38736    -0.0111871      0.143354     0.0100684     -0.314783     -0.401734     -0.368117      0.208142    -0.0267061       1.75118       2.32023       2.60716       2.49672       2.24628       2.00446       1.82195       1.79514       1.76443       1.72821       1.56082       1.26410       1.00049      0.758832      0.520234      0.373243      0.246657      0.169908
  24  15 3211.9987    3.6603  1.1682 13.7073 -0.0025  0.0276   0.0746   0.0735    0.0827   0.0000   436.7792       9.03517       23.2265       1.06922      0.875869      -2.79536      -1.49268      -2.22235      0.875462     -0.940029      -1.53242      0.327688       1.43909     -0.208876     -0.998009     -0.309053     0.0162755    -0.0539032       1.91405       2.44186       2.59940       2.65396       2.68431       2.56219       2.40227       2.26224       1.98017       1.70642       1.42209       1.12524      0.943254      0.705580      0.536322      0.434288      0.307000      0.210013
  24  16 3358.6109    3.1257  1.5037 13.3698  0.0010  0.0313   0.0568   0.0863    0.0598   0.0000   442.8313       5.78161       17.6444      -2.72224       5.69062      -5.71346    -0.0497587      -4.98198       3.85317      -2.28671     -0.781640     -0.747790     -0.276692     -0.681157     -0.322498      0.374954      0.174156      0.471418       2.09207       2.85328       2.95172       3.16820       3.10096       3.02691       2.74389       2.65031       2.26373       2.01385       1.55275       1.34074       1.00022      0.805104      0.602366      0.462614      0.341414      0.240467
  24  17 3504.9071    2.5998  2.3449 12.7708 -0.0018  0.0395   0.0380   0.1052    0.0475   0.0000   441.6895       10.8038       15.5109     -0.642762       2.95096       4.33118      0.110673       1.20501       2.07721      -2.17882       1.10800     -0.836028       1.98064      -1.41659      0.380992    -0.0661357    -0.0862984      0.303250       2.53654       3.38358       3.62417       3.84391       3.87568       3.72670       3.44516       3.19064       2.78200       2.38558       1.98971       1.65035       1.33437       1.04448      0.750334      0.565826      0.386982      0.284484
  24  18 3650.9897    2.0762  3.7781 12.0624  0.0003  0.0510   0.0245   0.1410    0.0378   0.0000   441.6833       15.2739       6.92858       6.86126       2.98996      -5.74715      -10.1058      -8.35940      0.946459       3.67983     -0.199845      -5.27812       1.42066     -0.540152     -0.521645      0.809017      0.407012      0.176455       3.29522       4.20851       4.80022       4.87389       4.81736       4.86572       4.44349       4.10530       3.59654       3.05498       2.55914       2.03696       1.70048       1.29489      0.976786      0.745872      0.522411      0.373632
  24  19 3796.8315    1.7004  5.2118 11.7241 -0.0020  0.0657   0.0201   0.1840    0.0370   0.0000   441.1828       15.0824       18.6988      -2.87043      -5.92383      -1.56189      -3.96082      -1.37307       2.61820       2.96367       3.77075      -4.72917     -0.793445      -1.41731      -1.12324     -0.479083      0.225655    -0.0945761       4.20584       5.37833       6.06609       6.41514       6.37080       6.05503       5.60860       5.25931       4.62085       3.92966       3.26905       2.67098       2.12394       1.66775       1.28412      0.922141      0.669722      0.463465
  24  20 3942.7154    1.3847  6.9123 11.3188 -0.0022  0.0824   0.0159   0.2358    0.0342   0.0000   437.5142      -6.44993       18.4932       9.52658      -4.99901      -6.46793      -12.0258       4.78249      0.113700      -1.14213      -5.63391       4.47487     -0.913151     0.0678778      -3.07644     -0.637514       2.04056      0.158787       5.27162       6.83760       7.58248       7.81913       8.00223       7.76306       7.13189       6.49862       5.75577       4.96176       4.16890       3.37785       2.71220       2.13521       1.61652       1.17815      0.833311      0.591451
  24  21 4088.0971    1.1445  8.7778 11.0232 -0.0016  0.1028   0.0135   0.2999    0.0322   0.0000   450.9941       25.8695       15.0059     -0.752041       15.3582     -0.565263       5.52932      -11.3380     -0.173488       3.34414      0.156942      -7.34737     -0.445596       1.65420      -4.93904      -1.88506       2.23678      0.812687       6.50717       8.49603       9.62535       9.98020       9.97988       9.58218       9.01568       8.09746       7.25717       6.17514       5.28063       4.16848       3.46957       2.57835       2.03768       1.47814       1.04722      0.732640
  24  22 4233.9503    0.8937 10.3183 10.9656 -0.0007  0.1370   0.0129   0.4111    0.0292   0.0000   434.3480       25.9154       25.9133      -21.1942       1.59962      -15.4398       9.08139       2.53855       9.07594     -0.867065      -4.35979      -7.62956       4.43781       5.51099      0.938179    -0.0838883     -0.464287     -0.463446       8.55861       11.2097       12.6214       13.0112       13.3396       12.9047       11.9584       10.8208       9.46587       8.39026       6.74485       5.65023       4.47143       3.49139       2.68358       1.99533       1.37826      0.971896
  24  23 4379.4403    0.7328 12.2484 10.8614  0.0019  0.1838   0.0121   0.5454    0.0265   0.0000   447.6949       19.6705       29.1696     -0.660802       13.2505      -7.76218      -17.5957       6.70249       30.2532      -4.71768       6.23087       2.03164      0.671132      -2.07829       3.68655      -1.02529       1.54763      -2.51635       11.2962       14.9201       17.1579       17.4392       17.7307       17.0756       16.0110       14.4150       12.7896       11.0556       9.20196       7.54379       6.08637       4.67712       3.61379       2.64780       1.82174       1.28899
  24  24 4524.5561    0.5506 13.3417 10.7165 -0.0104  0.2490   0.0099   0.6673    0.0234   0.0000   421.5730       38.0517       29.1301      -44.6953       16.0057       23.3319      -22.2991      -53.8437       3.92434       21.1686       13.6900      -20.5073       1.58903      -1.60005       5.93139       6.05846     -0.196949      -2.97766       15.3091       20.4992       22.7134       23.8800       23.4253       23.2637       21.3701       19.5860       17.3781       15.0159       12.5371       10.2627       8.19205       6.44656       4.92889       3.62094       2.53574       1.78253
  24  25 4670.0783    0.4267 15.0565 10.5303  0.0005  0.3404   0.0083   0.8625    0.0208   0.0000   442.2133       40.7639      -16.1318       21.7181       17.9364     -0.692567      -23.8367      -49.3303      -7.17893      -26.7854       24.4735       23.9480      -12.8940       12.7364     -0.687696     -0.376945      0.992112       1.10312       20.5993       27.8219       30.2292       32.7288       31.9087       31.2804       29.4222       26.6020       23.5336       20.1828       17.2201       13.9049       11.4266       8.67749       6.77214       4.94583       3.38212       2.42588
  25   7 2016.9048    0.6581  0.5405 10.2199 -0.0045  0.0171   0.0171   0.0412    0.0487   0.0000   439.3799      0.695298       16.4847       1.75229      -1.09764       3.51135       3.97574      -1.52601      -2.64747     -0.427517    -0.0172879     -0.718855    -0.0273330      0.119745      0.112266     -0.417302     -0.356704      0.143025       1.08981       1.38256       1.56935       1.56590       1.64335       1.46354       1.45266       1.30874       1.12520       1.04820      0.894096      0.741698      0.603937      0.465299      0.343036      0.253094      0.185217      0.121571
  25   8 2181.7178    0.9263  0.6930 10.6960  0.0042  0.0184   0.0216   0.0488    0.0563   0.0000   439.3064     -0.450199       17.1192      -1.53967      -1.67919       3.75834      -2.00941      0.236486       2.05509      -1.20269     -0.932766       1.44813     -0.655822     -0.471944      0.240887      0.502553     0.0692077    -0.0760431       1.14629       1.50545       1.60089       1.70622       1.72893       1.64283       1.56274       1.44746       1.23710       1.13521      0.901084      0.758229      0.609718      0.471069      0.370947      0.277662      0.205183      0.145373
  25   9 2340.4963    1.2666  0.8422 11.3662 -0.0040  0.0225   0.0272   0.0541    0.0602   0.0000   440.2156     -0.706024       11.1760      -2.86269       1.15416       4.15045      0.146860       2.02190       2.04733      -2.95329      0.737091      0.669774      0.516728      0.923280     -0.731660    -0.0254100     0.0102509      0.169360       1.59268       2.16415       2.45808       2.53640       2.66678       2.48225       2.27407       1.95666       1.70070       1.46987       1.19281      0.960976      0.753136      0.582569      0.426753      0.327383      0.240870      0.163161
  25  10 2494.4192    1.7099  0.9612 11.8233  0.0004  0.0227   0.0348   0.0596    0.0697   0.0000   439.4903       2.91608       16.2327       3.88742       1.63785      -2.07354      0.258094     -0.826614      -1.26573      -1.73452      0.803551      0.852757       1.71648      -1.09809     0.0470885      0.428841   -0.00486559      0.108583       1.41705       1.92746       2.06397       2.18512       2.07134       2.06799       1.90847       1.79259       1.61788       1.41566       1.11762      0.991477      0.781224      0.609796      0.460004      0.343151      0.245069      0.179339
  25  11 2646.2332    2.1975  1.0137 12.1641 -0.0006  0.0234   0.0431   0.0610    0.0833   0.0000   438.4924       2.60599       16.7012       3.91865      -2.23229      -1.93488     -0.154294     -0.662553      -2.21572       1.68410       1.05199       1.45999      -1.70631     -0.933415      0.522380      0.298854    -0.0179324    -0.0392395       1.46421       1.93255       1.98227       2.15946       2.15713       2.08993       2.05006       1.81255       1.62450       1.38134       1.15823      0.997985      0.792792      0.643103      0.465999      0.349670      0.253628      0.183312
  25  12 2797.3626    2.8373  0.7275 13.0647 -0.0022  0.0203   0.0633   0.0471    0.0579   0.0000   440.0711       1.80876       16.8177      0.411253      -2.87460      0.624760     -0.984277     -0.978065      0.594285       1.63023      -1.79318     -0.132537      0.562744     -0.453934     -0.302403    -0.0260474     -0.160326     -0.204050       1.22622       1.66758       1.79791       2.00658       1.86719       1.84035       1.74685       1.56898       1.32645       1.22909      0.954800      0.815116      0.642652      0.510187      0.384805      0.276240      0.206280      0.141570
  25  13 2947.4283    3.5817  0.7241 13.2969 -0.0003  0.0183   0.0798   0.0461    0.0645   0.0000   441.4757       2.31078       11.9504       1.13641    -0.0293364       1.48617      -3.08233     -0.435193       2.53149      0.837782     -0.280867      -1.22660      0.324416      0.404710     -0.504903     -0.520593     0.0846037     -0.116627       1.20862       1.55562       1.79176       1.80527       1.84948       1.79489       1.68323       1.51302       1.31741       1.11714      0.921122      0.791031      0.618501      0.470319      0.363621      0.272665      0.196143      0.134744
  25  14 3096.1885    3.7884  0.9087 13.7740 -0.0018  0.0229   0.0806   0.0570    0.0718   0.0000   439.2288       4.42305       15.2360      -3.35174      -3.88140       1.24574       2.93512     -0.119364     -0.659299     -0.772376       2.09258       1.96225       1.21553    -0.0259759     -0.175831     -0.455941      0.421855    -0.0271072       1.42653       2.02655       2.07999       2.19401       2.20456       2.12858       1.99420       1.85298       1.60097       1.44284       1.16518      0.977451      0.781357      0.599932      0.457859      0.362721      0.248074      0.183544
  25  15 3243.8992    3.5418  1.2840 13.4758  0.0008  0.0287   0.0678   0.0721    0.0921   0.0000   437.8151       3.07142       17.7444       2.09576      -1.12504      -2.14536       1.40462      0.226437      -2.57064      -1.26349      0.108359     -0.316628      -1.98906      0.242797     -0.574759      0.578080      0.203407     0.0818130       1.81444       2.46439       2.67237       2.73360       2.83554       2.79226       2.53582       2.30652       2.01046       1.71556       1.44597       1.24935      0.957072      0.756166      0.549573      0.437093      0.315072      0.221435
  25  16 3391.1634    3.1437  1.6731 13.2127 -0.0011  0.0330   0.0523   0.0865    0.0603   0.0000   438.6562       7.10331       13.7385       2.64817       4.81435       4.34143      -3.74525     -0.594275      -1.19908      -1.15520     -0.773325      0.311618      0.296382     -0.268906       1.55631      0.593004     -0.284797     0.0593634       2.00570       2.69926       2.97126       2.85627       3.05807       2.88970       2.76218       2.56745       2.26583       1.99894       1.60012       1.36355       1.09934      0.871736      0.655292      0.488694      0.368339      0.265415
  25  17 3538.1330    2.4908  2.7900 12.5990 -0.0020  0.0445   0.0334   0.1135    0.0431   0.0000   445.0951       3.94664     -0.100729      0.412749       10.9755      -5.42146      0.196836      -5.98861      0.347343       1.91419       5.29783      -2.26124     -0.299235      -2.66607       1.12146       1.25577      0.431779      0.123064       2.60378       3.62004       3.94197       4.18197       4.22118       3.99025       3.74790       3.45548       3.03204       2.62750       2.22528       1.89720       1.47083       1.15176      0.889983      0.654790      0.465713      0.331188
  25  18 3684.9732    1.9732  3.9004 12.0708 -0.0044  0.0534   0.0234   0.1417    0.0365   0.0000   441.8427       9.49452       3.39071       3.74733       6.40302      -14.4047    -0.0501040       5.00944       1.52822      -2.44342       1.61947       7.73320      -1.07101      -3.58858      0.690616      -1.06689      0.376512       1.47714       3.20687       4.20248       4.75257       4.99030       4.89345       4.83213       4.51246       4.08739       3.64157       3.20544       2.70409       2.23043       1.79571       1.41972       1.07262      0.812402      0.573064      0.408986
  25  19 3831.3685    1.6382  5.4085 11.6432  0.0001  0.0655   0.0187   0.1850    0.0356   0.0000   435.7971       8.23204       10.3832       9.07337       1.12935      -7.09218       5.33478      -10.9877       2.44832      -2.27271      0.349139      -5.44933       3.63550    -0.0732320      0.579184      -1.98732      0.985247    -0.0482398       4.09908       5.28553       5.98934       6.04539       6.07604       6.13991       5.54859       5.16085       4.65273       3.87737       3.41803       2.75083       2.24861       1.77012       1.35447       1.00564      0.726310      0.523888
  25  20 3977.5377    1.3483  7.4079 11.2135 -0.0021  0.0849   0.0152   0.2431    0.0349   0.0000   430.4352       13.5192       23.3530      -16.2626      0.166673       1.56489       9.76055      -3.20324      -7.08668     -0.144863      0.826860      -10.0485      -6.84007      0.406014      -4.25498       4.82657      0.236277     -0.862569       5.11097       6.90102       7.63884       7.89223       7.96011       7.69277       7.21685       6.55237       5.93950       5.17835       4.34499       3.63180       2.90261       2.26779       1.75036       1.29543      0.947436      0.666664
  25  21 4123.7247    1.0731  9.2871 11.0762 -0.0008  0.1120   0.0134   0.3291    0.0300   0.0000   433.8081       12.5885       25.5298       19.9115      -16.4020      -22.6737       24.9255      -11.8738      -3.55611       1.90576      -10.6873      -5.19560      -6.67634       1.91184       1.47988     -0.232392      -1.22317      0.247917       6.53986       8.89753       9.98025       10.1961       10.4875       9.98800       9.54366       8.62267       7.77683       6.66034       5.61886       4.69480       3.78639       2.96090       2.25775       1.70679       1.22039      0.865176
  25  23 4416.0151    0.6319 11.5937 10.9093  0.0004  0.1947   0.0126   0.5873    0.0263   0.0000   439.2249      -4.11150       32.9669      -12.3579       10.3144       12.1281      -12.1167      -2.20656      -9.36622       11.1590       1.65862      -10.2756       4.62270       6.56371       5.92915     -0.884992     -0.691743     -0.423305       11.5295       15.1517       17.3224       17.9992       17.7929       17.5167       16.3950       14.9156       13.5912       11.6076       10.0629       8.20109       6.68431       5.19084       4.10112       3.04083       2.14351       1.54481
  25  24 4561.9324    0.5135 13.7524 10.7172 -0.0006  0.2677   0.0099   0.7263    0.0216   0.0000   423.7185      -7.81665       31.5880       38.6047      -7.27118      -41.7718     -0.576870      -38.3620       23.8961       8.18686      -25.0490      -8.37144       7.11368       3.70736       3.83770      -4.55968      0.984628       2.64680       15.8903       20.6696       23.6511       25.0101       24.6964       23.9991       22.6116       20.9146       18.2118       16.0610       13.7142       11.2553       9.07566       7.19581       5.54750       4.15221       2.91971       2.11518
  26   6 1868.9991    0.4670  0.4013 10.0854 -0.0008  0.0226   0.0138   0.0373    0.0372   0.0000   438.4438     -0.263517       17.7235      -3.35025      -1.02183       1.02164    -0.0639667      -1.11205     -0.603914    -0.0520555     -0.281066      0.429354    -0.0941332    -0.0836182    -0.0819358      0.168904    -0.0974372     0.0277481      0.948325       1.74301       1.80095       1.86544       2.00789       1.66969       1.81402       1.27911       1.52271      0.851127       1.08020      0.708785      0.626635      0.487660      0.364397      0.292467      0.177205      0.131666
  26   7 2039.7315    0.6656  0.5632 10.2226 -0.0062  0.0167   0.0172   0.0427    0.0483   0.0000   441.5656     -0.795331       17.9194      -1.17503      -3.45938      0.650227       1.00706       1.31623       1.62497      0.974299      0.350394    -0.0969301      0.873068       1.06093     -0.849826     0.0233681    -0.0749383     0.0222052       1.08492       1.29107       1.43206       1.59132       1.64922       1.49522       1.38370       1.25793       1.25008       1.05299      0.813273      0.722729      0.614307      0.480283      0.368644      0.273181      0.193041      0.139348
  26   8 2206.0320    0.9726  0.7071 10.7717 -0.0021  0.0195   0.0221   0.0460    0.0580   0.0000   441.1298      0.487501       16.5477       2.64222      0.144164    -0.0104894      -1.85910     -0.968190       1.08055     -0.870735      -3.23446      0.439899    -0.0934168     -0.204343      0.816392     -0.278064     0.0886918    -0.0422149       1.23466       1.69511       1.86569       2.00949       2.03035       1.95432       1.84582       1.66970       1.43873       1.23139      0.999586      0.802578      0.644879      0.493346      0.391456      0.308208      0.236027      0.170077
  26   9 2366.0467    1.3309  0.8304 11.4133 -0.0024  0.0206   0.0278   0.0514    0.0598   0.0000   439.4093     -0.264532       12.8907      -1.50623      -2.87327    -0.0733365      -4.69292       1.40363      0.291941     -0.125467      -1.07404     -0.118084     -0.936914    -0.0934776     0.0590011     -0.506530     0.0919662     -0.141652       1.28964       1.61384       1.82838       1.97348       1.91296       1.91011       1.86966       1.62199       1.38757       1.25258       1.03308      0.857530      0.698321      0.539697      0.425364      0.320312      0.241328      0.176581
  26  10 2521.2126    1.7668  0.8494 12.0125  0.0010  0.0219   0.0369   0.0490    0.0637   0.0000   435.6954     -0.310682       15.0563      -2.23490      0.709647       1.48179      0.469383     -0.268743     0.0809404     -0.526956      0.674049     -0.529812      0.406564      0.880872     -0.104293      0.476630      0.499394      0.326732       1.36061       1.69446       1.88807       1.93344       1.99840       1.99342       1.88116       1.72890       1.45661       1.25816       1.16928      0.955316      0.752171      0.605037      0.457319      0.367623      0.261304      0.192040
  26  11 2674.3748    2.2877  0.9269 12.5767 -0.0028  0.0221   0.0477   0.0585    0.0690   0.0000   441.9032       6.23385       14.3520      0.466607     -0.515607     -0.448049      0.574758      -2.04271     -0.691841      -1.09865     -0.880518      -1.42014      -1.78626     -0.180978     -0.504274      0.286707       1.16715      0.357812       1.30460       1.76859       1.84741       2.01120       2.00284       1.93456       1.87801       1.80260       1.51488       1.31776       1.08774      0.901001      0.721583      0.596101      0.449332      0.365005      0.266992      0.195923
  26  12 2826.5785    2.9558  0.8964 12.9608 -0.0017  0.0216   0.0590   0.0532    0.0703   0.0000   439.0357       3.20754       13.4107       5.12974      -5.27586       2.31806      -1.25188      -2.49415      -2.06373      0.534573      -1.08977      0.545930      0.956229      0.828403    0.00150983     -0.199121      0.282300     -0.170878       1.40529       1.98587       2.25870       2.41297       2.43827       2.33988       2.18410       1.93226       1.66910       1.37997       1.16331      0.922288      0.730021      0.580894      0.424636      0.334111      0.240949      0.176242
  26  13 2977.4898    3.5868  0.8099 13.2359 -0.0037  0.0198   0.0728   0.0454    0.0658   0.0000   440.4008       4.82013       12.2881       1.26511      0.931448     -0.165131      0.827625     -0.630281       2.51311     -0.609593     -0.331463     -0.465381       2.32786     -0.492962    -0.0278994     -0.143085     -0.134797     0.0375772       1.21684       1.55463       1.80885       1.86929       1.78927       1.77994       1.67407       1.51730       1.39452       1.21174       1.01400      0.864736      0.709857      0.549461      0.435340      0.323872      0.226666      0.168405
  26  14 3126.9022    3.8384  0.9687 13.6619  0.0017  0.0227   0.0776   0.0608    0.0697   0.0000   439.1752       2.82076       15.1215       3.32819      -2.39154      -4.02454      -3.32921       1.03138       1.73429      -1.23922       1.33708     -0.705869      0.769031    -0.0506328     -0.294253     0.0816440      0.260583     -0.423058       1.52369       2.06250       2.22857       2.14160       2.10340       1.95982       1.78340       1.73123       1.68112       1.51285       1.39770       1.12301      0.909326      0.711895      0.519863      0.391887      0.279714      0.206608
  26  15 3275.3902    3.4570  1.3453 13.5266 -0.0090  0.0281   0.0641   0.0754    0.0788   0.0000   436.8072       4.64332       11.9540       1.55926      -3.59861      -1.12169      -3.35011      -4.16255     -0.613511       2.92578     0.0266646      0.938302       1.14031      0.667479     -0.614485      0.385218     -0.178865      0.319230       1.73388       2.22023       2.52790       2.60967       2.70928       2.53787       2.45192       2.23137       1.91758       1.72237       1.41982       1.20357      0.981334      0.771173      0.570543      0.462871      0.325163      0.230590
  26  16 3423.3838    2.8984  1.8845 13.1504 -0.0066  0.0346   0.0470   0.0917    0.0580   0.0000   438.1490       6.54345       13.9361       4.05692       1.45135       1.64273       4.37458      -1.03989      -2.93090      0.921548      -2.09013      -1.31475      0.182583     -0.985603      0.164727      -1.07849     -0.415212     -0.245276       2.06416       2.86496       3.12460       3.26985       3.38343       3.20881       3.01869       2.77057       2.46359       2.12248       1.78497       1.46672       1.19360      0.950781      0.712083      0.549658      0.419265      0.295491
  26  17 3571.0292    2.3200  2.7321 12.6524  0.0002  0.0427   0.0316   0.1159    0.0422   0.0000   438.1990       10.1633       7.66417       5.29718       9.71218       1.69248      -4.76147     -0.818889      -1.73196      -1.24832       2.22468      -1.40611    -0.0941274      0.259270      0.281931    -0.0467488    -0.0473430      -1.05953       2.53653       3.34007       3.67888       3.83930       3.95819       3.84212       3.59772       3.28928       2.86412       2.61671       2.18916       1.84133       1.46428       1.17079      0.918071      0.683752      0.501573      0.372105
  26  18 3718.4627    1.8901  4.4909 11.9639 -0.0002  0.0557   0.0212   0.1572    0.0347   0.0000   437.9074       7.14724       12.4726       4.97846       6.28000      -4.83218       1.53682      -2.16166      -1.09061      -3.82584       1.38164       1.44837      -1.21544     -0.799852      0.334205    -0.0588291     -0.158968      0.830367       3.26903       4.30801       4.84296       4.88030       5.10034       4.98351       4.69479       4.23373       3.88729       3.27001       2.86104       2.35690       1.92562       1.55997       1.18142      0.898978      0.653169      0.473245
  26  19 3865.3722    1.5469  6.2191 11.5237 -0.0031  0.0707   0.0168   0.2031    0.0333   0.0000   434.9491       10.8173       3.73554       4.14429       4.06234      -7.65531      -11.2232     -0.607766      -12.1455       2.64600      -5.27920       2.47155       1.37391     -0.923597      -3.87516      -2.33398      0.586832      0.300355       4.14585       5.37074       6.20817       6.40581       6.55209       6.24036       6.05310       5.47252       4.82608       4.27044       3.62402       3.00507       2.40251       1.94229       1.50570       1.14721      0.833444      0.603882
  26  20 4012.1934    1.2576  7.5735 11.2964 -0.0018  0.0878   0.0148   0.2545    0.0317   0.0000   448.1704       2.60142       15.8147       8.35101      -2.54848      -12.8334       7.45115       11.1442       3.89446       5.94877      0.605605      -5.08705       3.56345      -6.57273      0.344684       3.24916     -0.744688     0.0455756       5.10747       6.86782       7.65997       7.95326       8.10834       7.84027       7.38056       6.82182       6.07480       5.40723       4.47135       3.80473       3.09315       2.47571       1.89939       1.42677       1.04043      0.753527
  26  21 4158.8397    0.9946  8.9387 11.1370 -0.0024  0.1126   0.0137   0.3281    0.0293   0.0000   443.5795       20.2019       22.6968      -7.83444     -0.903797      -5.17571      -27.6856       2.52864       4.04096      -11.4235       6.18344      -5.17453     -0.267293      -2.78643       2.69467      -1.02753     -0.961549      0.282721       6.53659       8.58896       9.61868       10.0407       10.3111       9.95830       9.47037       8.71170       7.69764       6.76807       5.80125       4.78078       3.87890       3.05674       2.44170       1.86795       1.33310      0.991643
  26  22 4305.3339    0.7808 10.7199 10.9934 -0.0010  0.1506   0.0128   0.4505    0.0272   0.0000   443.8338       40.7549       32.2896      -6.15150       10.3063      -24.0405       1.37671      -9.24500      -15.7771       1.46296       10.1076      -3.03224      -4.06424      -3.82258      0.999539      0.600823      0.367325      -1.78036       8.68333       11.4774       12.9268       13.6841       13.6321       13.5143       12.6554       11.5669       10.3775       9.06905       7.66970       6.39045       5.34801       4.15945       3.24039       2.45671       1.78007       1.27926
  26  23 4451.5633    0.6239 13.5378 10.8542  0.0020  0.2275   0.0106   0.6315    0.0231   0.0000   441.7243       22.0199       6.94680      -12.6143      -12.5425       28.6793       5.92307      -34.9529       20.1282      -7.83268       3.88063      -19.3542       9.03820       11.8544      -6.63770     -0.456438      -1.05128      0.730179       12.7585       17.1958       18.7640       20.1351       19.8264       20.0556       18.5199       17.1950       15.2833       13.4638       11.6234       9.68672       7.86081       6.31828       4.88161       3.79766       2.66345       1.94622
  26  24 4598.1015    0.4562 13.9699 10.7122 -0.0097  0.3034   0.0096   0.7881    0.0208   0.0000   405.4730       10.0532       10.8331      0.859119      -2.38955       4.74471      -17.5369       19.0293       4.93591       6.29425      -19.0848      -6.78732      -4.15997      0.833013      -6.75884       9.25901       1.23541       2.14720       17.2413       22.6046       25.8533       27.1647       27.1794       26.7769       25.0434       23.0676       20.8755       17.9886       15.6138       12.9578       10.5916       8.41740       6.53334       5.06414       3.56737       2.59314
  27   5 1713.5595    0.3062  0.2743  9.8342 -0.0069  0.0135   0.0114   0.0323    0.0313   0.0000   439.3435     -0.939632       22.1034      0.724147      -3.72580     -0.815452     -0.705666     -0.807797      0.699507     -0.295560     -0.120061      0.408597      -1.30512     -0.206110     0.0312983     0.0601353      0.229015      0.110721      0.749962       1.05080       1.23028       1.30831       1.26451       1.28213       1.16521       1.05966      0.943500      0.766855      0.707480      0.582087      0.498033      0.384880      0.310935      0.201705      0.167359      0.119340
  27   6 1889.7410    0.4901  0.4137 10.1007 -0.0027  0.0153   0.0143   0.0365    0.0387   0.0000   440.1540     -0.165574       20.8407      -2.76385      -4.29165     -0.967379      0.738296       1.59585      -1.84059     -0.560115     -0.247170     0.0300356      0.242539     -0.147754      0.382376     0.0718225      0.346847    -0.0610724      0.875939       1.19071       1.25242       1.35171       1.40670       1.28239       1.24669       1.12087      0.980697      0.914487      0.787842      0.680106      0.537657      0.440293      0.329824      0.259043      0.188508      0.135249
  27   7 2062.0689    0.7486  0.5432 10.3072 -0.0011  0.0153   0.0186   0.0388    0.0480   0.0000   440.7503     -0.383372       20.4132       1.98264      -2.84626      -3.52403     0.0452310      -1.15798     -0.973916      -2.14437      0.948704       1.06620     -0.884643      -1.10924    -0.0815042      0.483103    -0.0340213    -0.0372453      0.893262       1.19879       1.32565       1.38498       1.43266       1.39590       1.26470       1.17784       1.05139      0.974676      0.834189      0.629101      0.551991      0.425362      0.344426      0.264066      0.192870      0.140381
  27   8 2229.7010    1.0608  0.7330 10.9457  0.0010  0.0194   0.0232   0.0464    0.0573   0.0000   440.6466       1.93727       15.6372      -1.16422      0.204024       1.62081     -0.483888      -2.33054      -1.60746       2.68620      0.556712      0.490577     -0.262969     -0.256419      0.258836      0.212191     -0.258198     -0.207117       1.18321       1.53079       1.56664       1.62546       1.70363       1.60936       1.68323       1.53144       1.35742       1.14660      0.983476      0.786867      0.681576      0.549909      0.433080      0.330564      0.253438      0.178231
  27   9 2391.0139    1.3960  0.9138 11.4569 -0.0016  0.0216   0.0283   0.0553    0.0619   0.0000   440.1912       3.67710       14.4917     -0.308046       1.07106     -0.455149     -0.681477      -1.01918       1.41906      -1.58655       2.17204      0.132097       1.30309     -0.968479    -0.0780309     -0.110771      0.615779     -0.126892       1.37765       1.72466       1.86427       1.96552       2.03286       1.85261       1.79656       1.71787       1.54310       1.40918       1.16792      0.992054      0.757151      0.643837      0.521574      0.381193      0.291943      0.204242
  27  10 2547.5464    1.9104  1.0160 12.0116 -0.0049  0.0225   0.0373   0.0602    0.0662   0.0000   439.3744      0.966827       15.2616       2.47925     0.0715147      -3.18211      0.311080     -0.945440       2.29956      -1.58257      0.461348       2.00764     -0.235675      0.871018    -0.0945397    -0.0407622     -0.502264    -0.0651048       1.26663       1.78818       1.90155       2.12748       2.14512       2.04615       1.90441       1.79052       1.58711       1.37747       1.18276      0.939972      0.798239      0.620472      0.486259      0.370792      0.273797      0.203682
  27  11 2702.0462    2.3982  0.9272 12.6814 -0.0048  0.0224   0.0483   0.0545    0.0659   0.0000   438.8571       2.06214       16.0363       2.26145      -3.95990      -2.23686      -2.85323      -4.23769      -1.61618       1.10714   -0.00143192      -1.39566       1.89921       1.32930     -0.186887      0.430133     -0.211115     -0.312528       1.27167       1.74565       1.83841       1.93471       2.00443       2.03828       1.83038       1.72550       1.46179       1.32442       1.14722      0.962891      0.750761      0.622614      0.495530      0.368727      0.274770      0.195020
  27  12 2855.3755    3.1022  0.8648 13.0342  0.0020  0.0208   0.0628   0.0539    0.0708   0.0000   439.0095       8.79854       19.8604       1.75724      -2.74148      -1.29899       2.73584       1.35529    -0.0947340      -1.82802      0.341732      -1.24635     -0.132562      0.313138      0.793999     -0.753113      0.514361      0.296367       1.22477       1.72583       1.86469       1.99623       1.83637       1.80717       1.60839       1.59687       1.42922       1.31689       1.16560      0.992056      0.802433      0.648064      0.476460      0.364526      0.267170      0.194963
  27  13 3007.0783    3.6661  0.8823 13.3651 -0.0044  0.0198   0.0729   0.0519    0.0674   0.0000   438.1257       4.43883       18.4260       1.01358      -2.66886     -0.683000       2.87838      -4.25315      -2.45407      -1.11655      0.633207     -0.769665      0.281730      0.127433     -0.411297     -0.310119     -0.151432     -0.130975       1.25113       1.60900       1.66605       1.80099       1.88337       1.76589       1.73840       1.56411       1.38459       1.24441       1.04933      0.913704      0.739732      0.617407      0.480777      0.340111      0.256347      0.188708
  27  14 3157.2781    3.8291  1.0036 13.5799 -0.0017  0.0223   0.0740   0.0585    0.0700   0.0000   441.0221       4.61506       19.1297     -0.687556       3.63952       2.99367      -4.09546      0.475777      0.321244      -4.24217      -2.37851     -0.428086       1.53707      0.283517     -0.364214     -0.112987      0.233985      0.101601       1.30609       1.72689       1.83595       1.97733       1.95731       1.90259       1.79741       1.73615       1.52934       1.33509       1.15172      0.966270      0.797387      0.629988      0.505364      0.372984      0.291275      0.207097
  27  15 3306.5548    3.3672  1.4843 13.4340 -0.0007  0.0286   0.0584   0.0819    0.0666   0.0000   438.5840       4.86184       16.3345      0.850038      -6.57614     -0.161866      0.323688      -3.54055      0.810395     -0.533444      -1.05044     -0.106174      0.204668     -0.131125    -0.0977742    -0.0414916     -0.141846      0.204459       1.64140       2.18112       2.34088       2.50074       2.51030       2.47887       2.29987       2.17001       1.92244       1.73683       1.53194       1.22470       1.01931      0.837141      0.654666      0.490384      0.363744      0.271685
  27  16 3455.2984    2.8136  2.0271 13.0252 -0.0023  0.0355   0.0444   0.1002    0.0568   0.0000   443.7709       7.32419       12.2157      -1.03203       1.60037      -5.98572     -0.579874      -6.82767      -5.48224      -3.68570       2.17002      -1.21199     -0.565780     -0.959020      0.132470     -0.877630       1.96106     0.0178603       2.09712       2.93768       3.30816       3.49724       3.54473       3.47814       3.19180       2.93171       2.64007       2.20514       1.88860       1.55503       1.24375      0.984751      0.779513      0.601739      0.441552      0.323802
  27  17 3603.4984    2.2326  3.3127 12.3832 -0.0012  0.0447   0.0276   0.1306    0.0403   0.0000   444.5744       14.2810       8.54679       5.74974       5.90183      -6.25796       4.33923       6.08380      -2.44617      -6.86447       2.01447      -1.72801      -2.26594     -0.168092       1.54645     -0.149417      0.647864     -0.494965       2.62657       3.47534       3.90858       4.04131       4.05295       3.92769       3.76339       3.47534       3.16911       2.74762       2.40503       1.98485       1.61435       1.31269       1.02712      0.780669      0.583131      0.425496
  27  18 3751.5307    1.7972  4.9815 11.8277 -0.0015  0.0581   0.0195   0.1672    0.0337   0.0000   441.2123       9.47371       10.7315      -3.62222       2.50641     -0.947711      -12.5083       6.09643       5.41709      -4.72291      -1.17156       2.78682      -3.14873       1.06833       1.96293      -1.70190     -0.964989    -0.0289634       3.37756       4.40071       4.90466       5.12610       5.32285       5.18087       4.86876       4.45683       3.98601       3.46583       3.06385       2.55574       2.09858       1.64934       1.33053      0.981152      0.743232      0.544603
  27  19 3899.3130    1.4754  6.3702 11.4755 -0.0026  0.0731   0.0161   0.2059    0.0322   0.0000   437.5741       7.20384       17.1444       15.4868       15.7279      0.362998     -0.836390       4.79369      -4.00320       5.66046       5.65656      0.483547      -10.1067      -3.39806       2.76399       1.57236      -2.17339      -1.83265       4.13247       5.47277       6.41775       6.39788       6.62081       6.48371       6.00921       5.66096       5.01820       4.44103       3.78879       3.19748       2.62664       2.10338       1.63691       1.27189      0.911616      0.675385
  27  21 4193.7828    0.9283  9.7833 11.1100 -0.0112  0.1240   0.0135   0.3777    0.0283   0.0000   442.0326       19.3803       10.7737      -6.22987      -13.2417       6.02568       2.52210       3.90944       4.38738      -4.13264       20.8925      -18.9165      -4.85512      -1.06570       2.19562     -0.425157      -2.74116    -0.0410520       6.79632       9.12513       10.2260       10.6325       10.7423       10.6719       10.1134       9.31902       8.36425       7.38511       6.38885       5.38865       4.37321       3.53987       2.80125       2.15791       1.54971       1.17920
  27  22 4340.5118    0.7459 12.4990 10.9802 -0.0012  0.1782   0.0120   0.5413    0.0249   0.0000   445.2669      -8.41181       36.7501      -13.3860       16.3341      -8.33478      -4.26593      -18.3769      -19.3151      0.915018       12.0907      -3.48488      -2.14172     -0.899576       1.14518       1.35938       1.00039       3.37949       9.77745       12.9219       14.4814       15.1745       15.6965       15.3034       14.3069       13.4947       11.9812       10.5436       9.19069       7.58520       6.25277       5.06246       4.01097       3.08583       2.23494       1.64675
  27  23 4487.3989    0.5969 14.0799 10.8282  0.0034  0.2404   0.0102   0.6558    0.0207   0.0000   437.5348       53.0769      -15.0002      -8.97405       25.2856      -21.6830       29.4382       13.3621       8.25411      -25.8057      -19.0092       2.91769      -2.11291       2.73457       3.08327      0.872617       5.05529      -3.19190       13.1364       17.6055       19.8152       20.8017       20.9310       20.7229       19.6494       18.1328       16.4160       14.2673       12.4474       10.3771       8.47796       6.94476       5.41233       4.21962       3.01005       2.21939
  28   6 1910.1542    0.5484  0.4023 10.1172 -0.0038  0.0149   0.0161   0.0348    0.0384   0.0000   439.7051      0.630855       18.9559     -0.866323      -3.54540     -0.419447      -1.77646     -0.217516      -1.89256     -0.458661      0.743357     -0.507649     -0.329915     -0.742886     -0.374042      0.238599     -0.342561     0.0742386      0.746241       1.10724       1.14113       1.24695       1.35849       1.24218       1.24257       1.05333      0.957181      0.882100      0.804909      0.646023      0.490497      0.396567      0.318745      0.248709      0.207775      0.143827
  28   7 2083.9103    0.7220  0.7141 10.3173 -0.0007  0.0200   0.0159   0.0484    0.0522   0.0000   439.4945      -1.59479       20.3691      -2.73959      -2.23301     -0.134980     -0.947012     -0.693213     -0.978440       1.25663      0.727463      0.531160      -1.34552     -0.202921      0.335226      0.331851      0.321495     0.0312837       1.28708       1.73813       1.90301       1.98947       1.83845       1.75136       1.53376       1.44944       1.33579       1.32506       1.21928       1.09766      0.980891      0.791532      0.613109      0.442567      0.320045      0.210795
  28   8 2252.8123    1.0743  0.7788 10.8899  0.0001  0.0192   0.0223   0.0475    0.0571   0.0000   442.4330       2.03885       17.4993     -0.885421     -0.305362     -0.247516      -3.35852       1.09342     -0.543883       1.27112      0.363427    0.00211565      0.525028     -0.451227     -0.136030     -0.506631     -0.193564      0.451350       1.08983       1.46857       1.57597       1.64302       1.68522       1.60060       1.53673       1.45204       1.25990       1.18123       1.01833      0.870889      0.743596      0.601924      0.455462      0.358188      0.255450      0.195285
  28   9 2415.2773    1.5272  0.9097 11.5976 -0.0010  0.0209   0.0298   0.0525    0.0599   0.0000   437.6524       4.10347       17.0210       1.80722      -4.42678     -0.757297       1.50677       1.94554     -0.543550     -0.927679      -1.02855      0.288013     -0.929382     -0.303792      0.554590     -0.169183    -0.0712815     -0.177161       1.15819       1.55087       1.73168       1.80228       1.86371       1.76397       1.74459       1.53870       1.39008       1.25965       1.11160      0.912498      0.769045      0.624154      0.488602      0.381631      0.277424      0.199928
  28  10 2573.3269    1.9546  1.0720 12.1112 -0.0001  0.0257   0.0363   0.0603    0.0652   0.0000   441.9135       3.41159       12.6917      -1.30270       3.58468       3.48041      -1.05475      -4.29733      -1.76255       2.71170       1.79079     -0.479038       1.31912       1.15763     -0.155286     -0.247307      0.375925      0.375905       1.40994       2.11907       2.21276       2.57647       2.43455       2.51543       2.21470       2.15248       1.73598       1.57974       1.29616       1.10540      0.877930      0.722953      0.541527      0.417325      0.303110      0.231287
  28  11 2729.3555    2.6032  0.9319 12.4949 -0.0015  0.0204   0.0500   0.0553    0.0690   0.0000   440.3007       3.42578       15.7096       1.13548      -1.55132      -3.13206      0.251862     -0.369630      -1.00434      -2.50773     -0.561297      0.316694      -1.61641      0.262187     -0.195871      0.394579     0.0321742      0.178757       1.19264       1.61229       1.66591       1.78233       1.80112       1.77171       1.66387       1.53768       1.37082       1.28980       1.09255      0.919847      0.751422      0.612759      0.475554      0.373467      0.282826      0.208518
  28  12 2883.7459    3.3346  0.7650 13.1957  0.0002  0.0188   0.0677   0.0457    0.0649   0.0000   439.0595       2.96514       17.4484     -0.422627     -0.408580     -0.365108      -1.13590      -2.55490      -1.91303      -1.49313       1.33850      0.372737       1.20996     -0.497703      0.243439     0.0924331      0.197032     0.0896217       1.09274       1.44491       1.53461       1.77025       1.72600       1.60520       1.57136       1.52888       1.33461       1.15537       1.00251      0.788582      0.691138      0.541603      0.448984      0.337499      0.254946      0.184231
  28  13 3036.2783    3.7941  0.8459 13.4043  0.0018  0.0202   0.0754   0.0503    0.0694   0.0000   438.1516      0.489649       13.6270       3.15940      -6.62043      -1.99483      0.919935      -3.00210      -1.80391     -0.384611      0.566655      -1.75201      -1.22397    -0.0666049     -0.714790      0.694033      0.472089     -0.188401       1.09393       1.63077       1.59718       1.83658       1.76230       1.80206       1.70736       1.60820       1.39997       1.19985       1.03609      0.878823      0.712263      0.583263      0.456932      0.348331      0.262408      0.189348
  28  14 3187.2195    3.7083  1.1986 13.5506 -0.0008  0.0263   0.0677   0.0640    0.0718   0.0000   438.5044       3.67637       12.6695      0.720620      -5.07071       2.44135       1.60142       2.17573     0.0137657      -2.42967       2.09984     -0.835155      -2.30888     -0.329912     -0.107087      -1.22457    -0.0465262      0.110473       1.46135       1.98079       2.10380       2.20609       2.38168       2.15729       2.11313       1.99159       1.75632       1.61614       1.35513       1.15398      0.971840      0.781244      0.623048      0.469047      0.356866      0.261163
  28  15 3337.3124    3.2754  1.5057 13.3280 -0.0047  0.0286   0.0539   0.0782    0.0615   0.0000   441.3208       4.90907       15.4652       2.77350       7.88795      -1.20092      -2.85823      -4.39966    -0.0758382      -1.81238       2.23009    -0.0188731     -0.155996       2.69705     -0.101510      0.571488       1.01513      0.264078       1.56611       2.17268       2.39433       2.41131       2.48086       2.45186       2.33831       2.22035       1.93642       1.76775       1.47078       1.26662       1.03187      0.832554      0.652172      0.513403      0.393594      0.286622
  28  16 3486.8032    2.6114  2.4187 12.8037  0.0014  0.0385   0.0378   0.1049    0.0525   0.0000   437.9227      0.543460       12.5207       4.42047       3.59606      -1.06874      -3.62296      -3.40631     -0.872259      -4.20735       1.51205      -2.09914      -1.13401       1.66880       1.34396      0.345338      0.496967     -0.492994       2.11952       2.84389       3.15408       3.35326       3.36099       3.31801       3.08792       2.99237       2.59487       2.39178       1.96313       1.68983       1.39389       1.12404      0.883866      0.703654      0.528461      0.379229
  28  17 3635.7301    2.1698  3.7725 12.1058 -0.0028  0.0482   0.0252   0.1323    0.0416   0.0000   438.3382       7.48422       16.2592       4.23115      -1.01478      -1.17129      -14.1935     -0.756567      0.161403      -1.57583       2.48809       1.68848      -1.74434       1.45008       1.10535      0.212420     -0.430570      0.672480       2.63148       3.47993       3.91427       3.97969       4.14650       4.16316       3.85363       3.61859       3.21818       2.87679       2.48855       2.10460       1.73583       1.40914       1.10281      0.873303      0.645555      0.483284
  28  18 3784.4289    1.6927  5.0452 11.7595 -0.0025  0.0612   0.0187   0.1680    0.0338   0.0000   440.4886       12.0350       34.0700       17.4719      -2.96518      -5.35726      -4.58851      -3.12679       9.09353      -1.91155     -0.544399      -6.10192     -0.269420      0.647742     0.0654657       1.19684     -0.924455      0.334682       3.29293       4.53458       4.97670       5.15002       5.25379       5.06597       4.83586       4.57279       4.15667       3.70426       3.21425       2.70166       2.26476       1.80077       1.42331       1.12760      0.827219      0.622911
  28  19 3932.6224    1.3671  7.0381 11.4732 -0.0012  0.0774   0.0149   0.2346    0.0285   0.0000   434.6282       16.0642       25.2406      -3.44216      -1.59630      -6.01770      -7.76657      0.256751      -2.47795      -4.63670     -0.986177       2.42063       1.59758      -1.40067      0.463051     -0.964595      0.831476     -0.602990       4.26023       5.55943       6.22157       6.43615       6.65481       6.50125       6.20807       5.71993       5.17790       4.72080       3.98441       3.41012       2.83668       2.31553       1.81587       1.42277       1.05036      0.797950
  28  20 4080.5213    1.1164  8.6107 11.1903 -0.0012  0.0990   0.0136   0.2968    0.0291   0.0000   438.7648       21.5918       8.58247     -0.973949      -9.12111      -8.03253      -25.2095      -1.25706       16.5397      -2.53824      -6.52780       4.54157       1.23716      -4.87729      -3.92440       1.44540       2.09867      0.167729       5.23322       6.99968       8.14543       8.22085       8.55327       8.45215       7.81575       7.36243       6.63672       5.88616       5.09149       4.36618       3.59202       2.91597       2.31780       1.77284       1.30697      0.963962
  28  23 4522.5839    0.4687 11.1157 10.8868  0.0059  0.2470   0.0141   0.7557    0.0242   0.0000   431.1139       58.8480       40.1224       9.11387      -16.4178      -8.26158      -8.30397       20.8214      -9.67809      -4.69538       18.8063      -14.2591      -9.63490       7.14287       7.63734      -16.5257      -7.37352       1.05009       12.6844       16.9874       19.4359       20.1618       20.9616       20.1305       19.3337       17.9120       16.4790       14.3942       12.6316       10.6028       8.80084       7.16206       5.74596       4.39662       3.26410       2.43923
  29   5 1751.5572    0.3741  0.2585  9.8314 -0.0030  0.0127   0.0132   0.0257    0.0315   0.0000   440.4636     -0.617861       20.4020      0.189270      -1.25850    -0.0637252     -0.575394      -1.23868     -0.249050     -0.547894      0.848120      0.150437     -0.446512     -0.167357    0.00594349     -0.103970   -0.00335419      0.110162      0.634846      0.927694      0.902295       1.06530       1.08085       1.05793       1.00677      0.914024      0.895267      0.681501      0.639120      0.496551      0.470547      0.355252      0.289298      0.216871      0.165091      0.120882
  29   6 1930.2040    0.5439  0.5002 10.0261  0.0003  0.0161   0.0137   0.0372    0.0425   0.0000   440.7528     -0.909158       19.4807     -0.639491     -0.861926      -1.19182      -2.20243     -0.385574      -1.90962     -0.183859      0.320897      0.536934     -0.581593     -0.599111      0.354364      0.150403      0.154752      0.257424      0.868614       1.19112       1.30944       1.35209       1.33425       1.31684       1.39200       1.21319       1.14720      0.947541      0.827641      0.651967      0.591404      0.462445      0.358757      0.291283      0.234039      0.182185
  29   7 2105.3280    0.7710  0.7001 10.5282 -0.0023  0.0194   0.0168   0.0461    0.0498   0.0000   439.7317       1.93899       21.6611      0.776789      -2.67650     -0.672209       1.44312      -1.46876      0.583302    -0.0858174      0.504995      0.581374     -0.398269     -0.595504     -0.644803     0.0140611     -0.129985    -0.0469043      0.959806       1.38801       1.51233       1.54551       1.71491       1.56060       1.59551       1.40208       1.25253       1.15405      0.918899      0.808631      0.677921      0.542425      0.431216      0.332389      0.249898      0.186250
  29   8 2275.3366    1.0997  0.8029 11.1201  0.0014  0.0199   0.0227   0.0493    0.0541   0.0000   440.0859       1.47294       18.0384     -0.332302      -3.49585     -0.154071      -1.78707      0.292930      -1.09878     -0.455015       1.60247      0.663191      -1.44760     0.0631136    -0.0704147      0.224661      0.812448      0.286330       1.08435       1.51906       1.58399       1.61669       1.68700       1.64778       1.59926       1.46575       1.32880       1.19584       1.05724      0.905381      0.777969      0.627842      0.488450      0.381706      0.282943      0.211780
  29   9 2439.1094    1.5618  1.0134 11.6749 -0.0015  0.0232   0.0290   0.0562    0.0640   0.0000   441.3025       1.93903       15.9008      0.237758      -1.61375     -0.518712      -3.96861       1.28694     -0.823721     -0.236279     -0.928215       1.00259     -0.246386     -0.138792       1.10259      0.115836      0.543287    -0.0906831       1.21263       1.70833       1.76032       1.91535       2.01304       1.88867       1.90397       1.73029       1.52851       1.34702       1.24322      0.975647      0.866577      0.662625      0.562154      0.430756      0.316223      0.241147
  29  10 2598.6481    2.1142  0.9998 12.2147 -0.0028  0.0218   0.0392   0.0546    0.0651   0.0000   439.9711       5.19709       16.9049      0.161424      0.552211       2.67230       1.58738     -0.528998      0.782246     -0.779999      0.376388       1.41936      0.426145      -1.45834     -0.420174      0.115076      0.312394     -0.478927       1.21472       1.59084       1.71779       1.80123       1.77637       1.81207       1.77850       1.71498       1.50045       1.35833       1.14230      0.933208      0.778708      0.630520      0.546020      0.429899      0.329894      0.251216
  29  11 2756.1571    2.6602  0.8412 12.9477  0.0008  0.0198   0.0534   0.0504    0.0566   0.0000   438.6692      0.203439       14.2535       2.07797      -3.67305      0.416908       2.72464      -3.02074      0.362850       1.71417       1.85267      0.689237      -1.13173      0.756286     -0.372917     -0.414539      0.135088      0.243684       1.14352       1.42938       1.65889       1.79501       1.77310       1.72416       1.68200       1.48722       1.38446       1.24497       1.06972      0.888801      0.759540      0.597047      0.488254      0.365169      0.289503      0.213053
  29  12 2911.5904    3.3400  0.9406 13.2544 -0.0016  0.0223   0.0626   0.0529    0.0693   0.0000   440.8286       3.12396       16.2613      -2.44908      -1.54759      0.922630      -3.20401       1.45109       3.39477     -0.156804      -1.21147     -0.103304      -1.79625     -0.421526       1.13169     -0.172668      0.194032      0.100521       1.50912       2.16075       2.55961       2.81725       2.87371       2.79579       2.55652       2.30070       1.91538       1.63212       1.35016       1.07428      0.854936      0.654866      0.512148      0.388957      0.290581      0.217793
  29  13 3064.9926    3.7548  0.9377 13.5016  0.0015  0.0208   0.0690   0.0526    0.0697   0.0000   441.5175       2.26444       12.8164     -0.562187     -0.171413      -2.01546     -0.936738      0.814571      -1.57794     -0.477371       1.94854      -1.05541      -1.09712     0.0866881     -0.149188      -1.03689      0.290190      0.235904       1.11762       1.47395       1.63906       1.69889       1.80881       1.71565       1.65937       1.57881       1.32207       1.23455       1.05735      0.897008      0.762529      0.609193      0.505838      0.374329      0.289414      0.215769
  29  14 3216.8281    3.7768  1.1756 13.7242 -0.0068  0.0247   0.0697   0.0671    0.0683   0.0000   442.4677       5.48237       14.3385       4.41100       2.84307      -1.42750     -0.163325      -7.17874      0.442242      -2.24757       2.45199      -2.23484     -0.821109     -0.634083      0.279781      0.465045      0.370531      0.162994       1.31059       1.81985       1.90772       2.05009       1.99943       2.02731       1.94209       1.83477       1.63074       1.48902       1.27205       1.10774      0.944083      0.736613      0.579754      0.472837      0.353867      0.266313
  29  15 3367.7457    3.1154  1.4998 13.5228 -0.0034  0.0315   0.0537   0.0765    0.0535   0.0000   440.1740       3.51015       15.1220      -1.06231      0.672940       1.39512      0.337581     -0.639404       2.23940      -3.17665       3.61902       2.67826       1.32738     -0.282200    -0.0206223       1.37494     0.0221967     0.0941003       1.58582       2.23276       2.24088       2.59556       2.57145       2.61753       2.39378       2.26847       2.05525       1.83968       1.56987       1.35783       1.14810      0.874848      0.722437      0.573910      0.429338      0.325684
  29  16 3518.0474    2.5555  2.6339 12.6683 -0.0022  0.0381   0.0328   0.1063    0.0456   0.0000   443.3038      -3.28918       12.4557       10.6255      0.890749      -4.37070      0.365105      -5.88589      -2.80795       1.93037       4.29899      -2.00689      -1.94653       1.01020       1.33635       1.69867    -0.0418401      0.267070       2.08550       2.72419       3.20182       3.26394       3.34750       3.33443       3.13789       2.91090       2.59979       2.30724       2.02574       1.68222       1.43995       1.16115      0.921499      0.726494      0.544744      0.395307
  29  17 3667.6991    2.0567  3.8926 12.1232 -0.0002  0.0495   0.0239   0.1368    0.0384   0.0000   438.8307       7.61868       13.2888       1.45066      -3.02022      -6.34607      -2.86889      -6.38086     -0.260339       1.51039       1.39865      -7.25192      -2.41993      0.637915     -0.686782       2.38664     -0.398815     -0.348936       2.59012       3.51097       3.85648       4.06929       4.18569       4.03602       3.95386       3.68450       3.34246       2.93419       2.56844       2.18315       1.82265       1.49204       1.20947      0.956505      0.689706      0.525337
  29  18 3816.9966    1.6818  5.4006 11.6852 -0.0011  0.0618   0.0178   0.1715    0.0329   0.0000   443.1173       5.51678       12.2722       9.83019      -5.03162      -7.47503      -7.88787      0.553048      -6.73071       2.50590       2.55821      -3.37348       2.79646       2.34137      -2.09143      -1.97418     -0.711633     -0.335278       3.24660       4.28507       4.87014       4.96169       5.34460       5.02713       4.87532       4.61277       4.09864       3.64964       3.19196       2.71236       2.25367       1.85240       1.48404       1.16386      0.860807      0.651906
  29  19 3965.7124    1.3269  7.3068 11.3737 -0.0026  0.0820   0.0145   0.2269    0.0295   0.0000   431.3383      -3.75374       14.2192      -1.08684      -4.62436       10.3362       13.7733      0.651589       1.67050      -10.7224       3.51494       1.06779     0.0150800      -1.27804       1.26475       2.39530      -1.71586    -0.0778960       4.24940       5.57723       6.45641       6.61831       6.88160       6.71202       6.46009       6.00266       5.50978       4.86656       4.19732       3.56154       3.01418       2.43942       1.95569       1.53885       1.16163      0.861242
  29  20 4114.3098    1.0206  8.6649 11.2830 -0.0052  0.1043   0.0135   0.3134    0.0267   0.0000   441.0660       10.0343       8.06029      -11.0092       4.60701       21.7596      -4.91256      -15.1101      -15.6833     -0.592777       8.50493      -8.53101       4.95664     0.0516974      -1.91061     -0.546109      0.721611      0.234653       5.42192       7.07366       8.19999       8.30369       8.69735       8.56308       8.08600       7.69709       6.99446       6.11949       5.35169       4.60250       3.81044       3.19053       2.49513       1.98293       1.48584       1.11201
  29  21 4262.1565    0.8139 10.4279 11.1563 -0.0143  0.1429   0.0145   0.4475    0.0279   0.0000   444.5077       19.6431       7.11833       9.17442       24.3154       9.93528       2.70626       17.3487       2.49136      -20.2951      -9.88947       2.44506      -1.57472      -16.7256       9.09198       1.42599    -0.0916351       1.98860       7.35937       9.69163       11.3554       11.5128       11.9949       11.8372       11.1144       10.4930       9.64708       8.47552       7.42855       6.26447       5.24238       4.30073       3.48584       2.71011       2.00900       1.51268
  29  22 4409.9726    0.6115 11.4889 11.0425 -0.0075  0.1940   0.0149   0.6274    0.0263   0.0000   443.2284       33.2042       39.2906       8.11950       1.23758      -21.7456      -18.7960       8.59337      0.275335      -3.76734       3.32855       5.25690      -5.07232      -2.49343     -0.467262      -6.64218      0.139965       2.60052       9.90247       13.0289       15.1953       15.5341       16.1416       15.8569       15.0020       14.2505       12.9521       11.3625       10.0994       8.45697       7.00280       5.82612       4.71644       3.64482       2.73551       2.05756
  30   5 1770.0687    0.3639  0.2978  9.9488 -0.0046  0.0131   0.0123   0.0306    0.0312   0.0000   438.5260      -1.10864       21.5353      0.166501      -2.09832      -1.19921       1.43521    -0.0384946      0.933773     -0.507825      0.532379     -0.286553     0.0954463     -0.511460     -0.532348     -0.200204      0.285107    -0.0115849      0.802978       1.06677       1.10953       1.18365       1.16547       1.18676       1.07801       1.04049      0.890595      0.801794      0.703555      0.616552      0.541570      0.439150      0.348459      0.277723      0.210710      0.162723
  30   6 1949.9649    0.5562  0.5123 10.0916 -0.0018  0.0151   0.0138   0.0391    0.0408   0.0000   442.1345      -1.24367       19.8981     -0.318028     -0.640908     -0.372049      0.509648       1.78262      -1.15830       1.25192     -0.202193      0.397153     -0.255876      0.304660      0.129532     -0.218146     -0.252994      0.113054      0.775859       1.01108       1.07902       1.23780       1.17140       1.22506       1.10994       1.11568      0.986636      0.903922      0.756245      0.720332      0.535126      0.466647      0.377111      0.311327      0.229611      0.177138
  30   7 2126.3312    0.8085  0.7074 10.4789  0.0015  0.0183   0.0173   0.0446    0.0506   0.0000   443.2414       4.15208       19.2788      0.444705      -3.45123      0.411599     -0.169227      -2.18938      0.420111       2.40011      0.252169      -1.12429     -0.751364    -0.0631713      0.360027      0.772596      0.674126     -0.513533      0.940619       1.20512       1.29134       1.51128       1.41982       1.42359       1.40717       1.32022       1.17046       1.07227      0.886613      0.775683      0.670983      0.538682      0.429794      0.331192      0.282688      0.197427
  30   8 2297.3689    1.1276  0.8442 11.3270 -0.0039  0.0209   0.0231   0.0518    0.0523   0.0000   442.3922    -0.0895235       20.9744      0.314634      -3.35367      -1.67922      -1.68462       1.67248      -1.64625     -0.641323      0.793681      0.422161      0.307460       1.03209     -0.306928      0.800481     0.0600561     -0.246046       1.23522       1.63106       1.81613       1.90149       1.80564       1.81025       1.66966       1.57338       1.41930       1.34454       1.20411       1.03824      0.902249      0.777640      0.618558      0.491785      0.361450      0.259863
  30   9 2462.2663    1.5942  0.9746 11.9119 -0.0046  0.0216   0.0304   0.0571    0.0571   0.0000   443.0268       2.07568       20.4249      0.638217      -3.42096      -2.72015     -0.795696      -1.60425     0.0494834      -2.33647      0.934937       1.35297      0.878617      -1.00096      0.750226      0.869256     -0.219862      0.130468       1.16784       1.49632       1.60101       1.72188       1.81590       1.80992       1.70468       1.49091       1.43029       1.27889       1.12289       1.01121      0.832570      0.670674      0.523200      0.437144      0.323602      0.254740
  30  10 2623.4621    2.2200  0.9412 12.2434 -0.0015  0.0208   0.0407   0.0501    0.0662   0.0000   439.7351       3.36081       16.1845      0.175403      -2.91817     -0.538028       2.56539      -3.01299      -1.57812      0.171188       1.14893      0.145162     0.0961402     -0.384976     -0.976366      0.380198      0.606287      0.422138       1.06954       1.47456       1.57419       1.77699       1.77961       1.72059       1.64096       1.57289       1.38259       1.25935       1.08161      0.954020      0.757522      0.687602      0.524347      0.414444      0.311408      0.226677
  30  11 2782.4829    2.8741  0.8168 12.8512 -0.0007  0.0191   0.0553   0.0443    0.0593   0.0000   439.8277       2.61637       17.3738       1.44142      -4.02737      0.140777      -1.77826       2.25877      -1.26803     -0.831745      -1.54617      0.550016      0.349413      0.558806     -0.282861     0.0910269     -0.185656     -0.114517      0.975458       1.37638       1.48433       1.64566       1.61334       1.63469       1.50045       1.42032       1.27283       1.19103      0.990065      0.898823      0.691459      0.619416      0.455820      0.378998      0.280107      0.216789
  30  12 2939.0763    3.6328  0.7228 13.4581 -0.0030  0.0175   0.0736   0.0422    0.0547   0.0000   440.0219       2.40410       13.5054     -0.786697      -2.28924      0.425444     -0.231961      -2.44472     -0.768217      -1.05603     -0.758297     -0.477774       1.36811      0.555878     -0.366590     -0.202865      0.398784    -0.0749691      0.918575       1.29459       1.37931       1.39439       1.46921       1.36548       1.34217       1.26234       1.19767       1.07956      0.915654      0.805487      0.664904      0.547152      0.426341      0.345299      0.268378      0.199330
  30  13 3093.4172    3.9300  0.9040 13.7291  0.0012  0.0211   0.0738   0.0500    0.0634   0.0000   438.0353       3.82998       16.6236     -0.827554      -1.86216       1.39333     -0.878724      -2.42155       1.58386     -0.780225     -0.686508      -1.12750      -1.16114      0.785805       1.21662     -0.394143     -0.541794     -0.208752       1.05413       1.45989       1.56178       1.66973       1.78532       1.65267       1.58646       1.51126       1.36070       1.23753       1.08945      0.937252      0.752542      0.660654      0.505459      0.407930      0.310571      0.232227
  30  14 3245.9823    3.6379  1.2183 13.7074 -0.0022  0.0258   0.0639   0.0673    0.0619   0.0000   438.9031       4.17195       15.8824     -0.558718      -2.86296      0.355417      0.342428      -1.10998       2.00993      -2.71967      0.943082      -1.96770     -0.348027      -1.00293       1.48446     -0.118086     -0.125342    -0.0878265       1.26463       1.77697       1.95559       2.01270       2.08763       2.07463       1.95744       1.92054       1.68596       1.51785       1.25857       1.14253      0.939735      0.793617      0.638583      0.496768      0.362561      0.279843
  30  15 3397.7782    3.0021  1.7845 13.2161 -0.0001  0.0301   0.0446   0.0847    0.0469   0.0000   439.7816       6.61597       12.1365       1.24975     -0.698426     -0.143229      0.669457      -3.92245       1.04150      -1.88288       1.52756      0.835714      -3.29484     -0.172882      0.617441     -0.516420      0.432326      0.179813       1.54638       2.04782       2.24825       2.43193       2.47406       2.41312       2.32971       2.21421       1.99903       1.76237       1.58617       1.33389       1.15167      0.917549      0.731990      0.587915      0.466440      0.347911
  30  16 3548.7302    2.3683  2.9292 12.4858  0.0002  0.0408   0.0291   0.1107    0.0422   0.0000   440.8776       8.98613       12.7997       2.01131       2.72378      -6.38121      -7.94549      -4.60603       1.16038      -7.10228       3.86532      0.247145      -3.34220      0.970458       2.85286      -1.88424     -0.670255      0.109037       2.06745       2.81937       3.09115       3.21650       3.33961       3.21803       3.19751       2.93497       2.69655       2.45278       2.11264       1.80980       1.51281       1.25401      0.992631      0.811236      0.616809      0.467701
  30  17 3699.2273    1.9864  4.3442 11.8962 -0.0042  0.0501   0.0216   0.1461    0.0386   0.0000   434.2243       1.83935       15.7312      -4.12761       1.13172       3.00675       4.11873      -3.83911       1.54683      -2.70197     -0.200015     -0.331066      -2.79134      -3.14070      0.284733      -1.13156       2.44913      0.764274       2.58737       3.43045       3.84148       3.97988       4.11435       4.12647       3.90964       3.75800       3.31476       2.94169       2.61444       2.22003       1.88391       1.56724       1.24982      0.980755      0.755347      0.574536
  30  18 3849.0193    1.5912  6.0490 11.5724 -0.0008  0.0669   0.0162   0.1853    0.0308   0.0000   438.3061     -0.396946       24.3439      -6.82477      -9.38424      -2.96680      0.473628      -9.63308       7.93019       1.11353      -5.89352       2.10192      -3.96219      -2.67513       2.90462      0.260123       1.29650       1.17280       3.35914       4.48315       5.21086       5.17066       5.47748       5.35186       5.11054       4.89439       4.39641       3.96744       3.46270       3.01912       2.50538       2.05536       1.63730       1.32500       1.00322      0.768169
  30  19 3998.6167    1.2525  7.7185 11.3594 -0.0023  0.0863   0.0137   0.2463    0.0274   0.0000   443.8627       5.13703       19.8032       7.35281      -5.15965      -6.55630     -0.354476      -9.75186       4.47079      -6.74289       2.85975       1.12803       2.52666      0.442142      -1.55496      -2.70768      0.876341       1.10475       4.25487       5.74773       6.39735       6.91487       6.95677       6.90549       6.52313       6.28072       5.66594       5.08777       4.42225       3.81117       3.22331       2.59887       2.15900       1.70078       1.26279      0.964829
  30  20 4147.5365    0.9938  9.0469 11.2194 -0.0018  0.1054   0.0136   0.3278    0.0269   0.0000   447.7767       19.0957       2.91935      -6.29162      -12.6523      -5.65836       6.07938       2.74979       5.85305       10.5199      -1.11732      0.240793      -2.73653      -1.75019      -2.01929      0.918616       2.39412       1.32604       5.36029       7.01002       8.00369       8.34617       8.60812       8.54829       8.12463       7.61603       6.92779       6.30551       5.45153       4.74802       3.94868       3.29642       2.65864       2.07678       1.59002       1.20549
  30  21 4296.2403    0.7225 10.0644 11.1463 -0.0054  0.1520   0.0156   0.4895    0.0285   0.0000   439.3750       8.24660      0.848443       11.8504       4.65212      -21.6257       2.22211      -20.6818       26.2425      -18.2119      -23.1300     -0.854663       6.62027      -1.61679      -2.60986      -1.65560       1.25080      0.550487       7.39550       9.84344       11.6000       11.8331       12.2001       12.2088       11.2514       10.9305       9.86045       8.78214       7.90361       6.77252       5.64152       4.76316       3.72657       3.03550       2.21012       1.68775
  31   5 1788.2301    0.3885  0.3623  9.8763 -0.0031  0.0149   0.0117   0.0329    0.0333   0.0000   440.1844     -0.500468       21.4401       1.11749      -2.53316      -1.78855      -1.48061     -0.799167       1.26508       1.46334      0.681638      0.863623     -0.166394     -0.448318     -0.147020    -0.0917427      0.224552      0.203627      0.705119       1.02245       1.16296       1.17668       1.28744       1.09149       1.19619       1.08703      0.959589      0.916126      0.738146      0.664984      0.512500      0.496892      0.353985      0.293402      0.237049      0.163741
  31   6 1969.4231    0.5870  0.5081 10.2295 -0.0042  0.0153   0.0144   0.0378    0.0408   0.0000   440.5911     -0.458369       16.6838      -2.18247      -2.73913      -1.78243      0.818792       1.44334     -0.785317      -1.23098       1.39077      0.261113      0.697486    -0.0833445      0.183980     0.0843892      0.265903      0.205355      0.815171       1.12180       1.21305       1.22135       1.29331       1.23934       1.21045       1.14591       1.03085      0.934936      0.860824      0.713362      0.609136      0.504943      0.397959      0.317972      0.237700      0.191232
  31   7 2147.0537    0.8620  0.6539 10.6201  0.0008  0.0172   0.0184   0.0411    0.0486   0.0000   439.7514      0.129852       22.8809       1.95057      -2.44653       1.28480     -0.873527      -1.28148      0.464793       1.01759       1.68760      -1.15836      -1.53046     -0.782187     0.0716267      0.375140      0.473807     0.0490638      0.852094       1.18937       1.20715       1.38365       1.32209       1.40218       1.29591       1.27315       1.08807       1.01533      0.857981      0.749177      0.643935      0.524331      0.431598      0.335745      0.260543      0.193870
  31   8 2318.9406    1.2864  0.8450 11.2767  0.0039  0.0191   0.0250   0.0491    0.0560   0.0000   442.0107     -0.746339       16.5204       2.85498      -1.19057       3.80121      -3.18428     -0.649410      -1.65886      0.899727       2.81021      0.321423      -1.11633     -0.604328     -0.350078      0.398276      0.172294    -0.0219972      0.921475       1.30021       1.41919       1.46253       1.53203       1.49841       1.44259       1.34271       1.21431       1.11591       1.01246      0.856403      0.731711      0.612647      0.479512      0.386198      0.295327      0.228690
  31   9 2484.9819    1.6500  0.9157 12.1735 -0.0036  0.0211   0.0330   0.0563    0.0527   0.0000   440.0605       2.48952       18.5683      -1.16414      -4.09646      -1.74470      -2.05403     -0.664080      0.828086      -2.53851      -1.19259     -0.970884      0.405814      0.614577     -0.719348     -0.594541     -0.273426     -0.110003       1.07963       1.54748       1.62266       1.81400       1.86734       1.82005       1.72801       1.59517       1.44611       1.34613       1.14949      0.982497      0.791143      0.680053      0.517411      0.419218      0.321810      0.257763
  31  10 2647.7898    2.3105  0.9379 12.5140 -0.0019  0.0206   0.0429   0.0512    0.0591   0.0000   438.6005       2.68299       18.3581       3.02876      -2.08495       3.36271      0.721044      -3.06777     -0.730613      0.237315       1.25819      -1.10473      0.242060     -0.105595      0.528668      0.601706     -0.394374    -0.0900324       1.06252       1.48233       1.56733       1.70570       1.75780       1.66671       1.63807       1.51771       1.40911       1.25373       1.11872      0.938367      0.795754      0.645745      0.551205      0.415189      0.325146      0.244529
  31  11 2808.3911    2.9968  0.8834 12.9818 -0.0019  0.0188   0.0572   0.0492    0.0596   0.0000   441.4073       3.41646       17.5454       3.37313      -2.25919      0.903575     -0.630334      -1.81479      0.406079      -2.90729       1.13138      -1.31261     -0.931490      0.105414      -1.31645      0.744522      0.388950      0.388504      0.991485       1.31677       1.42411       1.49510       1.57329       1.53433       1.53893       1.43218       1.26251       1.16706       1.03453      0.884199      0.706643      0.569213      0.469830      0.393303      0.310945      0.243409
  31  12 2966.1573    3.6168  0.9071 13.3940 -0.0011  0.0198   0.0671   0.0477    0.0608   0.0000   439.4093       5.06417       11.3112       4.36607      0.409007      -3.74923      -1.43428      0.377990      -1.51572     -0.362053       1.33846     -0.359376     -0.579313     -0.647372      -1.30699      -1.06109      0.117071      0.146109      0.987104       1.36411       1.44168       1.57379       1.61110       1.55814       1.53267       1.42981       1.29252       1.18421       1.04964      0.922815      0.732148      0.618945      0.503117      0.401409      0.316306      0.239139
  31  13 3121.3653    3.9830  1.0739 13.3374 -0.0036  0.0206   0.0674   0.0550    0.0803   0.0000   439.8043       5.65937       16.5857       3.86110      0.673206       1.69895       4.01320      -1.45703    -0.0767963      -1.47278       1.36180      0.732084     -0.922071      0.181249     -0.315592      0.323105      0.631739     -0.153764       1.06450       1.40791       1.56621       1.61342       1.69007       1.63196       1.60077       1.49388       1.39563       1.22970       1.07740      0.931685      0.786178      0.650747      0.525539      0.433294      0.326733      0.255308
  31  14 3274.8624    3.5212  1.2295 13.8012  0.0030  0.0269   0.0632   0.0687    0.0593   0.0000   439.2924       7.27520       15.3259       4.66791      0.319538       3.47785      -3.32012      -2.37329      0.284749      -3.25455       3.16332      -2.41951      -1.95940       1.01092      -1.51333     -0.848936      0.828987       1.08268       1.38702       1.99452       2.05401       2.08065       2.17734       2.06662       2.09834       1.97918       1.85849       1.65394       1.46257       1.20850       1.07659      0.874194      0.700083      0.550600      0.444484      0.340231
  31  15 3427.3991    3.0087  2.0242 12.9724  0.0004  0.0316   0.0402   0.0843    0.0474   0.0000   441.7603       5.36478       15.5293       1.35064       4.46933       3.09301      -7.42350      -6.52827      0.892901     -0.415237       1.65075      -3.55199     -0.421595       1.24233     -0.665133      -1.05169      0.872139     -0.267172       1.55367       2.08987       2.32741       2.47467       2.53841       2.48617       2.47602       2.26249       2.07003       1.89214       1.60082       1.45280       1.18224      0.995132      0.823471      0.654609      0.486936      0.370284
  31  16 3579.2966    2.3389  3.3616 12.3522  0.0007  0.0420   0.0257   0.1166    0.0376   0.0000   444.0764      0.715826       5.27625       5.21304      0.345636      -1.24452     -0.446161      -7.64642      -3.83617     -0.507091       3.24574      -2.27846      -3.05062     -0.213900       1.02515      -1.33076     -0.554709      0.272904       2.05261       2.78223       3.11263       3.27858       3.48035       3.35054       3.23680       3.00741       2.73710       2.50568       2.20627       1.86920       1.61460       1.30695       1.06742      0.857823      0.661729      0.493482
  31  17 3730.3094    1.9496  4.9976 11.7280 -0.0008  0.0540   0.0192   0.1492    0.0363   0.0000   441.9008       3.10040       22.0103       2.56954      -7.57266      -7.18643      0.833204     -0.774500      -7.66748      -6.20302      -3.02483       1.31679      -1.75472      0.798115     -0.219338    -0.0859874      0.584168     -0.365362       2.72822       3.55829       4.09766       4.21166       4.49422       4.32690       4.22837       3.94139       3.57887       3.13293       2.85103       2.51739       2.06504       1.72017       1.38317       1.11864      0.862368      0.657853
  31  18 3880.7731    1.5365  6.6539 11.4289 -0.0009  0.0684   0.0150   0.1976    0.0304   0.0000   434.5943       3.84187       16.8944       4.72509      -10.3388     -0.486874      -8.40335      -11.1333      -1.83436      -6.70382      -5.07315       4.31809      -1.74999      -5.24784      0.964457     -0.374336     -0.270225     0.0211581       3.38356       4.50496       5.21078       5.33885       5.56110       5.52490       5.25758       4.93909       4.60258       4.08176       3.59780       3.05458       2.60991       2.14386       1.77213       1.38138       1.07229      0.837627
  31  19 4030.9340    1.2210  8.2578 11.2762 -0.0032  0.0877   0.0133   0.2568    0.0273   0.0000   435.1687       12.2661       17.5728       2.37733       7.95418      -15.4083      -21.8097       3.61141       5.08552      -11.4909      -6.44775       3.27207      -1.36328       5.38571     -0.289979      -3.12383      -2.17286     -0.780546       4.36332       5.69879       6.59436       6.84919       7.09163       7.11095       6.82035       6.28975       5.78229       5.29938       4.56276       3.95475       3.31658       2.72028       2.28319       1.79408       1.37037       1.05208
  31  20 4180.3858    0.8867  9.2905 11.2375 -0.0072  0.1185   0.0145   0.3716    0.0281   0.0000   436.8406       20.6865       38.1749       11.1450      -2.15840      0.308298      -2.76308       2.63648      -4.57192      -1.83354       18.7151      -9.81556      -9.89190      0.771830      0.164820       3.14617      -4.05514      -5.50889       5.83423       7.64430       8.89022       9.00230       9.54427       9.32093       8.99846       8.47478       7.82859       6.94174       6.26121       5.40227       4.48095       3.76075       3.05834       2.48270       1.86803       1.45024
  32   6 1988.6535    0.6366  0.5705 10.1948 -0.0033  0.0157   0.0146   0.0398    0.0436   0.0000   439.3578       1.26674       21.4274       1.14102      -2.29403       2.29462      0.368388       1.87731     -0.462270      -1.69882      0.381286     0.0363890      -1.04239      0.395336      0.579242     0.0848903      0.123083      0.244880      0.799604       1.07202       1.16676       1.30841       1.33625       1.31377       1.20441       1.13882       1.08463      0.955374      0.838246      0.717837      0.599787      0.510882      0.414582      0.330371      0.266385      0.191387
  32   7 2167.3535    0.9217  0.7527 10.6078 -0.0029  0.0184   0.0181   0.0428    0.0528   0.0000   441.1197     -0.963020       16.0286      0.268059      -4.42181      -1.24423    0.00314142      -1.76435      -1.24124     -0.617668     -0.809556     -0.458125     -0.377012    -0.0629074      0.640235      0.515230    -0.0843848     -0.101688      0.913778       1.27234       1.43130       1.54425       1.58458       1.51824       1.43541       1.36374       1.22875       1.12427      0.989002      0.855963      0.754297      0.603301      0.496509      0.391804      0.298391      0.237911
  32   8 2340.0744    1.3130  0.9630 11.2926 -0.0032  0.0205   0.0238   0.0528    0.0595   0.0000   439.8542       1.68808       19.2713       1.56108      -4.18998      -1.34335      0.938741      0.527605       2.72933      -1.12271      0.946125     -0.841097     -0.906044      0.196957       1.01376     0.0515002      0.343016     -0.318270       1.00507       1.33975       1.45572       1.56833       1.59007       1.58116       1.56341       1.45740       1.33410       1.20666       1.03268      0.953132      0.768268      0.658072      0.544376      0.428885      0.338682      0.257074
  32   9 2507.2898    1.7734  1.0377 12.0626 -0.0011  0.0218   0.0318   0.0570    0.0589   0.0000   440.4998       3.12107       20.7138      0.291705      -1.63316     0.0965844      0.405308      0.613464       1.70525       1.31525      0.917922      0.183374      -1.25349    -0.0503187     0.0615592     -0.199846    -0.0701656    -0.0712017       1.11079       1.45698       1.60893       1.72682       1.75649       1.69119       1.59228       1.54326       1.42126       1.36012       1.14300       1.02884      0.859984      0.713628      0.567179      0.456635      0.366560      0.293977
  32  10 2671.6501    2.4349  0.9564 12.6253  0.0001  0.0204   0.0435   0.0523    0.0570   0.0000   441.8143      0.153578       19.5194     -0.240419      -1.13660      0.556628      -3.23075      -1.70278      -1.10553      -1.42914     -0.631921     -0.941550      -1.18305      0.420541      0.118164      0.547767     -0.371239     -0.187242       1.00747       1.40733       1.51031       1.63649       1.63150       1.64688       1.57426       1.44218       1.33597       1.22982       1.12968      0.940149      0.833017      0.668410      0.527656      0.414255      0.344743      0.263853
  32  11 2833.7267    3.0889  0.8526 13.1484  0.0015  0.0186   0.0584   0.0487    0.0546   0.0000   440.2714       3.64972       15.8107     -0.126352     -0.939431     -0.647071       1.55564     -0.105711       2.03275      -2.22135       2.34578     -0.212129      -1.29510      -1.12027      0.976624    -0.0619732      0.523722    -0.0186110      0.853182       1.17827       1.28352       1.35341       1.42105       1.43764       1.28635       1.31288       1.10513       1.06719      0.973244      0.799390      0.729680      0.585751      0.451307      0.404431      0.295383      0.232770
  32  12 2992.7253    3.7981  0.8674 13.4392  0.0001  0.0185   0.0703   0.0464    0.0585   0.0000   440.3960       2.83501       15.4881      0.597881      0.402613      -3.22259      -1.70318      -3.59184     -0.180140       1.08991       1.96773      -1.44037      -1.56368      0.264052     -0.202670     -0.141714    -0.0362083     -0.216288      0.941921       1.27092       1.43459       1.50556       1.51203       1.48252       1.37549       1.32887       1.19677       1.10637       1.01637      0.889328      0.764782      0.641501      0.514762      0.415181      0.308841      0.246101
  32  13 3148.9237    3.8877  1.0329 13.7803 -0.0026  0.0215   0.0700   0.0566    0.0594   0.0000   440.6744       5.34296       16.6834     -0.202309      0.820569      -1.94392      0.355821     -0.788689      -1.80071      0.169605      0.475313      0.346838      -1.00577      -1.15404      -1.02988      0.381203      0.122734     -0.697837       1.08732       1.52724       1.69023       1.73283       1.73533       1.66675       1.56954       1.49103       1.34235       1.31019       1.20721       1.05817      0.945111      0.780432      0.634295      0.505503      0.397774      0.294899
  32  14 3303.3006    3.4464  1.4276 13.4988 -0.0016  0.0262   0.0544   0.0728    0.0587   0.0000   439.1662       3.40531       15.0253       3.33997       1.78635      -2.31633      -3.18685       1.70417       2.72606      -2.23273     -0.492246      -1.08918      0.650210      -2.87285      0.441618     -0.242572    -0.0481769      0.262047       1.31251       1.84591       2.06557       2.24159       2.29643       2.20790       2.14135       2.03139       1.81157       1.64425       1.40976       1.21656       1.01644      0.866008      0.659007      0.543290      0.423346      0.326263
  32  15 3456.7275    2.8026  2.2551 12.8250 -0.0012  0.0336   0.0351   0.0909    0.0447   0.0000   440.3455       8.31692       9.74152      -1.44556       2.54773      -5.12467      0.268409      -2.40742       4.50193      -1.53852      0.547115      -4.06414    -0.0388977      0.716192    -0.0431965     -0.917885      0.127727      0.970072       1.59798       2.20502       2.44255       2.53668       2.70365       2.61899       2.56482       2.42768       2.17756       1.94451       1.77928       1.48351       1.32108       1.05372      0.891075      0.688848      0.560117      0.423406
  32  16 3609.4325    2.1989  3.6039 12.2789 -0.0022  0.0440   0.0233   0.1206    0.0348   0.0000   443.6936       8.11596       6.86644      -1.06364       5.31414       3.25845     -0.359585      -3.13963      -1.42236      -3.75830     -0.800342     -0.392933       1.75055       1.81042      -1.74799      0.735408       2.40281     -0.107941       2.07586       2.79519       3.11118       3.27607       3.39937       3.30214       3.30442       3.07255       2.81721       2.56870       2.25525       2.02122       1.65012       1.44289       1.12377      0.929473      0.733999      0.557025
  32  17 3761.2614    1.7980  5.0246 11.8225 -0.0028  0.0555   0.0179   0.1584    0.0320   0.0000   440.2841       6.15878       16.9379       2.67565      -3.54272       1.23506     -0.603713      0.403600      -5.53211      -3.08866      -7.70252     -0.990843      0.502820     -0.108762       2.09762     -0.129036      0.166481      -1.37154       2.60738       3.48798       3.90931       4.06967       4.37638       4.27062       4.07673       3.85484       3.54600       3.19884       2.86821       2.48295       2.10766       1.78802       1.46008       1.14119      0.897187      0.697620
  32  18 3912.3740    1.4487  6.6642 11.5145 -0.0020  0.0717   0.0149   0.2048    0.0289   0.0000   432.2729       7.27725       19.1019      -1.03727      -2.53111      -2.08683      -6.84388      -8.73350       4.71919      0.471717      -2.96332       1.13673       3.28295       3.00689      -3.86587      0.173328       1.15104      -1.08436       3.36244       4.51299       5.13018       5.41205       5.73226       5.51438       5.34896       5.03922       4.64252       4.18880       3.69606       3.20319       2.77421       2.29712       1.86353       1.50705       1.15463      0.900064
  32  19 4062.9969    1.1387  8.4714 11.2698 -0.0002  0.0926   0.0127   0.2677    0.0262   0.0000   440.8421       21.9938       15.8191       8.73908      -5.56222       6.85308      -4.76377       2.02595      -7.91830      -3.33520      -1.03053      -3.47815      -3.89375       1.46424      0.484217     -0.244131       1.80628       1.39203       4.34454       5.82149       6.54764       6.94439       7.23697       7.06396       6.92665       6.48550       6.01732       5.41732       4.76599       4.14897       3.52016       2.95690       2.39300       1.94978       1.49756       1.16746
  32  20 4213.1956    0.8942 10.0921 11.2174 -0.0021  0.1249   0.0141   0.3915    0.0265   0.0000   434.8927       4.01601       19.8925       10.8190       11.4449       5.93462       8.45389      -7.34239     -0.745833      -12.7618       3.58970      -7.90630      -2.45732     -0.889999      0.657176       3.43431       4.40479     -0.782732       5.82772       7.76993       8.84410       9.33451       9.74804       9.50261       9.14316       8.81962       7.88854       7.40176       6.44769       5.58902       4.81647       3.99144       3.27260       2.65431       2.01807       1.59300
  33   4 1633.2353    0.2672  0.2163  9.8069 -0.0161  0.0137   0.0108   0.0265    0.0263   0.0000   440.4222     -0.592136       22.2868       1.28489      -2.39546       1.08275      0.636304      0.249506      0.854901      0.354390      0.540153    -0.0753260     -0.258560      -1.06270     -0.504633    -0.0732247     -0.315703     -0.142270      0.550423      0.840311       1.00234      0.982146       1.13618      0.851585       1.11241      0.821121      0.937097      0.718431      0.627058      0.593303      0.404848      0.438696      0.295073      0.252517      0.189071      0.151697
  33   5 1823.8395    0.4358  0.3988  9.9943 -0.0028  0.0141   0.0116   0.0325    0.0335   0.0000   439.6287      0.442862       23.5314     -0.999596      -2.19505       1.30765     -0.357438      0.255096       1.54407     0.0291288      0.157019      0.171475      0.187673     0.0434368     -0.123997      0.124642    -0.0985669      0.270878      0.754137       1.06754       1.27068       1.35650       1.41472       1.36266       1.33239       1.20714       1.07179      0.961317      0.807001      0.686233      0.584377      0.482463      0.374033      0.278207      0.231705      0.187153
  33   6 2007.6085    0.6604  0.6084 10.2201 -0.0035  0.0161   0.0144   0.0388    0.0430   0.0000   441.4651     -0.581920       21.2779      0.356088      -1.37710     -0.258317     -0.276986      0.412157     -0.140130      -2.36312      -1.24254     -0.811321     -0.168068     -0.221885     0.0948813     -0.197475      0.263072      0.115661      0.746179      0.986919       1.13095       1.19632       1.23893       1.21678       1.19947       1.10280       1.06364      0.934990      0.824628      0.724515      0.621349      0.493138      0.407931      0.333171      0.272931      0.209963
  33   7 2187.3461    0.9573  0.7946 10.7029 -0.0007  0.0186   0.0180   0.0430    0.0529   0.0000   440.3005      -1.78888       20.8947      0.103986      -1.55589      0.152667      -1.25689    -0.0235889     -0.557152      -1.74121      0.796322     -0.997156     -0.182823      0.639140     0.0935022      0.223291     -0.142797     -0.169822      0.848516       1.15958       1.31441       1.33537       1.43389       1.40877       1.33176       1.33179       1.15197       1.08670      0.938793      0.843304      0.690518      0.596483      0.484491      0.388047      0.305095      0.246704
  33   8 2360.8411    1.3312  0.9869 11.4937 -0.0033  0.0228   0.0238   0.0529    0.0558   0.0000   440.2307      0.340358       20.0182      -1.40987      -1.82070      0.261923       1.14529      0.901448      0.838451       2.09039    -0.0963015     -0.426140     -0.461133      0.944203      0.650947     0.0659924      0.614765     -0.231385       1.11213       1.55786       1.77460       1.86458       1.91289       1.80297       1.68448       1.63538       1.53996       1.33221       1.27012       1.07522      0.941206      0.798553      0.635927      0.521032      0.423855      0.321654
  33   9 2529.1602    1.8557  0.9926 12.0823 -0.0023  0.0204   0.0329   0.0522    0.0573   0.0000   441.5601      0.580264       20.2364      0.150057      -4.26087      -1.89887      0.182151      -1.63010      0.806042      -1.27947      0.587621      0.938912      0.288383       1.20611     -0.643496     -0.895715     -0.103123      0.466378      0.974728       1.31738       1.41164       1.56240       1.55738       1.53827       1.52897       1.40998       1.31970       1.20133       1.07209      0.939253      0.827348      0.680122      0.568230      0.452288      0.355047      0.281278
  33  10 2695.0665    2.5578  0.9875 12.5927 -0.0002  0.0200   0.0444   0.0519    0.0605   0.0000   439.7247     -0.211188       16.6524     -0.781816     -0.457969     -0.710560      -1.74967      -4.02027     -0.384338     -0.295279       2.89007      -1.36002     -0.924360     -0.431607     -0.407487      0.316299     -0.233414      0.261346      0.917063       1.26391       1.40031       1.49707       1.54096       1.49561       1.44661       1.41302       1.22804       1.13684       1.05612      0.916370      0.821126      0.688446      0.555173      0.446929      0.349710      0.273434
  33  11 2858.5679    3.2015  0.9147 13.2115 -0.0052  0.0197   0.0580   0.0481    0.0577   0.0000   441.4754       2.88597       17.5681       2.80355     -0.230538       2.18620      0.621606    -0.0466431      -3.06556       2.31945       1.82447      -1.95585       1.19038      0.383202      0.320709    -0.0821950     -0.306919      0.610107       1.03205       1.42397       1.54758       1.65146       1.62900       1.52411       1.46112       1.42136       1.33522       1.30232       1.15162       1.00325      0.833149      0.705383      0.557310      0.435252      0.346580      0.279206
  33  12 3018.8338    3.7266  0.8937 13.6207 -0.0005  0.0189   0.0681   0.0493    0.0538   0.0000   438.8552       5.74753       17.7722      0.280005      -4.41720       1.31730      -1.12383      -3.33922     -0.142334      -1.25192       1.36068     -0.529343     -0.213456     0.0734208     0.0977482     -0.402134     -0.308530     0.0590326      0.853398       1.21017       1.32444       1.38898       1.46149       1.39679       1.42357       1.27115       1.21961       1.09232       1.01225      0.860711      0.760791      0.619219      0.503687      0.411314      0.326981      0.265682
  33  13 3176.0881    3.9507  0.9910 13.7033  0.0022  0.0199   0.0700   0.0531    0.0602   0.0000   436.4589       3.14741       16.8160     -0.701778      -1.41893      0.721609      0.506590     -0.535054       1.94413     -0.199298       2.76086      -1.79229      -1.23042    -0.0234656      0.249288    -0.0916621     0.0935517     -0.221271      0.942995       1.30111       1.44537       1.53543       1.60283       1.54444       1.53525       1.48745       1.29690       1.24790       1.04983      0.918566      0.766265      0.625228      0.513381      0.417791      0.339245      0.273223
  33  14 3331.4732    3.2833  1.5862 13.2997 -0.0002  0.0279   0.0493   0.0743    0.0603   0.0000   439.3361       7.64682       14.4382       5.16278       1.52710     -0.981627      -1.63056      -1.86825      0.998535     -0.937471      0.473044      -1.97913      0.742950       1.45515      0.976885      -1.62830      -1.17804     0.0536626       1.28203       1.77335       1.98590       2.04852       2.09217       2.13432       2.05112       1.92831       1.84980       1.61838       1.41261       1.25989       1.07367      0.900075      0.744963      0.621928      0.464883      0.372138
  33  15 3485.8072    2.7005  2.4444 12.7732 -0.0004  0.0343   0.0325   0.0930    0.0419   0.0000   444.6327       9.40395       8.72762      -2.39160       6.63789     -0.970452      -3.15657      -2.97158      -1.43814      -4.43574       1.48230       1.13800       1.37774      0.368057     0.0553865     -0.236251      0.196532     -0.535967       1.58515       2.16903       2.39271       2.48141       2.66124       2.50135       2.47562       2.41464       2.15910       2.04097       1.77236       1.52911       1.35515       1.12234      0.931499      0.743582      0.596139      0.466683
  33  16 3639.2889    2.1288  3.6493 12.2802  0.0000  0.0445   0.0222   0.1183    0.0323   0.0000   445.6696       2.17130       6.54026       9.84152       2.53543      -4.75981      -10.5149      -2.91692     -0.341511      -4.27687      -5.29024      0.207946     -0.817818       1.36472    0.00655671     -0.342282      0.185634     -0.256398       2.07045       2.79033       3.17207       3.33874       3.54667       3.44822       3.27066       3.15389       2.89368       2.61996       2.31745       2.00880       1.76364       1.46236       1.20364      0.966078      0.747100      0.594609
  33  17 3791.8445    1.6969  5.4215 11.7832 -0.0001  0.0579   0.0164   0.1641    0.0288   0.0000   439.9246       6.06440       19.8657      -1.92942      -10.5479       12.7660      -4.57966      -4.07836       2.15541      -3.45993       3.72835       3.37580     -0.301373      -2.47882       1.84979      0.814051      0.443174      0.334187       2.67280       3.60179       4.06171       4.20592       4.51510       4.43211       4.19472       3.97710       3.68987       3.31736       3.00969       2.63127       2.31415       1.93803       1.59305       1.29547       1.00174      0.776232
  33  18 3943.6304    1.3671  7.0221 11.4676 -0.0004  0.0737   0.0139   0.2121    0.0272   0.0000   437.4322       1.42982       14.9411       12.4126      -5.30774      -10.5108      -9.00757       5.55160       3.81243    -0.0542556     -0.115871      -2.93895       4.08888      -4.71425     -0.241128       1.92977       1.49565     -0.465558       3.44599       4.53611       5.24320       5.44117       5.82480       5.65677       5.49534       5.22623       4.75498       4.34221       3.85186       3.32561       2.86297       2.39072       2.00286       1.59743       1.25296      0.977992
  33  20 4245.8069    0.8138  9.8636 11.1972  0.0042  0.1332   0.0145   0.4164    0.0277   0.0000   446.3529       21.6706       20.8282      -5.45811      -17.2066       3.40182      -13.5298       13.4013      0.354325      -19.0992      -3.70728      -10.3469      -7.18272      0.888473      -1.58132       3.42968       4.36056      -2.71805       5.93645       7.92047       9.21594       9.44002       9.83481       9.96939       9.50758       9.23710       8.38958       7.61860       6.80343       5.92978       5.08874       4.25004       3.51468       2.88589       2.20779       1.73995
  33  21 4396.2298    0.5431  9.9275 11.1943 -0.0013  0.1926   0.0211   0.7666    0.0306   0.0000   426.3282       18.2188       39.5822       25.6873      -18.2009       1.47045       19.2526     -0.126913      -28.2833       10.8227      -11.8525      -16.4514      -1.45839       11.6381      -2.92162       2.53919      -8.28636     -0.366594       8.46641       11.5265       13.2446       14.0141       14.4952       14.3398       13.7301       13.2658       12.0764       11.1328       9.89683       8.53273       7.46465       6.18364       5.14173       4.15990       3.18769       2.52926
  34   5 1841.2447    0.4664  0.4394  9.8924 -0.0036  0.0142   0.0118   0.0326    0.0356   0.0000   441.7860      0.166270       22.0123      -1.25284      -2.22463     -0.252692      0.261315       1.27567       1.37962      0.656307     -0.229249       1.14813      0.194279      0.303273     -0.758497      0.163789     -0.344759    0.00519557      0.637554      0.833088       1.02013      0.969083       1.05975       1.04380      0.999354       1.01553      0.883614      0.812378      0.735591      0.644597      0.533905      0.458771      0.383369      0.297447      0.251008      0.193521
  34   6 2026.3428    0.6839  0.6230 10.2455 -0.0006  0.0157   0.0144   0.0382    0.0436   0.0000   440.8110      -2.01291       20.9815     0.0246769      -1.92002      0.319181      0.198214     -0.514180       1.27998      -1.44266      0.606282     -0.702852      0.243805      -1.36026      0.591487      0.208012     -0.306073     0.0753119      0.740797      0.961270       1.04070       1.12875       1.17684       1.13717       1.17214       1.09581      0.981711      0.926730      0.812956      0.727194      0.609597      0.521173      0.420280      0.347159      0.280143      0.220907
  34   7 2207.0105    0.9690  0.7998 10.8414  0.0005  0.0191   0.0185   0.0453    0.0502   0.0000   438.7891     0.0766937       19.0672       2.25862       1.91456       3.31092      0.133103      -2.39539    -0.0227870      0.936115      0.810121     -0.486049      0.245555      0.216284     -0.265557     -0.496299    0.00954571    -0.0252965      0.888488       1.25649       1.27615       1.42820       1.40311       1.39461       1.44501       1.36993       1.27744       1.10639       1.00241      0.824465      0.761915      0.624027      0.534833      0.420688      0.334642      0.266689
  34   8 2381.2429    1.4093  0.9822 11.6063 -0.0009  0.0208   0.0256   0.0525    0.0564   0.0000   440.4104      -1.60745       20.1442      0.455751      -7.23538     -0.316753       3.46810       2.03592      -3.16627     -0.663338      0.664051      -1.07008       1.10408      0.145043     -0.376122     -0.584940     -0.224627     0.0147051      0.995432       1.33722       1.45221       1.56636       1.66536       1.64929       1.60892       1.49031       1.37711       1.23536       1.11740      0.964937      0.834684      0.704108      0.570886      0.462386      0.365601      0.297708
  34   9 2550.6798    1.9507  1.0052 12.1451 -0.0006  0.0206   0.0337   0.0523    0.0589   0.0000   441.8723      0.311427       20.6662       1.73646      -2.00418      0.491940       1.02628       1.12434     -0.956119     -0.822852       1.95878      0.660658      -1.31724      0.507553      0.885991     -0.132637     -0.175567     -0.271250      0.949116       1.30400       1.41341       1.55446       1.58816       1.56522       1.52453       1.43798       1.37355       1.23086       1.11113      0.899860      0.827963      0.701922      0.556097      0.479346      0.377750      0.299941
  34  10 2717.9378    2.6322  0.9062 12.7832 -0.0023  0.0184   0.0473   0.0499    0.0532   0.0000   440.3777       1.79823       17.8618     -0.231363      -2.41796       1.07909      0.738070      -2.23600      0.268268      -1.09681     -0.157827     -0.947979     -0.607232     0.0958498      0.970452      0.212207      0.690199      0.660597      0.840323       1.14701       1.24677       1.36314       1.39517       1.35539       1.39115       1.24839       1.20537       1.11278      0.974649      0.839804      0.721480      0.608710      0.503339      0.423010      0.322896      0.268626
  34  11 2882.9539    3.5088  0.8799 13.0465 -0.0015  0.0177   0.0612   0.0445    0.0652   0.0000   440.9858       3.71291       15.9241       2.19516      -4.71934     -0.641311       1.45824     -0.497168      -1.87450      -2.89010      0.581069     -0.832931     0.0851164      0.132839     -0.220305     -0.610488      0.739808     -0.243505      0.839269       1.12523       1.19823       1.29392       1.36514       1.30547       1.29187       1.23346       1.16874       1.08084      0.893560      0.822272      0.721568      0.596866      0.514217      0.408381      0.331033      0.257941
  34  12 3044.4433    3.8819  0.8294 13.6990 -0.0032  0.0177   0.0727   0.0444    0.0530   0.0000   440.3008       3.93513       16.1672      -2.52803     -0.774997       1.19679     -0.409547      -4.65480       1.11822    -0.0791528      0.423932      -1.94926      0.419623     -0.268402     -0.238110     -0.837896      0.124698      0.361810      0.836499       1.10114       1.17394       1.30507       1.37462       1.30286       1.27934       1.26352       1.13312       1.03253      0.930899      0.813757      0.707461      0.588375      0.502010      0.397713      0.324421      0.245164
  34  13 3202.7847    3.7505  1.1490 13.7555 -0.0014  0.0225   0.0642   0.0614    0.0600   0.0000   438.2813       4.88013       16.9437      -3.32061      -3.11319       3.74194       1.40452      -1.05385      0.516468      -2.22902       1.20639     -0.477484      0.123910     -0.908981    -0.0322226      0.641017      0.278477      0.171442       1.08480       1.46248       1.65896       1.72753       1.79764       1.70403       1.64090       1.53475       1.40718       1.34210       1.23244       1.11289      0.959815      0.842217      0.689906      0.545762      0.443498      0.353050
  34  14 3359.2494    3.1778  1.7833 13.2374 -0.0020  0.0277   0.0444   0.0775    0.0489   0.0000   440.1118       1.49353       16.9025       4.18348      -4.31906     -0.753162      0.911523       4.38752      -1.29600      -2.06781      0.646945     -0.561078       1.49170     0.0846018     -0.801437     -0.452876       1.37357      0.199650       1.28116       1.73074       1.92687       1.99678       2.11553       2.06694       2.03233       1.96744       1.82798       1.64028       1.46464       1.27152       1.08618      0.931709      0.757928      0.632498      0.500084      0.402412
  34  15 3514.5105    2.5731  2.6981 12.6765 -0.0015  0.0366   0.0299   0.0964    0.0403   0.0000   440.6792       2.74403       9.22102     -0.444584       3.17509       1.17603      -2.07359      -2.17748      -3.56627      -4.72572       1.50651      -2.11101     -0.115624      -1.25209     -0.635467     -0.617339      0.519597      0.394380       1.65220       2.26308       2.55836       2.76271       2.82537       2.84662       2.75222       2.59956       2.45071       2.15722       1.93661       1.65960       1.44461       1.23541      0.973709      0.821682      0.636387      0.513511
  34  16 3668.7166    2.0249  4.3720 12.0322 -0.0005  0.0474   0.0194   0.1338    0.0301   0.0000   443.8648       4.20488       8.86337       5.51290       6.68000      -5.48622      0.175269      -2.68787      -4.26719     -0.526947      -2.14694      -2.36732      0.317668     -0.277985      0.555532       1.37826      0.998509     -0.635920       2.12092       2.81470       3.29268       3.34952       3.58978       3.55197       3.39177       3.27701       3.02887       2.76560       2.47047       2.13693       1.83236       1.54635       1.29644       1.07320      0.832490      0.656148
  34  17 3822.0035    1.5871  5.7289 11.7557 -0.0005  0.0617   0.0159   0.1758    0.0277   0.0000   435.9173       8.79142       17.5891     -0.644931       3.95947      0.510265      -11.2964      -2.73624      0.334254       4.37188      -7.92389     -0.698174       2.12921      0.365781     -0.107459      -1.44440      -1.03602   -0.00587482       2.77259       3.72717       4.32563       4.38657       4.64777       4.58215       4.38032       4.30631       3.93158       3.58143       3.23864       2.84199       2.42548       2.06597       1.71595       1.39895       1.10356      0.872951
  34  18 3974.4833    1.3196  7.3265 11.4296 -0.0014  0.0758   0.0137   0.2205    0.0263   0.0000   438.3990       10.6916       12.4179       6.77620       10.6291      -7.69261      -5.22850      -7.60272       3.71036       2.17028      -4.89869      0.366364       4.90250   -0.00785378       3.76745     -0.554357     -0.197983     -0.954341       3.42726       4.58970       5.23479       5.42011       5.75568       5.64576       5.39517       5.20017       4.84336       4.34662       4.01167       3.47271       3.03881       2.55109       2.15441       1.72741       1.37616       1.07725
  34  19 4126.5276    0.9945  9.0484 11.3098 -0.0008  0.1057   0.0136   0.3233    0.0261   0.0000   429.3844      0.312388       25.9072      -5.43095      -10.6484       8.88687       1.08898      -16.5461      0.214344       8.69591      -2.20795       3.80438      0.448011     -0.595297      -1.39258     0.0848437     -0.475844       3.20701       4.68829       6.31568       7.14220       7.49933       7.89946       7.82401       7.45157       7.24770       6.66387       6.11809       5.43986       4.81249       4.16599       3.52633       2.92428       2.39938       1.89690       1.47083
  34  20 4277.6390    0.7902 10.2852 11.1754  0.0004  0.1342   0.0138   0.4357    0.0258   0.0000   421.7911       5.23715       27.8940      -11.6427      -10.9249       12.6409      -11.0652      -2.10971       24.7790      -1.53877      -2.24849       9.91341      0.910504      -6.15535      -1.50128     -0.437585       2.25622      -3.05618       6.01302       7.79929       9.16177       9.53100       9.93921       9.81070       9.62953       9.14150       8.42657       7.83310       6.99089       6.07076       5.25671       4.42342       3.68806       2.99216       2.38782       1.90159
  35   4 1665.9412    0.2916  0.2353  9.7917 -0.0101  0.0109   0.0106   0.0256    0.0266   0.0000   439.8608     -0.110434       20.2654      0.647494      -2.45542     -0.506218       1.83028      0.998393      -1.65236     -0.377910      0.771659      0.325626     0.0525231     -0.319853      0.461056     -0.154988     0.0287998     0.0909889      0.558801      0.692787      0.818889      0.853055      0.919583      0.836908      0.811475      0.798239      0.763294      0.678500      0.545868      0.509728      0.478811      0.411502      0.365508      0.272379      0.214419      0.180760
  35   5 1858.4588    0.4588  0.4042 10.0377 -0.0031  0.0149   0.0119   0.0316    0.0339   0.0000   439.6863      -2.82424       20.8624      -1.18884      -2.64233      0.782890       1.02379    -0.0592817       1.19474       1.01180     -0.399990     -0.328419      0.112858      0.358037     -0.247349      0.421294      0.207495     -0.159368      0.845523       1.28494       1.56265       1.79246       1.86658       1.90827       1.82306       1.67106       1.48100       1.29574       1.08652      0.884074      0.691479      0.555578      0.437536      0.357344      0.261205      0.207118
  35   6 2044.8413    0.7098  0.6755 10.2766 -0.0008  0.0177   0.0142   0.0397    0.0457   0.0000   442.2473       1.10569       20.6284      -1.71822      -5.11667      0.865517      0.866996      -1.66949      -2.22734       1.08148       1.38952     0.0692136      0.152819      0.290046      0.148913      0.664756      0.138730    -0.0929006      0.750743       1.07810       1.10485       1.24173       1.20326       1.29417       1.19484       1.17845       1.05595       1.00340      0.852849      0.791036      0.676387      0.588791      0.495872      0.394744      0.330011      0.251191
  35   7 2226.3986    1.0431  0.8286 10.8855  0.0004  0.0186   0.0189   0.0448    0.0511   0.0000   440.0026       2.69941       19.5094      -3.33719      -2.31051      0.365507       1.05732     -0.581882     -0.291017       1.18429      0.266849     -0.322846     -0.925119      0.883272      0.250156     -0.151463      0.584661     0.0110267      0.784985       1.12342       1.22068       1.35396       1.37188       1.34354       1.24953       1.24210       1.13049       1.04470      0.968439      0.827920      0.745452      0.631044      0.520600      0.422539      0.366713      0.269576
  35   8 2401.3321    1.4684  0.9872 11.6153 -0.0045  0.0201   0.0254   0.0511    0.0556   0.0000   443.3286     -0.123542       18.7757      -1.03816      -4.46712      -2.37289       1.14512    -0.0242534       1.52276     -0.748405     -0.933886     -0.703988      0.461710      0.261303     -0.983910     -0.830356     -0.104236      0.413004      0.938632       1.26510       1.37903       1.48284       1.50276       1.47707       1.49739       1.43546       1.35109       1.20206       1.07267      0.922656      0.785224      0.670093      0.568511      0.461516      0.374301      0.293062
  35   9 2571.8187    2.0497  1.1234 12.0782 -0.0010  0.0213   0.0330   0.0558    0.0630   0.0000   441.1521       1.67806       22.2545      -3.53802      -1.89580     0.0370483      0.129491     -0.580829      0.932875     -0.884275     -0.229793     -0.449895     -0.474873     -0.258945      -1.06670     -0.464980     -0.296815     -0.190904      0.952242       1.24346       1.36274       1.50438       1.55033       1.56496       1.53784       1.45468       1.37202       1.19019       1.08022      0.965935      0.842086      0.709445      0.577982      0.466897      0.389762      0.302330
  35  10 2740.4925    2.8060  0.9361 12.7614 -0.0024  0.0185   0.0483   0.0481    0.0580   0.0000   440.9398       1.40430       19.2092     -0.474720      -3.17175     -0.252512       2.62210       1.40554    -0.0161794    -0.0340344       1.09917     -0.660875     -0.309875     0.0208946     -0.105405     -0.637402       1.09754      0.244664      0.852186       1.16179       1.20789       1.27981       1.30791       1.38786       1.32087       1.29639       1.18010       1.06885      0.942369      0.849191      0.732222      0.617830      0.519395      0.421816      0.341870      0.272837
  35  11 2906.8245    3.4537  0.8593 13.4176  0.0033  0.0175   0.0614   0.0456    0.0525   0.0000   439.4030       3.27468       16.1700      0.412874     -0.459109       1.25882      -3.13097      0.774064       2.06930      -2.44284      0.873461     -0.966061     -0.227647      0.168149      0.924346     -0.394794      0.152548     -0.413360      0.794021       1.08415       1.17974       1.23664       1.26916       1.30539       1.29379       1.24021       1.15239       1.05298      0.883348      0.787902      0.681239      0.585522      0.473800      0.408255      0.318467      0.256183
  35  12 3069.6668    3.9688  0.9144 13.7653 -0.0006  0.0184   0.0704   0.0497    0.0536   0.0000   439.2736       2.03938       17.2390       2.43842      -3.17046      -2.71408      0.108205      -1.00254      -1.28117      -1.83451     -0.287439     -0.669614     -0.552649     -0.249326     -0.478824     -0.977082     -0.412689     0.0858524      0.792681       1.17029       1.19732       1.35977       1.37082       1.38834       1.31903       1.26644       1.16065       1.09817      0.953231      0.865679      0.730294      0.606162      0.514023      0.400208      0.337766      0.261423
  35  13 3229.1901    3.7625  1.1804 13.7503 -0.0013  0.0220   0.0631   0.0614    0.0585   0.0000   439.0196       3.75515       19.7878      0.924019      0.956498      0.269693      -1.83232      -1.19265     -0.544017       1.92184       1.57660      -1.77147     -0.718824     -0.178667      0.414051     -0.108425     -0.588203   0.000742305       1.01311       1.40609       1.54981       1.71921       1.76509       1.71247       1.65888       1.59845       1.44400       1.30756       1.19836       1.08380      0.884813      0.800137      0.648707      0.544623      0.424976      0.335510
  35  14 3386.6628    3.1319  1.8298 13.2269 -0.0018  0.0286   0.0424   0.0765    0.0455   0.0000   442.9927       7.42017       16.5539      -1.86832      -2.25724      -3.44443      -3.28222      -2.14680    -0.0929719      -1.90014     -0.150816    -0.0626971     -0.208913     -0.383323       1.04179      0.417768     -0.728905     -0.327457       1.27269       1.74578       1.93648       1.97269       2.18136       2.02875       2.03643       1.97917       1.79049       1.71314       1.48783       1.31100       1.13553      0.957848      0.821110      0.664380      0.535612      0.424010
  35  15 3542.8286    2.4640  2.9822 12.5459 -0.0006  0.0376   0.0274   0.1019    0.0391   0.0000   443.3810       5.71360       5.52079       1.50708       4.41841      0.813409      -5.94718      -3.23782       2.09479      -1.14151     0.0736064       3.35895      0.271867      -4.38356       1.66471       2.05323      -1.51842      0.261894       1.64488       2.20291       2.50409       2.64171       2.74517       2.68866       2.71385       2.54680       2.32810       2.17044       1.95614       1.71053       1.48534       1.32281       1.06353      0.876355      0.697288      0.550290
  35  16 3697.8032    1.9779  4.4592 11.9060 -0.0005  0.0474   0.0183   0.1305    0.0312   0.0000   440.7117       9.77529       18.0958      -2.60020      -8.02197       7.10113      -3.23827      -3.36455       4.49361       2.73406       5.35007       2.65440      -2.91159      -1.17949       3.42904       3.19962     -0.401126      0.503502       2.05615       2.79074       3.14622       3.37947       3.46423       3.48161       3.40077       3.28387       2.99115       2.73237       2.49193       2.12489       1.88057       1.58781       1.31232       1.09113      0.869715      0.691182
  35  17 3851.6531    1.5511  6.1254 11.6361  0.0002  0.0626   0.0148   0.1787    0.0271   0.0000   439.7676       10.5184       10.2129       1.28555      -1.28053      -2.83556      -10.5914      -5.13584       7.88284      -5.07174       8.22867       2.84165      -3.22064      -1.61575       2.89796       1.92200     -0.275901       1.05345       2.72920       3.57432       4.11982       4.33408       4.61377       4.59895       4.42063       4.23980       3.91464       3.52588       3.23494       2.82887       2.49263       2.11123       1.75002       1.44850       1.13713      0.907288
  35  18 4005.1234    1.2255  7.7186 11.4266 -0.0006  0.0822   0.0134   0.2404    0.0255   0.0000   439.5016       26.7241       20.3752      0.226737      -14.3283      -3.81081       3.75447      -4.11621     -0.225848       1.46317      -6.86836       5.35568       1.93280     -0.115481      0.646529       2.35695      -1.18790      -2.62796       3.58118       4.73338       5.42183       5.73874       5.94179       5.97837       5.85642       5.55371       5.22278       4.71112       4.25373       3.68441       3.20000       2.74441       2.28423       1.91261       1.47468       1.18287
  35  19 4157.6947    1.0098  9.8184 11.2645 -0.0021  0.1133   0.0137   0.3393    0.0261   0.0000   433.2041       11.2466       36.7113      -19.0535       1.82153      -10.0568       3.30034      -3.55737       10.8781       3.65054      -4.39679      0.364810       3.04279      0.629139      -8.62959      -1.54632       7.13758     -0.608466       4.76975       6.45115       7.38858       7.54160       8.15876       8.17882       7.81664       7.56056       6.89027       6.46482       5.74686       5.10060       4.38069       3.75677       3.12588       2.59345       2.02579       1.63674
  35  20 4309.3166    0.7392 10.8368 11.1832 -0.0047  0.1551   0.0142   0.4842    0.0250   0.0000   428.6673      -3.27658       31.0757       18.3619      -9.37752      -9.00700       20.2255      -26.7640       1.61606      -10.5107      -2.83344      -7.39857      0.889539      -1.60570      -3.78042      -3.19317       1.22752     -0.929121       6.49210       8.74454       10.1450       10.3749       11.2360       10.8685       10.6739       10.3931       9.50479       8.77718       7.79365       6.97408       5.94250       5.12752       4.27477       3.53058       2.76020       2.20363
  35  21 4461.6294    0.4599  9.6646 11.1438 -0.0585  0.2316   0.0271   1.0478    0.0361   0.0000   407.9764       20.7842       28.4548       10.3755      -43.1769      -4.27498       23.1354      -4.98183      -10.2225      -7.96192      -20.8175      -19.1290      -3.13551       8.26513       13.9462       3.70436      -8.65896       1.05502       9.38058       12.7505       15.0413       15.0604       16.5554       15.8987       15.4620       14.9431       13.8404       12.7922       11.3416       10.2947       8.78867       7.60379       6.30125       5.18333       4.04876       3.22498
  36   5 1875.4154    0.5114  0.4157 10.0465 -0.0038  0.0132   0.0128   0.0299    0.0349   0.0000   440.6522      0.602937       19.8608      -1.33302      -1.28815     -0.730049     -0.627733     -0.279774       1.57625      0.800269      0.136512     -0.372562       1.24640    -0.0521095      0.183322      0.575236     -0.188400    -0.0616753      0.597956      0.869072      0.965708       1.02796       1.07924       1.06451       1.06477       1.01258      0.952077      0.841956      0.753844      0.638214      0.564775      0.463398      0.375703      0.317903      0.249682      0.204077
  36   6 2063.1204    0.7457  0.6465 10.4124 -0.0017  0.0156   0.0150   0.0407    0.0442   0.0000   441.9519     0.0391790       21.8564     -0.696996      -2.86899       1.00412     -0.435324      0.279522     -0.139576    -0.0328465      0.922165      -1.22664     -0.727881     -0.989282    -0.0118349       1.12262      0.628535     -0.249379      0.710064      0.971816       1.09760       1.15337       1.21407       1.20628       1.16922       1.12633      0.992621      0.980500      0.822827      0.765760      0.628102      0.591206      0.446743      0.408115      0.310917      0.236679
  36   7 2245.5189    1.0624  0.9123 10.9793 -0.0031  0.0192   0.0186   0.0486    0.0520   0.0000   440.3008       1.36754       20.6292     -0.265465     -0.780389     -0.303184     -0.697895      0.579535      -1.60084      0.788721      -1.78012     -0.345031      0.144624      0.314480      0.157697      0.854346     -0.517774     -0.603476      0.808612       1.07657       1.17627       1.32161       1.37962       1.35507       1.27997       1.24037       1.15495       1.10661      0.953417      0.861253      0.746779      0.645781      0.536064      0.430389      0.363140      0.278227
  36   8 2421.1178    1.5614  1.0245 11.6615 -0.0021  0.0203   0.0262   0.0518    0.0569   0.0000   441.7151       1.36022       21.5390      0.899704      -2.65692     -0.718002       1.46489      -1.33354      0.442608      -1.52650     -0.628688       1.10452      -1.05783      -1.24847      0.821077    -0.0561922    -0.0821522     0.0168605      0.914182       1.22868       1.34963       1.44156       1.48468       1.43675       1.51043       1.46590       1.33197       1.21986       1.05592      0.888897      0.814407      0.695786      0.583625      0.491657      0.390117      0.307363
  36   9 2592.7441    2.2182  0.9751 12.3135 -0.0019  0.0192   0.0374   0.0491    0.0575   0.0000   441.3494       2.12656       20.3561      -1.36045      -4.11661     -0.677572       1.01052     -0.182718      -3.74531      0.975332     -0.422255      0.579027      0.776812      0.113286      0.481347     -0.297877      0.382356     -0.525690      0.801203       1.14043       1.20097       1.35140       1.37847       1.36496       1.35235       1.30988       1.22518       1.14385      0.982614      0.875308      0.716772      0.642640      0.532715      0.438742      0.344212      0.285787
  36  10 2762.7328    2.8578  0.9599 12.8444 -0.0002  0.0193   0.0477   0.0481    0.0575   0.0000   442.2906       3.38602       15.6553      0.218818     -0.262085       2.71585      0.774181      -1.03377      -1.13838      -1.37082     -0.221415      0.449226       1.43863      -1.12931     -0.420059     0.0503349      0.779378      0.341851      0.773589       1.11411       1.19783       1.26856       1.33560       1.36480       1.32250       1.25462       1.16493       1.06915      0.978143      0.867814      0.741790      0.624668      0.518472      0.425953      0.349932      0.279949
  36  11 2930.2714    3.6538  0.8847 13.3735 -0.0007  0.0177   0.0625   0.0440    0.0549   0.0000   441.9725       2.18616       19.0143       1.22773      -2.59294       1.74208     -0.463357      -2.06291      0.821602      0.609649      0.524544      0.174565       1.02584      0.161085     0.0608753     -0.326827      0.212515     -0.133301      0.755039       1.04391       1.13266       1.17934       1.23239       1.23042       1.22468       1.20648       1.08308       1.03983      0.905891      0.785329      0.703436      0.592884      0.501868      0.418683      0.322378      0.271929
  36  12 3094.3166    3.8150  1.0332 13.7956 -0.0012  0.0204   0.0647   0.0546    0.0546   0.0000   439.7819       2.61238       17.7419     -0.793339      -4.46417      -1.23492     -0.996379      -2.49026     -0.741349     -0.531965       1.94633      -1.61218      0.825681      0.424055     -0.470112      0.666059      0.591945     -0.686332      0.879179       1.14540       1.22124       1.39128       1.47805       1.36928       1.38713       1.36812       1.23940       1.13004       1.02901      0.915357      0.777869      0.677099      0.583769      0.472264      0.377015      0.305724
  36  13 3255.1055    3.7638  1.2256 13.6114 -0.0022  0.0220   0.0592   0.0601    0.0580   0.0000   439.1524       8.21235       18.7588      0.801057      -3.16911       2.73244      0.106061      -4.03649     -0.674830     -0.912494      0.511321      -3.49181       1.19938      0.548864     -0.300316     0.0224395     0.0708434     0.0184312      0.965723       1.32282       1.38502       1.56777       1.59134       1.63050       1.59076       1.53515       1.38355       1.29098       1.14381       1.01634      0.865448      0.740903      0.632674      0.520735      0.410129      0.330840
  36  14 3413.7087    3.0784  1.9630 13.0120 -0.0019  0.0286   0.0393   0.0780    0.0446   0.0000   442.6069       4.32396       10.8780       2.70089      -2.78847     -0.627543      -5.53578      -5.22437      0.948098      -4.94568       1.30926      -4.20287      -1.92834       1.10980     0.0712350      -1.55137     -0.329940      0.369815       1.20469       1.60873       1.81776       1.88344       2.06733       2.00121       1.95956       1.92706       1.73824       1.59806       1.42586       1.29333       1.13359      0.984157      0.803795      0.674842      0.535003      0.425916
  36  15 3570.7516    2.2976  3.1925 12.6074 -0.0019  0.0399   0.0255   0.1086    0.0339   0.0000   439.2353       7.63450       9.16451      0.322406       3.51496      -3.77782      -10.6280      -2.09996       1.66146      -1.36285      -1.48021      -1.23339      0.158684    -0.0382175     -0.748837      -1.56098     0.0304742     -0.829583       1.69860       2.30618       2.51918       2.70535       2.79862       2.81144       2.73481       2.63290       2.49786       2.22106       2.08324       1.79999       1.60327       1.38087       1.15726      0.964870      0.743772      0.614546
  36  16 3726.6881    1.9050  4.8326 11.9249 -0.0023  0.0489   0.0174   0.1410    0.0288   0.0000   437.1356       4.99905       24.6867       1.59840      -4.27108       1.27571     -0.456537       1.20589     -0.207697      -2.57672       8.01227      -1.30988      0.533449      -1.55736    -0.0976090      0.618283     0.0905664    -0.0416368       2.12107       2.80863       3.21139       3.36569       3.61298       3.57250       3.47256       3.28242       3.05430       2.77581       2.54450       2.26180       1.95842       1.69685       1.41155       1.18217      0.933638      0.753432
  36  17 3881.5551    1.4786  6.6741 11.6476 -0.0016  0.0679   0.0145   0.1979    0.0260   0.0000   435.5558       6.19598       10.4196      0.875791       1.18126      0.299022       5.36129      -9.68981       5.05307       3.28894      -11.0186      -4.16689       5.07872      0.388433     -0.392592     -0.616153      0.708380      -1.74569       2.82672       3.88951       4.45572       4.74211       4.90601       4.88922       4.80161       4.53322       4.23569       3.91528       3.52027       3.12460       2.69293       2.31890       1.93501       1.59481       1.26626       1.01677
  36  18 4035.5302    1.1453  7.8600 11.4601 -0.0013  0.0880   0.0135   0.2542    0.0254   0.0000   438.0778       17.2252       12.6351      -4.41467      -12.0390       1.05955       6.87143       1.85195      -3.18215      -9.41990      0.972675      -3.96282       5.66378     -0.752028      -3.67136      -2.36442       1.34381     -0.497218       3.63070       4.92488       5.58918       5.96898       6.25375       6.21815       5.98990       5.86337       5.30721       5.00303       4.54198       3.96350       3.46675       3.01654       2.49177       2.06808       1.63688       1.30168
  36  19 4188.9165    0.8743  9.3173 11.3302 -0.0034  0.1176   0.0140   0.3704    0.0262   0.0000   431.4150       1.22477       25.4674       10.2805      -12.0409       3.57200      0.140129      -11.0846      -2.79020      -9.15698      -12.7295      -2.39620       15.4371      -7.50209      -9.33754       4.25451       2.64231     -0.645303       4.93335       6.47330       7.49348       7.91313       8.28749       8.08355       8.18996       7.67780       7.18256       6.66128       5.95738       5.40247       4.56914       4.02157       3.34969       2.78479       2.21881       1.77668
  37   4 1697.5953    0.3159  0.2520  9.8515 -0.0025  0.0121   0.0100   0.0238    0.0262   0.0000   441.6513     -0.287749       21.1003     -0.413662      -1.77574     -0.142775      0.101371    -0.0809019      0.466819      -1.08515    -0.0831709      0.475423    -0.0816444     -0.102702      0.216655     -0.143855     0.0898686    -0.0987906      0.675566      0.931508       1.00474      0.988629      0.902219      0.820227      0.740669      0.731577      0.728609      0.751804      0.735497      0.667263      0.622040      0.556010      0.455443      0.357737      0.263425      0.198512
  37   5 1892.1844    0.5089  0.4466 10.0234 -0.0011  0.0143   0.0119   0.0299    0.0343   0.0000   441.6601     -0.131421       21.0923     0.0410538      -3.32311       1.84201       1.08461     -0.385861     -0.694075      0.172499      0.625232     -0.135354     -0.167052     -0.393024     0.0535070      0.341056    -0.0632288     -0.125706      0.634840      0.883014      0.941223       1.07671       1.09784       1.11329       1.11233      0.994613      0.877655      0.851551      0.761246      0.693194      0.562022      0.503150      0.410542      0.355752      0.278913      0.219582
  37   6 2081.1545    0.7724  0.6727 10.3474 -0.0012  0.0155   0.0149   0.0387    0.0451   0.0000   440.7020      -1.96631       20.1101      0.249431      -3.78183      -1.90865     -0.468690       1.95253     -0.518966      -1.24215      0.144713      0.455660     -0.534501     -0.184829    -0.0999878     -0.128422     0.0650172     -0.165425      0.702319      0.936780       1.05513       1.10494       1.17883       1.16536       1.09471       1.08131      0.988557      0.895886      0.853996      0.781376      0.693306      0.592817      0.519340      0.417839      0.335821      0.268652
  37   7 2264.3474    1.1358  0.9263 10.9484 -0.0015  0.0192   0.0191   0.0468    0.0536   0.0000   441.0290     -0.980560       20.2245    -0.0834850      -3.55071      0.716016     -0.358972     -0.817984      -3.04548      0.233323      0.864640      -1.15370      0.483550     -0.297027       1.18931    0.00102111    -0.0574448      0.263247      0.787176       1.07120       1.16530       1.30868       1.36384       1.31162       1.32550       1.26839       1.15764       1.10066      0.965751      0.869916      0.721573      0.675272      0.530560      0.465466      0.356099      0.293637
  37   8 2440.6588    1.6419  1.1465 11.4779 -0.0005  0.0205   0.0255   0.0549    0.0662   0.0000   441.5262      0.469920       19.3938      0.389233      -3.02571      -1.32093       1.38701       2.60724      -1.42262     -0.530731       1.40041     0.0859711      0.595811     -0.400497    -0.0965238      0.525181     0.0332425    -0.0486657      0.904450       1.16610       1.30649       1.39814       1.48455       1.44831       1.41561       1.37555       1.30640       1.16986       1.07123      0.945024      0.827017      0.713606      0.599210      0.516463      0.401496      0.332576
  37   9 2613.3776    2.2637  0.9795 12.4711 -0.0021  0.0189   0.0387   0.0507    0.0547   0.0000   439.6033       1.33452       19.1249       2.00480     -0.465873      -1.38040     -0.447500      -3.84761       3.19943     -0.699915     -0.985979      -1.88695      -1.30350     -0.272655       1.09132      0.711177      0.102067     -0.153778      0.818567       1.06421       1.16625       1.29619       1.31013       1.32269       1.30783       1.23667       1.13689       1.05875       1.02320      0.840807      0.782528      0.662700      0.559962      0.475351      0.383424      0.300216
  37  10 2784.5722    2.9585  0.9654 12.9277 -0.0008  0.0187   0.0488   0.0477    0.0564   0.0000   442.4960       1.27612       19.1998      -1.28938      -3.46220     -0.796814     -0.242919     -0.534724      -2.42703     -0.602667      0.449464      0.947817     -0.392513     -0.936927     -0.174579     -0.295238     -0.408578     -0.161413      0.786635       1.07035       1.13185       1.20543       1.31776       1.28278       1.31149       1.18497       1.13178       1.02183      0.979379      0.872105      0.740744      0.653484      0.549726      0.468366      0.373108      0.300813
  37  11 2953.3260    3.6152  0.8810 13.6128 -0.0007  0.0177   0.0624   0.0457    0.0491   0.0000   440.8940       1.29159       17.6928       2.00582      -3.71844      0.403055      0.565519     -0.221937       2.68044      -1.38343      0.192763     -0.154056     -0.222219     -0.277652     -0.383574     0.0717395     -0.136217     -0.485243      0.799040       1.04669       1.17309       1.24148       1.28328       1.25407       1.30263       1.21369       1.17735       1.06677      0.924788      0.812377      0.739097      0.635815      0.510774      0.435865      0.373104      0.282526
  37  12 3118.5246    3.9702  1.0016 13.7672 -0.0017  0.0203   0.0662   0.0497    0.0568   0.0000   441.7170       3.59626       18.0713       1.98107     -0.405435     -0.813908      0.114460      0.963317     -0.503543      -3.26304     -0.612463     -0.391325      0.310455    -0.0840397     -0.248669     -0.573158      0.953728      0.261334      0.830454       1.21477       1.27630       1.43026       1.44538       1.48355       1.40427       1.36145       1.24113       1.19091       1.07320      0.932138      0.836819      0.694623      0.577402      0.480493      0.399396      0.308599
  37  13 3280.6739    3.5967  1.3409 13.5949 -0.0024  0.0244   0.0551   0.0622    0.0541   0.0000   441.0010      0.333446       15.8363       1.82591      0.550179      -3.29991       2.03436      -2.23394       1.13518      -3.11729      0.318004     0.0435340       2.73385     -0.346611     -0.831779      0.789682    -0.0388362    -0.0935838       1.03056       1.43197       1.56762       1.65512       1.73926       1.71652       1.64880       1.63112       1.52713       1.39215       1.28270       1.10650       1.00672      0.835346      0.727986      0.594838      0.493379      0.391373
  37  14 3440.4372    2.8559  2.0112 13.0379 -0.0021  0.0298   0.0371   0.0824    0.0421   0.0000   438.3962       3.62038       11.6734       3.71976       5.09160     -0.134772      0.165825      -2.02040      -3.00621      -2.07084     -0.425835      -2.87791      -1.87316    -0.0667595      0.548931       1.11341     -0.630730      0.280828       1.25877       1.74627       1.86379       2.00603       2.10745       2.08305       2.11614       2.01271       1.91568       1.69464       1.56285       1.34291       1.18441       1.00292      0.884314      0.716418      0.589986      0.474017
  37  15 3598.5229    2.2459  3.7857 12.2508  0.0003  0.0415   0.0219   0.1162    0.0325   0.0000   442.0384       5.75379       9.25102       6.96130       3.94371      -4.52718    -0.0468840       2.29040       1.34771      -2.93019      0.523036       2.40282       1.54775       1.31262       1.94180     -0.876597    -0.0234933     -0.174938       1.67210       2.30785       2.58248       2.72869       2.90893       2.88693       2.80297       2.67009       2.55805       2.32215       2.11258       1.88664       1.62859       1.40858       1.20020      0.991671      0.804138      0.649841
  37  16 3755.2214    1.8265  5.2087 11.8303 -0.0021  0.0521   0.0164   0.1477    0.0276   0.0000   438.4877      0.233148       24.7978      -3.74688      -9.00379      -3.54347       4.50680      -11.7043      -1.43518       3.31678     0.0508610      -2.94884       1.87919       2.32634      -1.13649      0.432381      0.552768     -0.701438       2.16270       2.86830       3.32220       3.50579       3.67352       3.63472       3.61679       3.46451       3.25172       3.04138       2.63842       2.34281       2.08062       1.79446       1.53337       1.24731       1.00779      0.816064
  37  17 3910.6839    1.4447  6.6875 11.5882 -0.0010  0.0669   0.0141   0.1915    0.0255   0.0000   437.0236       12.9916       17.2424       7.20874     -0.209539      -3.87397       2.29548     0.0342678      -1.30912      -5.45662       2.25729       3.35371       4.31653     -0.532730      -3.72019       1.14761     -0.545409     -0.130925       2.81916       3.70877       4.31192       4.45502       4.80126       4.74939       4.65894       4.50501       4.15041       3.82737       3.43877       3.09484       2.67835       2.35379       1.90147       1.64811       1.31408       1.06984
  37  18 4065.2718    1.0818  8.5338 11.4286 -0.0019  0.0968   0.0141   0.2897    0.0256   0.0000   440.7409       6.82769       18.5108      -2.79132       2.33659       3.62347      -10.0707       13.0396       15.4347      -9.75005      -6.06880      -12.5810      0.636820       2.93690       1.40077       1.53567      0.429439      -1.33371       3.83659       5.26761       6.04541       6.25732       6.73877       6.72196       6.51598       6.28774       5.87722       5.35903       4.93023       4.31247       3.84100       3.31648       2.74951       2.33639       1.82748       1.48510
  37  19 4219.0628    0.8397 10.2626 11.3092 -0.0062  0.1341   0.0141   0.4184    0.0252   0.0000   440.2878     -0.278149       3.74303       9.25150       12.4530      -14.1208       18.3776       20.1870      -11.0783      -3.73242       6.77069       1.20493      -6.98167       5.22671       3.64698      -2.30739       4.37854      -1.89003       5.42159       7.13782       8.41464       8.62880       9.22274       9.23904       8.97543       8.59500       8.08849       7.37730       6.84097       6.10052       5.22236       4.64537       3.87466       3.25957       2.58635       2.09620
  37  20 4372.4654    0.6352 11.4365 11.1739  0.0045  0.1872   0.0165   0.6338    0.0253   0.0000   427.4769       11.1284       12.5852       8.04972      -9.35157      -6.43576     -0.138531      -14.5412       12.8727      -10.2498      -2.82207       7.27930       5.86073      -3.28296       1.91518       2.33593      -4.12981      -1.72235       7.15605       9.89840       11.3122       11.8204       12.5996       12.5386       12.2349       11.8717       10.9568       10.2696       9.29343       8.24588       7.15625       6.30840       5.15017       4.44579       3.42173       2.77832
  38   4 1713.0516    0.3379  0.2730  9.8662 -0.0035  0.0104   0.0102   0.0238    0.0268   0.0000   442.0749      -1.40674       21.6106     -0.645366      -2.83779     -0.333185     -0.180221       1.46053     -0.520578      0.276248    0.00588967     -0.747557     -0.349103     -0.432902    -0.0177877    -0.0834604     -0.210496    -0.0679617      0.440677      0.564923      0.633089      0.699862      0.705764      0.700976      0.746292      0.698836      0.646515      0.566250      0.559496      0.479393      0.409059      0.361734      0.299090      0.236630      0.217283      0.171282
  38   5 1908.7986    0.5382  0.5025 10.0539 -0.0003  0.0138   0.0121   0.0344    0.0366   0.0000   441.0502      -1.81208       23.6780      -1.03940      -2.99633       2.34557       2.26665      -1.01636     -0.313859      0.687231     -0.380543      0.133794     -0.366171      0.941790     -0.326653     -0.162868     -0.480800    -0.0967021      0.567483      0.789571      0.850098      0.911984      0.955988      0.920389      0.921552      0.908631      0.823591      0.751973      0.691346      0.651336      0.580420      0.486113      0.405097      0.359977      0.278962      0.225236
  38   7 2282.9131    1.1991  0.9323 11.1823 -0.0000  0.0185   0.0205   0.0487    0.0516   0.0000   441.9030       3.35623       21.0685       1.13774     -0.217072       2.81791      -1.27258     -0.891508      0.417638      -1.30016       1.01381    -0.0786601     -0.537197    -0.0185210     -0.108879      0.796859    -0.0211164     -0.365725      0.789153       1.05333       1.19084       1.26060       1.35847       1.28431       1.34033       1.22761       1.14293       1.06251      0.981315      0.862546      0.757236      0.667653      0.552085      0.479527      0.368315      0.317927
  38   8 2460.0036    1.6745  1.0837 11.8207 -0.0012  0.0202   0.0268   0.0542    0.0562   0.0000   441.0782       1.52452       19.2584      -2.95325      -3.43930      -2.54587       1.52871      -2.29220      0.111259      -1.33227     -0.461428      -1.49065      0.706267     -0.646081     -0.146907     0.0107193      0.337950     -0.671454      0.834056       1.16132       1.25667       1.35287       1.45868       1.43274       1.45102       1.34422       1.29033       1.15392       1.05592      0.900187      0.813366      0.722236      0.595005      0.489246      0.402756      0.324268
  38   9 2633.6789    2.4185  0.9526 12.4480 -0.0011  0.0184   0.0396   0.0472    0.0558   0.0000   440.3344       1.08139       20.7541     -0.905293      -3.26029       1.07324      -1.06653      -1.79738      -1.47307      -1.27656       1.40837     -0.478534     -0.335442     -0.154849    0.00401914     -0.154322      0.800232    -0.0490863      0.731196       1.03540       1.12439       1.15686       1.27197       1.18321       1.24840       1.20584       1.09448       1.06756      0.915363      0.830300      0.703903      0.614376      0.515265      0.441702      0.364730      0.291915
  38  10 2806.1158    3.1460  0.9435 12.9372 -0.0017  0.0179   0.0508   0.0448    0.0613   0.0000   441.6936    -0.0359861       18.7426       1.05679     -0.558361     -0.454694      -1.93080      0.256766     -0.414385      0.681612     -0.632915      -1.02702     -0.608194     -0.657759     0.0627614     -0.854015      0.110914     -0.536238      0.735416      0.991484       1.08316       1.16314       1.23757       1.22679       1.22108       1.19502       1.08368      0.959692      0.933773      0.824264      0.722257      0.628959      0.516688      0.446765      0.362586      0.300749
  38  11 2975.9304    3.7197  0.9402 13.4973 -0.0001  0.0180   0.0612   0.0468    0.0534   0.0000   440.4445       2.74568       18.5752      0.594259     -0.785470      -1.19076      0.507901     -0.964995     -0.328970      -2.04028      0.446018      0.409850      -1.54409     -0.220948      0.650037     -0.183205     -0.207402   -0.00756164      0.707798      0.961781       1.05552       1.17971       1.20842       1.15618       1.20504       1.12246       1.07099       1.00107      0.902306      0.792830      0.727430      0.608073      0.511844      0.432354      0.352398      0.289380
  38  12 3142.3887    4.0592  1.1757 13.5991 -0.0014  0.0211   0.0614   0.0555    0.0620   0.0000   440.8355       2.38096       18.2520       2.37622      -2.84375      -2.85989       1.00382      -2.08800      0.232704     -0.796948       1.24301     -0.703200      0.115781      -1.52215     -0.437804     -0.575688      0.457799      0.291474      0.837061       1.16195       1.30772       1.42418       1.50894       1.45665       1.40462       1.39779       1.25178       1.20362       1.09360      0.955095      0.835087      0.729930      0.620208      0.519377      0.411007      0.336668
  38  13 3305.7749    3.5711  1.5285 13.3522 -0.0040  0.0247   0.0488   0.0634    0.0509   0.0000   439.9047       4.39635       17.0784       2.52236       2.48842      -3.64561       2.53266      -3.01786      0.726525      -3.95239       1.02521      -1.35880      -1.91296      -2.21048     -0.794112      0.307034     -0.107762      0.703618       1.01083       1.39191       1.51693       1.62861       1.70457       1.68353       1.65275       1.61113       1.49887       1.37506       1.30193       1.16121       1.01818      0.867639      0.727395      0.604952      0.497949      0.404566
  38  14 3466.7224    2.8615  2.2232 12.8574  0.0008  0.0304   0.0334   0.0804    0.0412   0.0000   441.4388       5.10446       11.7482       1.29524       5.06620       2.73360      -4.74825      -1.57959       2.01326       2.83842      0.706122     -0.385170       1.47816      0.127648      -2.07016      0.506736    -0.0473039     -0.155506       1.21841       1.68381       1.93705       1.98320       2.19799       2.14882       2.13806       2.04382       1.86023       1.74879       1.56941       1.39774       1.24431       1.03972      0.883842      0.730086      0.589591      0.490272
  38  15 3625.8642    2.1770  3.8222 12.2192 -0.0007  0.0411   0.0206   0.1143    0.0311   0.0000   440.9374       7.74850       13.2429       2.55377       5.28512      -8.87821      -1.86105      -5.79946       6.91958      -9.89095      -2.01886      -1.86605      0.731577     -0.875336      -2.47115     -0.640825       1.50764     -0.417495       1.65001       2.24408       2.58087       2.67386       2.91279       2.83771       2.79784       2.72345       2.52657       2.31975       2.10219       1.85584       1.64192       1.43984       1.21209       1.03346      0.806343      0.656595
  38  16 3783.3963    1.7053  5.7028 11.7860 -0.0002  0.0557   0.0155   0.1593    0.0269   0.0000   437.0027       2.38083       15.8707      0.550666       4.87495      -10.1860      -4.82946      -4.80678       3.03549      0.368917      -1.63718      -5.55133      0.879537      -4.49416      0.835659     -0.580107      -1.41275    -0.0253240       2.28303       3.02666       3.52522       3.72910       3.87186       3.87218       3.78876       3.65781       3.37554       3.16240       2.85837       2.56982       2.31183       1.97285       1.68356       1.41581       1.14206      0.931203
  38  17 3939.7353    1.3513  6.9955 11.6267 -0.0001  0.0719   0.0137   0.2047    0.0241   0.0000   441.3814       10.5220       13.4941      -1.00432      0.348363       1.47717       3.01726      -6.05666     -0.766903       1.59143      -2.40502      -3.51270      0.340638      -1.74699       1.97829      -2.43259      -2.91828       1.33840       2.87081       3.88790       4.49830       4.66808       4.99305       4.95146       4.86828       4.63129       4.43999       4.04929       3.68627       3.33460       2.85372       2.50262       2.10565       1.79719       1.44043       1.18312
  38  18 4094.9647    1.0353  8.9167 11.4692 -0.0023  0.1000   0.0141   0.3123    0.0256   0.0000   441.6627       20.5570       19.9746       2.72837     0.0965816      0.864955      0.849967       15.0776      -14.2622      -16.5908       5.92562      -5.22829     -0.569405      -5.50232       1.06307       4.31702      -1.96362      -2.49615       3.96955       5.42080       6.19571       6.47950       6.92882       6.74820       6.86771       6.34835       6.08743       5.56061       5.07775       4.63842       4.05898       3.50675       2.99153       2.49957       2.01756       1.63690
  38  19 4249.5182    0.7829 10.4851 11.3672 -0.0064  0.1465   0.0155   0.4766    0.0258   0.0000   435.3560       5.18379      0.494682      -12.0617      -7.02123       4.50393       10.0004       12.7533       19.5124      -10.6944      -3.78035      -2.07080       5.89530       8.43082     -0.104769      -3.08618      -5.38592       2.54516       5.58070       7.62627       8.79891       9.24986       10.0045       9.74990       9.83488       9.19917       8.72769       8.04459       7.37819       6.52606       5.73500       5.03390       4.20430       3.51835       2.80665       2.27494
  38  20 4403.9359    0.4799  8.5663 11.3074 -0.0366  0.1902   0.0240   0.8172    0.0324   0.0000   447.2250      -29.9855       24.9520       4.85271       3.22011      -9.69264      -10.9483      -6.91479       4.48912       25.9826      -5.93709      -1.49312       1.13307       3.50321      -7.12554       7.49915       6.74849      -2.98360       7.19229       9.78198       11.4576       11.8001       12.8725       12.3161       12.6640       11.7406       11.2634       10.4127       9.30024       8.37802       7.37595       6.46208       5.43018       4.55978       3.64427       2.97581
  39   4 1728.2508    0.3495  0.2987  9.8812 -0.0028  0.0109   0.0101   0.0257    0.0270   0.0000   441.5569      -1.55162       22.4745      0.389583      -4.98231     -0.858571       1.59243       1.51334     -0.698706     -0.216130      -1.04607    -0.0111265      0.241489     -0.267129     -0.113203      0.240029     -0.154202    -0.0294416      0.468384      0.570081      0.636917      0.739811      0.727964      0.737081      0.741188      0.705732      0.627728      0.630090      0.576036      0.499624      0.435096      0.366038      0.322045      0.282741      0.259526      0.193204
  39   5 1925.2121    0.5466  0.5210 10.0732 -0.0006  0.0142   0.0118   0.0347    0.0364   0.0000   441.3050     -0.395165       21.0215       1.74259      -1.26849      0.187901      -1.14662      0.247962       1.03376     -0.514072      0.506975      0.269731      0.658584    -0.0243534     -0.395718      0.937926    -0.0136097     -0.240882      0.564543      0.730922      0.800462      0.963423      0.923404      0.977089      0.959985      0.891237      0.885507      0.800932      0.719279      0.576315      0.575425      0.481344      0.420157      0.336858      0.277577      0.220305
  39   6 2116.5576    0.8448  0.6950 10.5190 -0.0019  0.0154   0.0157   0.0388    0.0445   0.0000   440.8536       1.27764       19.5207      0.912354      -2.71194      -2.06439      -1.96591       1.54513      0.969815     -0.438181       1.08229     -0.590665      0.292875      0.189146     -0.166309    -0.0660633     -0.423983     -0.204199      0.665026      0.914488       1.02288       1.09116       1.09563       1.05604       1.05537      0.978547      0.953169      0.915685      0.845729      0.756149      0.682985      0.582519      0.489712      0.416276      0.336268      0.272526
  39   7 2301.2493    1.2163  0.9260 11.2843 -0.0026  0.0191   0.0208   0.0492    0.0487   0.0000   439.9190      0.519354       22.6899      0.920713      -1.16979       2.05047      0.943531     -0.542494      -1.36268     -0.758401      0.933271     -0.428869     -0.764259     -0.343886     -0.158591      0.139265       1.43363      0.703717      0.716000       1.00538       1.09379       1.18627       1.20454       1.21738       1.16590       1.17045       1.17044       1.03536      0.942848      0.848392      0.719442      0.659272      0.544918      0.455085      0.382935      0.306818
  39   8 2479.0509    1.8076  1.1241 11.7458 -0.0001  0.0201   0.0274   0.0519    0.0605   0.0000   440.7090      0.254731       20.8371     -0.816401      -1.08392       2.32171     -0.293914      -2.02414   -0.00425284      -1.04945       1.33416       1.15957      0.328808      0.680722     0.0470640      0.683156      0.347801     -0.287878      0.798467       1.09537       1.22559       1.33712       1.41798       1.39665       1.37276       1.35306       1.24001       1.15414       1.02913      0.930574      0.802534      0.713328      0.580649      0.502092      0.407497      0.324937
  39   9 2653.8769    2.4138  0.9365 12.6704 -0.0040  0.0186   0.0406   0.0477    0.0524   0.0000   441.4351       1.21911       19.5795     -0.120704      -3.02013    0.00227732     0.0667112      -3.13125     0.0247337     -0.778661      0.310262       1.25323     -0.377235     -0.394169      0.710762       1.06241     -0.372390      0.413477      0.704893       1.01596       1.10944       1.22004       1.28117       1.24787       1.22371       1.22425       1.06760       1.06598      0.913935      0.863834      0.766781      0.633903      0.556209      0.457224      0.368319      0.305430
  39  10 2827.3448    3.2387  0.9299 13.0663 -0.0003  0.0174   0.0525   0.0453    0.0540   0.0000   439.7917       2.31324       22.5969      0.808479      0.133319      0.396710     -0.381538     -0.833056      0.627791      -2.50249       1.24900      0.559710     -0.978874     -0.729688     -0.173741      0.178677    -0.0677592     -0.258425      0.689464      0.964846       1.01161       1.14037       1.19582       1.18198       1.13141       1.13413       1.06392      0.990398      0.912733      0.804080      0.711057      0.597550      0.497318      0.428940      0.349625      0.287449
  39  11 2998.1744    3.8050  0.9238 13.6830 -0.0014  0.0185   0.0634   0.0458    0.0514   0.0000   440.9621       2.35303       18.5611      0.462528      -2.67641      -1.97510       1.33003      -2.45659       1.79632     -0.775820     -0.260369     -0.451384      0.692006      0.679217    -0.0661525     -0.330602      0.166286      0.225916      0.731224       1.01099       1.09431       1.19709       1.25420       1.29389       1.20584       1.25980       1.14437       1.03435      0.946461      0.822369      0.753046      0.621974      0.537558      0.452100      0.372998      0.294690
  39  12 3165.7567    3.8827  1.2162 13.6668 -0.0001  0.0213   0.0582   0.0569    0.0538   0.0000   441.7236       3.66464       19.6575       1.23892     -0.548519      -1.24752     0.0796937      -1.32188    -0.0930829     -0.587539     -0.144578     -0.927635      0.679505      0.585827    -0.0873105     -0.944083      0.865777     -0.269473      0.871728       1.15421       1.32239       1.44800       1.49657       1.46505       1.48406       1.41258       1.36605       1.19054       1.10735      0.978770      0.858022      0.755645      0.637381      0.530932      0.434518      0.356527
  39  13 3330.4205    3.4978  1.6273 13.2720 -0.0026  0.0254   0.0466   0.0662    0.0494   0.0000   440.6082       6.59014       18.2834       3.53315       1.84235      -1.37853      0.123364      -4.85124       1.59478      -3.95032      -2.66494      -1.18519      0.264587     0.0271442      -1.40227      -1.14772       2.29495      0.160150       1.00652       1.34469       1.47817       1.62524       1.68588       1.72806       1.68404       1.66243       1.50682       1.37400       1.26797       1.14488       1.00997      0.905111      0.756089      0.644447      0.512075      0.415315
  39  14 3492.6356    2.6380  2.6189 12.7497  0.0016  0.0322   0.0287   0.0919    0.0350   0.0000   440.5800       2.93598       9.92999       2.59234       7.65563     -0.802836      -6.56265     0.0896596       2.97331      -4.53619       1.53168      0.190577      -2.28483     -0.520016     -0.337458       2.02487       1.15346     -0.517459       1.27059       1.70871       1.96847       2.07222       2.17164       2.23326       2.13573       2.08485       1.94663       1.76926       1.68489       1.43345       1.31331       1.13808      0.968798      0.809374      0.667591      0.538420
  39  15 3652.7376    2.0882  4.2800 12.1637 -0.0011  0.0441   0.0191   0.1240    0.0280   0.0000   441.8961       13.3225       9.53798       1.74120       1.25117      -3.11617     -0.610102      -6.16185       1.68311      -4.31133      -3.51495       3.00781      -1.34068      -3.44559     -0.887721       2.21172       1.49136     -0.534949       1.69419       2.31430       2.66525       2.80138       3.01510       2.92354       2.91757       2.79984       2.64070       2.45421       2.21478       1.96371       1.78838       1.55939       1.32526       1.11444      0.917947      0.739173
  39  16 3811.1994    1.6395  5.7726 11.8102 -0.0017  0.0580   0.0154   0.1625    0.0261   0.0000   438.9023       8.46298       16.4338      -2.07983      -5.08695       3.33208       2.85553       2.52536      -7.02314      -4.11012      -3.03064       1.11972     -0.911100      0.226902     -0.921030      -1.62225       1.27133      -1.12871       2.21215       3.05501       3.47022       3.65253       3.90461       3.91316       3.82172       3.69842       3.46842       3.20418       2.93205       2.62976       2.36073       1.99302       1.71398       1.45098       1.16308      0.960708
  39  17 3968.6117    1.2868  7.3010 11.5602 -0.0008  0.0749   0.0136   0.2190    0.0246   0.0000   432.7138       5.20537       22.3170     0.0919963      -12.3028      -1.05661       4.46246       2.81213       2.39518       7.06998      -1.76314       1.14984      -1.96997      -3.06054      -1.46766       1.34559      0.194533       2.53049       2.90860       3.94270       4.48069       4.79005       4.96898       5.04757       4.95065       4.74876       4.53453       4.13170       3.81949       3.40632       3.03464       2.64342       2.23096       1.87581       1.54236       1.25355
  39  18 4124.4720    1.0135  9.6297 11.3971 -0.0058  0.1087   0.0143   0.3346    0.0265   0.0000   436.9869       8.92158       18.4696       11.0107      -6.44005      -23.2246      -17.6641       17.0727      0.946388      -5.98973      0.304795      -10.3582      -9.43610       1.41847       1.51835     -0.572984      -1.22920       1.10108       4.19764       5.58483       6.44212       6.83703       7.17008       7.28198       7.12358       6.87138       6.47794       5.94664       5.58897       4.91635       4.33281       3.82183       3.21768       2.72794       2.19870       1.78865
  39  19 4280.0348    0.6843  8.9641 11.4214 -0.0131  0.1439   0.0192   0.5258    0.0270   0.0000   433.8529       28.8119       20.0629      -17.0846       5.16677       10.7129       12.3390       10.0225       3.64557      -7.00380      -1.14840       3.46587     0.0249281      -5.34569      -4.78526       2.85096       4.10447       3.49431       5.35540       7.28540       8.40894       8.94033       9.57860       9.28511       9.36218       8.97883       8.40475       7.86330       7.14783       6.41802       5.60312       4.99373       4.20866       3.55301       2.82913       2.33418
  40   3 1530.3210    0.1997  0.1699  9.7135 -0.0056  0.0098   0.0082   0.0215    0.0222   0.0000   441.5190     -0.325191       21.2755      0.504164      -1.87566     -0.746531     0.0367999       1.00259      0.359488     -0.345026     -0.228330     -0.475466    -0.0821270      0.184256     -0.544697      0.389963     0.0638961    -0.0692563      0.410015      0.575383      0.688975      0.704960      0.814439      0.816193      0.787628      0.771317      0.685731      0.613262      0.581092      0.544101      0.455134      0.360776      0.299791      0.265118      0.222979      0.176667
  40   4 1743.2369    0.3717  0.2857  9.8526 -0.0044  0.0105   0.0106   0.0239    0.0275   0.0000   441.3931     -0.467386       21.3082    -0.0268864      -2.17021     -0.933708      0.102909     -0.246721       1.35694      0.807535     -0.407510      0.141869      0.570378      0.878449      0.209339      0.611569    -0.0285350      0.314052      0.442783      0.583695      0.705551      0.739560      0.721124      0.752838      0.742720      0.707296      0.684474      0.620679      0.566062      0.506095      0.451840      0.383738      0.337867      0.272587      0.226100      0.199134
  40   5 1941.4293    0.5775  0.5064 10.0970  0.0008  0.0143   0.0123   0.0313    0.0367   0.0000   441.0969      -1.01268       21.4077      -2.10928      -3.33550      0.614355      0.214937      -1.19579      -1.01977      0.398721     -0.554108      0.193838    -0.0739859       1.13694     0.0655219     -0.158246      0.380534     0.0633637      0.552895      0.739952      0.890357      0.897681      0.992782      0.921540      0.965056      0.919971      0.811285      0.813144      0.708261      0.650250      0.596570      0.510146      0.463305      0.380248      0.310826      0.253507
  40   6 2133.9436    0.8553  0.7248 10.5655 -0.0019  0.0162   0.0154   0.0392    0.0446   0.0000   441.6924      0.433063       21.6427       1.17423      -2.29999    -0.0331056      0.415744      -2.58883     -0.651336      0.300315      0.420469      0.329028      0.393759      0.398903     -0.118530      0.504072     0.0738540      0.225685      0.611630      0.850138      0.957053      0.983548       1.06210       1.00496       1.06836       1.00891      0.899764      0.930283      0.807559      0.734591      0.654389      0.542533      0.464659      0.404818      0.329824      0.268843
  40   7 2319.3249    1.2961  0.9603 11.1771 -0.0017  0.0185   0.0208   0.0462    0.0546   0.0000   442.2088      0.498387       21.9722      -1.31919      -3.36873       1.18424      0.254461      -2.39218       1.06977     -0.660205       1.25631     -0.523408      0.657623      0.286585      0.765600    -0.0263048     -0.590164     -0.149140      0.720146       1.01947       1.08605       1.21347       1.16296       1.25527       1.15353       1.21440       1.11421       1.04742      0.963284      0.863005      0.720241      0.676928      0.553612      0.473222      0.406344      0.335223
  40   8 2497.9290    1.8271  1.0479 11.8969 -0.0011  0.0197   0.0282   0.0497    0.0564   0.0000   441.1441      0.231829       19.6971       1.09407      -2.03046      0.762253      0.466532     -0.783503      0.138924      -1.14737     -0.596603       1.42555     -0.142939      -1.77850      0.178303     -0.436838      0.678806     -0.289270      0.738378       1.03820       1.10711       1.23511       1.28224       1.30358       1.29978       1.24659       1.16727       1.10606      0.971338      0.885870      0.766529      0.689940      0.577674      0.477518      0.387675      0.334051
  40   9 2673.7889    2.5323  0.9696 12.6430 -0.0011  0.0192   0.0404   0.0459    0.0545   0.0000   439.8575       2.12011       19.9292      -2.00493      -2.51010      0.946588      -1.39962     -0.398531      0.549131      0.348479     -0.957126      -1.61958      -1.47144     -0.465833     0.0426468     -0.629725     0.0696599    -0.0369337      0.750161       1.10160       1.19277       1.37241       1.40152       1.41128       1.39356       1.33452       1.24876       1.17647       1.04119      0.904360      0.815009      0.696091      0.558416      0.478622      0.396751      0.319897
  40  10 2848.2791    3.3001  0.9396 13.1288 -0.0004  0.0170   0.0532   0.0464    0.0527   0.0000   442.2998       3.38962       22.2221       2.15046      -2.21917     -0.525959     -0.366532      -1.12696     -0.724720      0.321180     -0.216018      0.656798      -1.25677     -0.555471     -0.560951    -0.0983810      0.451082    -0.0693105      0.674439      0.923103       1.01674       1.10354       1.19837       1.16161       1.15127       1.07923       1.02404      0.944216      0.873982      0.802391      0.705100      0.620463      0.516694      0.430664      0.372460      0.296109
  40  11 3020.0915    3.8670  0.9643 13.7545 -0.0019  0.0182   0.0625   0.0468    0.0486   0.0000   439.6588       1.66248       21.8836       2.78499      -3.17599      0.606133     -0.409649     -0.317144       1.88751      -1.54492     -0.633076     -0.394510      0.672938      0.354552     -0.786124       1.04752      0.882086      0.343293      0.724674      0.967940       1.05247       1.11307       1.17564       1.20313       1.19331       1.15428       1.09967       1.01708      0.904438      0.816645      0.735281      0.639616      0.569226      0.467940      0.375843      0.320153
  40  12 3188.7374    3.9795  1.2814 13.4834  0.0038  0.0210   0.0568   0.0560    0.0611   0.0000   440.9149       3.30855       18.0400       2.46534      -2.29280       1.28010      -1.54570      -1.53539     -0.343061      -1.16909      -1.35420      0.770100     -0.282239     -0.857356     -0.383001     -0.153030      0.681727     -0.580641      0.790135       1.11763       1.21330       1.32336       1.37165       1.40379       1.38117       1.34011       1.26814       1.15062       1.02775      0.990543      0.840153      0.756798      0.611741      0.553162      0.440086      0.354419
  40  13 3354.7114    3.3049  1.7527 13.3085 -0.0011  0.0258   0.0427   0.0729    0.0451   0.0000   442.5304       3.82832       17.5143      0.259657      -3.31675     -0.810626       3.29709     -0.379043       2.55119      -2.36195     -0.884317      -1.06793     -0.843241     -0.258346     -0.631225       1.26420     -0.752835     -0.572768      0.991340       1.37679       1.51564       1.64693       1.71696       1.69457       1.63144       1.61992       1.51799       1.41491       1.33062       1.16855       1.06731      0.957028      0.798157      0.697676      0.568127      0.457734
  40  14 3518.1667    2.6173  2.9055 12.6627 -0.0001  0.0341   0.0265   0.0951    0.0332   0.0000   441.7090       3.85295       11.3347       2.21418       2.01896      -1.14308      -5.53375     -0.947017       4.06822     -0.926675      0.107109      -2.28567       1.51019       1.01504     -0.873124      -1.06710       2.85792      0.116258       1.28665       1.75254       1.99354       2.09842       2.25865       2.20654       2.18017       2.07755       2.03073       1.82848       1.73783       1.53442       1.38973       1.19326       1.01808      0.875887      0.717500      0.586901
  40  15 3679.4730    1.9817  4.3237 12.1563 -0.0021  0.0448   0.0183   0.1265    0.0268   0.0000   438.6425       6.86346       10.8153      -1.79376       3.83522      -3.02461      -4.76159      -3.92684       6.13526      -2.11787      -4.78556       3.29708      -5.35454      -3.48899       1.47811       1.46901      -1.54657     -0.739262       1.71414       2.38311       2.68716       2.82978       3.01319       3.00988       2.95149       2.90034       2.66455       2.50956       2.29459       2.05449       1.84381       1.60953       1.36171       1.14907      0.937197      0.792561
  40  16 3838.7526    1.5641  6.1331 11.7718  0.0006  0.0612   0.0150   0.1711    0.0255   0.0000   438.4401       12.9694       14.8515       4.16286      -7.00342      -4.54009     -0.207444      0.963764      -4.18871       1.69115      -7.61915     -0.815331     -0.879028      -1.92693      -1.76265       2.65550      0.248816      0.279546       2.27672       3.15051       3.56625       3.77391       3.99605       3.99819       3.91460       3.83141       3.57816       3.37748       3.07545       2.76860       2.49868       2.13017       1.84503       1.57180       1.26893       1.04857
  40  17 3996.8091    1.2263  7.7744 11.5503 -0.0030  0.0817   0.0140   0.2386    0.0250   0.0000   438.3668       6.44625       31.3221       3.85160      -6.74251       4.98748       15.8485       6.18259      -4.48491      -3.68892     -0.203850      0.538158       1.11275       6.20178       1.23652      -5.14895       2.06252       1.76176       3.00549       4.04644       4.72171       4.95642       5.27456       5.25056       5.28729       4.97971       4.85053       4.36381       4.16599       3.59632       3.28312       2.83195       2.41679       2.06799       1.65668       1.36702
  40  18 4154.1006    0.9408  9.2817 11.4011 -0.0065  0.1102   0.0148   0.3477    0.0273   0.0000   439.6657       2.68363       21.0847      -18.1181      -4.96964       1.21798       11.4275     -0.539764       1.71602      -13.8296      -5.70991      -5.16249       7.63024       1.99914       3.33271      0.272178     0.0243441      0.260342       4.11955       5.65368       6.41688       6.83469       7.12961       7.28056       7.15272       6.93977       6.52655       6.18429       5.51626       5.00427       4.39933       3.87303       3.27829       2.82372       2.28510       1.88081
  41   4 1758.0322    0.3723  0.3095  9.9211 -0.0011  0.0118   0.0102   0.0249    0.0273   0.0000   441.8688      -1.68222       20.7820      0.377209      -1.74588     -0.380916      0.286563      0.805388     0.0748944     -0.240837    -0.0239991     0.0590874     -0.695252     -0.136522    -0.0921311      0.402010      0.434345     -0.252872      0.534243      0.693964      0.732066      0.737046      0.748320      0.702544      0.769608      0.748077      0.788539      0.666661      0.619893      0.563770      0.490968      0.443020      0.386554      0.323064      0.277629      0.228822
  41   5 1957.4769    0.6180  0.5112 10.1171 -0.0021  0.0135   0.0127   0.0302    0.0373   0.0000   442.1623      0.353121       20.8310    -0.0726762      -2.25253     -0.739997       1.87288       1.10780      0.339655      -1.30306     -0.475927      0.198102      0.992615     -0.262432     -0.570053      0.538366     -0.202150      0.371670      0.511686      0.675198      0.738159      0.817605      0.861497      0.854431      0.877551      0.846418      0.809258      0.704651      0.661292      0.604927      0.554962      0.455896      0.415824      0.357684      0.269324      0.232379
  41   6 2151.1358    0.9230  0.7915 10.6396 -0.0015  0.0165   0.0159   0.0411    0.0478   0.0000   441.1239      0.449179       20.6081     -0.379768      -3.38063     -0.786532     -0.506937    -0.0981987      0.270717      0.136232     0.0275764      0.733371      -1.10527     -0.486395       1.25902     -0.772639     -0.159913     -0.143497      0.670285      0.934692      0.993848       1.13556       1.15485       1.20650       1.15962       1.18713       1.09770      0.984570      0.896564      0.782863      0.710358      0.600778      0.499207      0.420641      0.342851      0.297575
  41   7 2337.1721    1.3533  1.0344 11.3488  0.0010  0.0189   0.0212   0.0504    0.0532   0.0000   440.8414      0.683932       19.6914     -0.686138      -3.59348     -0.482547      0.315134      -1.61722     -0.297007      -1.10066    -0.0465182     -0.146917    -0.0408462       1.35439     -0.850577     -0.695276      0.420476    -0.0889010      0.737379      0.979562       1.08151       1.19635       1.24963       1.20659       1.25072       1.18700       1.14674       1.06307      0.997821      0.838287      0.763696      0.659833      0.576800      0.491514      0.408178      0.335437
  41   8 2516.5963    1.8536  1.0946 12.1283 -0.0011  0.0212   0.0294   0.0511    0.0561   0.0000   441.0677       1.06868       21.2434       1.55213      -2.67665      0.639719     -0.431730    -0.0642760       1.48652      -2.03627      -1.27572      0.369140      0.260898    -0.0765203    -0.0276914    -0.0527097      0.519676     -0.277422      0.788671       1.15804       1.23907       1.32934       1.41198       1.40087       1.42413       1.35930       1.25795       1.21043       1.06601      0.985312      0.855483      0.763555      0.636205      0.559116      0.459819      0.376122
  41   9 2693.5520    2.6819  1.0151 12.5688 -0.0002  0.0176   0.0410   0.0484    0.0562   0.0000   440.8212       1.52035       21.8847       1.72532      -1.18944     -0.498664     -0.793301     -0.790324      -1.18552      0.417011       1.13346     -0.260741      0.644491      0.109071      -1.09089      0.310449      0.176956      0.544156      0.665585      0.930044       1.02210       1.06376       1.15636       1.11344       1.16942       1.09009       1.06618      0.973501      0.894154      0.772943      0.728247      0.626413      0.534833      0.467781      0.386269      0.317058
  41  10 2868.9913    3.3464  0.9557 13.2331 -0.0009  0.0177   0.0535   0.0456    0.0534   0.0000   441.2920       2.07130       20.1652      0.780505      -1.39638       1.84844      -4.90080      -2.44111      0.433058      -1.43018      0.792767      -2.76481     -0.322809     -0.449254      0.539578     -0.100478      0.572337      0.294909      0.670046      0.926988       1.00441       1.15067       1.19850       1.15772       1.16042       1.14637       1.05267      0.966452      0.902891      0.820744      0.730737      0.629194      0.556445      0.459439      0.380993      0.310460
  41  11 3041.6823    4.0248  1.0017 13.6001  0.0017  0.0184   0.0627   0.0470    0.0536   0.0000   441.8731       1.09077       18.8260       2.56207     -0.759293     -0.724004      -1.43260      -1.31836      -1.39942      -1.92310     -0.227940      -2.82294      -2.46024       1.97840     0.0211873     -0.110820     -0.189062      0.301350      0.691715      0.986178       1.03680       1.14309       1.20516       1.19746       1.18813       1.15074       1.04692       1.01293      0.901643      0.881947      0.755700      0.697163      0.564703      0.491983      0.409917      0.336340
  41  12 3211.3394    3.9573  1.2971 13.6620 -0.0006  0.0217   0.0562   0.0572    0.0517   0.0000   441.5704       4.26873       17.3433       4.00188   -0.00675456     0.0655392      0.385369      -2.17360      0.391433      -2.08034       1.19881      -2.28819      0.139087       1.43314      -1.05399      0.338165      0.730561     -0.603891      0.849814       1.11999       1.20793       1.37989       1.40667       1.40042       1.38779       1.40144       1.27436       1.21183       1.07368      0.998254      0.872189      0.789749      0.661426      0.582425      0.477466      0.382724
  41  13 3378.5561    3.2954  1.7530 13.3385 -0.0016  0.0266   0.0422   0.0703    0.0429   0.0000   441.7352       5.32347       13.4626      -1.73805      0.844943       1.02930      -2.25717     -0.912626      0.452911      -4.09555      -1.50561     -0.444994      -1.19543       1.52042      0.618879      0.696636     -0.140300     -0.226876      0.987550       1.37263       1.52708       1.63288       1.81296       1.74074       1.73161       1.69529       1.60968       1.50898       1.35339       1.19923       1.08419      0.929809      0.790020      0.676544      0.548115      0.461270
  41  14 3543.3786    2.4911  3.2114 12.4931  0.0003  0.0356   0.0238   0.0993    0.0314   0.0000   442.3729    -0.0366715       13.9211       8.42554       7.22461      -1.51203      -11.6804    -0.0243066       3.77712      -4.72130     -0.681203     -0.691825     -0.339245     -0.767087      -1.27652     -0.509252       2.17776      0.969557       1.30456       1.82102       2.05496       2.21598       2.35019       2.29717       2.32367       2.22501       2.10125       1.93322       1.80222       1.62048       1.44279       1.26941       1.08212      0.939366      0.752423      0.625854
  41  15 3705.7798    1.9335  4.6549 12.0995 -0.0009  0.0473   0.0176   0.1302    0.0261   0.0000   442.0355       6.31420       9.85468       1.63627       3.29928      -3.66706      -4.17893       5.48348      0.862412     -0.489154     -0.308614       1.43819      0.601119      -1.82089     -0.609427      -3.26652      -1.82153      0.562157       1.78179       2.39955       2.77219       2.93061       3.10411       3.13201       3.08118       2.97580       2.79015       2.61820       2.43278       2.16803       1.93856       1.68152       1.44806       1.23002       1.01650      0.844464
  41  16 3865.9964    1.4657  6.3865 11.8014 -0.0015  0.0643   0.0149   0.1847    0.0247   0.0000   441.9816       12.1117       19.4100      -1.57492      -1.22892       1.09195      -3.51634      0.256137       2.04345      -4.60011      0.993237     -0.464330     -0.815275       6.81444      -2.07625       1.29814      -1.70135      -1.97090       2.40805       3.24171       3.68922       3.91646       4.15672       4.17043       4.15770       3.93523       3.75907       3.53308       3.29259       2.88858       2.63670       2.27483       1.98374       1.67126       1.40057       1.13855
  41  17 4024.9558    1.1423  7.9300 11.5886 -0.0009  0.0875   0.0146   0.2631    0.0254   0.0000   440.2150       15.6214       21.6541       2.60516      0.390771      0.750756       10.0290      -4.73352      -6.13694       3.21683       1.67666      -2.08983      -1.26321      -2.30800      -1.41248      -2.01619      0.428766     -0.285410       3.11532       4.43007       4.90842       5.33132       5.58913       5.64660       5.52861       5.37728       5.10271       4.75628       4.31652       3.95424       3.52041       3.07335       2.64664       2.24780       1.81701       1.50839
  41  18 4182.5160    0.8698  9.4088 11.4556 -0.0160  0.1228   0.0161   0.3963    0.0280   0.0000   430.8816       2.08894       35.3219       17.1128      -16.1182       1.25744       7.53989      -7.07941      -4.98415       1.74712       11.3804      -10.7296      -15.9248      -1.69021      -7.61365      -1.24770       1.26279      -2.67376       4.42559       5.94254       6.87226       7.29132       7.77281       7.77167       7.70192       7.45343       7.09506       6.52394       6.14588       5.46321       4.90262       4.27208       3.71391       3.16058       2.55881       2.11431
  42   4 1772.6243    0.3989  0.3601  9.8373 -0.0034  0.0111   0.0103   0.0285    0.0286   0.0000   441.0293     -0.198501       22.7620     -0.134357      -2.59252     0.0762336      0.580043     0.0239318      0.503136      0.197565     -0.114767      -1.29443      0.784053     -0.141563     -0.267582      0.254959      0.215913     -0.415967      0.417258      0.568159      0.594374      0.693571      0.707481      0.725843      0.696903      0.686434      0.641153      0.599442      0.545602      0.519220      0.466906      0.418007      0.346647      0.306692      0.254517      0.228478
  42   5 1973.2944    0.6220  0.5782 10.2096 -0.0001  0.0138   0.0123   0.0352    0.0367   0.0000   441.1809     -0.866640       22.5606     -0.617169      -3.79278     0.0853215    -0.0266684      0.198309      0.539400     -0.373056     -0.789848      0.512294      0.513942      0.701287     0.0542942     -0.228072      0.183662     -0.325768      0.555084      0.721786      0.795338      0.877723      0.912721      0.908162      0.901788      0.914012      0.863617      0.799065      0.767794      0.680175      0.564414      0.476669      0.430685      0.371010      0.322059      0.266043
  42   6 2168.1217    0.9439  0.7720 10.6857 -0.0022  0.0166   0.0166   0.0412    0.0464   0.0000   440.6972      0.459363       21.3849      -1.25606      -3.02623      0.699010      0.470613     -0.942352      0.612713     -0.695841     -0.898398     -0.654360      0.218479       1.06410      0.386729      0.115460     -0.469324     0.0218176      0.672140      0.997082       1.07077       1.21043       1.16209       1.14359       1.08143       1.00385      0.916262      0.880382      0.840879      0.783531      0.708444      0.720616      0.583588      0.534536      0.470143      0.408910
[truncated: 776,904 more chars]
