# Supplementary material for: Global-Mode Analysis of Full-Disk Data from the Michelson Doppler Imager and the Helioseismic and Magnetic Imager
Source: Sol Phys. 2018 Jan 31;293(2):29. doi: 10.1007/s11207-017-1201-5 (PMC6566312; doi:10.1007/s11207-017-1201-5)
Supplement: Supplementary file 2 — (TAR 362.4 MB) [file 11207_2017_1201_MOESM2_ESM.tar › HMI/hmiv72dasym.7624.36]

   0  14 2093.4756    0.7404  0.7311  9.1397  0.0000       1.54416  0.1481   0.1135   0.3496    1.7602   0.0000       4.24387    -0.0000       0.00000       0.00000       0.00000       0.00000       0.00000       0.00000       0.00000       0.00000       0.00000       0.00000       0.00000       0.00000       0.00000       0.00000       0.00000       0.00000       0.00000       0.00000       0.00000       0.00000       0.00000       0.00000       0.00000       0.00000       0.00000       0.00000       0.00000       0.00000       0.00000       0.00000       0.00000       0.00000       0.00000       0.00000       0.00000       0.00000       0.00000       0.00000       0.00000       0.00000       0.00000       0.00000       0.00000       0.00000       0.00000       0.00000       0.00000       0.00000       0.00000       0.00000       0.00000       0.00000       0.00000       0.00000       0.00000       0.00000       0.00000       0.00000       0.00000       0.00000       0.00000       0.00000       0.00000       0.00000       0.00000       0.00000       0.00000       0.00000       0.00000       0.00000       0.00000
   0  17 2496.2268    1.8216  1.2143  7.8959  0.0051       4.55597  0.2411   0.2256   0.4563   12.0565   0.0000       5.00864    -0.0000       0.00000       0.00000       0.00000       0.00000       0.00000       0.00000       0.00000       0.00000       0.00000       0.00000       0.00000       0.00000       0.00000       0.00000       0.00000       0.00000       0.00000       0.00000       0.00000       0.00000       0.00000       0.00000       0.00000       0.00000       0.00000       0.00000       0.00000       0.00000       0.00000       0.00000       0.00000       0.00000       0.00000       0.00000       0.00000       0.00000       0.00000       0.00000       0.00000       0.00000       0.00000       0.00000       0.00000       0.00000       0.00000       0.00000       0.00000       0.00000       0.00000       0.00000       0.00000       0.00000       0.00000       0.00000       0.00000       0.00000       0.00000       0.00000       0.00000       0.00000       0.00000       0.00000       0.00000       0.00000       0.00000       0.00000       0.00000       0.00000       0.00000       0.00000       0.00000
   0  24 3439.3188    3.3409  2.3427  5.9100  0.0000      0.988120  0.6294   0.5829   1.9175  884.4964   0.0000       3.53910    -0.0000       0.00000       0.00000       0.00000       0.00000       0.00000       0.00000       0.00000       0.00000       0.00000       0.00000       0.00000       0.00000       0.00000       0.00000       0.00000       0.00000       0.00000       0.00000       0.00000       0.00000       0.00000       0.00000       0.00000       0.00000       0.00000       0.00000       0.00000       0.00000       0.00000       0.00000       0.00000       0.00000       0.00000       0.00000       0.00000       0.00000       0.00000       0.00000       0.00000       0.00000       0.00000       0.00000       0.00000       0.00000       0.00000       0.00000       0.00000       0.00000       0.00000       0.00000       0.00000       0.00000       0.00000       0.00000       0.00000       0.00000       0.00000       0.00000       0.00000       0.00000       0.00000       0.00000       0.00000       0.00000       0.00000       0.00000       0.00000       0.00000       0.00000       0.00000       0.00000
   1  14 2156.8391    0.9047  0.8223  9.7545  0.0000       3.89223  0.1029   0.0815   0.2269    0.8982   0.0000       2.91492   346.0383      -41.1113       0.00000       0.00000       0.00000       0.00000       0.00000       0.00000       0.00000       0.00000       0.00000       0.00000       0.00000       0.00000       0.00000       0.00000       0.00000       0.00000       0.00000       0.00000       0.00000       0.00000       0.00000       0.00000       0.00000       0.00000       0.00000       0.00000       0.00000       0.00000       0.00000       0.00000       0.00000       0.00000       0.00000       0.00000       105.846       52.9452       0.00000       0.00000       0.00000       0.00000       0.00000       0.00000       0.00000       0.00000       0.00000       0.00000       0.00000       0.00000       0.00000       0.00000       0.00000       0.00000       0.00000       0.00000       0.00000       0.00000       0.00000       0.00000       0.00000       0.00000       0.00000       0.00000       0.00000       0.00000       0.00000       0.00000       0.00000       0.00000       0.00000       0.00000
   1  15 2291.9921    1.0951  1.0548 -0.9210  0.0000       2.62575  0.1139   0.0875   0.2947 1000.0000   0.0000       2.57197   117.8517      -21.6302       0.00000       0.00000       0.00000       0.00000       0.00000       0.00000       0.00000       0.00000       0.00000       0.00000       0.00000       0.00000       0.00000       0.00000       0.00000       0.00000       0.00000       0.00000       0.00000       0.00000       0.00000       0.00000       0.00000       0.00000       0.00000       0.00000       0.00000       0.00000       0.00000       0.00000       0.00000       0.00000       0.00000       0.00000       101.411       53.5032       0.00000       0.00000       0.00000       0.00000       0.00000       0.00000       0.00000       0.00000       0.00000       0.00000       0.00000       0.00000       0.00000       0.00000       0.00000       0.00000       0.00000       0.00000       0.00000       0.00000       0.00000       0.00000       0.00000       0.00000       0.00000       0.00000       0.00000       0.00000       0.00000       0.00000       0.00000       0.00000       0.00000       0.00000
   1  18 2693.4742    2.6385  1.0725 -3.4028  0.0000       2.94030  0.1352   0.2163   0.2576 1000.0000   0.0000       3.76076   420.3045       15.3314       0.00000       0.00000       0.00000       0.00000       0.00000       0.00000       0.00000       0.00000       0.00000       0.00000       0.00000       0.00000       0.00000       0.00000       0.00000       0.00000       0.00000       0.00000       0.00000       0.00000       0.00000       0.00000       0.00000       0.00000       0.00000       0.00000       0.00000       0.00000       0.00000       0.00000       0.00000       0.00000       0.00000       0.00000       118.800       59.6059       0.00000       0.00000       0.00000       0.00000       0.00000       0.00000       0.00000       0.00000       0.00000       0.00000       0.00000       0.00000       0.00000       0.00000       0.00000       0.00000       0.00000       0.00000       0.00000       0.00000       0.00000       0.00000       0.00000       0.00000       0.00000       0.00000       0.00000       0.00000       0.00000       0.00000       0.00000       0.00000       0.00000       0.00000
   1  23 3368.5774    3.2593  2.3429  9.2769 -0.0096     -0.739809  0.1813   0.1681   0.4659   60.9337   0.0000      0.869968   474.9560       234.899       0.00000       0.00000       0.00000       0.00000       0.00000       0.00000       0.00000       0.00000       0.00000       0.00000       0.00000       0.00000       0.00000       0.00000       0.00000       0.00000       0.00000       0.00000       0.00000       0.00000       0.00000       0.00000       0.00000       0.00000       0.00000       0.00000       0.00000       0.00000       0.00000       0.00000       0.00000       0.00000       0.00000       0.00000       159.415       89.8119       0.00000       0.00000       0.00000       0.00000       0.00000       0.00000       0.00000       0.00000       0.00000       0.00000       0.00000       0.00000       0.00000       0.00000       0.00000       0.00000       0.00000       0.00000       0.00000       0.00000       0.00000       0.00000       0.00000       0.00000       0.00000       0.00000       0.00000       0.00000       0.00000       0.00000       0.00000       0.00000       0.00000       0.00000
   1  25 3640.4042    2.4904  4.7337  4.6361 -0.0020     -0.310278  0.3069   0.1013   0.7258   49.8220   0.0000      0.494231   244.4451       146.702       0.00000       0.00000       0.00000       0.00000       0.00000       0.00000       0.00000       0.00000       0.00000       0.00000       0.00000       0.00000       0.00000       0.00000       0.00000       0.00000       0.00000       0.00000       0.00000       0.00000       0.00000       0.00000       0.00000       0.00000       0.00000       0.00000       0.00000       0.00000       0.00000       0.00000       0.00000       0.00000       0.00000       0.00000       252.884       140.149       0.00000       0.00000       0.00000       0.00000       0.00000       0.00000       0.00000       0.00000       0.00000       0.00000       0.00000       0.00000       0.00000       0.00000       0.00000       0.00000       0.00000       0.00000       0.00000       0.00000       0.00000       0.00000       0.00000       0.00000       0.00000       0.00000       0.00000       0.00000       0.00000       0.00000       0.00000       0.00000       0.00000       0.00000
   2  11 1810.2431    0.4241  0.2595  9.4208  0.0000       5.62034  0.0661   0.0578   0.1022    0.2558   0.0000       6.17211   431.2195       43.7661      -17.8414       2.50635       0.00000       0.00000       0.00000       0.00000       0.00000       0.00000       0.00000       0.00000       0.00000       0.00000       0.00000       0.00000       0.00000       0.00000       0.00000       0.00000       0.00000       0.00000       0.00000       0.00000       0.00000       0.00000       0.00000       0.00000       0.00000       0.00000       0.00000       0.00000       0.00000       0.00000       0.00000       0.00000       41.0187       38.3580       19.7658       7.64615       0.00000       0.00000       0.00000       0.00000       0.00000       0.00000       0.00000       0.00000       0.00000       0.00000       0.00000       0.00000       0.00000       0.00000       0.00000       0.00000       0.00000       0.00000       0.00000       0.00000       0.00000       0.00000       0.00000       0.00000       0.00000       0.00000       0.00000       0.00000       0.00000       0.00000       0.00000       0.00000
   2  13 2082.1340    0.7413  0.5447  9.7272  0.0000       5.39694  0.0568   0.0583   0.1217    0.3096   0.0000       2.88590   415.7321      -41.1184     -0.585657       13.1802       0.00000       0.00000       0.00000       0.00000       0.00000       0.00000       0.00000       0.00000       0.00000       0.00000       0.00000       0.00000       0.00000       0.00000       0.00000       0.00000       0.00000       0.00000       0.00000       0.00000       0.00000       0.00000       0.00000       0.00000       0.00000       0.00000       0.00000       0.00000       0.00000       0.00000       0.00000       0.00000       30.5813       26.0952       17.2483       6.40493       0.00000       0.00000       0.00000       0.00000       0.00000       0.00000       0.00000       0.00000       0.00000       0.00000       0.00000       0.00000       0.00000       0.00000       0.00000       0.00000       0.00000       0.00000       0.00000       0.00000       0.00000       0.00000       0.00000       0.00000       0.00000       0.00000       0.00000       0.00000       0.00000       0.00000       0.00000       0.00000
   2  14 2217.7422    0.8653  0.6517 10.2198  0.0000       2.37704  0.0621   0.0619   0.1736    0.3701   0.0000       2.50193   445.5487      -3.70444      -4.83054       9.37908       0.00000       0.00000       0.00000       0.00000       0.00000       0.00000       0.00000       0.00000       0.00000       0.00000       0.00000       0.00000       0.00000       0.00000       0.00000       0.00000       0.00000       0.00000       0.00000       0.00000       0.00000       0.00000       0.00000       0.00000       0.00000       0.00000       0.00000       0.00000       0.00000       0.00000       0.00000       0.00000       36.2943       30.1581       17.9555       7.17075       0.00000       0.00000       0.00000       0.00000       0.00000       0.00000       0.00000       0.00000       0.00000       0.00000       0.00000       0.00000       0.00000       0.00000       0.00000       0.00000       0.00000       0.00000       0.00000       0.00000       0.00000       0.00000       0.00000       0.00000       0.00000       0.00000       0.00000       0.00000       0.00000       0.00000       0.00000       0.00000
   2  15 2352.3535    1.3779  0.6832 10.2515  0.0000       6.06705  0.0644   0.0920   0.1346    0.5959   0.0000       1.83278   407.1901       39.6577       42.5190      -2.99058       0.00000       0.00000       0.00000       0.00000       0.00000       0.00000       0.00000       0.00000       0.00000       0.00000       0.00000       0.00000       0.00000       0.00000       0.00000       0.00000       0.00000       0.00000       0.00000       0.00000       0.00000       0.00000       0.00000       0.00000       0.00000       0.00000       0.00000       0.00000       0.00000       0.00000       0.00000       0.00000       42.3866       32.1410       19.3250       6.06457       0.00000       0.00000       0.00000       0.00000       0.00000       0.00000       0.00000       0.00000       0.00000       0.00000       0.00000       0.00000       0.00000       0.00000       0.00000       0.00000       0.00000       0.00000       0.00000       0.00000       0.00000       0.00000       0.00000       0.00000       0.00000       0.00000       0.00000       0.00000       0.00000       0.00000       0.00000       0.00000
   2  21 3160.1125    3.8759  1.2777  1.3622  0.0000       2.19415  0.1092   0.2199   0.2255 1000.0000   0.0000       2.37275   442.4698       58.4854      -45.4231       2.73820       0.00000       0.00000       0.00000       0.00000       0.00000       0.00000       0.00000       0.00000       0.00000       0.00000       0.00000       0.00000       0.00000       0.00000       0.00000       0.00000       0.00000       0.00000       0.00000       0.00000       0.00000       0.00000       0.00000       0.00000       0.00000       0.00000       0.00000       0.00000       0.00000       0.00000       0.00000       0.00000       46.4197       39.2004       26.8080       9.93831       0.00000       0.00000       0.00000       0.00000       0.00000       0.00000       0.00000       0.00000       0.00000       0.00000       0.00000       0.00000       0.00000       0.00000       0.00000       0.00000       0.00000       0.00000       0.00000       0.00000       0.00000       0.00000       0.00000       0.00000       0.00000       0.00000       0.00000       0.00000       0.00000       0.00000       0.00000       0.00000
   2  22 3295.2533    3.3039  1.7686 12.0725  0.0000      0.160465  0.1195   0.1701   0.2980    0.8727   0.0000       1.09914   466.7095       94.1906      -5.49284       19.2564       0.00000       0.00000       0.00000       0.00000       0.00000       0.00000       0.00000       0.00000       0.00000       0.00000       0.00000       0.00000       0.00000       0.00000       0.00000       0.00000       0.00000       0.00000       0.00000       0.00000       0.00000       0.00000       0.00000       0.00000       0.00000       0.00000       0.00000       0.00000       0.00000       0.00000       0.00000       0.00000       59.4868       50.3917       31.0115       11.5755       0.00000       0.00000       0.00000       0.00000       0.00000       0.00000       0.00000       0.00000       0.00000       0.00000       0.00000       0.00000       0.00000       0.00000       0.00000       0.00000       0.00000       0.00000       0.00000       0.00000       0.00000       0.00000       0.00000       0.00000       0.00000       0.00000       0.00000       0.00000       0.00000       0.00000       0.00000       0.00000
   2  23 3430.9259    2.9710  2.3626 11.1431 -0.0226      0.684849  0.1472   0.1152   0.2749    1.8117   0.0000      0.506872   492.7037       25.0097      -2.13351      -7.31387       0.00000       0.00000       0.00000       0.00000       0.00000       0.00000       0.00000       0.00000       0.00000       0.00000       0.00000       0.00000       0.00000       0.00000       0.00000       0.00000       0.00000       0.00000       0.00000       0.00000       0.00000       0.00000       0.00000       0.00000       0.00000       0.00000       0.00000       0.00000       0.00000       0.00000       0.00000       0.00000       74.7228       63.9788       32.7643       13.6985       0.00000       0.00000       0.00000       0.00000       0.00000       0.00000       0.00000       0.00000       0.00000       0.00000       0.00000       0.00000       0.00000       0.00000       0.00000       0.00000       0.00000       0.00000       0.00000       0.00000       0.00000       0.00000       0.00000       0.00000       0.00000       0.00000       0.00000       0.00000       0.00000       0.00000       0.00000       0.00000
   2  24 3567.1859    2.5049  3.3063 11.4166  0.0000      0.766544  0.1923   0.0940   0.3875    0.4395   0.0000      0.509813   574.5900       102.561       109.893       6.14107       0.00000       0.00000       0.00000       0.00000       0.00000       0.00000       0.00000       0.00000       0.00000       0.00000       0.00000       0.00000       0.00000       0.00000       0.00000       0.00000       0.00000       0.00000       0.00000       0.00000       0.00000       0.00000       0.00000       0.00000       0.00000       0.00000       0.00000       0.00000       0.00000       0.00000       0.00000       0.00000       89.1087       75.5624       44.5387       16.8878       0.00000       0.00000       0.00000       0.00000       0.00000       0.00000       0.00000       0.00000       0.00000       0.00000       0.00000       0.00000       0.00000       0.00000       0.00000       0.00000       0.00000       0.00000       0.00000       0.00000       0.00000       0.00000       0.00000       0.00000       0.00000       0.00000       0.00000       0.00000       0.00000       0.00000       0.00000       0.00000
   3  11 1865.3697    0.3789  0.3284  9.8238  0.0000       30.0890  0.0506   0.0350   0.0872    0.1715   0.0000       9.63667   441.7059      -9.67409      -16.3808      -9.76626       12.7361       1.04362       0.00000       0.00000       0.00000       0.00000       0.00000       0.00000       0.00000       0.00000       0.00000       0.00000       0.00000       0.00000       0.00000       0.00000       0.00000       0.00000       0.00000       0.00000       0.00000       0.00000       0.00000       0.00000       0.00000       0.00000       0.00000       0.00000       0.00000       0.00000       0.00000       0.00000       21.5632       20.8324       15.7340       7.47448       4.22754       1.20830       0.00000       0.00000       0.00000       0.00000       0.00000       0.00000       0.00000       0.00000       0.00000       0.00000       0.00000       0.00000       0.00000       0.00000       0.00000       0.00000       0.00000       0.00000       0.00000       0.00000       0.00000       0.00000       0.00000       0.00000       0.00000       0.00000       0.00000       0.00000       0.00000       0.00000
   3  12 2001.2930    0.5729  0.4800  9.7350  0.0000       13.0606  0.0598   0.0405   0.1118    0.2078   0.0000       3.77920   453.2192       25.6482      -6.39717       1.48724       9.65539     -0.594503       0.00000       0.00000       0.00000       0.00000       0.00000       0.00000       0.00000       0.00000       0.00000       0.00000       0.00000       0.00000       0.00000       0.00000       0.00000       0.00000       0.00000       0.00000       0.00000       0.00000       0.00000       0.00000       0.00000       0.00000       0.00000       0.00000       0.00000       0.00000       0.00000       0.00000       20.7311       23.2742       18.5679       8.37130       5.57884       1.61749       0.00000       0.00000       0.00000       0.00000       0.00000       0.00000       0.00000       0.00000       0.00000       0.00000       0.00000       0.00000       0.00000       0.00000       0.00000       0.00000       0.00000       0.00000       0.00000       0.00000       0.00000       0.00000       0.00000       0.00000       0.00000       0.00000       0.00000       0.00000       0.00000       0.00000
   3  14 2273.3451    1.0836  0.7933  9.8204  0.0000       3.82770  0.0603   0.0607   0.1418    0.5229   0.0000       1.58022   438.3991       12.7289      -31.8666      -12.3002       4.48532       2.80571       0.00000       0.00000       0.00000       0.00000       0.00000       0.00000       0.00000       0.00000       0.00000       0.00000       0.00000       0.00000       0.00000       0.00000       0.00000       0.00000       0.00000       0.00000       0.00000       0.00000       0.00000       0.00000       0.00000       0.00000       0.00000       0.00000       0.00000       0.00000       0.00000       0.00000       24.1116       24.6588       15.8504       10.5339       3.96886       1.43136       0.00000       0.00000       0.00000       0.00000       0.00000       0.00000       0.00000       0.00000       0.00000       0.00000       0.00000       0.00000       0.00000       0.00000       0.00000       0.00000       0.00000       0.00000       0.00000       0.00000       0.00000       0.00000       0.00000       0.00000       0.00000       0.00000       0.00000       0.00000       0.00000       0.00000
   3  15 2407.8462    1.4706  0.8687 10.3323  0.0000       4.29350  0.0714   0.0785   0.1457    0.6352   0.0000       1.60266   384.0262       56.6925       36.9147      -15.1981      -3.95334      0.490630       0.00000       0.00000       0.00000       0.00000       0.00000       0.00000       0.00000       0.00000       0.00000       0.00000       0.00000       0.00000       0.00000       0.00000       0.00000       0.00000       0.00000       0.00000       0.00000       0.00000       0.00000       0.00000       0.00000       0.00000       0.00000       0.00000       0.00000       0.00000       0.00000       0.00000       27.5913       24.2804       20.4094       12.4697       5.57835       1.47965       0.00000       0.00000       0.00000       0.00000       0.00000       0.00000       0.00000       0.00000       0.00000       0.00000       0.00000       0.00000       0.00000       0.00000       0.00000       0.00000       0.00000       0.00000       0.00000       0.00000       0.00000       0.00000       0.00000       0.00000       0.00000       0.00000       0.00000       0.00000       0.00000       0.00000
   3  17 2676.4067    2.5034  0.9065  5.5762  0.0000       2.84724  0.0742   0.1232   0.1242  173.4423   0.0000       1.24563   477.3538      -2.30691      -26.3094      -1.47542     -0.871638       1.28963       0.00000       0.00000       0.00000       0.00000       0.00000       0.00000       0.00000       0.00000       0.00000       0.00000       0.00000       0.00000       0.00000       0.00000       0.00000       0.00000       0.00000       0.00000       0.00000       0.00000       0.00000       0.00000       0.00000       0.00000       0.00000       0.00000       0.00000       0.00000       0.00000       0.00000       30.3192       26.2525       19.6941       12.3341       4.89425       1.29747       0.00000       0.00000       0.00000       0.00000       0.00000       0.00000       0.00000       0.00000       0.00000       0.00000       0.00000       0.00000       0.00000       0.00000       0.00000       0.00000       0.00000       0.00000       0.00000       0.00000       0.00000       0.00000       0.00000       0.00000       0.00000       0.00000       0.00000       0.00000       0.00000       0.00000
   3  18 2811.6262    3.1279  0.8687  8.0688  0.0000       3.70528  0.0637   0.1531   0.1229   19.5163   0.0000       1.17354   445.2937       30.5657       31.1316      0.993811       3.11027     0.0886680       0.00000       0.00000       0.00000       0.00000       0.00000       0.00000       0.00000       0.00000       0.00000       0.00000       0.00000       0.00000       0.00000       0.00000       0.00000       0.00000       0.00000       0.00000       0.00000       0.00000       0.00000       0.00000       0.00000       0.00000       0.00000       0.00000       0.00000       0.00000       0.00000       0.00000       24.0928       22.9810       16.7904       9.41766       4.39383       1.28257       0.00000       0.00000       0.00000       0.00000       0.00000       0.00000       0.00000       0.00000       0.00000       0.00000       0.00000       0.00000       0.00000       0.00000       0.00000       0.00000       0.00000       0.00000       0.00000       0.00000       0.00000       0.00000       0.00000       0.00000       0.00000       0.00000       0.00000       0.00000       0.00000       0.00000
   3  19 2947.1328    3.2222  0.9493 12.1869  0.0000       3.30768  0.0816   0.1714   0.1495    0.6240   0.0000       1.17665   414.7136       29.3993       26.2892      -19.8201      0.527622      0.512363       0.00000       0.00000       0.00000       0.00000       0.00000       0.00000       0.00000       0.00000       0.00000       0.00000       0.00000       0.00000       0.00000       0.00000       0.00000       0.00000       0.00000       0.00000       0.00000       0.00000       0.00000       0.00000       0.00000       0.00000       0.00000       0.00000       0.00000       0.00000       0.00000       0.00000       26.3573       27.0926       20.7237       14.0533       5.96762       1.95293       0.00000       0.00000       0.00000       0.00000       0.00000       0.00000       0.00000       0.00000       0.00000       0.00000       0.00000       0.00000       0.00000       0.00000       0.00000       0.00000       0.00000       0.00000       0.00000       0.00000       0.00000       0.00000       0.00000       0.00000       0.00000       0.00000       0.00000       0.00000       0.00000       0.00000
   3  23 3489.7347    2.9400  2.9524 10.6982  0.0000      0.266630  0.1394   0.0860   0.2569    0.6220   0.0000      0.358692   365.2317       26.0427       1.59829       11.9834      -2.67912      0.221913       0.00000       0.00000       0.00000       0.00000       0.00000       0.00000       0.00000       0.00000       0.00000       0.00000       0.00000       0.00000       0.00000       0.00000       0.00000       0.00000       0.00000       0.00000       0.00000       0.00000       0.00000       0.00000       0.00000       0.00000       0.00000       0.00000       0.00000       0.00000       0.00000       0.00000       45.7791       42.9890       34.5358       20.2923       9.73407       2.77633       0.00000       0.00000       0.00000       0.00000       0.00000       0.00000       0.00000       0.00000       0.00000       0.00000       0.00000       0.00000       0.00000       0.00000       0.00000       0.00000       0.00000       0.00000       0.00000       0.00000       0.00000       0.00000       0.00000       0.00000       0.00000       0.00000       0.00000       0.00000       0.00000       0.00000
   3  24 3626.8930    2.5050  4.3042  9.8804  0.0000       1.09767  0.1687   0.0628   0.3223    0.7003   0.0000      0.233503   414.3209       76.0108      -58.6440       27.3835     -0.456845       1.96415       0.00000       0.00000       0.00000       0.00000       0.00000       0.00000       0.00000       0.00000       0.00000       0.00000       0.00000       0.00000       0.00000       0.00000       0.00000       0.00000       0.00000       0.00000       0.00000       0.00000       0.00000       0.00000       0.00000       0.00000       0.00000       0.00000       0.00000       0.00000       0.00000       0.00000       58.0776       55.0414       40.5726       24.6392       10.6115       3.20849       0.00000       0.00000       0.00000       0.00000       0.00000       0.00000       0.00000       0.00000       0.00000       0.00000       0.00000       0.00000       0.00000       0.00000       0.00000       0.00000       0.00000       0.00000       0.00000       0.00000       0.00000       0.00000       0.00000       0.00000       0.00000       0.00000       0.00000       0.00000       0.00000       0.00000
   3  25 3763.4637    2.1297  5.3412 10.1934  0.0028      0.533617  0.1968   0.0484   0.3947    0.3338   0.0000      0.219614   428.2991      -7.54517      -53.0858       36.7773      -4.96501       1.31923       0.00000       0.00000       0.00000       0.00000       0.00000       0.00000       0.00000       0.00000       0.00000       0.00000       0.00000       0.00000       0.00000       0.00000       0.00000       0.00000       0.00000       0.00000       0.00000       0.00000       0.00000       0.00000       0.00000       0.00000       0.00000       0.00000       0.00000       0.00000       0.00000       0.00000       69.7831       68.0322       48.2555       26.8661       12.3500       3.77923       0.00000       0.00000       0.00000       0.00000       0.00000       0.00000       0.00000       0.00000       0.00000       0.00000       0.00000       0.00000       0.00000       0.00000       0.00000       0.00000       0.00000       0.00000       0.00000       0.00000       0.00000       0.00000       0.00000       0.00000       0.00000       0.00000       0.00000       0.00000       0.00000       0.00000
   4  10 1778.1166    0.3167  0.3442  9.8383 -0.0247       17.4961  0.0749   0.0247   0.1063    0.1060   0.0000       8.05712   405.1389     -0.713874       46.7223      -10.6320      -3.42564       5.96009      -2.64879     -0.188333       0.00000       0.00000       0.00000       0.00000       0.00000       0.00000       0.00000       0.00000       0.00000       0.00000       0.00000       0.00000       0.00000       0.00000       0.00000       0.00000       0.00000       0.00000       0.00000       0.00000       0.00000       0.00000       0.00000       0.00000       0.00000       0.00000       0.00000       0.00000       18.9734       17.7375       19.0525       9.74120       5.89684       3.84018       1.58678      0.293361       0.00000       0.00000       0.00000       0.00000       0.00000       0.00000       0.00000       0.00000       0.00000       0.00000       0.00000       0.00000       0.00000       0.00000       0.00000       0.00000       0.00000       0.00000       0.00000       0.00000       0.00000       0.00000       0.00000       0.00000       0.00000       0.00000       0.00000       0.00000
   4  11 1914.7761    0.5003  0.3031  9.8521 -0.0053       18.5301  0.0369   0.0354   0.0586    0.1252   0.0000       5.13652   423.3565      -11.5552       4.77629      -5.24457      0.635484       1.41449     -0.599757     -0.101581       0.00000       0.00000       0.00000       0.00000       0.00000       0.00000       0.00000       0.00000       0.00000       0.00000       0.00000       0.00000       0.00000       0.00000       0.00000       0.00000       0.00000       0.00000       0.00000       0.00000       0.00000       0.00000       0.00000       0.00000       0.00000       0.00000       0.00000       0.00000       12.3912       12.9556       10.6789       6.60525       4.20797       1.86977      0.862069      0.203487       0.00000       0.00000       0.00000       0.00000       0.00000       0.00000       0.00000       0.00000       0.00000       0.00000       0.00000       0.00000       0.00000       0.00000       0.00000       0.00000       0.00000       0.00000       0.00000       0.00000       0.00000       0.00000       0.00000       0.00000       0.00000       0.00000       0.00000       0.00000
   4  13 2188.4143    0.8125  0.5578 10.3181 -0.0009       4.94276  0.0458   0.0440   0.0908    0.2020   0.0000       2.23391   457.1790       2.76902       12.5746      0.690033       1.25302       1.43812     0.0677584    -0.0206423       0.00000       0.00000       0.00000       0.00000       0.00000       0.00000       0.00000       0.00000       0.00000       0.00000       0.00000       0.00000       0.00000       0.00000       0.00000       0.00000       0.00000       0.00000       0.00000       0.00000       0.00000       0.00000       0.00000       0.00000       0.00000       0.00000       0.00000       0.00000       14.0284       15.2839       12.7917       8.55830       4.74204       2.65210      0.976176      0.267916       0.00000       0.00000       0.00000       0.00000       0.00000       0.00000       0.00000       0.00000       0.00000       0.00000       0.00000       0.00000       0.00000       0.00000       0.00000       0.00000       0.00000       0.00000       0.00000       0.00000       0.00000       0.00000       0.00000       0.00000       0.00000       0.00000       0.00000       0.00000
   4  14 2324.2632    1.1853  0.6366 10.1107 -0.0020       2.26178  0.0528   0.0611   0.0932    0.4873   0.0000       1.55016   445.3478       6.47063       6.58261       1.56842      -1.13818      -3.93694      -1.64024     0.0106516       0.00000       0.00000       0.00000       0.00000       0.00000       0.00000       0.00000       0.00000       0.00000       0.00000       0.00000       0.00000       0.00000       0.00000       0.00000       0.00000       0.00000       0.00000       0.00000       0.00000       0.00000       0.00000       0.00000       0.00000       0.00000       0.00000       0.00000       0.00000       16.5924       17.1805       13.8465       10.3008       6.20192       2.78535       1.07352      0.269053       0.00000       0.00000       0.00000       0.00000       0.00000       0.00000       0.00000       0.00000       0.00000       0.00000       0.00000       0.00000       0.00000       0.00000       0.00000       0.00000       0.00000       0.00000       0.00000       0.00000       0.00000       0.00000       0.00000       0.00000       0.00000       0.00000       0.00000       0.00000
   4  15 2458.7438    1.6821  1.1439  9.2765  0.0033       3.97737  0.0877   0.0852   0.1561    2.8892   0.0000       1.60014   421.2909       5.03742      -12.0639      -21.8976       14.3177      -4.93898      -1.43117     -0.156390       0.00000       0.00000       0.00000       0.00000       0.00000       0.00000       0.00000       0.00000       0.00000       0.00000       0.00000       0.00000       0.00000       0.00000       0.00000       0.00000       0.00000       0.00000       0.00000       0.00000       0.00000       0.00000       0.00000       0.00000       0.00000       0.00000       0.00000       0.00000       20.8250       22.6760       19.2849       12.2669       8.31742       3.50520       1.65672      0.397989       0.00000       0.00000       0.00000       0.00000       0.00000       0.00000       0.00000       0.00000       0.00000       0.00000       0.00000       0.00000       0.00000       0.00000       0.00000       0.00000       0.00000       0.00000       0.00000       0.00000       0.00000       0.00000       0.00000       0.00000       0.00000       0.00000       0.00000       0.00000
   4  16 2593.2209    2.0978  0.8203 10.3409 -0.0068       4.92220  0.0539   0.1018   0.1241    1.6195   0.0000       1.34145   419.8962       18.4432      -7.27289       19.0596      -3.07168       1.61888      -1.01186     -0.303191       0.00000       0.00000       0.00000       0.00000       0.00000       0.00000       0.00000       0.00000       0.00000       0.00000       0.00000       0.00000       0.00000       0.00000       0.00000       0.00000       0.00000       0.00000       0.00000       0.00000       0.00000       0.00000       0.00000       0.00000       0.00000       0.00000       0.00000       0.00000       17.3168       18.6065       14.5960       10.0679       5.92610       2.67438       1.05668      0.301434       0.00000       0.00000       0.00000       0.00000       0.00000       0.00000       0.00000       0.00000       0.00000       0.00000       0.00000       0.00000       0.00000       0.00000       0.00000       0.00000       0.00000       0.00000       0.00000       0.00000       0.00000       0.00000       0.00000       0.00000       0.00000       0.00000       0.00000       0.00000
   4  17 2728.7005    2.5569  1.0095 11.0797 -0.0018       3.50019  0.1124   0.1200   0.1342    1.2876   0.0000       1.57804   426.9469      -3.14008       18.3580       3.95257      -11.6920       5.91917     -0.277409     -0.249491       0.00000       0.00000       0.00000       0.00000       0.00000       0.00000       0.00000       0.00000       0.00000       0.00000       0.00000       0.00000       0.00000       0.00000       0.00000       0.00000       0.00000       0.00000       0.00000       0.00000       0.00000       0.00000       0.00000       0.00000       0.00000       0.00000       0.00000       0.00000       26.0468       22.9127       31.2915       15.9108       7.68973       7.39497       2.70528      0.467033       0.00000       0.00000       0.00000       0.00000       0.00000       0.00000       0.00000       0.00000       0.00000       0.00000       0.00000       0.00000       0.00000       0.00000       0.00000       0.00000       0.00000       0.00000       0.00000       0.00000       0.00000       0.00000       0.00000       0.00000       0.00000       0.00000       0.00000       0.00000
   4  18 2864.3916    3.2663  0.7960 12.4725 -0.0128       1.11069  0.0517   0.1694   0.1491    0.5524   0.0000       1.61042   410.2011       28.3033      -8.37333      -5.25396       1.91993       1.46790      -1.37028      0.357804       0.00000       0.00000       0.00000       0.00000       0.00000       0.00000       0.00000       0.00000       0.00000       0.00000       0.00000       0.00000       0.00000       0.00000       0.00000       0.00000       0.00000       0.00000       0.00000       0.00000       0.00000       0.00000       0.00000       0.00000       0.00000       0.00000       0.00000       0.00000       15.3467       16.9685       14.1665       9.35481       5.45692       2.81161       1.12586      0.304992       0.00000       0.00000       0.00000       0.00000       0.00000       0.00000       0.00000       0.00000       0.00000       0.00000       0.00000       0.00000       0.00000       0.00000       0.00000       0.00000       0.00000       0.00000       0.00000       0.00000       0.00000       0.00000       0.00000       0.00000       0.00000       0.00000       0.00000       0.00000
   4  19 3000.2575    3.7510  1.0294 12.0114 -0.0026      0.143547  0.0737   0.1709   0.1274    0.9978   0.0000       1.18537   428.3668       26.4186       24.1648       6.57414      -2.36183      -1.67182     -0.602000    -0.0105926       0.00000       0.00000       0.00000       0.00000       0.00000       0.00000       0.00000       0.00000       0.00000       0.00000       0.00000       0.00000       0.00000       0.00000       0.00000       0.00000       0.00000       0.00000       0.00000       0.00000       0.00000       0.00000       0.00000       0.00000       0.00000       0.00000       0.00000       0.00000       19.0650       20.4877       17.6984       11.7547       7.19579       3.46602       1.48557      0.358372       0.00000       0.00000       0.00000       0.00000       0.00000       0.00000       0.00000       0.00000       0.00000       0.00000       0.00000       0.00000       0.00000       0.00000       0.00000       0.00000       0.00000       0.00000       0.00000       0.00000       0.00000       0.00000       0.00000       0.00000       0.00000       0.00000       0.00000       0.00000
   4  20 3136.1553    3.9203  1.0097 11.8944  0.0080       1.45491  0.0761   0.1796   0.1314    0.8216   0.0000       1.48479   426.7712       15.5399       19.3013       15.4506      -7.99751      -2.77278       1.12922     -0.733010       0.00000       0.00000       0.00000       0.00000       0.00000       0.00000       0.00000       0.00000       0.00000       0.00000       0.00000       0.00000       0.00000       0.00000       0.00000       0.00000       0.00000       0.00000       0.00000       0.00000       0.00000       0.00000       0.00000       0.00000       0.00000       0.00000       0.00000       0.00000       23.1022       21.7572       18.0617       13.0911       7.32089       3.49174       1.10941      0.272066       0.00000       0.00000       0.00000       0.00000       0.00000       0.00000       0.00000       0.00000       0.00000       0.00000       0.00000       0.00000       0.00000       0.00000       0.00000       0.00000       0.00000       0.00000       0.00000       0.00000       0.00000       0.00000       0.00000       0.00000       0.00000       0.00000       0.00000       0.00000
   4  21 3271.9051    3.8385  1.5997  3.5232  0.0000    -0.0469856  0.0832   0.1428   0.1705 1000.0000   0.0000      0.798111   418.0754       13.0100   -0.00153555       23.1012      -4.82234     -0.180872       0.00000       0.00000       0.00000       0.00000       0.00000       0.00000       0.00000       0.00000       0.00000       0.00000       0.00000       0.00000       0.00000       0.00000       0.00000       0.00000       0.00000       0.00000       0.00000       0.00000       0.00000       0.00000       0.00000       0.00000       0.00000       0.00000       0.00000       0.00000       0.00000       0.00000       22.4094       22.9866       18.7418       14.1765       8.24961       3.99801       1.40310      0.387298       0.00000       0.00000       0.00000       0.00000       0.00000       0.00000       0.00000       0.00000       0.00000       0.00000       0.00000       0.00000       0.00000       0.00000       0.00000       0.00000       0.00000       0.00000       0.00000       0.00000       0.00000       0.00000       0.00000       0.00000       0.00000       0.00000       0.00000       0.00000
   4  22 3408.2992    3.1289  2.1265 11.0533 -0.0051      0.496516  0.0994   0.1038   0.2061    0.9102   0.0000      0.480813   396.7101       56.9333       35.6178       3.80830      -9.26019      0.727230      0.378504     -0.445074       0.00000       0.00000       0.00000       0.00000       0.00000       0.00000       0.00000       0.00000       0.00000       0.00000       0.00000       0.00000       0.00000       0.00000       0.00000       0.00000       0.00000       0.00000       0.00000       0.00000       0.00000       0.00000       0.00000       0.00000       0.00000       0.00000       0.00000       0.00000       26.7243       26.9993       22.5280       16.2853       9.81368       4.61446       1.78955      0.467551       0.00000       0.00000       0.00000       0.00000       0.00000       0.00000       0.00000       0.00000       0.00000       0.00000       0.00000       0.00000       0.00000       0.00000       0.00000       0.00000       0.00000       0.00000       0.00000       0.00000       0.00000       0.00000       0.00000       0.00000       0.00000       0.00000       0.00000       0.00000
   4  23 3544.9731    2.7977  3.5640 10.4596  0.0013      0.520788  0.1396   0.0688   0.2458    0.5383   0.0000      0.261499   502.2096       23.1474       45.2999       27.3393      -3.41983      -3.92475      0.358424     -0.420017       0.00000       0.00000       0.00000       0.00000       0.00000       0.00000       0.00000       0.00000       0.00000       0.00000       0.00000       0.00000       0.00000       0.00000       0.00000       0.00000       0.00000       0.00000       0.00000       0.00000       0.00000       0.00000       0.00000       0.00000       0.00000       0.00000       0.00000       0.00000       36.4915       38.0430       31.4284       21.9349       12.8019       6.31053       2.37397      0.609501       0.00000       0.00000       0.00000       0.00000       0.00000       0.00000       0.00000       0.00000       0.00000       0.00000       0.00000       0.00000       0.00000       0.00000       0.00000       0.00000       0.00000       0.00000       0.00000       0.00000       0.00000       0.00000       0.00000       0.00000       0.00000       0.00000       0.00000       0.00000
   5  10 1823.4975    0.3331  0.3434  9.9575 -0.0126       20.7459  0.0450   0.0247   0.0819    0.0910   0.0000       6.86783   422.0885      -24.4935       18.7620       7.65711      -2.01557      0.362863      0.151304     -0.125908      0.467559    -0.0244669       0.00000       0.00000       0.00000       0.00000       0.00000       0.00000       0.00000       0.00000       0.00000       0.00000       0.00000       0.00000       0.00000       0.00000       0.00000       0.00000       0.00000       0.00000       0.00000       0.00000       0.00000       0.00000       0.00000       0.00000       0.00000       0.00000       12.6262       12.4377       10.3320       9.43745       6.77033       4.02680       1.72076      0.731685      0.224850     0.0501275       0.00000       0.00000       0.00000       0.00000       0.00000       0.00000       0.00000       0.00000       0.00000       0.00000       0.00000       0.00000       0.00000       0.00000       0.00000       0.00000       0.00000       0.00000       0.00000       0.00000       0.00000       0.00000       0.00000       0.00000       0.00000       0.00000
   5  11 1960.5898    0.5470  0.4038  9.6531  0.0078       9.82844  0.0480   0.0327   0.0746    0.1351   0.0000       2.90868   442.5233      -4.07570       6.00752       4.19528      -3.29262      -4.78081      0.804899     -0.157735    -0.0319022     0.0420801       0.00000       0.00000       0.00000       0.00000       0.00000       0.00000       0.00000       0.00000       0.00000       0.00000       0.00000       0.00000       0.00000       0.00000       0.00000       0.00000       0.00000       0.00000       0.00000       0.00000       0.00000       0.00000       0.00000       0.00000       0.00000       0.00000       11.3189       8.81169       12.0267       9.73892       4.71158       3.54347       2.23305      0.989805      0.262467     0.0436001       0.00000       0.00000       0.00000       0.00000       0.00000       0.00000       0.00000       0.00000       0.00000       0.00000       0.00000       0.00000       0.00000       0.00000       0.00000       0.00000       0.00000       0.00000       0.00000       0.00000       0.00000       0.00000       0.00000       0.00000       0.00000       0.00000
   5  12 2098.5657    0.6818  0.7422  9.8682 -0.0008       6.60563  0.0672   0.0315   0.1003    0.1816   0.0000       1.87194   445.4574       15.6963       6.84729      -4.37744     -0.240627       3.67690     -0.742516     -0.729385      0.445485    -0.0730008       0.00000       0.00000       0.00000       0.00000       0.00000       0.00000       0.00000       0.00000       0.00000       0.00000       0.00000       0.00000       0.00000       0.00000       0.00000       0.00000       0.00000       0.00000       0.00000       0.00000       0.00000       0.00000       0.00000       0.00000       0.00000       0.00000       12.1454       17.3505       14.8344       11.0700       8.89350       4.53576       2.83768       1.05292      0.467597      0.109252       0.00000       0.00000       0.00000       0.00000       0.00000       0.00000       0.00000       0.00000       0.00000       0.00000       0.00000       0.00000       0.00000       0.00000       0.00000       0.00000       0.00000       0.00000       0.00000       0.00000       0.00000       0.00000       0.00000       0.00000       0.00000       0.00000
   5  13 2235.4789    0.9776  0.7738 10.1748 -0.0040       5.87598  0.0564   0.0439   0.0972    0.2317   0.0000       1.58051   430.3691       4.62346      -17.3578       14.9555      -2.23751       1.81914      -1.97495      0.490724     -0.125394    0.00603324       0.00000       0.00000       0.00000       0.00000       0.00000       0.00000       0.00000       0.00000       0.00000       0.00000       0.00000       0.00000       0.00000       0.00000       0.00000       0.00000       0.00000       0.00000       0.00000       0.00000       0.00000       0.00000       0.00000       0.00000       0.00000       0.00000       13.6973       15.7263       14.2205       10.0185       6.24364       3.74437       2.02831      0.878864      0.301511     0.0662812       0.00000       0.00000       0.00000       0.00000       0.00000       0.00000       0.00000       0.00000       0.00000       0.00000       0.00000       0.00000       0.00000       0.00000       0.00000       0.00000       0.00000       0.00000       0.00000       0.00000       0.00000       0.00000       0.00000       0.00000       0.00000       0.00000
   5  14 2371.1691    1.3006  0.8262 10.1415 -0.0077       3.44735  0.0506   0.0603   0.1221    0.4475   0.0000       1.25838   424.0455       5.37167       8.66495       1.27491      -2.75937       1.74177     -0.106144       1.28858      0.210428   -0.00467476       0.00000       0.00000       0.00000       0.00000       0.00000       0.00000       0.00000       0.00000       0.00000       0.00000       0.00000       0.00000       0.00000       0.00000       0.00000       0.00000       0.00000       0.00000       0.00000       0.00000       0.00000       0.00000       0.00000       0.00000       0.00000       0.00000       12.3794       12.4432       11.4939       9.99259       6.61982       4.15545       2.07120      0.942335      0.250878     0.0639215       0.00000       0.00000       0.00000       0.00000       0.00000       0.00000       0.00000       0.00000       0.00000       0.00000       0.00000       0.00000       0.00000       0.00000       0.00000       0.00000       0.00000       0.00000       0.00000       0.00000       0.00000       0.00000       0.00000       0.00000       0.00000       0.00000
   5  15 2506.1338    1.7123  0.8600 10.2491 -0.0063       1.50634  0.0606   0.0727   0.1128    0.6695   0.0000       1.09064   429.9322       15.0626       8.66119       21.5927      -2.76063      -8.61057      -1.57007      0.909843    -0.0702636    -0.0987939       0.00000       0.00000       0.00000       0.00000       0.00000       0.00000       0.00000       0.00000       0.00000       0.00000       0.00000       0.00000       0.00000       0.00000       0.00000       0.00000       0.00000       0.00000       0.00000       0.00000       0.00000       0.00000       0.00000       0.00000       0.00000       0.00000       13.1727       14.7647       12.4749       11.9402       7.00392       5.47421       2.15669       1.16291      0.280411     0.0898587       0.00000       0.00000       0.00000       0.00000       0.00000       0.00000       0.00000       0.00000       0.00000       0.00000       0.00000       0.00000       0.00000       0.00000       0.00000       0.00000       0.00000       0.00000       0.00000       0.00000       0.00000       0.00000       0.00000       0.00000       0.00000       0.00000
   5  16 2641.3000    2.1183  0.9023 11.5869  0.0017       2.59285  0.0662   0.0904   0.1129    0.3499   0.0000       1.66442   439.9809       49.8113       11.9242       7.29655      -3.28038       2.79011       2.57246      0.311329     -0.264748    -0.0526711       0.00000       0.00000       0.00000       0.00000       0.00000       0.00000       0.00000       0.00000       0.00000       0.00000       0.00000       0.00000       0.00000       0.00000       0.00000       0.00000       0.00000       0.00000       0.00000       0.00000       0.00000       0.00000       0.00000       0.00000       0.00000       0.00000       16.9947       18.9806       16.1457       11.2560       7.38757       4.11264       2.04340      0.842392      0.293742     0.0636591       0.00000       0.00000       0.00000       0.00000       0.00000       0.00000       0.00000       0.00000       0.00000       0.00000       0.00000       0.00000       0.00000       0.00000       0.00000       0.00000       0.00000       0.00000       0.00000       0.00000       0.00000       0.00000       0.00000       0.00000       0.00000       0.00000
   5  17 2777.3988    2.7642  0.8954 11.4449 -0.0417    -0.0229313  0.0600   0.1131   0.1033    2.0515   0.0000      0.979079   434.8083       20.7256       8.84501    -0.0744770       4.33588      -3.97314       1.58595       1.63154    -0.0510317     -0.134915       0.00000       0.00000       0.00000       0.00000       0.00000       0.00000       0.00000       0.00000       0.00000       0.00000       0.00000       0.00000       0.00000       0.00000       0.00000       0.00000       0.00000       0.00000       0.00000       0.00000       0.00000       0.00000       0.00000       0.00000       0.00000       0.00000       15.5610       17.3890       15.1039       11.0186       6.64784       3.89497       2.15343      0.946195      0.297882     0.0708828       0.00000       0.00000       0.00000       0.00000       0.00000       0.00000       0.00000       0.00000       0.00000       0.00000       0.00000       0.00000       0.00000       0.00000       0.00000       0.00000       0.00000       0.00000       0.00000       0.00000       0.00000       0.00000       0.00000       0.00000       0.00000       0.00000
   5  20 3186.3187    3.7430  1.5185  4.8982  0.0000       1.27255  0.0814   0.1275   0.1592 1000.0000   0.0000      0.692516   448.8671     -0.148891      -4.65262       5.65940      -7.21547      -7.20927       0.00000       0.00000       0.00000       0.00000       0.00000       0.00000       0.00000       0.00000       0.00000       0.00000       0.00000       0.00000       0.00000       0.00000       0.00000       0.00000       0.00000       0.00000       0.00000       0.00000       0.00000       0.00000       0.00000       0.00000       0.00000       0.00000       0.00000       0.00000       0.00000       0.00000       16.2858       18.4396       17.4732       12.8100       9.30974       5.59645       2.74466       1.28675      0.455687     0.0947697       0.00000       0.00000       0.00000       0.00000       0.00000       0.00000       0.00000       0.00000       0.00000       0.00000       0.00000       0.00000       0.00000       0.00000       0.00000       0.00000       0.00000       0.00000       0.00000       0.00000       0.00000       0.00000       0.00000       0.00000       0.00000       0.00000
   5  22 3459.6171    3.0689  2.3887 11.5669  0.0026      0.411613  0.0987   0.0860   0.2153    0.4259   0.0000      0.516575   433.7843       46.7144      -26.4638      -5.60543      -18.3503      -6.23863      -5.07261      0.704027      0.209045     -0.331440       0.00000       0.00000       0.00000       0.00000       0.00000       0.00000       0.00000       0.00000       0.00000       0.00000       0.00000       0.00000       0.00000       0.00000       0.00000       0.00000       0.00000       0.00000       0.00000       0.00000       0.00000       0.00000       0.00000       0.00000       0.00000       0.00000       20.0295       24.3809       21.0617       16.3536       11.1734       6.94562       3.35020       1.55633      0.528652      0.130529       0.00000       0.00000       0.00000       0.00000       0.00000       0.00000       0.00000       0.00000       0.00000       0.00000       0.00000       0.00000       0.00000       0.00000       0.00000       0.00000       0.00000       0.00000       0.00000       0.00000       0.00000       0.00000       0.00000       0.00000       0.00000       0.00000
   5  24 3734.9289    2.1573  5.3709 10.2245 -0.0010      0.804317  0.1609   0.0417   0.3149    0.2961   0.0000      0.145796   546.4598       116.971      -20.0718       14.5418      -4.56739       1.79746       9.09907      -2.78379     -0.754109     0.0411622       0.00000       0.00000       0.00000       0.00000       0.00000       0.00000       0.00000       0.00000       0.00000       0.00000       0.00000       0.00000       0.00000       0.00000       0.00000       0.00000       0.00000       0.00000       0.00000       0.00000       0.00000       0.00000       0.00000       0.00000       0.00000       0.00000       32.8720       37.5494       33.1589       26.8579       17.3055       10.7157       5.65054       2.43948      0.785548      0.190608       0.00000       0.00000       0.00000       0.00000       0.00000       0.00000       0.00000       0.00000       0.00000       0.00000       0.00000       0.00000       0.00000       0.00000       0.00000       0.00000       0.00000       0.00000       0.00000       0.00000       0.00000       0.00000       0.00000       0.00000       0.00000       0.00000
   5  25 3872.1602    1.7658  7.4820 10.1310 -0.0072      0.444476  0.2060   0.0295   0.3959    0.1606   0.0000      0.118199   452.0475       24.4144       54.1088       37.5031      -50.4656      -5.86462       17.7251       4.37291      -3.26840     -0.372080       0.00000       0.00000       0.00000       0.00000       0.00000       0.00000       0.00000       0.00000       0.00000       0.00000       0.00000       0.00000       0.00000       0.00000       0.00000       0.00000       0.00000       0.00000       0.00000       0.00000       0.00000       0.00000       0.00000       0.00000       0.00000       0.00000       40.0982       46.4384       40.8314       33.3763       23.3349       14.0017       7.12924       3.09220       1.08906      0.254754       0.00000       0.00000       0.00000       0.00000       0.00000       0.00000       0.00000       0.00000       0.00000       0.00000       0.00000       0.00000       0.00000       0.00000       0.00000       0.00000       0.00000       0.00000       0.00000       0.00000       0.00000       0.00000       0.00000       0.00000       0.00000       0.00000
   5  26 4009.8850    1.5209  9.7780 10.1990 -0.0046      0.223961  0.2663   0.0253   0.4988    0.1141   0.0000      0.102375   380.7704       157.229      -17.8528      -67.9639      -48.1651      -8.59015       6.93897       2.17545       1.89696     0.0513474       0.00000       0.00000       0.00000       0.00000       0.00000       0.00000       0.00000       0.00000       0.00000       0.00000       0.00000       0.00000       0.00000       0.00000       0.00000       0.00000       0.00000       0.00000       0.00000       0.00000       0.00000       0.00000       0.00000       0.00000       0.00000       0.00000       51.4755       59.5293       52.7480       40.7401       27.6167       16.8415       8.22938       3.77173       1.28282      0.297845       0.00000       0.00000       0.00000       0.00000       0.00000       0.00000       0.00000       0.00000       0.00000       0.00000       0.00000       0.00000       0.00000       0.00000       0.00000       0.00000       0.00000       0.00000       0.00000       0.00000       0.00000       0.00000       0.00000       0.00000       0.00000       0.00000
   6  11 2004.1197    0.5500  0.4862  9.9052 -0.0058       6.61184  0.0546   0.0323   0.0773    0.1342   0.0000       2.36893   445.0399      -5.23523       16.8500     -0.436222      -6.36569     -0.638473     -0.643023     -0.774210     -0.637214     0.0204078     0.0341600    0.00353522       0.00000       0.00000       0.00000       0.00000       0.00000       0.00000       0.00000       0.00000       0.00000       0.00000       0.00000       0.00000       0.00000       0.00000       0.00000       0.00000       0.00000       0.00000       0.00000       0.00000       0.00000       0.00000       0.00000       0.00000       10.2462       11.7381       12.1537       9.47640       7.45930       5.62586       3.34313       1.26866      0.980151      0.325873     0.0953728     0.0203483       0.00000       0.00000       0.00000       0.00000       0.00000       0.00000       0.00000       0.00000       0.00000       0.00000       0.00000       0.00000       0.00000       0.00000       0.00000       0.00000       0.00000       0.00000       0.00000       0.00000       0.00000       0.00000       0.00000       0.00000
   6  12 2142.5394    0.7976  0.6956  9.7139 -0.0052       3.80342  0.0468   0.0361   0.0937    0.2232   0.0000       1.41192   429.3180       9.58253       34.0774     -0.436869      -1.63286      -4.97386      0.779733     0.0402432    -0.0641040      0.112261     -0.156822   -0.00611857       0.00000       0.00000       0.00000       0.00000       0.00000       0.00000       0.00000       0.00000       0.00000       0.00000       0.00000       0.00000       0.00000       0.00000       0.00000       0.00000       0.00000       0.00000       0.00000       0.00000       0.00000       0.00000       0.00000       0.00000       9.99631       9.60722       10.5830       9.06587       6.27464       3.77054       2.62763       1.61510      0.655170      0.245124     0.0727876     0.0122753       0.00000       0.00000       0.00000       0.00000       0.00000       0.00000       0.00000       0.00000       0.00000       0.00000       0.00000       0.00000       0.00000       0.00000       0.00000       0.00000       0.00000       0.00000       0.00000       0.00000       0.00000       0.00000       0.00000       0.00000
   6  13 2279.9174    1.0053  0.6861 10.4062 -0.0021       4.70449  0.0550   0.0466   0.0972    0.2023   0.0000       1.51307   447.0332       11.8184       4.03400      -3.98327      -9.31960      -6.26061      0.793314      0.782590      0.513653     -0.341409     0.0101828     0.0202031       0.00000       0.00000       0.00000       0.00000       0.00000       0.00000       0.00000       0.00000       0.00000       0.00000       0.00000       0.00000       0.00000       0.00000       0.00000       0.00000       0.00000       0.00000       0.00000       0.00000       0.00000       0.00000       0.00000       0.00000       10.0500       12.5673       11.7851       8.36266       8.18317       4.76148       2.90237       1.66085      0.623172      0.277836      0.103593     0.0183956       0.00000       0.00000       0.00000       0.00000       0.00000       0.00000       0.00000       0.00000       0.00000       0.00000       0.00000       0.00000       0.00000       0.00000       0.00000       0.00000       0.00000       0.00000       0.00000       0.00000       0.00000       0.00000       0.00000       0.00000
   6  14 2415.7351    1.5013  0.9692  9.6574  0.0031       5.64411  0.0612   0.0567   0.0983    0.6439   0.0000       1.08285   440.4820     -0.342903     -0.142055      -8.86695      -4.38812      -4.37474      -3.29511     -0.360967     -0.516732     -0.297181     0.0805918   -0.00148815       0.00000       0.00000       0.00000       0.00000       0.00000       0.00000       0.00000       0.00000       0.00000       0.00000       0.00000       0.00000       0.00000       0.00000       0.00000       0.00000       0.00000       0.00000       0.00000       0.00000       0.00000       0.00000       0.00000       0.00000       12.3422       15.0272       13.2990       10.4046       7.18096       4.38490       2.54541       1.37938      0.579868      0.228404     0.0708403     0.0157229       0.00000       0.00000       0.00000       0.00000       0.00000       0.00000       0.00000       0.00000       0.00000       0.00000       0.00000       0.00000       0.00000       0.00000       0.00000       0.00000       0.00000       0.00000       0.00000       0.00000       0.00000       0.00000       0.00000       0.00000
   6  15 2551.2179    1.7828  0.9505 11.3943 -0.0055       4.74723  0.0611   0.0741   0.1082    0.2875   0.0000       1.27859   458.1355      -6.31854       2.54671      -12.0161       4.19409     0.0476610       2.56721      -1.66091      -2.15963     -0.167418    -0.0575338     0.0122079       0.00000       0.00000       0.00000       0.00000       0.00000       0.00000       0.00000       0.00000       0.00000       0.00000       0.00000       0.00000       0.00000       0.00000       0.00000       0.00000       0.00000       0.00000       0.00000       0.00000       0.00000       0.00000       0.00000       0.00000       12.8069       14.7324       13.8296       10.1926       7.70130       4.55630       2.74941       1.48684      0.652998      0.242389     0.0840241     0.0149532       0.00000       0.00000       0.00000       0.00000       0.00000       0.00000       0.00000       0.00000       0.00000       0.00000       0.00000       0.00000       0.00000       0.00000       0.00000       0.00000       0.00000       0.00000       0.00000       0.00000       0.00000       0.00000       0.00000       0.00000
   6  16 2687.2215    2.3465  0.9282 11.3417 -0.0029       1.97637  0.0518   0.0883   0.1079    0.3743   0.0000       1.22470   431.1808       5.60682       19.8223      -4.85281      -15.7339      -1.02287      -1.19604      -1.07747      0.856645     -0.239405     0.0376588    -0.0125787       0.00000       0.00000       0.00000       0.00000       0.00000       0.00000       0.00000       0.00000       0.00000       0.00000       0.00000       0.00000       0.00000       0.00000       0.00000       0.00000       0.00000       0.00000       0.00000       0.00000       0.00000       0.00000       0.00000       0.00000       9.58322       11.3694       10.5183       8.19617       6.28074       4.06445       2.35840       1.28052      0.551666      0.225795     0.0739236     0.0147152       0.00000       0.00000       0.00000       0.00000       0.00000       0.00000       0.00000       0.00000       0.00000       0.00000       0.00000       0.00000       0.00000       0.00000       0.00000       0.00000       0.00000       0.00000       0.00000       0.00000       0.00000       0.00000       0.00000       0.00000
   6  17 2823.8528    3.0026  0.9301 11.4563 -0.0062       1.33178  0.0502   0.1134   0.1053    0.5896   0.0000      0.953536   441.2536       17.0131       16.5026       11.4358       4.58254      -4.69557     -0.221127      -2.55739     -0.341735     -0.419146    0.00344960  -0.000896207       0.00000       0.00000       0.00000       0.00000       0.00000       0.00000       0.00000       0.00000       0.00000       0.00000       0.00000       0.00000       0.00000       0.00000       0.00000       0.00000       0.00000       0.00000       0.00000       0.00000       0.00000       0.00000       0.00000       0.00000       11.0156       11.8084       11.2856       9.43217       6.11527       4.29419       2.38082       1.28277      0.583370      0.229020     0.0556254     0.0123186       0.00000       0.00000       0.00000       0.00000       0.00000       0.00000       0.00000       0.00000       0.00000       0.00000       0.00000       0.00000       0.00000       0.00000       0.00000       0.00000       0.00000       0.00000       0.00000       0.00000       0.00000       0.00000       0.00000       0.00000
   6  18 2960.8666    3.5382  1.0068 11.1416 -0.0080       2.47787  0.0553   0.1341   0.1116    1.0554   0.0000       1.06205   423.5399       39.5807      -1.40215       14.9972      -16.1703      -1.22254      -3.47980     -0.835897      0.724053     0.0433150     0.0584977    -0.0418775       0.00000       0.00000       0.00000       0.00000       0.00000       0.00000       0.00000       0.00000       0.00000       0.00000       0.00000       0.00000       0.00000       0.00000       0.00000       0.00000       0.00000       0.00000       0.00000       0.00000       0.00000       0.00000       0.00000       0.00000       10.7977       13.1869       12.0994       9.29179       6.29941       4.52894       2.47624       1.19414      0.603693      0.245364     0.0709009     0.0163980       0.00000       0.00000       0.00000       0.00000       0.00000       0.00000       0.00000       0.00000       0.00000       0.00000       0.00000       0.00000       0.00000       0.00000       0.00000       0.00000       0.00000       0.00000       0.00000       0.00000       0.00000       0.00000       0.00000       0.00000
   6  19 3097.5200    3.6845  0.9824 12.6781 -0.0182      0.475964  0.0605   0.1437   0.1038    0.4121   0.0000       1.14859   426.4793       15.0093       26.3286       7.21503      -1.29840      -1.45712      0.767011      -1.98799     0.0401704      0.256251     -0.197384   0.000236745       0.00000       0.00000       0.00000       0.00000       0.00000       0.00000       0.00000       0.00000       0.00000       0.00000       0.00000       0.00000       0.00000       0.00000       0.00000       0.00000       0.00000       0.00000       0.00000       0.00000       0.00000       0.00000       0.00000       0.00000       11.8366       12.9349       13.0080       10.3567       7.43261       4.44055       2.92740       1.58348      0.738304      0.263738     0.0816535     0.0149511       0.00000       0.00000       0.00000       0.00000       0.00000       0.00000       0.00000       0.00000       0.00000       0.00000       0.00000       0.00000       0.00000       0.00000       0.00000       0.00000       0.00000       0.00000       0.00000       0.00000       0.00000       0.00000       0.00000       0.00000
   6  20 3234.1676    3.5829  1.2949 11.3591 -0.0093       1.49730  0.0696   0.1226   0.1249    1.3433   0.0000      0.861893   457.9768       19.2993      -11.7043     -0.963616       2.14857      -5.45210       1.10837     -0.517034      -1.57279     -0.760141      0.182661   -0.00945184       0.00000       0.00000       0.00000       0.00000       0.00000       0.00000       0.00000       0.00000       0.00000       0.00000       0.00000       0.00000       0.00000       0.00000       0.00000       0.00000       0.00000       0.00000       0.00000       0.00000       0.00000       0.00000       0.00000       0.00000       13.1436       15.3634       13.3300       11.3501       8.25833       5.18072       3.31747       1.56411      0.778094      0.261351     0.0864459     0.0180227       0.00000       0.00000       0.00000       0.00000       0.00000       0.00000       0.00000       0.00000       0.00000       0.00000       0.00000       0.00000       0.00000       0.00000       0.00000       0.00000       0.00000       0.00000       0.00000       0.00000       0.00000       0.00000       0.00000       0.00000
   6  21 3371.1279    3.2770  2.0169 11.4091 -0.0031     0.0467974  0.0899   0.0883   0.1720    0.6606   0.0000      0.540863   440.3096       61.6817      -7.68968       11.5565       3.92205      -6.76088      -7.68655      0.380642      0.611531     0.0285217    -0.0367685    -0.0351114       0.00000       0.00000       0.00000       0.00000       0.00000       0.00000       0.00000       0.00000       0.00000       0.00000       0.00000       0.00000       0.00000       0.00000       0.00000       0.00000       0.00000       0.00000       0.00000       0.00000       0.00000       0.00000       0.00000       0.00000       15.9287       18.1784       17.9282       14.1823       10.1552       6.91847       4.00366       2.14637      0.999181      0.403980      0.123813     0.0240163       0.00000       0.00000       0.00000       0.00000       0.00000       0.00000       0.00000       0.00000       0.00000       0.00000       0.00000       0.00000       0.00000       0.00000       0.00000       0.00000       0.00000       0.00000       0.00000       0.00000       0.00000       0.00000       0.00000       0.00000
   6  22 3508.4527    2.7342  2.9244 11.3107 -0.0086      0.425559  0.1177   0.0643   0.2035    0.3601   0.0000      0.281189   449.3310       39.1316       1.64002      -22.3298       23.7561       4.90385      -5.89582       3.01663       1.43378     -0.464121     0.0334399    -0.0327802       0.00000       0.00000       0.00000       0.00000       0.00000       0.00000       0.00000       0.00000       0.00000       0.00000       0.00000       0.00000       0.00000       0.00000       0.00000       0.00000       0.00000       0.00000       0.00000       0.00000       0.00000       0.00000       0.00000       0.00000       18.7977       24.0384       20.3078       18.9299       13.2986       9.48512       5.24151       3.08476       1.24837      0.536489      0.153042     0.0378166       0.00000       0.00000       0.00000       0.00000       0.00000       0.00000       0.00000       0.00000       0.00000       0.00000       0.00000       0.00000       0.00000       0.00000       0.00000       0.00000       0.00000       0.00000       0.00000       0.00000       0.00000       0.00000       0.00000       0.00000
   6  23 3646.4506    2.3672  4.1426 10.8208  0.0017      0.640136  0.1376   0.0466   0.2469    0.2342   0.0000      0.199462   431.9427       36.6257      -12.7640       20.2223       17.3683      -5.23626      -5.09363      -5.20636       1.18080      0.621880      0.132824    0.00159022       0.00000       0.00000       0.00000       0.00000       0.00000       0.00000       0.00000       0.00000       0.00000       0.00000       0.00000       0.00000       0.00000       0.00000       0.00000       0.00000       0.00000       0.00000       0.00000       0.00000       0.00000       0.00000       0.00000       0.00000       22.7483       28.4977       25.9767       21.8807       15.8678       9.95153       6.47647       3.40056       1.62903      0.592034      0.193650     0.0416597       0.00000       0.00000       0.00000       0.00000       0.00000       0.00000       0.00000       0.00000       0.00000       0.00000       0.00000       0.00000       0.00000       0.00000       0.00000       0.00000       0.00000       0.00000       0.00000       0.00000       0.00000       0.00000       0.00000       0.00000
   6  24 3784.3636    1.9672  5.4510 10.5957  0.0016      0.367653  0.1638   0.0357   0.2918    0.1738   0.0000      0.153011   478.0310       64.4361      -20.6257       24.4095      -3.43786      -12.2122      -2.93853       1.26987       1.11772     -0.431485     -0.167406    -0.0633862       0.00000       0.00000       0.00000       0.00000       0.00000       0.00000       0.00000       0.00000       0.00000       0.00000       0.00000       0.00000       0.00000       0.00000       0.00000       0.00000       0.00000       0.00000       0.00000       0.00000       0.00000       0.00000       0.00000       0.00000       26.8211       32.2741       30.1148       25.7183       18.9831       12.7229       7.72219       4.11367       1.90575      0.736655      0.228815     0.0482737       0.00000       0.00000       0.00000       0.00000       0.00000       0.00000       0.00000       0.00000       0.00000       0.00000       0.00000       0.00000       0.00000       0.00000       0.00000       0.00000       0.00000       0.00000       0.00000       0.00000       0.00000       0.00000       0.00000       0.00000
   7   8 1627.4889    0.1862  0.2006  9.9402 -0.0331       5.96122  0.0435   0.0207   0.0699    0.0602   0.0000       14.8934   443.3139      0.458357       8.73056      -6.52718       5.43079       1.49973       1.52827      -2.46100     -0.336346      0.139767     0.0285472     0.0345088    0.00747539   -0.00105867       0.00000       0.00000       0.00000       0.00000       0.00000       0.00000       0.00000       0.00000       0.00000       0.00000       0.00000       0.00000       0.00000       0.00000       0.00000       0.00000       0.00000       0.00000       0.00000       0.00000       0.00000       0.00000       8.59142       11.0646       9.99062       8.42151       6.01875       4.15712       2.12053       1.75926      0.734095      0.399815      0.125893     0.0670081     0.0150629    0.00352471       0.00000       0.00000       0.00000       0.00000       0.00000       0.00000       0.00000       0.00000       0.00000       0.00000       0.00000       0.00000       0.00000       0.00000       0.00000       0.00000       0.00000       0.00000       0.00000       0.00000       0.00000       0.00000
   7  11 2045.8990    0.6280  0.4589 10.0054 -0.0059       8.15963  0.0368   0.0325   0.0659    0.1164   0.0000       2.21039   442.5367      -1.56579      -1.91572      -8.29588       3.61427      -3.31639      -1.42234     -0.367593     -0.717821      0.242834     -0.114379     0.0618682   -0.00515881    0.00527871       0.00000       0.00000       0.00000       0.00000       0.00000       0.00000       0.00000       0.00000       0.00000       0.00000       0.00000       0.00000       0.00000       0.00000       0.00000       0.00000       0.00000       0.00000       0.00000       0.00000       0.00000       0.00000       6.60589       7.02562       7.54976       6.31189       5.13979       3.33330       2.33877       1.44513      0.770749      0.371415      0.139178     0.0540290     0.0143927    0.00244402       0.00000       0.00000       0.00000       0.00000       0.00000       0.00000       0.00000       0.00000       0.00000       0.00000       0.00000       0.00000       0.00000       0.00000       0.00000       0.00000       0.00000       0.00000       0.00000       0.00000       0.00000       0.00000
   7  12 2184.6520    0.8734  0.5809 10.1793 -0.0032       7.29997  0.0416   0.0381   0.0688    0.1715   0.0000       1.66073   443.0487      -10.0653       6.76304       6.89250      -5.62315      -1.53538      -1.01497     -0.386500     -0.497683    -0.0678882     -0.126079     0.0265065    0.00447005    0.00131068       0.00000       0.00000       0.00000       0.00000       0.00000       0.00000       0.00000       0.00000       0.00000       0.00000       0.00000       0.00000       0.00000       0.00000       0.00000       0.00000       0.00000       0.00000       0.00000       0.00000       0.00000       0.00000       7.09864       8.59867       8.16375       6.76544       6.01661       3.64624       2.78909       1.52199      0.810083      0.412473      0.154894     0.0521933     0.0185921    0.00316489       0.00000       0.00000       0.00000       0.00000       0.00000       0.00000       0.00000       0.00000       0.00000       0.00000       0.00000       0.00000       0.00000       0.00000       0.00000       0.00000       0.00000       0.00000       0.00000       0.00000       0.00000       0.00000
   7  13 2322.2975    1.2032  0.8415 10.4294 -0.0059       3.84911  0.0452   0.0447   0.0963    0.2480   0.0000       1.15696   437.2686       6.74232       7.84894       5.46072       7.58077       2.14079      0.125609      0.211804      0.781746   -0.00620395     0.0155861     0.0177454     0.0203426    0.00139679       0.00000       0.00000       0.00000       0.00000       0.00000       0.00000       0.00000       0.00000       0.00000       0.00000       0.00000       0.00000       0.00000       0.00000       0.00000       0.00000       0.00000       0.00000       0.00000       0.00000       0.00000       0.00000       8.37242       9.29808       8.98363       7.38398       6.15593       4.42339       2.95218       1.60146      0.832114      0.402052      0.169408     0.0585038     0.0176225    0.00312701       0.00000       0.00000       0.00000       0.00000       0.00000       0.00000       0.00000       0.00000       0.00000       0.00000       0.00000       0.00000       0.00000       0.00000       0.00000       0.00000       0.00000       0.00000       0.00000       0.00000       0.00000       0.00000
   7  14 2458.3011    1.4619  0.9672 10.9173 -0.0224       4.10960  0.0775   0.0525   0.0978    0.2686   0.0000       1.19454   454.4977       2.97181      -12.2885       3.23971      -8.79055      0.842642       1.90760      0.732056      -1.35452    -0.0146032     0.0578362     -0.237200    -0.0121620    0.00624029       0.00000       0.00000       0.00000       0.00000       0.00000       0.00000       0.00000       0.00000       0.00000       0.00000       0.00000       0.00000       0.00000       0.00000       0.00000       0.00000       0.00000       0.00000       0.00000       0.00000       0.00000       0.00000       11.8128       11.2234       16.9090       10.7333       8.71786       7.74329       3.84279       2.68907       1.54148      0.646319      0.341414      0.139563     0.0305966    0.00382002       0.00000       0.00000       0.00000       0.00000       0.00000       0.00000       0.00000       0.00000       0.00000       0.00000       0.00000       0.00000       0.00000       0.00000       0.00000       0.00000       0.00000       0.00000       0.00000       0.00000       0.00000       0.00000
   7  15 2594.3783    1.9667  0.8935 11.2020 -0.0072       1.93763  0.0489   0.0720   0.0931    0.3101   0.0000      0.985448   437.3854       20.5375       16.8546       6.13695       6.36412      -3.05794      0.319537      0.378333       1.21472     -0.130288      0.131379     0.0469804     0.0269315   -0.00266521       0.00000       0.00000       0.00000       0.00000       0.00000       0.00000       0.00000       0.00000       0.00000       0.00000       0.00000       0.00000       0.00000       0.00000       0.00000       0.00000       0.00000       0.00000       0.00000       0.00000       0.00000       0.00000       8.34047       9.74313       9.68858       7.58427       6.30981       4.71080       2.77399       1.71366      0.914854      0.385657      0.177162     0.0684345     0.0185037    0.00322514       0.00000       0.00000       0.00000       0.00000       0.00000       0.00000       0.00000       0.00000       0.00000       0.00000       0.00000       0.00000       0.00000       0.00000       0.00000       0.00000       0.00000       0.00000       0.00000       0.00000       0.00000       0.00000
   7  16 2731.3434    2.6703  0.8942 11.5292 -0.0078       3.89387  0.0538   0.0968   0.0892    0.3351   0.0000       1.10127   438.8868       38.0682       22.4226      -4.40065       3.81669      -1.35169      -5.24067       1.50617       1.03231     -0.779385     0.0431926     0.0347197     0.0173894   -0.00389017       0.00000       0.00000       0.00000       0.00000       0.00000       0.00000       0.00000       0.00000       0.00000       0.00000       0.00000       0.00000       0.00000       0.00000       0.00000       0.00000       0.00000       0.00000       0.00000       0.00000       0.00000       0.00000       10.1729       12.3881       11.4345       8.93297       7.32017       4.63037       3.06057       1.75262      0.882222      0.395672      0.152817     0.0558449     0.0178674    0.00302572       0.00000       0.00000       0.00000       0.00000       0.00000       0.00000       0.00000       0.00000       0.00000       0.00000       0.00000       0.00000       0.00000       0.00000       0.00000       0.00000       0.00000       0.00000       0.00000       0.00000       0.00000       0.00000
   7  17 2868.3690    3.0439  1.0637 11.2594  0.0042      0.541052  0.0533   0.0988   0.1072    0.5535   0.0000      0.981466   436.8204       11.9372      -2.96106      -7.12513      -13.9890      -5.83008      -5.76071     -0.692099      0.501803     -0.301785     -0.288617    -0.0705564    -0.0153789    0.00407665       0.00000       0.00000       0.00000       0.00000       0.00000       0.00000       0.00000       0.00000       0.00000       0.00000       0.00000       0.00000       0.00000       0.00000       0.00000       0.00000       0.00000       0.00000       0.00000       0.00000       0.00000       0.00000       9.27369       10.6849       10.4596       8.63602       6.45624       4.52241       2.92376       1.67786      0.881035      0.426589      0.175808     0.0632493     0.0166914    0.00313630       0.00000       0.00000       0.00000       0.00000       0.00000       0.00000       0.00000       0.00000       0.00000       0.00000       0.00000       0.00000       0.00000       0.00000       0.00000       0.00000       0.00000       0.00000       0.00000       0.00000       0.00000       0.00000
   7  18 3005.8660    3.6807  0.8537 12.1988  0.0048       1.85811  0.0545   0.1374   0.0865    0.3662   0.0000       1.00504   437.5251       18.1307     -0.468714       15.7680       3.21050       4.60125       3.78133      -3.10002      0.114931      0.126961     0.0124426    0.00476801     0.0213292    0.00100065       0.00000       0.00000       0.00000       0.00000       0.00000       0.00000       0.00000       0.00000       0.00000       0.00000       0.00000       0.00000       0.00000       0.00000       0.00000       0.00000       0.00000       0.00000       0.00000       0.00000       0.00000       0.00000       9.21786       12.1856       10.5696       9.88929       6.15411       5.24916       2.67878       1.86346      0.807964      0.463627      0.173033     0.0730794     0.0153317    0.00422860       0.00000       0.00000       0.00000       0.00000       0.00000       0.00000       0.00000       0.00000       0.00000       0.00000       0.00000       0.00000       0.00000       0.00000       0.00000       0.00000       0.00000       0.00000       0.00000       0.00000       0.00000       0.00000
   7  19 3142.9060    3.7348  1.1050 12.8209 -0.0147      0.410599  0.0638   0.1353   0.1102    0.3222   0.0000       1.14057   450.3087       38.2679       29.9703       16.5823      -2.05904      -4.38341    0.00198686      -7.46890      0.300085      0.144972     0.0432925    -0.0834842    0.00811726   -0.00625797       0.00000       0.00000       0.00000       0.00000       0.00000       0.00000       0.00000       0.00000       0.00000       0.00000       0.00000       0.00000       0.00000       0.00000       0.00000       0.00000       0.00000       0.00000       0.00000       0.00000       0.00000       0.00000       10.3385       11.7384       10.1891       8.80918       7.95331       6.00295       3.81706       2.30182       1.05186      0.443862      0.187384     0.0684641     0.0195946    0.00384496       0.00000       0.00000       0.00000       0.00000       0.00000       0.00000       0.00000       0.00000       0.00000       0.00000       0.00000       0.00000       0.00000       0.00000       0.00000       0.00000       0.00000       0.00000       0.00000       0.00000       0.00000       0.00000
   7  20 3280.1205    3.6373  1.4006 12.2183 -0.0122       1.25757  0.0734   0.1110   0.1106    0.3819   0.0000      0.714212   437.6942       32.4199       17.9418      -6.71715      -11.1682       9.49418      0.515927      -2.55907       1.02478      -1.26995     0.0128020     0.0927594    -0.0154819   -0.00505610       0.00000       0.00000       0.00000       0.00000       0.00000       0.00000       0.00000       0.00000       0.00000       0.00000       0.00000       0.00000       0.00000       0.00000       0.00000       0.00000       0.00000       0.00000       0.00000       0.00000       0.00000       0.00000       10.7811       11.8392       11.8475       10.4775       7.78522       6.20595       4.30796       2.19374       1.11383      0.653200      0.260248     0.0832294     0.0225480    0.00443322       0.00000       0.00000       0.00000       0.00000       0.00000       0.00000       0.00000       0.00000       0.00000       0.00000       0.00000       0.00000       0.00000       0.00000       0.00000       0.00000       0.00000       0.00000       0.00000       0.00000       0.00000       0.00000
   7  21 3417.8454    3.2295  2.4916  9.6586  0.0009      0.890481  0.0853   0.0655   0.1424    0.9858   0.0000      0.327612   443.5351       32.6101       12.3402       29.6535      -7.77945       19.4102      -4.67655      -2.96533      0.263430     -0.141552     -0.586896    -0.0178219     0.0159194   -0.00366943       0.00000       0.00000       0.00000       0.00000       0.00000       0.00000       0.00000       0.00000       0.00000       0.00000       0.00000       0.00000       0.00000       0.00000       0.00000       0.00000       0.00000       0.00000       0.00000       0.00000       0.00000       0.00000       13.3159       16.0107       14.9551       12.7116       9.96772       6.92866       4.52885       2.63298       1.34618      0.663229      0.264170     0.0938137     0.0275820    0.00526795       0.00000       0.00000       0.00000       0.00000       0.00000       0.00000       0.00000       0.00000       0.00000       0.00000       0.00000       0.00000       0.00000       0.00000       0.00000       0.00000       0.00000       0.00000       0.00000       0.00000       0.00000       0.00000
   7  22 3555.9005    2.6238  3.1111 10.9430 -0.0073      0.740619  0.1089   0.0534   0.1754    0.3021   0.0000      0.272572   444.7295       55.0710       9.02098      -1.45150       19.2660       1.74025       2.07001       1.86865      0.512858     -0.805763      0.594221     -0.240939    -0.0291123    -0.0114340       0.00000       0.00000       0.00000       0.00000       0.00000       0.00000       0.00000       0.00000       0.00000       0.00000       0.00000       0.00000       0.00000       0.00000       0.00000       0.00000       0.00000       0.00000       0.00000       0.00000       0.00000       0.00000       16.1125       19.5774       18.0745       15.8036       12.1336       8.79802       5.76587       3.25609       1.77454      0.817812      0.360388      0.120477     0.0344917    0.00692992       0.00000       0.00000       0.00000       0.00000       0.00000       0.00000       0.00000       0.00000       0.00000       0.00000       0.00000       0.00000       0.00000       0.00000       0.00000       0.00000       0.00000       0.00000       0.00000       0.00000       0.00000       0.00000
   7  23 3693.9416    2.2215  4.9193 10.4527 -0.0010      0.778864  0.1404   0.0364   0.2475    0.2031   0.0000      0.152299   458.8917       63.2022       19.8532      -1.29179      -11.6281     -0.625305     0.0906597      0.350730      -1.28457     -0.168063      0.460473    -0.0793238    -0.0116028    0.00149710       0.00000       0.00000       0.00000       0.00000       0.00000       0.00000       0.00000       0.00000       0.00000       0.00000       0.00000       0.00000       0.00000       0.00000       0.00000       0.00000       0.00000       0.00000       0.00000       0.00000       0.00000       0.00000       19.3837       25.2242       22.5192       21.2183       15.5466       11.5544       7.33103       4.50254       2.39295       1.15064      0.473739      0.174145     0.0475536     0.0105719       0.00000       0.00000       0.00000       0.00000       0.00000       0.00000       0.00000       0.00000       0.00000       0.00000       0.00000       0.00000       0.00000       0.00000       0.00000       0.00000       0.00000       0.00000       0.00000       0.00000       0.00000       0.00000
   7  24 3832.4385    1.8430  6.6114 10.0481 -0.0022      0.457900  0.1644   0.0267   0.3008    0.1686   0.0000      0.113047   489.7650       18.5903      -41.8563      -26.0896       13.9515       6.02937       1.36714      -8.04948       1.49604       1.18488     0.0209336     0.0340169     0.0463990    0.00480566       0.00000       0.00000       0.00000       0.00000       0.00000       0.00000       0.00000       0.00000       0.00000       0.00000       0.00000       0.00000       0.00000       0.00000       0.00000       0.00000       0.00000       0.00000       0.00000       0.00000       0.00000       0.00000       23.4552       29.3367       27.2364       24.4048       18.9325       13.7060       8.92454       5.36026       2.78477       1.38232      0.562278      0.204130     0.0585292     0.0117401       0.00000       0.00000       0.00000       0.00000       0.00000       0.00000       0.00000       0.00000       0.00000       0.00000       0.00000       0.00000       0.00000       0.00000       0.00000       0.00000       0.00000       0.00000       0.00000       0.00000       0.00000       0.00000
   7  27 4248.4183    1.1280 14.6843 10.1482 -0.0037    -0.0974608  0.3779   0.0165   0.6817    0.0665   0.0000     0.0925685   403.9445       7.96047     -0.462283       69.2445       29.7272       18.4572      -3.51165      -10.3773      -1.14161     -0.719844     -0.124301     -0.256914      0.147754   -0.00196448       0.00000       0.00000       0.00000       0.00000       0.00000       0.00000       0.00000       0.00000       0.00000       0.00000       0.00000       0.00000       0.00000       0.00000       0.00000       0.00000       0.00000       0.00000       0.00000       0.00000       0.00000       0.00000       45.3382       55.5335       54.0271       47.4679       36.4113       26.3052       17.4297       10.3650       5.63839       2.74180       1.15933      0.403547      0.113673     0.0216758       0.00000       0.00000       0.00000       0.00000       0.00000       0.00000       0.00000       0.00000       0.00000       0.00000       0.00000       0.00000       0.00000       0.00000       0.00000       0.00000       0.00000       0.00000       0.00000       0.00000       0.00000       0.00000
   8   9 1806.2596    0.3608  0.2827  9.9995 -0.0051       16.3848  0.0313   0.0230   0.0570    0.0688   0.0000       5.20867   428.7717       5.12112       14.4847      -1.44030      -2.57916     -0.362876      0.781929      0.135369     -0.777501      0.783555   -0.00169783     0.0499884    -0.0496253     0.0142025    0.00198465   -0.00150334       0.00000       0.00000       0.00000       0.00000       0.00000       0.00000       0.00000       0.00000       0.00000       0.00000       0.00000       0.00000       0.00000       0.00000       0.00000       0.00000       0.00000       0.00000       0.00000       0.00000       4.99412       5.93745       6.64387       5.51566       3.77639       3.68526       1.96275       1.37753      0.938553      0.530997      0.189337      0.115907     0.0488272     0.0164387    0.00292655   0.000651515       0.00000       0.00000       0.00000       0.00000       0.00000       0.00000       0.00000       0.00000       0.00000       0.00000       0.00000       0.00000       0.00000       0.00000       0.00000       0.00000       0.00000       0.00000       0.00000       0.00000
   8  11 2086.2704    0.6986  0.6097  9.9648 -0.0110       6.69264  0.0583   0.0315   0.0774    0.1438   0.0000       1.51331   433.0167      -4.17813       16.9203       6.66767      -1.32104      -4.59880      -5.99138     -0.358525     -0.125949      -1.06234     -0.147065     -0.168003     0.0194573    0.00582128   -0.00471599   0.000477923       0.00000       0.00000       0.00000       0.00000       0.00000       0.00000       0.00000       0.00000       0.00000       0.00000       0.00000       0.00000       0.00000       0.00000       0.00000       0.00000       0.00000       0.00000       0.00000       0.00000       11.4495       15.9688       14.8730       13.7817       9.10316       6.02008       4.63402       2.02396       1.73408      0.539729      0.498842      0.107042     0.0865902     0.0168670    0.00685552    0.00144305       0.00000       0.00000       0.00000       0.00000       0.00000       0.00000       0.00000       0.00000       0.00000       0.00000       0.00000       0.00000       0.00000       0.00000       0.00000       0.00000       0.00000       0.00000       0.00000       0.00000
   8  12 2225.2592    1.0109  0.6800 10.0393 -0.0043       6.28121  0.0419   0.0386   0.0727    0.2141   0.0000       1.15614   441.5670       2.23616       12.5672      -2.41400    -0.0259610       5.34394     -0.199167     -0.956326       2.06076      0.175932     0.0122340     -0.108319    0.00379544     0.0112762   -0.00301710   4.82747e-05       0.00000       0.00000       0.00000       0.00000       0.00000       0.00000       0.00000       0.00000       0.00000       0.00000       0.00000       0.00000       0.00000       0.00000       0.00000       0.00000       0.00000       0.00000       0.00000       0.00000       6.40292       8.49647       8.37277       6.60179       6.30352       3.73852       3.04600       1.82212       1.09516      0.637227      0.268665      0.141834     0.0465509     0.0167856    0.00543805   0.000793984       0.00000       0.00000       0.00000       0.00000       0.00000       0.00000       0.00000       0.00000       0.00000       0.00000       0.00000       0.00000       0.00000       0.00000       0.00000       0.00000       0.00000       0.00000       0.00000       0.00000
   8  13 2362.9341    1.2877  0.9320 10.4849 -0.0002       2.09633  0.0462   0.0431   0.0976    0.2440   0.0000       1.00021   444.2971       8.61965       15.5425       6.52029      -2.98433       6.97950     -0.666848     -0.955386      0.354583     -0.185930     -0.491538     0.0224877     0.0625560     0.0263748   -0.00429839   -0.00138880       0.00000       0.00000       0.00000       0.00000       0.00000       0.00000       0.00000       0.00000       0.00000       0.00000       0.00000       0.00000       0.00000       0.00000       0.00000       0.00000       0.00000       0.00000       0.00000       0.00000       6.53257       8.04059       7.53772       6.95525       5.69953       4.40469       3.24445       2.06111       1.15911      0.596906      0.334542      0.134086     0.0537091     0.0169178    0.00462322   0.000873526       0.00000       0.00000       0.00000       0.00000       0.00000       0.00000       0.00000       0.00000       0.00000       0.00000       0.00000       0.00000       0.00000       0.00000       0.00000       0.00000       0.00000       0.00000       0.00000       0.00000
   8  14 2499.5657    1.7557  0.8609 10.8233 -0.0119       2.59663  0.0458   0.0618   0.0817    0.3003   0.0000       1.01120   433.2824       23.9006       10.6906      -1.89527       11.5533      0.278849       1.75781      -1.66053      -1.20862     -0.272833      0.257908     -0.248641    -0.0155033    -0.0203429    0.00335034   0.000420215       0.00000       0.00000       0.00000       0.00000       0.00000       0.00000       0.00000       0.00000       0.00000       0.00000       0.00000       0.00000       0.00000       0.00000       0.00000       0.00000       0.00000       0.00000       0.00000       0.00000       6.57817       7.85120       7.70325       7.35344       5.27622       4.18274       2.80061       1.95912      0.988111      0.598013      0.294197      0.139061     0.0464960     0.0165558    0.00360134   0.000794701       0.00000       0.00000       0.00000       0.00000       0.00000       0.00000       0.00000       0.00000       0.00000       0.00000       0.00000       0.00000       0.00000       0.00000       0.00000       0.00000       0.00000       0.00000       0.00000       0.00000
   8  15 2636.1911    2.2490  0.8993 11.4178 -0.0068       1.18440  0.0483   0.0774   0.0927    0.2797   0.0000       1.15775   427.3843       12.7008       15.6667     -0.955309     -0.913931       7.90427       6.40424     -0.633826     -0.151889     -0.420065     -0.301337     -0.183932    -0.0486616   -0.00213680   -0.00213295    0.00123901       0.00000       0.00000       0.00000       0.00000       0.00000       0.00000       0.00000       0.00000       0.00000       0.00000       0.00000       0.00000       0.00000       0.00000       0.00000       0.00000       0.00000       0.00000       0.00000       0.00000       7.72323       10.1041       9.47682       8.38180       6.43171       4.57469       3.10029       1.87780       1.10732      0.551570      0.296974      0.118519     0.0504622     0.0154354    0.00405668   0.000822810       0.00000       0.00000       0.00000       0.00000       0.00000       0.00000       0.00000       0.00000       0.00000       0.00000       0.00000       0.00000       0.00000       0.00000       0.00000       0.00000       0.00000       0.00000       0.00000       0.00000
   8  16 2773.8701    2.9026  0.9088 11.4797 -0.0061      0.124609  0.0460   0.0978   0.0893    0.4030   0.0000      0.801906   441.3608       14.3696       24.2253       12.8732       5.54827      -4.53920      -2.51267       3.42631      -1.42013      0.529655     -0.288695    -0.0252786    -0.0512802     0.0114106   0.000168240   0.000348184       0.00000       0.00000       0.00000       0.00000       0.00000       0.00000       0.00000       0.00000       0.00000       0.00000       0.00000       0.00000       0.00000       0.00000       0.00000       0.00000       0.00000       0.00000       0.00000       0.00000       7.74916       8.47033       8.52047       7.92888       6.20799       4.67158       2.73215       1.95347       1.34750      0.697526      0.296341      0.127815     0.0513702     0.0164498    0.00349677   0.000683409       0.00000       0.00000       0.00000       0.00000       0.00000       0.00000       0.00000       0.00000       0.00000       0.00000       0.00000       0.00000       0.00000       0.00000       0.00000       0.00000       0.00000       0.00000       0.00000       0.00000
   8  17 2911.7064    3.3714  1.0300 11.9935 -0.0045       1.85290  0.0513   0.1087   0.0963    0.4031   0.0000      0.793441   446.8368       25.5195      -9.76618       7.48747      -2.64710      -6.53711      -7.66859     -0.962834     0.0495359    -0.0227494     -0.220449    -0.0525166     0.0195755    -0.0110783   -0.00644382   0.000212484       0.00000       0.00000       0.00000       0.00000       0.00000       0.00000       0.00000       0.00000       0.00000       0.00000       0.00000       0.00000       0.00000       0.00000       0.00000       0.00000       0.00000       0.00000       0.00000       0.00000       7.68003       9.25745       8.58556       7.88912       6.03457       5.11603       3.55441       2.25773       1.12549      0.667494      0.284587      0.150210     0.0495982     0.0180575    0.00414972   0.000896168       0.00000       0.00000       0.00000       0.00000       0.00000       0.00000       0.00000       0.00000       0.00000       0.00000       0.00000       0.00000       0.00000       0.00000       0.00000       0.00000       0.00000       0.00000       0.00000       0.00000
   8  18 3049.3457    3.8835  1.0562 11.6161 -0.0085       1.73678  0.0532   0.1174   0.0890    0.7711   0.0000      0.838486   425.9753      0.570997      -2.71693      0.812310      -2.29735      -1.24816      -1.17227     -0.751342      0.654762     -0.410073     0.0918827    0.00419821     0.0621767     0.0136440    0.00512866   -0.00113675       0.00000       0.00000       0.00000       0.00000       0.00000       0.00000       0.00000       0.00000       0.00000       0.00000       0.00000       0.00000       0.00000       0.00000       0.00000       0.00000       0.00000       0.00000       0.00000       0.00000       6.97714       9.54486       8.18800       8.29891       6.39586       4.88308       3.43453       2.08113       1.39895      0.652392      0.384687      0.134097     0.0631955     0.0176526    0.00541934    0.00112848       0.00000       0.00000       0.00000       0.00000       0.00000       0.00000       0.00000       0.00000       0.00000       0.00000       0.00000       0.00000       0.00000       0.00000       0.00000       0.00000       0.00000       0.00000       0.00000       0.00000
   8  19 3186.8808    3.9784  1.1944 12.5359  0.0001      0.660345  0.0674   0.1199   0.1081    0.3661   0.0000       1.03812   445.1820       31.8666       10.9795       10.4801      -11.5472       3.22541      -1.90416       3.33234      0.418225     -0.960137      0.264239     -0.169646     0.0295753    -0.0173483  -0.000709181  -0.000896463       0.00000       0.00000       0.00000       0.00000       0.00000       0.00000       0.00000       0.00000       0.00000       0.00000       0.00000       0.00000       0.00000       0.00000       0.00000       0.00000       0.00000       0.00000       0.00000       0.00000       9.36874       12.0294       10.7252       10.2789       8.00489       5.32375       4.05388       2.35438       1.49240      0.754114      0.401335      0.159796     0.0646051     0.0171403    0.00582992    0.00111391       0.00000       0.00000       0.00000       0.00000       0.00000       0.00000       0.00000       0.00000       0.00000       0.00000       0.00000       0.00000       0.00000       0.00000       0.00000       0.00000       0.00000       0.00000       0.00000       0.00000
   8  20 3324.6071    3.4434  1.6050 12.1931 -0.0013      0.844457  0.0699   0.0893   0.1186    0.2527   0.0000      0.620470   429.1069       28.1775       6.19767       2.93820       5.49909      -4.05424      0.591763      -1.53184     -0.280138   -0.00698790      0.258614     -0.118871    -0.0517577    -0.0356472  -0.000192062    0.00162621       0.00000       0.00000       0.00000       0.00000       0.00000       0.00000       0.00000       0.00000       0.00000       0.00000       0.00000       0.00000       0.00000       0.00000       0.00000       0.00000       0.00000       0.00000       0.00000       0.00000       9.66945       11.4329       11.2799       9.58837       8.06736       6.07288       4.11442       2.66563       1.51968      0.800541      0.405331      0.167335     0.0663986     0.0222948    0.00562046   0.000994302       0.00000       0.00000       0.00000       0.00000       0.00000       0.00000       0.00000       0.00000       0.00000       0.00000       0.00000       0.00000       0.00000       0.00000       0.00000       0.00000       0.00000       0.00000       0.00000       0.00000
   8  22 3601.3446    2.4818  3.7117 11.0436 -0.0026      0.744035  0.1053   0.0421   0.1882    0.1583   0.0000      0.207662   425.2941       64.0346       11.6800       13.3284       2.91278      -8.73799      0.231266      -4.37580      0.429384      -1.18341    -0.0838145     0.0159800     -0.293395   -0.00618558     0.0102226   -0.00100860       0.00000       0.00000       0.00000       0.00000       0.00000       0.00000       0.00000       0.00000       0.00000       0.00000       0.00000       0.00000       0.00000       0.00000       0.00000       0.00000       0.00000       0.00000       0.00000       0.00000       14.2763       16.6965       16.3592       14.9699       12.0790       8.86369       6.27277       4.05473       2.35466       1.30695      0.628872      0.275874      0.101451     0.0329199    0.00862401    0.00155571       0.00000       0.00000       0.00000       0.00000       0.00000       0.00000       0.00000       0.00000       0.00000       0.00000       0.00000       0.00000       0.00000       0.00000       0.00000       0.00000       0.00000       0.00000       0.00000       0.00000
   8  23 3740.0873    2.0819  5.1213 10.6711 -0.0008      0.563052  0.1366   0.0327   0.2310    0.1482   0.0000      0.144478   434.4991     -0.400017       28.1322       12.7733       12.4596      -33.6221       9.01875      -3.30595      -1.16889     -0.283703     -0.981629     -0.433387      0.157360    -0.0159759    0.00240268   3.08963e-05       0.00000       0.00000       0.00000       0.00000       0.00000       0.00000       0.00000       0.00000       0.00000       0.00000       0.00000       0.00000       0.00000       0.00000       0.00000       0.00000       0.00000       0.00000       0.00000       0.00000       17.9010       22.2737       20.8952       19.5994       15.5701       11.5729       7.94482       5.08900       3.09000       1.66907      0.784837      0.349405      0.133104     0.0431418     0.0115709    0.00222028       0.00000       0.00000       0.00000       0.00000       0.00000       0.00000       0.00000       0.00000       0.00000       0.00000       0.00000       0.00000       0.00000       0.00000       0.00000       0.00000       0.00000       0.00000       0.00000       0.00000
   8  24 3878.9208    1.8085  6.6931 10.5734 -0.0003      0.434259  0.1614   0.0262   0.2925    0.1046   0.0000      0.111223   411.0563       30.2149       64.4129       22.2283      -9.00206       5.20963       6.78962      -4.20508      0.798852     -0.491549      -1.25889     -0.176728     -0.360857     0.0279077     0.0103829  -0.000202820       0.00000       0.00000       0.00000       0.00000       0.00000       0.00000       0.00000       0.00000       0.00000       0.00000       0.00000       0.00000       0.00000       0.00000       0.00000       0.00000       0.00000       0.00000       0.00000       0.00000       20.7102       25.2914       24.9037       22.1291       18.3696       13.8184       9.71016       6.17044       3.69795       1.99360      0.965967      0.430189      0.167774     0.0545261     0.0144948    0.00254498       0.00000       0.00000       0.00000       0.00000       0.00000       0.00000       0.00000       0.00000       0.00000       0.00000       0.00000       0.00000       0.00000       0.00000       0.00000       0.00000       0.00000       0.00000       0.00000       0.00000
   8  25 4017.9140    1.5162  9.4770 10.1917 -0.0000      0.194587  0.2062   0.0199   0.3838    0.0877   0.0000     0.0819020   430.9601       40.4084       56.8882       10.3957      -27.4092      -7.86443       9.24388      -6.27526      -1.58949      -2.09090      0.553125    -0.0234517     -0.116228    0.00970390    -0.0104688   0.000629004       0.00000       0.00000       0.00000       0.00000       0.00000       0.00000       0.00000       0.00000       0.00000       0.00000       0.00000       0.00000       0.00000       0.00000       0.00000       0.00000       0.00000       0.00000       0.00000       0.00000       25.9675       30.9313       31.3672       27.7422       22.9822       17.3494       12.1563       7.82037       4.72366       2.46134       1.28756      0.526697      0.216657     0.0693624     0.0183802    0.00310272       0.00000       0.00000       0.00000       0.00000       0.00000       0.00000       0.00000       0.00000       0.00000       0.00000       0.00000       0.00000       0.00000       0.00000       0.00000       0.00000       0.00000       0.00000       0.00000       0.00000
   8  26 4157.0139    1.3065 13.0135 10.1213 -0.0012    0.00660291  0.2800   0.0170   0.5240    0.0701   0.0000     0.0744689   398.6214      -9.88656       22.1615       19.5003       15.4150      -5.05430      -2.98225      -4.14157      -3.04452      -2.71255     0.0324734     -0.264774      0.183848      0.104611    -0.0275844  -0.000414672       0.00000       0.00000       0.00000       0.00000       0.00000       0.00000       0.00000       0.00000       0.00000       0.00000       0.00000       0.00000       0.00000       0.00000       0.00000       0.00000       0.00000       0.00000       0.00000       0.00000       32.3170       38.7582       39.1143       34.3401       29.5629       21.7755       15.9629       10.0155       6.00109       3.26261       1.60393      0.714636      0.271589     0.0889619     0.0245841    0.00399014       0.00000       0.00000       0.00000       0.00000       0.00000       0.00000       0.00000       0.00000       0.00000       0.00000       0.00000       0.00000       0.00000       0.00000       0.00000       0.00000       0.00000       0.00000       0.00000       0.00000
   9  10 1984.3466    0.5346  0.4231  9.8790 -0.0090       10.5592  0.0354   0.0260   0.0677    0.1055   0.0000       2.52862   436.2783       8.80299       22.9987       7.93850      -6.17067      -3.55272     -0.181785    -0.0112336     -0.855272     -0.144582     -0.237737   -0.00262011    -0.0118060     0.0103632    -0.0182776  -0.000571970   0.000167868  -8.31865e-06       0.00000       0.00000       0.00000       0.00000       0.00000       0.00000       0.00000       0.00000       0.00000       0.00000       0.00000       0.00000       0.00000       0.00000       0.00000       0.00000       0.00000       0.00000       5.70278       6.98891       6.57203       6.58668       5.39664       4.02708       2.59463       1.70337       1.29533      0.701112      0.434589      0.173247     0.0898273     0.0282747     0.0136886    0.00375608   0.000986444   0.000167340       0.00000       0.00000       0.00000       0.00000       0.00000       0.00000       0.00000       0.00000       0.00000       0.00000       0.00000       0.00000       0.00000       0.00000       0.00000       0.00000       0.00000       0.00000
   9  11 2125.2273    0.7800  0.6075  9.6631 -0.0003       7.39029  0.0507   0.0298   0.0682    0.1717   0.0000       1.62173   436.3325      -1.40971       12.2090      -4.60344      -4.19643      -9.62871       2.13268       1.31572       1.54373     -0.932472     -0.335363     -0.290547   -0.00694102    -0.0411800    -0.0134911   -0.00145213   0.000532245  -1.01271e-05       0.00000       0.00000       0.00000       0.00000       0.00000       0.00000       0.00000       0.00000       0.00000       0.00000       0.00000       0.00000       0.00000       0.00000       0.00000       0.00000       0.00000       0.00000       8.92591       12.3410       11.7459       10.3958       7.90809       5.26701       3.28730       1.91768       1.19816      0.638704      0.379745      0.166620     0.0820080     0.0291809     0.0125714    0.00364512   0.000944548   0.000176912       0.00000       0.00000       0.00000       0.00000       0.00000       0.00000       0.00000       0.00000       0.00000       0.00000       0.00000       0.00000       0.00000       0.00000       0.00000       0.00000       0.00000       0.00000
   9  14 2539.7239    1.9490  0.9431 10.3176  0.0017       1.81756  0.0451   0.0593   0.0802    0.4057   0.0000      0.797451   437.6608       19.3872       2.69053       1.88799       7.48409      -4.32903       2.08650      -1.34660      -2.04468     -0.653868    -0.0266245      0.559327   -0.00747139    -0.0141464   -0.00647311   -0.00169593   -0.00127449  -0.000121469       0.00000       0.00000       0.00000       0.00000       0.00000       0.00000       0.00000       0.00000       0.00000       0.00000       0.00000       0.00000       0.00000       0.00000       0.00000       0.00000       0.00000       0.00000       5.75395       7.33191       6.91359       6.30679       5.40542       4.27565       3.04400       2.13398       1.31982      0.753312      0.407197      0.199304     0.0911184     0.0350123     0.0130060    0.00428711    0.00104309   0.000186510       0.00000       0.00000       0.00000       0.00000       0.00000       0.00000       0.00000       0.00000       0.00000       0.00000       0.00000       0.00000       0.00000       0.00000       0.00000       0.00000       0.00000       0.00000
   9  15 2677.1265    2.3097  1.1486 11.0097 -0.0032       2.10463  0.0544   0.0675   0.0998    0.4149   0.0000       1.01139   451.0507       22.9940       15.3917      -2.84211     -0.399952       2.71870      -3.11417       3.47292      0.659548      -1.18457     0.0854640     -0.111352     -0.155827    -0.0168453     0.0180284   -0.00252464  -0.000163740   0.000172666       0.00000       0.00000       0.00000       0.00000       0.00000       0.00000       0.00000       0.00000       0.00000       0.00000       0.00000       0.00000       0.00000       0.00000       0.00000       0.00000       0.00000       0.00000       6.83519       8.12553       7.74528       7.04313       6.17192       5.11574       3.64828       2.44461       1.59331      0.948276      0.482470      0.214035      0.104565     0.0399180     0.0157599    0.00461590    0.00112973   0.000195745       0.00000       0.00000       0.00000       0.00000       0.00000       0.00000       0.00000       0.00000       0.00000       0.00000       0.00000       0.00000       0.00000       0.00000       0.00000       0.00000       0.00000       0.00000
   9  16 2815.2570    2.9549  0.9156 11.6246 -0.0066      0.487269  0.0470   0.0935   0.0799    0.3566   0.0000      0.821174   428.5186       21.7627       17.4211      -3.86823      -3.97174       3.21836      -2.15422      -2.46778     -0.431733     -0.726891     0.0523181     0.0306506    -0.0343529    -0.0524704   -0.00530691   0.000887120   0.000264021  -0.000347257       0.00000       0.00000       0.00000       0.00000       0.00000       0.00000       0.00000       0.00000       0.00000       0.00000       0.00000       0.00000       0.00000       0.00000       0.00000       0.00000       0.00000       0.00000       7.11726       8.71746       8.64176       7.23486       6.22171       5.07870       3.64663       2.44916       1.41137      0.851768      0.406286      0.192014     0.0911097     0.0388875     0.0135935    0.00459935    0.00105846   0.000178479       0.00000       0.00000       0.00000       0.00000       0.00000       0.00000       0.00000       0.00000       0.00000       0.00000       0.00000       0.00000       0.00000       0.00000       0.00000       0.00000       0.00000       0.00000
   9  17 2953.7432    3.6408  0.9034 12.0538 -0.0049       1.99142  0.0469   0.1148   0.0775    0.3152   0.0000      0.865658   433.2948       16.3572       6.30176       13.3634      -8.52182       1.39926       1.76770      -2.85957     0.0142353     -0.793835     -0.896298     -0.101626      0.131679    -0.0402177   -0.00940011    0.00134150  -0.000745775  -0.000353733       0.00000       0.00000       0.00000       0.00000       0.00000       0.00000       0.00000       0.00000       0.00000       0.00000       0.00000       0.00000       0.00000       0.00000       0.00000       0.00000       0.00000       0.00000       5.91477       6.91485       7.12603       6.69814       5.54358       4.39733       2.89495       2.07681       1.38043      0.815859      0.476048      0.211975      0.101349     0.0376890     0.0147637    0.00433236   0.000990840   0.000180834       0.00000       0.00000       0.00000       0.00000       0.00000       0.00000       0.00000       0.00000       0.00000       0.00000       0.00000       0.00000       0.00000       0.00000       0.00000       0.00000       0.00000       0.00000
   9  18 3091.6985    3.9856  1.0304 12.1746 -0.0045      0.448768  0.0482   0.1172   0.0888    0.3838   0.0000      0.903254   430.3405       33.9870       22.8737      -4.23443      -2.31769     -0.179534      -5.82572       2.65690      -1.33972     -0.917773      0.456639     -0.164209    -0.0431174   -0.00527597    -0.0152113    0.00415849   -0.00145668  -0.000146537       0.00000       0.00000       0.00000       0.00000       0.00000       0.00000       0.00000       0.00000       0.00000       0.00000       0.00000       0.00000       0.00000       0.00000       0.00000       0.00000       0.00000       0.00000       5.56987       7.41440       7.32605       5.97626       6.08664       4.20624       3.49983       2.31676       1.38942      0.871183      0.434598      0.231586      0.101208     0.0439848     0.0143699    0.00527129    0.00143219   0.000204440       0.00000       0.00000       0.00000       0.00000       0.00000       0.00000       0.00000       0.00000       0.00000       0.00000       0.00000       0.00000       0.00000       0.00000       0.00000       0.00000       0.00000       0.00000
   9  19 3229.6773    3.8061  1.5211 11.8249 -0.0004      0.692751  0.0636   0.0958   0.1108    0.3544   0.0000      0.588254   432.5475       31.9339       11.9008       3.99766      -13.7255       1.67756     -0.767763       1.66801     -0.427853      -3.81196      0.556232     -0.231037     -0.156991    -0.0381884    0.00219587   -0.00727301   -0.00171254  -0.000162651       0.00000       0.00000       0.00000       0.00000       0.00000       0.00000       0.00000       0.00000       0.00000       0.00000       0.00000       0.00000       0.00000       0.00000       0.00000       0.00000       0.00000       0.00000       7.59162       9.06692       8.84129       8.19797       6.75389       5.41437       4.13516       2.69953       1.68830      0.994704      0.525599      0.251100      0.122873     0.0467454     0.0167597    0.00501085    0.00125641   0.000218885       0.00000       0.00000       0.00000       0.00000       0.00000       0.00000       0.00000       0.00000       0.00000       0.00000       0.00000       0.00000       0.00000       0.00000       0.00000       0.00000       0.00000       0.00000
   9  20 3368.0440    3.4001  1.9273 11.4983  0.0034      0.869490  0.0717   0.0761   0.1200    0.2617   0.0000      0.434938   436.5426       48.5797       23.1082      -14.2319       5.97050      -1.16641       12.2561      -4.41429    -0.0697338       1.00954     -0.616119     -0.418723      0.202973  -0.000385000     0.0110337    0.00622242   -0.00155334  -0.000698498       0.00000       0.00000       0.00000       0.00000       0.00000       0.00000       0.00000       0.00000       0.00000       0.00000       0.00000       0.00000       0.00000       0.00000       0.00000       0.00000       0.00000       0.00000       8.58528       10.5043       10.4446       9.34681       7.92047       6.45656       4.55920       3.12664       1.94943       1.15342      0.625818      0.287938      0.143150     0.0547249     0.0208624    0.00644179    0.00148095   0.000268884       0.00000       0.00000       0.00000       0.00000       0.00000       0.00000       0.00000       0.00000       0.00000       0.00000       0.00000       0.00000       0.00000       0.00000       0.00000       0.00000       0.00000       0.00000
   9  21 3506.4582    2.8149  2.6921 11.4680 -0.0026      0.587862  0.0855   0.0531   0.1464    0.1593   0.0000      0.305485   452.6878       22.6268       14.1068       9.30283      -5.10254      -4.90893      -3.16386     -0.446286     -0.108134      0.243697    -0.0993010     -0.808285     -0.120379     0.0470121     0.0162627   -0.00216191   -0.00152604   0.000205056       0.00000       0.00000       0.00000       0.00000       0.00000       0.00000       0.00000       0.00000       0.00000       0.00000       0.00000       0.00000       0.00000       0.00000       0.00000       0.00000       0.00000       0.00000       10.1377       11.9639       11.9333       10.8754       9.50140       7.51977       5.61500       3.73361       2.38243       1.45764      0.757060      0.362999      0.171831     0.0699720     0.0244231    0.00750808    0.00187383   0.000313039       0.00000       0.00000       0.00000       0.00000       0.00000       0.00000       0.00000       0.00000       0.00000       0.00000       0.00000       0.00000       0.00000       0.00000       0.00000       0.00000       0.00000       0.00000
   9  23 3784.7237    1.9937  5.7620 10.5646 -0.0034      0.274413  0.1313   0.0269   0.2335    0.1067   0.0000      0.116422   400.3141       59.5055       34.6956      -30.4397      -7.00728       7.52220       4.52199      -15.7635      -3.42494     -0.996362     -0.300902      0.147093      0.373463      0.169448    0.00503176    -0.0134873    0.00176573  -0.000241023       0.00000       0.00000       0.00000       0.00000       0.00000       0.00000       0.00000       0.00000       0.00000       0.00000       0.00000       0.00000       0.00000       0.00000       0.00000       0.00000       0.00000       0.00000       15.6436       19.1565       19.0356       17.2866       14.5550       11.3549       8.61729       5.69781       3.57953       2.11473       1.13259      0.559246      0.262860      0.107508     0.0376885     0.0113262    0.00288794   0.000476030       0.00000       0.00000       0.00000       0.00000       0.00000       0.00000       0.00000       0.00000       0.00000       0.00000       0.00000       0.00000       0.00000       0.00000       0.00000       0.00000       0.00000       0.00000
   9  24 3924.2234    1.6744  7.9616 10.2579 -0.0003      0.352146  0.1720   0.0212   0.2932    0.0915   0.0000     0.0846486   452.7357       48.7929      -8.18743      -21.1773       16.7385       11.3898       7.57742      -3.41016      0.344497      -2.59402      -1.43732      0.320562     -0.370120     -0.141359    -0.0567395     0.0201232   0.000118579  -0.000663080       0.00000       0.00000       0.00000       0.00000       0.00000       0.00000       0.00000       0.00000       0.00000       0.00000       0.00000       0.00000       0.00000       0.00000       0.00000       0.00000       0.00000       0.00000       19.2736       23.6073       23.5696       22.3078       18.3780       14.7977       10.8711       7.39159       4.77299       2.82560       1.57867      0.753547      0.368155      0.143964     0.0527760     0.0156060    0.00381249   0.000659377       0.00000       0.00000       0.00000       0.00000       0.00000       0.00000       0.00000       0.00000       0.00000       0.00000       0.00000       0.00000       0.00000       0.00000       0.00000       0.00000       0.00000       0.00000
   9  27 4342.9145    1.0198 15.5997 10.0607 -0.0055    -0.0352418  0.3893   0.0133   0.6480    0.0589   0.0000     0.0885986   459.6736       42.1552       31.8602      -33.4894      -28.8760      0.828690       32.5641      -5.55080      -9.80234       4.85802       1.92900      0.161523      0.543951     -0.775443     -0.102528     0.0165143    0.00760418  -0.000372885       0.00000       0.00000       0.00000       0.00000       0.00000       0.00000       0.00000       0.00000       0.00000       0.00000       0.00000       0.00000       0.00000       0.00000       0.00000       0.00000       0.00000       0.00000       35.2446       42.9205       44.3628       39.7333       34.6824       27.8679       20.5408       14.1304       9.05719       5.49931       2.96600       1.47043      0.687513      0.286040      0.102181     0.0317604    0.00751419    0.00118010       0.00000       0.00000       0.00000       0.00000       0.00000       0.00000       0.00000       0.00000       0.00000       0.00000       0.00000       0.00000       0.00000       0.00000       0.00000       0.00000       0.00000       0.00000
  10  10 2021.5821    0.6579  0.4647  9.7015 -0.0032       9.45073  0.0297   0.0270   0.0534    0.1204   0.0000       1.70251   441.4563       2.09601       18.1486      -1.91967      0.408902      -1.92711     -0.246125       2.33017      0.286072     -0.416146     -0.331245     -0.207378    -0.0795439   0.000747581     0.0199566    0.00503822   -0.00265535  -0.000306538  -6.01563e-05  -2.13116e-05       0.00000       0.00000       0.00000       0.00000       0.00000       0.00000       0.00000       0.00000       0.00000       0.00000       0.00000       0.00000       0.00000       0.00000       0.00000       0.00000       4.08111       4.49517       5.09503       4.30527       3.68045       3.29465       2.55892       1.82886       1.22018      0.713375      0.415658      0.225287      0.112446     0.0559667     0.0233356    0.00955282    0.00327939   0.000875055   0.000184960   2.64340e-05       0.00000       0.00000       0.00000       0.00000       0.00000       0.00000       0.00000       0.00000       0.00000       0.00000       0.00000       0.00000       0.00000       0.00000       0.00000       0.00000
  10  11 2163.1022    0.8746  0.6655  9.8910 -0.0085       6.58457  0.0651   0.0307   0.0704    0.2046   0.0000       1.38890   435.6685       1.76141       2.40558       9.27375     0.0538988      0.311754     -0.277874       3.59445      0.582052      -1.93044     -0.119138    -0.0263525      0.296728    -0.0966790     0.0101482   -0.00661887    0.00561977    0.00126748  -0.000639949  -6.18485e-05       0.00000       0.00000       0.00000       0.00000       0.00000       0.00000       0.00000       0.00000       0.00000       0.00000       0.00000       0.00000       0.00000       0.00000       0.00000       0.00000       7.90242       5.79869       9.83065       9.91073       4.94778       5.52194       5.98107       3.03775       1.55605       1.75114       1.04085      0.354521      0.177336      0.155055     0.0718765     0.0238404    0.00577012    0.00125686   0.000266990   3.94912e-05       0.00000       0.00000       0.00000       0.00000       0.00000       0.00000       0.00000       0.00000       0.00000       0.00000       0.00000       0.00000       0.00000       0.00000       0.00000       0.00000
  10  12 2302.9199    1.1637  0.9641  9.7081 -0.0063       4.86505  0.0450   0.0348   0.0810    0.3945   0.0000       1.02465   440.4936       5.67995       13.5747      -3.86216       1.45425      -6.45398       1.14910      -1.99547     -0.516913     -0.722084      0.400889     -0.296408     -0.152501   -0.00986956    -0.0266787   -0.00182109   0.000786032  -0.000212051   0.000142402  -4.62335e-06       0.00000       0.00000       0.00000       0.00000       0.00000       0.00000       0.00000       0.00000       0.00000       0.00000       0.00000       0.00000       0.00000       0.00000       0.00000       0.00000       5.04944       6.55543       6.45345       6.03235       5.25690       4.40227       3.03765       2.35027       1.45545       1.00685      0.583389      0.309804      0.158299     0.0706678     0.0313218     0.0116735    0.00401142    0.00129269   0.000268413   4.77960e-05       0.00000       0.00000       0.00000       0.00000       0.00000       0.00000       0.00000       0.00000       0.00000       0.00000       0.00000       0.00000       0.00000       0.00000       0.00000       0.00000
  10  13 2440.8015    1.5289  0.8872 10.5764 -0.0061       1.76476  0.0402   0.0484   0.0847    0.2588   0.0000      0.966512   436.4122       13.7278       13.9849       10.1477      0.449264      -8.98575       5.29141      -2.86894     -0.852893      -1.28944     0.0927511    0.00156490     0.0685133      0.136106    -0.0262411   -0.00257493   -0.00372460  -0.000912212   0.000383452  -3.09625e-05       0.00000       0.00000       0.00000       0.00000       0.00000       0.00000       0.00000       0.00000       0.00000       0.00000       0.00000       0.00000       0.00000       0.00000       0.00000       0.00000       5.39447       6.07924       6.61566       6.34867       5.22176       3.90659       2.92024       2.26922       1.46012      0.810753      0.505856      0.299468      0.158449     0.0773059     0.0288400     0.0105933    0.00363546   0.000992690   0.000229499   3.46040e-05       0.00000       0.00000       0.00000       0.00000       0.00000       0.00000       0.00000       0.00000       0.00000       0.00000       0.00000       0.00000       0.00000       0.00000       0.00000       0.00000
  10  14 2578.7147    2.0388  1.0500 10.0040 -0.0008      0.627483  0.0452   0.0556   0.0873    0.6289   0.0000      0.721636   444.2535       10.7678       5.83081       3.92496       1.28967       10.0025       3.66663      0.520463     -0.457208      -1.43790      0.335570      0.308164     -0.182059   -0.00269386     0.0181345     0.0122425    0.00328537   -0.00129807  -0.000409629  -3.72657e-05       0.00000       0.00000       0.00000       0.00000       0.00000       0.00000       0.00000       0.00000       0.00000       0.00000       0.00000       0.00000       0.00000       0.00000       0.00000       0.00000       5.32062       6.23095       6.01257       5.78937       5.36718       4.46560       3.24034       2.32054       1.61603       1.06153      0.611089      0.338968      0.157690     0.0730386     0.0290896     0.0117061    0.00389695    0.00116931   0.000263827   4.44771e-05       0.00000       0.00000       0.00000       0.00000       0.00000       0.00000       0.00000       0.00000       0.00000       0.00000       0.00000       0.00000       0.00000       0.00000       0.00000       0.00000
  10  15 2717.1354    2.5085  0.9976 11.4796 -0.0070       1.67033  0.0539   0.0762   0.0788    0.2969   0.0000      0.865308   444.8313       7.55906       1.33877      -2.18965       2.16199      0.156280       3.72284      -8.49169       2.60596      -2.60099      0.730200     -0.103217     -0.283657     0.0451626    -0.0303093   0.000720163   0.000727251    0.00138939   0.000333866  -8.11691e-05       0.00000       0.00000       0.00000       0.00000       0.00000       0.00000       0.00000       0.00000       0.00000       0.00000       0.00000       0.00000       0.00000       0.00000       0.00000       0.00000       6.63658       8.05441       7.95230       7.50283       6.29885       4.83796       3.40711       2.50849       1.59921       1.04681      0.624922      0.324824      0.155780     0.0751551     0.0291211     0.0112013    0.00366396    0.00104183   0.000225161   3.93754e-05       0.00000       0.00000       0.00000       0.00000       0.00000       0.00000       0.00000       0.00000       0.00000       0.00000       0.00000       0.00000       0.00000       0.00000       0.00000       0.00000
  10  16 2855.8592    3.1578  0.9622 11.4531 -0.0085       2.09937  0.0432   0.0924   0.0792    0.4628   0.0000      0.750888   440.1989       14.6679       7.30707     -0.246822       2.86175      -8.19685     0.0677622      -2.64489     -0.375419      0.500977      0.540671     -0.354000    -0.0815875    -0.0319957   -0.00244803     0.0165400   -0.00605531  -0.000420701  -2.62284e-05  -2.58467e-05       0.00000       0.00000       0.00000       0.00000       0.00000       0.00000       0.00000       0.00000       0.00000       0.00000       0.00000       0.00000       0.00000       0.00000       0.00000       0.00000       5.80627       7.02185       7.26203       7.11011       5.57112       4.38749       3.13614       2.23883       1.56257      0.881864      0.528257      0.316033      0.166017     0.0691656     0.0297688     0.0114677    0.00396957   0.000969349   0.000223288   4.04921e-05       0.00000       0.00000       0.00000       0.00000       0.00000       0.00000       0.00000       0.00000       0.00000       0.00000       0.00000       0.00000       0.00000       0.00000       0.00000       0.00000
  10  17 2994.6918    3.7929  0.8974 11.8135 -0.0076       1.42291  0.0384   0.1159   0.0745    0.4513   0.0000      0.987371   442.7971       17.3479       12.0140      -1.12574       2.69291      -1.82793     -0.935091      -3.53995       2.37928     -0.725364    -0.0162495     -0.279053      0.310437    -0.0336541    -0.0561784     0.0120317   -0.00472425   0.000185464   0.000347996  -4.19384e-05       0.00000       0.00000       0.00000       0.00000       0.00000       0.00000       0.00000       0.00000       0.00000       0.00000       0.00000       0.00000       0.00000       0.00000       0.00000       0.00000       4.71652       5.56647       5.44397       5.28668       4.88030       3.69754       2.80912       1.97263       1.37784      0.903493      0.523266      0.288184      0.145746     0.0614088     0.0271122     0.0100171    0.00324347   0.000968614   0.000238144   3.68658e-05       0.00000       0.00000       0.00000       0.00000       0.00000       0.00000       0.00000       0.00000       0.00000       0.00000       0.00000       0.00000       0.00000       0.00000       0.00000       0.00000
  10  18 3133.0384    3.9667  1.0863 11.9955 -0.0033     -0.550202  0.0496   0.1095   0.0846    0.4185   0.0000      0.766810   441.4822       22.2077       12.2610       13.8477       3.37873       6.79092       3.61001      -3.50844      0.263934      -1.51981     -0.713482     -0.529620     0.0337479     0.0239012    -0.0210576    -0.0178177    0.00523074    0.00217104   6.65049e-05   4.29671e-05       0.00000       0.00000       0.00000       0.00000       0.00000       0.00000       0.00000       0.00000       0.00000       0.00000       0.00000       0.00000       0.00000       0.00000       0.00000       0.00000       5.52766       6.59120       7.07172       6.18240       5.66895       4.39474       3.54340       2.48365       1.55265       1.11515      0.620846      0.325306      0.166360     0.0788608     0.0361052     0.0131883    0.00425603    0.00136634   0.000307261   4.41747e-05       0.00000       0.00000       0.00000       0.00000       0.00000       0.00000       0.00000       0.00000       0.00000       0.00000       0.00000       0.00000       0.00000       0.00000       0.00000       0.00000
  10  19 3271.6338    3.7157  1.5746 10.7006 -0.0029       1.42025  0.0544   0.0844   0.1003    0.7748   0.0000      0.391634   432.1101       29.7328      0.221018       3.01502      -12.0911      -8.10769       8.03805     -0.759365   0.000601539      -2.33620     -0.536208     0.0969306     0.0511344     -0.107555    -0.0676929    -0.0156495    0.00650020  -5.81217e-07   0.000263430  -1.34491e-05       0.00000       0.00000       0.00000       0.00000       0.00000       0.00000       0.00000       0.00000       0.00000       0.00000       0.00000       0.00000       0.00000       0.00000       0.00000       0.00000       6.04874       7.08214       7.30084       6.77697       6.18030       4.91592       3.74015       2.78950       1.86522       1.14121      0.682233      0.378155      0.188402     0.0899295     0.0359395     0.0136824    0.00480456    0.00140486   0.000319504   4.93614e-05       0.00000       0.00000       0.00000       0.00000       0.00000       0.00000       0.00000       0.00000       0.00000       0.00000       0.00000       0.00000       0.00000       0.00000       0.00000       0.00000
  10  20 3410.4751    3.2569  2.0884 11.5845 -0.0032       1.13832  0.0709   0.0664   0.1180    0.2065   0.0000      0.379451   441.2386       37.4330       8.40258       19.0952       7.79146      -3.55990       1.88105      -10.5137      -2.44945      -1.66145     -0.462357     -0.815626      0.267463    -0.0816833     0.0448367    -0.0414630   -0.00404707   8.68505e-05   7.58139e-05  -5.50442e-05       0.00000       0.00000       0.00000       0.00000       0.00000       0.00000       0.00000       0.00000       0.00000       0.00000       0.00000       0.00000       0.00000       0.00000       0.00000       0.00000       7.35542       9.19218       9.27055       8.61109       7.64328       6.01196       4.76019       3.32704       2.19022       1.44084      0.808202      0.446923      0.230185      0.101029     0.0465008     0.0176308    0.00568062    0.00171300   0.000417643   6.33179e-05       0.00000       0.00000       0.00000       0.00000       0.00000       0.00000       0.00000       0.00000       0.00000       0.00000       0.00000       0.00000       0.00000       0.00000       0.00000       0.00000
  10  21 3549.5007    2.7389  3.0567 11.0866 -0.0010      0.767718  0.0819   0.0461   0.1475    0.1577   0.0000      0.229154   438.7967       10.5401       23.9040       28.2260       17.5127      -1.91025       1.67252      -5.59983      -1.88846      -2.46848      0.198077     -0.148864     0.0575956     0.0355721    -0.0539797  -0.000823280    0.00224264   -0.00306407  -0.000499784  -0.000104654       0.00000       0.00000       0.00000       0.00000       0.00000       0.00000       0.00000       0.00000       0.00000       0.00000       0.00000       0.00000       0.00000       0.00000       0.00000       0.00000       9.12479       11.1610       11.1260       10.6987       9.26512       7.44022       5.54349       3.99606       2.65532       1.71147       1.03281      0.545547      0.270727      0.132113     0.0537292     0.0202907    0.00692765    0.00202945   0.000465735   7.69630e-05       0.00000       0.00000       0.00000       0.00000       0.00000       0.00000       0.00000       0.00000       0.00000       0.00000       0.00000       0.00000       0.00000       0.00000       0.00000       0.00000
  10  22 3688.9736    2.1820  4.8036 11.0209 -0.0015      0.650495  0.1181   0.0313   0.2064    0.0936   0.0000      0.156890   443.9717       26.4836       29.1261       11.1475       3.16887      -13.5931       5.43248     -0.409927      0.352687      0.725969       1.12610     -0.207883     -0.293344     -0.153602    -0.0966935    -0.0144154    0.00954154   -0.00403464  -0.000189328   3.06133e-05       0.00000       0.00000       0.00000       0.00000       0.00000       0.00000       0.00000       0.00000       0.00000       0.00000       0.00000       0.00000       0.00000       0.00000       0.00000       0.00000       12.5246       15.7051       15.4070       14.0135       12.5870       10.2644       8.12872       5.70108       3.76942       2.36545       1.39005      0.728323      0.365427      0.175726     0.0743738     0.0281346    0.00959332    0.00279764   0.000674645   0.000105766       0.00000       0.00000       0.00000       0.00000       0.00000       0.00000       0.00000       0.00000       0.00000       0.00000       0.00000       0.00000       0.00000       0.00000       0.00000       0.00000
  10  23 3828.3288    1.8887  6.3191 10.6042  0.0005      0.264049  0.1352   0.0249   0.2472    0.0911   0.0000      0.104747   466.5095       54.2580       18.1340       20.5631      -8.31461      -1.77306      -1.73977      -14.2924      -4.27841      -3.80369      -1.59781     -0.689317     -0.382288     -0.125370    -0.0600281     0.0348813     0.0128101    0.00105849  -0.000225303  -0.000251430       0.00000       0.00000       0.00000       0.00000       0.00000       0.00000       0.00000       0.00000       0.00000       0.00000       0.00000       0.00000       0.00000       0.00000       0.00000       0.00000       14.4455       17.3641       17.1608       16.8162       14.6585       11.6577       9.01043       6.55367       4.41558       2.71184       1.62482      0.898914      0.464940      0.214348     0.0885703     0.0330576     0.0111600    0.00315930   0.000755699   0.000121851       0.00000       0.00000       0.00000       0.00000       0.00000       0.00000       0.00000       0.00000       0.00000       0.00000       0.00000       0.00000       0.00000       0.00000       0.00000       0.00000
  10  24 3968.5508    1.6032  8.6378 10.2620 -0.0019      0.384289  0.1677   0.0190   0.3163    0.0774   0.0000     0.0782289   440.2650       36.1746       1.59691       31.0899      -6.32439       1.62935       22.9443      -7.05283       6.75676      -1.61971     -0.665535     -0.464536    -0.0763466     -0.131408      0.152144    -0.0666932    0.00333643   -0.00171538  -4.39256e-05   0.000132290       0.00000       0.00000       0.00000       0.00000       0.00000       0.00000       0.00000       0.00000       0.00000       0.00000       0.00000       0.00000       0.00000       0.00000       0.00000       0.00000       17.1611       21.2150       21.4797       19.8484       17.7877       14.4930       11.0066       7.91721       5.43997       3.30676       2.01017       1.07425      0.558324      0.253748      0.109932     0.0410774     0.0148222    0.00413821   0.000970888   0.000150180       0.00000       0.00000       0.00000       0.00000       0.00000       0.00000       0.00000       0.00000       0.00000       0.00000       0.00000       0.00000       0.00000       0.00000       0.00000       0.00000
  10  25 4108.0638    1.3244 10.6025 10.1785 -0.0004     0.0884228  0.2132   0.0158   0.4023    0.0667   0.0000     0.0817765   448.2480       38.1649       32.8928       6.17705       21.0034      -10.8495      -20.9521      -13.5741       8.12165      -3.52644      -1.87652      0.569202      0.107063     -0.373782      0.193048     0.0131518   0.000349266    0.00165255    0.00198277  -3.04850e-05       0.00000       0.00000       0.00000       0.00000       0.00000       0.00000       0.00000       0.00000       0.00000       0.00000       0.00000       0.00000       0.00000       0.00000       0.00000       0.00000       20.6713       26.3476       26.7514       24.9786       21.8141       17.8884       13.4350       9.79810       6.49683       4.17745       2.43365       1.34350      0.701554      0.315200      0.140769     0.0532460     0.0181967    0.00539164    0.00121804   0.000193727       0.00000       0.00000       0.00000       0.00000       0.00000       0.00000       0.00000       0.00000       0.00000       0.00000       0.00000       0.00000       0.00000       0.00000       0.00000       0.00000
  10  26 4247.8760    1.1399 13.3727 10.1500  0.0007    -0.0785209  0.2882   0.0148   0.5206    0.0600   0.0000     0.0771255   405.3188       22.9822       27.3071       7.84607      -34.4495      -4.42377       13.7187      -1.74558      -7.72677      -5.05822     -0.358761     -0.530299       1.04480    -0.0216310    -0.0589902     -0.105717     0.0115568    0.00319426   -0.00123003  -1.80976e-05       0.00000       0.00000       0.00000       0.00000       0.00000       0.00000       0.00000       0.00000       0.00000       0.00000       0.00000       0.00000       0.00000       0.00000       0.00000       0.00000       25.4135       32.3904       32.9527       31.2053       27.5746       21.9219       17.4886       12.4536       8.48070       5.24801       3.11999       1.72800      0.887191      0.419203      0.178617     0.0688836     0.0235962    0.00683092    0.00163628   0.000249345       0.00000       0.00000       0.00000       0.00000       0.00000       0.00000       0.00000       0.00000       0.00000       0.00000       0.00000       0.00000       0.00000       0.00000       0.00000       0.00000
  10  27 4388.3030    0.9808 16.8471 10.0678  0.0003    0.00543437  0.4027   0.0119   0.6706    0.0537   0.0000     0.0883462   397.8042       44.1989       28.9814       25.2367       18.1978       15.6680       15.6169      -9.63804      0.707842      -2.18435      -2.93421      -1.89684    -0.0170946      0.390049     -0.211406    -0.0273449    -0.0498254    0.00349242  -0.000608574  -5.78823e-05       0.00000       0.00000       0.00000       0.00000       0.00000       0.00000       0.00000       0.00000       0.00000       0.00000       0.00000       0.00000       0.00000       0.00000       0.00000       0.00000       30.7992       40.2352       40.2489       38.6636       33.5672       27.8501       21.6233       15.5342       10.6074       6.70636       3.93591       2.18803       1.12801      0.520513      0.229227     0.0884810     0.0301433    0.00873611    0.00202685   0.000323075       0.00000       0.00000       0.00000       0.00000       0.00000       0.00000       0.00000       0.00000       0.00000       0.00000       0.00000       0.00000       0.00000       0.00000       0.00000       0.00000
  10  28 4527.3434    0.7907 19.0543 10.0137 -0.0112     -0.385807  0.5477   0.0097   0.8139    0.0462   0.0000      0.103938   461.8881       38.0734       115.026      -16.6341      -62.5413       35.0657       36.4447      -11.9248      -17.0381       7.57719      -4.43301       4.79477       1.53743      -2.08616     -0.424365      0.117071     0.0204183    -0.0130910    0.00243532  -1.88212e-05       0.00000       0.00000       0.00000       0.00000       0.00000       0.00000       0.00000       0.00000       0.00000       0.00000       0.00000       0.00000       0.00000       0.00000       0.00000       0.00000       39.7054       48.8440       50.6085       46.8567       41.6843       35.3030       27.1347       19.8269       13.5085       8.51085       5.02747       2.77537       1.45524      0.657328      0.293793      0.111591     0.0386533     0.0109713    0.00242924   0.000371249       0.00000       0.00000       0.00000       0.00000       0.00000       0.00000       0.00000       0.00000       0.00000       0.00000       0.00000       0.00000       0.00000       0.00000       0.00000       0.00000
  11  10 2058.0656    0.6466  0.6327  9.7646 -0.0094       9.37089  0.0392   0.0231   0.0717    0.1274   0.0000       1.46546   430.4453      -5.71342       20.6869     -0.944583       1.11697     -0.733499      0.214766      0.139719      0.474394       1.03665      0.501437     0.0496724     -0.322242      0.211498     0.0544653    -0.0162929    -0.0115872    0.00219920   0.000838913   0.000212395  -7.84991e-06   4.36480e-06       0.00000       0.00000       0.00000       0.00000       0.00000       0.00000       0.00000       0.00000       0.00000       0.00000       0.00000       0.00000       0.00000       0.00000       5.81992       7.06973       5.75121       4.47717       4.40741       4.90288       4.31012       3.68369       2.27087       1.49982      0.752414      0.388128      0.201156      0.100093     0.0440803     0.0195622    0.00812823    0.00268608   0.000858625   0.000265561   5.21693e-05   8.20374e-06       0.00000       0.00000       0.00000       0.00000       0.00000       0.00000       0.00000       0.00000       0.00000       0.00000       0.00000       0.00000       0.00000       0.00000
  11  11 2199.9481    0.9162  0.6542 10.0480 -0.0056       8.65346  0.0362   0.0317   0.0639    0.1526   0.0000       1.34428   440.5069       4.25933       13.8826       1.91750      -5.05154      -2.85949      -4.16878       1.78159     -0.144479     -0.174458    -0.0236889     -0.531020     -0.276632     -0.100817    -0.0243872    -0.0146644   -0.00544085   -0.00250817   -0.00209318   0.000250935  -0.000122108  -1.66109e-05       0.00000       0.00000       0.00000       0.00000       0.00000       0.00000       0.00000       0.00000       0.00000       0.00000       0.00000       0.00000       0.00000       0.00000       4.01009       5.04673       5.55739       5.34305       4.06146       3.69831       2.98032       1.97836       1.42632      0.986563      0.545626      0.328572      0.198180     0.0926066     0.0475089     0.0203557    0.00997597    0.00337405    0.00101511   0.000262515   5.87166e-05   9.79122e-06       0.00000       0.00000       0.00000       0.00000       0.00000       0.00000       0.00000       0.00000       0.00000       0.00000       0.00000       0.00000       0.00000       0.00000
  11  12 2340.1134    1.2519  0.7765 10.4591 -0.0017       3.95766  0.0403   0.0398   0.0690    0.2132   0.0000       1.03533   439.8083       13.2063       8.59624       4.10822      -8.29347       3.46786     -0.472311       3.51310     -0.141309       1.10258      0.254226      0.272922    -0.0649024     0.0139935   -0.00228617     0.0253137   -0.00742585   -0.00254503  -0.000396635   0.000607955  -1.74098e-05   6.21385e-06       0.00000       0.00000       0.00000       0.00000       0.00000       0.00000       0.00000       0.00000       0.00000       0.00000       0.00000       0.00000       0.00000       0.00000       4.65916       5.52107       5.55208       5.17880       5.06979       3.90933       3.16590       2.38507       1.64590       1.13248      0.651755      0.413581      0.212958      0.106990     0.0535138     0.0208193    0.00867363    0.00319813   0.000932265   0.000292680   6.38105e-05   8.60438e-06       0.00000       0.00000       0.00000       0.00000       0.00000       0.00000       0.00000       0.00000       0.00000       0.00000       0.00000       0.00000       0.00000       0.00000
  11  13 2478.6569    1.6319  0.9794 10.7670 -0.0127       2.36361  0.0443   0.0481   0.0804    0.3251   0.0000      0.910708   439.5514       4.47073       14.4100       6.53352      -3.21804      -4.26847       3.05869       1.85072       1.18810      0.394318      0.461750     0.0578116     0.0252274     -0.158512    -0.0676947    -0.0101713   -0.00979787  -0.000257297   0.000128595  -6.46377e-05  -2.04914e-05   2.03923e-05       0.00000       0.00000       0.00000       0.00000       0.00000       0.00000       0.00000       0.00000       0.00000       0.00000       0.00000       0.00000       0.00000       0.00000       4.60073       5.21652       5.78825       5.50315       4.65147       3.97635       3.17589       2.39577       1.66755       1.08233      0.661359      0.382523      0.220960      0.115407     0.0539782     0.0246961    0.00983212    0.00349427    0.00112947   0.000294840   5.97098e-05   9.15097e-06       0.00000       0.00000       0.00000       0.00000       0.00000       0.00000       0.00000       0.00000       0.00000       0.00000       0.00000       0.00000       0.00000       0.00000
  11  14 2617.0565    2.0791  1.0932 11.2152 -0.0035       2.93533  0.0484   0.0552   0.0884    0.2793   0.0000      0.859930   443.0369       6.03342       11.7520       11.9053      -1.35346       2.12860       2.37964     -0.906664       2.11796     -0.424402     -0.106794     0.0946152     -0.583655     0.0511799    -0.0284859    -0.0183829   -0.00257382   -0.00165345   0.000125500  -7.32233e-05   1.10288e-05   1.66680e-05       0.00000       0.00000       0.00000       0.00000       0.00000       0.00000       0.00000       0.00000       0.00000       0.00000       0.00000       0.00000       0.00000       0.00000       4.99174       5.83397       5.93068       5.88522       5.31975       4.42735       3.33232       2.39797       1.77563       1.21328      0.751515      0.458159      0.250200      0.125171     0.0569747     0.0245669    0.00982388    0.00380698    0.00114438   0.000308002   6.78939e-05   1.05823e-05       0.00000       0.00000       0.00000       0.00000       0.00000       0.00000       0.00000       0.00000       0.00000       0.00000       0.00000       0.00000       0.00000       0.00000
  11  15 2756.3469    2.6476  0.9271 12.0450 -0.0010       2.82772  0.0420   0.0774   0.0790    0.1971   0.0000      0.893859   441.7244       10.4631       3.35121       9.15907       5.85410      -2.62219       1.56390      -1.62428       1.64074      0.670989     -0.759403     -0.287478      0.108611     -0.161919    0.00125423    -0.0217062    0.00625888    0.00144412   1.31167e-05   0.000102236   5.60364e-05   4.61542e-06       0.00000       0.00000       0.00000       0.00000       0.00000       0.00000       0.00000       0.00000       0.00000       0.00000       0.00000       0.00000       0.00000       0.00000       4.60747       5.30915       5.21070       5.33742       4.97289       4.11099       3.13073       2.25583       1.57217       1.14516      0.774885      0.431070      0.234464      0.118717     0.0524531     0.0257162    0.00943739    0.00320278    0.00106238   0.000288956   6.31404e-05   9.98958e-06       0.00000       0.00000       0.00000       0.00000       0.00000       0.00000       0.00000       0.00000       0.00000       0.00000       0.00000       0.00000       0.00000       0.00000
  11  16 2895.5251    3.2021  1.0042 11.7526 -0.0079       1.88807  0.0414   0.0885   0.0787    0.3419   0.0000      0.762679   437.3386       15.7937       19.4361       14.9378       1.76930     -0.380684     -0.567429       2.94615     -0.472261      0.831030      -1.04429     -0.556190     0.0194450     0.0436318     0.0181710     0.0280341    0.00679193   -0.00119670    0.00231155  -0.000524504  -2.68126e-05  -4.83712e-06       0.00000       0.00000       0.00000       0.00000       0.00000       0.00000       0.00000       0.00000       0.00000       0.00000       0.00000       0.00000       0.00000       0.00000       4.43911       5.22121       5.58621       5.04169       4.76710       3.82785       3.08696       2.25748       1.69085       1.04871      0.640443      0.390055      0.216555      0.112740     0.0515876     0.0221978    0.00881604    0.00341344    0.00108774   0.000284852   6.60130e-05   8.58734e-06       0.00000       0.00000       0.00000       0.00000       0.00000       0.00000       0.00000       0.00000       0.00000       0.00000       0.00000       0.00000       0.00000       0.00000
  11  17 3034.7023    3.9822  1.0352 11.2440  0.0007       1.70128  0.0437   0.1042   0.0738    0.6528   0.0000      0.668382   439.8366       10.5105       25.6676      -2.91794      -6.81354       6.95325     -0.118323      -2.84117      -2.28694     -0.560658     -0.722719     -0.684597     0.0335449    -0.0552825     0.0117121     0.0104887    0.00312836   -0.00168016  -0.000500317   0.000123894   1.01959e-05   1.26044e-05       0.00000       0.00000       0.00000       0.00000       0.00000       0.00000       0.00000       0.00000       0.00000       0.00000       0.00000       0.00000       0.00000       0.00000       4.67357       5.65301       6.14542       5.45641       4.95449       4.38547       3.14979       2.52453       1.66328       1.09028      0.738302      0.421277      0.209863      0.109440     0.0562438     0.0240130    0.00938937    0.00352335    0.00123250   0.000332541   6.19338e-05   1.00287e-05       0.00000       0.00000       0.00000       0.00000       0.00000       0.00000       0.00000       0.00000       0.00000       0.00000       0.00000       0.00000       0.00000       0.00000
  11  19 3312.6618    3.5494  1.5918 11.5309 -0.0020      0.992220  0.0621   0.0779   0.0910    0.2897   0.0000      0.521401   432.2512       21.6039       20.1882       1.88823      -7.59707    -0.0883110      -1.91764      -6.47434      -2.17919      -2.89972      -1.30669      0.692121    -0.0907293     0.0140949    -0.0108062    -0.0226204     0.0216699   -0.00616639  -0.000446793  -0.000364337   3.57626e-05  -1.75492e-05       0.00000       0.00000       0.00000       0.00000       0.00000       0.00000       0.00000       0.00000       0.00000       0.00000       0.00000       0.00000       0.00000       0.00000       6.68870       7.66946       7.81571       7.49601       7.14872       5.74086       4.03489       2.95568       2.12301       1.49360      0.972838      0.588364      0.301460      0.147810     0.0715215     0.0272348     0.0109834    0.00409033    0.00130919   0.000365701   7.57889e-05   1.07301e-05       0.00000       0.00000       0.00000       0.00000       0.00000       0.00000       0.00000       0.00000       0.00000       0.00000       0.00000       0.00000       0.00000       0.00000
  11  20 3451.9542    3.0708  2.5459 11.2935  0.0006      0.929239  0.0769   0.0547   0.1198    0.1804   0.0000      0.264831   442.6868       29.5455       11.1037      -6.18821      -4.56818       12.5755      -2.83033      -2.15400    -0.0191860     -0.547997      0.850816     -0.639909   -0.00707516     -0.333558     0.0775153   -0.00794612    -0.0165636   -0.00729917    0.00105922  -0.000741149  -4.32858e-05  -2.96314e-06       0.00000       0.00000       0.00000       0.00000       0.00000       0.00000       0.00000       0.00000       0.00000       0.00000       0.00000       0.00000       0.00000       0.00000       7.74504       9.05680       9.14035       9.16856       8.46310       6.56112       5.28468       3.94026       2.80898       1.91545       1.09534      0.707471      0.394250      0.205343     0.0939801     0.0391355     0.0157829    0.00581010    0.00163851   0.000498215   0.000112332   1.65106e-05       0.00000       0.00000       0.00000       0.00000       0.00000       0.00000       0.00000       0.00000       0.00000       0.00000       0.00000       0.00000       0.00000       0.00000
  11  21 3591.5437    2.5469  3.5456 10.9475 -0.0025      0.740672  0.0869   0.0386   0.1534    0.1311   0.0000      0.177640   449.0026       20.5679       18.4548       7.40819       2.73727      -3.04041      -4.85125      -9.38708      -2.56659     -0.698936      -1.91963      0.743718    -0.0814918    -0.0754361     0.0712166    -0.0601227   -0.00901840   -0.00377832    0.00362266  -0.000388104   5.65790e-05   8.23425e-06       0.00000       0.00000       0.00000       0.00000       0.00000       0.00000       0.00000       0.00000       0.00000       0.00000       0.00000       0.00000       0.00000       0.00000       8.76930       10.2636       10.4023       10.3908       9.31205       7.62682       6.03499       4.53938       3.17749       2.10105       1.33199      0.779791      0.433415      0.221476      0.106324     0.0453788     0.0180379    0.00630286    0.00202434   0.000547225   0.000122899   1.88357e-05       0.00000       0.00000       0.00000       0.00000       0.00000       0.00000       0.00000       0.00000       0.00000       0.00000       0.00000       0.00000       0.00000       0.00000
  11  22 3731.4596    2.1511  5.1705 10.6125 -0.0008      0.692668  0.1144   0.0283   0.1968    0.1039   0.0000      0.128606   446.6694       23.5095       5.67685       6.16683      -8.89282      -7.07744       4.14533      -7.11909      -4.47716      -1.23634       1.07865      -1.36490     -0.236302     -0.419807     0.0157859      0.129015    0.00129502   -0.00373620   -0.00219683   0.000883753   0.000118278  -6.18755e-05       0.00000       0.00000       0.00000       0.00000       0.00000       0.00000       0.00000       0.00000       0.00000       0.00000       0.00000       0.00000       0.00000       0.00000       11.1009       13.6686       13.5173       13.1413       11.5630       10.0608       7.70431       5.81096       4.17138       2.65866       1.69184      0.975366      0.541942      0.265813      0.134018     0.0531048     0.0227945    0.00803425    0.00271950   0.000703541   0.000155710   2.53725e-05       0.00000       0.00000       0.00000       0.00000       0.00000       0.00000       0.00000       0.00000       0.00000       0.00000       0.00000       0.00000       0.00000       0.00000
  11  23 3871.1563    1.8169  7.1159 10.3743 -0.0012      0.289685  0.1414   0.0214   0.2561    0.0894   0.0000     0.0914369   452.5113       34.9328       25.0141       6.36030       19.3929      -11.3181      -2.36062      -6.95902       2.77608      -5.48177      -4.58504     -0.541482      0.541216      0.476875     -0.239255    -0.0535993     0.0612598   -0.00349307   0.000341636  -0.000487902   0.000421944  -1.94304e-05       0.00000       0.00000       0.00000       0.00000       0.00000       0.00000       0.00000       0.00000       0.00000       0.00000       0.00000       0.00000       0.00000       0.00000       13.1458       17.4408       16.5084       16.4347       14.5500       12.4130       9.64216       7.15917       5.00240       3.34994       2.10549       1.21432      0.667149      0.325389      0.165598     0.0669951     0.0288842     0.0100625    0.00335965   0.000936310   0.000216931   3.54960e-05       0.00000       0.00000       0.00000       0.00000       0.00000       0.00000       0.00000       0.00000       0.00000       0.00000       0.00000       0.00000       0.00000       0.00000
  11  24 4011.3498    1.4992  8.7374 10.3152 -0.0019      0.282474  0.1710   0.0177   0.3093    0.0697   0.0000     0.0790194   430.7543       6.69510       25.7765       2.33334      -12.3147      -2.96088       13.9102      -11.9512       5.88518       7.74400      -2.82322      -3.74561       1.35405    -0.0898186      0.412025    -0.0377393    0.00362946     0.0270429    0.00100866  -0.000343566   0.000122263  -1.53994e-05       0.00000       0.00000       0.00000       0.00000       0.00000       0.00000       0.00000       0.00000       0.00000       0.00000       0.00000       0.00000       0.00000       0.00000       15.1937       19.9829       20.5083       19.5197       17.5868       14.1217       11.5835       8.21782       5.78613       3.98397       2.43645       1.48228      0.788467      0.408833      0.201193     0.0877380     0.0361405     0.0133512    0.00409883    0.00118468   0.000273347   3.95862e-05       0.00000       0.00000       0.00000       0.00000       0.00000       0.00000       0.00000       0.00000       0.00000       0.00000       0.00000       0.00000       0.00000       0.00000
  11  25 4151.9632    1.2768 11.8911 10.2243 -0.0051      0.134654  0.2324   0.0149   0.4190    0.0578   0.0000     0.0732810   431.0158       53.1918       2.87788      -13.7546       12.8706     -0.258849       31.2264       21.1128      -1.62017      -12.2227       2.35658     -0.506507      0.275675     -0.268173     -0.197894     -0.186008      0.145855   -0.00227984    -0.0115060   -0.00230367  -0.000923571   0.000106073       0.00000       0.00000       0.00000       0.00000       0.00000       0.00000       0.00000       0.00000       0.00000       0.00000       0.00000       0.00000       0.00000       0.00000       19.8724       24.2503       24.9297       24.2138       21.2476       18.3426       14.7059       10.9596       7.64194       5.22840       3.22754       1.91318       1.03826      0.533039      0.258407      0.114062     0.0469577     0.0168790    0.00529586    0.00146913   0.000313291   4.75068e-05       0.00000       0.00000       0.00000       0.00000       0.00000       0.00000       0.00000       0.00000       0.00000       0.00000       0.00000       0.00000       0.00000       0.00000
  11  26 4292.4599    1.0962 14.9860 10.1477 -0.0025    0.00663412  0.3199   0.0128   0.5611    0.0540   0.0000     0.0785352   478.3376      -13.7396      -6.25632       22.2491      -2.89401       7.65332       13.9722      -3.69861      -15.8136      0.803258       1.15827      0.841673     -0.342237     -0.822869    -0.0571243      0.110010    -0.0356678    -0.0379533    0.00428266   -0.00186198   0.000212972  -8.83926e-05       0.00000       0.00000       0.00000       0.00000       0.00000       0.00000       0.00000       0.00000       0.00000       0.00000       0.00000       0.00000       0.00000       0.00000       24.2824       31.7798       32.6645       30.8446       27.8228       23.1599       18.5651       13.9247       9.93781       6.41269       4.09561       2.39921       1.33696      0.693444      0.339570      0.147968     0.0600960     0.0219659    0.00727880    0.00197518   0.000439361   6.46157e-05       0.00000       0.00000       0.00000       0.00000       0.00000       0.00000       0.00000       0.00000       0.00000       0.00000       0.00000       0.00000       0.00000       0.00000
  12   9 1950.0055    0.5138  0.3898  9.8615 -0.0003       7.57667  0.0293   0.0222   0.0495    0.0820   0.0000       2.08563   437.9765       3.22440       9.35841       1.70992       4.95348       1.49092     -0.971774      -4.11337       1.45867      0.768626     -0.259424    -0.0861350      0.203224    -0.0836029    0.00559545    -0.0161509    0.00508604   -0.00909681   -0.00184213   0.000785010   1.83076e-05  -0.000106653  -2.43774e-05   1.43976e-06       0.00000       0.00000       0.00000       0.00000       0.00000       0.00000       0.00000       0.00000       0.00000       0.00000       0.00000       0.00000       3.92464       4.60859       4.23083       4.16467       4.02254       3.66560       2.76718       1.91293       1.28647       1.01073      0.746304      0.462116      0.260157      0.132103     0.0592939     0.0269885     0.0121173    0.00518695    0.00187861   0.000574272   0.000187051   4.52974e-05   9.81604e-06   1.44310e-06       0.00000       0.00000       0.00000       0.00000       0.00000       0.00000       0.00000       0.00000       0.00000       0.00000       0.00000       0.00000
  12  10 2093.7441    0.7422  0.5016  9.9152 -0.0106       6.77206  0.0274   0.0272   0.0530    0.1129   0.0000       1.28706   440.6715      0.287922       9.74090      -4.81954      -3.30190       4.99814       4.94989     -0.476612      -1.86653    -0.0754536     -0.126522      0.168310    -0.0690001      0.123410     0.0870562     0.0123993     0.0132680    0.00533404    0.00190063  -0.000422844  -0.000306002  -8.07651e-05  -3.65696e-06   2.26929e-07       0.00000       0.00000       0.00000       0.00000       0.00000       0.00000       0.00000       0.00000       0.00000       0.00000       0.00000       0.00000       3.09056       3.89634       4.10560       4.03854       3.23455       3.03930       2.39989       1.76280       1.32441      0.841380      0.558399      0.366721      0.204238      0.101852     0.0599755     0.0307066     0.0131008    0.00527709    0.00226581   0.000774845   0.000223586   5.17957e-05   1.10294e-05   1.88063e-06       0.00000       0.00000       0.00000       0.00000       0.00000       0.00000       0.00000       0.00000       0.00000       0.00000       0.00000       0.00000
  12  11 2236.0038    0.9528  0.7047 10.2447 -0.0063       7.51831  0.0362   0.0292   0.0684    0.1411   0.0000       1.22686   437.1792      -3.22946       5.87700      -5.07981      -4.10102      -2.01073       2.10908      -1.60244      -1.10748     -0.221062     -0.292471     -0.114588      0.120530     -0.153189    -0.0342374     0.0326775     0.0311465  -0.000266009    0.00347522    0.00129822  -2.00312e-05   8.78338e-05  -6.41315e-06   1.80854e-06       0.00000       0.00000       0.00000       0.00000       0.00000       0.00000       0.00000       0.00000       0.00000       0.00000       0.00000       0.00000       3.94601       4.17104       4.27469       4.70265       4.32724       3.38272       2.77425       2.25696       1.65744       1.11134      0.761227      0.451712      0.292543      0.159424     0.0859236     0.0421176     0.0177805    0.00724922    0.00251436   0.000774330   0.000256227   6.34572e-05   1.39350e-05   1.99024e-06       0.00000       0.00000       0.00000       0.00000       0.00000       0.00000       0.00000       0.00000       0.00000       0.00000       0.00000       0.00000
  12  12 2376.4643    1.2698  1.0140 10.2530 -0.0097       3.73137  0.0450   0.0350   0.0819    0.2877   0.0000      0.930378   446.1370       1.48049       4.09225       6.79389       6.84705       1.30550      -7.40029       1.65822      0.158852     -0.942695      -1.20274     0.0198325      0.429332     -0.149362      0.151548    -0.0402907    0.00109740   -0.00820009   0.000480000  -0.000679271  -8.70596e-05  -2.51424e-05  -1.52556e-05  -3.25536e-06       0.00000       0.00000       0.00000       0.00000       0.00000       0.00000       0.00000       0.00000       0.00000       0.00000       0.00000       0.00000       4.24368       5.76281       5.81586       5.45148       5.19337       4.06017       3.54721       2.46040       1.81886       1.28525      0.794623      0.534013      0.276742      0.169119     0.0843937     0.0376324     0.0197893    0.00725296    0.00290791    0.00109363   0.000289510   8.91943e-05   2.04583e-05   2.71751e-06       0.00000       0.00000       0.00000       0.00000       0.00000       0.00000       0.00000       0.00000       0.00000       0.00000       0.00000       0.00000
  12  13 2515.5736    1.7504  0.9800 10.4954 -0.0205       2.51771  0.0442   0.0493   0.0749    0.5183   0.0000      0.829870   428.7124       11.7745       8.85171       2.31603      -4.29728       5.77640       2.14218      -3.62387     -0.581859      -3.32387       1.24555     -0.707500     -0.228229     0.0514867     0.0100078    0.00766180     0.0327862   -0.00655106   -0.00141819    0.00184991   0.000119303   1.09101e-05   4.56447e-06  -3.12709e-06       0.00000       0.00000       0.00000       0.00000       0.00000       0.00000       0.00000       0.00000       0.00000       0.00000       0.00000       0.00000       4.07533       4.86874       4.85255       5.35771       4.59659       3.90223       3.03442       2.41471       1.84693       1.31717      0.763492      0.471151      0.298239      0.190503     0.0912704     0.0435584     0.0189316    0.00829643    0.00290221    0.00105028   0.000293494   7.88540e-05   1.61737e-05   2.70832e-06       0.00000       0.00000       0.00000       0.00000       0.00000       0.00000       0.00000       0.00000       0.00000       0.00000       0.00000       0.00000
  12  14 2654.7526    2.3053  1.0982 10.6263  0.0059       1.94478  0.0488   0.0591   0.0841    0.4926   0.0000      0.771557   439.2770       10.4989       10.5066      -2.58849       6.97439      -1.15269       2.89064       1.98041     -0.432629      -1.16140     -0.494246     -0.504587      0.226832     -0.179622     0.0553810     0.0709855    0.00587741   -0.00248381    0.00439268  -0.000126521  -3.10350e-05   5.56447e-05   1.77599e-05  -1.25235e-07       0.00000       0.00000       0.00000       0.00000       0.00000       0.00000       0.00000       0.00000       0.00000       0.00000       0.00000       0.00000       5.37995       5.64579       5.58443       6.56609       6.26070       4.27949       3.31277       2.85670       2.49448       1.49609      0.830589      0.480538      0.380482      0.240608      0.124708     0.0580653     0.0216853    0.00889159    0.00301220    0.00101267   0.000319683   7.19549e-05   1.85362e-05   2.48531e-06       0.00000       0.00000       0.00000       0.00000       0.00000       0.00000       0.00000       0.00000       0.00000       0.00000       0.00000       0.00000
  12  15 2794.6511    2.8453  0.9277 11.6348 -0.0040       1.81886  0.0424   0.0783   0.0683    0.3198   0.0000      0.811363   439.3424       12.3907       10.7816       2.70779       2.51598      -2.81938      -4.80364      -4.53084     -0.605556       1.31357     -0.643822      0.353519      0.146301     -0.293280    -0.0269315     0.0541510    0.00625688   -0.00693649    0.00177401   0.000412025  -6.25085e-05  -7.23086e-05  -2.95905e-05   1.51692e-06       0.00000       0.00000       0.00000       0.00000       0.00000       0.00000       0.00000       0.00000       0.00000       0.00000       0.00000       0.00000       4.25763       4.71287       5.09632       5.41960       4.55981       3.53958       3.29672       2.57860       1.73794       1.15452      0.825866      0.528252      0.278583      0.154845     0.0861617     0.0438467     0.0217627    0.00804495    0.00289755   0.000932685   0.000266734   6.99862e-05   1.59136e-05   2.22849e-06       0.00000       0.00000       0.00000       0.00000       0.00000       0.00000       0.00000       0.00000       0.00000       0.00000       0.00000       0.00000
  12  16 2934.4897    3.6182  0.8560 11.7221  0.0001       1.00097  0.0340   0.0975   0.0658    0.3363   0.0000      0.653563   437.9784       5.42191       7.39455       9.89682       2.75034      -9.67111      0.108073      -2.45611       1.94508     -0.428715     -0.242690     -0.742795     0.0528190    -0.0376407    -0.0897172   -0.00164957   -0.00414027   0.000656423   -0.00183452  -0.000160486   1.97395e-05  -1.61264e-06   4.79781e-06   1.01442e-06       0.00000       0.00000       0.00000       0.00000       0.00000       0.00000       0.00000       0.00000       0.00000       0.00000       0.00000       0.00000       3.47459       4.37017       4.52613       4.54300       3.98150       3.24261       2.66819       2.03107       1.50081      0.971211      0.669994      0.386543      0.240595      0.137196     0.0685458     0.0359339     0.0149473    0.00689559    0.00233869   0.000810431   0.000260807   6.27592e-05   1.47028e-05   2.16657e-06       0.00000       0.00000       0.00000       0.00000       0.00000       0.00000       0.00000       0.00000       0.00000       0.00000       0.00000       0.00000
  12  17 3074.0361    3.9280  1.0191 11.9974 -0.0006       2.26293  0.0429   0.1015   0.0731    0.3423   0.0000      0.697322   435.5255       14.5538       12.2664      -2.65317      -2.28320      -9.29335     -0.824019      -4.64102      0.809061      -1.59376     -0.794899     0.0770707      0.118602    -0.0301962   -0.00637704     0.0377190    -0.0125262    -0.0114577   -0.00274681  -0.000401842   9.90150e-05  -5.23744e-05  -1.58114e-05   1.90844e-06       0.00000       0.00000       0.00000       0.00000       0.00000       0.00000       0.00000       0.00000       0.00000       0.00000       0.00000       0.00000       4.08849       5.16602       5.23077       5.25178       4.73862       3.93940       3.17055       2.30182       1.59483       1.25765      0.754045      0.492454      0.287152      0.167189     0.0787810     0.0393178     0.0165640    0.00799071    0.00286087   0.000980546   0.000262231   8.08562e-05   1.66797e-05   2.55934e-06       0.00000       0.00000       0.00000       0.00000       0.00000       0.00000       0.00000       0.00000       0.00000       0.00000       0.00000       0.00000
  12  18 3213.4892    3.8371  1.3507 12.0514 -0.0002       1.72470  0.0539   0.0888   0.0842    0.2823   0.0000      0.672499   439.9478       24.3063       10.8284       1.62500    -0.0167919      -6.49412      -4.43902      -4.77331      -1.53706      0.328171     -0.570215     -0.811012      0.338174    0.00730111     -0.153454     0.0331327    -0.0209578    0.00529545   -0.00440853  -0.000992320   0.000133671   0.000103518   1.19372e-05  -1.66612e-06       0.00000       0.00000       0.00000       0.00000       0.00000       0.00000       0.00000       0.00000       0.00000       0.00000       0.00000       0.00000       4.90700       5.93645       5.79242       5.75693       5.33400       4.61538       3.74448       2.86736       2.11721       1.47062      0.931128      0.607020      0.343032      0.182586     0.0967583     0.0469567     0.0194349    0.00814151    0.00318068    0.00111229   0.000320301   8.75456e-05   1.87927e-05   2.76055e-06       0.00000       0.00000       0.00000       0.00000       0.00000       0.00000       0.00000       0.00000       0.00000       0.00000       0.00000       0.00000
  12  19 3352.9029    3.3864  1.8576 11.9129 -0.0052      0.964594  0.0594   0.0672   0.1042    0.1829   0.0000      0.429002   449.7263       24.8887       7.91711       3.42200      -5.63599      -5.52287      -2.96564      -7.31643      -1.66867     -0.488851     0.0355027      -1.48929     0.0813113    -0.0461067      0.208930     -0.100582    -0.0464651    -0.0158027    0.00793568   0.000193095  -0.000724433  -0.000169014   2.20020e-05  -2.98632e-06       0.00000       0.00000       0.00000       0.00000       0.00000       0.00000       0.00000       0.00000       0.00000       0.00000       0.00000       0.00000       5.58379       7.03239       7.36443       6.69455       6.22214       5.30801       4.20483       3.41177       2.41502       1.62088       1.05818      0.632270      0.373667      0.203394      0.107454     0.0537350     0.0233861    0.00987874    0.00370463    0.00128812   0.000420900   0.000109493   2.20131e-05   3.09948e-06       0.00000       0.00000       0.00000       0.00000       0.00000       0.00000       0.00000       0.00000       0.00000       0.00000       0.00000       0.00000
  12  20 3492.6722    2.8940  2.5254 11.4574 -0.0069      0.625754  0.0718   0.0492   0.1237    0.1323   0.0000      0.268541   444.7340       32.8959       18.3455      -1.73200       2.59228     -0.292297      -6.49391      -10.2369      0.970432      -7.61619      -2.27838     0.0142124      0.471092     -0.118728     -0.233025    -0.0591176     0.0680747    -0.0208897   -0.00673094    0.00344041   0.000566650   2.11437e-05   2.57420e-05   3.33150e-06       0.00000       0.00000       0.00000       0.00000       0.00000       0.00000       0.00000       0.00000       0.00000       0.00000       0.00000       0.00000       6.42851       7.91998       8.54957       7.71126       7.61417       6.21246       4.89658       3.92896       2.81233       1.92083       1.29338      0.790353      0.441261      0.268863      0.130942     0.0621571     0.0303695     0.0119958    0.00423283    0.00165619   0.000516284   0.000136843   2.82241e-05   3.64374e-06       0.00000       0.00000       0.00000       0.00000       0.00000       0.00000       0.00000       0.00000       0.00000       0.00000       0.00000       0.00000
  12  21 3632.9024    2.3910  4.1869 10.8505 -0.0023      0.717600  0.0940   0.0318   0.1595    0.1025   0.0000      0.137985   430.5037       20.7746       13.1923       5.05564      -10.6881       3.39299       4.05132      -1.07506      0.740722      -2.33157      -1.18885      -1.39124      0.800568     -0.679047    -0.0618724    -0.0291934   -0.00718102    -0.0191891  -0.000376285   0.000780345   0.000575220   8.56965e-05   5.27556e-06   3.68993e-06       0.00000       0.00000       0.00000       0.00000       0.00000       0.00000       0.00000       0.00000       0.00000       0.00000       0.00000       0.00000       8.18737       10.3461       10.6893       10.3492       9.59573       7.96068       6.45232       5.01595       3.62582       2.45297       1.68029       1.01355      0.595210      0.339361      0.172226     0.0845725     0.0387226     0.0161314    0.00586189    0.00207704   0.000656809   0.000170659   3.68264e-05   5.25355e-06       0.00000       0.00000       0.00000       0.00000       0.00000       0.00000       0.00000       0.00000       0.00000       0.00000       0.00000       0.00000
  12  22 3773.2436    2.0007  5.7875 10.6293 -0.0015      0.613496  0.1146   0.0244   0.2083    0.0854   0.0000      0.104999   438.2802       22.1560       5.11023       1.07993       3.15665       14.5426      -8.26456      -4.28353       8.21286      -5.35539      -2.86435     -0.891904     -0.725691     -0.358829    -0.0688707    -0.0285905     0.0488507     0.0190246   -0.00205682  -0.000708711  -0.000524496  -0.000388667   1.07596e-05  -4.19677e-07       0.00000       0.00000       0.00000       0.00000       0.00000       0.00000       0.00000       0.00000       0.00000       0.00000       0.00000       0.00000       9.90728       12.4525       13.0136       12.7852       11.5076       9.62489       7.90859       5.95915       4.32457       3.06039       1.96542       1.22969      0.727848      0.405271      0.210470      0.102539     0.0461464     0.0196763    0.00749741    0.00255324   0.000765960   0.000206532   4.40728e-05   6.37772e-06       0.00000       0.00000       0.00000       0.00000       0.00000       0.00000       0.00000       0.00000       0.00000       0.00000       0.00000       0.00000
  12  23 3913.5392    1.6683  7.7565 10.5414 -0.0011      0.475419  0.1511   0.0196   0.2693    0.0715   0.0000     0.0929906   445.3204       31.5907       13.9790       10.6922      0.608029       5.27147      -9.23518      -1.13389       4.12781      -1.01510      -2.52753       2.13499     -0.480942      -1.27393     0.0586147     -0.105870    -0.0417297    -0.0224839     0.0139138   -0.00424101  -0.000440238  -8.71608e-05  -2.87174e-05  -9.72511e-06       0.00000       0.00000       0.00000       0.00000       0.00000       0.00000       0.00000       0.00000       0.00000       0.00000       0.00000       0.00000       12.8765       16.0800       16.8109       16.3141       14.7177       12.5545       10.0121       7.75746       5.61412       3.84297       2.58481       1.57416      0.936599      0.522287      0.269947      0.131770     0.0599059     0.0251643    0.00940649    0.00325371    0.00101685   0.000258950   5.46137e-05   7.93520e-06       0.00000       0.00000       0.00000       0.00000       0.00000       0.00000       0.00000       0.00000       0.00000       0.00000       0.00000       0.00000
  12  24 4053.6631    1.4709 10.1813 10.2246 -0.0009      0.111845  0.1803   0.0161   0.3334    0.0666   0.0000     0.0708860   415.8929       79.9069      -10.8142      -4.64575      0.995596      -23.7265      -1.68047       7.53483      -1.56105      -2.06649       2.35792      0.226650      -1.37757    -0.0822768      0.225049     0.0223902     -0.139295   -0.00891846    0.00120323    0.00161604    0.00131671  -4.91854e-06   5.31843e-05  -3.70492e-06       0.00000       0.00000       0.00000       0.00000       0.00000       0.00000       0.00000       0.00000       0.00000       0.00000       0.00000       0.00000       15.0010       18.5872       19.0997       18.9632       17.0063       14.6814       11.8086       9.37790       6.58977       4.66210       3.04805       1.94329       1.11122      0.616123      0.320701      0.161505     0.0715278     0.0302694     0.0112665    0.00391510    0.00117401   0.000318756   6.35930e-05   9.56473e-06       0.00000       0.00000       0.00000       0.00000       0.00000       0.00000       0.00000       0.00000       0.00000       0.00000       0.00000       0.00000
  12  25 4194.3421    1.1677 12.1771 10.3405 -0.0015   -0.00982429  0.2477   0.0144   0.4465    0.0522   0.0000     0.0772668   454.1653       39.9458       9.78801       3.93687      -2.18186       1.37621      -3.45350      -3.10569       1.58832      -2.06191      -9.26483     -0.961412       2.15204      0.796097     -0.967270     -0.105895      0.103344    -0.0949475   -0.00856188   -0.00135928    0.00238814   9.32996e-05   9.92865e-05  -1.95516e-05       0.00000       0.00000       0.00000       0.00000       0.00000       0.00000       0.00000       0.00000       0.00000       0.00000       0.00000       0.00000       18.3980       24.5504       24.6960       23.9434       22.1697       18.8282       15.4793       11.8767       8.64957       6.16857       3.96816       2.52030       1.48017      0.821023      0.433921      0.205849     0.0967685     0.0395842     0.0157095    0.00537364    0.00163166   0.000441808   9.24721e-05   1.33150e-05       0.00000       0.00000       0.00000       0.00000       0.00000       0.00000       0.00000       0.00000       0.00000       0.00000       0.00000       0.00000
  12  26 4335.8885    1.0384 14.8714 10.1420 -0.0027     0.0715800  0.3189   0.0118   0.5359    0.0507   0.0000     0.0822377   477.9146       51.8967       4.68331       24.1580      -8.23858      -25.4131       1.64682       2.24915       7.09660      -3.81896     -0.155496     -0.801365      -2.70998     -0.474168      0.435252      0.628056     -0.101162    -0.0810074     0.0113687   -0.00110598    0.00217669   0.000522672  -4.71169e-05  -1.06535e-05       0.00000       0.00000       0.00000       0.00000       0.00000       0.00000       0.00000       0.00000       0.00000       0.00000       0.00000       0.00000       21.8172       27.6043       28.8965       27.8483       25.7985       21.6988       17.9732       14.0029       10.1131       7.05971       4.76985       2.89973       1.76022      0.961973      0.507672      0.252223      0.113254     0.0486829     0.0182993    0.00616112    0.00194903   0.000502017   0.000104571   1.44731e-05       0.00000       0.00000       0.00000       0.00000       0.00000       0.00000       0.00000       0.00000       0.00000       0.00000       0.00000       0.00000
  13  11 2271.3236    1.1049  0.8166  9.8876 -0.0047       5.58273  0.0368   0.0307   0.0649    0.1925   0.0000      0.929056   434.9899     0.0896823       16.9251       3.67851       7.40300      -1.73989      -4.32982      -2.66706      0.215980     0.0434439      -1.27989    -0.0907374     -0.567807     -0.348600     -0.162178    0.00307390   -0.00625081  -0.000692555    0.00574719  -0.000636156   5.11973e-05   0.000134248  -0.000108061   1.42419e-05  -3.67142e-06  -1.91453e-08       0.00000       0.00000       0.00000       0.00000       0.00000       0.00000       0.00000       0.00000       0.00000       0.00000       3.20799       4.43058       4.38103       4.61974       3.78839       3.49187       2.76827       2.11118       1.54704       1.14477      0.758826      0.494979      0.308833      0.181177     0.0981653     0.0519129     0.0253472     0.0116773    0.00510971    0.00212162   0.000769238   0.000249474   7.10745e-05   1.77827e-05   3.71550e-06   6.39203e-07       0.00000       0.00000       0.00000       0.00000       0.00000       0.00000       0.00000       0.00000       0.00000       0.00000
  13  12 2411.9397    1.4955  0.8621 10.7717 -0.0073       2.18160  0.0578   0.0435   0.0698    0.2138   0.0000      0.837098   438.7074      -4.08364       16.1938       2.14683      -5.64536       3.52881       2.12457      0.706513      -1.53992       1.34803       1.47164      0.348854     -0.173328      0.249477     0.0491180   -0.00526031     0.0446424    -0.0268519   -0.00247267   7.42871e-05   0.000139573  -0.000402817  -9.39945e-05   1.67812e-05  -2.54953e-06   1.74285e-08       0.00000       0.00000       0.00000       0.00000       0.00000       0.00000       0.00000       0.00000       0.00000       0.00000       4.02603       7.24971       5.53368       7.24374       5.53144       5.44431       4.29437       3.08751       2.76679       1.55753       1.41083      0.703137      0.533283      0.274978      0.164618     0.0853136     0.0416149     0.0210617    0.00831326    0.00358252    0.00135254   0.000421105   0.000155935   2.67321e-05   8.52969e-06   1.20961e-06       0.00000       0.00000       0.00000       0.00000       0.00000       0.00000       0.00000       0.00000       0.00000       0.00000
  13  13 2551.9192    1.8509  1.0616 10.5637 -0.0049       4.60404  0.0456   0.0466   0.0750    0.3395   0.0000      0.923066   437.3935       3.35778       13.3113       5.87916      -4.83769       2.75719       2.99321      -2.33221      -1.14760      -1.37166      -1.14648     -0.304134      0.204424     -0.136152      0.149191    0.00953687    -0.0293151    -0.0114591   -0.00228956    0.00375613  -0.000961331  -0.000243230  -1.60696e-05  -3.48911e-05  -1.62475e-06  -2.15344e-07       0.00000       0.00000       0.00000       0.00000       0.00000       0.00000       0.00000       0.00000       0.00000       0.00000       3.86523       4.68602       4.45749       5.00321       4.68914       3.80932       3.11814       2.53648       1.93808       1.43413      0.891969      0.624980      0.378222      0.230026      0.130114     0.0682442     0.0355929     0.0140569    0.00646154    0.00227056   0.000878706   0.000281593   7.49565e-05   2.17366e-05   4.39588e-06   6.38603e-07       0.00000       0.00000       0.00000       0.00000       0.00000       0.00000       0.00000       0.00000       0.00000       0.00000
  13  14 2691.7394    2.4453  0.9844 10.8886 -0.0102      0.664326  0.0404   0.0649   0.0694    0.5237   0.0000      0.734448   437.2832       3.72249       16.3811     -0.796952     -0.467048     0.0222332       2.28958      -2.54242     0.0811301     -0.185391      0.134960      -1.08120     -0.456497     0.0198056     -0.188582    -0.0363336    -0.0129410     0.0243900   -0.00149814  -0.000364566   -0.00133836  -0.000351051  -2.97119e-05  -3.13487e-05   6.10389e-06  -1.83114e-07       0.00000       0.00000       0.00000       0.00000       0.00000       0.00000       0.00000       0.00000       0.00000       0.00000       3.73151       4.60752       4.34319       4.86861       4.08851       3.63460       3.03241       2.58008       1.83247       1.30835      0.876238      0.611157      0.348871      0.207087      0.108207     0.0623872     0.0296761     0.0149713    0.00564729    0.00235032   0.000755709   0.000265693   6.96219e-05   1.92098e-05   3.64063e-06   6.34232e-07       0.00000       0.00000       0.00000       0.00000       0.00000       0.00000       0.00000       0.00000       0.00000       0.00000
  13  15 2832.3485    3.0820  1.0089 10.8971 -0.0091       2.42063  0.0424   0.0794   0.0707    0.9879   0.0000      0.669499   437.3536       15.5349       10.4737      -1.34507      -3.65371       1.10525       3.32208      -4.27896      0.740167     -0.276847       1.25086    -0.0524017     -0.864247     -0.256450    -0.0705639    -0.0431731    -0.0346962     0.0161699   -0.00428796   -0.00274076   0.000599684   0.000186343   3.55631e-05  -1.96336e-05   6.04379e-06  -6.62426e-07       0.00000       0.00000       0.00000       0.00000       0.00000       0.00000       0.00000       0.00000       0.00000       0.00000       3.65785       4.49071       4.79111       4.80996       4.22739       3.96145       3.10057       2.40441       1.66344       1.38455      0.862561      0.575019      0.384947      0.208105      0.119552     0.0612137     0.0293121     0.0133816    0.00577281    0.00254597   0.000958966   0.000275070   8.33335e-05   2.17953e-05   3.83160e-06   6.15245e-07       0.00000       0.00000       0.00000       0.00000       0.00000       0.00000       0.00000       0.00000       0.00000       0.00000
  13  16 2972.7326    3.6360  0.9822 11.7898 -0.0055      0.971465  0.0420   0.0931   0.0658    0.4338   0.0000      0.918647   431.8078       16.0452       14.2673      -1.52816      -2.59977       2.46001       2.26911      -2.55397      -1.28740      -2.75915      0.131890     -0.589427    -0.0947874     0.0735826     0.0290686    -0.0480598     0.0162907     0.0139127   -0.00292405   0.000425547   0.000766298   5.53850e-05   9.76234e-05   1.05766e-05   4.80653e-06   3.89397e-07       0.00000       0.00000       0.00000       0.00000       0.00000       0.00000       0.00000       0.00000       0.00000       0.00000       3.87922       4.71913       4.78619       4.54920       4.25205       3.86213       3.17027       2.54477       1.91922       1.40913      0.907070      0.597553      0.377657      0.196303      0.115709     0.0580249     0.0290563     0.0129036    0.00525771    0.00215024   0.000884553   0.000262750   8.09797e-05   2.01616e-05   3.93757e-06   5.54874e-07       0.00000       0.00000       0.00000       0.00000       0.00000       0.00000       0.00000       0.00000       0.00000       0.00000
  13  17 3112.5629    3.8862  1.1721 11.7097 -0.0026     -0.486694  0.0482   0.0914   0.0764    0.4921   0.0000      0.741519   435.8919       10.7588       9.80144       14.8021      -1.86105      -3.65129     -0.628109      -3.10619       1.34882      -1.48115     -0.299786     -0.270661    -0.0733377     -0.115071     0.0314842    -0.0498738    -0.0258485   -0.00942535    0.00597952   -0.00286524  -0.000631025  -8.21382e-05  -3.09648e-06  -3.12035e-05   7.07222e-06   1.55535e-07       0.00000       0.00000       0.00000       0.00000       0.00000       0.00000       0.00000       0.00000       0.00000       0.00000       3.96794       5.39516       5.45133       5.45173       5.05275       4.02826       3.58185       2.54421       1.97662       1.40148      0.919001      0.649205      0.357679      0.231170      0.116105     0.0636468     0.0331414     0.0134795    0.00672972    0.00243394   0.000907081   0.000325589   8.04094e-05   2.38072e-05   5.37362e-06   7.07868e-07       0.00000       0.00000       0.00000       0.00000       0.00000       0.00000       0.00000       0.00000       0.00000       0.00000
  13  18 3252.5342    3.7641  1.3975 11.9840 -0.0051      0.595460  0.0503   0.0827   0.0837    0.2836   0.0000      0.476364   436.9077       26.6213       2.65155      -2.00497      -5.03784       4.56536     -0.718016      -1.92156      0.614612      -2.07526      -1.12347     -0.300659     0.0763968     -0.250408    -0.0262823    -0.0932540     0.0491933    -0.0331014    0.00766157   -0.00452135  -9.43999e-05   0.000276657   0.000208814  -3.40025e-05   8.91206e-08   1.02992e-06       0.00000       0.00000       0.00000       0.00000       0.00000       0.00000       0.00000       0.00000       0.00000       0.00000       4.51441       5.78782       5.93481       5.76132       5.27477       4.50524       3.74135       2.93128       2.11537       1.53699       1.01684      0.680795      0.410505      0.228771      0.124327     0.0664447     0.0327958     0.0151320    0.00634963    0.00259906   0.000929939   0.000304139   9.01864e-05   2.37750e-05   4.77384e-06   6.69433e-07       0.00000       0.00000       0.00000       0.00000       0.00000       0.00000       0.00000       0.00000       0.00000       0.00000
  13  19 3392.6052    3.2010  2.0808 11.6956 -0.0017      0.842188  0.0642   0.0578   0.1034    0.1649   0.0000      0.320732   438.1990       22.0795       8.36769       16.4712       4.74188      -1.69065      -2.41024      -2.26159       5.51643      -3.88540      -1.53381      -1.07333     0.0871060     -0.132032    -0.0723658    -0.0119697    0.00490444    -0.0267724    -0.0189962    0.00216201    0.00111887   0.000238024   8.98977e-05   8.03545e-06   4.12914e-06   4.14558e-07       0.00000       0.00000       0.00000       0.00000       0.00000       0.00000       0.00000       0.00000       0.00000       0.00000       5.56135       6.31929       6.93982       6.69601       6.29760       5.26546       4.71663       3.63527       2.52621       2.00482       1.36549      0.861789      0.526279      0.314184      0.182819     0.0849640     0.0415985     0.0216007    0.00926660    0.00359777    0.00129501   0.000378942   0.000114134   3.06184e-05   5.82101e-06   7.20893e-07       0.00000       0.00000       0.00000       0.00000       0.00000       0.00000       0.00000       0.00000       0.00000       0.00000
  13  20 3532.9066    2.6532  3.1183 11.1583  0.0009      0.752680  0.0775   0.0389   0.1295    0.1169   0.0000      0.206595   424.4051       21.2498       5.55146       12.3404      -2.84765      -3.09997      -2.35515      -2.86528      -3.37674      -1.07537    -0.0723922      0.320660      0.403662     -0.125389     0.0502546     0.0282596   -0.00584915    -0.0244015    -0.0104824  -0.000970650    0.00162085   -0.00110083  -0.000191970   2.97578e-05  -7.65595e-06   1.56893e-06       0.00000       0.00000       0.00000       0.00000       0.00000       0.00000       0.00000       0.00000       0.00000       0.00000       6.62943       8.14406       8.27205       8.14982       7.44922       6.56459       5.50478       4.40490       3.40320       2.41554       1.55910       1.02504      0.621118      0.361274      0.202849      0.105948     0.0524172     0.0234706     0.0100472    0.00395841    0.00149956   0.000488404   0.000136392   3.51472e-05   7.10349e-06   1.00750e-06       0.00000       0.00000       0.00000       0.00000       0.00000       0.00000       0.00000       0.00000       0.00000       0.00000
  13  21 3673.4204    2.2886  4.2883 10.8378 -0.0036      0.469580  0.0925   0.0295   0.1584    0.0968   0.0000      0.133649   431.3069       37.8232       14.6704       4.93066       2.71127     -0.369145     -0.931370      -5.60284      -2.68212      -2.36934     -0.968176      -1.57212      -1.04835     -0.874499      0.103033    0.00116439    -0.0468712    -0.0359972   -0.00984216    0.00519144    0.00385533   0.000312233  -0.000137368   8.44283e-06   4.66144e-06   1.41333e-06       0.00000       0.00000       0.00000       0.00000       0.00000       0.00000       0.00000       0.00000       0.00000       0.00000       7.54684       10.0261       9.88133       10.0835       9.36972       7.92004       6.53354       5.05702       3.90068       2.74238       1.88684       1.20077      0.740424      0.452052      0.249315      0.128474     0.0633253     0.0285397     0.0126009    0.00483991    0.00177088   0.000600477   0.000178038   4.49374e-05   9.69975e-06   1.37380e-06       0.00000       0.00000       0.00000       0.00000       0.00000       0.00000       0.00000       0.00000       0.00000       0.00000
  13  23 3955.2241    1.6017  8.4304 10.4550 -0.0002      0.472144  0.1540   0.0182   0.2835    0.0695   0.0000     0.0837227   436.9742       27.2126      0.863898      -13.4861      -2.79303       12.0716      -2.74633      -8.54249      -5.08370       1.18767       4.15542      0.908967      -1.97679    -0.0451093      0.263117     0.0510567    -0.0972990    -0.0459644     0.0387747    -0.0117558    0.00518763   -0.00167365   0.000403296   1.98732e-05  -3.05725e-05  -3.10392e-06       0.00000       0.00000       0.00000       0.00000       0.00000       0.00000       0.00000       0.00000       0.00000       0.00000       11.8691       15.3210       15.8533       15.7109       14.5373       12.4938       10.2500       8.17327       6.09672       4.34735       2.99290       1.92251       1.23391      0.689448      0.402178      0.206884      0.104310     0.0482056     0.0205255    0.00813064    0.00308209   0.000964887   0.000298794   7.38298e-05   1.49432e-05   2.08708e-06       0.00000       0.00000       0.00000       0.00000       0.00000       0.00000       0.00000       0.00000       0.00000       0.00000
  13  24 4095.9068    1.3716 10.2771 10.3303 -0.0034     0.0154602  0.1865   0.0151   0.3392    0.0589   0.0000     0.0750727   461.9643       36.9876     -0.473655       28.4575      0.335601      -19.3307      -1.31392       6.76943       7.66631      -4.84300      -4.56485      -1.01063       1.22700      -1.64007      0.261581    -0.0134984    -0.0996513     0.0538849     0.0364866   -0.00832555   0.000469272   0.000285397   0.000482176  -4.62127e-05  -2.03609e-05   4.49313e-06       0.00000       0.00000       0.00000       0.00000       0.00000       0.00000       0.00000       0.00000       0.00000       0.00000       13.6604       17.9686       18.4181       18.4677       16.7877       14.8356       12.2121       9.58767       7.18572       5.27639       3.53266       2.37729       1.44385      0.872017      0.474683      0.257240      0.123107     0.0596163     0.0248027     0.0104053    0.00369587    0.00125192   0.000351621   9.09777e-05   1.80582e-05   2.60172e-06       0.00000       0.00000       0.00000       0.00000       0.00000       0.00000       0.00000       0.00000       0.00000       0.00000
  14   9 2017.1245    0.6293  0.4502  9.9160 -0.0069       10.9567  0.0312   0.0248   0.0493    0.0929   0.0000       1.68644   437.3888      -1.46478       9.87073       5.72288     -0.411704       2.90592      -2.10866       3.00404     -0.600235     -0.349662     -0.571219     0.0879610      0.587389     0.0645245     0.0694967    -0.0444846    -0.0222634     0.0127956    0.00359361   -0.00202803  -0.000658384  -5.33258e-05  -0.000187323   5.19671e-06  -2.92960e-06  -6.68835e-07   4.76662e-08  -9.98874e-08       0.00000       0.00000       0.00000       0.00000       0.00000       0.00000       0.00000       0.00000       3.52790       4.33630       4.10083       3.21544       3.14523       2.83828       3.20509       2.86419       2.25929       1.57455       1.06075      0.684664      0.373856      0.229769      0.114426     0.0663859     0.0345762     0.0166893    0.00882343    0.00323549    0.00154988   0.000540481   0.000181834   6.51039e-05   1.50543e-05   4.48791e-06   9.27516e-07   9.80383e-08       0.00000       0.00000       0.00000       0.00000       0.00000       0.00000       0.00000       0.00000
  14  10 2162.6324    0.8316  0.6462 10.1068 -0.0075       6.22935  0.0377   0.0249   0.0537    0.1233   0.0000       1.14456   435.7750      -3.78413       16.0828      -1.23679      -5.33367      -1.72270       3.61426    -0.0272466      -1.34254     -0.732032      0.584071     0.0822963    -0.0174563      0.279787    -0.0322503     0.0229904    -0.0529298     0.0214714   -0.00110952   -0.00189341  -0.000598245  -0.000371498   2.33551e-05  -0.000144457   1.20737e-05   4.05947e-08   6.36672e-07   1.88319e-07       0.00000       0.00000       0.00000       0.00000       0.00000       0.00000       0.00000       0.00000       3.24468       4.17542       4.33545       4.64380       4.42740       3.37682       3.03943       2.21795       1.99398       1.32922      0.902020      0.659020      0.392808      0.278917      0.140546     0.0933406     0.0488693     0.0237392     0.0123428    0.00421287    0.00206397   0.000728702   0.000249898   9.14296e-05   2.06539e-05   5.49770e-06   1.21216e-06   1.47242e-07       0.00000       0.00000       0.00000       0.00000       0.00000       0.00000       0.00000       0.00000
  14  11 2305.8114    1.1221  0.8066 10.2814 -0.0109       4.18703  0.0406   0.0311   0.0633    0.1588   0.0000      0.946401   447.0704       4.96965       18.1994       2.43999      -2.35858      -2.94279       2.14154     0.0413859      0.321411     -0.948761       1.96282      0.891496     -0.135710     -0.207019     -0.151662    -0.0194366     0.0674759    -0.0191387    0.00130082   -0.00916936    0.00175849  -0.000406468   9.61217e-06   0.000104664  -3.08515e-05  -6.71431e-06  -8.35112e-07   8.54473e-08       0.00000       0.00000       0.00000       0.00000       0.00000       0.00000       0.00000       0.00000       3.32640       4.65435       4.93704       4.93118       4.61666       3.61244       3.27978       2.37244       1.92211       1.34901      0.973243      0.640975      0.428169      0.238136      0.162635     0.0836350     0.0452577     0.0234231     0.0106014    0.00525662    0.00188784   0.000775147   0.000279805   7.84950e-05   2.40842e-05   5.99979e-06   1.25871e-06   1.58754e-07       0.00000       0.00000       0.00000       0.00000       0.00000       0.00000       0.00000       0.00000
  14  12 2446.8471    1.5776  1.0247 10.6299 -0.0089       2.82890  0.0420   0.0387   0.0714    0.2128   0.0000      0.811653   439.9554       2.58731       12.7567      -1.90834     -0.959411       6.41795      -1.10010      -2.36118       1.21456     -0.594776     -0.470140      0.592322     -0.570992      0.414372      0.242664     -0.114206     0.0457867    -0.0523012    0.00950853   -0.00176836    0.00216862   0.000356211   0.000114102   9.63348e-06   5.48243e-06  -1.29999e-06   6.24448e-08  -4.94585e-08       0.00000       0.00000       0.00000       0.00000       0.00000       0.00000       0.00000       0.00000       3.46404       4.04763       4.71578       4.27873       3.92190       3.80591       3.07747       2.49178       1.98053       1.40631      0.999162      0.683173      0.433003      0.251052      0.161617     0.0896637     0.0411254     0.0221261     0.0117825    0.00456665    0.00188873   0.000783958   0.000282916   8.81302e-05   2.39705e-05   5.18756e-06   9.57617e-07   1.22509e-07       0.00000       0.00000       0.00000       0.00000       0.00000       0.00000       0.00000       0.00000
  14  13 2587.3994    2.1409  0.8840 10.9566 -0.0038       1.48037  0.0359   0.0528   0.0582    0.2512   0.0000      0.722296   438.6325       4.97155       6.30502       3.08545     -0.124453     -0.856971      -2.27205     -0.812742     -0.681841     0.0423885     -0.288349      0.128319    -0.0220873     -0.208167   -0.00413168    -0.0664916    -0.0288709    -0.0115748   -0.00231746    0.00163370   -0.00161322  -0.000563037  -8.21007e-05   5.21529e-05   7.50942e-06  -2.30629e-06   1.90424e-06  -3.54123e-08       0.00000       0.00000       0.00000       0.00000       0.00000       0.00000       0.00000       0.00000       3.07116       3.73949       3.89055       4.16680       3.60953       3.23984       2.74427       2.19819       1.64316       1.20465      0.846241      0.576111      0.399269      0.233343      0.127686     0.0725671     0.0416199     0.0209878    0.00926204    0.00420821    0.00173576   0.000663664   0.000220590   6.62114e-05   1.89171e-05   4.36254e-06   8.80120e-07   1.30261e-07       0.00000       0.00000       0.00000       0.00000       0.00000       0.00000       0.00000       0.00000
  14  14 2728.2855    2.5721  0.8970 11.8622 -0.0102       1.41694  0.0449   0.0689   0.0653    0.2358   0.0000      0.807942   438.3442       8.03548       13.0291       5.60879      -2.70058      -1.89709       2.04616      -2.37544      -1.30418     -0.390911      0.409056  -0.000517370     -0.280394    -0.0981162     -0.184309    -0.0413656     0.0811880     0.0243307   -0.00382452  -0.000551914  -0.000166028   0.000344839   0.000102094  -9.28300e-05  -2.57364e-05  -3.46315e-07   1.75898e-06   8.34180e-08       0.00000       0.00000       0.00000       0.00000       0.00000       0.00000       0.00000       0.00000       4.43010       5.34614       5.98278       5.79320       4.71120       4.23618       3.87178       2.88620       2.21135       1.78299       1.08887      0.671062      0.462020      0.271969      0.146506     0.0833302     0.0493101     0.0230655    0.00914871    0.00475266    0.00219541   0.000875962   0.000285446   7.45200e-05   1.95432e-05   4.96105e-06   9.64331e-07   1.18870e-07       0.00000       0.00000       0.00000       0.00000       0.00000       0.00000       0.00000       0.00000
  14  15 2869.3542    3.1841  1.1159 11.4619 -0.0006       1.29819  0.0443   0.0769   0.0763    0.5127   0.0000      0.705509   434.9883       10.8941       12.2983       2.37388       2.00542       3.21368       4.78976     -0.534407      -1.42988     -0.470211    -0.0360906      0.250089      0.581403      0.172511      0.151662   -0.00749463    -0.0259112     0.0306724   -0.00339243    0.00973236   -0.00153234   0.000231574  -0.000359363  -6.42423e-05   5.86841e-06  -3.45927e-06  -6.96402e-07  -6.39356e-08       0.00000       0.00000       0.00000       0.00000       0.00000       0.00000       0.00000       0.00000       3.65503       4.31305       4.94167       4.71228       4.46625       3.72244       3.20067       2.60229       1.88492       1.45693       1.02754      0.666961      0.430114      0.260799      0.166638     0.0895627     0.0459975     0.0235842     0.0109809    0.00523971    0.00204476   0.000783108   0.000270885   8.02987e-05   2.42280e-05   5.80638e-06   1.03580e-06   1.25727e-07       0.00000       0.00000       0.00000       0.00000       0.00000       0.00000       0.00000       0.00000
  14  16 3010.3064    3.7286  1.0349 12.1727 -0.0085       1.49403  0.0428   0.0973   0.0696    0.3898   0.0000      0.745294   445.7808       7.74317       14.8798       13.7230      -3.10639      -9.37909       3.02470      -3.34348      -1.18172     -0.595984       1.04990     -0.944557     -0.607167     -0.503734    -0.0807917     -0.102676    -0.0852686   -0.00970992     0.0110583   -0.00121850    0.00390721  -0.000498645   0.000249332   0.000110762   4.90173e-05  -7.20381e-06   7.67028e-07   2.19643e-07       0.00000       0.00000       0.00000       0.00000       0.00000       0.00000       0.00000       0.00000       3.33239       4.27216       4.54916       4.38892       4.24511       3.82338       3.04449       2.40294       1.81377       1.30579      0.960512      0.683802      0.437066      0.271604      0.155444     0.0844710     0.0466846     0.0213807     0.0107723    0.00437374    0.00197766   0.000685578   0.000265908   8.58106e-05   2.41866e-05   5.71056e-06   1.06942e-06   1.43599e-07       0.00000       0.00000       0.00000       0.00000       0.00000       0.00000       0.00000       0.00000
  14  17 3150.7779    3.8157  1.1684 12.7354 -0.0054       1.09238  0.0503   0.0949   0.0885    0.2589   0.0000      0.839111   432.8529       18.7280       6.08485      -2.25510       5.26238      -6.88864       1.45436      -4.58414     -0.437533      -2.12008     -0.384920     -0.130442     -0.636841      0.395465     -0.204450    -0.0916276    -0.0654486    0.00439115    0.00344225   0.000973698   0.000907994   0.000987675  -0.000391929   1.34027e-05   2.86723e-05  -2.95215e-06   6.04137e-07   1.86967e-08       0.00000       0.00000       0.00000       0.00000       0.00000       0.00000       0.00000       0.00000       3.89845       4.77211       4.78340       5.25219       4.57406       4.23519       3.41484       2.84312       2.05952       1.45547       1.08566      0.769804      0.528269      0.295488      0.176792     0.0914785     0.0538181     0.0253715     0.0129998    0.00505853    0.00220364   0.000761736   0.000294220   8.20954e-05   2.44111e-05   5.21666e-06   1.05710e-06   1.72659e-07       0.00000       0.00000       0.00000       0.00000       0.00000       0.00000       0.00000       0.00000
  14  18 3291.1224    3.5960  1.6837 11.7220 -0.0046       1.36604  0.0557   0.0699   0.0892    0.2786   0.0000      0.457988   438.9531       21.8699       6.94130      0.277614      -8.52975      -5.82986      -3.43681      -3.69037     -0.786641      -1.82783      -2.20777     -0.544305    -0.0134387      0.195732     -0.144512     -0.163472     0.0647343     0.0437264   -0.00529091   -0.00498476   0.000708748   0.000813850   0.000351172  -3.36713e-05   1.23338e-05  -4.03670e-07  -2.15315e-06  -4.35047e-08       0.00000       0.00000       0.00000       0.00000       0.00000       0.00000       0.00000       0.00000       4.32254       5.58571       5.38266       5.79478       5.18084       4.79890       3.78537       3.25576       2.51289       1.78789       1.28291      0.861178      0.570694      0.327203      0.203911      0.104226     0.0611319     0.0285111     0.0140470    0.00571250    0.00244667   0.000813571   0.000335177   9.64620e-05   2.99545e-05   6.69199e-06   1.35682e-06   2.11805e-07       0.00000       0.00000       0.00000       0.00000       0.00000       0.00000       0.00000       0.00000
  14  19 3431.7545    3.1521  2.2135 11.8419 -0.0045      0.359471  0.0616   0.0547   0.1077    0.1482   0.0000      0.311394   445.7035       21.2523       18.5063       12.6379       5.09129      -4.87972       3.29296      -5.90553      0.126914       1.11699      -2.65376      -1.79047    0.00560920     -0.470198     0.0675134     0.0485080    -0.0350582    -0.0209423    0.00392371    0.00463650    0.00158291  -0.000337621  -0.000283308  -9.81200e-05  -7.96198e-06  -1.29709e-05   4.59883e-07  -3.88839e-07       0.00000       0.00000       0.00000       0.00000       0.00000       0.00000       0.00000       0.00000       4.96517       6.13336       6.18727       6.44845       5.86453       5.08232       4.46138       3.66013       2.82244       1.98011       1.48621      0.958331      0.629672      0.376756      0.220796      0.123824     0.0644546     0.0335742     0.0155236    0.00712067    0.00276189    0.00105480   0.000346438   0.000110584   3.21150e-05   7.18419e-06   1.54165e-06   2.11352e-07       0.00000       0.00000       0.00000       0.00000       0.00000       0.00000       0.00000       0.00000
  14  20 3572.5650    2.6704  3.4816 10.9885  0.0003      0.754430  0.0791   0.0360   0.1332    0.1216   0.0000      0.165585   430.1111       9.47743       14.5751      0.566872       12.5969       4.37838      -4.96226      -9.31233       2.46241      -6.40310     -0.619210     -0.473487      0.201096     -0.846605     -0.224809      0.277975     0.0736664    -0.0724519  -0.000606785     0.0154358   4.13218e-05    0.00141629   0.000396153  -0.000270267   1.25278e-05   6.32035e-06  -4.72133e-07  -1.85303e-07       0.00000       0.00000       0.00000       0.00000       0.00000       0.00000       0.00000       0.00000       6.15382       7.38801       7.78339       7.84062       7.34864       6.51395       5.41762       4.39789       3.42001       2.56287       1.76207       1.18425      0.778755      0.470267      0.280809      0.155713     0.0827815     0.0409369     0.0189575    0.00822577    0.00338451    0.00130079   0.000459953   0.000139990   3.99312e-05   9.48333e-06   1.80282e-06   2.42875e-07       0.00000       0.00000       0.00000       0.00000       0.00000       0.00000       0.00000       0.00000
  14  21 3713.4494    2.1874  4.7803 10.8941 -0.0028      0.454023  0.0978   0.0266   0.1673    0.0831   0.0000      0.122600   438.8497       29.1762       22.4207       12.8635       6.98916     -0.664584      -5.88397      0.982629       6.49252      -6.26604       2.17761       2.06106       1.03564     -0.727364      0.288548      0.155490    -0.0470061    -0.0416814   -0.00597519    -0.0135241   0.000638178   -0.00159513  -0.000347929  -0.000342120   1.08756e-05  -8.01250e-06  -3.61194e-07   2.67936e-07       0.00000       0.00000       0.00000       0.00000       0.00000       0.00000       0.00000       0.00000       7.50001       9.63886       9.81749       9.93726       9.30862       8.10655       6.91560       5.35527       4.23107       3.00245       2.21528       1.46304      0.936609      0.596472      0.336958      0.188973      0.100899     0.0487639     0.0234694     0.0100947    0.00433984    0.00157113   0.000548128   0.000181804   4.96279e-05   1.17240e-05   2.47206e-06   3.24171e-07       0.00000       0.00000       0.00000       0.00000       0.00000       0.00000       0.00000       0.00000
  14  22 3854.8634    1.8192  6.8248 10.5946 -0.0029      0.448388  0.1213   0.0199   0.2243    0.0703   0.0000     0.0841377   436.3801       36.7049      -2.01586     -0.650944      -1.21071      0.776439       5.51791      -12.5785     -0.633464       2.23570      0.149187      -1.44166      -1.56599    -0.0459103     -0.210608     -0.279140    -0.0182238  -0.000504328    -0.0331331     0.0208937    0.00106657  -0.000219022  -5.93749e-05   8.94017e-05   1.62693e-06   3.62264e-05   9.89172e-07  -1.55075e-07       0.00000       0.00000       0.00000       0.00000       0.00000       0.00000       0.00000       0.00000       9.13825       11.7042       12.4490       12.3259       11.3656       10.0549       8.38267       6.82339       5.21803       3.82013       2.68968       1.81853       1.16850      0.717860      0.422177      0.233720      0.125171     0.0639095     0.0288415     0.0135879    0.00531984    0.00208706   0.000728992   0.000231997   6.51697e-05   1.56264e-05   2.96530e-06   3.99309e-07       0.00000       0.00000       0.00000       0.00000       0.00000       0.00000       0.00000       0.00000
  14  23 3996.1121    1.5261  9.0539 10.3948 -0.0037      0.450102  0.1584   0.0165   0.2918    0.0659   0.0000     0.0758305   449.9875       51.8910       9.15198      -18.5855       4.51226       18.4894      -9.98374      -18.8608       4.40065       1.26757      -7.49606      -3.84586     -0.993693      0.294244      0.366198     -0.324121     -0.235114     0.0213094     0.0301207     0.0396239    -0.0158517   -0.00250375   0.000899713   0.000473931   7.25433e-05  -7.35933e-06  -7.08565e-06   2.74839e-07       0.00000       0.00000       0.00000       0.00000       0.00000       0.00000       0.00000       0.00000       11.1347       14.5304       14.9618       15.5192       13.8472       12.8605       10.3613       8.80146       6.41926       4.98684       3.42782       2.35027       1.48016      0.916913      0.561815      0.300555      0.163338     0.0783545     0.0392300     0.0168220    0.00721810    0.00260533   0.000967868   0.000294803   8.47497e-05   2.10702e-05   3.76664e-06   5.69316e-07       0.00000       0.00000       0.00000       0.00000       0.00000       0.00000       0.00000       0.00000
  14  24 4136.8625    1.2883 10.8143 10.3116 -0.0060     0.0160468  0.1968   0.0141   0.3573    0.0581   0.0000     0.0737944   445.6572       35.7549       26.8016      -19.7064       4.54652       36.0351       1.91111      -8.81271       14.1595      -3.13420       8.08602       2.55406     -0.861937      -1.35947      0.122842     0.0727927    -0.0460059   -0.00564319    -0.0447585    -0.0254208    -0.0172788   -0.00153955    0.00133236   0.000626460   0.000135846   1.03160e-06   4.93515e-07  -2.04564e-07       0.00000       0.00000       0.00000       0.00000       0.00000       0.00000       0.00000       0.00000       13.5827       17.4500       18.0009       18.1065       16.7533       14.9407       12.7115       10.3088       7.89103       5.81456       4.17343       2.78665       1.82054       1.10283      0.650716      0.358638      0.190920     0.0942515     0.0459830     0.0198131    0.00842043    0.00314011    0.00111630   0.000348137   0.000100417   2.37089e-05   4.58226e-06   6.18547e-07       0.00000       0.00000       0.00000       0.00000       0.00000       0.00000       0.00000       0.00000
  14  25 4278.6501    1.0539 13.6893 10.2608 -0.0034      0.241968  0.2814   0.0117   0.4777    0.0486   0.0000     0.0828514   414.4861       55.2026     -0.251459       10.9402      -4.31532       1.54417      -18.7313      -22.0970       23.6453       4.77472      -4.46530      -5.92644     -0.948185       1.93136       1.83423    0.00660955     0.0630618      0.179298      0.137458   -0.00356581  -0.000146081    0.00244022   -0.00111277  -0.000207179   2.51660e-05   2.44371e-05  -6.11590e-07   6.25804e-07       0.00000       0.00000       0.00000       0.00000       0.00000       0.00000       0.00000       0.00000       17.2264       22.3127       23.1553       23.3250       21.7758       19.4492       16.1424       13.2933       10.3137       7.74793       5.40505       3.63831       2.34222       1.47638      0.872463      0.495798      0.260550      0.130881     0.0617320     0.0272262     0.0112931    0.00434414    0.00150726   0.000483955   0.000134507   3.23234e-05   6.07024e-06   8.30026e-07       0.00000       0.00000       0.00000       0.00000       0.00000       0.00000       0.00000       0.00000
  14  26 4419.9287    0.9333 17.5419 10.1400 -0.0008     -0.148344  0.3892   0.0089   0.5964    0.0394   0.0000     0.0882662   438.1702       62.4629       27.4095       21.8424      -9.26724      -21.0824       19.4299       8.22991      -9.14707       3.76850     -0.868788      0.330037      -1.63362      0.935108      0.383299      0.367402      0.270094     0.0639253    -0.0718568     0.0178160   -0.00421684    -0.0164314    0.00349723   0.000613152   9.16439e-05  -0.000137819  -5.07880e-06  -9.29254e-09       0.00000       0.00000       0.00000       0.00000       0.00000       0.00000       0.00000       0.00000       21.1925       27.3419       29.1737       28.3765       26.7322       24.0539       20.2212       16.5708       12.8498       9.46244       6.72328       4.67844       2.98855       1.86475       1.09503      0.608553      0.329904      0.165820     0.0783694     0.0352395     0.0144907    0.00550496    0.00197360   0.000627938   0.000171318   4.07986e-05   7.60066e-06   1.00129e-06       0.00000       0.00000       0.00000       0.00000       0.00000       0.00000       0.00000       0.00000
  15   8 1902.3951    0.4551  0.3727  9.8931 -0.0035       15.1380  0.0287   0.0196   0.0442    0.0654   0.0000       2.66353   433.9889       4.96124       12.6547      0.133726      -3.99452       1.24934       2.43535     -0.313167      0.500104     -0.856467      0.290301      -1.36398      0.256906     -0.125331     0.0888483    -0.0790793    -0.0131304   -0.00760733    0.00995754   -0.00240424    0.00150937   -0.00191792  -0.000233468  -0.000115770   9.59085e-05  -1.82508e-05   3.93877e-06  -5.78296e-07   1.38610e-07   1.99826e-08       0.00000       0.00000       0.00000       0.00000       0.00000       0.00000       2.64553       2.76488       3.57786       3.15622       2.77695       2.89944       2.33873       1.84078       1.60342       1.22429      0.762477      0.610148      0.411610      0.211832      0.142441     0.0954962     0.0454915     0.0222412     0.0132218    0.00683491    0.00280781    0.00105767   0.000493868   0.000216476   7.14181e-05   1.92437e-05   4.80059e-06   1.00520e-06   1.51907e-07   1.86072e-08       0.00000       0.00000       0.00000       0.00000       0.00000       0.00000
  15  10 2195.8755    0.9119  0.6605 10.1535 -0.0059       5.90067  0.0293   0.0281   0.0604    0.1285   0.0000       1.03123   438.4713      0.289841       4.40778      -1.54110   -0.00762175      -2.61127      0.172825      -1.82113      -1.78694     -0.170795      0.949109     -0.249238     -0.303323     0.0831686    -0.0291993    -0.0802522    -0.0280440     0.0193732     0.0190351   -0.00328064    0.00109925   0.000195876  -0.000365777  -0.000264802  -1.16721e-05   3.98072e-06   4.37486e-06   1.66060e-06  -5.24167e-08   3.69794e-09       0.00000       0.00000       0.00000       0.00000       0.00000       0.00000       2.42109       3.19508       3.47585       3.30041       3.10666       3.02737       2.20223       2.14967       1.50374       1.27238      0.855464      0.612975      0.364374      0.258862      0.142856     0.0949614     0.0494442     0.0254654     0.0127694    0.00657269    0.00259499    0.00123712   0.000479734   0.000182092   5.96873e-05   2.13225e-05   5.32529e-06   1.35679e-06   1.83404e-07   3.05031e-08       0.00000       0.00000       0.00000       0.00000       0.00000       0.00000
  15  12 2481.0960    1.6107  1.1103 10.3722 -0.0035       1.45774  0.0453   0.0364   0.0704    0.2703   0.0000      0.742241   433.4808       8.99272       17.2304      -8.68031     -0.866384      -3.02697       1.08827      -3.49809     -0.552678      -1.27937     -0.295841     -0.534346      0.800183     -0.160484     0.0252147     0.0623607    -0.0507687    -0.0158406     0.0219631   -0.00331868   -0.00150892  -0.000454137  -0.000372259   0.000157809   9.10844e-05   3.66539e-05  -7.10988e-07   1.32612e-07   1.95500e-07  -2.18551e-08       0.00000       0.00000       0.00000       0.00000       0.00000       0.00000       3.31616       4.41095       4.58090       4.68137       4.14041       3.93008       3.24547       2.67471       2.02399       1.51640       1.12683      0.788759      0.508894      0.341410      0.197852      0.119104     0.0630360     0.0353630     0.0165020    0.00877537    0.00357630    0.00174680   0.000620035   0.000244897   7.76151e-05   2.57293e-05   6.39768e-06   1.51459e-06   2.73255e-07   4.05539e-08       0.00000       0.00000       0.00000       0.00000       0.00000       0.00000
  15  13 2622.5104    2.1066  1.0236 11.4970 -0.0102       1.85963  0.0430   0.0507   0.0686    0.1936   0.0000      0.719999   441.1301       7.49783       18.1048       2.47567      -7.11348      -5.34329     -0.740496       4.32936      -1.61094      -1.13275      0.921191      0.147570     -0.539428      0.158591     0.0238872     -0.193670    -0.0914707    -0.0316764    -0.0142363    0.00237182   -0.00525701   -0.00287039   0.000113160   0.000205355  -7.03240e-05  -1.41041e-05   5.72001e-06   6.65012e-07  -4.16451e-07  -4.79210e-08       0.00000       0.00000       0.00000       0.00000       0.00000       0.00000       3.43899       3.99966       4.15617       4.70262       4.09441       3.68912       3.03797       2.79919       1.91209       1.57341       1.14194      0.801726      0.477471      0.321772      0.204068      0.132988     0.0673041     0.0344985     0.0177764    0.00919274    0.00413489    0.00172536   0.000647559   0.000226688   6.78805e-05   2.21008e-05   5.58894e-06   1.43466e-06   2.15896e-07   3.74312e-08       0.00000       0.00000       0.00000       0.00000       0.00000       0.00000
  15  14 2764.2626    2.7153  0.8814 11.7408 -0.0150       2.44765  0.0351   0.0694   0.0605    0.2584   0.0000      0.801496   432.4280       7.15034       9.29566       1.05819      -4.59508     -0.505460       4.33231     -0.609186       1.59729     0.0545694       1.66350     -0.784636     -0.525801     0.0407143      0.126113    -0.0855975     0.0924987     0.0122674   -0.00742634     0.0137395   0.000220597    0.00125443   0.000671197  -4.49852e-05  -1.57271e-05   2.76662e-05   5.59146e-06  -2.84747e-06   3.03344e-07  -7.56197e-10       0.00000       0.00000       0.00000       0.00000       0.00000       0.00000       2.94391       3.82272       3.96320       4.15297       3.49483       3.37150       2.75934       2.28807       1.80352       1.30743      0.981627      0.670533      0.425832      0.265557      0.167600     0.0955193     0.0531009     0.0278428     0.0140985    0.00693660    0.00320862    0.00132967   0.000516365   0.000191887   6.64732e-05   1.96422e-05   5.00862e-06   1.09936e-06   2.10720e-07   3.38206e-08       0.00000       0.00000       0.00000       0.00000       0.00000       0.00000
  15  15 2905.8858    3.5408  0.9288 12.0218 -0.0016      0.376787  0.0364   0.0868   0.0645    0.3105   0.0000      0.679434   439.8231       9.83508       13.4703       5.00420      -3.21428     -0.307084   -0.00588344     -0.463790       1.68438      -1.09511     -0.588591     -0.733408      0.249546     0.0757194      0.326301    -0.0215361    -0.0774342     0.0244160     0.0190669    0.00195542    0.00336620   0.000647828  -0.000202665  -0.000100625  -7.34045e-06   1.07670e-05   1.09852e-06  -5.29763e-07  -1.55668e-07  -3.81840e-09       0.00000       0.00000       0.00000       0.00000       0.00000       0.00000       2.64355       3.78407       3.72472       3.72361       3.54255       3.15433       2.83322       2.20791       1.68186       1.32776      0.911058      0.688126      0.447742      0.294999      0.175586     0.0973613     0.0574957     0.0286825     0.0151367    0.00723023    0.00308780    0.00142039   0.000565832   0.000200675   7.26851e-05   2.10437e-05   5.60151e-06   1.47554e-06   2.76349e-07   3.73512e-08       0.00000       0.00000       0.00000       0.00000       0.00000       0.00000
  15  16 3047.3041    3.8898  1.1498 12.1530  0.0019       2.39484  0.0435   0.0894   0.0774    0.3680   0.0000      0.667736   440.3944       14.2370       12.7581       2.31508       1.25911       1.33683      0.458468      0.486961       1.75316      -2.17351      0.477530     -0.879640     -0.650605    -0.0952699      0.117927    -0.0839522   -0.00240706   -0.00760352    -0.0140016   -0.00241725  -0.000918222   0.000306403  -0.000930830   0.000225712  -0.000128797  -5.92044e-06   7.06731e-06   1.46038e-06  -2.14321e-07   4.77802e-08       0.00000       0.00000       0.00000       0.00000       0.00000       0.00000       3.54464       4.69081       5.06299       5.17948       4.67272       3.98484       3.25900       2.63096       2.00987       1.41174       1.06511      0.715793      0.448393      0.304035      0.176721      0.108825     0.0595570     0.0314608     0.0164710    0.00786093    0.00366272    0.00151281   0.000604910   0.000202505   6.78263e-05   2.26447e-05   5.69855e-06   1.28909e-06   2.50091e-07   3.43308e-08       0.00000       0.00000       0.00000       0.00000       0.00000       0.00000
  15  17 3188.2162    3.7086  1.2039 12.8550 -0.0058       1.18218  0.0522   0.0904   0.0807    0.2436   0.0000      0.770612   434.4440       17.9629       19.7581       7.13153      -6.45496      -10.4724       2.63110      -3.35921      -1.14330      -1.99764     -0.498690     -0.486809     0.0788801    -0.0723693     -0.409233     0.0762231    -0.0622542    0.00344865    0.00943115     0.0113626    0.00115808   -0.00121652  -0.000340083  -8.23902e-05   2.90533e-05  -1.93521e-05   1.01846e-05  -1.88358e-06   4.42554e-07   4.79347e-08       0.00000       0.00000       0.00000       0.00000       0.00000       0.00000       3.83290       4.75607       5.24741       4.81178       4.76374       4.24667       3.53788       3.16974       2.41208       1.78238       1.35492      0.934825      0.564304      0.392426      0.226752      0.139236     0.0799074     0.0364296     0.0200945     0.0108536    0.00394616    0.00201854   0.000752286   0.000250333   9.06646e-05   3.09057e-05   8.04067e-06   1.83815e-06   3.13661e-07   3.91378e-08       0.00000       0.00000       0.00000       0.00000       0.00000       0.00000
  15  18 3329.0921    3.5029  1.7564 12.3525 -0.0123       1.09559  0.0565   0.0676   0.0947    0.1971   0.0000      0.444465   443.4517       10.4081       15.3936       11.4190       6.31907      -3.05676      -4.19847      -4.36671      0.445755      -1.74634      0.534669       1.36471      0.252935     -0.864705    -0.0837535      0.451811     -0.149698    -0.0930724     0.0102396     0.0223209    0.00360262   -0.00144549    0.00150531   0.000114486  -9.68584e-05  -2.36660e-05  -2.26893e-06  -3.82724e-07  -2.80201e-08  -4.16320e-09       0.00000       0.00000       0.00000       0.00000       0.00000       0.00000       4.11379       5.04708       5.62003       5.62958       5.00681       4.63565       3.89462       3.24255       2.55425       1.89601       1.41690      0.940078      0.628388      0.388298      0.251676      0.146144     0.0800046     0.0438443     0.0213887     0.0103689    0.00497775    0.00205531   0.000803494   0.000302407   0.000100647   2.99015e-05   8.19887e-06   1.73191e-06   3.28124e-07   4.43167e-08       0.00000       0.00000       0.00000       0.00000       0.00000       0.00000
  15  19 3470.2019    2.9637  2.7582 11.5069 -0.0041      0.651049  0.0693   0.0441   0.1155    0.1433   0.0000      0.225507   444.0018       22.6563       16.2133      -4.77734       7.54967       4.39090       7.65078      0.386431       5.55002      -6.07464      0.241932     -0.224317      -1.11018     -0.460496     -0.244651     -0.266582     0.0494210     0.0188091    -0.0338258    -0.0286450   0.000591885    0.00193947   0.000491267  -0.000354467   3.77573e-05  -4.21454e-06  -2.16497e-06  -1.00443e-06   3.47330e-07   4.35134e-08       0.00000       0.00000       0.00000       0.00000       0.00000       0.00000       5.06466       6.57171       6.97013       6.78665       6.55655       5.82799       4.95516       4.04424       3.00725       2.30459       1.66595       1.20162      0.809722      0.512139      0.311499      0.183466     0.0955656     0.0534516     0.0260193     0.0125524    0.00595061    0.00242575   0.000953077   0.000367416   0.000117417   3.71073e-05   1.01334e-05   2.40777e-06   4.27882e-07   5.47158e-08       0.00000       0.00000       0.00000       0.00000       0.00000       0.00000
  15  20 3611.7549    2.4731  3.9251 10.7882 -0.0017      0.740987  0.0802   0.0310   0.1434    0.1312   0.0000      0.142902   439.9653       22.3838       23.5300       21.0662       5.80500      -5.91556      -5.74216      0.339606     -0.613496      -6.54077      0.824199       2.65063      0.345723     -0.247806      0.470618      0.189907    -0.0292633    -0.0470656    -0.0439133   -0.00854688    0.00305161   -0.00132069  -0.000824746   0.000904371   0.000145830  -3.66862e-05   4.20672e-06   1.84952e-10  -1.34114e-07  -4.99774e-08       0.00000       0.00000       0.00000       0.00000       0.00000       0.00000       5.80211       7.34985       7.69246       7.73506       7.55421       6.48881       5.65873       4.64873       3.59811       2.69139       1.95244       1.39543      0.941308      0.580207      0.369905      0.209269      0.116030     0.0631076     0.0313015     0.0153163    0.00688029    0.00288834    0.00108009   0.000413713   0.000139159   4.12316e-05   1.17843e-05   2.77037e-06   5.25618e-07   6.51200e-08       0.00000       0.00000       0.00000       0.00000       0.00000       0.00000
  15  21 3752.9954    2.0616  5.8645 10.6769 -0.0032      0.304695  0.1043   0.0224   0.1923    0.0805   0.0000     0.0911530   428.2366       17.7818      -2.67553       8.84152     -0.305378      -2.19559       10.7490      -15.1529     -0.912038     -0.602105       3.60108      -2.62944      0.910377     -0.466713      0.789255     0.0664058     -0.221458     0.0413396     0.0861418     0.0116194    -0.0142806    0.00158401    0.00128892   5.36126e-05   5.49132e-05  -0.000107250   2.74174e-05  -4.53599e-06   2.33949e-07   2.96218e-08       0.00000       0.00000       0.00000       0.00000       0.00000       0.00000       7.38100       9.71361       10.0983       10.1690       9.62055       8.46300       7.49520       6.01551       4.78025       3.57978       2.64631       1.76833       1.22767      0.755349      0.476136      0.270032      0.154773     0.0801822     0.0416389     0.0191832    0.00901742    0.00371128    0.00153776   0.000546605   0.000188446   5.51869e-05   1.60515e-05   3.62628e-06   7.26489e-07   9.06638e-08       0.00000       0.00000       0.00000       0.00000       0.00000       0.00000
  15  22 3894.6151    1.7449  7.4894 10.5740 -0.0012      0.364829  0.1288   0.0182   0.2348    0.0638   0.0000     0.0758111   443.0337       19.5540       18.6800      -7.34714       11.7063      -1.84895      -2.71218      -15.1946      -1.51695      -2.06060      0.203204      -1.44414    -0.0418138       1.25369     -0.397570     -0.306957     0.0142964     -0.242475     0.0250537     0.0251680    -0.0277268   -0.00108155    0.00194114   0.000739793  -8.23837e-05  -3.24965e-06   1.39309e-06  -8.32276e-06   1.12919e-06   1.07583e-07       0.00000       0.00000       0.00000       0.00000       0.00000       0.00000       8.75445       11.1807       11.8250       11.7702       11.2701       9.96446       8.59873       7.12129       5.69754       4.25231       3.12770       2.15801       1.41315      0.921351      0.566561      0.335092      0.189848     0.0996035     0.0505739     0.0249384     0.0107980    0.00477138    0.00183568   0.000668429   0.000228461   7.04653e-05   1.86848e-05   4.35469e-06   8.24711e-07   1.02895e-07       0.00000       0.00000       0.00000       0.00000       0.00000       0.00000
  15  23 4036.3980    1.4558  9.8649 10.3811 -0.0017      0.425911  0.1678   0.0151   0.3043    0.0604   0.0000     0.0695749   437.1069       33.9071     -0.897840       14.8989       16.9621       28.7640       1.06924      -6.54838      -3.50234       1.19494       5.39149     -0.760291     -0.687094     -0.160891    -0.0599321     -0.196521      0.359106    -0.0183490     -0.145354    0.00980233     0.0188975   -0.00379314  -0.000960454   0.000968995  -7.40931e-05  -2.05494e-05  -2.83792e-05  -8.67909e-06   1.35724e-06   1.63188e-08       0.00000       0.00000       0.00000       0.00000       0.00000       0.00000       11.2329       14.6388       15.0810       15.3480       14.3653       13.0754       11.2030       9.10523       7.16420       5.39456       3.94478       2.80858       1.82689       1.18213      0.724051      0.430463      0.232248      0.123538     0.0618626     0.0303514     0.0136063    0.00579081    0.00225384   0.000848754   0.000283097   8.85913e-05   2.33459e-05   5.54639e-06   1.03917e-06   1.36012e-07       0.00000       0.00000       0.00000       0.00000       0.00000       0.00000
  15  24 4178.0640    1.2348 13.1104 10.2831 -0.0016      0.240099  0.2366   0.0127   0.4143    0.0534   0.0000     0.0703814   437.7839       43.7763       32.7795      -33.3318      -23.1790      -6.64359      -4.93609      -7.26130      -1.43545       2.76375       2.56887       1.07745       1.64707      -1.13639       1.53936      0.983696      0.116629     0.0916732     -0.116688    0.00788507   -0.00190599  -0.000703418   -0.00223934   -0.00142341   0.000252209  -9.58052e-05   1.08689e-05  -3.38091e-06   5.85882e-07  -2.26562e-08       0.00000       0.00000       0.00000       0.00000       0.00000       0.00000       13.8543       18.0113       18.6108       19.1952       17.7156       16.2303       14.1262       11.5547       9.32895       6.97214       5.08475       3.55410       2.42668       1.54979      0.934615      0.544618      0.309923      0.164882     0.0852039     0.0398714     0.0182996    0.00762894    0.00313193    0.00113317   0.000386753   0.000117026   3.14358e-05   7.21318e-06   1.38884e-06   1.80837e-07       0.00000       0.00000       0.00000       0.00000       0.00000       0.00000
  15  25 4320.3102    1.0813 15.2753 10.2045 -0.0003      0.299538  0.2856   0.0110   0.4918    0.0473   0.0000     0.0714419   420.4958       57.8971       11.5470      -9.62288       19.2437       15.7294      -32.1225       5.27046      -4.12851      -8.05379       5.48778      -2.91260     -0.650615      -2.03764       1.35974      0.465603    -0.0153763     -0.253287    -0.0322640     0.0122568   -0.00578143    -0.0120948    0.00155065  -0.000628991  -0.000762114  -0.000227236  -2.93558e-05   5.51937e-06   1.49582e-06   5.71459e-08       0.00000       0.00000       0.00000       0.00000       0.00000       0.00000       16.8133       21.2282       22.0080       22.2678       21.0697       19.0479       16.3047       13.6209       10.5697       8.07838       5.87835       4.16969       2.75783       1.76399       1.09879      0.643516      0.355720      0.188902     0.0957512     0.0459559     0.0211333    0.00878727    0.00345867    0.00126922   0.000428751   0.000129451   3.50041e-05   8.10496e-06   1.45383e-06   1.89831e-07       0.00000       0.00000       0.00000       0.00000       0.00000       0.00000
  15  26 4461.8909    0.8365 16.7967 10.2230 -0.0039     0.0825675  0.3961   0.0087   0.5989    0.0369   0.0000     0.0938290   409.1219       5.07118       36.5445       2.77213      -13.5866       17.8855       6.68062       7.47948      -10.0902      -12.6429       4.51801       1.78011       1.77868      -3.47276     -0.132253    -0.0841180     -0.232135     -0.376538     0.0815690     0.0905895    -0.0346720   -0.00445103   -0.00176014   -0.00126718   -0.00133321   0.000193171   4.26862e-06  -2.46890e-05   1.25893e-06  -3.39723e-07       0.00000       0.00000       0.00000       0.00000       0.00000       0.00000       20.2455       25.9819       27.3231       28.0767       26.5193       23.7716       20.6000       16.9820       13.4545       10.3944       7.46595       5.33694       3.60036       2.32830       1.45105      0.844302      0.485808      0.261189      0.133203     0.0635639     0.0290663     0.0122985    0.00489773    0.00177610   0.000603484   0.000178054   4.75359e-05   1.10572e-05   2.01128e-06   2.59043e-07       0.00000       0.00000       0.00000       0.00000       0.00000       0.00000
  16   8 1933.1823    0.5069  0.4077  9.9180 -0.0066       9.70041  0.0339   0.0209   0.0467    0.0734   0.0000       2.06835   438.8764     -0.221937       10.7334      0.428234      -1.75926       3.34199     -0.556074       2.49080     0.0809663      -1.17667      0.454842      0.287427     -0.598390     0.0688956    -0.0279274      0.127176     0.0767507    -0.0901277   -0.00139472   -0.00958527    0.00675314   0.000566993    0.00140511  -0.000182515  -0.000188454  -7.40300e-06   4.74565e-06   8.02268e-06   2.49051e-06   1.33162e-07   2.94346e-08  -5.43847e-09       0.00000       0.00000       0.00000       0.00000       2.98601       2.80419       4.03000       4.19572       2.97424       3.51144       3.11560       1.90442       1.68492       1.58669      0.965424      0.636035      0.587072      0.372110      0.192752      0.145685     0.0912670     0.0439821     0.0228858     0.0140691    0.00641872    0.00218430   0.000940331   0.000545815   0.000246410   7.92851e-05   2.13148e-05   4.79557e-06   1.01577e-06   2.01300e-07   3.90703e-08   5.08043e-09       0.00000       0.00000       0.00000       0.00000
  16  10 2228.4687    1.0366  0.7283 10.0858 -0.0090       4.57027  0.0331   0.0293   0.0543    0.1748   0.0000      0.858566   436.6807       7.66159       11.0338      -2.76495     -0.156358      0.750651      -2.18234      0.479447      -2.67599      -3.00726      0.208893      0.145919      0.314459     -0.380161      0.290825    0.00960718     -0.120059    0.00956659    -0.0148999   0.000255982    0.00556923    0.00105751   -0.00157486  -0.000707025   0.000136825  -3.13451e-05  -7.04973e-06  -5.75736e-07   1.88537e-06  -2.81535e-07   3.40922e-08   5.83891e-09       0.00000       0.00000       0.00000       0.00000       2.55166       3.12767       3.52086       3.43619       3.29560       2.89465       2.59360       2.17846       1.79995       1.29873       1.05194      0.670401      0.492080      0.332157      0.220405      0.110403     0.0725913     0.0417038     0.0229334     0.0115509    0.00522964    0.00255670    0.00115560   0.000482963   0.000166687   5.91591e-05   2.03393e-05   5.63259e-06   1.62513e-06   3.08595e-07   6.22878e-08   7.10312e-09       0.00000       0.00000       0.00000       0.00000
  16  11 2372.7475    1.3587  0.9401 10.2791 -0.0041       3.44196  0.0370   0.0316   0.0662    0.2129   0.0000      0.749426   438.9364      0.699757       12.0202       2.29386       1.62195     -0.395378       1.12220     -0.927545       1.45551      -1.07642     -0.988586     -0.304510      0.524340      0.594625      0.282294     0.0269652     0.0302511   -0.00578651   0.000790781   -0.00662110  -0.000899149    0.00115091    0.00147631   0.000200677   0.000168217  -2.97626e-05   7.37242e-06  -3.94673e-06   3.95434e-07  -1.91037e-07   1.36955e-08   5.94177e-09       0.00000       0.00000       0.00000       0.00000       2.96999       3.79448       4.09107       4.21405       3.98762       3.64811       2.96885       2.31401       1.78176       1.40769       1.10460      0.743971      0.491306      0.343092      0.221718      0.145282     0.0827252     0.0475412     0.0222608     0.0121392    0.00516728    0.00266916    0.00108437   0.000498302   0.000165282   6.43111e-05   1.85086e-05   5.99156e-06   1.43939e-06   3.10195e-07   5.83540e-08   8.22958e-09       0.00000       0.00000       0.00000       0.00000
  16  12 2514.9435    1.8147  0.9354 11.4149 -0.0090       2.05604  0.0368   0.0450   0.0662    0.1580   0.0000      0.842963   437.6595       7.91919       17.1829       1.58781      0.899128      0.944912      -4.54326      -3.31415      -1.16011      -2.15621     -0.595419     0.0682990     -0.692864     -0.343343    -0.0818370    -0.0119806    -0.0851194    0.00649250     0.0327992   -0.00527918   -0.00149533    0.00232262   -0.00158587   0.000716523  -2.95353e-06  -3.48118e-05   5.60982e-06   6.38805e-06  -1.25817e-06  -1.14980e-07   7.67979e-09   7.92128e-09       0.00000       0.00000       0.00000       0.00000       2.93383       3.76739       3.90119       3.95877       3.72564       3.50517       2.85411       2.35307       1.85119       1.47663       1.07377      0.758399      0.500891      0.337669      0.214424      0.132773     0.0812634     0.0429134     0.0217980     0.0115023    0.00536330    0.00231549    0.00104153   0.000451389   0.000163198   5.79083e-05   1.93488e-05   5.66498e-06   1.45446e-06   3.26676e-07   5.55306e-08   7.93046e-09       0.00000       0.00000       0.00000       0.00000
  16  13 2657.0046    2.2936  1.0970 10.4459 -0.0019      0.784905  0.0413   0.0485   0.0679    0.4443   0.0000      0.647115   439.9538       7.35874       19.2628       1.34597      -1.52997      -7.28395       1.26037      -2.27003      0.239343       1.64846      0.429572     -0.454056      0.936137      0.241801     -0.183002    -0.0843331     0.0138190    -0.0569156    0.00970966    0.00534612   -0.00293552   0.000515222  -0.000472303  -0.000281415   2.34898e-05   3.53412e-05   9.88391e-06  -7.45936e-06   1.54460e-06   3.06115e-07   8.64193e-09   6.02347e-09       0.00000       0.00000       0.00000       0.00000       2.99214       3.88896       4.14485       4.29515       4.08727       3.55097       3.08688       2.49719       1.95892       1.37893       1.05667      0.826188      0.526932      0.364113      0.226332      0.139024     0.0822000     0.0419530     0.0231836     0.0117267    0.00623823    0.00275259    0.00122046   0.000454144   0.000177628   5.78263e-05   2.13628e-05   6.28252e-06   1.52568e-06   3.73824e-07   6.79136e-08   8.42402e-09       0.00000       0.00000       0.00000       0.00000
  16  14 2799.6791    2.8277  0.9795 12.1338 -0.0039       3.16520  0.0409   0.0664   0.0625    0.1722   0.0000      0.707975   441.0502       14.2645       6.83236       4.05642      -1.65339     -0.271623       1.21412     -0.572140       2.07247      0.410868      -1.75014       1.19224      0.552469     -0.601042     0.0346493     0.0554458     -0.124724    0.00129132    0.00749018   -0.00390712    0.00136891  -0.000851931  -0.000125387   5.10917e-05   0.000306336  -5.85757e-05  -1.34575e-05  -2.24996e-06  -1.26405e-06  -2.93851e-07  -1.14365e-08   9.05657e-09       0.00000       0.00000       0.00000       0.00000       3.00960       3.68905       3.93454       3.64936       3.73800       3.31752       3.18329       2.44372       2.04621       1.65983       1.17654      0.863525      0.605099      0.387198      0.241568      0.152019     0.0927522     0.0469188     0.0245805     0.0133905    0.00635060    0.00273747    0.00116792   0.000525202   0.000204577   7.19272e-05   2.29479e-05   6.10093e-06   1.65806e-06   3.96317e-07   7.24760e-08   7.71807e-09       0.00000       0.00000       0.00000       0.00000
  16  15 2942.0087    3.5363  0.9231 12.1684 -0.0013       1.97327  0.0333   0.0872   0.0645    0.2510   0.0000      0.728668   440.4267       16.8884       17.4942      0.892987     -0.605502      -3.60581       3.29866      -1.61162       3.16453     -0.697026     -0.602328     -0.575417      0.597288     -0.134098     -0.540676     0.0793707    -0.0488279    -0.0407897     0.0201919     0.0194345   -0.00227065  -0.000371734  -0.000321880  -0.000235383  -0.000131143   2.58267e-05  -1.05773e-05   1.13577e-05   3.69238e-07  -8.32007e-08   9.87532e-08   4.50489e-09       0.00000       0.00000       0.00000       0.00000       2.68380       3.20064       3.29420       3.36325       3.26084       2.97634       2.66523       2.19084       1.60510       1.29354      0.937205      0.700838      0.497962      0.328558      0.216040      0.120819     0.0715566     0.0394743     0.0199417     0.0107719    0.00506841    0.00217236    0.00101186   0.000406678   0.000146089   5.21456e-05   1.63407e-05   4.49574e-06   1.28002e-06   2.94967e-07   4.79039e-08   6.37738e-09       0.00000       0.00000       0.00000       0.00000
  16  16 3083.6445    3.8612  1.2133 11.9095  0.0030       1.41211  0.0464   0.0854   0.0744    0.4150   0.0000      0.646124   443.0924       13.7664       12.6729       4.63098     -0.116162     -0.377696      -2.78505      -1.83780     -0.353805     -0.437599      -2.36733      -1.85055     -0.155277     0.0148697      0.368960     -0.334592    -0.0115888     0.0128894    -0.0263135   -0.00558257    0.00778373    0.00174777   0.000891028  -0.000461811  -9.77848e-05  -4.19224e-05   1.45590e-05  -6.48166e-06  -1.51022e-06  -5.77025e-08  -8.54212e-08  -2.87475e-09       0.00000       0.00000       0.00000       0.00000       3.05072       4.17607       3.98995       4.62536       3.87762       3.80972       3.21243       2.70627       2.10872       1.63435       1.25214      0.877623      0.597710      0.392107      0.264111      0.151030     0.0886171     0.0505238     0.0279342     0.0131603    0.00666871    0.00307643    0.00139590   0.000543160   0.000210474   7.19956e-05   2.36175e-05   6.52806e-06   1.79883e-06   3.87308e-07   7.69901e-08   1.18858e-08       0.00000       0.00000       0.00000       0.00000
  16  17 3225.2778    3.8381  1.4227 12.0692 -0.0051       1.37320  0.0468   0.0819   0.0795    0.3609   0.0000      0.538469   439.9769       19.9885       9.19524       8.37349      -10.1060       4.41530      -6.21176      -4.24239       5.40852      0.384448      -1.40876      -1.33230     -0.589814     -0.432918     -0.159802    -0.0222637    -0.0923113     0.0810110     0.0419420     0.0117533   -0.00119348   -0.00102649   -0.00109754   0.000360999  -0.000162158   2.23929e-05   4.67118e-07  -1.63593e-06   1.43727e-06   3.76139e-07   1.01955e-08   9.99388e-09       0.00000       0.00000       0.00000       0.00000       3.14775       4.06603       4.13392       4.25864       4.18982       3.70407       3.21999       2.73973       2.10984       1.62174       1.20398      0.879330      0.620442      0.406731      0.260955      0.157072     0.0891540     0.0525552     0.0265566     0.0141669    0.00672332    0.00308662    0.00135081   0.000536922   0.000197002   7.27454e-05   2.23521e-05   6.77807e-06   1.85316e-06   4.22099e-07   7.40734e-08   9.65401e-09       0.00000       0.00000       0.00000       0.00000
  16  18 3366.6602    3.3347  1.9118 12.2164 -0.0107      0.918693  0.0570   0.0628   0.0986    0.1878   0.0000      0.385877   440.2756       21.8714       11.7398       11.5761      -7.61459       1.88337       8.61833      -3.99601      -2.34750      -5.36222     -0.817061     -0.175369      0.695692     -0.818641      0.560602      0.524786    0.00213329    -0.0724792    -0.0232041     0.0165742   -0.00294593   7.84676e-05    0.00111657  -0.000559467  -0.000355446  -0.000229874  -5.97259e-06  -5.61387e-06   3.56161e-06   9.48302e-07   6.74217e-08  -2.47241e-08       0.00000       0.00000       0.00000       0.00000       3.87895       4.88298       5.29032       5.34506       5.12345       4.54496       3.88604       3.33591       2.61928       2.07741       1.47629       1.08459      0.729849      0.491044      0.305803      0.194469      0.107499     0.0625391     0.0351336     0.0165432    0.00846353    0.00382877    0.00169182   0.000630477   0.000261512   8.98965e-05   2.89211e-05   8.74818e-06   2.20521e-06   5.18556e-07   8.72785e-08   1.14601e-08       0.00000       0.00000       0.00000       0.00000
  16  19 3508.1958    2.8995  2.7436 11.5803 -0.0022      0.628070  0.0658   0.0435   0.1157    0.1462   0.0000      0.218410   440.1164       22.4520       17.3506       21.2877      -5.69621      -1.65374       4.81846       2.47813      -2.38757      -4.99791      0.123094     -0.360490      0.756213      0.299806     0.0945811     -0.361920      0.265242     0.0593806    -0.0187349    -0.0103510     0.0110443    0.00124574    0.00148271  -0.000978546   0.000379780  -3.89415e-05   3.70361e-05   1.96243e-05  -1.63086e-06  -2.60965e-07   1.67184e-07   6.33670e-09       0.00000       0.00000       0.00000       0.00000       4.84251       5.90071       6.09277       6.07487       5.87024       5.47319       4.74125       3.94932       3.19212       2.54688       1.82439       1.34064      0.896554      0.595005      0.379548      0.228481      0.135264     0.0736900     0.0395456     0.0197747    0.00939333    0.00431505    0.00182789   0.000751468   0.000287081   0.000100853   3.35726e-05   9.41358e-06   2.42251e-06   5.70536e-07   9.74749e-08   1.24349e-08       0.00000       0.00000       0.00000       0.00000
  16  20 3650.1299    2.3777  4.3923 10.9510 -0.0013      0.571349  0.0862   0.0281   0.1552    0.1010   0.0000      0.124651   445.4754       23.7674      -9.25189       9.31055       6.88617      -5.88295      -8.74306      -3.60422       1.27432      0.279824     -0.693580      -2.47314       1.16716      0.136645      0.991005     -0.149916     0.0794522    -0.0441540    0.00419833    0.00785933   -0.00423792    0.00533374   -0.00211156  -0.000593391   9.50902e-05   0.000300972  -3.30872e-05  -6.73544e-06   5.03464e-06  -8.17400e-07  -9.21436e-08   1.82495e-08       0.00000       0.00000       0.00000       0.00000       5.92688       7.45082       7.79273       7.84918       7.64576       6.94847       6.02824       4.95517       4.01186       3.04729       2.27511       1.65363       1.14023      0.759435      0.486874      0.289536      0.167077     0.0947559     0.0513987     0.0250708     0.0122273    0.00563028    0.00246331   0.000962012   0.000375771   0.000132889   4.37605e-05   1.28035e-05   3.34802e-06   7.55500e-07   1.35918e-07   1.65335e-08       0.00000       0.00000       0.00000       0.00000
  16  21 3791.9848    1.9988  5.7254 10.6689 -0.0020      0.450791  0.1051   0.0214   0.1827    0.0792   0.0000     0.0945412   438.4830       3.89506       11.0464       4.04338      -5.20143       2.09229       4.72191      -6.91992      0.183472      -13.2411      0.254118       5.27242     -0.407430      -1.99436      0.653124      0.236116      0.151716    -0.0262714    -0.0223500    -0.0564586     0.0223503    0.00170407    0.00202017   0.000886987   0.000418488  -4.50760e-05  -4.37822e-05   4.18517e-05   2.51199e-06  -2.18629e-06  -1.55144e-08  -8.53296e-09       0.00000       0.00000       0.00000       0.00000       6.90946       8.97211       9.44438       9.73239       9.18464       8.05450       7.25020       5.96914       4.81440       3.72096       2.77002       1.95769       1.32363      0.887207      0.558035      0.341017      0.200693      0.112999     0.0598526     0.0309165     0.0150985    0.00681746    0.00306727    0.00123542   0.000466801   0.000162938   5.27548e-05   1.57609e-05   4.09457e-06   9.38555e-07   1.74403e-07   2.11141e-08       0.00000       0.00000       0.00000       0.00000
  16  22 3934.1859    1.7004  8.3300 10.3103 -0.0010      0.385503  0.1332   0.0165   0.2449    0.0702   0.0000     0.0665746   414.7732       25.1373       30.9500      0.663978       8.71970       4.02634      -9.01697      -14.6800       1.30804      -6.81849       4.53757      0.649965     -0.779439      0.248553      0.451487     -0.317539      0.260074      0.281138      0.111190    -0.0405612   -0.00388797    0.00402321    0.00156526    0.00335273   0.000111772  -3.57159e-06  -2.05974e-05   1.85339e-05  -4.36720e-07  -1.05066e-06   1.77470e-07  -2.73234e-08       0.00000       0.00000       0.00000       0.00000       8.76824       11.0583       11.7200       11.7423       11.2737       10.2620       8.92935       7.40342       6.07366       4.77410       3.47885       2.47540       1.66069       1.11616      0.693628      0.433864      0.251875      0.142904     0.0749036     0.0384416     0.0185554    0.00820273    0.00368766    0.00148677   0.000573856   0.000204993   6.54190e-05   1.97134e-05   4.97951e-06   1.16045e-06   2.06881e-07   2.51937e-08       0.00000       0.00000       0.00000       0.00000
  16  23 4076.5198    1.3920 10.5879 10.3327 -0.0033      0.451442  0.1756   0.0139   0.3193    0.0567   0.0000     0.0672673   437.0700       36.0155       10.7824       7.79467      -10.2081      -8.87017      -1.86758     -0.771651      -6.69157      -7.40768       3.82606      -3.32263       1.38713       1.86697     -0.507905     -0.435823     0.0784128      0.403553    0.00281362    -0.0795503     0.0270428   -0.00822500   -0.00825859   -0.00113165   2.98837e-05   0.000148290  -4.26301e-05   1.97723e-05  -3.41389e-07   7.24569e-07  -1.31520e-07  -2.53447e-08       0.00000       0.00000       0.00000       0.00000       10.5074       13.9324       14.5421       14.9156       14.1712       13.0205       11.0388       9.40042       7.38920       5.79779       4.31646       3.07833       2.12924       1.41017      0.907557      0.554419      0.325497      0.183978     0.0977444     0.0504203     0.0240896     0.0113663    0.00484725    0.00202513   0.000759069   0.000272298   8.82757e-05   2.62528e-05   6.93892e-06   1.53989e-06   2.71887e-07   3.54364e-08       0.00000       0.00000       0.00000       0.00000
  16  24 4218.2589    1.1784 12.8145 10.2642 -0.0014      0.179594  0.2261   0.0119   0.3979    0.0507   0.0000     0.0724707   456.7619       4.63785       9.37959       4.49346       20.1099      -7.63258       34.3712      -14.7783       2.78394      -3.69204       11.4569      -2.67273       2.78064     -0.987299     -0.776518     -0.676828     0.0309956     -0.182493     0.0294289    0.00890631     0.0274398    0.00904013   -0.00137866    0.00216427   5.56349e-05   0.000527240   4.18964e-05  -2.16988e-05   6.76148e-07   1.70730e-06   5.43259e-08   7.74065e-08       0.00000       0.00000       0.00000       0.00000       12.7526       16.4186       17.6808       18.0181       16.8901       15.5010       13.5058       11.1364       9.03524       6.99766       5.15834       3.73646       2.58865       1.69564       1.09434      0.674527      0.384577      0.223110      0.117723     0.0605642     0.0290584     0.0138048    0.00587182    0.00242643   0.000921505   0.000340605   0.000107078   3.15226e-05   8.13270e-06   1.81317e-06   3.24123e-07   4.03314e-08       0.00000       0.00000       0.00000       0.00000
  16  25 4360.0236    0.9927 15.7802 10.1937 -0.0024     0.0186813  0.3083   0.0095   0.5036    0.0427   0.0000     0.0773807   424.4707       55.0526      -9.39150      -30.8213       33.0783      -17.0175      -11.8950      -8.94487       10.6750       15.4802      0.859376      -6.91163      -5.85322      -2.27510       2.67024     -0.394526      0.183893     -0.383116      0.160025     0.0174018    -0.0590120  -0.000259656    0.00316751  -0.000108915   -0.00202116  -0.000263279   8.35556e-06   8.56952e-05   1.42724e-05   1.15238e-06  -1.06649e-06  -2.92583e-08       0.00000       0.00000       0.00000       0.00000       15.7124       20.1018       21.3578       21.6895       21.1036       18.9509       16.7579       13.7519       11.1069       8.72324       6.59062       4.66592       3.26244       2.18164       1.39912      0.868772      0.519270      0.286288      0.155395     0.0798518     0.0379915     0.0182084    0.00756988    0.00325286    0.00122874   0.000427633   0.000138417   4.03871e-05   1.04885e-05   2.31008e-06   4.15653e-07   4.97891e-08       0.00000       0.00000       0.00000       0.00000
  17   8 1963.4272    0.5003  0.5117  9.9164 -0.0095       9.59136  0.0348   0.0169   0.0529    0.0768   0.0000       1.85029   432.9982     -0.441873       11.9227       1.56763     -0.946284      0.873976       2.71891      -3.19551     -0.806596      0.627912      -1.02370      -1.62017      0.662513     0.0861814      0.108199     -0.300326      0.169573    -0.0380218    -0.0720347     0.0105427   -0.00878896   0.000476827   0.000215808   0.000240812   8.41894e-06   0.000120650   2.34477e-05  -5.94443e-06  -9.41755e-07  -3.27357e-07  -3.76786e-07   1.81032e-08   1.36159e-08  -6.62678e-10       0.00000       0.00000       2.66207       2.74309       3.31943       3.41688       3.10990       3.13243       2.66486       2.05652       1.92189       1.40213      0.958372      0.788311      0.615673      0.385399      0.261726      0.183588     0.0935737     0.0583044     0.0350255     0.0182195    0.00938955    0.00453109    0.00225308   0.000905830   0.000347030   0.000136180   6.13291e-05   2.16020e-05   5.84183e-06   1.62948e-06   3.61612e-07   7.15579e-08   1.33360e-08   1.49255e-09       0.00000       0.00000
  17   9 2113.1154    0.7827  0.6522  9.7435 -0.0069       6.74528  0.0277   0.0221   0.0525    0.1307   0.0000      0.998737   436.2362      0.925875       11.6370      -3.64594      -7.24259       2.35940     -0.538361      0.677418       1.09380      -1.36541       1.41109     -0.745141      0.754644    -0.0635605     -0.177855      0.117650    -0.0577369    -0.0264053   0.000723762   -0.00761283   -0.00926397    0.00175789    0.00266882   0.000240384   0.000137918   0.000154010  -5.99838e-05  -4.78658e-06   5.83084e-06  -5.96061e-07   5.48719e-07  -5.01572e-08   4.10406e-10  -1.51436e-09       0.00000       0.00000       2.10292       2.79974       2.91735       2.86199       2.77419       2.52953       2.23321       1.92267       1.55227       1.24196      0.970811      0.662781      0.482700      0.316811      0.196928      0.133880     0.0788160     0.0464419     0.0246881     0.0128574    0.00707423    0.00326379    0.00158407   0.000658999   0.000299944   0.000111812   4.43587e-05   1.41741e-05   4.32192e-06   1.37888e-06   3.50373e-07   7.42855e-08   1.32750e-08   1.65582e-09       0.00000       0.00000
  17  10 2260.3963    1.0915  0.8011  9.9062 -0.0038       4.01093  0.0319   0.0282   0.0607    0.1813   0.0000      0.794674   435.2225       4.43284       17.4248     -0.428456       1.43382       1.52123     -0.949484       3.16600       2.32420      0.264831     -0.985046     -0.545385      0.721953      0.177399      0.155405      0.250025      0.159254    -0.0330109     0.0241243   -0.00276303     0.0105291   0.000116560  -0.000190543   -0.00156876  -0.000106829   2.14248e-05   1.25253e-05  -3.55612e-05  -1.69031e-06   1.36206e-06  -3.23212e-07   1.04757e-07   1.98365e-08   2.12556e-10       0.00000       0.00000       2.31712       2.93964       3.27032       3.22362       3.05094       2.75851       2.44078       2.09215       1.72492       1.37462       1.01008      0.708475      0.533990      0.337993      0.220858      0.147343     0.0866697     0.0478901     0.0310515     0.0147072    0.00835947    0.00401440    0.00178066   0.000905164   0.000316619   0.000133165   5.63564e-05   1.74364e-05   5.49400e-06   1.55036e-06   4.05377e-07   8.31064e-08   1.42845e-08   1.74918e-09       0.00000       0.00000
  17  12 2548.2203    1.8530  0.9996 11.1786 -0.0048       2.55416  0.0419   0.0430   0.0630    0.1767   0.0000      0.761922   442.9566       12.1905       10.7116       6.28157      0.516194      0.403013      -2.05089     -0.312539     -0.405445      -1.66554      0.854693     -0.169202     0.0162492     -0.218873     -0.204631     0.0942523    -0.0447851     -0.101293    -0.0370950    0.00345399    0.00829849   0.000475589   1.96308e-05  -0.000881732  -0.000406234  -7.64506e-05   1.04864e-05   2.78032e-05  -7.26048e-06   1.58802e-06  -4.78491e-07   4.47044e-08  -1.42136e-08  -1.95937e-09       0.00000       0.00000       2.79559       3.26479       3.75401       3.69957       3.63501       3.34384       2.96449       2.37591       2.07708       1.49881       1.11291      0.862443      0.613973      0.440333      0.305635      0.160796      0.104635     0.0643065     0.0335436     0.0194472     0.0102531    0.00475793    0.00204391   0.000995920   0.000424573   0.000159050   5.39306e-05   2.14597e-05   6.76003e-06   1.69965e-06   4.35635e-07   9.09302e-08   1.61239e-08   1.71572e-09       0.00000       0.00000
  17  13 2691.1551    2.3845  1.0172 11.1212 -0.0079       3.04202  0.0370   0.0529   0.0603    0.2656   0.0000      0.658247   441.6378       8.29622       17.1773       7.40719      0.963708       1.11192       7.45847      -2.31198      -1.12135      -3.38627      0.509356     -0.226490     -0.265765      0.125083      0.473501    -0.0750846     -0.205840    -0.0530646    -0.0305751    -0.0276370   0.000130631   -0.00345959   6.15076e-05  -0.000737966  -0.000441970  -1.98508e-05   1.70738e-05   1.09306e-06   2.11542e-06  -1.35584e-06  -2.16565e-07   8.36583e-08   1.26128e-08   2.96476e-09       0.00000       0.00000       2.49584       2.97303       3.23946       3.36811       3.18363       3.04984       2.56053       2.21984       1.81005       1.43080       1.02229      0.769977      0.575981      0.384234      0.257485      0.159030     0.0968576     0.0543099     0.0329315     0.0171493    0.00909970    0.00433508    0.00205450   0.000864497   0.000360421   0.000137354   5.56027e-05   1.79026e-05   5.82324e-06   1.55721e-06   4.01958e-07   8.14792e-08   1.35933e-08   1.85035e-09       0.00000       0.00000
  17  14 2834.5193    3.0062  1.0270 11.6858  0.0024       1.50101  0.0371   0.0674   0.0676    0.2722   0.0000      0.679248   439.3696       13.3988       17.9156       5.37885      -1.06060      -1.86034     -0.915468      0.684225      -2.12880      -1.92968     -0.764057     -0.710294     -0.509452     -0.828546     0.0255816     0.0395343   -0.00125459     0.0340285    -0.0183879    0.00492351   -0.00375389   -0.00645758  -0.000219805  -0.000129382   0.000305932  -3.53279e-05  -3.64361e-05   1.34107e-05  -8.81980e-07   4.20619e-07   3.10743e-07   4.96880e-08  -3.21432e-09  -1.94433e-09       0.00000       0.00000       2.66913       3.42400       3.62587       3.65781       3.24796       3.16530       2.87201       2.35301       1.98110       1.50973       1.12192      0.831866      0.611038      0.393433      0.266583      0.162027     0.0927437     0.0537701     0.0305326     0.0160063    0.00807951    0.00397215    0.00200129   0.000840810   0.000357996   0.000137140   5.44097e-05   1.88660e-05   5.81033e-06   1.53471e-06   3.94577e-07   8.09960e-08   1.54922e-08   1.95689e-09       0.00000       0.00000
  17  15 2977.4111    3.5619  1.0068 12.1136 -0.0042       1.39968  0.0406   0.0798   0.0608    0.2374   0.0000      0.652151   442.9767       11.3441       9.43521       8.42849     -0.843495       5.78599      -2.07619     -0.673600      -3.50791     -0.740771      -1.88473     -0.485879    -0.0818568      0.130396    0.00736832      0.237177      0.147870    -0.0944447     0.0168561   -0.00584301   0.000464169   -0.00367527   0.000555083  -3.46877e-05  -0.000413075   7.21065e-05   5.86101e-06  -2.83409e-06   1.94481e-06   2.38532e-06  -2.00837e-07  -6.23159e-08   2.31658e-09   2.14092e-09       0.00000       0.00000       2.37903       3.80444       3.25132       4.26207       3.15780       3.75067       2.49463       2.71805       1.79751       1.70365       1.01938      0.958743      0.548345      0.461315      0.237061      0.189261     0.0965715     0.0641823     0.0320260     0.0196195    0.00887727    0.00501915    0.00210801    0.00100802   0.000367667   0.000170359   5.60215e-05   2.24518e-05   5.96555e-06   2.17995e-06   3.98486e-07   1.27948e-07   1.46297e-08   3.54456e-09       0.00000       0.00000
  17  16 3119.5729    3.8531  1.1910 12.5388 -0.0046       1.33383  0.0446   0.0828   0.0754    0.2465   0.0000      0.695183   437.6912       6.28139       11.3279       2.98200      -5.08572       1.17696       3.56153      -4.58837      -1.41723      0.426817      0.426705      -1.39334     -0.475030      0.870622     0.0865209     -0.216124    -0.0321019     0.0412660     0.0569919    -0.0104066    0.00202095   0.000505333    0.00252802   0.000491676  -0.000278478  -4.58259e-05   7.57061e-05  -1.48722e-05  -2.61904e-06   1.84871e-06  -8.34503e-08   1.26367e-07  -2.20158e-08   2.82258e-09       0.00000       0.00000       3.14432       3.77881       4.05331       4.09411       3.39906       3.28200       2.91403       2.85530       2.35944       1.92947       1.38930       1.04481      0.682455      0.437603      0.264089      0.180551      0.105579     0.0639005     0.0318016     0.0182935    0.00968037    0.00522125    0.00226668    0.00108205   0.000407532   0.000168966   5.87158e-05   2.11690e-05   5.97704e-06   1.77344e-06   3.93372e-07   8.92136e-08   1.32207e-08   2.12848e-09       0.00000       0.00000
  17  17 3261.6367    3.6878  1.3747 12.5375 -0.0050       1.07183  0.0447   0.0760   0.0788    0.2238   0.0000      0.594421   442.4930       13.9985       18.6775       23.9751    -0.0854128      -5.56162     -0.344144      -1.62428     -0.831726      -1.76660       1.48695      -1.26312     -0.467010     0.0193738      0.303005     -0.368580     -0.195715    0.00211894    -0.0463961    -0.0199711     0.0110470     0.0126046    0.00258267   -0.00115036  -0.000594027   0.000103031  -2.26364e-05   7.83203e-06  -1.06802e-05  -4.67524e-07   3.00568e-07  -2.76937e-08   2.17294e-08  -1.57631e-09       0.00000       0.00000       3.06182       3.84895       4.09322       4.16048       4.02217       3.66423       3.15166       2.70762       2.17944       1.65674       1.21670      0.921324      0.667919      0.470510      0.294346      0.189282      0.108150     0.0636065     0.0358535     0.0199132    0.00994190    0.00508434    0.00232720   0.000995299   0.000402987   0.000163178   5.86584e-05   2.02262e-05   6.20384e-06   1.87311e-06   4.47655e-07   9.90018e-08   1.65824e-08   2.09694e-09       0.00000       0.00000
  17  18 3403.6299    3.3536  2.2192 11.7548 -0.0083      0.119130  0.0617   0.0562   0.1017    0.2233   0.0000      0.295797   439.1593       19.3616       11.3015      0.129202      -5.74357     -0.874348      -2.14105      -4.49249     -0.584395       3.71805       1.68654      -2.69475    -0.0975091     -0.875076     -0.329722      0.274761      0.234350    -0.0665098   -0.00501476     0.0216297   -0.00241728   -0.00116724    0.00608898  -0.000563706  -0.000826129   3.02214e-05   8.52029e-05   6.09281e-05   5.57539e-06  -1.46647e-06  -1.76948e-07   3.82587e-08  -1.16843e-08   2.32923e-09       0.00000       0.00000       4.22125       5.58430       5.58547       5.30184       4.89170       4.39879       4.28924       3.86610       3.53005       2.65127       2.10229       1.44327      0.991650      0.648322      0.395770      0.248222      0.145282     0.0868756     0.0454591     0.0261895     0.0131984    0.00653525    0.00313386    0.00127502   0.000574930   0.000218641   7.82629e-05   2.84183e-05   8.70570e-06   2.66770e-06   6.42846e-07   1.34819e-07   2.76287e-08   3.04438e-09       0.00000       0.00000
  17  19 3545.7999    2.7588  3.2788 11.0934  0.0009      0.494181  0.0709   0.0365   0.1255    0.1575   0.0000      0.152984   441.5211       18.2617       13.7522      -1.09800       9.59399      -15.6922      -1.24417      -4.48743      0.228901      -3.86379      0.744398      0.142121       1.08312     -0.332706      0.298567     0.0606283      0.131850   -0.00689019    0.00839530    -0.0199339   -0.00980076    0.00437482    0.00354940   7.91630e-05  -0.000573855  -1.44796e-05   2.67755e-06   2.80966e-05   4.79865e-06  -2.31073e-06  -7.92477e-07   1.63745e-08   4.45256e-08   2.24642e-09       0.00000       0.00000       4.50957       5.89857       6.09492       6.28965       5.87413       5.49070       5.00339       4.01517       3.41131       2.64036       2.06118       1.44508       1.06403      0.698730      0.473618      0.288801      0.178268      0.102228     0.0576709     0.0311419     0.0153911    0.00773684    0.00352372    0.00160238   0.000659913   0.000272526   9.81386e-05   3.41929e-05   1.05793e-05   2.89555e-06   7.63972e-07   1.56662e-07   3.08662e-08   3.65703e-09       0.00000       0.00000
  17  20 3688.3369    2.3159  4.6125 10.7080  0.0006      0.570416  0.0870   0.0258   0.1501    0.1068   0.0000      0.108518   435.9429       24.0882       9.04691       11.5689      -2.02581      -10.8389      -1.83066       1.78656       2.13569       1.21121      0.272343      -2.58372      -2.22010     -0.227643     -0.599619     -0.466172      0.119475    -0.0951007    -0.0215071    0.00226251     0.0262716    -0.0115406   -0.00542364   8.31515e-05  -0.000988494  -0.000337714  -0.000136492   1.31621e-05   2.78213e-06  -7.63540e-07   5.13088e-07  -3.47095e-08  -4.84221e-08  -9.00240e-09       0.00000       0.00000       5.49169       7.20066       7.54159       7.87150       7.19280       6.80160       5.96235       5.06988       4.07438       3.22556       2.49463       1.76773       1.26950      0.848215      0.566426      0.349858      0.216154      0.124041     0.0709439     0.0371746     0.0194098    0.00929889    0.00444373    0.00195469   0.000846531   0.000327999   0.000123188   4.07716e-05   1.30410e-05   3.62721e-06   9.50132e-07   1.96598e-07   3.56757e-08   4.61697e-09       0.00000       0.00000
  17  21 3830.7455    1.9349  6.9407 10.3513  0.0007      0.443406  0.1098   0.0184   0.2018    0.0781   0.0000     0.0714890   454.6599       30.1879       3.48592    -0.0371095      -4.76238      -1.63546       11.1139       6.17552      -1.09365       2.41271       1.50417       3.85206      0.230256      -1.01210  -0.000477816     -0.120307     -0.481561     -0.182369      0.131923     0.0510983     0.0101164   -0.00243761   4.24247e-05    0.00433536  -0.000403812  -0.000312987  -2.45793e-05   6.32454e-05   1.15661e-06  -1.65254e-07  -9.41325e-07  -9.42696e-08  -2.86637e-08   1.36485e-09       0.00000       0.00000       6.95649       8.94569       9.49320       9.54593       9.27931       8.36873       7.57909       6.30917       5.36486       4.02344       3.16110       2.27847       1.61889       1.09439      0.718256      0.452031      0.270600      0.158249     0.0891050     0.0476105     0.0243305     0.0120509    0.00558887    0.00252304    0.00102235   0.000406544   0.000149900   5.17316e-05   1.64308e-05   4.75229e-06   1.19072e-06   2.53518e-07   4.75477e-08   5.32085e-09       0.00000       0.00000
  17  22 3973.2423    1.6306  8.8391 10.2979 -0.0014      0.393591  0.1380   0.0151   0.2513    0.0629   0.0000     0.0651033   441.3502       22.0627       21.1367       19.9538       4.13113     -0.285694      -17.3806      -5.53833      -7.20954      -3.52476      -4.05283       3.12347      -2.37059      -3.27386      0.835445     -0.139121      0.177157     -0.125209    -0.0181192    -0.0442593    -0.0398828   -0.00366766   -0.00249312    0.00520321   0.000865426  -0.000585035  -5.79342e-05   4.76307e-06   1.07344e-05   6.48461e-07  -2.85160e-06   1.79987e-07  -6.56687e-10  -8.28573e-09       0.00000       0.00000       8.41266       10.8771       11.3553       11.7597       11.2176       10.4746       9.09404       7.72517       6.23762       4.90783       3.76219       2.71030       1.98515       1.32251      0.894768      0.553572      0.337441      0.198843      0.110533     0.0599364     0.0304609     0.0148948    0.00695822    0.00307196    0.00129614   0.000509679   0.000187426   6.53274e-05   2.01980e-05   5.69647e-06   1.49334e-06   3.08781e-07   5.47019e-08   6.85091e-09       0.00000       0.00000
  17  23 4115.7178    1.3448 11.4401 10.2614 -0.0022      0.282961  0.1829   0.0125   0.3341    0.0525   0.0000     0.0636957   424.2595       35.4131       9.75211       11.2372      -27.3560      -13.6409       10.0967       12.1085      0.681223      -8.90876      -6.50609       3.41990      0.295499     -0.178149      -1.70798     -0.738193      0.247761     0.0576042     -0.200580    -0.0172121    -0.0196396     0.0125623    0.00883815   -0.00454467  -0.000588839    0.00139004  -0.000115353   6.36596e-05   1.34056e-05   6.30247e-06  -1.92563e-06   9.11882e-07   1.16166e-07   8.78171e-10       0.00000       0.00000       10.2257       13.1661       14.2271       14.1107       13.6964       12.7511       11.2588       9.53636       7.73738       6.24399       4.69708       3.47474       2.44384       1.65171       1.10101      0.697058      0.417312      0.248713      0.137910     0.0734731     0.0379320     0.0183591    0.00865619    0.00386353    0.00163880   0.000636537   0.000241262   8.38509e-05   2.60445e-05   7.43464e-06   1.88936e-06   4.11119e-07   6.91171e-08   8.23104e-09       0.00000       0.00000
  17  24 4258.7674    1.0892 13.9463 10.2678 -0.0003      0.328766  0.2544   0.0108   0.4322    0.0461   0.0000     0.0735932   437.6116       4.33153       16.1125       16.9279       18.5410      -26.8090      -1.86514     -0.410296      -10.6230      -10.2484       4.25986      -3.64576      -2.48773     -0.892704      0.808789     -0.587839     -0.380222     -0.129940      0.109838     0.0739479     0.0249834  -0.000101395     0.0185968   -0.00123971   -0.00274765   0.000774918   0.000460824  -0.000123225  -2.78381e-05  -9.43723e-06  -4.51820e-06   9.61400e-07  -5.78708e-08  -1.93710e-09       0.00000       0.00000       12.9827       17.3944       18.3436       18.8381       17.7096       16.7067       14.4763       12.2372       9.94168       7.94852       5.96836       4.37945       3.12685       2.12314       1.40385      0.887038      0.545058      0.318548      0.178236     0.0973862     0.0491516     0.0248922     0.0112440    0.00519148    0.00210819   0.000875788   0.000315217   0.000110306   3.42479e-05   9.65207e-06   2.44870e-06   5.25394e-07   9.05296e-08   1.14441e-08       0.00000       0.00000
  17  25 4400.7679    0.9085 16.3992 10.1911 -0.0007      0.102020  0.3413   0.0085   0.5295    0.0386   0.0000     0.0891154   433.3514       83.8447      -3.10281      -31.1655      -20.6669       4.75480      -7.80237      -23.4498       8.38090       3.57311      -9.28504      -7.81909      -1.34416      0.616487       2.50521      -1.10281     -0.376071      0.366492      0.232125      0.243115   -0.00127001    -0.0626232     0.0338993    0.00569351   -0.00106794  -0.000806500   7.78042e-05   1.16799e-05  -2.51697e-05  -2.00843e-07   4.16148e-07   3.03061e-07   3.93497e-08   1.77922e-08       0.00000       0.00000       15.8862       20.7230       21.9732       22.5182       21.6590       20.0783       17.6946       14.9115       12.4845       9.55918       7.55100       5.40813       3.96373       2.67112       1.77695       1.13306      0.688876      0.403888      0.227841      0.124180     0.0627297     0.0312350     0.0147685    0.00642134    0.00270602    0.00108211   0.000397840   0.000137681   4.30035e-05   1.23418e-05   3.09804e-06   6.32093e-07   1.14924e-07   1.35638e-08       0.00000       0.00000
  18   8 1992.9543    0.5833  0.5386  9.8650 -0.0019       9.96864  0.0311   0.0188   0.0495    0.0784   0.0000       1.47255   439.9939       3.19243       15.6515       1.21964      -4.38954     -0.637131       4.06941       3.42958     -0.519689     -0.846504     -0.162764     -0.825588    -0.0677284     -0.524101     -0.297191    -0.0899675     -0.165805    -0.0235770     0.0144215   -0.00250791   -0.00744609  -0.000934489    0.00284511    0.00307930   0.000410291  -0.000299193  -7.22674e-05   2.91656e-07   2.20829e-05   9.59134e-07   7.13035e-07   2.68070e-07  -1.23279e-07   3.66670e-09   1.38395e-09  -5.66719e-10       2.18477       2.71641       2.95699       3.06264       2.82393       2.90593       2.57998       1.90331       1.67254       1.40305       1.11427      0.736050      0.640765      0.354352      0.270318      0.175836      0.126745     0.0666173     0.0434002     0.0247609     0.0117033    0.00626511    0.00280365    0.00167127   0.000572620   0.000287707   0.000101616   5.34473e-05   1.70244e-05   5.54909e-06   1.59025e-06   3.62227e-07   1.15112e-07   1.75658e-08   3.83402e-09   4.49916e-10
  18  10 2291.7907    1.1522  0.7307 10.1379 -0.0028       5.00804  0.0301   0.0299   0.0515    0.1642   0.0000      0.854605   441.6460       4.04531       14.6752       1.02494      -2.98929       1.96022       1.23539      -3.04191     -0.736902     -0.965669     -0.211695     -0.132423     0.0964505     -0.308975      0.163341     0.0240690     0.0949070     0.0640337    -0.0204940    0.00255877  -0.000383236    -0.0107288    0.00252311   0.000144514  -8.95268e-05  -4.55543e-05   0.000171533   3.51301e-05   2.42196e-05   7.21873e-06  -3.44041e-07  -3.96787e-08   8.87893e-08  -2.82722e-08   2.88195e-09   2.65622e-10       2.09123       2.79400       2.72869       2.99598       2.80118       2.68304       2.41727       2.08752       1.55099       1.29655      0.936363      0.724174      0.534423      0.415257      0.278149      0.169536      0.108715     0.0637417     0.0364935     0.0206402     0.0115981    0.00594646    0.00295540    0.00130614   0.000610769   0.000260155   0.000113864   3.99551e-05   1.39520e-05   4.49649e-06   1.40223e-06   3.69467e-07   9.52684e-08   2.13318e-08   3.41988e-09   4.74835e-10
  18  11 2436.9228    1.5721  1.0430 10.4957 -0.0000       2.57834  0.0439   0.0336   0.0662    0.2191   0.0000      0.759099   436.1465       8.09643       11.9689       4.54996       2.03848       3.92450      -1.83401      0.713780      0.336312      0.276032      0.822177      0.310327     -0.875268     0.0123370  -0.000761766     0.0920402     0.0444704    -0.0431926    0.00594887   -0.00883511    -0.0200135   -0.00140630  -0.000937174   0.000337048   0.000193442  -0.000165800  -8.30266e-07   2.54404e-05   1.66442e-06  -3.87783e-06  -1.73807e-06  -3.94703e-07   2.58028e-08   1.97874e-08   1.63416e-09  -4.21410e-10       2.41726       3.91898       3.47822       4.24303       3.71311       3.50835       3.11344       2.49848       2.26047       1.56270       1.48527      0.850524      0.806145      0.414066      0.388745      0.186033      0.155525     0.0784388     0.0545824     0.0283802     0.0153717    0.00920417    0.00345791    0.00218371   0.000696901   0.000447422   0.000121200   6.59990e-05   1.88948e-05   6.78975e-06   2.29577e-06   4.76584e-07   1.72090e-07   2.32799e-08   6.52212e-09   8.15961e-10
  18  12 2580.9551    2.0252  0.9235 11.2180 -0.0135       2.01350  0.0350   0.0464   0.0574    0.1994   0.0000      0.669361   437.4560       7.61662       16.6941      -3.93469      -5.81793     0.0900003       6.76904      -3.19953      -1.21808      -1.27139     -0.154193     -0.222631     -0.222331     -0.172929      0.641736    -0.0500986     -0.144987    -0.0332324     0.0557024     0.0421731    0.00221384    0.00388135   -0.00129984   -0.00121618    0.00148144  -0.000391610  -0.000108080  -8.11979e-06  -1.77588e-05  -6.10279e-06   1.71221e-06   4.93464e-07   2.25706e-07   4.74442e-09  -2.49299e-09   1.87258e-10       2.44436       3.29893       3.41294       3.41494       3.20137       2.85932       2.63154       2.41182       1.99115       1.56255       1.22454      0.882424      0.643124      0.427878      0.281687      0.180541      0.110181     0.0634385     0.0399316     0.0201474     0.0117446    0.00611146    0.00300110    0.00145269   0.000677572   0.000281774   0.000107851   4.15058e-05   1.53619e-05   4.47778e-06   1.52286e-06   4.30407e-07   1.09891e-07   2.14444e-08   3.73006e-09   4.48006e-10
  18  14 2868.8045    3.3190  0.9437 11.5977 -0.0037       1.13151  0.0342   0.0745   0.0562    0.2894   0.0000      0.675811   429.7436       8.21020       12.9957       2.54267      -6.60091     -0.846294      0.547789      -6.40991      0.986082     -0.779738      -1.89816     -0.784643     0.0217532     -0.398704     -0.160745     0.0878895    -0.0556754    -0.0567719    -0.0340178    -0.0179541  -0.000930495   -0.00937143    0.00253287   -0.00180473  -0.000877043  -8.66235e-05   4.12927e-05  -1.96017e-05  -1.07613e-05  -7.57239e-08   7.58381e-07   6.62584e-07  -2.43584e-08   4.15581e-09  -6.79398e-09  -4.52598e-10       2.22474       2.93997       2.95591       3.15762       2.83049       2.76959       2.38750       2.10273       1.78018       1.47786       1.14978      0.832572      0.557481      0.397726      0.264312      0.165423      0.108849     0.0641750     0.0389962     0.0216769     0.0120058    0.00572454    0.00302343    0.00125764   0.000647862   0.000242245   0.000115595   3.85932e-05   1.48285e-05   4.57738e-06   1.54929e-06   3.93617e-07   9.46937e-08   2.01830e-08   3.53441e-09   4.78856e-10
  18  15 3012.2268    3.8797  0.9800 12.2020 -0.0084      0.484263  0.0341   0.0841   0.0593    0.2561   0.0000      0.641568   438.1284       8.13644       15.8264      0.169929      -1.88212       1.32527      -2.33140      -2.76033       2.03940      -2.09472      -1.86975      -1.45029     -0.763203     -0.626818      0.491654     0.0538234    -0.0788880    -0.0509150  -0.000226084     0.0101625   -0.00164154    0.00441259   -0.00166173   -0.00162955   0.000220747   0.000291840   5.20551e-05   1.75689e-06   1.74140e-05   4.20528e-07   1.76797e-06  -5.74703e-07  -2.26526e-08   7.56585e-09  -3.81579e-09   6.15950e-10       2.22119       2.69076       2.92179       2.97405       2.84790       2.65650       2.29137       2.11454       1.75805       1.42500       1.08038      0.824012      0.580227      0.400539      0.280865      0.173426      0.106164     0.0689679     0.0378854     0.0219134     0.0123913    0.00614171    0.00316246    0.00142738   0.000643518   0.000279275   0.000113959   3.86352e-05   1.49218e-05   5.10672e-06   1.48966e-06   4.12704e-07   1.01722e-07   2.05654e-08   3.26757e-09   4.15569e-10
  18  16 3155.0533    3.9559  1.2422 12.3172 -0.0209      0.773291  0.0424   0.0765   0.0674    0.2495   0.0000      0.621706   439.1151       18.1304       12.6073       5.75659       1.53787      0.747233      -1.08008      -6.01538       1.66722      -1.83249      0.472673      -1.40140    -0.0739383    -0.0523532     -0.144171     -0.232175    -0.0158499    -0.0982473    -0.0285991   -0.00349089     0.0107184   -0.00516883   0.000200179    0.00188366   -0.00210620  -0.000140422  -9.93938e-05  -2.55551e-05  -2.61848e-05  -2.58927e-07   1.61023e-06  -4.79742e-07  -9.62552e-08  -2.74650e-08   1.06152e-09  -3.70965e-10       2.60931       3.42432       3.58236       3.70256       3.53922       3.15347       2.85371       2.49556       2.18496       1.64000       1.27048      0.972896      0.689577      0.460832      0.302522      0.206826      0.120287     0.0796559     0.0427102     0.0239120     0.0134418    0.00704130    0.00362387    0.00169598   0.000788577   0.000319968   0.000126426   4.47969e-05   1.73632e-05   5.90769e-06   1.67959e-06   4.97048e-07   1.13566e-07   2.50810e-08   4.52141e-09   5.23080e-10
  18  17 3297.4641    3.6312  1.4892 12.4407 -0.0041     -0.323101  0.0507   0.0704   0.0802    0.2011   0.0000      0.473914   434.5072       15.4987       12.1860       8.65034      -4.87208      -2.05280      -1.54334      -1.62625      -2.31372      -1.92439     -0.566645     -0.765137     -0.449506     -0.429509      0.614288     -0.268057      0.109113     -0.172666    -0.0234831      0.109192     0.0209628  -0.000607068   -0.00156982   0.000864505  -0.000606402  -0.000442686   0.000117095  -2.71198e-06  -4.55891e-05  -5.01145e-07  -4.14565e-07  -4.13653e-07  -3.34646e-07   1.02361e-08   7.41463e-09   3.01201e-11       3.79753       5.23018       5.73532       5.95860       5.65277       5.03354       4.15880       3.45314       2.72080       2.02064       1.52658       1.06631      0.779760      0.548133      0.351293      0.233349      0.141258     0.0840174     0.0492851     0.0283972     0.0148210    0.00789686    0.00376273    0.00181297   0.000770966   0.000334949   0.000129838   5.26239e-05   1.78253e-05   5.78545e-06   1.79752e-06   5.32548e-07   1.25123e-07   2.52910e-08   4.29551e-09   5.49713e-10
  18  18 3440.3560    3.1066  2.2929 11.7561  0.0020      0.925314  0.0589   0.0476   0.0988    0.1616   0.0000      0.252189   435.2344       18.8986       24.4445       3.81846       3.61716       4.17488      0.483808       2.29445      -2.91306      0.683484     -0.754293     -0.357579       1.01206    -0.0164492      0.664700    0.00514194    -0.0413115     0.0109908    0.00853336    -0.0518465     0.0204298    0.00930621   -0.00709385   0.000313352   0.000479947   0.000251111  -2.00252e-05  -5.00294e-05   2.52373e-05   6.99384e-06  -2.72201e-06  -5.11811e-07   8.28399e-08   3.19043e-08  -2.81495e-09  -2.83616e-10       3.58106       4.38402       4.68657       4.88799       4.67468       4.29878       3.79065       3.48427       2.78186       2.20967       1.77337       1.31850      0.941278      0.645649      0.447976      0.288933      0.182434      0.106977     0.0657411     0.0361738     0.0195389     0.0100504    0.00493870    0.00247123    0.00107884   0.000481857   0.000179641   6.98005e-05   2.41478e-05   7.72975e-06   2.50109e-06   6.66013e-07   1.67448e-07   3.37278e-08   5.54714e-09   6.80149e-10
  18  19 3583.0005    2.6746  3.5891 10.8807 -0.0015      0.457867  0.0732   0.0328   0.1256    0.1556   0.0000      0.148692   434.0511       18.0623       17.0644       9.45320      -3.02039      -7.13823      -2.25519       5.71429       2.21778      0.920817      0.724637      -3.01745     -0.656362     -0.286105      0.519459      0.196955    0.00661090     -0.230672      0.124048     0.0224127     0.0308359    0.00294398    0.00558890    0.00254445   0.000257164  -0.000132704  -0.000138953   2.73015e-05   3.00151e-05  -5.94086e-06   1.86764e-06  -5.98371e-07  -4.63436e-08  -1.08762e-08   2.60295e-09   4.33130e-10       4.33324       5.64328       5.99224       6.19824       5.96464       5.57861       4.84659       4.23189       3.41812       2.74440       2.10672       1.59959       1.16560      0.779547      0.558743      0.349440      0.225071      0.132923     0.0795820     0.0432514     0.0237482     0.0120879    0.00609708    0.00281282    0.00133785   0.000542944   0.000224019   8.21173e-05   3.07135e-05   1.00717e-05   3.16802e-06   8.24650e-07   2.20971e-07   4.47373e-08   7.44737e-09   9.10145e-10
  18  20 3725.7807    2.1985  5.2973 10.5287 -0.0019      0.519939  0.0886   0.0221   0.1630    0.0965   0.0000     0.0871920   438.4912       21.9303       15.5079       13.1374      -17.7561      -12.3518       8.40182      -4.51465       1.24250      -6.33309      -2.57006      -1.00788      0.212952     -0.758713       1.67146     -0.740352     0.0645515     0.0236452      0.211010     0.0343106     0.0509802    -0.0228358    -0.0161467    0.00439828    0.00103559   0.000285290   5.44533e-05   6.44089e-05   1.74572e-05   1.32575e-06  -1.02599e-05  -1.13737e-07  -2.15527e-07   8.88735e-08  -7.88537e-09  -2.86976e-10       5.31781       6.68654       7.28379       7.54048       7.21164       6.57175       5.92094       5.14051       4.31679       3.36688       2.61715       1.96534       1.42641      0.995095      0.664617      0.432989      0.274066      0.165352     0.0963349     0.0534185     0.0295598     0.0154317    0.00777723    0.00365633    0.00165048   0.000699539   0.000283456   0.000106609   3.83280e-05   1.25218e-05   3.88387e-06   1.06520e-06   2.57825e-07   5.36225e-08   9.20358e-09   1.04906e-09
  18  21 3868.7237    1.8177  7.2717 10.3923 -0.0020      0.453207  0.1145   0.0166   0.2067    0.0662   0.0000     0.0703052   444.5588       24.0253     -0.360471       17.1520       11.7326      -10.3451      -9.74807      -15.7437       4.20331      -5.51375      0.637473     -0.880928       4.27982     -0.378375      0.542391     0.0691723      0.179615      0.336039     0.0470380     0.0507620    -0.0437340   -0.00210412    -0.0179816   -0.00255909  -0.000876611   0.000778972   0.000418202   0.000186726  -3.62393e-05   1.24199e-05   3.86616e-06   3.06811e-06  -6.53375e-07  -8.96718e-09   4.63215e-09  -1.55922e-09       6.80398       8.51146       9.21433       9.33355       9.08605       8.32069       7.58451       6.48275       5.39126       4.27184       3.32320       2.46103       1.79978       1.25746      0.860388      0.550119      0.340309      0.208152      0.121992     0.0680480     0.0371372     0.0195287    0.00946264    0.00445805    0.00206939   0.000882487   0.000351783   0.000133882   4.74352e-05   1.56533e-05   4.71011e-06   1.29940e-06   3.20990e-07   6.66535e-08   1.14510e-08   1.26767e-09
  18  22 4011.6420    1.5423  9.5662 10.2826 -0.0030      0.420785  0.1487   0.0137   0.2643    0.0572   0.0000     0.0630977   434.9946       31.2653      -14.5619       8.67644       13.8413     -0.415325       9.89580      -4.74299      -11.9905      -11.8278       5.22271       2.62170      0.231416       1.95387      0.881414      0.181556      0.184864     0.0602401      0.162426     0.0621858     0.0217592    -0.0259272    0.00108214    0.00569222    0.00494034   -0.00131232   0.000219143   0.000115360   1.00662e-05  -2.32664e-05   6.79401e-06   1.07319e-06  -1.09309e-07   8.24081e-08  -3.88398e-09  -2.14289e-09       8.16629       10.6826       11.4363       11.5365       11.5851       10.4959       9.52417       8.03385       6.49757       5.39224       4.05698       3.08820       2.23413       1.55479       1.06296      0.683347      0.438902      0.270254      0.153432     0.0861100     0.0460954     0.0245128     0.0118415    0.00555814    0.00252345    0.00109443   0.000442664   0.000171043   6.01435e-05   2.04863e-05   6.08311e-06   1.68404e-06   4.31393e-07   9.31472e-08   1.51598e-08   1.70351e-09
  18  23 4154.7676    1.2805 11.8686 10.2168 -0.0014      0.310771  0.1931   0.0115   0.3386    0.0518   0.0000     0.0681248   439.6837       31.9094      -10.6951       22.1178       15.7863       7.10162      -7.61292      0.443683      -4.96622       4.80183       5.48904      -2.38318     -0.488570       1.81760      0.772147      -1.45535      0.178278     0.0963868    -0.0459711    -0.0117013    -0.0311623     0.0283494    -0.0183531   -0.00286056    0.00328282    0.00188457  -0.000119881  -5.86229e-05   2.01628e-05  -1.39164e-05   4.18263e-06  -1.11449e-06  -1.91328e-07  -9.94332e-08   5.42543e-08  -1.26521e-10       10.0004       12.8862       14.0970       14.2250       13.5409       12.8959       11.3348       9.94002       8.14606       6.55505       5.04453       3.80780       2.72949       1.95292       1.30303      0.850015      0.534085      0.316906      0.187783      0.107419     0.0577140     0.0293911     0.0149609    0.00714922    0.00320019    0.00137644   0.000568177   0.000215570   7.68620e-05   2.53309e-05   7.84193e-06   2.14925e-06   5.17036e-07   1.07999e-07   1.75656e-08   2.10714e-09
  18  25 4440.8437    0.8621 17.6089 10.2477 -0.0003      0.247876  0.3736   0.0083   0.5632    0.0352   0.0000     0.0886570   420.5001       20.7869       28.1719       41.6267       12.5537       3.69786       18.8590      -24.9344       22.2435      -18.4058      -9.42150       7.13665       1.09959      -1.50442      -1.88704   -0.00768055      0.386589     -0.799462    -0.0375684     -0.124666     -0.155001    -0.0882103     0.0182255     0.0188158    0.00762241   -0.00297476   -0.00165018  -4.28421e-05   7.92746e-05  -1.66534e-05   1.98619e-05   1.36341e-06  -1.44777e-06   1.76174e-07   1.79201e-08  -2.12998e-10       15.7009       20.7499       22.2221       22.6797       21.9394       20.7614       18.2210       15.8809       12.9509       10.4910       8.23576       6.09591       4.51764       3.13736       2.14245       1.39951      0.906567      0.549764      0.320671      0.183079     0.0974339     0.0523561     0.0252692     0.0124948    0.00539670    0.00243786   0.000954982   0.000381935   0.000130357   4.40688e-05   1.32764e-05   3.64298e-06   8.99605e-07   1.79674e-07   2.98407e-08   3.54590e-09
  19   8 2021.8281    0.6164  0.5160  9.9318 -0.0066       7.54631  0.0275   0.0195   0.0447    0.0801   0.0000       1.35895   438.2173      0.418941       9.69226      -2.63698     -0.408648      0.935418       1.08507     -0.478340      -1.64339      -2.31733      0.383865       1.62718      0.410306     0.0181104     0.0399285    0.00839793      0.112678   -0.00584471   -0.00326862    -0.0214368     0.0109128    0.00461824   -0.00153374   -0.00274445   0.000130877   0.000990965  -5.35024e-05  -0.000103291  -8.06951e-06   7.50814e-06  -3.41453e-07  -2.40040e-07  -1.18597e-06  -6.60200e-08  -8.53270e-09   7.59937e-11       1.83806       2.17064       2.64361       2.67106       2.42230       2.50359       2.24815       1.72538       1.63907       1.27007      0.948785      0.748345      0.583264      0.370781      0.275278      0.197024      0.112015     0.0756242     0.0493715     0.0263137     0.0137554    0.00885972    0.00438506    0.00209192   0.000930814   0.000512776   0.000213196   8.43977e-05   3.15895e-05   1.41535e-05   4.93338e-06   1.56862e-06   4.14893e-07   1.08829e-07   2.31704e-08   4.47974e-09
  19   9 2173.8729    0.8728  0.6939 10.0324 -0.0083       6.33631  0.0281   0.0227   0.0509    0.1160   0.0000      0.937851   438.6447       1.57633       12.2286      -3.00646     -0.381772      -3.96396       3.37783      0.791701      -2.58324     -0.868878      -1.60345     -0.398854      0.673354     -0.220590      0.469020     0.0717946     0.0654227    -0.0793588    -0.0271416     0.0555369   -0.00688529    0.00486920    0.00314090    0.00392650    0.00164563  -7.39436e-05   0.000183972   5.77398e-05   1.37372e-05  -3.87547e-06   3.34756e-06  -2.77598e-07   1.68672e-07  -7.45624e-08   4.31540e-10   8.09391e-09       1.96400       2.35931       2.36826       2.59493       2.57728       2.36268       2.17154       1.88935       1.54259       1.20332      0.957804      0.745941      0.544647      0.392779      0.289300      0.200944      0.117216     0.0749598     0.0428357     0.0285478     0.0152346    0.00788764    0.00402466    0.00195764    0.00102713   0.000457971   0.000199153   7.70421e-05   3.05587e-05   1.02541e-05   3.67753e-06   1.21740e-06   3.07450e-07   9.62518e-08   2.10212e-08   4.45157e-09
  19  10 2322.5298    1.2261  0.9130 10.0373 -0.0073       5.29109  0.0349   0.0276   0.0573    0.1861   0.0000      0.732575   442.0199       5.16435       16.6514       3.83176      -2.96709      -3.14069       3.65491      0.609059       1.20870      0.678023     -0.102475      0.472932      0.305925      0.182806    -0.0368282     -0.153307    -0.0542539     0.0223574     -0.111176   -0.00645643    0.00761023    -0.0105079   -0.00224149   -0.00174675   -0.00180259  -3.21651e-05   0.000374010  -9.46174e-05   2.50153e-05  -3.31989e-06  -3.00642e-06  -1.47419e-06   1.19522e-07  -8.77357e-08  -2.13508e-09  -3.79184e-09       2.38726       2.49801       3.34610       3.51832       2.77213       2.72965       2.91716       2.15200       1.76616       1.74034       1.27098      0.851401      0.704296      0.528674      0.305540      0.204056      0.154084     0.0912131     0.0501783     0.0321207     0.0188611    0.00937682    0.00504590    0.00284852    0.00136645   0.000517327   0.000248578   0.000119959   5.29865e-05   1.89218e-05   5.83141e-06   1.64044e-06   4.27911e-07   1.07082e-07   2.47189e-08   5.35894e-09
  19  11 2468.2590    1.6161  1.0499 10.7401 -0.0072       4.31635  0.0438   0.0342   0.0631    0.2006   0.0000      0.890100   440.4993       8.60931       14.8291      -1.75186      -3.10063       1.01489     -0.836366      -2.49116      -1.66878     -0.368136      0.975004      0.131875     -0.960724      0.231091    0.00226236     -0.286881      0.104926    -0.0670900      0.101271    -0.0206108    -0.0176096   0.000499958   -0.00847726  -0.000419227  -0.000631945   0.000214731   0.000165851   0.000198140   3.24355e-06  -9.08759e-06  -1.37981e-06   9.01398e-08   1.08728e-07  -8.78879e-08  -2.40609e-09   9.64254e-10       2.52322       3.22102       3.63732       3.94847       3.45481       3.16059       3.11347       2.50228       1.98670       1.69056       1.34276      0.979289      0.672744      0.540473      0.352903      0.225717      0.142157     0.0969564     0.0609400     0.0293650     0.0183205     0.0101978    0.00559894    0.00255887    0.00115505   0.000568230   0.000278341   0.000122213   4.58735e-05   1.62514e-05   5.45439e-06   1.59088e-06   4.65618e-07   1.20667e-07   2.67146e-08   6.08402e-09
  19  12 2613.1432    2.1839  1.0095 11.3703 -0.0062      0.364296  0.0354   0.0472   0.0607    0.2051   0.0000      0.706486   438.9511       2.40123       7.41972      -3.00267       1.38870      -3.24461      0.869546     -0.943620       1.81367      -1.24766     -0.702945     -0.787455       1.17820    -0.0158597    -0.0114791   0.000942398     -0.145736    -0.0179168    -0.0434316     0.0469970    0.00986041   -0.00336604   -0.00585676   0.000903665    0.00101404   0.000584665  -0.000213221  -0.000117543  -2.47819e-05   2.23099e-05  -5.26203e-06  -1.08711e-06   3.69038e-09   7.11080e-09  -3.64461e-09   7.34191e-10       2.23544       2.83683       3.08535       3.08345       2.96115       2.63681       2.61777       2.18009       1.82905       1.51464       1.17959      0.931912      0.644915      0.466688      0.325015      0.203505      0.139023     0.0852912     0.0511590     0.0296756     0.0154750    0.00923595    0.00450675    0.00230687    0.00109200   0.000501112   0.000239503   9.51786e-05   3.75389e-05   1.39624e-05   4.33939e-06   1.53108e-06   4.20922e-07   1.06726e-07   2.66015e-08   5.88150e-09
  19  13 2758.1184    2.7931  1.0134 11.1796 -0.0094       1.34887  0.0371   0.0569   0.0556    0.3407   0.0000      0.541985   440.2299       2.81249       10.7192       2.34939      -3.57519      0.112781       2.04728      -1.41210      -2.65117     -0.205302      -1.04977     -0.492382     -0.416761     -0.226772     -0.223795      0.390102    -0.0836438     0.0222842    0.00823903    -0.0372683    0.00896769   -0.00894538   -0.00435020   0.000707184  -0.000957073  -0.000372581  -6.83353e-06  -3.03205e-05   5.24390e-06   8.47523e-06  -2.11609e-06   1.60170e-07  -2.46202e-07   7.87804e-09   2.20312e-08   4.84298e-09       2.47354       3.20751       3.35639       3.07968       2.82819       2.83289       2.61132       2.43893       2.14486       1.69967       1.40208       1.02617      0.734639      0.536701      0.346159      0.229392      0.145051     0.0842060     0.0511851     0.0289836     0.0151297    0.00838755    0.00459100    0.00208245    0.00100518   0.000519783   0.000199657   8.67277e-05   3.58455e-05   1.28631e-05   4.31149e-06   1.41952e-06   4.69022e-07   1.22141e-07   2.70061e-08   5.46106e-09
  19  14 2902.6207    3.4803  0.8497 11.9787 -0.0077      0.642391  0.0302   0.0781   0.0513    0.2220   0.0000      0.840018   437.4171       8.64868       16.0513       5.08377      -3.94411      0.874606     -0.143936      0.669327       2.19883      -1.43726      0.879292     -0.122628     -0.487295    -0.0950970     -0.174820      0.468006      0.192796     0.0441097     0.0252771    -0.0177453   0.000727076    -0.0116436    0.00268105   -0.00174285    0.00145418  -8.00263e-05   0.000215922  -1.85799e-05  -3.53232e-05  -2.08313e-05  -2.76102e-06   1.69841e-06  -2.38252e-07  -6.05346e-08  -1.75739e-08   1.93575e-09       2.04498       2.47121       2.56083       2.50262       2.58918       2.56256       2.32045       1.99621       1.56862       1.26961       1.01019      0.774135      0.612548      0.438390      0.297242      0.205449      0.138101     0.0838575     0.0511465     0.0270033     0.0153798    0.00800828    0.00405184    0.00212095    0.00102933   0.000407668   0.000201724   7.77652e-05   3.17413e-05   1.21350e-05   4.06871e-06   1.22802e-06   3.93304e-07   1.01922e-07   2.60186e-08   4.96858e-09
  19  15 3046.6488    3.7718  1.0842 12.5226 -0.0073     -0.888727  0.0403   0.0788   0.0613    0.1960   0.0000      0.686563   436.5240       11.4694       12.3454       1.61874       2.33264       1.34479       2.17447      -1.37943      0.597931      -1.44816      0.153962      -1.96486     -0.182987     -0.513384      0.240893      0.113875     -0.157842    -0.0379260     0.0137967     0.0303746    0.00778965   0.000819832   -0.00159819    0.00272297  -0.000808042  -0.000299375   0.000316300   2.05232e-05   4.93903e-05  -9.53474e-06  -4.15911e-06  -3.37416e-07  -1.65605e-07  -7.91649e-08   3.89623e-09   8.04758e-09       2.31162       3.26869       3.26252       3.69573       3.13184       3.39570       2.73777       2.53935       1.86409       1.62576       1.17154      0.956211      0.665493      0.526797      0.344157      0.239077      0.150731     0.0962262     0.0559548     0.0325965     0.0175302    0.00982963    0.00520585    0.00249499    0.00120236   0.000555029   0.000247947   0.000102745   4.23351e-05   1.51208e-05   5.07493e-06   1.66890e-06   4.89249e-07   1.31153e-07   2.96360e-08   6.01946e-09
  19  16 3190.0693    3.8128  1.3868 12.3373 -0.0068       1.03440  0.0420   0.0684   0.0727    0.1674   0.0000      0.409480   437.7617       17.0252       14.3632       8.45473      -3.84053      0.669408       5.33266      -3.01706      -1.46056     -0.426627      0.274757      -1.79549      0.526286     -0.593044    -0.0843396     -0.227279     -0.164697     0.0242421    -0.0128229    0.00594286    -0.0111063    -0.0122074   0.000161645    0.00414986  -0.000672003    0.00119174  -0.000154343   9.23677e-07   9.73094e-05  -1.82677e-05  -7.50993e-06  -6.85566e-07  -1.35535e-07  -6.45594e-08   2.18569e-08   1.40100e-10       2.61009       3.18126       3.55512       3.57975       3.51453       3.15445       2.90370       2.53861       2.11727       1.73536       1.38013       1.00552      0.756489      0.543854      0.360091      0.249127      0.156531     0.0961580     0.0608817     0.0332501     0.0201618     0.0105818    0.00557060    0.00285113    0.00130538   0.000621450   0.000257765   0.000112680   4.19096e-05   1.58695e-05   5.50740e-06   1.55368e-06   5.01597e-07   1.34546e-07   3.16794e-08   6.34865e-09
  19  17 3333.1119    3.6399  1.7693 11.9367 -0.0068      0.743323  0.0484   0.0589   0.0802    0.1788   0.0000      0.345603   437.1527       19.5199       14.3738       2.57046      0.391591      -4.58818      0.971234      -5.17053       2.72417      -2.54209       2.19424      -3.07252     -0.240556      -1.83541     0.0487229     -0.527729     -0.206046     -0.175473    -0.0209315    -0.0346068     0.0109424    -0.0116893   -0.00103434   -0.00135482   0.000685631  -2.82040e-05  -0.000146835   0.000132081   3.67624e-06   2.71770e-05  -3.76214e-06  -2.36351e-06   8.26264e-09   1.32945e-07   2.18552e-08   7.95776e-09       2.96586       3.74976       3.80762       3.90238       3.88052       3.77385       3.43190       2.89342       2.42077       1.80857       1.44065       1.13357      0.865854      0.631138      0.431404      0.296412      0.188596      0.119405     0.0695951     0.0393096     0.0212846     0.0114699    0.00609917    0.00296924    0.00141791   0.000658499   0.000273824   0.000112974   4.39512e-05   1.63266e-05   5.82472e-06   1.86641e-06   5.45723e-07   1.48562e-07   3.33113e-08   7.01788e-09
  19  18 3476.6027    2.9447  2.6625 11.5454 -0.0052       1.28750  0.0597   0.0400   0.1070    0.1305   0.0000      0.217364   443.6679       18.0651       1.89230       4.79187     -0.174248      -10.3168      -4.33685      -6.16057      -1.46423       1.49565     -0.556045      0.991607       2.25669      0.109926      -1.08346     -0.153772     0.0301429     -0.119844    0.00786453     0.0174774     0.0544152     0.0238269   -0.00672375  -0.000294189    0.00442398  -6.24658e-06  -0.000214234  -0.000416094  -3.17882e-05   1.89742e-05  -1.19348e-05  -1.22498e-06   3.74805e-07  -2.93949e-07  -6.82576e-08   1.20908e-08       3.55577       4.54236       4.81642       4.95152       4.73107       4.41867       4.09580       3.48474       3.00064       2.38272       1.91288       1.42932       1.07162      0.752811      0.513733      0.336302      0.224110      0.140697     0.0833130     0.0484543     0.0260406     0.0148058    0.00761837    0.00379096    0.00181132   0.000811346   0.000359001   0.000148373   5.93081e-05   2.20208e-05   7.28313e-06   2.41953e-06   6.98987e-07   1.85571e-07   4.35437e-08   8.91542e-09
  19  19 3619.7950    2.5177  3.7776 10.9727 -0.0024      0.780397  0.0739   0.0295   0.1310    0.1236   0.0000      0.147370   436.2065       18.5448       9.70898      0.335727       11.0948       5.77558      -2.28200      -6.02057       1.97592      -8.44072     -0.892157     -0.467683      0.593803      -1.54882     0.0692885     -0.178366      0.149756      0.183016    -0.0533854     -0.151632     0.0421763     0.0268072    -0.0120190   -0.00424652    0.00158010  -0.000395184  -0.000528910   5.34088e-05  -3.60348e-05  -6.34859e-05   3.57749e-06   6.10625e-06   1.63287e-07   9.70408e-08   1.06025e-07   1.56599e-08       4.21936       5.33892       5.79309       6.09345       5.91957       5.36384       4.92220       4.18112       3.55920       2.86041       2.18308       1.73837       1.25475      0.887610      0.606239      0.414675      0.266220      0.170682      0.103818     0.0594028     0.0329341     0.0183008    0.00977794    0.00472392    0.00232664    0.00106418   0.000469473   0.000184501   7.38855e-05   2.72064e-05   9.58893e-06   3.03592e-06   8.80810e-07   2.32100e-07   5.46274e-08   1.18103e-08
  19  20 3763.0253    2.0595  5.9379 10.6477 -0.0016      0.479480  0.0959   0.0198   0.1777    0.0737   0.0000     0.0847593   439.7999       31.1912       10.1599      -9.90234      -10.3585      -2.02689      -8.48553      -5.43871       1.09473      -4.23960      0.429242     -0.528853       1.54715       1.06323     -0.545752     -0.366150     -0.355676    -0.0306404      0.137990    -0.0294182    -0.0724873    -0.0388683    -0.0134377     0.0107512   -0.00516947  -0.000263890    0.00143018   0.000171718   1.08896e-05   4.62055e-05  -1.29192e-05  -2.31536e-06  -2.19476e-07  -3.09248e-07   7.05890e-08  -1.17588e-09       5.63700       7.11793       7.76133       7.97010       7.76524       7.19247       6.49655       5.61801       4.64941       3.72732       2.92824       2.24365       1.66837       1.17084      0.819736      0.539839      0.351460      0.226433      0.134513     0.0757489     0.0429616     0.0233420     0.0123614    0.00614541    0.00290257    0.00134370   0.000587246   0.000245071   9.34191e-05   3.42973e-05   1.21370e-05   3.86503e-06   1.12867e-06   3.03559e-07   7.28899e-08   1.46686e-08
  19  21 3906.4479    1.7601  8.0953 10.3235 -0.0010      0.383686  0.1186   0.0150   0.2183    0.0587   0.0000     0.0629683   438.8907       20.8424       9.28567       8.66756       2.79282      -4.29212      -7.01376      -5.72292      -1.76727      -10.6370       6.21291      -2.46676      -1.43626      -2.13440     -0.165188     -0.398620     -0.429695     0.0820967      0.252705    -0.0265177     0.0228586    -0.0125828     0.0105765    0.00546657   -0.00264584  -0.000927896   -0.00104154  -0.000377900   2.51229e-05  -5.88938e-05  -1.67971e-06   7.15797e-06   1.19527e-06   3.56347e-08   5.33558e-09  -1.40264e-08       6.55390       8.22933       8.92210       9.25659       9.03859       8.41537       7.58386       6.51421       5.55195       4.48988       3.49723       2.71631       1.98144       1.41302      0.964572      0.661442      0.425085      0.264227      0.162489     0.0946773     0.0527302     0.0287854     0.0150264    0.00746945    0.00360581    0.00167660   0.000713486   0.000292434   0.000114812   4.30591e-05   1.48331e-05   4.74980e-06   1.40538e-06   3.73458e-07   8.69434e-08   1.82920e-08
  19  22 4049.9791    1.4971 10.6350 10.2337 -0.0016      0.330205  0.1558   0.0123   0.2803    0.0517   0.0000     0.0579158   445.7591       15.1479       39.9587      -10.4552      -8.09154       5.58957       14.4618      -2.07498       7.30581      -6.49610      -5.90388      -1.99364       3.32993     -0.172618     -0.354722     -0.722239     -0.200774    -0.0206677      0.381460     0.0927682     0.0274106     0.0133251    0.00467116   -0.00626073    0.00218074    0.00237426   0.000773932   9.32888e-05  -3.94283e-05  -1.20463e-05   2.39296e-05  -3.17245e-06   1.35596e-06  -2.08619e-07  -2.80145e-07  -2.17149e-08       8.05096       10.3294       11.3197       11.6666       11.3593       10.6493       9.58725       8.28079       6.84742       5.50952       4.34831       3.32561       2.45555       1.78000       1.23490      0.838971      0.535220      0.334377      0.205067      0.118601     0.0670933     0.0361303     0.0192691    0.00931089    0.00456366    0.00212170   0.000925076   0.000379317   0.000151569   5.51555e-05   1.94496e-05   6.13130e-06   1.83245e-06   4.91707e-07   1.14736e-07   2.35029e-08
  19  23 4192.9721    1.2760 13.1725 10.1736 -0.0005      0.252442  0.2110   0.0104   0.3549    0.0480   0.0000     0.0636420   428.4846       40.2032       19.9524       7.72192      -10.5391      -8.27975       4.02786      -7.60861       1.69287      -8.16060      0.281740       6.34792      -1.22010      0.130270     -0.625522     -0.259013    0.00102205      0.227681      0.170832    -0.0369669    -0.0690209     0.0400993     0.0385361     0.0262675   -0.00311739   -0.00131698   0.000914908  -0.000172820  -3.48428e-05  -3.17766e-05   6.27930e-06  -7.13983e-07   1.50643e-06  -2.79127e-07  -1.99785e-07  -4.49726e-08       9.86675       13.0293       13.8169       14.4202       14.0464       13.0419       11.9181       10.1592       8.69508       6.91410       5.62485       4.13798       3.15912       2.22787       1.56046       1.04014      0.676721      0.430304      0.256581      0.152467     0.0841324     0.0468347     0.0240835     0.0121671    0.00576468    0.00265575    0.00115913   0.000486648   0.000190293   7.13278e-05   2.41370e-05   7.95517e-06   2.29976e-06   6.30161e-07   1.47840e-07   2.93818e-08
  19  24 4335.5819    1.0266 14.9286 10.1424 -0.0011    -0.0325076  0.2753   0.0085   0.4361    0.0414   0.0000     0.0770895   440.3606       58.3158       36.3530      -1.65219       14.0625      -20.0432      0.885026      -18.3639      -10.6694      -14.3679       7.06522       2.45739      -7.20808      -6.98603       2.66117       4.81688     -0.337935     -0.732005    -0.0937181      0.339258     -0.149581     0.0477286    -0.0107359     0.0170384   -0.00769037   0.000363131    0.00168587   0.000551802  -0.000374695  -2.09998e-05  -4.55070e-06   9.66479e-06  -4.78230e-06   6.93998e-07   4.03965e-08   2.36660e-08       11.9990       15.5951       16.7898       17.4062       16.9648       15.9597       14.1910       12.5113       10.4278       8.59480       6.74440       5.17825       3.79597       2.75019       1.89147       1.27816      0.833072      0.517820      0.318431      0.186132      0.104853     0.0575639     0.0296618     0.0150852    0.00715589    0.00332913    0.00143886   0.000606953   0.000233740   8.90127e-05   3.00449e-05   9.76648e-06   2.91304e-06   7.73396e-07   1.80619e-07   3.67996e-08
  20   9 2203.2078    0.9433  0.8483  9.9541 -0.0062       4.60517  0.0348   0.0218   0.0551    0.1448   0.0000      0.834715   439.3720       2.77382       16.2862       5.72687      -2.46292      0.984429    0.00345638      -3.00801       1.34144      0.973930      0.565283    -0.0519740     -0.213439     -0.194458    -0.0353946      0.348271    -0.0821809    0.00857409     0.0397329    -0.0191871     0.0185564   -0.00416251   -0.00701018    0.00337090   4.86138e-05   -0.00108267   0.000639191   4.66727e-05   6.94758e-05   1.23376e-05   9.02043e-06   3.78228e-06   1.67110e-07  -4.55264e-08  -1.59479e-07   4.75937e-09       2.06096       2.67316       2.72534       2.97728       2.65709       2.78134       2.49881       1.99855       1.91889       1.57192       1.29547      0.966248      0.761404      0.500073      0.376469      0.249457      0.170852      0.101081     0.0702083     0.0391259     0.0239107     0.0123269    0.00751185    0.00365151    0.00173950   0.000863283   0.000400774   0.000179288   6.98393e-05   2.99270e-05   1.15320e-05   4.52393e-06   1.50503e-06   4.45373e-07   1.23166e-07   2.94492e-08
  20  10 2352.5562    1.3039  0.9724 10.5320 -0.0042       4.54396  0.0349   0.0277   0.0602    0.1500   0.0000      0.748767   438.6427       6.68680       15.0324      -1.28291      -2.22361     -0.504087     -0.246408      -2.09098     0.0909785     -0.121089     -0.999685       1.18320    -0.0278959     -0.993660     -0.469959      0.193056     0.0142675    -0.0165080    -0.0776754     0.0373691     0.0185043     0.0106292   0.000627165   4.30789e-05   -0.00251918   0.000314845  -0.000106653  -4.15153e-05   2.00229e-05   1.63837e-05   2.12276e-05   1.22309e-06  -7.04818e-07   3.79932e-08  -7.09095e-08   2.07882e-08       1.98354       2.54857       2.68837       2.91205       2.63172       2.51477       2.46740       2.10363       1.76086       1.47110       1.18908      0.881748      0.680550      0.515846      0.340742      0.236430      0.160288      0.100402     0.0649340     0.0362582     0.0222066     0.0116976    0.00669040    0.00343878    0.00180566   0.000860780   0.000395784   0.000178501   7.52747e-05   3.23124e-05   1.23161e-05   4.24858e-06   1.42153e-06   3.85347e-07   1.23900e-07   3.08481e-08
  20  11 2499.1080    1.7369  1.0878 10.6650 -0.0059       2.72600  0.0372   0.0350   0.0633    0.2318   0.0000      0.784763   438.6692       5.70381       13.9958      -2.02520       1.72455      -1.94479      -5.89433      0.328299     -0.328162     -0.105845     -0.331896     -0.147290      0.440063      0.353903     -0.159232     -0.170898      0.400508     -0.200805     0.0353659     0.0366397    -0.0285965   -0.00934991     0.0121076  -0.000514177  -0.000835148   -0.00128337  -0.000127944   9.99978e-05  -9.39857e-06   3.92234e-05  -1.49140e-05  -2.41348e-06  -3.12903e-07  -5.48891e-07  -5.74579e-08  -1.27704e-08       2.18341       2.68307       2.86880       2.94388       2.84594       2.77271       2.53748       2.19217       1.90049       1.45415       1.13076      0.901129      0.687085      0.522217      0.368397      0.254521      0.170461      0.107485     0.0626123     0.0390381     0.0222085     0.0123771    0.00671349    0.00355836    0.00179602   0.000873558   0.000414688   0.000167349   7.37970e-05   2.94737e-05   1.13803e-05   3.97475e-06   1.32743e-06   4.29715e-07   1.17226e-07   3.02710e-08
  20  12 2644.9628    2.2951  1.1309 11.1287  0.0010      0.573628  0.0362   0.0443   0.0646    0.2387   0.0000      0.644975   435.2873       6.47758       7.05719       6.09718      0.183495       1.88372      -3.13848      -1.79515      -3.39574     -0.694773      0.210595     -0.201269     -0.174928      0.100317    -0.0430234     -0.112592     -0.276586    -0.0104051    0.00981589    -0.0373651    0.00406566     0.0132453   -0.00231503   0.000585222  -0.000507059   -0.00138172   8.14115e-05  -0.000241429  -5.66200e-05   1.46500e-05  -4.25265e-07   2.21634e-06   3.84030e-07  -2.56998e-07  -1.26340e-07   1.35491e-08       2.00613       2.65160       2.83779       3.00547       2.90034       2.62821       2.50759       2.13192       1.85599       1.47117       1.15369      0.914271      0.664669      0.511844      0.347672      0.245354      0.156841      0.104875     0.0621710     0.0378932     0.0226521     0.0125571    0.00695451    0.00358232    0.00193707   0.000892347   0.000434606   0.000182614   8.27305e-05   3.08419e-05   1.22729e-05   4.14689e-06   1.44796e-06   4.42330e-07   1.23979e-07   3.24968e-08
  20  13 2790.8081    2.8439  0.9632 11.6229 -0.0067       1.54512  0.0318   0.0600   0.0541    0.2164   0.0000      0.567969   437.8008       7.37579       17.3963     0.0673313     -0.998733      0.676084      -1.61605      -2.53903      -2.21609      -3.54392       2.86373     -0.226671     -0.312033     -0.179577     0.0886867     0.0677043     0.0556835     -0.121182    -0.0362147     0.0571727     0.0144774    -0.0238194   -0.00318612    0.00209873  -0.000602853  -0.000273921   0.000286377   7.38962e-05   2.42901e-05  -3.80676e-05  -7.75768e-06   4.61758e-06   1.83712e-06  -2.32599e-07   4.90714e-09   4.90063e-08       2.02202       2.65432       2.97167       3.12798       2.98864       2.80934       2.51726       2.07176       1.75222       1.34426       1.08643      0.794671      0.625428      0.446268      0.309284      0.212184      0.145511     0.0948436     0.0585437     0.0347630     0.0201102     0.0112881    0.00592104    0.00325060    0.00161439   0.000798309   0.000363366   0.000155878   6.78747e-05   2.78249e-05   1.03197e-05   3.82782e-06   1.24057e-06   3.80942e-07   1.10899e-07   2.81263e-08
  20  14 2936.1337    3.5634  0.9309 12.3907 -0.0079       1.85275  0.0332   0.0763   0.0558    0.1827   0.0000      0.631105   437.7979       9.68043       6.28135       7.72644       1.64899      -2.75001     -0.395791      -5.51538       3.97085      -1.45463      0.504690     -0.530400     -0.300760     -0.443662     0.0621843      0.261792     -0.118805      0.218944    -0.0700208    -0.0648541   -0.00165499    0.00221471   0.000590542   -0.00388163    0.00367550   4.42768e-05   3.11034e-05  -0.000139247   4.33587e-05  -1.02000e-05   8.18032e-07   1.59669e-06  -7.82162e-07   5.08449e-08   1.29130e-08   5.13834e-09       2.02635       2.71588       2.64728       2.75540       2.64677       2.61475       2.45412       2.17391       1.77680       1.43822       1.14222      0.827996      0.700912      0.494824      0.366976      0.244428      0.167792      0.104372     0.0643574     0.0367201     0.0215326     0.0110948    0.00655275    0.00318454    0.00173398   0.000735418   0.000384704   0.000143572   7.07933e-05   2.60565e-05   1.09987e-05   3.65866e-06   1.25816e-06   3.80885e-07   1.01891e-07   2.92925e-08
  20  15 3080.6429    3.8789  1.0743 12.1116 -0.0063       1.26563  0.0358   0.0776   0.0609    0.2896   0.0000      0.585716   439.2394       8.45822       9.92580       7.37896      -7.07916     -0.237156     0.0338545      -4.16665       1.35810      -1.60774     -0.467217      -1.08809      0.280842      0.113760      0.187590     -0.552939      0.338251    0.00564010    -0.0218381   -0.00788676    -0.0225727     0.0186181    0.00815835   -0.00134108   -0.00106995   1.09215e-05   0.000295699  -0.000312004   4.18611e-05   2.64337e-05  -6.12319e-07   9.76932e-07   3.22221e-07   6.67399e-08  -2.07685e-08   3.15573e-08       2.05932       2.73218       2.74881       2.89068       2.83074       2.82374       2.24563       2.20233       1.72676       1.59076       1.21927      0.994732      0.685346      0.514877      0.341534      0.251172      0.156860      0.107260     0.0653073     0.0401453     0.0243935     0.0129808    0.00710286    0.00369746    0.00172437   0.000872650   0.000402591   0.000168191   7.26405e-05   2.96392e-05   1.05496e-05   3.92798e-06   1.39148e-06   4.10073e-07   1.27450e-07   3.31516e-08
  20  16 3224.6522    3.7907  1.4718 12.0987 -0.0013       1.56657  0.0419   0.0637   0.0713    0.1659   0.0000      0.451721   441.8284       15.5256       12.4649       3.94016     -0.104572      0.443877       1.33909      -4.17325     -0.257298      -2.39160       2.61878       1.05280      0.684163      -1.17028    -0.0160572      0.198428    -0.0241604    -0.0696790     0.0502075   3.14748e-06   -0.00234392   -0.00876725    0.00678792    0.00134913    0.00295907   3.49662e-05  -7.41899e-05  -4.10328e-05  -1.97895e-05  -2.06696e-05   8.66087e-06   6.21754e-06   1.57673e-06  -3.85802e-07   1.59882e-07  -8.40224e-09       2.31870       3.06468       3.21517       3.50447       3.36057       3.26615       2.76644       2.47340       2.01173       1.70246       1.35130       1.09495      0.748248      0.560297      0.369415      0.275122      0.177581      0.113743     0.0733294     0.0451340     0.0264246     0.0147457    0.00776312    0.00407081    0.00194281   0.000980660   0.000470716   0.000199730   8.56902e-05   3.33605e-05   1.26854e-05   4.75139e-06   1.52627e-06   4.91166e-07   1.45729e-07   3.64346e-08
  20  17 3368.3693    3.3662  2.0739 11.8173 -0.0023      0.854664  0.0498   0.0483   0.0855    0.1222   0.0000      0.291179   442.4914       11.2575       10.4826       6.16058       2.57191      -2.17820       1.82104      -3.15736      -1.04792      -2.57884     -0.546695      -1.98724       1.05323      0.354832     -0.646009     -0.114375      0.230246     -0.130653     0.0524575     0.0452889     0.0458414    0.00618866   -0.00372724    0.00534807   0.000450210   0.000814071  -0.000659553   0.000284959   0.000124969   3.99790e-05  -2.18055e-06   1.22913e-06   2.38042e-06   6.25297e-07  -2.32803e-07  -3.06981e-08       2.88319       3.46154       3.76858       3.94698       3.79425       3.69472       3.29770       2.90015       2.44276       1.99884       1.62117       1.25045      0.928361      0.683425      0.489580      0.324346      0.218877      0.143706     0.0899753     0.0532265     0.0304380     0.0175477    0.00932762    0.00500614    0.00245819    0.00118207   0.000537340   0.000244278   0.000104350   4.16616e-05   1.52546e-05   5.58942e-06   1.80156e-06   5.84564e-07   1.64042e-07   4.13069e-08
  20  18 3512.1620    2.8359  2.9615 11.6094 -0.0003       1.00541  0.0629   0.0357   0.1101    0.0994   0.0000      0.186373   435.4985       19.9354       16.9794       3.90931      -6.81328       4.07779       6.52511       1.04045     -0.263984      -7.17532      -2.13895      0.505480     0.0994924      -1.14300     -0.646478      0.498462     -0.158510     -0.120915      0.118900    -0.0251609     0.0345936     0.0213960    -0.0125780   -0.00682726    0.00376075    0.00172656  -0.000684668   0.000132332   0.000190615  -6.16209e-05  -3.08513e-05   1.26523e-05   3.23440e-06  -1.43333e-06  -8.19630e-08   6.74549e-08       3.58984       4.43789       4.78811       4.90083       4.92933       4.58389       4.25263       3.60565       3.07764       2.53658       1.98844       1.57576       1.16567      0.842067      0.613146      0.425473      0.281118      0.176257      0.110829     0.0682573     0.0400117     0.0225892     0.0121409    0.00601972    0.00321207    0.00149000   0.000706108   0.000314277   0.000131507   5.05254e-05   2.04037e-05   7.03472e-06   2.44072e-06   7.41014e-07   2.08642e-07   5.30750e-08
  20  19 3656.1678    2.3625  4.4176 10.9326 -0.0027      0.802586  0.0775   0.0245   0.1379    0.0885   0.0000      0.115591   434.3109       24.9607       12.1953       9.57329      0.296711      -1.40477      -6.23786     -0.557327      -3.62208       1.25055      -7.53603       1.05721       1.51527       1.19743    -0.0889869     -0.685542      0.141305     -0.361642     -0.151538      0.119271    -0.0143713     0.0141338    0.00569769    0.00407278    0.00494313   -0.00159675  -0.000863695   0.000189792   0.000132779  -7.81405e-06  -1.14969e-05   1.51777e-05   2.27460e-06   7.30931e-07  -4.80483e-07  -4.65897e-08       4.18685       5.41349       5.90754       6.10866       5.94392       5.60037       4.99292       4.44516       3.72820       3.09734       2.47612       1.95025       1.39914       1.03461      0.730547      0.495251      0.325142      0.215710      0.134518     0.0806486     0.0465528     0.0267598     0.0144285    0.00770610    0.00376832    0.00186884   0.000838585   0.000397918   0.000161271   6.70419e-05   2.41040e-05   8.91469e-06   2.96631e-06   9.49815e-07   2.69199e-07   6.98127e-08
  20  20 3799.8893    1.9908  6.2424 10.6080 -0.0002      0.507216  0.0974   0.0185   0.1755    0.0699   0.0000     0.0806255   443.8069       26.8597       16.0633      0.446070      -4.96230     -0.436739     -0.815378      -4.15247       2.90159      -7.33732      -5.66772      -3.36313      -1.37580      -1.72638      0.195147      0.537780    -0.0789162     0.0372781     0.0364850    -0.0123435    -0.0638228     0.0111588    -0.0129166    0.00730135   -0.00290984    0.00118032  -0.000539824  -0.000585541   0.000178298   9.19008e-05  -3.26631e-05  -7.39366e-06   4.66867e-06  -3.93207e-07   2.74129e-07   3.24473e-08       5.24235       6.86570       7.40266       7.60907       7.57531       6.99006       6.32219       5.57095       4.78278       3.91561       3.15039       2.42909       1.77564       1.33757      0.914425      0.644344      0.416803      0.266828      0.170949     0.0998589     0.0600742     0.0334320     0.0183705    0.00951051    0.00479170    0.00230509    0.00105820   0.000480283   0.000199647   8.05862e-05   3.04374e-05   1.10709e-05   3.75676e-06   1.14803e-06   3.48494e-07   8.99608e-08
  20  21 3943.4478    1.6563  8.5238 10.4131 -0.0012      0.231377  0.1244   0.0137   0.2274    0.0511   0.0000     0.0624438   429.7456       19.7771       18.6515      0.192501       2.19741       3.47802      -5.46964      -12.9754       13.0229     -0.336518      -4.23055      -1.18295      -1.03895       2.17741      0.627110    -0.0209873      0.662377     -0.220804      0.374790     0.0899164    -0.0241068    -0.0135993  -6.80667e-05    0.00459331    0.00239550  -0.000143170   -0.00112696  -0.000196422  -0.000237264  -7.12929e-05  -3.80684e-05  -3.92109e-06   3.17088e-06   5.01570e-07  -4.00686e-07  -4.93150e-08       6.44624       8.33596       9.18593       9.65792       9.35766       8.67855       7.87077       6.82597       5.85199       4.83113       3.81930       2.93115       2.21572       1.57827       1.13699      0.773207      0.513228      0.324735      0.203167      0.125826     0.0726438     0.0415787     0.0227330     0.0118843    0.00593444    0.00288768    0.00137561   0.000594934   0.000254431   0.000100899   3.93453e-05   1.39962e-05   4.69031e-06   1.47888e-06   4.06847e-07   1.07400e-07
  20  22 4087.4538    1.3975 10.5694 10.2752 -0.0010      0.334306  0.1584   0.0115   0.2823    0.0476   0.0000     0.0621056   449.7645       6.44977       34.8817       19.6410     -0.203022      -18.3554      -14.7222       2.83886      -7.75396       1.44365       9.64105      -1.79748       2.91493       1.80695      0.353890      0.165619      0.639125     -0.138418      0.171685     -0.136748     -0.135232    -0.0214421     0.0777334  -0.000667036    -0.0103602    0.00186156   -0.00171076   -0.00137148  -0.000347823   0.000127529   5.43334e-05   1.65104e-05  -1.01069e-05   1.09469e-06  -3.22435e-08  -1.91173e-07       7.78980       9.91786       10.7838       11.0102       10.9436       10.1801       9.38081       8.34852       7.05410       5.74395       4.56452       3.64270       2.64704       1.99582       1.41363      0.968369      0.644668      0.410787      0.251039      0.155918     0.0892411     0.0508393     0.0274549     0.0143981    0.00726816    0.00350802    0.00168795   0.000718490   0.000315585   0.000122885   4.75017e-05   1.65992e-05   5.56839e-06   1.82413e-06   5.10911e-07   1.32508e-07
  20  23 4230.9438    1.1757 13.9553 10.1966 -0.0019     0.0780569  0.2281   0.0089   0.3776    0.0419   0.0000     0.0656577   433.8639       41.7721       4.66104       23.8906       3.65789      -6.03259       33.2843      -2.98584       16.0142      -17.2100      -6.83709     -0.880399      -5.97586       1.86065     -0.733252      -1.60467     -0.238336     -0.107700      0.336281     -0.212780     0.0560087     -0.107861    -0.0253213    0.00699043   0.000923244   -0.00623140  -0.000822246   0.000153166   0.000221304   2.34194e-05  -7.60551e-06   4.98210e-06  -1.62649e-06   4.73741e-06  -7.29441e-07   6.57785e-08       9.64168       12.5659       13.6585       14.2323       13.8516       13.2408       11.8680       10.4671       8.93566       7.22543       5.89592       4.52017       3.43344       2.51405       1.76350       1.21739      0.818444      0.527274      0.335438      0.201369      0.116290     0.0660223     0.0367104     0.0191621    0.00973071    0.00465308    0.00224198   0.000964135   0.000420765   0.000164715   6.47069e-05   2.28486e-05   7.67536e-06   2.38690e-06   6.91084e-07   1.77488e-07
  20  24 4375.3869    0.9744 16.4688 10.1800 -0.0022      0.232040  0.3039   0.0075   0.4688    0.0353   0.0000     0.0791962   445.1376       65.8965       24.6799       33.3667      -9.21489      -8.62503       11.3010      -9.51644      -36.7886      -7.03540      -26.5765      -5.16591       6.63783      -1.74807     -0.537335       1.50328       1.05525    -0.0386158     -0.622937      0.247114     0.0838691   0.000645830    -0.0231649    0.00151616     0.0171070   -0.00664611   -0.00220510   -0.00247526  -0.000419805   7.73394e-05  -1.26065e-05  -2.56723e-07  -9.35579e-06   2.12623e-06   1.62875e-06   1.82030e-07       11.6860       15.4306       17.1872       17.6581       17.2413       16.3546       14.6785       12.8880       10.8772       8.77596       7.18322       5.45423       4.17756       3.03432       2.14891       1.48297       1.00148      0.648363      0.401701      0.246705      0.144899     0.0814891     0.0443014     0.0235107     0.0119744    0.00585265    0.00275975    0.00120255   0.000522391   0.000210437   8.05128e-05   2.87137e-05   9.64725e-06   3.02205e-06   8.59702e-07   2.24981e-07
  21   7 1919.9295    0.5045  0.4677  9.8726 -0.0050       12.9738  0.0285   0.0161   0.0450    0.0620   0.0000       1.88900   440.9858      -1.19716       12.2089     -0.936860      -2.32722    -0.0640621      -1.06483      -2.85943     -0.346444      0.954367     -0.491714      0.870526      0.170733     -0.209843      0.126254    -0.0931038     0.0512066    -0.0348935    -0.0248975     0.0226203    -0.0274025    -0.0211192    0.00116948   -0.00345083    0.00214848   0.000473273  -0.000881288  -4.45440e-05   8.29612e-05   7.66370e-06   3.64771e-05   1.37137e-06   2.47078e-07  -1.57799e-06  -2.72819e-07  -1.58224e-07       1.69657       2.00170       2.44245       2.53887       2.29572       2.16703       2.19798       1.92931       1.49023       1.40822       1.12405      0.829105      0.693333      0.472706      0.360664      0.221762      0.158652      0.119788     0.0641110     0.0388873     0.0255058     0.0159425    0.00827501    0.00391771    0.00236583    0.00142147   0.000592257   0.000266014   0.000127265   6.01078e-05   2.58848e-05   1.07664e-05   3.48100e-06   1.27295e-06   4.20621e-07   9.81737e-08
  21   8 2077.8091    0.7354  0.6043 10.0576 -0.0038       6.77586  0.0304   0.0203   0.0471    0.0818   0.0000       1.24648   438.8436       1.39776       16.8438       2.60220      -3.02960      0.745494     -0.380023      -1.41120     -0.481763      0.783411      0.576953      0.104837      -1.15642     -0.172894    -0.0834707    -0.0873454    -0.0168064     -0.125778    -0.0653533    0.00700294    -0.0234963   0.000389873   -0.00100212     0.0101189    0.00201023   -0.00106319  -0.000134211  -0.000226579  -0.000152549   2.50908e-05   2.63524e-05  -6.29250e-06   2.11914e-06   9.97297e-07   3.54876e-07  -1.45427e-07       1.98202       2.57816       2.54807       2.40271       2.46503       2.34519       2.38539       2.14058       1.87559       1.41372       1.03241      0.794159      0.686287      0.568934      0.409848      0.282348      0.194259      0.131613     0.0783855     0.0433697     0.0236881     0.0137533    0.00743814    0.00432883    0.00244335    0.00125796   0.000594712   0.000261071   0.000110222   4.85333e-05   1.97719e-05   7.53740e-06   2.78530e-06   9.14837e-07   2.96582e-07   9.37181e-08
  21   9 2232.0410    0.9847  0.7711 10.1564 -0.0080       5.27402  0.0269   0.0236   0.0529    0.1354   0.0000      0.773988   435.7270       6.48238       11.7769     -0.202820      -2.57052       4.30663       2.63179    -0.0592570       2.40405      -1.22653      -1.01518      0.819615     -0.128382     -0.160543     -0.315925     -0.482026      0.404063     0.0276850    0.00573474    -0.0359481    -0.0384781    -0.0205930  -0.000130082    0.00283713   0.000746173   0.000907109  -0.000487308   1.28772e-05  -4.34707e-05   5.44734e-06   4.46479e-05   7.26989e-06  -4.99539e-07  -5.09374e-07   1.99416e-07  -1.63421e-07       1.74049       2.21646       2.30674       2.37542       2.37507       2.28121       2.10469       1.89404       1.64192       1.26631      0.974675      0.774488      0.609134      0.475547      0.352580      0.256954      0.171940      0.107984     0.0679285     0.0405135     0.0244485     0.0142416    0.00797746    0.00433116    0.00224494    0.00120304   0.000559362   0.000265077   0.000118692   4.96364e-05   1.97159e-05   7.65247e-06   2.80484e-06   1.02989e-06   3.23105e-07   1.01875e-07
  21  10 2381.9817    1.3759  0.9474 10.5711 -0.0103       2.57282  0.0301   0.0297   0.0599    0.1641   0.0000      0.718834   435.3605     -0.795063       14.0952      0.317438       2.63839      -3.75243       1.29974       1.29402      -1.21209       1.61605       1.04927     -0.213769      -1.31969     -0.531186      0.290845     -0.181780    -0.0907667     0.0452731      0.138266    0.00102797    -0.0225253    -0.0113895     0.0146721    0.00249683  -0.000438550   -0.00210045  -0.000665980  -5.60128e-05  -4.24142e-05   5.87480e-05   9.98520e-06   1.87695e-05   3.76462e-06   1.25864e-06  -4.62068e-07   2.66041e-09       1.85530       2.38618       2.42601       2.52717       2.50438       2.37942       2.18178       1.89854       1.61669       1.38564       1.16111      0.927818      0.678194      0.499245      0.349331      0.235846      0.162950      0.110289     0.0720424     0.0447660     0.0268297     0.0155420    0.00861407    0.00457245    0.00237771    0.00119035   0.000551308   0.000279201   0.000109702   5.65629e-05   2.04977e-05   8.55371e-06   2.95105e-06   1.04048e-06   3.29604e-07   1.07070e-07
  21  11 2529.4038    1.8115  1.1468 10.7615 -0.0007       2.17828  0.0383   0.0354   0.0631    0.2196   0.0000      0.716847   434.7985       4.72389       10.2566       6.68163      -3.48841      -1.44423      -3.47910      0.117536     -0.134057      -4.74274      0.708015     -0.646960       1.40253    -0.0596672    -0.0115981    -0.0605927     -0.176027     0.0111789     -0.106349     0.0495681    -0.0151501   0.000848495   -0.00857281     0.0102058   -0.00284225  -0.000313667   -0.00111161   9.83991e-05  -7.51646e-05   5.33670e-05  -1.00244e-05  -4.65891e-06   1.55384e-06  -2.56444e-06  -1.07923e-07   9.52400e-08       2.30255       2.75618       2.91286       3.25832       3.02386       2.71843       2.52489       2.35785       2.08224       1.74621       1.38177       1.12532      0.826392      0.595008      0.412551      0.315527      0.205298      0.125915     0.0777224     0.0490241     0.0316764     0.0193217     0.0105014    0.00541429    0.00289468    0.00154987   0.000764429   0.000371514   0.000160475   6.96577e-05   2.58357e-05   1.00595e-05   3.62499e-06   1.27055e-06   3.97256e-07   1.14783e-07
  21  12 2676.2595    2.4662  1.0160 10.6746 -0.0063      0.328916  0.0417   0.0526   0.0564    0.3957   0.0000      0.622324   437.3920      0.364391       10.8858       2.94108      -1.80533       3.06481     -0.534158      -6.43888       2.21713      -2.39683      0.926103      -1.76879    -0.0457094     -0.727031      0.587426     -0.354167      0.213948     -0.226993      0.114638   -0.00825876     0.0244011   -0.00862112    0.00522627   -0.00171007   -0.00349272   0.000617175   0.000774331   0.000213606  -8.85540e-05   2.84929e-05   2.36267e-05   1.48319e-05   2.68969e-06  -1.24560e-07   9.41357e-08  -1.40133e-07       2.71815       3.72678       3.83870       3.51120       2.89051       2.36950       2.41074       2.73685       2.69022       2.41443       1.96491       1.59054       1.11982      0.805718      0.517786      0.339946      0.197109      0.131195     0.0772349     0.0461291     0.0254783     0.0145400    0.00873987    0.00492609    0.00267912    0.00126653   0.000646407   0.000270823   0.000130011   5.13823e-05   2.13955e-05   8.63950e-06   3.09718e-06   1.05789e-06   3.40670e-07   9.76591e-08
  21  13 2823.1391    3.1963  0.9538 11.4048 -0.0007       2.22399  0.0307   0.0650   0.0558    0.3014   0.0000      0.619022   439.4651       10.1925       14.3294       4.14325       1.81132      -3.98983      -1.94979      -3.00998       3.19144     -0.579466      -1.53271      -1.49623      0.753991     -0.480216     -0.500556     -0.114401     0.0135866   -0.00886855      0.110817     -0.101833    -0.0174512   -0.00102956     0.0161201   -0.00594232   0.000140013  -0.000143737  -2.24776e-05  -7.36423e-05   5.44531e-05   1.17804e-05   3.64133e-06  -6.84568e-06   3.24797e-06  -7.98699e-07  -5.37887e-07  -5.35762e-09       1.84664       2.27151       2.40367       2.50569       2.45126       2.40593       2.15452       1.86645       1.58600       1.35098       1.14513      0.896450      0.669905      0.485684      0.340774      0.221538      0.158984      0.108563     0.0742372     0.0438167     0.0270888     0.0152564    0.00851542    0.00445431    0.00237214    0.00122522   0.000551688   0.000258890   0.000112405   5.30063e-05   2.08844e-05   8.42151e-06   2.90994e-06   1.02967e-06   3.37264e-07   1.00574e-07
  21  14 2969.0376    3.6141  0.9362 12.4636 -0.0005      0.124850  0.0332   0.0784   0.0542    0.1583   0.0000      0.623098   441.8369       8.75353       12.1808       4.82475     -0.264021      -4.21819      -2.18342      -3.47425       2.62181     -0.441179      -1.93329      -1.26847       1.05446       1.25739     -0.259523     -0.621814     0.0887597     0.0854605     0.0505086   0.000359100   -0.00953223    -0.0116713    0.00966420    0.00233866  -0.000638612    0.00128317   0.000456594  -0.000434035  -0.000264666  -2.91178e-05  -4.13399e-05   6.29320e-06  -2.64064e-06   1.15809e-07   2.88026e-07   2.52534e-08       1.86451       2.23861       2.59591       2.59043       2.37911       2.56486       2.30461       1.80400       1.72533       1.41735       1.13446      0.907622      0.689532      0.490013      0.357659      0.266759      0.162857      0.114333     0.0750033     0.0454280     0.0264306     0.0172238    0.00923583    0.00462028    0.00260034    0.00135920   0.000602914   0.000266077   0.000135936   6.07595e-05   2.31668e-05   8.77810e-06   3.63018e-06   1.36989e-06   4.44196e-07   1.26266e-07
  21  15 3114.1565    3.9332  1.2378 12.0582 -0.0008       1.78212  0.0377   0.0704   0.0673    0.2369   0.0000      0.505913   439.3222       7.39999       16.2617       8.44652      -5.85981      -4.12880     -0.124380      -1.27002       2.54009      0.947103       2.44838      -1.16082       1.00454      0.247942     -0.166447     -0.290520      0.251826     0.0295872    -0.0677826    -0.0614569    -0.0474050   -0.00657647  -0.000726861    0.00534529   0.000842151   0.000548544   0.000461524   4.42479e-05   4.90656e-05  -4.65080e-05   4.82913e-06  -1.61645e-05  -1.68541e-06   1.08318e-06   1.50856e-07   1.94460e-09       2.30021       3.02185       3.09331       3.00756       2.77474       2.53773       2.41897       2.30328       2.11510       1.88142       1.52822       1.21058      0.902362      0.628526      0.446729      0.292505      0.194782      0.122396     0.0785475     0.0476307     0.0289061     0.0160790    0.00940774    0.00508542    0.00263403    0.00129156   0.000628027   0.000305917   0.000130934   5.90734e-05   2.30067e-05   9.34907e-06   3.25309e-06   1.18263e-06   3.83318e-07   1.13746e-07
  21  16 3258.7229    3.7361  1.5935 12.3595 -0.0023      0.386766  0.0432   0.0605   0.0752    0.1289   0.0000      0.428150   436.6907       16.0659       13.6795       2.73854      -1.68266      0.148930       2.92374      -6.65581       4.66770     -0.779378      -3.29615      -2.16200     -0.152927     0.0524081     -0.152885    -0.0171662     -0.239969     0.0304412   -0.00308628    0.00836886    -0.0526793    0.00145170    -0.0101238   -0.00869917   -0.00198034    0.00123443   0.000877160  -0.000313490  -8.47961e-05  -7.01800e-05   3.06204e-05  -2.57193e-06   2.75575e-06  -4.64835e-07   8.29827e-08  -5.42475e-10       2.45424       3.18536       3.39441       3.47335       3.30769       3.24773       3.01496       2.68597       2.18359       1.85246       1.47745       1.16775      0.903400      0.639416      0.489597      0.320280      0.223959      0.148260     0.0939785     0.0572020     0.0337946     0.0194906     0.0108855    0.00562606    0.00304709    0.00156212   0.000732014   0.000343717   0.000160862   7.07905e-05   2.89710e-05   1.13082e-05   4.08819e-06   1.42965e-06   4.75310e-07   1.42276e-07
  21  17 3403.1270    3.2524  2.0921 12.1622 -0.0033      0.987934  0.0537   0.0466   0.0844    0.0971   0.0000      0.281772   438.3556       16.9750       14.8769    0.00818907       1.92131       9.15128       4.06194     -0.694639     -0.128869       1.65711     -0.196688      0.245552      0.724132     -0.767033       1.10477     -0.195044     -0.257611    -0.0749036     0.0417874    -0.0509319     0.0424857    -0.0252251    0.00888165   -0.00811644  -0.000652974   -0.00158688  -0.000780723   0.000150615   9.68646e-05  -6.74982e-05  -2.28088e-05   1.95219e-05   8.22087e-07  -1.40193e-07  -3.52521e-07  -2.31974e-07       2.97821       3.79339       3.94931       4.05960       3.82163       3.67916       3.57923       3.21483       2.76727       2.19487       1.76832       1.38167       1.09575      0.808310      0.618051      0.419887      0.281434      0.181520      0.116898     0.0688455     0.0393299     0.0232366     0.0126881    0.00716140    0.00376853    0.00188599   0.000941277   0.000428427   0.000207058   8.48872e-05   3.63750e-05   1.29561e-05   5.01501e-06   1.73565e-06   5.54270e-07   1.69602e-07
  21  18 3547.5990    2.7018  3.3084 11.2281 -0.0030      0.958189  0.0642   0.0308   0.1096    0.0951   0.0000      0.157124   439.9497       13.6778       16.4746       3.99541       1.81305       7.79682       1.95131      -8.42860      -1.58680      -2.91020      -3.42325      -3.25699      0.707962      -2.26497      0.988176      0.129058     0.0415463    -0.0888137     -0.127165      0.127714    -0.0105974     0.0579257    0.00656875    -0.0130194   -0.00392207    0.00430414   6.77766e-05  -0.000553869   4.58157e-05   3.19217e-05   2.35489e-05   1.95685e-05  -2.42392e-07  -1.09235e-06  -6.03183e-07   9.93492e-08       3.40045       4.46092       4.76189       4.94757       4.92565       4.65360       4.29395       3.63973       3.14670       2.64767       2.09316       1.66353       1.26046      0.920974      0.683785      0.470615      0.318776      0.209048      0.137733     0.0833740     0.0504540     0.0293330     0.0166943    0.00889916    0.00472397    0.00233708    0.00111791   0.000522479   0.000234780   0.000103248   4.17615e-05   1.62896e-05   6.10314e-06   2.17822e-06   7.14344e-07   2.11593e-07
  21  19 3691.8715    2.2937  4.7816 10.8173 -0.0008      0.596464  0.0808   0.0226   0.1407    0.0820   0.0000      0.104880   434.0278       23.8444       21.4191       7.91755      -1.28810       11.9206       1.93275      -9.76270      -3.54188      -5.46002      0.286435      0.256486     -0.915954      -2.81009      0.101827      0.316881     -0.137934     -0.505910     -0.501340     0.0204273     0.0150246   -0.00964931   0.000146798   -0.00317627   -0.00778755   -0.00454893  -2.01825e-05   -0.00156076   0.000209627  -0.000146921  -2.55586e-05   5.26138e-06   5.92004e-06  -1.63299e-06  -1.02669e-06  -1.81497e-07       4.20197       5.39691       5.85895       6.18902       6.00046       5.77863       5.16670       4.61254       3.91960       3.31040       2.58250       2.10078       1.55648       1.17672      0.826154      0.592858      0.404457      0.261114      0.166492      0.106334     0.0626723     0.0379964     0.0207028     0.0114625    0.00593492    0.00304958    0.00152513   0.000683674   0.000332267   0.000128285   5.68998e-05   2.11092e-05   8.22890e-06   2.83542e-06   8.92043e-07   2.84388e-07
  21  20 3836.2619    1.8952  6.7132 10.5441 -0.0021      0.451118  0.1002   0.0163   0.1821    0.0600   0.0000     0.0735117   438.2615       13.6848       15.9877       5.29573       1.76502       3.82861       5.08188      -15.9291     0.0567850     0.0724201       2.52665      -8.74028       2.71257     -0.932073      0.365082     -0.556642     -0.914781      0.184214    -0.0663163      0.180548    0.00553838    -0.0263083     0.0208026    -0.0159259    -0.0105066   -0.00146361    0.00241118   0.000158155  -6.29799e-05   0.000102936   2.53449e-05  -1.36474e-05   5.38225e-06   2.26975e-06  -9.35987e-07   1.57300e-07       5.17349       6.69495       7.26047       7.58439       7.46323       7.06191       6.37218       5.57638       4.95088       4.04201       3.28321       2.57184       1.99850       1.42820       1.04040      0.724613      0.499092      0.324339      0.207606      0.130895     0.0782479     0.0461883     0.0260220     0.0141506    0.00746779    0.00381212    0.00187171   0.000875141   0.000395432   0.000165672   6.79422e-05   2.64929e-05   1.00383e-05   3.49341e-06   1.14178e-06   3.46926e-07
  21  21 3980.2817    1.5951  9.5785 10.3402 -0.0007      0.174504  0.1371   0.0124   0.2436    0.0478   0.0000     0.0588794   430.4066       12.1160      -1.62485       15.1068      -7.22057      0.895228       5.11643       1.36522      -8.89466      -5.07544      -1.88003      -1.81794      -2.53709      -2.66283       1.77205     -0.289646      0.282805     0.0844265     -0.256263    0.00702600     -0.134865    0.00599970     0.0170669    -0.0133160    0.00729562   0.000113343   -0.00138127    0.00160281   0.000440599  -0.000408098  -8.35003e-05  -3.52773e-05   1.91847e-05   1.21980e-06  -2.07028e-06   2.71596e-07       6.59704       8.52515       9.27179       9.73650       9.39802       9.06222       8.29525       7.25703       6.23577       5.19114       4.23847       3.28246       2.52992       1.86661       1.35726      0.950257      0.639942      0.428335      0.271229      0.169058      0.101371     0.0604103     0.0333706     0.0181279    0.00968905    0.00483746    0.00241425    0.00109257   0.000512372   0.000216269   9.25370e-05   3.46401e-05   1.32784e-05   4.55640e-06   1.48271e-06   4.50114e-07
  21  22 4125.0646    1.3652 11.9802 10.2386 -0.0024      0.338342  0.1753   0.0103   0.3096    0.0441   0.0000     0.0576307   438.5205       37.1326       12.8518       7.61337      -1.48079      -6.83744       3.61091      -13.5725       4.77868      -2.08082      -3.94760       1.02096     -0.223488       4.08917     -0.107647      0.162404     -0.614083      0.682274      0.424496     -0.177872     -0.240191      0.110718     0.0442330     0.0316121    0.00775171   -0.00427476    0.00301875    0.00321975  -0.000614664  -0.000330985   0.000163487   6.90819e-05  -1.28449e-05  -1.13979e-05   1.43369e-06  -4.00725e-07       7.77839       10.2410       11.2217       11.5153       11.3626       10.8702       9.88482       8.70737       7.55845       6.24516       5.19624       3.96790       3.08162       2.28618       1.62368       1.16065      0.776454      0.516667      0.332499      0.211150      0.122895     0.0738432     0.0412667     0.0227668     0.0119157    0.00603102    0.00291688    0.00138471   0.000626534   0.000270948   0.000110582   4.38018e-05   1.65090e-05   5.78886e-06   1.81738e-06   5.68986e-07
  22   8 2104.8373    0.7724  0.7133  9.9617 -0.0096       6.53956  0.0256   0.0183   0.0499    0.0972   0.0000      0.907663   438.7962      -1.97155       13.3578      -1.50514      -4.50733      -1.38956     -0.162952      -1.24150     -0.269439     -0.788034     -0.793057     -0.655600     -0.421281      0.694392      0.380901     -0.437101    -0.0350566      0.135736      0.100904    -0.0340227   -0.00377994   -0.00632458   -0.00159649   -0.00815635   -0.00168505   0.000662744   -0.00119368  -0.000353288  -1.19468e-05   3.59446e-05   9.90193e-06  -6.69044e-06  -3.08430e-06  -1.59316e-06  -6.85573e-07  -1.27065e-07       1.44652       1.88768       2.11202       2.12325       2.16120       2.06565       1.88981       1.63239       1.45877       1.18425      0.951042      0.776071      0.575312      0.438068      0.344501      0.232904      0.171850      0.113177     0.0725606     0.0429957     0.0303086     0.0175230     0.0102707    0.00562030    0.00323861    0.00159420   0.000817726   0.000445518   0.000198091   8.80618e-05   3.83948e-05   1.78208e-05   6.62532e-06   2.48559e-06   9.17524e-07   3.14797e-07
  22   9 2260.0731    1.0947  0.8824 10.1212 -0.0021       3.83155  0.0317   0.0232   0.0545    0.1467   0.0000      0.720256   438.7766       4.04826       18.5014       3.89360      -2.48287      -3.96854      -3.58303       1.09112       1.68416     -0.825041      -1.40598       1.49710     0.0539524     -0.548231     -0.145776     0.0413712     -0.159495    -0.0290536     0.0560702    -0.0161258    -0.0253122   -0.00719165     0.0353777    0.00258698   -0.00221832    0.00181798   0.000165854  -0.000164114   3.41265e-05   1.12262e-05   1.67234e-05   5.43550e-06   4.16123e-06   3.57832e-06   8.51565e-07  -3.51484e-08       1.90357       2.28599       2.47776       2.42689       2.68219       2.49301       2.17204       2.06619       1.70405       1.52151       1.29570      0.899614      0.738968      0.534724      0.416977      0.326995      0.215430      0.136681     0.0813502     0.0522534     0.0343869     0.0219472     0.0133286    0.00748683    0.00398889    0.00195444    0.00101478   0.000477458   0.000224079   0.000105706   4.26675e-05   1.78464e-05   7.19589e-06   2.79727e-06   9.81043e-07   3.20589e-07
  22  10 2410.9817    1.4569  1.1506 10.2173 -0.0061       3.66522  0.0360   0.0285   0.0645    0.2661   0.0000      0.653020   436.3346       1.52690       12.1563      0.365733      -6.20779     -0.506265      -1.47459     -0.545188      -4.10848      0.949580      0.852587      0.261046     -0.950217      0.764399      0.412530     -0.458190    -0.0831888    -0.0653118    -0.0958307     0.0697529    -0.0349343   -0.00412178    0.00819140    0.00600281   0.000418974   -0.00325980  -0.000736936   0.000784537  -5.70674e-05  -9.82510e-05  -6.89091e-05  -2.52816e-06  -5.89528e-06   5.03439e-06  -3.53333e-07  -7.53454e-07       1.94708       2.45228       2.69328       2.68584       2.54552       2.40334       2.32500       2.08856       1.84257       1.60407       1.33559       1.08931      0.822194      0.600565      0.437479      0.302227      0.204960      0.137839     0.0915957     0.0575031     0.0352040     0.0210972     0.0121593    0.00685100    0.00358216    0.00194067   0.000991961   0.000473234   0.000226981   0.000108165   4.73753e-05   2.04039e-05   7.89149e-06   3.04069e-06   1.08182e-06   3.68121e-07
  22  11 2559.3446    2.0161  1.0514 10.6924 -0.0057       2.73913  0.0317   0.0394   0.0588    0.2384   0.0000      0.605113   439.0455       3.77194       14.2912     -0.646030       1.98708      0.235477      -2.29891      -1.34160       1.05016      -1.04496       1.24366     -0.840894      0.152830      0.446829     -0.268690     0.0196468      0.267491      0.282503     0.0631246     0.0349713     0.0194077     0.0232764    -0.0227034    0.00752944    0.00318451   -0.00355932   -0.00156845  -0.000184766   0.000367952   9.09551e-05  -5.82939e-05  -3.66724e-05   8.72363e-06   3.15517e-06   8.27828e-07  -3.73275e-07       1.66065       2.08619       2.42355       2.43579       2.46447       2.33129       2.05746       1.89647       1.63342       1.35186       1.09079      0.838683      0.653358      0.504427      0.369553      0.261846      0.194039      0.123725     0.0764666     0.0501213     0.0310365     0.0190713     0.0114219    0.00636875    0.00336612    0.00186276   0.000937778   0.000471450   0.000222557   0.000101779   4.13833e-05   1.80844e-05   7.41496e-06   2.83454e-06   9.91726e-07   3.43718e-07
  22  12 2707.2098    2.5532  1.0270 11.1912 -0.0071       1.87037  0.0297   0.0510   0.0564    0.2685   0.0000      0.616415   436.9201       5.41718       16.6844       2.97099      -9.34751      -4.89203       2.15118      -2.21344     -0.829871      -1.82666       1.34718      -1.36246   -0.00431554     0.0566874      0.214059      0.471005      0.246800     -0.159397     0.0202201     0.0244167     0.0443897    -0.0440314    -0.0123888    0.00689706    0.00238460  -0.000818500    0.00197476  -0.000344615  -0.000197669   4.66809e-05   4.66114e-05  -1.36044e-05   8.06151e-06   4.90149e-06   9.78755e-07  -9.06320e-08       1.63036       2.05807       2.24471       2.28704       2.27157       2.23349       2.08632       1.81421       1.53586       1.30078       1.07360      0.844806      0.658372      0.513316      0.355973      0.255018      0.181892      0.123470     0.0811424     0.0534345     0.0321118     0.0196617     0.0107371    0.00620193    0.00344379    0.00174346   0.000887785   0.000460723   0.000210729   9.45407e-05   4.02914e-05   1.81256e-05   7.18534e-06   2.79951e-06   1.01845e-06   3.28214e-07
  22  13 2854.8589    3.2531  0.9827 11.6572 -0.0071      0.862796  0.0308   0.0630   0.0526    0.2594   0.0000      0.615939   439.9550       8.91430       14.3586      0.392838      -3.60478     -0.566478       3.75528     -0.418766      -3.32249    -0.0714352       2.24680      -1.77579     -0.244913      0.208891      0.204294      0.266205    -0.0679934     -0.219053      0.107294    -0.0498350    -0.0210171  -0.000159389   -0.00262111     0.0188843   0.000558076  -0.000210042   0.000156904  -0.000656218  -0.000270535  -5.91227e-05  -4.60740e-05   1.36451e-05  -9.42364e-07  -6.80477e-06   7.81812e-07  -4.42912e-07       1.69527       2.26578       2.38346       2.45337       2.44583       2.31013       2.13950       1.88356       1.67696       1.37354       1.13335      0.892548      0.676014      0.524490      0.379205      0.269927      0.181051      0.124003     0.0833908     0.0514919     0.0314751     0.0188582     0.0109748    0.00611721    0.00353236    0.00172577   0.000958461   0.000434011   0.000206430   9.74227e-05   3.99901e-05   1.84907e-05   6.96032e-06   2.53912e-06   9.95143e-07   3.19583e-07
  22  14 3001.5552    3.7770  1.0063 12.2457  0.0002      0.763368  0.0323   0.0730   0.0537    0.2010   0.0000      0.626425   436.7664       8.55959       14.6749       2.34127     -0.762948      -3.51924      -1.64163     -0.980826       2.01903       1.20708       1.76712      -1.91258     -0.300979      0.341135    -0.0186611     -0.522598     -0.164690     0.0564788    -0.0153053     0.0864158    -0.0214913    0.00128583     0.0128048   -0.00381875    0.00114441   0.000807072   -0.00125499  -0.000663160  -6.98774e-05  -0.000140897   1.73221e-05   1.72067e-05   3.33321e-06  -6.56886e-07  -1.40571e-06   1.01313e-06       1.63839       2.15458       2.25312       2.31987       2.30668       2.18403       2.07950       1.78183       1.69987       1.30061       1.14836      0.889159      0.687556      0.522968      0.377976      0.282459      0.190145      0.127543     0.0801721     0.0523936     0.0321123     0.0190537     0.0112838    0.00619868    0.00343913    0.00174251   0.000887266   0.000449860   0.000214851   9.60155e-05   4.19923e-05   1.75539e-05   6.78325e-06   2.67571e-06   9.46457e-07   3.22993e-07
  22  15 3147.2072    3.9246  1.2824 12.1447 -0.0014       1.00121  0.0392   0.0679   0.0632    0.2098   0.0000      0.498749   439.1140       8.17991       14.0465       2.03909       1.74449       3.97214     -0.590696      -4.00269      -1.15095       1.99812    -0.0912625     -0.691926      0.702784      -1.01330     -0.501803     -0.165293      0.376561    -0.0170707     0.0714937    0.00560630    -0.0283968    -0.0283810   0.000788421    0.00300607   0.000390023   -0.00549926    0.00109259   0.000123664  -3.64991e-05  -3.02607e-05  -3.67591e-05  -4.75499e-06  -9.62629e-06  -5.44401e-06   4.82538e-07   4.65262e-07       2.27112       2.74809       3.11411       3.38827       3.11984       2.90625       2.78465       2.46084       2.05420       1.75865       1.47636       1.12119      0.850039      0.684122      0.484782      0.311206      0.221122      0.160889      0.104296     0.0626166     0.0385718     0.0244471     0.0139004    0.00746808    0.00385085    0.00248440    0.00127127   0.000568510   0.000248277   0.000123225   5.45074e-05   2.45986e-05   9.91484e-06   3.70496e-06   1.17425e-06   3.96780e-07
  22  16 3292.3993    3.7257  1.6807 11.8500 -0.0006      0.603354  0.0419   0.0560   0.0731    0.1617   0.0000      0.362629   438.7134       12.2714       10.5188       5.67246       3.42634     -0.331786       3.53743      -4.32897       3.04969      -1.77180     -0.570795      0.374198    -0.0635269      -1.30936     -0.795556     -0.199126      0.240750     -0.369301     -0.128738     0.0905158    -0.0486253    -0.0355494    0.00184816   -0.00307990   -0.00321087   0.000637204   -0.00251730   3.00139e-05  -0.000156372  -7.81150e-05  -3.58400e-05  -9.62306e-07  -1.39442e-05   4.79031e-06  -1.42869e-06  -7.30849e-07       2.25776       2.77280       2.98276       3.21336       3.16932       2.99563       2.81158       2.48919       2.08935       1.69432       1.44398       1.13373      0.884332      0.661086      0.492576      0.340634      0.235653      0.165567      0.108871     0.0718843     0.0428609     0.0248355     0.0144520    0.00829745    0.00447512    0.00238821    0.00119158   0.000574616   0.000279794   0.000128385   5.69313e-05   2.30935e-05   9.43247e-06   3.52192e-06   1.19306e-06   4.03306e-07
  22  17 3437.4162    3.1123  2.3122 11.8874 -0.0013      0.346369  0.0521   0.0405   0.0874    0.0907   0.0000      0.239268   435.2609       14.5095       13.6728      0.931696       2.42271      -1.36629     -0.668183      -1.39713   -0.00226409      0.793804     -0.396821      -2.95541       1.90168      0.282571      0.257747    -0.0845612      0.139122    -0.0734554    -0.0785400    -0.0598888    0.00568234    -0.0644102     0.0138119    0.00188735    0.00184034   5.93545e-05  -0.000374234  -0.000905691   0.000243300   0.000227128   7.46025e-05   1.52711e-06  -4.70551e-06   2.55855e-06   2.91644e-06   1.81089e-07       2.67297       3.49068       3.66759       3.92791       3.87409       3.81222       3.36166       3.05154       2.50493       2.20731       1.76775       1.42035       1.10578      0.817475      0.600469      0.422956      0.300548      0.200670      0.133983     0.0842139     0.0542022     0.0315426     0.0185566     0.0102949    0.00574931    0.00290542    0.00149263   0.000740346   0.000355266   0.000153653   6.87547e-05   2.85836e-05   1.16457e-05   4.34188e-06   1.58058e-06   5.26932e-07
  22  18 3582.4564    2.5412  3.6787 11.3631 -0.0026      0.629328  0.0677   0.0273   0.1182    0.0703   0.0000      0.134043   441.8511       21.4402       9.29687      -1.97984      -6.75250      -4.06846     0.0388747      -5.07956      -1.99054      -1.66767      0.778148      -1.35170      0.414998      -1.24374       1.25006      0.373517      0.174157      0.164959     -0.244665      0.140348    -0.0147433    -0.0610770    -0.0148576   -0.00269084    0.00478493    0.00222106   -0.00181020   -0.00130502   0.000990726  -7.14185e-05  -0.000135879  -1.22431e-05  -1.47277e-05  -5.09634e-06  -1.85234e-07   3.82641e-07       3.31932       4.29017       4.64873       4.85202       4.72567       4.58443       4.17928       3.83111       3.31780       2.72138       2.21932       1.75982       1.35721       1.06265      0.771666      0.561263      0.384437      0.258973      0.171208      0.107014     0.0662074     0.0393269     0.0227492     0.0131193    0.00727229    0.00381121    0.00196566   0.000971139   0.000465808   0.000209611   9.29812e-05   3.85021e-05   1.56090e-05   5.76481e-06   2.07603e-06   7.07477e-07
  22  19 3727.6236    2.1779  5.1814 10.7697 -0.0010      0.647713  0.0795   0.0200   0.1493    0.0686   0.0000     0.0929844   443.2524       14.4482       24.8661       7.69284      -5.60364      -2.75248      -9.62170      -1.69270       6.65536      -1.80839      -1.02576      -1.45002      -2.36075      -1.00143     -0.631341     -0.633536     -0.283898    -0.0537093     0.0301940      0.166247    -0.0451004     0.0464767    -0.0252804    -0.0279613   -0.00386413   -0.00323567   0.000663482   -0.00153957   0.000275801   3.66998e-05  -7.59733e-05  -1.35957e-05  -1.18993e-05   4.55524e-06  -4.68365e-06  -7.27975e-07       3.95085       5.17376       5.67451       5.95417       5.86538       5.62537       5.04419       4.56885       3.91724       3.25888       2.65318       2.11113       1.63055       1.22600      0.896720      0.638834      0.448837      0.298663      0.196303      0.124767     0.0777766     0.0467697     0.0273654     0.0153302    0.00842219    0.00445450    0.00227689    0.00113781   0.000535419   0.000245086   0.000105810   4.49651e-05   1.75995e-05   6.81694e-06   2.41120e-06   8.19282e-07
  22  20 3872.2634    1.8182  7.6835 10.4451 -0.0001      0.406901  0.1057   0.0146   0.1992    0.0538   0.0000     0.0650238   440.6811       20.3982       10.3830       8.64106       7.45514      -6.99387       5.09673      -2.75985      0.999834      -1.24674      -1.61541      -2.69463       1.66797   -0.00437169      -1.60011      0.377093     0.0214749     -0.820135      0.590865     0.0560054     -0.179122     0.0136287    -0.0332169    0.00770159   0.000842527    0.00743665   -0.00107923   -0.00121056   0.000762324   1.48412e-06  -0.000269926  -2.69243e-05   1.63829e-05  -5.79985e-06  -2.73975e-06   8.46757e-07       5.08383       6.53508       7.06534       7.44968       7.38604       7.05133       6.53264       5.77366       4.98654       4.23473       3.45563       2.80562       2.14305       1.63389       1.17025      0.830006      0.586845      0.397305      0.259810      0.165720      0.105282     0.0614634     0.0361780     0.0202583     0.0109669    0.00581398    0.00294942    0.00147687   0.000695284   0.000316634   0.000136055   5.76856e-05   2.32682e-05   8.99353e-06   3.09097e-06   1.06794e-06
  22  21 4016.9509    1.5413  9.7344 10.3743 -0.0001      0.275987  0.1392   0.0121   0.2504    0.0462   0.0000     0.0605498   444.9362       15.6656      -3.93304       4.25324       6.14654       7.23125      -5.09378      -5.87431      -10.7433      -7.39143      -4.26753       1.06837      -6.94618      -5.39331       2.81757     -0.526033      0.402652     -0.238275    -0.0714016      0.268621    -0.0596800    -0.0826176     0.0308977     0.0341014  -0.000784842    -0.0125815    0.00413609   0.000805622   0.000964993   0.000359800   2.31218e-05   0.000110449  -8.77427e-06  -1.45558e-06  -1.52816e-06   1.49725e-06       6.29872       8.24998       8.94178       9.38591       9.26282       8.79952       8.15767       7.17184       6.40013       5.20861       4.43160       3.46067       2.71381       2.00261       1.49869       1.04657      0.728955      0.496530      0.325805      0.206209      0.130269     0.0774132     0.0448288     0.0258533     0.0139645    0.00741560    0.00376838    0.00186118   0.000904521   0.000395068   0.000183036   7.33958e-05   3.06875e-05   1.11323e-05   3.97277e-06   1.38137e-06
  22  22 4161.5438    1.3101 12.6327 10.2855 -0.0011      0.165724  0.1906   0.0096   0.3206    0.0410   0.0000     0.0601941   434.2961       34.3313       18.8819      -2.76739      -1.84637      0.857299       8.82451      -14.3944      -1.64629       5.99558     -0.998888      0.147687       2.69103      -2.08018      -3.28603     -0.744176       2.21471      0.571850     -0.701542     0.0221353     0.0463345     -0.156444    -0.0134379    -0.0167560    0.00292868   -0.00199786    0.00152411    0.00111354   0.000622152  -0.000222450   0.000255483   3.17369e-05  -3.77077e-05  -1.72019e-05  -6.07911e-06   1.41826e-07       7.84705       10.2369       11.0166       11.5133       11.3519       10.8674       10.0557       8.92633       7.84928       6.67848       5.38802       4.43857       3.34974       2.57174       1.84498       1.32417      0.928633      0.625534      0.409838      0.259631      0.163048     0.0993804     0.0571805     0.0321971     0.0175716    0.00933823    0.00476602    0.00238544    0.00113445   0.000499907   0.000226967   9.29863e-05   3.76477e-05   1.42588e-05   5.09244e-06   1.73421e-06
  22  23 4306.6391    1.0535 15.3625 10.2191 -0.0020      0.254936  0.2645   0.0078   0.4137    0.0370   0.0000     0.0727759   434.1817       32.3720       9.50784      -26.3089       3.74867       25.8363      -2.58647      -7.47038       2.82014       5.56957     -0.166427      -5.23266    0.00521177      -2.69198      0.981774       1.08543      -2.03828      -1.92264     -0.486356      0.358686      0.121426     0.0232544     -0.103051    0.00832624    -0.0197375    -0.0156986   -0.00207558    0.00208724  -0.000968346  -0.000994860  -3.00257e-05   0.000126552  -8.04168e-05   2.08653e-05   1.62384e-05   3.74798e-06       9.80766       12.6056       14.0620       14.4379       14.4949       13.6441       12.6901       11.3747       9.84425       8.26558       6.79850       5.40384       4.24051       3.19281       2.34264       1.68767       1.15302      0.803789      0.523666      0.335282      0.209153      0.125426     0.0732540     0.0417175     0.0230413     0.0123252    0.00623602    0.00318480    0.00147263   0.000690648   0.000296095   0.000129191   4.97122e-05   1.94594e-05   6.70568e-06   2.32927e-06
  23   8 2131.1723    0.8395  0.6259 10.1365 -0.0044       4.90987  0.0236   0.0214   0.0436    0.0866   0.0000      0.959717   442.0229      0.580311       16.5677       1.95075      -5.98860      -3.48607      -2.94040     -0.828633     -0.296901     -0.602644     -0.492045     -0.149889      0.171489      0.619207     -0.480303    -0.0308763   -0.00260446     0.0220471     -0.150585     0.0211863   -0.00718775    -0.0330290    -0.0125813   -0.00204353    0.00163412   0.000980086    0.00101361  -0.000493531   2.79059e-05   6.06450e-05   2.84959e-05   7.80065e-06   8.24829e-06  -1.53974e-06  -5.38201e-07   9.49828e-07       1.47234       1.86822       2.05945       2.12123       1.96458       1.92507       1.82049       1.62524       1.39896       1.20825       1.02567      0.823474      0.654274      0.497808      0.347667      0.248850      0.170675      0.120546     0.0824677     0.0506728     0.0352014     0.0202416     0.0115382    0.00688663    0.00390038    0.00194956    0.00109922   0.000541839   0.000284688   0.000136265   6.27028e-05   2.63473e-05   1.16165e-05   5.01996e-06   1.99056e-06   6.80338e-07
  23   9 2287.5617    1.1756  0.9397 10.0122 -0.0057       3.66281  0.0294   0.0233   0.0549    0.1798   0.0000      0.680063   440.1843       2.97874       20.9478       1.13944       3.21804      -4.28599       1.91428       1.14788       2.70945      -1.35479      0.246633     0.0816743       1.05142    -0.0365589    -0.0154208      0.113785     -0.143989     0.0256015    0.00761048    -0.0501566    0.00734552    -0.0107123     0.0128807     0.0108048    0.00231787   -0.00306981   0.000367248  -0.000817613   0.000164487   5.02503e-05   1.08822e-05  -3.24926e-05   8.71804e-06  -1.19661e-05   5.36734e-07  -4.26025e-07       1.55472       2.01501       2.23196       2.34297       2.24638       2.18264       2.04038       1.74793       1.58741       1.33337       1.10937      0.860044      0.716226      0.500397      0.388987      0.278518      0.189878      0.131910     0.0888209     0.0573081     0.0364768     0.0222001     0.0135281    0.00792352    0.00434964    0.00244445    0.00131761   0.000654623   0.000327281   0.000155336   7.15038e-05   3.32835e-05   1.32619e-05   5.66982e-06   2.23986e-06   7.99246e-07
  23  10 2439.3225    1.6283  1.0091 10.5360 -0.0068       3.58266  0.0312   0.0319   0.0562    0.2046   0.0000      0.620844   437.2407       2.33785       15.0760       1.99837      -1.09644      0.324369      -3.77795      -2.81283      0.693184       1.34164     -0.522674      -1.94923     -0.922315     -0.329126      0.307003     -0.589193      0.119405    -0.0646425     -0.101013     0.0551753    -0.0854365    0.00270023    -0.0181835    0.00612188   -0.00416819    0.00195340  -0.000381527  -0.000381371  -0.000774097   5.77450e-05  -6.77882e-05   2.35324e-06   6.48389e-06  -1.77378e-07  -1.09611e-06   8.32412e-07       1.77522       2.30286       2.45243       2.48589       2.34272       2.40299       2.28692       2.13456       1.81217       1.42693       1.11571      0.831085      0.696794      0.566884      0.443554      0.340193      0.247325      0.162946      0.107837     0.0655923     0.0400063     0.0241511     0.0144155    0.00804448    0.00437580    0.00247842    0.00127785   0.000713330   0.000330548   0.000167119   7.25731e-05   3.37748e-05   1.38180e-05   5.73704e-06   2.19954e-06   8.71510e-07
  23  11 2588.7963    2.1662  0.9792 10.9984 -0.0032       2.46549  0.0285   0.0420   0.0532    0.2048   0.0000      0.566609   438.9513       6.91524       19.3925       1.13788      -2.82233       1.46351      -2.74301      0.705044      -1.05528       1.31083      0.699518      0.235334     0.0337618     0.0272241      0.166481     -0.234823      0.182877      0.140577     0.0138126     -0.101059    -0.0837743     0.0319099    0.00546280   -0.00553590  -0.000552276   -0.00181893  -0.000960629  -2.79646e-06   0.000301920   0.000178596   4.07921e-05   5.53547e-05   3.42429e-06   4.91614e-07  -2.37961e-06  -1.19180e-06       1.52375       1.89741       2.20526       2.14052       2.16183       2.17083       1.89640       1.73117       1.57525       1.26554       1.07250      0.874448      0.651801      0.517103      0.387084      0.273576      0.197782      0.137354     0.0879687     0.0572247     0.0372701     0.0224376     0.0136817    0.00801523    0.00436849    0.00236720    0.00131495   0.000660030   0.000317053   0.000153019   7.27372e-05   3.04114e-05   1.33104e-05   5.54164e-06   2.15265e-06   7.61320e-07
  23  12 2737.7699    2.7035  0.9951 11.3418 -0.0034       2.28561  0.0322   0.0519   0.0519    0.2213   0.0000      0.578979   435.9072       6.00556       13.3687     -0.738543      -1.23860      0.313241       1.25196      -2.24989       2.75440    -0.0753902      0.413271     -0.494640       1.36057     -0.628188      0.113165      0.147697     0.0750128    -0.0797988    -0.0118721     0.0661438     0.0227208     0.0168861     0.0164374   -0.00567263   -0.00763710  -0.000974222  -0.000740509   -0.00144795  -1.93641e-05   4.04889e-05   0.000150245   5.72550e-05  -8.54514e-07  -5.68213e-06   2.48578e-06   3.08116e-07       1.70575       1.99373       2.49248       2.56776       2.24742       2.35917       2.29186       1.80451       1.61675       1.49241       1.12076      0.855004      0.763135      0.559808      0.370939      0.303008      0.220992      0.132364     0.0939567     0.0652802     0.0383847     0.0230792     0.0147038    0.00887027    0.00444008    0.00246378    0.00151004   0.000735111   0.000330695   0.000170123   8.56266e-05   3.41239e-05   1.42816e-05   5.96272e-06   2.57977e-06   9.83910e-07
  23  13 2886.2480    3.3632  0.9997 11.7454 -0.0044       2.55831  0.0310   0.0652   0.0522    0.2691   0.0000      0.670709   437.6359       6.77384       16.1416      0.302453      -2.44622    -0.0669032     -0.451528      -4.50572      0.563427      -1.49629      0.758383     -0.865399      0.912086     -0.185469     -0.338656     -0.751792     -0.172973     0.0426696     0.0264959    -0.0788175    -0.0302279     0.0596202    0.00961846   -0.00610781    0.00182582  -0.000680665   0.000156174  -0.000552535  -0.000101195   0.000129595  -2.15865e-05  -3.72889e-05   1.92120e-05  -4.10792e-06  -1.83629e-06  -3.06077e-07       1.69057       2.09184       2.27428       2.34517       2.28684       2.43030       2.14012       1.93782       1.63082       1.35999       1.07796      0.886501      0.724979      0.550250      0.401889      0.292147      0.218539      0.146221     0.0997069     0.0662922     0.0415214     0.0251278     0.0152452    0.00837245    0.00469902    0.00244887    0.00136962   0.000706441   0.000330413   0.000164916   7.53807e-05   3.28468e-05   1.30047e-05   5.61131e-06   2.18024e-06   9.02016e-07
  23  14 3033.5762    3.9396  1.0081 12.3809 -0.0055      0.420879  0.0319   0.0759   0.0537    0.2273   0.0000      0.622417   438.4478       8.87294       13.7123       3.78765      -1.06815      -3.90104     -0.928354      -2.55331     -0.655303     -0.850833       1.14088      0.393130      -1.02044      0.437908      0.527384     -0.107188    -0.0660582    -0.0207827    -0.0522790    -0.0391507     0.0500723    -0.0311947   0.000172335    -0.0204241   -0.00128412   0.000291678  -0.000341369   0.000362396  -0.000274537   5.81898e-06  -3.15452e-05   2.14347e-05  -4.09519e-06   5.38950e-06   2.45234e-06  -5.51323e-07       1.64113       2.11471       2.18920       2.30779       2.33739       2.18208       2.04939       1.90938       1.62202       1.41807       1.10770      0.929749      0.737535      0.555479      0.408371      0.303498      0.220678      0.148254     0.0988692     0.0614977     0.0394644     0.0257067     0.0151217    0.00892260    0.00477942    0.00253807    0.00141057   0.000743198   0.000357476   0.000179739   7.97746e-05   3.51742e-05   1.44089e-05   6.29101e-06   2.14075e-06   8.50531e-07
  23  15 3179.8537    3.9384  1.2392 12.4101 -0.0033      0.477315  0.0357   0.0699   0.0627    0.2013   0.0000      0.510685   439.3040       7.80108       11.3241       7.84404      -3.94827      0.917138      -3.00045      -1.86085      0.581277      -1.03789       1.55828      -1.34462      0.722294     -0.432079      0.621137     -0.379021     -0.506955    -0.0506179      0.169583     -0.174925    -0.0587148     0.0260661  -0.000733250   -0.00447919   -0.00924899   0.000666957  -0.000141516  -0.000333769   0.000350783   1.46199e-05  -0.000150622  -3.74337e-05  -1.28591e-05  -3.34994e-06  -3.26091e-06   1.14822e-06       1.79026       2.22380       2.30359       2.40375       2.44090       2.41587       2.28851       1.98406       1.71711       1.46237       1.26922       1.04666      0.764733      0.616160      0.445803      0.325299      0.235921      0.163266      0.106915     0.0695693     0.0450456     0.0280241     0.0172553     0.0100014    0.00534155    0.00285257    0.00153171   0.000771896   0.000361149   0.000181871   8.31726e-05   3.69624e-05   1.55143e-05   6.77593e-06   2.55040e-06   9.15373e-07
  23  16 3325.7132    3.4436  1.8611 12.0091 -0.0014      0.512719  0.0435   0.0481   0.0757    0.1071   0.0000      0.295732   439.5514       10.9182       15.6698      0.990995      -3.65789      0.143435       1.91968      -6.46479       2.77903      -2.13102     -0.418153      -1.27367       2.14391     -0.844096     0.0100155     -0.497130     -0.339134    -0.0167091     -0.131394    0.00570671    0.00499132     0.0622333     0.0110294    0.00167322   0.000718871   -0.00123802   0.000924894  -0.000329752  -0.000203005  -6.49252e-05  -3.16049e-05   4.46382e-05  -1.62055e-05  -1.39461e-05  -4.76608e-06   1.10079e-07       2.23761       2.97291       3.28858       3.45050       3.33965       3.19797       2.95188       2.63344       2.30272       1.84894       1.57456       1.23048      0.937379      0.742798      0.537111      0.397234      0.278548      0.191952      0.126244     0.0813736     0.0512334     0.0318685     0.0192508     0.0109314    0.00622677    0.00342075    0.00178593   0.000924397   0.000465913   0.000218604   0.000101182   4.55162e-05   1.97662e-05   7.91160e-06   3.09669e-06   1.12902e-06
  23  17 3471.5781    2.9905  2.7175 11.6018 -0.0032      0.812681  0.0536   0.0349   0.0960    0.0762   0.0000      0.181063   435.4767       12.6139       9.88524       1.16793      -7.62036      -4.09889      -7.10354      -4.84675      0.539331     -0.253200       4.75042     -0.813116       1.92822     -0.344445       1.12986     0.0528261      0.216834      0.169373     -0.369151     -0.120411      0.133404     -0.104083    0.00549649    0.00500992    0.00476293    0.00161934   -0.00172816   0.000800244   0.000534171  -0.000144094   2.22042e-05   0.000134210   4.54960e-05  -1.64560e-05  -4.88237e-06  -1.81730e-06       2.68323       3.45193       3.70587       3.77442       3.79496       3.56468       3.32600       3.04095       2.63868       2.34432       1.96002       1.58070       1.23528      0.943526      0.687888      0.479705      0.345130      0.234955      0.157197      0.102134     0.0654488     0.0405439     0.0238542     0.0139462    0.00781840    0.00428414    0.00224221    0.00117208   0.000571752   0.000269954   0.000125987   5.24163e-05   2.37016e-05   9.50812e-06   3.77036e-06   1.37134e-06
  23  18 3617.3096    2.4684  4.1060 11.2215 -0.0025      0.903360  0.0709   0.0247   0.1211    0.0625   0.0000      0.119651   436.5339       20.1974       16.9008       8.29771       1.18819      -10.5400       2.82523      -6.84692       1.35576      -9.86196       5.88787      -2.30531      0.249800     -0.148591     -0.451613     -0.703269     -0.521948      0.421979     -0.129037     0.0561534     -0.134031    -0.0175344    -0.0897898     0.0241271     0.0240034    -0.0113433   -0.00126652  -0.000123422    0.00136622  -0.000501449   0.000145654  -5.64016e-05  -1.91485e-05  -1.05465e-05   7.09333e-07  -5.51297e-07       3.35320       4.45181       4.78595       5.00865       4.96670       4.79991       4.50182       3.93460       3.47419       2.86359       2.47966       1.90951       1.56090       1.17363      0.852698      0.617832      0.436474      0.302328      0.203918      0.135277     0.0849738     0.0523757     0.0316205     0.0179771     0.0101826    0.00549595    0.00296064    0.00153871   0.000740103   0.000365511   0.000165814   7.46586e-05   3.09092e-05   1.30209e-05   4.93130e-06   1.90362e-06
  23  19 3762.6633    2.0690  5.8805 10.6488 -0.0021      0.617619  0.0865   0.0180   0.1560    0.0647   0.0000     0.0823064   443.6147       20.5662       12.5257       6.72900      -4.95581      -1.16884       4.51337       1.04461      -2.99075      -7.03751      -2.57009      -1.91313     -0.736241      -1.74732       1.80655       1.54638     -0.857848     0.0262227     0.0219345     -0.413954    -0.0407084    -0.0155745    -0.0404643    0.00436595   -0.00850736   -0.00814962  -0.000442633   -0.00110973   0.000445472  -0.000348734   1.82259e-05   0.000145184   1.60014e-05  -2.84310e-05   7.47419e-06  -2.65637e-06       4.04246       5.24611       5.68592       5.85633       6.00029       5.64146       5.23078       4.80529       4.07940       3.58295       2.89013       2.38597       1.85802       1.42260       1.04559      0.766233      0.543654      0.369632      0.250688      0.163194      0.103209     0.0643238     0.0382985     0.0226507     0.0123418    0.00693796    0.00362793    0.00186581   0.000935902   0.000439650   0.000207596   9.13656e-05   3.87534e-05   1.53314e-05   6.10935e-06   2.23316e-06
  23  20 3907.8439    1.7095  7.9773 10.5158 -0.0019      0.282150  0.1111   0.0135   0.2017    0.0476   0.0000     0.0651134   435.9212       39.7754       26.9879       3.76959      -3.04438      -4.58906       4.86537      -13.5864      -8.79628       1.04305      -2.37712      -4.72752      -3.46425     -0.547490      -1.07925     -0.508575       1.40741      -1.10860     -0.545703     0.0577641     -0.309602     -0.125346    -0.0715977     0.0187310    0.00363632   -0.00351150    0.00846268   -0.00258513   -0.00185795   0.000457941   0.000343750   7.09425e-06  -9.08463e-05   1.74847e-05   2.97993e-07   2.16273e-06       4.99576       6.51518       7.00657       7.49908       7.48734       7.08736       6.65409       5.93880       5.17919       4.39345       3.63299       2.94374       2.30477       1.78210       1.30935      0.950093      0.679552      0.466505      0.315524      0.206837      0.131255     0.0811004     0.0484726     0.0284086     0.0159318    0.00872234    0.00469031    0.00241743    0.00118170   0.000572919   0.000267138   0.000115766   4.96462e-05   2.02301e-05   7.80878e-06   2.90418e-06
  23  21 4053.0303    1.4594 10.5714 10.3678 -0.0008      0.212157  0.1511   0.0109   0.2615    0.0428   0.0000     0.0587852   425.4280       24.3324       15.9238       8.16071       10.5448       2.28695       7.13367      -3.25694       7.85059       3.93178      -6.90979      -3.43229     -0.210603       2.35124      -1.12654     -0.855905      0.256804      0.275113     -0.142919     -0.590541     -0.112594    -0.0400038     0.0126362     0.0155059    -0.0158734    0.00112775    0.00388384   0.000547006  -0.000160057   0.000757737   0.000112848   0.000301168   3.92469e-05  -4.91311e-05  -4.09242e-06  -4.31364e-06       6.29071       8.23468       9.15398       9.54173       9.51832       9.05374       8.40024       7.47551       6.65220       5.58180       4.63121       3.71906       2.97313       2.21809       1.68637       1.19474      0.850007      0.590004      0.399042      0.260553      0.164943      0.103810     0.0609231     0.0362289     0.0202731     0.0112271    0.00602407    0.00310045    0.00155342   0.000736858   0.000343503   0.000151199   6.52206e-05   2.65174e-05   1.01162e-05   3.73737e-06
  23  22 4198.4095    1.2177 13.2085 10.3323 -0.0023      0.226594  0.2090   0.0087   0.3426    0.0374   0.0000     0.0651826   438.7205       28.7729      -16.4710      -8.46828      -1.76441      -4.86878      -21.4853      -12.5170       8.29301      -5.37204      -8.66392      -2.89123      -1.93080       2.26033      -2.05611      -2.09507      0.107911      0.888053     -0.290034     0.0596039      0.457858     0.0216068    -0.0230950     0.0288788     0.0299827    -0.0136639  -0.000800214    0.00884532   -0.00128659  -0.000431926   0.000478608  -0.000325332  -9.35680e-05   2.72529e-05   1.01360e-05   2.90642e-06       7.93657       10.5270       11.5828       12.0038       12.1134       11.3220       10.8136       9.52085       8.43433       7.02994       5.78107       4.77056       3.68750       2.85709       2.12362       1.53407       1.10338      0.760567      0.511574      0.333869      0.212540      0.132244     0.0803368     0.0456093     0.0264754     0.0141520    0.00769048    0.00402388    0.00196266   0.000968316   0.000442397   0.000197600   8.41241e-05   3.49208e-05   1.28256e-05   4.90754e-06
  23  23 4342.9711    0.9912 15.0503 10.2779 -0.0011      0.104067  0.2645   0.0076   0.4151    0.0350   0.0000     0.0758123   449.6700       11.5550      -2.75554      -5.96216       17.3618      -4.60143      -4.72196      -21.3146       1.21327     -0.174519     -0.967372      -4.30470       1.86267       2.37946      -1.53457       4.36814      -1.94731       1.66903     -0.247623     0.0518033      0.249932    -0.0556917      0.181759     0.0763834   -0.00647006    0.00599722    0.00631565    0.00417035   -0.00191288   -0.00201583   3.29243e-05   0.000397876   8.70890e-05  -6.80687e-05   1.12269e-05   8.41167e-06       9.55985       12.5576       13.5931       14.2410       14.3215       13.8715       12.6433       11.5055       9.83076       8.41514       7.05682       5.69199       4.48443       3.42751       2.54877       1.82109       1.30429      0.908203      0.617969      0.406424      0.258985      0.161757     0.0973110     0.0564745     0.0318924     0.0174456    0.00945010    0.00478930    0.00242327    0.00113379   0.000534901   0.000235138   0.000101535   4.10207e-05   1.57123e-05   5.71527e-06
  24   8 2156.8414    0.8618  0.7740 10.0719 -0.0026       5.09499  0.0276   0.0185   0.0471    0.1030   0.0000      0.895400   439.9314      -2.68808       16.4334     -0.119959      -2.31077      -3.00777     -0.478510      0.466203    -0.0578004     0.0942385      0.159760     -0.139547     -0.708989     -0.837995      0.771164     -0.353766    -0.0611049     -0.295299    -0.0392812    -0.0991862    -0.0134167  -0.000961744     0.0170857   -0.00929754    0.00392134    0.00105201   -0.00121964  -0.000362627   0.000277379   5.36548e-05   0.000109139  -3.96039e-05  -2.32752e-05  -1.06905e-05  -2.74802e-06  -4.82909e-07       1.47165       1.86940       2.06835       2.05046       2.20430       2.03754       1.89386       1.68396       1.46679       1.32725       1.07459      0.878421      0.675203      0.529273      0.405521      0.292273      0.219150      0.146789     0.0970331     0.0679447     0.0422051     0.0270096     0.0166374     0.0102250    0.00591287    0.00351971    0.00184491   0.000977366   0.000499461   0.000237641   0.000118443   5.45226e-05   2.41925e-05   1.02213e-05   4.22421e-06   1.67695e-06
  24   9 2314.4517    1.2891  0.9282 10.1856 -0.0043       3.73132  0.0273   0.0252   0.0519    0.1603   0.0000      0.689830   440.1561       1.66256       17.8819       2.18403      -8.42740      -1.28666      0.164231       2.75252     -0.231504      0.437386       1.71407     -0.763269     0.0541205    -0.0884020     -0.300270     -0.394573    -0.0663358   -0.00816622    -0.0766221     0.0886959     0.0282584    -0.0319977    0.00449136    0.00402638   -0.00724851  -0.000278353   -0.00165740   -0.00100063   0.000459765   3.76092e-05  -1.59864e-05  -3.59132e-05   7.50378e-06  -1.61128e-05  -5.26039e-06   1.90095e-07       1.42145       1.77485       1.90706       1.98535       2.00777       1.95957       1.78714       1.64075       1.42176       1.22295       1.04570      0.889673      0.678543      0.537036      0.385619      0.282858      0.202530      0.136971     0.0975440     0.0674048     0.0451069     0.0273403     0.0167043     0.0100028    0.00589410    0.00327864    0.00182397   0.000953070   0.000482596   0.000234794   0.000119224   5.50841e-05   2.52979e-05   1.03082e-05   4.38073e-06   1.71843e-06
  24  10 2467.1445    1.7025  0.9998 10.5939 -0.0038       2.11672  0.0325   0.0319   0.0528    0.2039   0.0000      0.663015   438.4293      0.806622       15.1534       1.54119      -4.34597     -0.828814     0.0643202     -0.321629      0.840723      -1.28967     -0.231362      0.610913   0.000935194     -0.447541     -0.148357     -0.173190     -0.115862    -0.0838986     -0.311045    -0.0819367    0.00949001    -0.0519450    -0.0121406   -0.00347242   -0.00478107  -0.000701611    0.00394995   0.000361621   0.000183709   0.000215069   2.74020e-06  -6.28904e-05  -7.14945e-06   1.02988e-05  -7.55457e-07   2.53403e-06       1.50371       2.02139       2.20012       2.29065       2.27134       2.22115       1.98759       1.91525       1.55773       1.40373       1.09576      0.899993      0.732897      0.561531      0.424850      0.331939      0.221767      0.168333      0.107105     0.0727887     0.0481511     0.0287756     0.0176733     0.0109548    0.00583819    0.00369777    0.00185695    0.00101755   0.000539387   0.000262539   0.000131250   6.48985e-05   2.51530e-05   1.29119e-05   4.56483e-06   1.96656e-06
  24  11 2617.8352    2.1919  1.1663 10.4962 -0.0021       2.36526  0.0335   0.0391   0.0576    0.3543   0.0000      0.561919   438.0988       2.34587       14.1313       1.75899      -2.97255      0.563475     -0.465845       1.98290     -0.137660     -0.335273      0.732074    -0.0490727      -1.32787     -0.178985     -0.298986      0.109566      0.309223    0.00827068      0.146911     0.0192701     0.0597223     0.0203449     0.0279311     0.0124397   -0.00250083   0.000376464    0.00399747    0.00215375  -0.000366048   0.000160068  -7.86170e-05   0.000110566  -3.70956e-05   4.81701e-06   5.00043e-06  -2.90212e-06       1.60469       2.09302       2.30269       2.42844       2.40981       2.28331       2.18522       1.90384       1.67106       1.42614       1.21468      0.969523      0.776323      0.588983      0.431297      0.331367      0.233465      0.165036      0.109654     0.0751988     0.0461453     0.0308812     0.0189606     0.0116360    0.00643307    0.00374628    0.00202218    0.00104910   0.000555741   0.000269981   0.000131126   6.25624e-05   2.76393e-05   1.24932e-05   4.93185e-06   1.98006e-06
  24  12 2767.8232    2.8153  1.1246 11.5116 -0.0046       1.26807  0.0326   0.0503   0.0577    0.2319   0.0000      0.580567   439.9732       6.61648       11.8452       4.12754      -1.73827      -2.28262      0.579268     -0.462868      0.763312      -2.10619       1.04310      0.386984     -0.244380      -1.63669      0.478053     -0.153122      0.255992     0.0143821  -0.000335191    -0.0495958    -0.0464419   -0.00999709    -0.0179498   -0.00684179   -0.00302096   -0.00148992   -0.00141759   0.000529058  -0.000215047  -0.000373721   6.34042e-05   9.68504e-05   4.71595e-05  -2.37971e-06   5.86466e-06  -4.02707e-06       1.51736       2.06181       2.19371       2.48127       2.30801       2.35888       2.03451       1.91039       1.60852       1.39987       1.15188      0.943828      0.727058      0.576562      0.422513      0.308641      0.220642      0.159855      0.108027     0.0695199     0.0463318     0.0289093     0.0187063     0.0109213    0.00647851    0.00338584    0.00197284    0.00107188   0.000542873   0.000271034   0.000129319   6.12536e-05   2.62165e-05   1.17645e-05   4.86595e-06   2.01741e-06
  24  13 2917.0759    3.4230  0.9694 12.1981 -0.0092       1.19124  0.0286   0.0672   0.0539    0.2085   0.0000      0.646289   438.1233       7.64109       19.0379       2.59631      -3.79595       1.72153     -0.939131      -3.56002       2.18846     0.0184845     -0.384953     -0.568306     -0.491936      0.801401     -0.201037      0.215089      0.272601     -0.201798     0.0573141    -0.0776216    0.00480248    0.00900939    -0.0208659    -0.0166713    0.00581421   -0.00164200    0.00175614   -0.00138296  -0.000607658   0.000302814   8.76484e-05  -0.000116876   3.17020e-05   1.90406e-05  -4.85418e-06   5.93529e-07       1.59760       1.92132       2.05263       2.21464       2.18568       2.02704       1.90136       1.75761       1.63648       1.40943       1.10875      0.896167      0.759272      0.594713      0.421860      0.309328      0.229413      0.164782      0.106923     0.0693439     0.0437855     0.0289265     0.0172700     0.0105539    0.00580636    0.00329342    0.00181230    0.00101097   0.000547587   0.000279274   0.000133310   5.89997e-05   2.49893e-05   1.03538e-05   4.37572e-06   1.73308e-06
  24  14 3065.1216    4.0081  1.1046 11.8939 -0.0051    -0.0174945  0.0341   0.0711   0.0529    0.3430   0.0000      0.616616   442.8150       6.36790       15.6765       6.26155     -0.370973     -0.794330     -0.442316      -3.27241       4.95383       1.35143      0.709614     -0.813527     -0.381596     0.0358394      0.306812     -0.634220     0.0112286     -0.121417     -0.112047     0.0370764     0.0309278     0.0463636   -0.00636494    -0.0120252     0.0104746   -0.00684384    0.00115618   0.000562226  -0.000643861   5.24814e-05  -0.000118465  -6.14770e-05   5.41002e-05   1.12290e-05  -7.80677e-07  -4.94619e-07       1.67252       2.15368       2.32608       2.47826       2.51236       2.27905       2.16902       1.99710       1.73599       1.48509       1.25136       1.03131      0.827465      0.616190      0.457889      0.326290      0.247005      0.167764      0.112466     0.0737153     0.0495333     0.0319525     0.0192243     0.0113671    0.00695519    0.00374710    0.00203759    0.00105125   0.000547518   0.000294362   0.000140571   6.37612e-05   2.94423e-05   1.15448e-05   5.13644e-06   2.03821e-06
  24  15 3212.1210    3.7819  1.4565 12.4163 -0.0025      0.437505  0.0378   0.0604   0.0658    0.1483   0.0000      0.405364   437.2459       13.8001       11.1531      0.798247      -6.28354      0.629902      0.774688      -1.60762       2.57476      -1.31961      -1.42729      -1.09169       1.34364     -0.203474     -0.206210     -0.424205      0.395670     -0.195985     -0.133654     -0.142319   -0.00735861    -0.0174389     0.0197110  -0.000181784    -0.0116114    0.00127909   -0.00271448   0.000196727  -0.000653713  -2.33179e-05   0.000212304  -5.23122e-05  -5.27642e-05  -1.93242e-05   4.07033e-06  -2.02865e-06       1.86080       2.45919       2.66306       2.89024       2.81902       2.78728       2.49564       2.22345       1.94735       1.65050       1.33153       1.12395      0.831988      0.663585      0.496029      0.374060      0.256091      0.185482      0.125669     0.0845415     0.0538603     0.0346853     0.0209300     0.0129917    0.00744269    0.00411351    0.00236107    0.00122879   0.000640273   0.000301343   0.000149274   6.91465e-05   3.12775e-05   1.35471e-05   5.56803e-06   2.18671e-06
  24  16 3358.6449    3.3825  1.9662 11.9285 -0.0068      0.632294  0.0450   0.0447   0.0753    0.1049   0.0000      0.268476   438.3747       13.3079       9.81119       4.09132       3.12868       1.78326      -8.51324      -1.04737      0.581876      -5.35784      -1.03034     -0.571852      -1.39785     -0.941629     -0.147845    -0.0420957     -0.475703     0.0909662      0.102185  -0.000168189    -0.0128660    -0.0261856    -0.0113481     0.0150743   -0.00703335   0.000405138   6.82594e-05  -0.000621001   0.000972333  -0.000197193   3.66505e-05   9.18294e-05   7.98810e-06  -4.79037e-06  -5.64719e-06   3.97994e-08       2.17229       2.76693       2.96227       3.09260       3.04788       2.99434       2.82421       2.44987       2.24560       1.96424       1.60481       1.33352       1.06222      0.794059      0.608285      0.450754      0.323320      0.224496      0.151780      0.101604     0.0622516     0.0428790     0.0253545     0.0155199    0.00882150    0.00518643    0.00268235    0.00143402   0.000739321   0.000376795   0.000175080   8.18171e-05   3.64960e-05   1.61497e-05   6.47316e-06   2.52210e-06
  24  17 3505.1076    2.8463  2.9853 11.5172 -0.0017      0.465492  0.0564   0.0309   0.0953    0.0743   0.0000      0.162510   439.4750       13.6855       7.65005       3.80176      0.306837      -2.56699     -0.496023       3.79357     -0.786787      -2.73182      -2.29352     -0.891371      -2.20108      -1.06640     -0.131684     -0.686424      0.152250      0.109516     0.0406989     0.0850472      0.115266    -0.0454435   -0.00811463     0.0171011    0.00839434    0.00121408   -0.00634031   5.05026e-05   0.000646610   0.000141808   3.47835e-05   6.04704e-05   2.13642e-05  -7.15656e-06  -3.06079e-06   1.31577e-07       2.57250       3.37951       3.74757       3.85588       3.91400       3.73395       3.47506       3.15099       2.77121       2.36675       1.94967       1.57466       1.26747      0.979494      0.737845      0.544391      0.391112      0.274718      0.188812      0.122746     0.0807422     0.0514138     0.0304054     0.0184651     0.0108120    0.00599378    0.00335730    0.00175001   0.000923048   0.000462170   0.000221742   0.000104267   4.52039e-05   1.98920e-05   8.21188e-06   3.33800e-06
  24  18 3651.5229    2.3930  4.1177 11.2224 -0.0014      0.739681  0.0673   0.0233   0.1223    0.0587   0.0000      0.116846   438.6682       20.3818       14.9070       5.67202       1.91045      0.797560      -6.28607      -3.10072      -1.29813      -3.50212     -0.550253     -0.208847      -1.72541      0.222573      0.550347     -0.776914      0.482422      0.571081     -0.201463      0.276026     -0.248023    -0.0141648    -0.0256408    0.00981057    -0.0176430    0.00723732    0.00161739    0.00123792  -0.000405371   0.000239766   0.000115711  -0.000157415   9.24477e-05  -3.32766e-05  -2.18508e-06   2.42217e-06       2.99767       4.00679       4.25002       4.61738       4.48632       4.35218       4.04297       3.71068       3.20411       2.80619       2.31598       1.93588       1.50794       1.17999      0.867207      0.653879      0.467042      0.326176      0.221882      0.148896     0.0971056     0.0613692     0.0375173     0.0227898     0.0131439    0.00753985    0.00407787    0.00218538    0.00112336   0.000568382   0.000275331   0.000131611   5.70466e-05   2.56242e-05   9.99369e-06   4.11636e-06
[truncated: 1,523,458 more chars]
