# Supplementary material for: Global-Mode Analysis of Full-Disk Data from the Michelson Doppler Imager and the Helioseismic and Magnetic Imager
Source: Sol Phys. 2018 Jan 31;293(2):29. doi: 10.1007/s11207-017-1201-5 (PMC6566312; doi:10.1007/s11207-017-1201-5)
Supplement: Supplementary file 2 — (TAR 362.4 MB) [file 11207_2017_1201_MOESM2_ESM.tar › HMI/hmivw72d.7984]

   0  14 2093.5090    0.8218  1.0718  4.9294  0.0000  0.1403   0.1182   0.4716  127.2016   0.0000    -0.0000       0.00000       0.00000       0.00000       0.00000       0.00000       0.00000       0.00000       0.00000       0.00000       0.00000       0.00000
   0  15 2228.9228    1.0188  0.4280 10.8567  0.0000  0.0848   0.2372   0.3712    0.4670   0.0000    -0.0000       0.00000       0.00000       0.00000       0.00000       0.00000       0.00000       0.00000       0.00000       0.00000       0.00000       0.00000
   0  16 2362.7320    1.3775  0.8088  0.5198  0.0000  0.1225   0.2007   0.3232 1000.0000   0.0000    -0.0000       0.00000       0.00000       0.00000       0.00000       0.00000       0.00000       0.00000       0.00000       0.00000       0.00000       0.00000
   0  20 2899.2177    3.3788  0.7069  1.8972  0.0000  0.1192   0.4830   0.2628 1000.0000   0.0000    -0.0000       0.00000       0.00000       0.00000       0.00000       0.00000       0.00000       0.00000       0.00000       0.00000       0.00000       0.00000
   0  24 3439.0834    2.5056  0.3905 14.0438  0.0000  0.1107   0.5743   0.2978    0.3267   0.0000    -0.0000       0.00000       0.00000       0.00000       0.00000       0.00000       0.00000       0.00000       0.00000       0.00000       0.00000       0.00000
   1  12 1885.0705    0.5243  0.2465  9.4957  0.0000  0.0818   0.0685   0.0832    0.1777   0.0000   484.8795       47.1633       0.00000       0.00000       0.00000       0.00000       55.6079       72.6529       0.00000       0.00000       0.00000       0.00000
   1  15 2291.8618    1.1503  0.8167 10.0696  0.0000  0.0742   0.1034   0.2650    0.5489   0.0000   246.7029       9.67488       0.00000       0.00000       0.00000       0.00000       99.7429       48.2886       0.00000       0.00000       0.00000       0.00000
   1  17 2559.1259    1.8702  1.3922 10.3271  0.0061  0.1074   0.1483   0.3724    1.4595   0.0000   524.0900       87.6591       0.00000       0.00000       0.00000       0.00000       126.021       72.7481       0.00000       0.00000       0.00000       0.00000
   1  18 2693.3744    2.3484  1.1736  7.9533  0.0000  0.0887   0.1808   0.3670   27.2276   0.0000   436.5445      -75.7388       0.00000       0.00000       0.00000       0.00000       108.939       58.6746       0.00000       0.00000       0.00000       0.00000
   1  19 2828.3673    3.1267  0.9603  2.6435  0.0000  0.0811   0.2587   0.2388 1000.0000   0.0000   375.6479       85.7511       0.00000       0.00000       0.00000       0.00000       103.469       59.7427       0.00000       0.00000       0.00000       0.00000
   1  20 2963.4299    3.9330  1.0650 -2.2422  0.0000  0.0873   0.3018   0.2676 1000.0000   0.0000   385.3045       106.133       0.00000       0.00000       0.00000       0.00000       108.449       54.0263       0.00000       0.00000       0.00000       0.00000
   1  21 3098.2981    3.8747  1.2221  4.4484  0.0000  0.0961   0.2852   0.2926 1000.0000   0.0000   543.8542      -105.608       0.00000       0.00000       0.00000       0.00000       127.468       66.6879       0.00000       0.00000       0.00000       0.00000
   1  22 3233.3575    3.5782  1.2745 11.3297  0.0000  0.0998   0.2742   0.3464    3.1470   0.0000   306.5206       40.9060       0.00000       0.00000       0.00000       0.00000       120.931       73.7284       0.00000       0.00000       0.00000       0.00000
   1  23 3368.6477    3.4046  2.2202 10.9775 -0.0045  0.1439   0.2073   0.5297    2.4343   0.0000   532.6738       217.198       0.00000       0.00000       0.00000       0.00000       176.822       104.745       0.00000       0.00000       0.00000       0.00000
   1  24 3504.4650    2.8469  2.6268 11.8402 -0.0218  0.1714   0.1817   0.5613    0.7504   0.0000   626.4969       213.754       0.00000       0.00000       0.00000       0.00000       174.739       122.445       0.00000       0.00000       0.00000       0.00000
   1  25 3640.3334    2.2741  3.4555 11.5714 -0.0183  0.1985   0.1697   0.7881    0.7398   0.0000   572.7875       312.983       0.00000       0.00000       0.00000       0.00000       271.092       137.460       0.00000       0.00000       0.00000       0.00000
   1  27 3914.0507    1.7287  6.7037  9.2097 -0.0020  0.3410   0.0581   1.0146    1.2242   0.0000  -554.9197       33.5404       0.00000       0.00000       0.00000       0.00000       402.528       257.962       0.00000       0.00000       0.00000       0.00000
   2  12 1945.7727    0.5636  0.3908  9.6223  0.0000  0.0492   0.0591   0.1271    0.2112   0.0000   427.0188      -15.2326       17.4740       6.85608       0.00000       0.00000       33.1811       30.0166       18.7214       6.71766       0.00000       0.00000
   2  13 2082.1084    0.7474  0.4450  9.7456  0.0000  0.0403   0.0659   0.1247    0.2330   0.0000   420.7334      -13.9030       11.4981      -7.71503       0.00000       0.00000       28.4192       25.1972       12.6549       5.20898       0.00000       0.00000
   2  14 2217.6462    0.9697  0.5964 10.2462  0.0000  0.0609   0.0862   0.1894    0.2657   0.0000   444.9907      -29.5260     -0.752569       2.76926       0.00000       0.00000       41.6550       35.9714       22.8001       7.38913       0.00000       0.00000
   2  15 2352.1635    1.3308  1.0232  8.1268  0.0000  0.0664   0.0751   0.1815    3.3802   0.0000   517.8984      -4.98517       1.27814       6.77421       0.00000       0.00000       39.0376       40.9894       19.7544       10.5267       0.00000       0.00000
   2  16 2485.8881    1.7661  1.2061  8.7175  0.0000  0.0676   0.0982   0.2344    4.3243   0.0000   516.0591       6.03237      -36.8774       2.22973       0.00000       0.00000       51.6448       41.5867       23.3853       8.22725       0.00000       0.00000
   2  17 2619.7797    2.2904  0.8569 10.4389  0.0028  0.0607   0.1424   0.1601    1.1338   0.0000   430.1444       41.1567       13.3864      -5.42914       0.00000       0.00000       48.5804       37.5765       20.3517       6.86987       0.00000       0.00000
   2  18 2754.6312    2.6892  0.9147 11.2022  0.0000  0.0963   0.1599   0.1600    0.7580   0.0000   434.1839      -2.05413       47.6121       1.91100       0.00000       0.00000       57.3196       46.6433       43.1897       13.9195       0.00000       0.00000
   2  19 2889.6790    3.2221  1.0307 11.6056  0.0000  0.0675   0.1910   0.1860    0.8983   0.0000   422.1994       10.9827       7.96109     -0.676587       0.00000       0.00000       47.4746       40.8050       24.3974       9.23656       0.00000       0.00000
   2  20 3024.8251    4.1069  1.0031  5.8040  0.0000  0.0644   0.2403   0.1581  363.4248   0.0000   436.7960       30.2990       11.9170       1.75800       0.00000       0.00000       48.5107       42.9408       19.9053       8.99455       0.00000       0.00000
   2  21 3160.0924    3.7080  1.0689 12.6066  0.0000  0.0701   0.2328   0.2168    0.6293   0.0000   476.1785       74.8430      0.574371       31.4338       0.00000       0.00000       50.9177       42.9324       23.8291       9.16829       0.00000       0.00000
   2  22 3295.1238    3.1847  1.2087 13.3260 -0.0028  0.0921   0.2378   0.2605    0.3833   0.0000   481.5696       100.582       41.6467       8.44393       0.00000       0.00000       63.5192       58.9316       29.6102       13.4150       0.00000       0.00000
   2  23 3431.0226    2.9899  2.2814 12.1219  0.0000  0.1241   0.1449   0.2835    0.3430   0.0000   387.8945       39.5779       22.1700       17.7607       0.00000       0.00000       81.6050       74.2233       42.4510       17.5959       0.00000       0.00000
   2  24 3567.1686    2.6275  3.2096  9.9221  0.0000  0.1198   0.0954   0.3578    1.3257   0.0000   530.9205      -57.2292       39.2455       23.6219       0.00000       0.00000       81.5148       72.4273       41.9841       17.0564       0.00000       0.00000
   3  12 2001.1969    0.6303  0.3330  9.9135  0.0000  0.0592   0.0495   0.0897    0.1485   0.0000   409.2146      -24.4310      0.835052       2.89893      -4.13172      -2.36324       39.1354       36.8298       21.7738       10.2894       3.60434       1.06822
   3  13 2137.7330    0.8401  0.4199 10.2853  0.0000  0.0573   0.0648   0.0807    0.1899   0.0000   422.6761       58.2633       17.0443      -8.77044       2.69400       2.23117       20.7903       25.6979       22.7890       9.09980       7.35979       2.08736
   3  14 2273.4070    1.0279  0.7641 10.6566  0.0000  0.0594   0.0627   0.1304    0.2293   0.0000   427.0408       15.4672      -11.0475      -1.92998       1.47627       1.37125       27.5926       23.4745       20.8736       14.4048       5.76776       1.55619
   3  15 2407.7019    1.4820  0.7613  9.9984  0.0000  0.0563   0.0849   0.1078    0.7125   0.0000   403.7216      -34.2514       22.1799       8.01942     -0.269902      -1.39325       29.7409       28.7481       19.8346       12.9845       5.05318       1.72591
   3  16 2541.6213    1.9008  1.1609  9.7129  0.0000  0.0858   0.1018   0.1870    2.1704   0.0000   432.6719       27.9220     -0.521131       7.31701      -7.81954      -1.49637       33.5375       38.4633       33.2751       13.1491       10.7113       2.87099
   3  17 2676.2485    2.2565  0.8863 11.2081  0.0000  0.1697   0.1352   0.1562    0.7859   0.0000   461.0776       57.8065       7.44112      -10.3534       1.94586       1.58463       124.351       116.530       64.1850       25.2738       6.28953       1.64623
   3  18 2811.5098    2.8482  0.7994 12.3090  0.0000  0.0607   0.1562   0.1355    0.3712   0.0000   457.2253       31.1257       12.4141       10.3104      -8.35521       2.85553       27.4540       26.2088       24.5872       12.4214       7.36891       1.83541
   3  19 2946.9598    3.4350  1.0288 11.7360  0.0000  0.0574   0.1839   0.1492    0.8056   0.0000   399.3133       16.1843      -69.1043      -17.0498       6.77052      -2.73990       28.6410       28.8659       20.7395       12.1965       5.41754       1.78034
   3  20 3082.4249    3.8286  1.0565 11.1690  0.0000  0.0538   0.1925   0.1570    1.5239   0.0000   461.8779       59.9943       22.4355       15.9226     -0.673925      -1.66043       30.2110       28.5983       20.1871       9.72837       4.99080       1.39062
   3  21 3217.8865    3.5059  1.0700 13.2079  0.0000  0.0775   0.1912   0.1568    0.2926   0.0000   480.3971       90.0613       16.2119      -7.70940      -2.00621     -0.134085       43.8023       42.8869       28.3612       14.3043       6.59558       2.11829
   3  22 3353.6728    3.1090  1.9796 12.3902 -0.0008  0.0998   0.1279   0.2345    0.2430   0.0000   416.2970       59.6880      0.141326       23.2392       5.35785       3.92770       48.4996       54.1725       32.6978       21.6838       8.11655       3.45548
   3  23 3489.6656    2.7710  2.1535 12.0944  0.0000  0.0952   0.1099   0.2436    0.2525   0.0000   402.6822       77.6303       27.5406      -4.71115      -8.02801      0.267129       43.6645       43.4744       34.4416       20.6662       9.84088       2.99555
   3  24 3626.1998    2.3703  3.7362 11.2886  0.0000  0.1273   0.0727   0.3518    0.2177   0.0000   419.5472       31.9378       34.6287       31.9035      -1.92303     -0.104966       65.7463       66.5118       45.7688       26.9954       11.5542       3.83540
   4  11 1914.7267    0.4082  0.3691 10.0120  0.0000  0.0394   0.0318   0.0995    0.0908   0.0000   421.6968       13.2423       4.05429      -13.6139      -3.62155      0.571766       15.0493       17.3056       12.7087       8.83978       4.70274       2.26679
   4  12 2051.6665    0.6261  0.5027 10.1250  0.0000  0.0440   0.0411   0.1010    0.1245   0.0000   445.6508       4.49072       28.4544      -6.02709       2.69672      -3.58420       18.2279       20.5690       15.1352       9.65273       5.32006       2.22342
   4  13 2188.3104    0.9426  0.7834  9.9051  0.0000  0.0452   0.0476   0.1259    0.3338   0.0000   439.0383       22.3057      -8.86463      -7.63262       4.40803       8.37191       16.1014       17.0034       14.5025       10.4765       6.98963       2.99076
   4  14 2324.1794    1.2976  0.5827 10.2506  0.0000  0.0482   0.0683   0.0944    0.4648   0.0000   459.0934       3.71595      -10.7729       11.1103       1.87125       4.11299       17.1551       18.5647       15.4785       10.6670       6.96549       3.06080
   4  15 2458.5371    1.5422  1.0165  7.5032  0.0000  0.0747   0.0775   0.1789   22.7054   0.0000   466.3976       52.6832      -15.8956       13.1024       14.2654      0.681381       20.9594       31.4035       19.1955       18.1684       9.13000       4.74835
   4  16 2593.0945    1.9924  0.8720 11.6563  0.0000  0.0619   0.0972   0.1404    0.4825   0.0000   432.9149       34.0860       13.4696       13.0083      -10.2153      -3.70125       17.9156       23.9199       16.3050       14.7974       8.33687       4.27068
   4  17 2728.5198    2.4967  0.9141 12.1486  0.0000  0.0523   0.1107   0.1441    0.3728   0.0000   434.7953       6.48256       19.1742       16.1682      -1.38256      0.112857       18.6610       20.0020       16.0319       12.9230       8.41407       3.53325
   4  18 2864.3802    3.0796  0.8424 12.1791  0.0000  0.0600   0.1464   0.1103    0.4413   0.0000   466.7924       38.4950       31.8987       15.8355       4.84752     0.0633841       16.9287       24.4316       15.2890       13.9006       6.81661       3.82428
   4  19 3000.2886    3.8267  0.8053 12.0948  0.0000  0.0439   0.1957   0.1143    0.6511   0.0000   432.2396       40.3718       46.3177      -13.9096      -2.76333      -2.05315       17.0485       17.5718       14.0788       10.7193       6.13551       3.09472
   4  21 3271.9087    3.5221  1.6373 11.5456 -0.0016  0.0687   0.1420   0.2063    0.9738   0.0000   426.1462       84.2672       50.3653      -20.1314      -7.65106       1.54734       23.3037       24.3832       22.0158       18.0356       9.81118       6.06702
   4  22 3408.2480    3.1815  2.1347 11.4122  0.0000  0.0795   0.1075   0.2014    0.5686   0.0000   418.0588       25.3929      -8.84068      -7.60205       6.00470       9.78165       29.1808       30.8480       26.3724       19.4725       12.6434       5.67945
   4  23 3544.8105    2.7157  2.6641 11.8074 -0.0091  0.0920   0.0868   0.2506    0.2622   0.0000   364.0489       106.852       41.9266      -7.83056     -0.676024      -2.97790       33.4652       36.4336       29.8643       22.3441       13.3911       6.41288
   5  11 1960.6075    0.4918  0.4181  9.9565  0.0000  0.0345   0.0308   0.0807    0.0955   0.0000   445.1727     -0.534292       3.86550      -5.42638      -8.14526     -0.994579       11.9365       13.1889       11.2409       8.09795       5.57684       2.98272
   5  12 2098.3735    0.7032  0.5785  9.9922  0.0000  0.0433   0.0374   0.0901    0.1332   0.0000   461.2462      -7.64288      -24.4014       9.64770      -2.19209       1.52874       12.0640       13.5693       12.8760       8.62288       6.28307       3.58539
   5  13 2235.3793    0.9689  0.7177 10.4155  0.0000  0.0405   0.0481   0.1074    0.1550   0.0000   431.6164       6.75417       7.71310      -3.59989     -0.242354      -2.80045       13.7269       14.7175       11.8554       9.81707       6.97714       4.06747
   5  14 2371.1289    1.3936  0.8281 10.5544  0.0000  0.0477   0.0611   0.1003    0.2269   0.0000   425.4082       20.8357       12.5770      -2.70013      -1.94776       3.34074       14.5054       17.5468       13.7435       10.6060       6.97335       4.02118
   5  15 2506.1243    1.7311  0.9799 10.6924  0.0000  0.0500   0.0714   0.1121    0.4036   0.0000   446.8651       9.28699       12.5730      -11.4273      -14.6624      -5.78601       13.8490       15.9751       13.8540       11.3035       7.87598       4.88667
   5  16 2641.2242    2.1934  1.1457 10.3228 -0.0137  0.0513   0.0876   0.1183    1.6596   0.0000   426.4888       4.93949       21.8863       14.1478      -2.95414       5.10312       16.4923       19.0490       15.6292       12.5115       8.46036       4.95852
   5  19 3050.0249    4.0518  1.0165  9.9752  0.0042  0.0553   0.1735   0.1426   12.2195   0.0000   459.0172       27.8543      -2.08257       3.94260      -13.5362      -6.70770       14.9459       19.3216       15.7346       12.3971       9.27521       5.26442
   5  22 3459.6494    2.9903  2.1929 11.7427  0.0000  0.0798   0.0996   0.2312    0.6065   0.0000   468.7780       87.6893       10.4774       56.7575       4.80582       6.23557       23.5539       28.1174       23.8184       19.8777       13.2880       8.32851
   5  23 3596.7619    2.3852  3.5272 11.4111 -0.0015  0.1093   0.0660   0.3103    0.3299   0.0000   449.3464       48.1315       28.3808      -20.7361       13.8570       21.1804       30.2251       36.5858       33.6975       26.1252       17.6057       10.3882
   6   9 1727.7475    0.2819  0.2207  9.9331  0.0000  0.0342   0.0225   0.0550    0.0622   0.0000   436.2094       7.47377       7.07587      -10.8683       2.40015       4.34265       10.4089       11.6924       11.6012       7.84334       5.15447       3.32309
   6  10 1866.1578    0.4289  0.3953  9.7452  0.0000  0.0340   0.0255   0.0736    0.0842   0.0000   438.1082      -3.21260       6.80498      -5.16096     -0.249191      -2.25314       8.51282       9.01972       8.56735       8.43530       5.51947       3.73277
   6  11 2004.0557    0.5279  0.5173 10.0990 -0.0039  0.0574   0.0296   0.0939    0.1004   0.0000   450.9533       13.1124      -4.09678      -1.91853     -0.269945      -3.95149       13.1600       13.6920       19.2577       12.4119       6.50395       5.30483
   6  12 2142.4580    0.8061  0.6322  9.9743  0.0000  0.0339   0.0366   0.0815    0.1365   0.0000   437.5965      -14.2290       10.7339       1.69490       8.47587      -1.32230       8.70379       9.84794       8.83166       7.31442       5.77881       4.52465
   6  13 2279.7731    1.0830  0.8144 10.5141  0.0000  0.0388   0.0437   0.1005    0.1578   0.0000   422.8794       16.8397       7.08876       2.70722       6.53000      -2.97501       10.3735       11.7708       10.8250       9.06354       6.82897       4.55251
   6  14 2415.6120    1.3713  0.9950 10.4582  0.0000  0.0406   0.0526   0.1151    0.2155   0.0000   450.1121       5.12825       24.2739      -7.96155      -2.66509      -3.09203       11.1507       13.3678       11.8105       9.32628       6.51386       4.24625
   6  15 2551.1323    1.8433  0.8683 11.7677  0.0000  0.0447   0.0757   0.0991    0.1639   0.0000   434.2419       20.8342       3.79790      -11.2065       8.62445       2.56835       13.6468       15.3790       13.5490       11.4189       7.91240       4.93114
   6  16 2687.1362    2.3845  0.8923 11.8835  0.0000  0.0392   0.0917   0.0998    0.1982   0.0000   436.4982       21.5066       18.5632      -11.7557      -1.42991      -3.38108       10.1116       11.3441       11.1030       8.69881       6.45920       4.25837
   6  17 2823.7089    3.0599  0.8853 11.8043  0.0000  0.0389   0.1169   0.0908    0.3236   0.0000   434.2199       31.2837       19.6131       8.79840       1.08245       1.48087       11.2065       12.5538       11.4976       9.47304       6.77906       4.11341
   6  18 2960.7299    3.2790  1.2034 11.1555 -0.0178  0.0426   0.1080   0.1169    2.0912   0.0000   427.9873       19.4848       28.0973       10.5837      -8.29755      -5.18715       11.2604       12.7019       12.1063       9.53297       6.92973       4.84979
   6  19 3097.4435    3.9664  0.9831 11.7741  0.0000  0.0396   0.1436   0.1004    0.6458   0.0000   433.0122       47.1458       15.8877       23.4925       3.80265       2.13158       11.1005       11.7037       11.0694       9.34036       7.17074       4.21821
   6  20 3234.1007    3.7013  1.2999 12.1573  0.0000  0.0615   0.1281   0.1371    0.5555   0.0000   441.0423       38.7605       5.90658      -15.9012      -5.64703      -10.8346       19.5454       24.1103       19.8652       15.3390       10.0028       6.32349
   6  21 3371.0608    3.4758  2.2853 10.1501  0.0002  0.0679   0.0848   0.1944    1.3222   0.0000   429.5290       26.3308       19.5071       14.1123       2.51351      -21.1376       18.7926       20.0886       19.2498       16.1281       12.0081       8.14900
   6  22 3508.4572    2.8455  2.7510 11.5885  0.0000  0.0846   0.0718   0.2474    0.3374   0.0000   412.8182       17.1237      -4.04139       12.0807       11.6136      -3.87003       21.2878       26.2878       23.7908       20.4787       14.7206       10.0574
   7   9 1767.7079    0.3263  0.2221  9.8839 -0.0011  0.0253   0.0237   0.0482    0.0600   0.0000   431.8267      -9.00983       5.50888      -3.17474       6.84555      0.453608       5.41352       5.64151       6.97302       4.69501       3.67503       3.03663
   7  10 1906.8449    0.4712  0.3605  9.9136  0.0000  0.0265   0.0270   0.0604    0.0736   0.0000   425.0016       1.37777       10.6954      -5.72388      -2.67038      0.218703       5.51580       6.15229       6.43182       5.35426       4.28222       3.18281
   7  11 2045.8377    0.6447  0.5434 10.1617  0.0000  0.0349   0.0301   0.0739    0.0934   0.0000   444.1529       4.52445       3.23741      -8.97128      0.254178      -4.56082       6.90973       8.64316       8.36976       6.66243       6.45935       4.05066
   7  12 2184.5368    0.9175  0.6860 10.0738  0.0000  0.0318   0.0354   0.0788    0.1414   0.0000   440.9784       14.3432       5.33152      -5.73277       4.54525      -5.72130       6.66166       8.05536       8.09017       6.92777       5.03209       3.98574
   7  13 2322.2375    1.1758  0.7980 10.5814  0.0000  0.0403   0.0430   0.0834    0.1531   0.0000   433.2136      -7.37563       3.19709      0.279778       1.85225       5.14820       9.09661       9.27023       9.67462       7.93518       6.59216       5.27039
   7  14 2458.1379    1.5999  1.2474  9.8670  0.0000  0.0433   0.0476   0.1123    0.3310   0.0000   435.5296       3.41790       5.77402       16.9430      -3.76778       8.17622       9.32726       11.4071       10.6565       9.30403       7.14645       5.04295
   7  15 2594.3615    1.9100  0.9010 11.1241  0.0000  0.0399   0.0650   0.0857    0.2078   0.0000   437.0012       8.51943      -13.8948       16.7624     -0.681638      -3.36339       8.10561       10.1747       8.80904       8.30101       6.33434       4.76178
   7  16 2731.3063    2.6010  0.8706 12.0053  0.0000  0.0354   0.0961   0.0957    0.1727   0.0000   427.5920       23.1394      -9.68785       15.1466      -7.52535      0.126526       8.30138       9.71140       8.74812       7.67874       5.90410       4.50202
   7  17 2868.4891    3.2186  0.8332 12.4799  0.0000  0.0358   0.1179   0.0855    0.1709   0.0000   434.4599      -6.00579       5.92974       14.4742      -20.5134      -10.9411       8.31068       9.40707       9.20988       7.89970       6.31078       4.21607
   7  18 3005.7830    3.7003  0.7092 12.9988  0.0000  0.0333   0.1471   0.0770    0.1422   0.0000   424.6620       22.0505       2.19109       2.44456       3.26935       4.13019       7.16529       8.62633       7.91665       7.32654       5.75957       4.02858
   7  19 3142.8691    3.8592  1.1601 11.9374  0.0000  0.0409   0.1203   0.1007    0.3837   0.0000   443.4596       10.5880       17.2036       23.5768      0.942055      -9.39390       8.95860       10.9624       10.5421       8.29790       7.49369       5.63520
   7  20 3280.1276    3.8747  1.4211 10.8563  0.0000  0.0478   0.1113   0.1096    0.8492   0.0000   440.3921       23.1560       4.56213       14.7960       2.39762       9.65505       12.3373       15.0705       14.3086       11.1299       8.28981       5.75272
   7  21 3417.5961    3.2260  2.3170 11.4186 -0.0051  0.0606   0.0754   0.1686    0.2910   0.0000   456.2833       40.5905      -1.55020       7.47720       32.4781      -6.10868       13.1751       16.2573       15.3675       12.9289       10.0419       7.49840
   7  22 3555.5057    2.6843  3.2566 10.7912  0.0000  0.0804   0.0525   0.1945    0.3313   0.0000   447.8223       19.1061      0.657473       30.6100      -15.7089       2.37309       17.3454       21.7634       19.8452       17.5115       13.5885       9.69382
   7  23 3693.7591    2.1896  4.3963 10.8216  0.0000  0.1057   0.0396   0.2568    0.1972   0.0000   436.9744       34.4970       9.25989       7.02074      -28.6363       9.38178       21.4789       28.6013       25.5285       22.8118       17.4059       12.3290
   7  26 4109.8988    1.2585  9.4481 10.2769  0.0049  0.1852   0.0212   0.5519    0.0960   0.0000   432.8956       5.79408      -36.9391      -38.5439       34.8352       12.6131       39.2417       46.8485       47.3344       41.1480       31.5883       22.9015
   8   9 1806.2215    0.3427  0.2327  9.9625  0.0000  0.0242   0.0253   0.0509    0.0603   0.0000   427.9434      -2.35636       14.3466       5.47683      -3.96675      0.307601       4.39198       4.91219       5.79195       4.13663       3.82658       2.54684
   8  10 1946.0909    0.5294  0.4087  9.9464  0.0000  0.0437   0.0298   0.0785    0.0866   0.0000   433.2151      -7.60503       17.4180      -2.91394      -4.73275       5.09806       11.2222       14.4437       14.8249       9.57870       5.70169       4.86547
   8  11 2086.1342    0.7069  0.5080 10.1511  0.0000  0.0270   0.0319   0.0678    0.0919   0.0000   440.1497      -9.38463       26.8175       4.20950       8.98912       1.94872       5.23782       6.68285       6.48439       5.84314       4.41515       3.45506
   8  12 2225.1731    0.9835  0.7841 10.2722  0.0000  0.0354   0.0361   0.0836    0.1388   0.0000   435.6194       5.15657       14.1542      0.265709      -3.62512       1.67136       6.83771       8.71158       8.03612       7.06553       5.63682       4.19830
   8  13 2362.8899    1.2959  0.9592 10.1897  0.0000  0.0359   0.0413   0.0855    0.1922   0.0000   433.5197       10.0484       7.31680      -2.38305       3.74093       2.54460       7.01326       8.23714       8.30873       7.17146       5.97986       4.42029
   8  14 2499.4763    1.7036  0.9894 10.7861  0.0000  0.0404   0.0541   0.0888    0.2293   0.0000   428.6610       7.90745       4.92268       15.5897       1.34017      -6.07448       8.82213       10.6557       10.5104       8.79675       6.77531       4.89206
   8  15 2636.2372    2.2716  0.9861 10.9362  0.0005  0.0360   0.0686   0.0812    0.2638   0.0000   420.6295       7.44797       21.4764       8.63623      -1.00213      -1.82726       7.77256       8.81357       8.97275       7.83457       6.49467       4.73181
   8  16 2773.8218    2.8480  0.8693 11.1956  0.0000  0.0307   0.0920   0.0850    0.2815   0.0000   443.6292       17.4490     -0.959711      -4.03910      -10.2434       3.10813       5.79599       7.24227       6.72858       6.13363       5.00507       4.05771
   8  17 2911.6237    3.2037  0.8302 12.3379  0.0000  0.0316   0.1058   0.0837    0.1746   0.0000   440.7800       9.78201       8.47658      -4.57579       5.42277       1.32264       6.57415       7.66385       7.48915       6.99048       5.27942       4.14234
   8  18 3049.3912    3.7398  1.0396 13.1527  0.0000  0.0422   0.1200   0.1060    0.1600   0.0000   447.1382       9.51931       2.73562       15.6161     -0.162450      -6.57510       7.78550       9.79293       9.20049       8.25292       6.60004       5.28822
   8  19 3186.8562    3.7020  1.0773 13.1565  0.0000  0.0438   0.1174   0.1042    0.1527   0.0000   415.7141       10.6009       19.7099       11.1309      -10.0268      -7.13435       9.48747       11.3907       11.4113       9.67273       8.06633       5.80186
   8  20 3324.5567    3.4840  1.5402 12.8442  0.0043  0.0510   0.0952   0.1283    0.1341   0.0000   432.6471       18.2107       6.62294       5.74754      -2.82983       2.52258       9.95121       12.2873       11.6771       10.2796       8.43988       6.58839
   8  21 3462.5933    2.8260  2.3010 11.9747 -0.0058  0.0629   0.0616   0.1571    0.1331   0.0000   435.9978       38.5044       1.59637       26.8024       1.46604      -7.01291       11.2858       14.4769       13.5651       12.6178       9.92921       8.09598
   8  22 3601.1295    2.2943  3.4576 11.6098  0.0000  0.0825   0.0443   0.2173    0.1160   0.0000   438.4250       31.7287      -35.4876       15.5917       35.1035      -7.94018       14.6667       18.2463       18.5308       16.3826       12.8156       10.5751
   8  23 3739.6790    1.9855  4.8735 11.1670  0.0000  0.1068   0.0333   0.2766    0.1078   0.0000   454.6948       31.6803       32.7527       22.1158      -6.18530       11.8235       19.8775       23.6825       24.5549       21.7143       17.4642       13.2568
   8  25 4017.6313    1.3759  7.9582 10.5651  0.0000  0.1537   0.0216   0.4423    0.0853   0.0000   490.7350       83.3283      -30.7160       7.53309       3.95013      -7.58938       28.0894       34.8254       35.3802       31.6069       25.4354       19.8381
   9   9 1843.5779    0.3796  0.4215  9.7888  0.0000  0.0453   0.0221   0.0927    0.0710   0.0000   429.1960      0.166773       11.6604      -2.31406      0.686521       5.68037       6.67018       11.7932       10.3119       11.0059       6.56017       6.43647
   9  10 1984.2259    0.5310  0.4564  9.9958  0.0000  0.0702   0.0258   0.0750    0.1226   0.0000   435.4458       2.39009       16.3121      0.306145       3.75055       4.87090       21.6498       32.9341       35.9606       31.2532       20.3236       9.15307
   9  11 2125.0891    0.7680  0.6953 10.0957  0.0000  0.0291   0.0281   0.0773    0.1359   0.0000   444.8550       6.81299       10.5266      -2.94028     -0.504774       4.39506       5.67983       6.72041       6.48744       5.88955       5.14666       3.87859
   9  12 2264.5318    1.0434  0.8030 10.3421  0.0000  0.0330   0.0361   0.0753    0.1471   0.0000   427.9577       5.54879       11.6897       2.07019       1.81968      -1.29538       5.87585       6.50303       6.89839       6.07726       5.40991       4.16401
   9  13 2402.2967    1.4020  0.8169 10.9639  0.0000  0.0333   0.0465   0.0781    0.1240   0.0000   430.0087       6.68469       4.97119      -16.5842     -0.220033     -0.780883       6.08968       6.75515       6.09990       5.78859       5.51983       4.96336
   9  14 2539.5507    1.8766  0.8007 11.2415  0.0000  0.0344   0.0607   0.0688    0.1643   0.0000   438.4535       6.92789       8.24121      -17.5013      -2.29791     -0.633372       5.19440       7.06174       7.00567       6.35166       5.04414       3.97806
   9  15 2677.0632    2.2877  1.0361 11.3316 -0.0001  0.0345   0.0667   0.0905    0.2073   0.0000   437.5097       8.92744       12.1830       1.20534      -5.90268      0.312104       6.17621       7.49385       7.73172       6.46335       5.77552       4.36570
   9  16 2815.3169    2.9078  0.8302 11.8845  0.0000  0.0299   0.0940   0.0765    0.1788   0.0000   442.1932       18.0454       17.5378      0.166079       6.00643       6.68741       5.81481       7.22214       6.97396       6.33868       5.12676       4.02708
   9  17 2953.7402    3.5004  1.0432 11.3945  0.0000  0.0320   0.1033   0.0899    0.3425   0.0000   432.4560       13.4628       10.7487       9.74137      -7.41015      -1.00618       6.01185       7.40094       7.03985       6.48462       5.52240       4.12166
   9  18 3091.7627    3.6843  1.1894 12.1455  0.0005  0.0375   0.1019   0.0978    0.2571   0.0000   444.7430       27.8595       19.0073       10.8304       2.68204       6.39144       7.00109       8.22809       7.46900       7.05433       6.26636       5.20185
   9  19 3229.7017    3.5480  1.4299 12.9569  0.0000  0.0486   0.0955   0.1187    0.1352   0.0000   434.7600       20.1369       11.0641       1.34634       11.8981      -1.16864       7.69137       10.4358       9.42228       8.77356       7.44935       6.11645
   9  20 3368.0687    3.0270  1.8566 12.8171 -0.0059  0.0539   0.0728   0.1538    0.0969   0.0000   436.7429       29.0782       12.7067       4.82494      -11.3702       1.95770       9.21039       11.2979       11.5997       10.5093       8.57873       6.94440
   9  21 3506.5088    2.6552  2.6230 12.2549  0.0032  0.0704   0.0582   0.1760    0.0927   0.0000   444.4599       36.5387       38.0634       9.49934      -5.40836       18.1908       12.8992       16.5660       16.1340       13.8097       11.9501       9.38036
   9  22 3645.3480    2.1376  3.5049 11.8703  0.0000  0.0827   0.0425   0.2187    0.0834   0.0000   445.2318       45.4382      -9.68855      -11.7109      -2.11793       11.4282       13.6859       16.8063       17.5707       15.4251       13.2138       10.6133
   9  23 3784.2589    1.8684  4.8052 11.3787  0.0010  0.0981   0.0318   0.2645    0.0821   0.0000   433.4025       37.6696      -1.36825      -15.1308       9.76914       11.5845       16.3196       20.1343       19.8928       19.4561       15.5966       13.0562
   9  25 4063.5276    1.2371  8.0682 10.7333  0.0000  0.1596   0.0208   0.4318    0.0709   0.0000   421.5140       15.6812       24.3774       20.7647       4.72236      -33.8910       26.3529       32.6548       33.0666       30.6935       26.1750       20.3541
   9  26 4202.9427    1.1024  9.7397 10.4126  0.0000  0.1802   0.0181   0.5224    0.0707   0.0000   499.7155       126.116       27.3674       1.60571      -19.2166      -11.9548       29.4059       37.1937       36.2628       34.6274       29.1500       23.7689
  10   7 1592.8658    0.1682  0.1090  9.8319  0.0000  0.0270   0.0228   0.0429    0.0412   0.0000   436.6571       7.75410       14.9528      -5.09060      -5.02664     0.0206273       7.88957       12.9228       5.02822       16.2381       6.61177       4.80812
  10   8 1737.7973    0.3210  0.2171  9.8869  0.0000  0.0239   0.0211   0.0469    0.0490   0.0000   437.6987       2.11919       14.8064       4.59699     -0.377769       1.19440       2.80692       4.60008       3.87009       4.30423       3.63930       2.30827
  10  10 2021.3880    0.5964  0.5935 10.0170  0.0000  0.0297   0.0223   0.0650    0.0937   0.0000   445.4598       11.6940       8.37595      -6.14698       8.95632       1.63581       4.50934       5.83263       5.85277       5.61214       4.62272       3.46799
  10  11 2162.9370    0.8721  0.6403 10.1640  0.0000  0.0287   0.0324   0.0676    0.1690   0.0000   431.9361      -3.86037       4.14294     -0.919944       8.20983      0.166055       5.12679       5.97598       6.00370       5.48357       4.72756       3.71813
  10  12 2302.8293    1.1403  0.9636 10.2953  0.0000  0.0331   0.0343   0.0874    0.2483   0.0000   436.7366       8.82333       10.7379      -5.55930      -8.86180       1.08268       4.78970       6.21537       6.05663       6.10151       4.95256       3.95088
  10  13 2440.8140    1.5667  0.7931 11.2227  0.0000  0.0304   0.0519   0.0771    0.1530   0.0000   429.7170       3.00063       5.64545       11.5914      -4.95047      0.180264       5.03761       6.13155       6.67204       6.00567       5.20778       4.16017
  10  14 2578.7817    1.9415  0.9112 11.5319  0.0000  0.0319   0.0589   0.0808    0.1468   0.0000   432.7783       6.56847       1.97802      -4.13146       5.46516      -1.95274       5.69158       6.51832       6.40233       6.03626       5.45900       4.67196
  10  15 2717.0814    2.5046  0.9619 11.3774  0.0000  0.0305   0.0730   0.0808    0.2033   0.0000   436.0957       10.9168       17.5977       9.86145     -0.524787       1.12247       4.68041       5.48447       5.76331       5.42870       4.68128       3.92401
  10  16 2855.7687    3.1481  0.9808 11.6084  0.0000  0.0289   0.0925   0.0845    0.2574   0.0000   441.9850       14.8744       16.3406       8.13862      -6.50401       3.57117       4.61757       5.78348       5.70997       5.33827       4.48814       3.94732
  10  17 2994.6281    3.3453  1.0989 11.9644  0.0000  0.0340   0.0897   0.0848    0.2273   0.0000   433.1627       24.5407       17.1788       11.4034     -0.942311      0.800437       5.31786       6.45830       6.69538       6.12415       5.41008       4.17482
  10  18 3133.0630    3.8410  1.1320 12.4611  0.0000  0.0360   0.1040   0.0856    0.2146   0.0000   441.7964       32.2799       11.5258       15.4814       3.85756       6.51419       5.56543       6.82840       7.44188       6.62810       5.88730       4.50292
  10  19 3271.4979    3.6061  1.6137 11.6691  0.0000  0.0405   0.0816   0.1092    0.2131   0.0000   453.5933       36.3775       5.98423      0.487765      -2.22878      0.399777       6.43421       8.15011       7.45634       7.81794       6.21037       5.28718
  10  20 3410.2634    3.1678  2.0143 12.3509  0.0000  0.0493   0.0683   0.1319    0.1051   0.0000   447.0107       51.0062       37.9788       20.8257       2.09720      -6.57486       7.76466       9.67031       9.73699       9.16263       7.75040       6.41593
  10  21 3549.3080    2.5773  2.8933 12.0341  0.0000  0.0641   0.0495   0.1751    0.0872   0.0000   439.3549       37.9542       20.7273       4.21667      0.798329      -6.02181       9.95547       12.3925       12.4552       11.6975       10.0675       8.20888
  10  22 3688.5850    2.1004  4.2345 11.5093  0.0000  0.0848   0.0361   0.2251    0.0819   0.0000   433.6393       38.8687       12.0648       22.7587       8.17489      -17.7516       12.9214       16.3008       16.2445       15.3577       13.1827       10.7358
  10  23 3828.3756    1.7598  5.6397 11.1956  0.0000  0.1040   0.0285   0.2861    0.0767   0.0000   477.1408       58.5419      -19.4049       16.2353      -7.11996      -7.06004       15.4657       19.9308       20.1338       19.0841       16.2322       13.1662
  10  24 3968.0249    1.5120  7.8089 10.6399  0.0000  0.1265   0.0215   0.3760    0.0796   0.0000   448.1620       14.3750       22.3462       36.9999       25.6727      -18.0070       19.0568       23.8103       23.8437       22.9440       20.0505       16.2658
  11   7 1627.1069    0.2481  0.1277  9.7915  0.0000  0.0163   0.0207   0.0358    0.0421   0.0000   434.3305      0.604967       14.0918       1.02974      0.665274      -1.29448       1.89075       2.06884       2.74608       2.20297       2.12297       1.35865
  11   8 1772.1650    0.3433  0.2964  9.8762  0.0000  0.0217   0.0184   0.0500    0.0497   0.0000   437.1453      -9.36014       7.18329     -0.949750      -1.21022      -1.60093       3.51347       4.45938       4.92176       4.80730       3.66476       3.23898
  11   9 1915.4524    0.5113  0.3809  9.9916  0.0000  0.0223   0.0223   0.0479    0.0630   0.0000   437.9955      -4.28401       10.0463       2.93535       1.51025      0.109908       3.25542       4.06114       3.66010       3.97296       3.09576       2.94220
  11  10 2057.9419    0.6519  0.6317  9.9581  0.0000  0.0276   0.0241   0.0722    0.0860   0.0000   429.1847       3.46344       17.8350      -2.00555      -3.83575      -3.07282       3.59503       4.65203       4.66065       4.34370       4.14282       3.41552
  11  11 2199.8549    0.8196  0.8488 10.1598  0.0000  0.0332   0.0259   0.0758    0.1555   0.0000   443.5467       4.94573       12.8045       4.47124      -8.41495      -1.51455       4.63141       6.13309       6.19257       5.93380       5.16860       4.42776
  11  12 2340.0479    1.2428  0.8703 10.3544  0.0000  0.0326   0.0388   0.0805    0.2939   0.0000   441.8603      -1.67728       17.2803       7.16826      -16.8100      -1.95729       4.17555       5.37946       5.77209       5.36873       4.82579       3.83561
  11  13 2478.5661    1.7674  0.9160 10.2399  0.0000  0.0314   0.0500   0.0710    0.4923   0.0000   440.9459      0.198999       15.6208       4.94052       3.40985       4.04890       3.97608       5.35998       5.62366       5.11261       4.65044       3.61621
  11  14 2617.0021    2.0389  1.1036 11.5483  0.0000  0.0347   0.0568   0.0910    0.2001   0.0000   438.1824       2.49439       8.70834       4.09244      0.289671      -6.02666       4.77533       6.05164       5.80357       6.07482       5.08104       4.30024
  11  15 2756.1976    2.6896  0.8969 11.9893  0.0000  0.0293   0.0791   0.0768    0.1580   0.0000   442.1996       6.27021       17.2802       2.92023      -2.69513      -6.09017       4.45555       5.61295       5.48279       5.15205       4.67933       3.56124
  11  16 2895.5075    3.2993  0.9133 12.4910  0.0000  0.0292   0.0963   0.0804    0.1435   0.0000   440.7112       13.9177       11.5570      -1.30350       5.29335       3.17546       4.83638       6.17234       6.19475       5.73871       4.94100       4.09639
  11  17 3034.7050    3.7124  1.0513 12.0727  0.0000  0.0315   0.0977   0.0773    0.2342   0.0000   437.5253       22.2772       15.0557      -1.85375     -0.483603    0.00387890       5.12635       5.89443       5.95161       5.75301       4.98867       4.33878
  11  18 3173.6099    3.9238  1.1554 12.6124  0.0000  0.0324   0.1027   0.0952    0.1784   0.0000   439.0822       20.7095       2.82155      -1.37270       3.01959      0.240673       4.51128       5.53055       5.79935       5.37934       4.87241       3.94333
  11  19 3312.6415    3.5197  1.5851 11.9853  0.0009  0.0411   0.0761   0.0986    0.1606   0.0000   436.7021       8.45914       9.99040       11.4142       1.38930       4.49159       5.73100       7.42370       7.24134       7.25445       6.17816       5.13621
  11  20 3451.8069    3.0233  2.4171 11.6641  0.0000  0.0508   0.0563   0.1345    0.1138   0.0000   455.4392       23.0036       16.1405       6.72225      -1.44644      -11.6600       7.03683       8.56439       8.61993       8.33976       7.66795       6.33798
  11  21 3591.4565    2.4209  3.4069 11.5554  0.0000  0.0645   0.0409   0.1717    0.0877   0.0000   440.6138       32.0834       29.8663       14.0640      -8.26112      -11.2405       9.38925       11.7114       11.8289       11.7846       10.1023       8.41067
  11  22 3731.0826    2.0216  4.7615 11.1610  0.0000  0.0817   0.0307   0.2230    0.0820   0.0000   452.8134       28.1483      -2.54009       24.2950      -4.57754       4.07529       11.1746       14.2444       14.8100       13.9546       12.3930       10.1879
  11  23 3871.3036    1.6385  6.0213 10.9848  0.0000  0.1029   0.0252   0.2900    0.0770   0.0000   425.3741       50.4154       7.98709      -3.10351      -10.2154      -7.14117       13.8490       17.9614       18.3243       17.1231       16.0233       12.6839
  11  24 4011.1535    1.4002  7.6563 10.7819 -0.0016  0.1260   0.0205   0.3550    0.0682   0.0000   429.6076       52.4753      -2.79973      -21.7615      -16.1951       6.08705       16.9280       21.7580       22.3802       20.9114       18.8072       16.0322
  11  25 4151.6606    1.1544  9.3008 10.5391  0.0000  0.1551   0.0177   0.4392    0.0656   0.0000   449.3141       69.2328      -48.0513       4.58238       70.2208       23.4644       20.8009       26.2792       27.8541       25.8551       22.8491       19.6615
  12   6 1509.7157    0.1618  0.1143  9.7573  0.0000  0.0191   0.0145   0.0349    0.0372   0.0000   436.0596      -5.03996       13.2274       2.68983      -3.79038      0.299334       3.31038       4.16101       4.21792       3.58804       3.13370       1.98419
  12   7 1660.2274    0.2441  0.2091  9.7773  0.0000  0.0170   0.0156   0.0450    0.0434   0.0000   442.0726       1.42874       13.4349       5.19999      -2.02852      -1.99046       2.57152       3.10815       3.31225       3.00088       2.41069       2.49325
  12   8 1805.7634    0.3550  0.3261  9.9006  0.0000  0.0224   0.0171   0.0471    0.0512   0.0000   435.8948      0.992691       5.67446      0.652821       2.23640       5.89310       3.12761       3.61033       3.78634       3.60839       3.08810       2.47366
  12   9 1950.0015    0.5162  0.4579  9.8541  0.0000  0.0215   0.0207   0.0574    0.0671   0.0000   443.4695      -4.06633       12.7380       7.16892      -4.35366     -0.431891       3.03582       4.00085       3.97173       3.95253       3.23905       2.76094
  12  10 2093.6454    0.7000  0.6566 10.0846  0.0000  0.0262   0.0234   0.0668    0.0856   0.0000   443.5740      -6.67755       14.9331      0.307930    -0.0194530      -1.83271       3.28750       4.08063       4.12901       4.17040       3.66469       3.15379
  12  11 2235.8842    1.0271  0.7329 10.2234  0.0000  0.0278   0.0321   0.0650    0.1235   0.0000   434.2143     -0.858715       6.01672       2.77282       5.78292      -4.89226       4.13267       6.03701       5.65868       5.98107       4.96758       4.19431
  12  12 2376.3842    1.3263  0.8759 10.8728  0.0000  0.0303   0.0390   0.0736    0.1678   0.0000   439.4829       4.52531       11.8345       9.18302       7.05551      -7.25761       3.86341       4.90386       4.55073       5.14398       4.45514       3.66764
  12  13 2515.4681    1.8447  0.9920 10.4745  0.0000  0.0301   0.0537   0.0815    0.5856   0.0000   440.4760       9.86472       8.14889      -3.79180      -2.44187     -0.506860       3.86779       5.05042       5.20717       4.72961       4.50195       3.64484
  12  14 2654.6153    2.3440  1.0389 10.9355  0.0009  0.0299   0.0625   0.0838    0.5237   0.0000   442.2260       13.4640       5.80546     0.0872965      -2.34024      -2.16814       3.98922       4.94925       5.09303       5.12892       4.75369       3.74443
  12  15 2794.6271    2.7079  1.0448 12.2581  0.0000  0.0307   0.0735   0.0850    0.1930   0.0000   439.4596       10.1934       15.1716       13.7578     -0.977015     -0.504275       4.33404       5.17473       5.29721       5.13496       4.75924       4.11300
  12  16 2934.4947    3.4352  0.9671 12.3375  0.0000  0.0320   0.0912   0.0688    0.1889   0.0000   441.8456       12.6017       10.7252       10.7415       1.44705      -3.43178       3.65438       5.11386       4.88970       4.83297       4.34951       3.76248
  12  17 3074.0184    3.6344  1.0887 12.6228  0.0000  0.0328   0.0954   0.0781    0.1800   0.0000   432.7439       14.3734       13.5903       11.4061      -3.26186       2.56389       4.63131       5.32560       5.49065       5.36539       4.68877       4.18001
  12  18 3213.4256    3.7514  1.2902 12.4081  0.0000  0.0341   0.0905   0.0891    0.1794   0.0000   435.4116       22.8052       18.6220       10.7515      -5.47490       5.12974       4.70025       6.06123       6.08743       5.88344       5.22498       4.42467
  12  19 3352.9029    3.2399  1.7687 12.1601  0.0000  0.0429   0.0675   0.1073    0.1262   0.0000   445.3670       19.1676       20.5060      -2.55656      -2.85871       12.7174       5.19042       7.03115       6.65796       6.90383       5.94158       5.23619
  12  20 3492.6658    2.8149  2.8145 11.6554 -0.0031  0.0567   0.0479   0.1364    0.0961   0.0000   429.9692       34.8341       12.2164      -11.5167       7.54186       6.34886       6.76907       9.40459       8.88123       9.26750       7.91768       6.79913
  12  21 3632.6185    2.2842  3.8020 11.3969  0.0000  0.0656   0.0352   0.1741    0.0819   0.0000   430.0799       27.3923      -4.14105      -9.74244       3.55252      -13.2348       8.50134       10.2444       10.9052       10.5501       9.41139       8.28451
  12  22 3772.9008    1.8729  5.0933 11.1144  0.0000  0.0835   0.0276   0.2297    0.0795   0.0000   443.3419       27.3297       32.5915       30.1727      -22.5515      -20.6312       9.99699       13.1976       13.7959       13.3745       11.5840       10.0257
  12  23 3912.8978    1.5843  6.8033 10.8598 -0.0012  0.1044   0.0229   0.2925    0.0778   0.0000   463.8658       56.9637       32.7615      0.391993      -10.6407       10.9623       13.5162       17.2719       18.1018       17.1277       15.5238       13.4752
  12  24 4053.6433    1.2955  8.4049 10.7426  0.0000  0.1300   0.0190   0.3778    0.0654   0.0000   435.7298       45.2854       27.7780       39.2376      -3.40581      -9.40842       16.2009       20.8103       21.3347       21.4400       18.5688       16.1595
  12  28 4617.3815    0.5547 16.0343 10.2905  0.0037  0.3655   0.0124   1.0450    0.0438   0.0000   508.1498       84.7111       16.4811      -17.6515      -6.66599      -21.0745       44.1334       56.7996       58.9552       59.3299       51.9554       43.9468
  13   7 1692.3715    0.2688  0.2155  9.8301  0.0000  0.0303   0.0161   0.0431    0.0417   0.0000   438.3776      0.868266       13.7684       1.82769      0.144487       2.22747       4.37784       4.66620       2.31045       3.26832       4.02527       3.96439
  13   8 1838.6530    0.4053  0.3430  9.8649  0.0000  0.0180   0.0179   0.0473    0.0554   0.0000   439.1103       5.01334       9.72364      -3.47599     -0.306624      0.979166       2.28436       2.94719       3.20792       3.12183       2.49699       2.17783
  13   9 1983.8517    0.5705  0.5412 10.0679  0.0000  0.0241   0.0202   0.0566    0.0686   0.0000   437.6378       2.06318       5.18681       2.22425     -0.747786      -2.20288       2.87376       3.51577       3.66199       3.62364       3.36028       2.85185
  13  10 2128.5265    0.8011  0.6425 10.0154  0.0000  0.0250   0.0252   0.0577    0.0909   0.0000   437.6817      -1.60891       11.7008       3.17367       2.34539       2.27958       2.94994       3.62230       3.72017       3.88148       3.60393       2.86560
  13  11 2271.1161    1.1174  0.8457 10.1555  0.0000  0.0261   0.0307   0.0682    0.1381   0.0000   441.6307       2.85776       14.8494      -3.06817     -0.918415      0.835324       3.06611       4.00699       4.11199       4.02626       3.57659       3.28752
  13  12 2411.8298    1.3780  1.0646 10.7861  0.0000  0.0322   0.0366   0.0805    0.1641   0.0000   434.4781       2.76965       13.5367      -1.33284       4.11584      -1.44383       4.31777       5.69261       5.90690       5.70957       4.99725       4.15325
  13  13 2551.7537    1.8629  1.0064 11.0858  0.0000  0.0311   0.0498   0.0749    0.2890   0.0000   436.7678       4.21481       9.10694       4.36585      -4.42089       2.87921       3.84963       5.08125       5.08848       4.87331       4.46373       3.83791
  13  14 2691.7832    2.3332  1.0195 11.4198  0.0000  0.0298   0.0636   0.0828    0.4165   0.0000   429.9999       5.89729       13.3016      -5.15444      -7.55078      -3.90073       3.72076       4.82957       5.05147       4.70973       4.56807       3.75023
  13  15 2832.2677    2.9405  0.8979 12.0596  0.0000  0.0279   0.0814   0.0714    0.3274   0.0000   440.8769       16.7385       5.06687       8.16679       2.52724     0.0869218       3.46668       4.18123       4.52762       4.39794       4.05516       3.44977
  13  16 2972.6881    3.4450  0.9003 12.7499  0.0000  0.0265   0.0913   0.0725    0.1886   0.0000   439.9497       7.13939       18.3253       2.14431     0.0436366       4.41358       3.26408       4.17191       4.04867       4.02475       3.78377       3.29361
  13  17 3112.6671    3.8070  1.1109 12.6943  0.0000  0.0310   0.0939   0.0781    0.1877   0.0000   440.8036       22.6645       13.4905       1.92109      -2.64232      -3.92413       3.88245       4.83954       4.83745       4.69160       4.40279       3.87806
  13  18 3252.4935    3.8176  1.3519 12.6302  0.0000  0.0336   0.0885   0.0915    0.1603   0.0000   438.4205       29.3084       17.3078       9.39393      -3.50269      -10.0239       4.20665       5.23481       5.45468       5.36707       4.84479       4.14290
  13  19 3392.4784    3.1117  1.9512 12.1221  0.0000  0.0438   0.0607   0.1100    0.1217   0.0000   439.4958       22.8076       10.4355       8.29593      -2.48921       1.27263       5.03796       7.09211       6.87055       6.95804       6.03221       5.43723
  13  20 3532.8722    2.5701  2.8527 11.8398  0.0000  0.0536   0.0437   0.1401    0.0853   0.0000   429.6327       10.8182       20.5682       3.31050       11.4474       6.01535       6.42829       8.25733       8.36906       8.64833       7.93912       6.98702
  13  21 3673.2737    2.1932  4.5174 11.1955  0.0000  0.0698   0.0310   0.1859    0.0820   0.0000   431.5556       23.6950       9.58260      -15.5293      -6.33222       1.06586       8.22784       10.7882       11.1707       10.7530       9.97511       8.56966
  13  22 3813.9642    1.7769  5.5728 11.1070  0.0000  0.0838   0.0251   0.2337    0.0719   0.0000   462.6378       59.0180       32.3447      -12.2204      -22.0122       14.1816       9.69813       12.6147       13.2912       12.8916       12.1928       10.3803
  13  23 3954.6562    1.4996  7.5129 10.8134  0.0000  0.1074   0.0209   0.3152    0.0735   0.0000   456.6072       33.2287      -14.6199       7.45829      -6.35440      -9.58365       12.1841       15.6215       16.9095       15.6477       14.8927       12.7534
  13  25 4236.7362    1.0294 11.1568 10.5076  0.0000  0.1676   0.0161   0.4992    0.0587   0.0000   448.7722       95.1455       7.01250       22.4185       42.9890      -9.35390       19.1034       25.3213       26.0073       26.3274       23.3200       20.5159
  14   6 1571.5774    0.1903  0.1277  9.8199  0.0000  0.0132   0.0162   0.0392    0.0356   0.0000   435.6987      -2.51383       11.5330     -0.192408     -0.659398       1.93266       1.45431       1.73618       2.11706       1.83686       1.85100       1.74680
  14   7 1723.5485    0.2793  0.2470  9.9547  0.0000  0.0174   0.0146   0.0380    0.0410   0.0000   437.3906      -2.68227       14.9903       2.95115     -0.596098      -4.03097       2.06915       2.41552       2.36738       2.28165       2.51707       2.01077
  14   8 1870.8221    0.4723  0.3102  9.8773  0.0000  0.0171   0.0205   0.0386    0.0558   0.0000   443.2472      0.808841       15.2093      0.448114      0.335472     -0.120213       1.83270       2.30401       2.40108       2.63827       2.61120       2.29465
  14   9 2017.0578    0.5786  0.5076 10.1237  0.0000  0.0208   0.0196   0.0531    0.0686   0.0000   438.9375      0.432663       6.86810      -1.82408      -1.21548      -1.44588       2.13926       2.84592       2.93194       3.22795       2.41231       2.57495
  14  10 2162.5158    0.9089  0.6467 10.1470  0.0000  0.0224   0.0270   0.0540    0.0920   0.0000   433.6912       7.39739       17.2786      -3.68686      -2.46643       2.40317       2.64961       3.29121       3.36652       3.46341       3.21474       2.83543
  14  11 2305.7481    1.2053  0.7622 10.3893  0.0000  0.0258   0.0321   0.0547    0.1183   0.0000   434.8669       4.11318       14.2978       1.24414       1.67113       6.35562       2.89606       3.79657       3.72803       3.77684       3.40327       3.03049
  14  12 2446.7979    1.5402  0.9483 10.7560  0.0000  0.0288   0.0385   0.0680    0.1468   0.0000   438.8910       7.75498       6.04262       2.08349      -1.17906      -3.56503       3.11495       3.94923       4.06523       3.94687       3.72123       3.28776
  14  13 2587.3740    2.0320  1.1661 11.1876  0.0000  0.0308   0.0477   0.0828    0.2038   0.0000   433.6976       7.00200       15.6474       5.93122      -2.82952       1.46294       3.57485       4.82496       4.79343       4.82965       4.55592       4.16163
  14  14 2728.3001    2.5079  1.0189 11.7468  0.0000  0.0311   0.0648   0.0709    0.2844   0.0000   437.5049       5.14177       13.1035       12.2262      -2.98118      -1.61858       3.26579       4.45786       4.44380       4.28330       4.03370       3.64895
  14  15 2869.3082    3.2186  1.1164 10.1393  0.0000  0.0292   0.0831   0.0827    2.6477   0.0000   429.6763       4.33459       16.4195       14.5421      -2.37814     0.0715371       3.36764       4.19800       4.73760       4.35197       4.22062       3.62808
  14  16 3010.3205    3.9006  1.0104 11.6225  0.0000  0.0288   0.1011   0.0730    0.8205   0.0000   431.2054       16.7517       10.6192       4.46668       1.49354      -7.15438       3.80364       4.58291       4.99254       4.95453       4.30038       3.66932
  14  17 3150.6881    3.6776  1.2066 12.9385  0.0014  0.0337   0.0904   0.0872    0.2176   0.0000   436.1766       13.5022       21.5049      -1.03441      -1.99589       1.72140       3.49381       4.82884       4.78575       4.84452       4.63903       3.94595
  14  18 3291.0784    3.3678  1.3455 13.1731  0.0000  0.0368   0.0844   0.0959    0.1351   0.0000   437.1295       18.2570       12.6504       1.21775       8.02236       4.55285       4.09293       5.41685       5.54551       5.37571       4.96021       4.36607
  14  19 3431.6593    2.8265  2.1973 12.3130  0.0000  0.0458   0.0533   0.1198    0.1013   0.0000   443.1718       16.6837       15.6148       5.37970       8.27959       3.33980       5.05835       6.38124       7.16532       6.82238       6.20217       5.54597
  14  20 3572.4904    2.4732  3.2796 11.6651  0.0000  0.0558   0.0379   0.1466    0.0861   0.0000   433.5544       22.3462       19.7349       21.2349       4.44484      0.855546       6.12784       8.11566       8.46380       8.48058       7.71699       6.87784
  14  21 3713.3799    2.0444  4.7221 11.1217  0.0000  0.0711   0.0278   0.1900    0.0839   0.0000   444.9539       27.4355       21.2474     -0.804880      -6.02110       8.44994       7.74965       10.1023       11.0607       10.4679       9.86976       8.64734
  14  22 3854.4245    1.7100  6.3214 10.8821  0.0000  0.0879   0.0223   0.2364    0.0761   0.0000   436.2443       30.3601       10.3450      -16.2665       1.30691       9.38989       9.63831       12.3914       13.1794       13.3403       12.0369       10.9162
  14  23 3995.7205    1.3569  8.3205 10.7401  0.0002  0.1170   0.0193   0.3322    0.0707   0.0000   435.0711       45.7132     -0.658142      -5.99880       5.61416       14.8739       12.1193       16.3050       17.2175       16.7418       15.5318       13.8454
  14  24 4136.8681    1.1293  9.6342 10.6604  0.0000  0.1388   0.0175   0.4091    0.0637   0.0000   434.1637      -3.05677      -35.4577       32.4595       24.8439      -23.7130       15.0390       19.1848       20.1147       20.6606       18.3641       16.6586
  14  25 4278.6769    0.9280 11.6787 10.5790  0.0000  0.1804   0.0158   0.5359    0.0535   0.0000   427.1345       45.9892      -3.40171       33.0960       45.1822      -4.50041       18.9499       24.5693       26.7485       26.2587       23.5399       20.8144
  15   5 1440.0091    0.1229  0.0590  9.8882  0.0000  0.0285   0.0295   0.0603    0.0326   0.0000   435.4966      -1.03097       13.0288      -1.27293       1.36088       3.91533       3.17364       3.36972       1.89036       5.05321       4.34344       3.64397
  15   6 1600.9956    0.2093  0.1508  9.8251  0.0000  0.0171   0.0135   0.0295    0.0362   0.0000   436.5320      -1.52194       14.2884     -0.969292      -2.70646      0.182842       1.78930       1.62621       2.21756       2.54608       1.90490       1.77928
  15   7 1753.8141    0.3257  0.2184  9.9182  0.0000  0.0242   0.0169   0.0367    0.0405   0.0000   437.5322      0.385539       14.0725     -0.839455      0.602871     -0.442165       3.73300       4.77559       5.99288       5.68873       5.38293       3.75554
  15   8 1902.3588    0.4751  0.3823  9.9010  0.0000  0.0200   0.0183   0.0411    0.0550   0.0000   437.9220      -3.13268       11.5718       2.41933      -4.10929      -1.45317       1.92505       2.63185       2.59576       2.65798       2.65445       2.34894
  15   9 2049.6358    0.6868  0.5087 10.1137  0.0000  0.0193   0.0230   0.0520    0.0768   0.0000   442.2189      -1.77399       14.2168      0.900807      -1.79279      0.479300       2.24615       2.92370       3.02781       3.20655       2.71543       2.45217
  15  10 2195.8479    0.9249  0.7068 10.3601  0.0000  0.0240   0.0262   0.0561    0.0921   0.0000   438.6485       1.08279       13.3295       5.28047       2.99071     -0.888325       2.54278       3.16293       3.27764       3.47833       3.43153       2.79091
  15  11 2339.4983    1.2674  0.9366 10.4541  0.0000  0.0264   0.0313   0.0676    0.1257   0.0000   443.5888       3.37489       8.69397       1.22766      0.598805      0.628307       2.65795       3.51903       3.53928       3.76358       3.46466       3.04706
  15  12 2481.0557    1.6497  1.1284 10.3431  0.0000  0.0305   0.0360   0.0683    0.2130   0.0000   432.0139       8.41611       23.0711       6.35036     -0.325866      -4.20292       3.11231       4.22659       4.29660       4.50632       4.00371       3.64950
  15  13 2622.4498    2.0805  0.9511 11.7890  0.0000  0.0270   0.0529   0.0716    0.1193   0.0000   432.0556       5.90606       11.6361       4.17254      -6.60043      -3.77208       2.69464       3.53847       3.50079       3.78775       3.53639       3.05246
  15  14 2764.2458    2.8142  0.9076 11.6858  0.0000  0.0262   0.0692   0.0641    0.2153   0.0000   441.5105       14.9997       11.0351       7.77471       4.70934      0.411016       3.12275       4.32390       4.42470       4.49140       3.93923       3.56008
  15  15 2905.9306    3.2781  0.9814 11.8358  0.0000  0.0251   0.0797   0.0711    0.3975   0.0000   439.2506       10.5215       16.1265       6.51774      -4.87317      -2.65715       2.67085       3.39874       3.41924       3.50789       3.35877       3.04230
  15  16 3047.1840    3.8812  1.0300 12.1611  0.0000  0.0284   0.1039   0.0737    0.5527   0.0000   439.0878       14.7592       17.0311       3.43653      -1.23415     -0.346679       2.86651       3.84573       3.90857       3.99111       3.51534       3.22740
  15  17 3188.1937    3.8917  1.3066 11.6669  0.0000  0.0313   0.0933   0.0880    0.8536   0.0000   433.2638       20.7625       10.0942      0.923730      -3.00659      -1.32834       3.30352       4.21714       4.29955       4.34188       4.17290       3.76035
  15  18 3329.1535    3.3159  1.5300 13.0327  0.0000  0.0384   0.0775   0.1002    0.1540   0.0000   435.4214       16.3294       13.1949       14.1873      0.636205       4.61740       3.84986       5.09003       5.45018       5.09067       5.23755       4.52787
  15  19 3470.1859    2.6896  2.4516 12.3592  0.0000  0.0481   0.0491   0.1279    0.0996   0.0000   436.3369       14.4915       8.77351       16.1943       6.16004      -5.09119       4.96596       6.61552       6.74890       6.79161       6.41095       5.80494
  15  20 3611.5504    2.2919  3.4970 11.8462  0.0000  0.0608   0.0361   0.1541    0.0830   0.0000   439.6085       10.7881       28.9997      -1.09511       8.15721      -2.67441       6.18657       7.84249       8.61342       8.41824       7.98042       7.10002
  15  21 3752.9185    1.9829  4.9458 11.2131  0.0001  0.0705   0.0264   0.1969    0.0777   0.0000   440.1843       14.7890       24.8965       5.85144      -12.5995       7.23777       7.16817       9.28885       9.70452       9.81841       9.21418       8.23660
  15  22 3894.4989    1.5759  7.0306 10.8758  0.0031  0.0924   0.0206   0.2679    0.0706   0.0000   449.9367       19.1008       1.42668       2.72121       2.08109       19.8890       9.52495       12.1463       12.8702       13.0967       12.2928       11.0503
  15  23 4035.9095    1.2784  8.2756 10.8397  0.0000  0.1129   0.0185   0.3403    0.0609   0.0000   449.7356       22.1436       7.35032      -10.3879      -11.5196      -1.83167       11.3187       14.5080       16.0633       15.5423       14.6803       13.2452
  15  24 4177.7007    1.0484 10.2711 10.7027  0.0000  0.1454   0.0168   0.4444    0.0562   0.0000   424.5400       41.2840       20.6443       33.7548       30.8472       2.04229       14.5785       18.7474       19.8907       20.2921       18.5992       16.7375
  15  25 4319.8213    0.8609 12.4804 10.6448  0.0000  0.1928   0.0159   0.6036    0.0490   0.0000   427.3043       11.6857      -2.76476       13.9288       10.9239       4.84647       18.9387       24.4362       26.2635       26.4436       23.8599       21.6825
  15  27 4603.6354    0.5864 16.3532 10.3719  0.0034  0.3133   0.0113   0.8760    0.0364   0.0000   414.0714       117.972       69.8908       5.87131      -38.5813      -27.9403       30.6780       40.0581       42.7032       44.1257       39.9536       35.3138
  16   7 1783.2776    0.3529  0.2938  9.9078  0.0000  0.0169   0.0153   0.0364    0.0442   0.0000   438.3255    -0.0118316       14.2329       2.00043      -1.54031      -2.17054       1.70990       2.17455       2.38787       2.35627       2.11753       1.94848
  16   8 1933.1459    0.5289  0.4180 10.0350  0.0000  0.0192   0.0188   0.0426    0.0536   0.0000   438.1770       5.47731       14.8103       3.69905     -0.405605      -2.73572       1.87317       2.68831       2.73536       2.96298       2.76570       2.52543
  16   9 2081.6048    0.7394  0.6209 10.0323  0.0000  0.0229   0.0221   0.0546    0.0858   0.0000   437.7727      0.876039       14.0987      -2.89158      -6.34878       1.98332       2.20561       2.81557       2.91807       2.96517       2.85854       2.44191
  16  10 2228.4165    1.0119  0.7253 10.4342  0.0000  0.0245   0.0278   0.0575    0.1121   0.0000   433.3607      -4.04956       15.1591       1.25770      -7.35065    -0.0473322       2.35281       2.90897       2.81828       3.12263       2.78145       2.63242
  16  11 2372.5786    1.3564  0.9180 10.7980  0.0000  0.0256   0.0324   0.0641    0.1093   0.0000   437.2009       9.65546       2.36633       1.08007       1.82824      -2.78593       2.75746       3.37361       3.67055       3.82861       3.51851       3.22674
  16  12 2514.9511    1.7866  1.1119 10.8501  0.0000  0.0284   0.0392   0.0724    0.1567   0.0000   440.3841       5.97881       14.6449       3.86654      -6.57664      -2.31502       2.78103       3.53213       3.43186       3.75091       3.41721       3.20805
  16  13 2657.0101    2.2539  1.0034 11.2177  0.0000  0.0263   0.0509   0.0642    0.1816   0.0000   437.0697       4.92936       6.44435       7.15396       4.80538      -5.32359       2.66130       3.47067       3.59613       3.69358       3.44233       3.10483
  16  14 2799.5844    2.8596  0.9789 11.8691  0.0000  0.0258   0.0658   0.0647    0.1697   0.0000   437.6352       11.8988       15.4960       5.02529      -1.73347       4.48064       2.51325       3.28296       3.59609       3.45048       3.36036       3.07090
  16  15 2942.0062    3.4481  0.8657 12.3753 -0.0001  0.0239   0.0851   0.0590    0.1829   0.0000   437.7145       7.34450       9.22535       4.87221      -2.46542       6.68642       2.44979       3.29329       3.37120       3.30744       3.03857       2.73860
  16  16 3083.6405    3.7845  1.2492 12.4344 -0.0001  0.0289   0.0873   0.0869    0.3553   0.0000   435.9038       12.6012       14.6471       7.34631      -8.76001      0.371938       2.85190       3.57374       3.90710       3.87673       3.72296       3.35360
  16  17 3225.2176    3.9616  1.4205 10.6871 -0.0067  0.0318   0.0922   0.0869    4.9499   0.0000   435.3191       28.1178       10.0645       7.74201      -5.13383      -3.38618       3.25648       4.17110       4.30947       4.14475       4.13587       3.86757
  16  18 3366.5492    3.2040  1.8582 12.5206  0.0000  0.0395   0.0678   0.1146    0.2034   0.0000   439.9971       21.6976       9.22655       5.08996       3.96828      -1.13241       3.78363       4.91673       5.19083       5.20136       4.80611       4.43871
  16  19 3508.1011    2.7670  2.5515 12.0926  0.0000  0.0471   0.0484   0.1292    0.1317   0.0000   433.4203       25.5546       11.8963       5.76535       4.00970    -0.0927051       4.55996       6.15257       6.46327       6.40174       5.96255       5.31008
  16  20 3649.9491    2.2034  4.3154 11.3816 -0.0007  0.0605   0.0297   0.1750    0.0917   0.0000   439.6929       22.2151       5.07127       2.27193      -11.2228      0.297403       6.02028       7.59089       8.47233       8.21456       7.97651       7.09416
  16  21 3791.7466    1.8742  5.9367 10.8380  0.0000  0.0767   0.0227   0.2124    0.0858   0.0000   424.7063       24.5324      -1.28872       4.34466      -9.85226       7.82901       7.13099       9.70094       9.96901       10.3853       9.49105       8.94194
  16  22 3933.9268    1.5008  7.1242 10.7880  0.0000  0.0923   0.0192   0.2624    0.0699   0.0000   442.9858       13.1988       2.49169       18.5124       6.01694      -1.80899       8.63998       11.2791       12.2603       12.1005       11.5128       10.3681
  16  23 4076.1086    1.2287  9.0411 10.7732  0.0000  0.1193   0.0177   0.3587    0.0590   0.0000   461.3460       23.1353       1.39201      -4.43083     -0.181323      -5.98152       11.1133       14.6097       16.0989       15.9029       14.7579       13.3675
  16  24 4218.0389    0.9621 10.5260 10.7317  0.0000  0.1495   0.0166   0.4764    0.0520   0.0000   464.4445       29.1016       3.23326       2.17854       31.0111       4.97160       14.0750       17.9299       19.8364       19.4638       18.5739       16.8839
  16  27 4645.8538    0.5139 17.3518 10.3710 -0.0179  0.3742   0.0096   0.9625    0.0311   0.0000   405.4346       15.0077       55.2552      -10.5520       12.2948      -18.5314       34.3294       44.6445       48.3067       49.8122       45.2601       41.9606
  17   6 1657.0697    0.2680  0.1854  9.8731  0.0000  0.0129   0.0138   0.0275    0.0350   0.0000   436.5764     -0.169556       17.3833       1.82949      -1.62797    -0.0172535       1.23705       1.50683       1.70365       1.80878       1.84732       1.52138
  17   8 1963.3106    0.5523  0.5034  9.9403  0.0000  0.0197   0.0177   0.0500    0.0599   0.0000   437.3149       2.28133       11.5129       1.82564     -0.714140     0.0912984       1.80421       2.20551       2.26010       2.39879       2.22954       2.09210
  17   9 2112.9951    0.8132  0.6093 10.0820  0.0000  0.0212   0.0228   0.0473    0.0769   0.0000   434.2219       2.70490       16.2707       1.31058     -0.664030      -3.81033       1.87172       2.46153       2.38600       2.61499       2.59504       2.18710
  17  10 2260.3772    1.0528  0.8020 10.2798  0.0000  0.0232   0.0268   0.0599    0.1382   0.0000   440.0664     -0.361805       18.7245      -1.68514       2.76336      -1.20947       2.20244       2.79841       3.05416       3.02488       2.85215       2.65372
  17  11 2405.0174    1.4675  0.9315 10.7817  0.0000  0.0263   0.0340   0.0584    0.1406   0.0000   438.1924       7.10880       15.2627       1.00537      -1.89304      -2.30860       2.33703       3.09664       3.18442       3.31093       3.26137       2.99139
  17  12 2548.1597    1.8817  1.0694 11.0113  0.0000  0.0269   0.0409   0.0671    0.1608   0.0000   443.8772       3.22745       3.67523       3.68828     -0.111582      -3.91254       2.50701       3.13914       3.24913       3.37810       3.27744       2.95466
  17  13 2691.1184    2.4693  1.0438 11.4467 -0.0002  0.0254   0.0538   0.0655    0.1573   0.0000   434.3910       1.30828       16.9235       3.61086      -5.28094      -4.80920       2.36657       3.07790       3.05875       3.19573       3.20735       2.83720
  17  14 2834.4275    2.9551  0.9621 11.9705  0.0000  0.0252   0.0679   0.0636    0.1632   0.0000   437.3190       6.36462       4.83525       5.33170      -5.53837       1.38468       2.48631       3.55172       3.51981       3.83527       3.53509       3.01136
  17  15 2977.3653    3.6925  0.9908 12.2910  0.0001  0.0254   0.0821   0.0609    0.1872   0.0000   434.4215       4.02165       10.5095       6.45003      -3.64173      -1.30547       2.31814       3.11015       3.17568       3.27016       3.02558       2.84867
  17  16 3119.5982    3.7064  1.1308 12.9634  0.0000  0.0270   0.0840   0.0767    0.1780   0.0000   437.6990       12.1835       17.6917       9.18721      -4.05367      -1.67641       2.55289       3.28601       3.58478       3.36943       3.37086       3.06909
  17  17 3261.5310    3.6102  1.5797 11.4515  0.0000  0.0323   0.0711   0.0867    0.6380   0.0000   436.1578       16.1447       13.0148       4.69781      -1.27263       6.77393       2.93020       3.87682       4.12185       4.18426       4.04123       3.63970
  17  18 3403.5756    3.1516  2.3595 11.5230  0.0000  0.0396   0.0523   0.1200    0.3233   0.0000   444.5069       26.1806      -3.22521       5.47678       3.87580      0.262175       3.62993       4.69150       5.08584       5.08561       4.79274       4.50153
  17  19 3545.6983    2.5016  3.3187 11.7035  0.0000  0.0510   0.0378   0.1483    0.1275   0.0000   437.4684       17.5706       17.2442      0.609670       1.68679      -1.58218       4.63821       5.95414       6.44172       6.60202       6.30099       5.63472
  17  20 3687.9762    2.0793  4.5268 11.4063  0.0000  0.0645   0.0279   0.1786    0.0863   0.0000   430.7794       29.9119       2.77352       4.12752      0.316073       5.33452       5.78124       7.52898       7.91715       8.23322       7.67807       7.23133
  17  21 3830.2242    1.7194  6.0306 11.0543  0.0000  0.0777   0.0214   0.2179    0.0698   0.0000   445.3039       30.2020       8.87818       3.55092      -7.32615       3.74849       7.03165       9.24596       10.0475       10.3209       9.84763       8.88665
  17  22 3972.6613    1.4359  8.1229 10.7072  0.0000  0.0950   0.0172   0.2862    0.0637   0.0000   445.5736       29.2616       5.33241       7.05175       28.1250      -12.8725       8.51984       10.8259       11.8599       11.9327       11.2216       10.6503
  17  23 4115.4288    1.1580  8.9862 10.7756 -0.0035  0.1176   0.0164   0.3479    0.0541   0.0000   457.3025      -8.49309       14.6157       8.26238      0.329412       15.8740       10.2537       13.3548       14.7482       14.6125       13.9374       12.6305
  17  24 4257.8125    0.9097 11.1083 10.7552  0.0000  0.1570   0.0156   0.4911    0.0462   0.0000   431.1396       26.7932       50.3843      -2.37134      -13.7516       19.5746       13.6353       17.7873       19.7827       19.2624       18.5526       16.8000
  17  26 4543.0028    0.5929 14.9093 10.5254  0.0060  0.2750   0.0125   0.8086    0.0369   0.0000   467.4372       11.6600       41.1685       4.92730      -26.6293      -11.4409       24.0944       31.3487       35.0581       34.3500       32.7906       30.3783
  18   4 1341.5262    0.1022  0.0585  9.8731  0.0000  0.0255   0.0148   0.0212    0.0290   0.0000   441.5269       2.11045       18.8019       4.94472       2.00802       1.21060       2.11842       2.93980       2.97598       3.10520       2.54445       2.83211
  18   6 1683.6782    0.2784  0.2120  9.8525  0.0000  0.0130   0.0135   0.0310    0.0349   0.0000   439.5538      0.554689       14.2250      0.852729      -2.60500     -0.267486       1.21588       1.50829       1.60134       1.74083       1.65270       1.39332
  18   7 1840.0282    0.4146  0.3561  9.8515  0.0000  0.0172   0.0151   0.0385    0.0454   0.0000   440.8789      -4.55977       14.3694       2.30305      -4.76197      0.874060       1.50232       1.97287       1.77626       1.99549       2.10595       1.91526
  18   8 1992.8527    0.6133  0.4891  9.9925  0.0000  0.0182   0.0191   0.0435    0.0623   0.0000   437.8220     -0.296421       12.9212      0.290388       1.00671      0.744488       1.71217       2.03075       2.12804       2.35270       2.17318       2.06257
  18   9 2143.7316    0.8361  0.7030 10.0264  0.0000  0.0211   0.0216   0.0539    0.0838   0.0000   441.5590     -0.425822       19.2283       2.56314      -3.07197       2.65920       1.85160       2.31710       2.44446       2.47408       2.48029       2.16576
  18  10 2291.6574    1.1297  0.8350 10.4647  0.0000  0.0255   0.0280   0.0608    0.1297   0.0000   438.0863       5.95116       15.6676       2.17785      -6.45222      -1.59611       2.04621       2.91379       2.77088       2.95480       2.78640       2.55790
  18  11 2436.8884    1.5363  1.1460 10.7065  0.0000  0.0292   0.0336   0.0747    0.2207   0.0000   435.7688      -2.51943       14.2099      -1.54981       4.42952      -4.39560       2.30532       3.34558       3.25631       3.36523       3.39143       2.88296
  18  12 2580.9102    2.0096  1.0443 11.1977  0.0000  0.0270   0.0426   0.0613    0.1526   0.0000   436.7439       5.22912       14.7346       1.38108     -0.891994    -0.0839224       2.44512       3.32333       3.49270       3.62042       3.54329       3.32618
  18  13 2724.8031    2.6916  0.9032 11.7153  0.0000  0.0227   0.0601   0.0577    0.1492   0.0000   441.2923       8.39055       12.6111       2.60748       3.90261       6.97895       1.98015       2.61616       2.73857       2.90255       2.89578       2.54721
  18  14 2868.7673    3.3395  0.9861 11.6705  0.0004  0.0234   0.0708   0.0605    0.2053   0.0000   436.8286       11.0076       10.4781      0.114898      -4.24887      -1.67164       2.08808       2.77748       2.74389       2.96597       2.67390       2.55806
  18  15 3012.2796    3.7469  1.0224 12.4142  0.0000  0.0246   0.0799   0.0617    0.1621   0.0000   436.8422       12.4262       13.6827       2.39087     -0.790501       1.75178       2.16802       2.79497       2.92762       3.03123       2.84908       2.65697
  18  16 3155.0284    3.8845  1.1485 12.7297  0.0000  0.0275   0.0820   0.0698    0.1769   0.0000   437.4873       11.3472       15.1512      0.710066      -1.97158       6.00296       2.51533       3.22438       3.31075       3.41438       3.20454       2.95064
  18  17 3297.5860    3.4404  1.6302 12.5250  0.0000  0.0335   0.0657   0.0882    0.1815   0.0000   440.8195       14.0399       15.1736       5.05119      -8.89105      -6.52133       2.81649       3.81870       3.82058       4.23649       3.79132       3.58915
  18  18 3440.1216    2.9477  2.5390 11.6415  0.0000  0.0401   0.0470   0.1206    0.2185   0.0000   441.8828       15.2870       20.7517       6.84084       5.21086      -8.37487       3.61417       4.66630       5.01355       4.96057       4.87240       4.51249
  18  19 3582.8172    2.3996  3.6706 11.4356  0.0041  0.0526   0.0335   0.1512    0.1278   0.0000   442.4095       26.5397       17.4670       5.43166      -8.41607      -14.0795       4.42590       5.82794       6.36861       6.32664       6.14987       5.61480
  18  20 3725.4568    1.9820  5.1037 11.0254 -0.0000  0.0633   0.0240   0.1875    0.0936   0.0000   437.4147       18.3904       13.3500       18.5747      -27.4762      -19.0178       5.57643       7.25437       7.96656       8.05816       7.85246       7.08253
  18  21 3868.3646    1.6743  6.2120 10.9777  0.0000  0.0775   0.0206   0.2202    0.0709   0.0000   423.1720       7.79856       33.1321       11.2685      -15.9561      -12.8323       6.46915       8.56806       9.26232       9.25175       8.89811       8.29569
  18  22 4011.4085    1.3223  8.1464 10.7479  0.0000  0.0971   0.0164   0.2876    0.0574   0.0000   431.6424       4.83438       11.8496       31.9847      -1.40293      -18.4738       8.17773       10.6258       11.5900       11.8778       11.1680       10.4869
  18  23 4154.1134    1.0777 10.2395 10.7669  0.0000  0.1257   0.0155   0.4034    0.0475   0.0000   424.6203       17.2046       44.0948       6.85140       1.93380       22.3155       10.3852       13.6841       14.7313       15.2755       14.0237       13.4768
  18  24 4297.2279    0.8428 11.4228 10.7538  0.0000  0.1625   0.0155   0.5229    0.0432   0.0000   410.6710       16.1131       31.3117       41.4685       44.9097       28.1700       13.6036       17.5156       19.6343       19.8774       18.4349       17.5840
  18  26 4583.4170    0.5601 15.6154 10.5116  0.0001  0.2948   0.0109   0.8243    0.0297   0.0000   454.2461       40.5655       13.1427      -68.5767       7.49674       16.1892       24.1506       31.2708       34.6872       35.1293       32.8799       30.8313
  19   4 1364.2879    0.1050  0.0696  9.9293  0.0000  0.0141   0.0122   0.0285    0.0281   0.0000   437.1115      -1.57356       19.6072      -1.37683      -3.17940       2.10028       1.36498       1.73466       1.72912       1.83395       1.76235       1.64077
  19   6 1709.3615    0.3153  0.2178  9.8393  0.0000  0.0127   0.0146   0.0301    0.0358   0.0000   435.9313      -3.75039       15.1056      -1.06406      -2.42555       2.30159       1.00426       1.51088       1.39554       1.67962       1.52930       1.52857
  19   7 1867.3187    0.4291  0.3742 10.0039  0.0000  0.0166   0.0151   0.0422    0.0441   0.0000   438.9754      -1.29864       15.1704       2.79143      -1.12244      -1.54936       1.35211       1.79373       1.85670       1.94266       1.72294       1.95373
  19   8 2021.7838    0.6428  0.5051 10.0356  0.0000  0.0187   0.0184   0.0414    0.0670   0.0000   439.4292       1.25300       15.3831       2.60523      -3.72214      -1.71534       1.50322       2.00178       2.19468       2.21705       2.03307       1.97148
  19   9 2173.8111    0.8556  0.8363 10.2257  0.0000  0.0243   0.0201   0.0579    0.0849   0.0000   440.6194     -0.903142       13.3040      -1.13065       2.66603      -2.80741       2.11722       2.91224       3.11312       3.09102       2.94953       2.63368
  19  10 2322.3186    1.2407  0.9091 10.3585  0.0000  0.0231   0.0271   0.0578    0.1199   0.0000   442.5841       4.80302       11.9627       1.37645       2.32958       3.22632       2.00713       2.55482       2.80788       2.84685       2.83177       2.60881
  19  11 2468.1795    1.6952  1.0063 10.6593  0.0000  0.0252   0.0379   0.0651    0.2330   0.0000   434.0494       3.94024       12.7591      0.136091     -0.711558       1.34410       2.11982       2.64710       3.06747       2.96919       2.91076       2.82296
  19  12 2613.1312    2.1528  1.0238 11.4743  0.0000  0.0265   0.0462   0.0624    0.1724   0.0000   436.4293       4.75222       8.75221       1.22805      -4.15775      -1.46877       2.12881       2.89530       2.94486       2.95746       3.07822       2.76350
  19  13 2758.0287    2.7904  1.0672 11.2617  0.0000  0.0231   0.0576   0.0654    0.2195   0.0000   436.7382       8.16539       17.2858       2.99820       2.85629       3.66073       2.04046       2.74061       2.86189       3.10479       2.95820       2.67690
  19  14 2902.6525    3.2711  0.9889 12.1867  0.0000  0.0241   0.0687   0.0601    0.1505   0.0000   437.4327       9.28570       10.2174       2.44334       1.09801       3.04224       2.02665       2.69523       2.94776       2.95299       2.92307       2.71355
  19  15 3046.6964    3.8018  1.2099 11.9653  0.0000  0.0274   0.0733   0.0673    0.2507   0.0000   439.0870       9.67443       6.85028       3.97706      -5.39806      -1.40083       2.41638       3.24225       3.33206       3.39360       3.26812       3.09548
  19  16 3190.0481    3.7670  1.4400 12.3192 -0.0000  0.0300   0.0681   0.0754    0.1578   0.0000   440.0659       18.2219       10.4926       5.04099     -0.696550      -3.52007       2.48223       3.22937       3.40807       3.45315       3.39135       3.19679
  19  17 3333.0687    3.4462  1.9047 12.3100  0.0000  0.0332   0.0572   0.0932    0.1327   0.0000   443.6838       17.3916       11.3294       6.72763      -1.23115      -3.11680       2.88816       3.72134       4.02008       4.02596       4.05287       3.62559
  19  18 3476.4812    2.7853  2.7173 11.8860  0.0000  0.0435   0.0405   0.1131    0.1245   0.0000   440.7342       20.2149       14.8435       1.78201      -5.31126      -1.96651       3.49333       4.61854       4.91562       5.06024       4.84800       4.64511
  19  19 3619.4573    2.3010  3.9150 11.3919  0.0000  0.0528   0.0302   0.1507    0.1126   0.0000   441.8733       31.0182       10.3225      -3.80606      -1.22801       6.52203       4.44286       5.83244       6.35304       6.42735       6.19842       5.72534
  19  20 3762.6620    1.8948  5.3549 11.1827  0.0000  0.0661   0.0230   0.1933    0.0769   0.0000   449.3168       17.5771      -6.38434       14.7010       10.2960      -9.95757       5.37152       7.00641       7.71433       7.90894       7.43390       7.37323
  19  21 3906.1571    1.5407  7.0604 10.8291  0.0000  0.0807   0.0176   0.2413    0.0636   0.0000   447.5738       23.5842       15.8609       24.2677       1.39507      -16.3914       6.49517       8.55427       9.37963       9.49584       9.20143       8.51230
  19  22 4049.4512    1.2429  8.7681 10.7331  0.0000  0.1020   0.0157   0.3118    0.0540   0.0000   437.0297       21.4738       11.3128       20.4192       6.63343       9.29000       8.18420       10.7617       11.9988       11.9439       11.4227       10.6127
  19  23 4192.7533    1.0130 10.2235 10.7438  0.0000  0.1265   0.0151   0.4004    0.0462   0.0000   454.4495       29.7362      -1.31202       15.8979      -8.16217      -21.4766       10.1563       13.3041       14.6320       14.9755       14.1670       13.2290
  19  24 4336.3709    0.8119 11.2138 10.7561 -0.0013  0.1576   0.0146   0.5099    0.0392   0.0000   432.2507       66.7389       46.6969       7.88441       48.8354       11.5726       12.2890       16.3748       17.7608       18.0469       17.4291       16.3713
  20   4 1386.4921    0.1237  0.0851  9.8500  0.0000  0.0158   0.0114   0.0285    0.0279   0.0000   441.0745     -0.632017       20.6830      -1.57563      -2.47613      -2.02828       1.45925       1.86415       1.99587       1.92885       2.30429       1.47085
  20   6 1734.1961    0.3025  0.3606  9.7761  0.0000  0.0172   0.0113   0.0428    0.0385   0.0000   440.7982     -0.443212       14.2612      0.632116       1.62330     -0.484848       1.32384       1.69442       1.92370       2.04275       2.03939       1.89541
  20   7 1893.8861    0.4571  0.4452  9.9452  0.0000  0.0181   0.0147   0.0428    0.0460   0.0000   439.1003      0.186160       16.9157       2.73811      -1.64321       3.51767       1.34845       1.73762       1.94103       2.03438       1.98289       1.86027
  20   8 2050.0777    0.6566  0.5269 10.2312  0.0000  0.0196   0.0186   0.0446    0.0569   0.0000   438.1633       1.97938       15.6905       1.74816       1.84938       2.28194       1.42998       1.89575       2.23611       1.85619       2.21199       2.07578
  20   9 2203.1630    0.9299  0.7406 10.3956  0.0000  0.0223   0.0224   0.0515    0.0855   0.0000   439.8669       1.26125       18.2882       2.29883      -3.79812      -2.48751       1.66826       2.15716       2.42209       2.47545       2.37082       2.22758
  20  10 2352.4639    1.2811  0.8960 10.6957 -0.0000  0.0237   0.0284   0.0587    0.1044   0.0000   439.8653       2.66342       18.5158      0.758808      -3.07965       1.01361       1.71722       2.45796       2.37116       2.63691       2.65763       2.48789
  20  11 2498.9575    1.7588  1.0796 10.7059  0.0000  0.0253   0.0353   0.0616    0.2089   0.0000   440.3384       9.16958       10.7718     -0.251071       1.88373     -0.987942       1.97452       2.72073       2.74501       2.85601       2.90969       2.59046
  20  12 2644.9031    2.3336  1.0638 11.3431 -0.0002  0.0259   0.0487   0.0621    0.2431   0.0000   438.0604       10.6782       13.4830      -2.49457     -0.560590       2.18110       1.93676       2.64688       2.66417       2.84392       2.68455       2.49239
  20  13 2790.8066    2.8477  0.8954 12.2393  0.0000  0.0216   0.0624   0.0564    0.1181   0.0000   435.6734       9.18229       14.6219       5.30050       1.65488      -2.63303       1.76293       2.29967       2.38641       2.38917       2.48542       2.27460
  20  14 2936.0670    3.6344  1.0009 11.9227  0.0000  0.0225   0.0730   0.0570    0.2022   0.0000   440.3891       7.33464       10.7434      0.360103      -1.81315      -2.16011       1.86764       2.37699       2.52620       2.60719       2.56575       2.33469
  20  15 3080.6234    3.8779  1.0614 12.3683 -0.0000  0.0236   0.0772   0.0617    0.1721   0.0000   437.9112       12.6364       7.90220       2.80779       2.19450      -3.94927       1.90217       2.45106       2.69354       2.72111       2.53774       2.40365
  20  16 3224.5967    3.7557  1.5325 12.4351 -0.0001  0.0305   0.0649   0.0782    0.1227   0.0000   439.8005       15.8343       7.38361       10.9262      -2.28935      -2.65401       2.43108       3.25322       3.50170       3.67577       3.35439       3.14026
  20  17 3368.2317    3.2362  1.8763 12.3854  0.0000  0.0352   0.0530   0.0890    0.1046   0.0000   443.1857       15.7073       4.57951       2.22914      -3.91146      -6.91243       2.65597       3.70922       3.85028       4.08921       4.07062       3.66726
  20  18 3512.0690    2.6059  2.9240 12.0195  0.0000  0.0453   0.0380   0.1184    0.0954   0.0000   434.4967       19.6570       10.5746       13.1091       6.62186      0.661082       3.59143       4.64238       5.11600       5.11842       5.18944       4.88894
  20  19 3655.7666    2.1986  4.3590 11.3252  0.0000  0.0568   0.0273   0.1579    0.0938   0.0000   431.9943       19.5258       18.3610       6.15677      -5.57714       3.27078       4.27497       5.70102       6.15232       6.44071       6.11471       5.77073
  20  20 3799.5719    1.7955  6.1009 10.9463  0.0000  0.0695   0.0199   0.1998    0.0723   0.0000   436.5103       14.8453       19.7497       13.4331       2.68066      -6.21855       5.45583       6.97347       7.92194       7.85137       7.86687       7.51879
  20  21 3943.2981    1.4890  7.8263 10.8122  0.0000  0.0869   0.0168   0.2499    0.0571   0.0000   431.5338       24.8397       13.4664       11.8786       4.14593      -6.62006       6.66601       8.45394       9.63662       9.86802       9.27146       9.07300
  20  24 4374.9241    0.7370 11.4321 10.7792 -0.0033  0.1725   0.0145   0.5495    0.0362   0.0000   451.3565      -22.9808       19.3280       58.0652      0.243118      -31.5894       12.5860       16.4768       18.6796       18.6573       18.2718       17.0050
  20  25 4518.6950    0.5811 13.4440 10.6735  0.0148  0.2435   0.0122   0.7238    0.0273   0.0000   446.4571      -30.5567       59.5652       38.3020      -17.1354       1.40243       17.9090       22.9165       26.2646       26.3470       25.5157       24.1284
  21   4 1408.0971    0.0892  0.0570  9.8713  0.0000  0.0148   0.0113   0.0238    0.0266   0.0000   439.6560      -1.83436       20.3034       1.13416      -4.11275      0.847238      0.988892       1.50360       1.45867       1.51231       1.56575       1.37849
  21   5 1589.2928    0.2212  0.1350  9.8687  0.0000  0.0122   0.0126   0.0237    0.0296   0.0000   441.5198      0.238064       20.0910       1.62719      -2.65847      0.588871       1.12736       1.59014       1.68216       1.62271       1.47228       1.40768
  21   6 1758.2538    0.3541  0.2871  9.8570  0.0000  0.0142   0.0134   0.0321    0.0380   0.0000   440.0161     -0.569697       16.5825      0.956946      -1.79410      0.694309      0.999209       1.44058       1.48652       1.57667       1.67172       1.45654
  21   7 1919.8295    0.5277  0.4723  9.9921  0.0000  0.0176   0.0158   0.0408    0.0483   0.0000   439.9870    -0.0191046       16.3921     -0.853744      -4.42787       1.29261       1.32401       1.65330       1.79258       1.88744       1.88478       1.72558
  21   8 2077.7527    0.7112  0.5859 10.2155  0.0000  0.0195   0.0185   0.0457    0.0632   0.0000   440.3156      0.389261       12.2711      0.760572     -0.638921       1.44706       1.42164       1.98903       2.12249       2.17510       2.10991       2.14296
  21   9 2231.9040    0.9973  0.9681 10.0242  0.0000  0.0254   0.0208   0.0613    0.1359   0.0000   439.6162       3.15068       13.9623     -0.723301      -1.11503       2.77124       1.79996       2.53972       2.73621       2.66142       2.74776       2.55458
  21  10 2381.9866    1.4033  1.0057 10.6834  0.0000  0.0247   0.0284   0.0596    0.1171   0.0000   437.0622       1.24036       12.2235     0.0805119     -0.510492      0.513111       1.69967       2.31652       2.41958       2.56814       2.46792       2.24481
  21  11 2529.3338    1.8158  1.1466 11.1857  0.0000  0.0253   0.0358   0.0666    0.1288   0.0000   439.7459      0.648675       11.3165       1.44313       4.38675      -2.47859       1.97469       2.64906       2.75576       2.94020       2.73867       2.58681
  21  12 2676.2798    2.4785  1.0720 11.3600  0.0000  0.0243   0.0500   0.0611    0.2448   0.0000   435.5463       10.0270       9.07640       1.86852      -2.01587      -1.06966       1.87964       2.46397       2.45097       2.60572       2.71036       2.66352
  21  13 2823.0182    3.0976  0.9965 12.0847  0.0000  0.0235   0.0624   0.0572    0.1873   0.0000   440.8559       5.30136       12.4273       3.83269      -1.82588     -0.846457       1.74395       2.32405       2.37425       2.52213       2.44866       2.32834
  21  14 2969.0408    3.6423  0.9916 12.3074  0.0000  0.0222   0.0726   0.0567    0.1572   0.0000   440.5387       6.15353       16.0644     -0.731714      -1.63032     -0.385912       1.82528       2.37341       2.53075       2.76712       2.73836       2.34901
  21  15 3114.1443    3.8866  1.2185 12.4345  0.0000  0.0263   0.0718   0.0653    0.1840   0.0000   435.4498       10.1843       13.4040       3.14518      -6.15877       1.74500       1.88788       2.45173       2.69667       2.79277       2.77655       2.59853
  21  16 3258.6877    3.7155  1.5821 12.2163  0.0000  0.0294   0.0604   0.0743    0.1392   0.0000   436.4042       12.8885       9.52319       8.95054      0.657448      -2.16850       2.21234       2.92066       3.11510       3.26138       3.12592       3.03807
  21  17 3403.0264    3.1281  2.1004 12.3443 -0.0000  0.0356   0.0471   0.0938    0.0882   0.0000   439.5117       13.5151       5.33247       3.91177       1.06348       8.99078       2.66289       3.39325       3.90579       3.88390       3.90052       3.59878
  21  18 3547.3677    2.5161  3.1361 11.9961  0.0000  0.0447   0.0339   0.1238    0.0749   0.0000   434.9026       14.6126       26.3961       14.6790      0.894431      -2.77273       3.36645       4.30330       4.87340       4.87153       4.75482       4.44218
  21  19 3691.7857    2.0682  4.5294 11.3020  0.0040  0.0559   0.0248   0.1590    0.0821   0.0000   448.4512       23.4115       18.0482       4.21223       2.27058      -7.07864       4.10178       5.38068       5.97782       5.99229       5.95286       5.68660
  21  20 3835.9193    1.6979  6.4576 11.0129  0.0000  0.0714   0.0184   0.2118    0.0601   0.0000   443.8478       22.5626       40.1758       13.6432      -16.9120      -3.09459       5.10813       6.90587       7.50860       7.68994       7.44289       7.17035
  21  21 3980.1301    1.3735  8.2133 10.8717 -0.0017  0.0896   0.0157   0.2680    0.0501   0.0000   432.5659       30.3824       28.6219       13.6171       24.1263       6.05027       6.60707       8.69120       9.50828       9.62407       9.71929       8.96513
  21  22 4124.4002    1.0904  9.3582 10.8516 -0.0001  0.1127   0.0149   0.3360    0.0432   0.0000   423.6395       36.3452       32.2393      -25.8863      -22.1192       25.1570       8.00050       10.6660       11.7941       11.9613       11.6846       11.0501
  22   3 1233.1320    0.0724  0.0305  9.8782  0.0000  0.0175   0.0140   0.0198    0.0253   0.0000   439.4409     -0.953579       18.7684       2.40707      -1.38728       1.55777       1.96513       1.99425       2.03481       1.96830       1.73146       2.07332
  22   5 1611.3476    0.2325  0.1691  9.8469  0.0000  0.0122   0.0117   0.0250    0.0300   0.0000   439.4033     0.0719235       18.3184      -1.30694      -2.60559     -0.359173       1.12256       1.48220       1.61881       1.49167       1.41239       1.31017
  22   6 1781.5589    0.3947  0.3142  9.8131  0.0004  0.0144   0.0137   0.0321    0.0384   0.0000   438.9423   -0.00274506       17.4367       1.24716      -1.96132       1.56550       1.00309       1.24702       1.55883       1.44816       1.52317       1.35385
  22   7 1945.0660    0.5779  0.4239 10.0113  0.0000  0.0154   0.0172   0.0359    0.0492   0.0000   438.9241       1.89919       17.0678       6.69765     -0.502408     0.0694238       1.15081       1.44896       1.71677       1.76451       1.78722       1.71214
  22   8 2104.7759    0.7598  0.6853 10.1538  0.0000  0.0189   0.0184   0.0499    0.0676   0.0000   438.1381     -0.756467       14.3821       1.68736      -3.84856       2.35120       1.39569       1.75107       1.95004       1.95930       1.99824       1.90831
  22   9 2259.9936    1.0278  0.8793 10.5036 -0.0011  0.0231   0.0221   0.0575    0.0903   0.0000   440.1556       6.26518       12.7545       3.36634       1.82505      -1.07361       1.73694       2.35616       2.45061       2.48629       2.49681       2.38253
  22  10 2410.8860    1.5064  0.9734 10.6889  0.0000  0.0229   0.0301   0.0574    0.1541   0.0000   437.2478       2.74171       17.0349     -0.338756     -0.771275      -1.39433       1.58328       2.13019       2.33614       2.41695       2.41213       2.23273
  22  11 2559.2583    1.9982  1.0931 11.1014  0.0000  0.0241   0.0381   0.0585    0.1433   0.0000   437.8973       2.65947       15.2224       3.36623      0.354218      0.295772       1.77509       2.32636       2.49046       2.60525       2.64320       2.43655
  22  12 2707.1478    2.5300  1.0243 11.7106  0.0000  0.0220   0.0508   0.0611    0.1607   0.0000   437.7227       1.99102       14.9360       2.71041      0.138583       3.26087       1.64708       2.12615       2.25326       2.39965       2.52931       2.31259
  22  13 2854.8846    3.2752  0.9570 12.0082  0.0000  0.0217   0.0668   0.0556    0.2318   0.0000   439.1719       8.39188       11.5176       5.52642      -4.88628       2.19094       1.61586       2.04808       2.23793       2.35570       2.36649       2.28030
  22  14 3001.5683    3.6271  0.9875 12.5570  0.0004  0.0219   0.0728   0.0570    0.1452   0.0000   437.2039       11.7346       14.0698       2.53177     0.0142269       2.68240       1.60441       2.11548       2.23175       2.37785       2.41061       2.17133
  22  15 3147.1922    3.9636  1.2157 12.5086 -0.0101  0.0245   0.0720   0.0656    0.1664   0.0000   442.9013       14.5220       12.1697       6.18663      -6.23489      -4.33050       1.91493       2.51389       2.66178       2.84529       2.77889       2.56146
  22  16 3292.4130    3.6920  1.6302 12.0469 -0.0000  0.0284   0.0576   0.0758    0.1430   0.0000   442.1792       10.3386       12.5085       4.92336     -0.548199      -2.04320       2.01893       2.67510       2.87106       2.92243       2.98865       2.88515
  22  17 3437.4888    2.9456  2.4139 11.9774 -0.0008  0.0365   0.0395   0.0964    0.0841   0.0000   443.7598       14.4404       1.88096       7.98894       1.30013      -9.83787       2.63636       3.49782       3.71241       3.86624       3.97176       3.65090
  22  18 3582.3296    2.4181  3.7309 11.5470  0.0000  0.0465   0.0286   0.1322    0.0762   0.0000   448.3073       19.6695       11.4413       7.04700      -1.11618      -1.62460       3.30532       4.34732       4.89045       4.92439       4.91248       4.66324
  22  19 3727.0082    2.0104  5.3162 11.1181  0.0000  0.0585   0.0216   0.1694    0.0717   0.0000   444.6712       25.8643       23.4237       14.5818      -9.30699      -9.64992       4.17643       5.29930       6.01999       6.04517       6.08942       5.79406
  22  20 3871.8006    1.6077  6.6952 10.9769  0.0000  0.0721   0.0177   0.2163    0.0582   0.0000   445.9094       26.1088       17.1707       4.63938      -15.9638      -2.61823       5.03717       6.63665       7.36638       7.57850       7.46220       7.11109
  22  21 4016.6505    1.3066  8.5732 10.8510  0.0000  0.0929   0.0152   0.2843    0.0467   0.0000   441.2623       23.8743       25.0166       21.3252      0.187694      -7.16123       6.39124       8.74205       9.41209       9.76962       9.54845       9.20334
  22  22 4161.4178    1.0387 10.0160 10.8703  0.0000  0.1171   0.0145   0.3708    0.0391   0.0000   444.0069       6.73594       27.2009      -1.77018       23.8813      -15.8690       8.04759       10.3755       11.8941       12.1791       11.8385       11.1809
  22  23 4306.2631    0.8142 11.2584 10.8452 -0.0002  0.1537   0.0142   0.4864    0.0337   0.0000   437.0355      -15.3481       30.2747       8.49563      -16.2818       15.9309       10.3550       13.6025       15.3890       15.7415       15.2746       14.5022
  22  24 4450.4268    0.5408 10.5350 10.8983  0.0000  0.2028   0.0194   0.8037    0.0374   0.0000   404.1858       32.5607       30.8673       14.6509      -6.85526      -16.2950       13.4168       17.6502       19.8350       21.0718       19.5984       18.8100
  23   5 1632.8050    0.2378  0.1575  9.8820  0.0000  0.0108   0.0118   0.0225    0.0288   0.0000   439.7629      -1.07153       21.4129      -1.97504      -2.66317    -0.0426046      0.750225      0.955846       1.18601       1.09193       1.17062       1.08246
  23   6 1804.2346    0.3925  0.2861  9.9551  0.0000  0.0137   0.0139   0.0284    0.0372   0.0000   439.3836      -2.40127       18.7453     -0.657765      -1.33208      -2.46153      0.948942       1.26719       1.45862       1.57289       1.60004       1.44145
  23   7 1969.6497    0.5636  0.5641 10.0846  0.0000  0.0197   0.0150   0.0440    0.0520   0.0000   437.6918      0.705078       15.7960       5.37176      -2.92594      0.663410       1.26328       1.88697       1.85679       2.01713       1.92355       1.78525
  23   8 2131.1301    0.8258  0.7462 10.2461  0.0000  0.0199   0.0191   0.0531    0.0693   0.0000   439.8718      0.957200       18.7589       4.24688      -1.13044      0.301371       1.36094       1.79333       1.91883       2.03980       2.08534       1.91796
  23   9 2287.5258    1.1519  0.9811 10.3637 -0.0000  0.0226   0.0230   0.0575    0.1134   0.0000   439.9346       3.52286       17.7816       3.04507     -0.547242       1.17141       1.62321       2.14175       2.22777       2.32041       2.34216       2.24923
  23  10 2439.2141    1.6153  1.0911 10.7044  0.0000  0.0239   0.0311   0.0615    0.1729   0.0000   437.3964       3.53845       14.8522       3.51140      -2.27836   -0.00649903       1.73616       2.25236       2.41060       2.63443       2.52521       2.45536
  23  11 2588.6756    2.1065  1.1062 10.8657  0.0000  0.0224   0.0388   0.0601    0.1759   0.0000   437.6712       7.42779       16.5889       2.43815      0.887519      -1.22390       1.64845       2.25186       2.37014       2.59071       2.55236       2.37685
  23  12 2737.6813    2.6443  0.9856 11.7863  0.0001  0.0211   0.0514   0.0593    0.1274   0.0000   440.9875       8.88873       19.7324    -0.0194157     -0.688567       2.09955       1.41468       1.89858       2.07622       2.11153       2.03675       1.95542
  23  13 2886.2094    3.2757  1.0857 11.9314  0.0000  0.0232   0.0625   0.0600    0.2515   0.0000   440.1336       4.91240       12.4905       5.96295      -1.90753      0.845894       1.55886       2.06207       2.21731       2.36507       2.25871       2.16158
  23  14 3033.5779    3.8205  1.1168 12.2936  0.0000  0.0230   0.0723   0.0645    0.2462   0.0000   438.8672       11.2669       17.9805      0.774839      -3.08269       5.62840       1.53043       2.12313       2.19913       2.34624       2.32995       2.19205
  23  15 3179.8902    3.8212  1.2067 13.0051  0.0000  0.0253   0.0724   0.0708    0.1250   0.0000   439.0148       12.0531       19.2455       8.66926     0.0394965      -2.40657       1.65372       2.24897       2.48946       2.43307       2.52329       2.31968
  23  16 3325.7548    3.4940  1.6582 12.5005  0.0000  0.0306   0.0558   0.0742    0.1094   0.0000   442.3933       9.11725       12.4845       3.73959      -1.72496      -5.93668       2.06208       2.78551       2.96850       3.15432       3.03263       2.88057
  23  17 3471.3770    2.7628  2.7079 12.0596  0.0000  0.0398   0.0350   0.1006    0.0680   0.0000   439.9489       14.5563       7.88474       12.7166       3.91491       2.91088       2.61003       3.49421       3.80484       3.89978       3.90520       3.71105
  23  18 3616.9183    2.2794  3.7737 11.6048  0.0000  0.0470   0.0268   0.1293    0.0674   0.0000   433.2628       14.3949       18.4509       2.23850      -1.69264      -2.02291       3.23348       4.23602       4.68553       4.65089       4.83541       4.62477
  23  19 3762.3289    1.8395  5.3658 11.3407  0.0000  0.0616   0.0210   0.1759    0.0590   0.0000   437.4539       15.3399       12.8397       7.76400      -8.12699      -2.95174       4.09502       5.37436       6.00471       6.24993       6.03333       5.80702
  23  20 3907.5449    1.5210  7.0697 11.0559  0.0004  0.0774   0.0171   0.2205    0.0514   0.0000   444.8314       26.8793       18.1036       5.53390      -11.3880      -14.8291       5.02029       6.70137       7.40201       7.69843       7.56013       7.19191
  23  22 4197.6548    0.9622 10.3515 10.9380 -0.0022  0.1250   0.0148   0.4051    0.0364   0.0000   434.9369       15.7789       12.5428       32.2363      -5.89063      -1.13524       8.15984       10.8137       12.0636       12.5839       12.1286       11.7435
  23  23 4343.1014    0.7352 10.8081 10.9275 -0.0005  0.1631   0.0137   0.5130    0.0280   0.0000   438.2816       13.5518       15.7235      -16.0889      -15.6534       21.0311       10.2609       13.7147       15.5347       15.9218       15.4290       14.9235
  24   3 1271.0461    0.0873  0.0498  9.8950  0.0000  0.0158   0.0125   0.0210    0.0248   0.0000   439.8034      -1.77360       18.9846      0.591980      -3.81197     -0.110094      0.940372       1.59285       1.34873       1.68384       1.57866       1.56709
  24   4 1469.8126    0.1458  0.1167  9.8609  0.0000  0.0142   0.0101   0.0282    0.0264   0.0000   440.9978      -1.49138       20.1648      -1.57929      -3.50408      0.395197       1.29116       1.67986       1.76747       1.58031       1.46543       1.55004
  24   5 1653.6940    0.2482  0.2039  9.8587  0.0000  0.0150   0.0112   0.0293    0.0299   0.0000   440.5720     -0.416287       20.0242      -1.39243      -3.32734      -1.76982       1.41482       2.01680       2.07496       2.01916       1.74267       1.57324
  24   6 1826.2829    0.4314  0.3695  9.9002  0.0000  0.0141   0.0134   0.0353    0.0400   0.0000   440.8559       3.20138       15.6254       2.85158      -1.86817      -1.10854      0.942547       1.25685       1.39977       1.47465       1.51681       1.55651
  24   7 1993.5908    0.6384  0.5943  9.9783  0.0000  0.0183   0.0159   0.0436    0.0572   0.0000   439.9698      0.906855       17.0751     -0.540329      -4.23759       1.78842       1.12304       1.46394       1.62729       1.73290       1.69189       1.56908
  24   8 2156.7151    0.9143  0.7466 10.1496  0.0000  0.0185   0.0200   0.0489    0.0750   0.0000   439.0810       1.66126       20.5532       2.38500      -1.66219       1.31972       1.25163       1.66337       1.73738       1.72663       1.85335       1.80905
  24   9 2314.3476    1.2019  1.0557 10.2594  0.0000  0.0230   0.0224   0.0586    0.1153   0.0000   439.1793      0.469734       20.0388      0.901006      0.933134       1.91926       1.47390       1.97158       1.98802       2.11855       2.08792       2.01534
  24  10 2467.1275    1.5814  1.1017 11.0146  0.0001  0.0238   0.0299   0.0648    0.1370   0.0000   441.4471       2.30605       11.8891       4.27059     0.0745679      0.681413       1.56034       2.07236       2.24730       2.28032       2.43199       2.23858
  24  11 2617.7246    2.1860  1.0844 11.2870  0.0000  0.0229   0.0399   0.0587    0.1719   0.0000   439.0990       3.02157       13.7846     -0.531080      -2.78538     -0.805795       1.48837       1.99809       2.09790       2.24960       2.21355       2.16692
  24  12 2767.7774    2.8974  1.0980 11.3659  0.0004  0.0231   0.0509   0.0547    0.2006   0.0000   439.4620       8.64857       9.07974       4.55199     -0.609743     -0.770570       1.50636       2.13191       2.15647       2.38488       2.26961       2.16526
  24  13 2917.0978    3.4992  0.9545 12.4160  0.0000  0.0203   0.0679   0.0531    0.1476   0.0000   439.6003       4.62395       14.5612       4.28829      -1.05015    -0.0526048       1.37414       1.75514       1.89711       2.07928       2.14645       2.00843
  24  14 3065.1642    3.8823  1.0921 12.6623 -0.0000  0.0234   0.0751   0.0607    0.2021   0.0000   441.4106       9.15788       17.8707       6.19327       4.82230      -1.10972       1.54321       2.06531       2.28983       2.37545       2.31502       2.26318
  24  15 3212.1535    3.7247  1.3892 12.5565  0.0000  0.0265   0.0636   0.0696    0.1624   0.0000   439.6703       11.5610       13.6590       2.21941     -0.151180      -3.80076       1.73758       2.29022       2.30408       2.63333       2.57437       2.53130
  24  16 3358.6564    3.3669  1.8802 12.2728  0.0000  0.0303   0.0487   0.0823    0.0944   0.0000   440.9181       14.8909       11.4107     -0.867392       5.72732      0.738127       1.93974       2.64871       2.86720       2.98825       2.93914       2.75749
  24  17 3505.0940    2.6881  2.9696 11.7977 -0.0000  0.0393   0.0315   0.1045    0.0726   0.0000   440.9969       22.6705       5.88023       1.08692       6.50912       5.88044       2.54576       3.34445       3.81650       3.79286       3.86689       3.74581
  24  18 3651.1372    2.1616  4.3492 11.4942  0.0000  0.0503   0.0235   0.1403    0.0602   0.0000   440.8610       18.0498       4.72002       3.44119       3.66507       3.72495       3.21751       4.25982       4.68081       4.91860       4.80386       4.66244
  24  19 3796.9764    1.7970  6.0814 11.0552  0.0000  0.0628   0.0189   0.1828    0.0632   0.0000   436.6112       18.7571       19.3944       6.99516     0.0598630       4.91885       4.05200       5.41544       5.93318       6.21805       6.12963       6.02350
  24  20 3942.6834    1.4396  7.6162 10.9895  0.0000  0.0786   0.0161   0.2408    0.0492   0.0000   432.0911       26.0719       24.6180      0.839792      -6.61123      0.609381       4.86172       6.60430       7.30150       7.46423       7.34724       7.14808
  24  21 4088.7319    1.1232  8.9853 11.0257 -0.0024  0.1003   0.0154   0.3196    0.0394   0.0000   426.9810       19.4629       30.3124      -9.53394       1.59059      -3.52771       6.29726       8.19137       9.28129       9.61378       9.46681       9.17461
  24  23 4380.0062    0.6684 10.9072 10.9889 -0.0053  0.1743   0.0150   0.5843    0.0267   0.0000   435.4391       26.4271       38.7827       43.2494      -32.4612      -30.9841       10.6628       13.9183       15.9650       16.4972       15.8753       15.3826
  25   4 1489.4479    0.1776  0.1237  9.7792  0.0000  0.0141   0.0107   0.0262    0.0266   0.0000   439.5969     -0.585079       19.6775     -0.282899      -1.86444      0.534781      0.758196      0.931458      0.956304       1.05230       1.12209       1.05460
  25   5 1674.0863    0.2662  0.2618  9.8615  0.0000  0.0135   0.0104   0.0315    0.0308   0.0000   439.6615     -0.283126       19.7738       2.33311      -3.02620     -0.997625      0.832923       1.09826       1.17779       1.27998       1.24957       1.16016
  25   6 1847.9066    0.4604  0.3820  9.8846  0.0000  0.0145   0.0138   0.0342    0.0409   0.0000   439.4006      -1.44600       21.7638       2.58121     0.0659190      0.484104      0.803046       1.18958       1.13278       1.37901       1.36827       1.27742
  25   7 2016.9017    0.6420  0.6393  9.9579  0.0000  0.0186   0.0149   0.0443    0.0592   0.0000   439.8507    -0.0666921       13.7542      0.297950       1.89590      -1.28173       1.17774       1.61124       1.70429       1.77006       1.77078       1.78814
  25   8 2181.7766    0.8967  0.7742 10.4272  0.0000  0.0207   0.0193   0.0483    0.0695   0.0000   439.5401       1.61628       15.3767       3.30964     -0.743531      -1.66749       1.21609       1.65107       1.82249       1.84358       1.87807       1.78391
  25   9 2340.5223    1.3313  0.9140 10.5952  0.0000  0.0203   0.0258   0.0512    0.1001   0.0000   437.0112       1.43137       15.4348       1.14374      -1.09615       2.19281       1.29052       1.70244       1.82316       1.96109       1.91300       1.86109
  25  10 2494.4177    1.7775  1.1485 10.6037  0.0000  0.0224   0.0307   0.0594    0.1804   0.0000   442.1649       5.44411       18.9471     -0.424691      -1.57184       2.84683       1.42057       1.84929       2.02717       2.17093       2.13122       2.13417
  25  11 2646.2916    2.3355  1.1236 11.1509  0.0000  0.0230   0.0421   0.0590    0.2111   0.0000   438.3630       8.33054       14.9801     -0.588222      -3.35351       1.14549       1.58944       2.18176       2.29978       2.42560       2.36084       2.20526
  25  12 2797.4576    3.0020  0.9975 11.6589  0.0000  0.0205   0.0546   0.0506    0.1651   0.0000   438.5813       7.67329       16.8750     -0.563766     -0.997926    -0.0120949       1.38885       1.85900       2.03943       2.22677       2.16732       1.97382
  25  13 2947.5149    3.7071  0.9011 12.5109  0.0000  0.0199   0.0702   0.0477    0.1226   0.0000   440.6553       9.66840       16.9727       1.18181      -1.08509      -2.59609       1.34095       1.75590       1.99009       2.02359       2.06653       1.91162
  25  14 3096.2635    3.9021  1.1231 12.8259  0.0003  0.0237   0.0730   0.0603    0.1667   0.0000   438.6714       11.1838       13.0507       8.41225      -2.44875      -5.32353       1.45448       1.93306       2.18832       2.23333       2.21878       2.24065
  25  15 3244.0654    3.7329  1.3706 12.6915  0.0000  0.0256   0.0660   0.0701    0.1601   0.0000   439.3207       8.15534       11.6200      0.322250      -2.78313      -2.88108       1.64390       2.23811       2.35971       2.50671       2.55327       2.34884
  25  16 3391.3033    3.0664  1.9351 12.7348 -0.0000  0.0318   0.0467   0.0880    0.0767   0.0000   441.2681       18.9258       11.2377       6.18311       1.38264      -1.75293       2.04251       2.59578       2.93552       3.04268       3.09511       2.97850
  25  17 3538.2008    2.4804  3.1354 12.0001  0.0000  0.0410   0.0300   0.1160    0.0610   0.0000   440.2146       21.6241       14.0233      0.740759      -4.79338       3.78942       2.49506       3.37576       3.72797       3.85076       3.97987       3.77505
  25  18 3685.0864    2.0922  4.6981 11.3832  0.0000  0.0525   0.0219   0.1445    0.0596   0.0000   436.3516       8.89603       16.0610       11.5604       3.39379       1.38165       3.16263       4.23109       4.81803       4.85125       4.86664       4.58880
  25  19 3831.3821    1.6595  5.9877 11.2615  0.0000  0.0650   0.0186   0.1896    0.0520   0.0000   441.7651       23.6405       13.3583       12.0293       11.5511      -11.8523       3.94460       5.34582       5.85430       6.16467       6.02158       5.91789
  25  20 3977.9243    1.3262  7.9965 11.0194  0.0000  0.0832   0.0161   0.2572    0.0471   0.0000   431.4348       26.1353       18.3272       5.86590       14.2354      -2.54930       4.98709       6.66612       7.57501       7.64399       7.68227       7.53685
  25  21 4123.9901    1.0367  8.9059 11.0987  0.0000  0.1040   0.0155   0.3391    0.0363   0.0000   434.1680       29.8536       17.3701      -15.8748       13.4256       14.5288       6.18496       8.21511       9.28600       9.44058       9.20272       9.19320
  25  22 4270.1831    0.7948 10.1058 11.0584 -0.0035  0.1361   0.0164   0.4875    0.0321   0.0000   441.2796       49.4590       2.94597      -1.33031       12.2892       10.0211       8.23047       10.6948       12.1008       12.6633       12.1797       12.2441
  26   4 1508.6986    0.1686  0.1340  9.8371  0.0000  0.0135   0.0099   0.0253    0.0260   0.0000   439.2210      0.464385       20.9925       1.38904      -3.22377      -1.05154      0.825340       1.05184       1.62152       1.43007       1.53222       1.34002
  26   5 1694.0454    0.2827  0.2583  9.8507  0.0000  0.0136   0.0106   0.0285    0.0308   0.0000   440.0497     -0.564410       19.4534       1.24917     0.0117300      0.594883      0.824854       1.16874       1.22372       1.29498       1.37311       1.32512
  26   6 1869.0240    0.4687  0.4556  9.8756  0.0000  0.0151   0.0130   0.0389    0.0428   0.0000   441.1962       2.70186       17.5496      -2.14280      -3.60145     -0.160466      0.926995       1.15852       1.32485       1.40046       1.44152       1.36966
  26   7 2039.7527    0.6970  0.6459 10.0403  0.0000  0.0173   0.0160   0.0451    0.0591   0.0000   440.8416      0.482752       18.6130      0.444520      -1.34843      0.179012       1.01305       1.32539       1.51644       1.54018       1.56798       1.47663
  26   8 2206.0766    0.9526  0.8237 10.4182  0.0000  0.0206   0.0196   0.0493    0.0763   0.0000   441.3973       1.94427       15.0361       2.75400     -0.883705      0.453543       1.29419       1.78594       1.96525       2.05170       2.08032       1.99557
  26   9 2366.1250    1.3895  0.9568 10.8318  0.0000  0.0215   0.0262   0.0529    0.0920   0.0000   439.9454       1.71037       15.8781       2.30447       1.43936      -1.31692       1.21894       1.68865       1.74602       1.91814       1.95954       1.93073
  26  10 2521.2471    1.8405  1.0546 11.2665  0.0000  0.0220   0.0335   0.0575    0.1091   0.0000   437.7326       3.43826       16.2323       1.09647      -3.59465      0.419645       1.30118       1.70721       1.92496       1.92680       2.00767       1.83173
  26  11 2674.4440    2.4698  1.0586 11.5516  0.0001  0.0222   0.0439   0.0542    0.1667   0.0000   439.1583       5.92557       17.4319       5.75463     -0.671205       2.56051       1.31289       1.77747       1.91389       2.02680       2.03975       1.97773
  26  12 2826.6845    3.0811  1.0544 11.8455 -0.0002  0.0213   0.0547   0.0545    0.1759   0.0000   441.6809       5.88266       14.5629       6.16692       2.01617       2.49544       1.38526       1.85946       1.98850       2.15091       2.14308       2.00965
  26  13 2977.5728    3.6928  1.1201 11.8617  0.0000  0.0214   0.0627   0.0544    0.2117   0.0000   443.2903       5.91606       13.6618       3.30254     -0.587498       3.58405       1.37178       1.81569       2.01579       2.08150       2.11838       2.03115
  26  14 3127.1082    3.8506  1.2515 12.7552 -0.0000  0.0241   0.0673   0.0639    0.1534   0.0000   441.3775       10.9173       15.6434       3.22295     -0.965298      -1.98960       1.46708       1.99180       2.08574       2.15410       2.16465       2.09365
  26  15 3275.5273    3.5758  1.7540 12.4542  0.0000  0.0286   0.0551   0.0803    0.1539   0.0000   436.7302       8.65875       11.8279       8.37579       2.18720       1.26131       1.81122       2.32388       2.66162       2.67139       2.72428       2.55210
  26  16 3423.5593    2.9622  2.2955 12.3603  0.0012  0.0339   0.0401   0.0970    0.0874   0.0000   440.4407       9.05716       11.8187       10.9170       8.24915      -1.35125       1.97311       2.62653       2.98100       3.04012       3.09064       3.13096
  26  17 3571.2110    2.3902  3.3856 11.9300  0.0000  0.0416   0.0275   0.1181    0.0593   0.0000   443.7161       13.7057       8.45834       5.58120      0.846483      -2.38532       2.52975       3.30377       3.70592       3.78375       3.82450       3.70917
  26  18 3718.6224    1.9277  5.0858 11.4241  0.0000  0.0547   0.0207   0.1572    0.0553   0.0000   436.9115       16.7712       12.5642       8.98339      0.378143       7.68588       3.31119       4.28796       4.87093       4.97877       5.18241       5.05881
  26  19 3865.6416    1.5669  6.6681 11.2391  0.0000  0.0679   0.0175   0.2034    0.0477   0.0000   438.9452       16.1373       27.0314      -5.69322       2.21322       1.55597       4.05033       5.25587       5.99601       6.14843       6.11090       6.08115
  26  20 4012.3561    1.2364  8.4063 11.1125  0.0000  0.0876   0.0162   0.2815    0.0428   0.0000   419.7015       22.6082       30.5979       18.1675      -9.10584       9.67856       5.06778       6.72508       7.66198       7.90445       7.85104       7.68263
  26  21 4159.0762    0.9269  8.8731 11.1882  0.0000  0.1147   0.0176   0.3882    0.0373   0.0000   447.7674       28.7868       35.9923       9.46493      -11.7403      -10.0080       6.39330       8.71289       9.79324       10.0106       10.0931       9.55060
  27   3 1325.2061    0.1033  0.0635  9.8908  0.0000  0.0148   0.0103   0.0183    0.0235   0.0000   440.0261      0.455513       21.6947      0.223881      -3.28289     -0.133673      0.826853       1.07666       1.28434       1.39742       1.72226       1.96529
  27   4 1527.5509    0.1920  0.1645  9.7819  0.0000  0.0099   0.0094   0.0271    0.0265   0.0000   440.3609     -0.551493       19.8100      -2.25874      -3.76239      -1.50724      0.629439      0.805515      0.935715       1.01855       1.01998      0.968186
  27   5 1713.5697    0.3096  0.2635  9.8693  0.0000  0.0120   0.0111   0.0288    0.0310   0.0000   440.4636      -1.05881       20.5089       3.30038      -4.84638      0.842347      0.718743      0.888549      0.924881       1.02510       1.08906      0.951721
  27   6 1889.7924    0.4950  0.4838  9.9279  0.0000  0.0165   0.0130   0.0382    0.0441   0.0000   439.9927     -0.616032       22.4649      0.911368      -3.70734       1.30595      0.909925       1.16825       1.40683       1.33700       1.35430       1.31241
  27   7 2062.0547    0.7736  0.6070  9.9743  0.0000  0.0170   0.0171   0.0384    0.0655   0.0000   438.9634      0.570492       20.1057      0.987458      -3.87682      -2.59591      0.955122       1.23398       1.49814       1.34536       1.44258       1.34837
  27   8 2229.7311    1.0593  0.9107 10.2247  0.0001  0.0200   0.0200   0.0512    0.0909   0.0000   437.2235       2.07052       23.2801       1.15593      -5.33029      -4.75914       1.21424       1.72092       1.83000       1.95568       1.88378       1.95489
  27   9 2391.0392    1.4420  1.0434 10.7451  0.0000  0.0224   0.0258   0.0534    0.1053   0.0000   443.5915       3.54066       12.1026      0.366410       1.41856       1.68870       1.17903       1.67866       1.75835       1.89540       1.83773       1.83763
  27  10 2547.5750    1.9874  1.0891 11.3026 -0.0000  0.0223   0.0349   0.0541    0.1228   0.0000   443.4891       3.96137       13.3425       2.28319       1.09108      -2.58541       1.33796       1.78210       1.89860       2.03483       2.04373       1.89347
  27  11 2702.1448    2.4412  1.0537 11.8415  0.0000  0.0212   0.0430   0.0564    0.1237   0.0000   437.7343       4.27099       14.2564      -1.37343      0.257864     -0.811594       1.21854       1.67524       1.84530       1.92074       1.88935       1.76453
  27  12 2855.4563    3.2522  1.0375 12.0539  0.0000  0.0199   0.0561   0.0551    0.1722   0.0000   438.6883       6.32048       16.0330       6.57970      -2.35696      -2.30273       1.22448       1.60695       1.76958       1.89736       1.99072       1.87512
  27  13 3007.1685    3.8342  0.9893 12.4397 -0.0000  0.0195   0.0674   0.0515    0.1426   0.0000   437.9791       7.57373       16.2729       3.41067      -5.08757     -0.494962       1.20074       1.55877       1.62454       1.77713       1.82161       1.71116
  27  14 3157.4259    3.8373  1.2198 12.8031  0.0000  0.0236   0.0659   0.0610    0.1330   0.0000   440.0775       10.4711       13.2377       1.37562     -0.696021      -2.50400       1.36738       1.88974       1.99455       2.13072       2.21107       2.07200
  27  15 3306.7404    3.4695  1.6643 12.5894  0.0000  0.0273   0.0530   0.0767    0.1252   0.0000   439.0682       15.4849       14.2639       1.45359      -2.44093       2.28323       1.59277       2.12243       2.28975       2.40705       2.44824       2.39203
  27  16 3455.4564    2.7474  2.4716 12.4846  0.0000  0.0360   0.0386   0.1019    0.0797   0.0000   438.2422       10.8599       12.9077       3.75846       1.31551      -4.57566       2.07724       2.78344       3.05782       3.16134       3.19599       3.07702
  27  17 3603.7472    2.2890  3.9248 11.7758 -0.0001  0.0455   0.0253   0.1283    0.0595   0.0000   443.0771       12.1030       10.3066       12.2398       6.22299       2.09303       2.69569       3.53366       4.03036       4.15758       4.22062       4.15876
  27  18 3751.7125    1.8525  5.3243 11.3889  0.0000  0.0562   0.0195   0.1617    0.0534   0.0000   428.7981       19.4461       20.8257       1.51255      -3.85256       9.54274       3.26931       4.26018       4.83220       5.06337       5.02250       4.95028
  27  19 3899.4539    1.4669  7.0197 11.2660  0.0028  0.0713   0.0170   0.2215    0.0446   0.0000   436.3148       23.0470       10.2476      -3.82083       6.37266      -10.9014       4.06302       5.27704       6.05676       6.12600       6.22041       5.98192
  27  20 4046.8529    1.1536  8.5764 11.1978 -0.0002  0.0940   0.0169   0.3067    0.0403   0.0000   439.0039       17.5207      -6.46240       17.0452       11.8003      -16.2216       5.19546       7.00500       7.78803       8.09963       8.07350       7.95644
  27  21 4193.9853    0.8831  9.1093 11.2315 -0.0035  0.1152   0.0182   0.4227    0.0347   0.0000   440.4791       20.3787       14.4950       14.4518       3.10337      -12.1780       6.45507       8.30718       9.64945       9.89913       9.98864       9.56973
  28   2 1119.9472    0.0661  0.0273  9.9707  0.0000  0.0155   0.0140   0.0187    0.0225   0.0000   439.6075    0.00186552       22.0120     -0.149991      -3.57073      0.376269      0.983343       1.18779       1.50731       1.41548       1.43546       1.37819
  28   3 1342.6361    0.1036  0.1076  9.8223  0.0000  0.0143   0.0085   0.0374    0.0236   0.0000   441.0387      -1.39486       20.6715       1.90546      -3.42464      0.409251      0.863629       1.05654       1.25849       1.43128       1.26526       1.04507
  28   4 1546.0174    0.1915  0.1595  9.7967  0.0000  0.0097   0.0095   0.0269    0.0256   0.0000   439.8943     -0.605716       20.5612     -0.456489     -0.360459      0.930517      0.586195      0.789205      0.871014      0.836964      0.852119      0.895486
  28   5 1732.7399    0.3402  0.2782  9.8553 -0.0014  0.0114   0.0115   0.0291    0.0316   0.0000   440.5434      -1.35147       20.6833      0.929842      -3.21470      -1.24097      0.743714      0.977147       1.08040       1.19124       1.17075       1.10075
  28   6 1910.1513    0.5325  0.5140  9.9103  0.0000  0.0157   0.0133   0.0388    0.0466   0.0000   440.0280      -1.10869       19.1931       2.52129      -1.42916      0.271986      0.872500       1.13399       1.21935       1.34489       1.34693       1.35391
  28   7 2083.9029    0.7739  0.7395 10.0839  0.0000  0.0180   0.0161   0.0475    0.0648   0.0000   439.1593      0.887837       20.6425       2.83070      -4.48215       1.96437       1.04154       1.36739       1.50413       1.51018       1.54891       1.55618
  28   8 2252.8315    1.0863  0.9613 10.4666 -0.0008  0.0210   0.0199   0.0528    0.0834   0.0000   440.0531      0.154775       20.1370     -0.460591      -4.00345       2.96341       1.12058       1.50519       1.63438       1.75618       1.69398       1.68073
  28   9 2415.3288    1.5404  1.1200 10.8142  0.0000  0.0225   0.0268   0.0579    0.1201   0.0000   441.1288       5.27900       16.3368      -2.40481      -3.08865       1.67935       1.24340       1.67180       1.81270       1.98158       1.92499       1.86600
  28  10 2573.4336    2.0715  1.1836 11.1714  0.0000  0.0225   0.0347   0.0563    0.1374   0.0000   440.8220       7.73190       15.8399       1.04440      -5.05430      0.946965       1.27614       1.65796       1.79250       1.94706       1.99609       1.97747
  28  11 2729.4401    2.7369  1.0751 11.3667  0.0000  0.0204   0.0454   0.0516    0.1731   0.0000   439.4143       6.98455       15.0254       1.21383      0.837148      -2.69368       1.17076       1.58598       1.71377       1.84396       1.84970       1.79681
  28  12 2883.8736    3.2424  1.0444 12.1949  0.0000  0.0211   0.0554   0.0528    0.1585   0.0000   439.7269       5.62466       16.5580       7.74935     -0.836040      -2.75511       1.22074       1.65126       1.76773       1.91213       1.87723       1.87657
  28  13 3036.3722    3.9403  1.0903 12.3628  0.0000  0.0203   0.0653   0.0550    0.1651   0.0000   439.9123       8.92568       11.5732       5.04837      -3.39161      -2.61301       1.18750       1.58127       1.73202       1.81642       1.80314       1.79313
  28  14 3187.3375    3.9153  1.4150 12.1262 -0.0002  0.0232   0.0578   0.0619    0.1464   0.0000   441.3708       10.5124       13.6321       2.54889      -4.22711       4.40324       1.29816       1.77213       1.88484       1.97225       2.06624       1.98802
  28  15 3337.4708    3.2699  1.8894 12.7484  0.0000  0.0301   0.0473   0.0797    0.0826   0.0000   440.6255       10.5000       12.6117       4.93607    -0.0115498      -1.32551       1.64303       2.22892       2.44968       2.59954       2.63824       2.54442
  28  16 3486.9978    2.8089  2.8161 12.0510  0.0000  0.0371   0.0349   0.1020    0.0909   0.0000   443.8902       11.4240       7.86842       7.49977       2.55989      -2.88685       2.02764       2.82083       3.00709       3.18527       3.22014       3.18967
  28  17 3636.0238    2.1807  3.9931 11.7758  0.0000  0.0460   0.0240   0.1292    0.0560   0.0000   441.4473       16.4502       16.6177       6.82857      -4.16119       5.48361       2.53345       3.30891       3.79573       3.83425       3.98722       3.86278
  28  18 3784.6598    1.7950  5.8783 11.2730  0.0000  0.0580   0.0177   0.1700    0.0487   0.0000   442.5814       14.7805       9.88385       5.41022       14.8612       5.17257       3.19635       4.20456       4.81774       5.00808       4.95804       4.95858
  28  19 3932.9039    1.3907  7.0335 11.2705  0.0000  0.0728   0.0165   0.2232    0.0420   0.0000   440.4759       18.3690       10.9127       3.68389      -8.64009       2.46541       3.92334       5.19859       5.89659       6.01360       6.17523       6.01244
  28  20 4080.8873    1.0631  8.6534 11.2440  0.0005  0.0979   0.0168   0.3260    0.0368   0.0000   447.8715       23.0896      -1.74273      -2.53731       7.89832      -8.13330       5.22626       6.86414       8.00588       8.14070       8.15034       7.89337
  29   3 1359.7630    0.1029  0.0761  9.7931  0.0000  0.0115   0.0085   0.0189    0.0228   0.0000   440.2177     -0.419615       20.7729     -0.259538      -3.04413      -1.46795      0.782138       1.01908       1.18105       1.37196       1.32841       1.17479
  29   4 1564.1333    0.2087  0.1722  9.7757  0.0000  0.0097   0.0095   0.0257    0.0258   0.0000   440.8937     -0.165985       21.0565    -0.0800013      -3.02237      -2.07814      0.619708      0.822347      0.946272      0.967727      0.933935      0.980274
  29   5 1751.5522    0.3592  0.3179  9.8174  0.0000  0.0117   0.0114   0.0315    0.0321   0.0000   440.7090      -1.49954       21.1970      -2.25967      -2.52589      0.563962      0.672069      0.891866      0.979240      0.927994       1.00882      0.967583
  29   6 1930.2142    0.5669  0.5056  9.8632  0.0000  0.0154   0.0139   0.0368    0.0480   0.0000   440.5641       1.90618       20.9433     -0.559989      -1.28315      0.715162      0.963809       1.33297       1.40345       1.47991       1.44257       1.45527
  29   7 2105.3572    0.8051  0.7778 10.1801  0.0000  0.0180   0.0163   0.0491    0.0661   0.0000   439.8745      0.697797       19.5463       1.59370      -2.37279     -0.568083      0.973523       1.26949       1.42655       1.49316       1.49399       1.49828
  29   8 2275.3252    1.1457  1.0017 10.4573  0.0000  0.0210   0.0204   0.0519    0.0916   0.0000   440.7985      -1.15559       24.3165      -2.64886     0.0916852       3.57845       1.14702       1.52150       1.62440       1.76364       1.80312       1.80422
  29   9 2439.1027    1.6605  1.1117 10.9512  0.0000  0.0220   0.0276   0.0546    0.1124   0.0000   443.1271       5.04894       17.6995      -2.15411      -2.26859       2.99054       1.21247       1.65089       1.77328       1.87640       1.98190       1.86988
  29  10 2598.7301    2.1518  1.0533 11.4109 -0.0000  0.0203   0.0365   0.0517    0.1124   0.0000   441.6440       4.84522       18.6696       2.59867      -3.13068       1.41494       1.14246       1.50370       1.63595       1.73462       1.71187       1.77788
  29  11 2756.2167    2.8574  1.0209 12.0407  0.0000  0.0202   0.0492   0.0513    0.1174   0.0000   439.3365       4.44230       15.7531       3.89675     -0.936719     -0.487642       1.06491       1.44385       1.53487       1.66804       1.66091       1.62557
  29  12 2911.7462    3.4415  1.0723 12.0013  0.0000  0.0200   0.0573   0.0507    0.2089   0.0000   441.1390       6.06781       15.5520       2.39800     -0.991906      -1.60165       1.15396       1.53190       1.71503       1.90038       1.96421       1.92232
  29  13 3065.1294    3.9016  1.2246 12.5157  0.0000  0.0222   0.0615   0.0581    0.1592   0.0000   440.5217       7.87278       15.2312      0.238526      -3.63898     -0.981821       1.18979       1.64106       1.69402       1.83693       1.90622       1.82259
  29  14 3216.9414    3.7905  1.4556 12.3178  0.0000  0.0243   0.0542   0.0619    0.1392   0.0000   440.3881       12.7384       10.9327       8.66981      -2.00805     -0.447846       1.31473       1.80732       1.91117       2.10635       2.13921       2.10896
  29  15 3367.8454    3.1874  1.9017 12.5189 -0.0000  0.0284   0.0438   0.0786    0.0829   0.0000   441.3381       6.59577       16.3399       3.24026      0.353584     -0.207469       1.52921       2.03339       2.22454       2.43609       2.35768       2.30833
  29  16 3518.1677    2.5988  3.1241 12.1665 -0.0002  0.0395   0.0308   0.1088    0.0649   0.0000   445.1886       8.80651       6.74123       10.1275       3.88572      -5.80053       2.08819       2.80916       3.13822       3.32113       3.39579       3.20820
  29  17 3667.8842    2.1210  4.5345 11.5234  0.0000  0.0473   0.0214   0.1368    0.0559   0.0000   437.8612       11.7886       11.9473       4.30006      -2.45189      -3.48905       2.57922       3.38279       3.75709       3.94929       4.01418       3.96473
  29  18 3817.0363    1.6875  5.9586 11.2945  0.0000  0.0596   0.0175   0.1735    0.0482   0.0000   439.1455       19.9850       16.0438       3.88457      -9.42008     -0.167082       3.19324       4.16532       4.80075       4.99286       5.19928       4.99431
  29  19 3966.0868    1.3198  7.7221 11.2356  0.0055  0.0791   0.0158   0.2424    0.0390   0.0000   444.1112       8.63468       20.5220      -7.01137       2.31395       15.5679       3.99892       5.51351       6.16372       6.31393       6.49212       6.30900
  29  20 4114.5187    0.9745  8.1679 11.3257  0.0025  0.0988   0.0178   0.3408    0.0359   0.0000   440.2924       4.96301       17.0429      -6.85369       14.0278      -4.09969       5.08792       6.83741       7.66574       8.14020       8.11424       7.84959
  29  21 4262.7482    0.6906  9.2183 11.3661 -0.0163  0.1472   0.0251   0.6658    0.0352   0.0000   440.3767       36.0861       11.6104       1.30755       34.3104      0.269918       7.51993       9.69723       11.5052       11.8851       11.4985       11.1676
  30   3 1376.5922    0.1292  0.0864  9.8072  0.0000  0.0211   0.0119   0.0297    0.0230   0.0000   440.5755      0.543384       22.3796      0.681313      -4.74857      0.737614       1.48205       1.91671       1.77628       2.42351       3.37824       2.07067
  30   4 1581.9030    0.2200  0.1663  9.8101  0.0000  0.0094   0.0097   0.0226    0.0255   0.0000   440.6234     -0.216901       21.0155     -0.200216      -1.84140      0.131186      0.538536      0.739018      0.804963      0.885503      0.959508       1.04216
  30   5 1770.0481    0.3786  0.3885  9.7987  0.0000  0.0136   0.0107   0.0346    0.0347   0.0000   440.9819      0.717717       20.1878     -0.156192      -3.51268      0.388008      0.761090      0.990836       1.11567       1.18007       1.17384       1.21792
  30   6 1949.9547    0.5780  0.5543  9.9316  0.0000  0.0157   0.0133   0.0388    0.0474   0.0000   440.3928      0.293616       19.6509    -0.0594330      -3.31111     -0.443204      0.835510       1.11759       1.22440       1.24478       1.35610       1.27831
  30   7 2126.3589    0.8415  0.7383 10.2268  0.0000  0.0175   0.0167   0.0423    0.0629   0.0000   440.9355     -0.534630       18.6700      -1.70874      -2.12331     -0.600611      0.925139       1.22478       1.32511       1.50608       1.60940       1.47332
  30   8 2297.3823    1.2398  0.9257 10.4472  0.0000  0.0191   0.0221   0.0480    0.0952   0.0000   438.4869      0.740704       19.8391       1.26648     -0.685705      -2.41415      0.999627       1.33618       1.47573       1.62734       1.57615       1.57762
  30   9 2462.2915    1.6591  1.2020 10.9232  0.0000  0.0220   0.0272   0.0600    0.1213   0.0000   440.4895       4.79890       17.2707       1.14633      0.843520      -3.65568       1.15005       1.57577       1.66208       1.80130       1.84261       1.75601
  30  10 2623.5579    2.2899  1.0835 11.2096 -0.0006  0.0202   0.0372   0.0518    0.1437   0.0000   441.4042       1.98810       16.9617      0.775742       2.26962     -0.360081       1.11440       1.45051       1.53564       1.66302       1.75683       1.65620
  30  11 2782.5513    2.9691  1.0323 11.9283  0.0000  0.0195   0.0492   0.0486    0.1233   0.0000   439.2752       4.91861       13.9295      0.627127     -0.736043       2.19620       1.03912       1.39758       1.50578       1.58531       1.60587       1.56127
  30  12 2939.2434    3.5565  0.9890 12.2711  0.0000  0.0191   0.0598   0.0469    0.1259   0.0000   438.8261       6.22099       16.3974       1.99801      -1.80846      -1.03335       1.06518       1.48158       1.55061       1.70286       1.76000       1.67449
  30  13 3093.4501    3.9627  1.1687 12.3783  0.0000  0.0212   0.0639   0.0550    0.2007   0.0000   439.6154       12.8727       13.7736       3.61891      -6.06454      -4.42551       1.13189       1.47437       1.60508       1.67866       1.76474       1.71629
  30  14 3246.1332    3.7193  1.4865 12.5007  0.0001  0.0251   0.0532   0.0627    0.1099   0.0000   439.9187       10.7672       14.3983       6.07486      -2.52685       3.03760       1.26148       1.80859       1.86054       2.05854       1.99226       2.00399
  30  15 3397.8460    3.1570  2.1137 12.2963  0.0000  0.0298   0.0396   0.0802    0.0836   0.0000   442.6298       12.6872       9.85006       5.59643       6.92816       1.25140       1.53127       2.11482       2.33067       2.42509       2.54469       2.41269
  30  16 3548.9256    2.4639  3.3444 12.0357  0.0000  0.0397   0.0278   0.1130    0.0595   0.0000   439.9317       13.0612       14.4808       3.92590      0.962313       2.53559       2.05091       2.78064       3.06813       3.18760       3.32371       3.22417
  30  17 3699.4595    2.0294  4.8374 11.4528  0.0000  0.0501   0.0204   0.1429    0.0548   0.0000   434.7819       10.4260       16.3577       3.79166      -3.90676       3.73131       2.52983       3.41457       3.77526       4.02121       4.08144       3.98732
  30  18 3849.3005    1.6407  6.6500 11.2230  0.0000  0.0635   0.0165   0.1862    0.0450   0.0000   438.2008       22.1948       12.1055       15.3733       3.25146      -5.63901       3.27242       4.39009       4.87288       5.20587       5.28332       5.16905
  30  19 3998.7955    1.2426  7.8015 11.2475  0.0000  0.0797   0.0155   0.2578    0.0368   0.0000   445.6483       24.3252       10.9634     -0.472290      -9.67280       3.36520       4.00636       5.32622       6.06592       6.40983       6.32141       6.33044
  30  20 4147.9942    0.9135  8.6956 11.3267  0.0005  0.1088   0.0195   0.3954    0.0356   0.0000   442.4867       11.0935       22.6974       14.9548      -2.52061      -26.0529       5.37471       7.18503       8.27604       8.54201       8.45904       8.23996
  31   4 1599.3057    0.2406  0.2290  9.7043  0.0000  0.0109   0.0090   0.0273    0.0266   0.0000   440.8765      0.527653       21.1311       1.31812      -2.38089      0.814118      0.581009      0.773496      0.929535      0.964658      0.991803      0.935700
  31   5 1788.2613    0.4218  0.3283  9.7857  0.0000  0.0117   0.0122   0.0289    0.0347   0.0000   441.3330     -0.629163       19.3571      0.691994      -1.74256     -0.394040      0.601669      0.808199      0.898216      0.935116      0.867609      0.929322
  31   6 1969.4300    0.6165  0.5982  9.9019 -0.0000  0.0164   0.0134   0.0382    0.0524   0.0000   441.0941     -0.500695       21.0076       1.14098      -4.51429      -2.12116      0.804763       1.14856       1.18553       1.33203       1.33963       1.36918
  31   7 2147.0283    0.8716  0.8496 10.0808  0.0000  0.0185   0.0161   0.0468    0.0745   0.0000   440.0457      0.124770       18.9730     -0.589885      -1.92417      0.296308      0.962510       1.23872       1.37745       1.47620       1.52892       1.48040
  31   8 2318.9323    1.2607  1.1137 10.4594  0.0000  0.0209   0.0208   0.0566    0.1013   0.0000   438.7733       1.28918       18.4857     -0.891101      -3.58067      -1.21084       1.04338       1.38067       1.53784       1.58746       1.67490       1.59405
  31   9 2485.0930    1.8139  1.1999 10.8876  0.0000  0.0223   0.0290   0.0546    0.1354   0.0000   440.3621      0.829598       19.0133      0.307025     -0.526362     -0.621962       1.09692       1.56343       1.66043       1.82699       1.89468       1.85257
  31  10 2647.8715    2.2887  1.1502 11.6017  0.0000  0.0212   0.0374   0.0568    0.1213   0.0000   438.9359       5.70466       19.7627       3.32719      -4.87413      -1.21189       1.06607       1.50200       1.58848       1.76516       1.75299       1.69500
  31  11 2808.4365    3.0116  1.1253 11.6822  0.0000  0.0203   0.0469   0.0509    0.1545   0.0000   440.6120       3.71474       15.8811      0.591712      -2.21094      -1.14524       1.02392       1.35026       1.47824       1.58097       1.60515       1.58208
  31  12 2966.2574    3.7159  0.9722 12.4826  0.0000  0.0182   0.0630   0.0493    0.1172   0.0000   440.8993       5.80623       19.7263       2.79446      -3.40509      -1.16806       1.03392       1.40226       1.45915       1.57621       1.56411       1.46941
  31  13 3121.4431    3.9762  1.2388 12.4518  0.0000  0.0210   0.0619   0.0562    0.1793   0.0000   438.5800       6.01738       15.5719       4.50709      -3.66521     -0.115638       1.13329       1.50438       1.65365       1.67971       1.74595       1.73513
  31  14 3275.0360    3.6583  1.6492 12.5525  0.0000  0.0251   0.0497   0.0684    0.1056   0.0000   439.0031       10.1119       13.3882       2.11653      0.464614      0.539437       1.27818       1.72290       1.93853       2.01605       2.06678       2.10452
  31  15 3427.6247    3.0353  2.4694 12.1120 -0.0007  0.0316   0.0342   0.0841    0.0716   0.0000   441.5280       12.6632       7.55092      0.836217       6.33142       5.30389       1.58460       2.16374       2.40262       2.49750       2.62507       2.47712
  31  16 3579.3973    2.4192  3.6704 11.8490  0.0000  0.0407   0.0247   0.1125    0.0562   0.0000   438.1858       11.9865       21.4084       7.90551      -2.18159      -1.14728       2.00522       2.65387       3.01629       3.16449       3.19925       3.15378
  31  17 3730.4719    1.9570  5.2822 11.4019  0.0000  0.0517   0.0187   0.1460    0.0493   0.0000   441.2473       23.7615       2.78102       3.79051      -2.08817       2.18374       2.58028       3.36658       3.81368       4.01477       4.11903       4.09787
  31  18 3881.2744    1.5308  7.0628 11.2144  0.0000  0.0673   0.0157   0.2029    0.0420   0.0000   442.7896       21.5395       14.8457       3.07794      -5.49320       4.73757       3.30214       4.41514       5.09698       5.25872       5.36292       5.23149
  31  19 4031.2670    1.1622  7.9124 11.3067  0.0006  0.0847   0.0162   0.2740    0.0352   0.0000   439.4414       17.6022       23.8852      -1.80469       14.7587      -4.32358       4.13478       5.41380       6.29670       6.52851       6.58819       6.51401
  31  20 4181.1853    0.8107  8.6297 11.3604 -0.0002  0.1181   0.0232   0.5055    0.0389   0.0000   433.6320       9.08362       32.1463       26.5559      -39.2087      -13.4909       5.58181       7.51206       8.67939       8.95413       8.98349       8.92805
  32   4 1616.4362    0.2543  0.1599  9.8137  0.0000  0.0092   0.0104   0.0191    0.0251   0.0000   440.7721      0.529442       21.5961       1.48254      -1.42802      0.819830      0.416203      0.611328      0.680440      0.624077      0.730368      0.695407
  32   5 1806.1794    0.4384  0.3881  9.8241  0.0000  0.0135   0.0118   0.0318    0.0361   0.0000   440.5858     -0.980594       19.3840      0.393588      -1.64361       1.34737      0.621049      0.890353      0.882450      0.976412       1.02133      0.970525
  32   6 1988.6392    0.6042  0.7133  9.9218  0.0000  0.0185   0.0125   0.0468    0.0551   0.0000   441.2156       1.11319       19.6216       1.88734      -3.78805       1.99782      0.853732       1.18397       1.32846       1.37148       1.47122       1.38979
  32   7 2167.3550    0.9439  0.8065 10.2191  0.0000  0.0173   0.0176   0.0444    0.0691   0.0000   440.8599     -0.170929       19.6787      0.201186      -3.75081      0.620198      0.828437       1.10963       1.18021       1.33495       1.29628       1.27110
  32   8 2340.0837    1.3486  1.0841 10.6798  0.0000  0.0200   0.0221   0.0543    0.0924   0.0000   442.0155       1.81250       19.5106       1.58484      -2.41952       1.45022      0.995733       1.35006       1.41006       1.55827       1.56514       1.52317
  32   9 2507.3213    1.9048  1.0819 11.2619  0.0000  0.0199   0.0310   0.0527    0.1035   0.0000   442.2893       2.22836       19.4241       2.39428      0.246490    -0.0370444       1.04223       1.39197       1.53899       1.69101       1.72258       1.67628
  32  10 2671.7270    2.4705  1.0824 11.7837  0.0000  0.0200   0.0399   0.0512    0.1124   0.0000   439.9275       3.64362       20.0279      0.949276      -2.01434    -0.0517354       1.04326       1.42224       1.52202       1.66132       1.78691       1.66768
  32  11 2833.8133    3.1122  1.0723 12.2537  0.0000  0.0193   0.0501   0.0517    0.1089   0.0000   440.8181       2.77922       18.2014       2.71045      -1.27156      -2.87794       1.00390       1.26344       1.38399       1.49830       1.54562       1.54218
  32  12 2992.7943    3.8074  1.0327 12.4166 -0.0000  0.0191   0.0614   0.0473    0.1295   0.0000   439.9724       7.37365       15.3381       1.20289      -2.41910      0.808083      0.930570       1.28266       1.35806       1.45543       1.48041       1.50340
  32  13 3149.0524    4.0431  1.1822 12.8711 -0.0003  0.0213   0.0642   0.0554    0.1216   0.0000   439.2590       9.72674       13.4587       3.55966      -1.63080       1.25500       1.01328       1.44673       1.54976       1.63752       1.71367       1.66083
  32  14 3303.5009    3.4878  1.6701 12.7917  0.0000  0.0260   0.0482   0.0708    0.0910   0.0000   438.0175       8.77516       13.5471       2.15989     -0.831615     -0.824568       1.22554       1.69445       1.83501       1.97439       2.03543       1.97893
  32  15 3456.9334    2.8573  2.5906 12.1775 -0.0000  0.0322   0.0313   0.0892    0.0619   0.0000   443.1360       12.0289       11.6167       5.66162      0.532993       1.23157       1.52123       2.05777       2.33544       2.41327       2.49823       2.48329
  32  16 3609.6845    2.2507  3.8924 11.8423 -0.0000  0.0420   0.0225   0.1199    0.0489   0.0000   443.0922       18.3597       19.2796       7.09599    -0.0784291      -4.79837       1.99572       2.71999       3.03343       3.14951       3.29582       3.19385
  32  17 3761.4093    1.7974  5.4179 11.4574  0.0000  0.0538   0.0179   0.1567    0.0454   0.0000   435.5627       12.6942       18.4542      -4.80721      0.632021       2.67869       2.60950       3.46966       3.92407       4.16235       4.27140       4.15779
  32  18 3912.6542    1.4728  7.4624 11.2077 -0.0001  0.0694   0.0153   0.2095    0.0397   0.0000   433.4608       20.8394       22.9632       5.98137      -11.2521      -13.0669       3.35580       4.35204       5.08715       5.28625       5.43289       5.28862
  32  19 4063.3628    1.0366  8.2188 11.3698  0.0000  0.0955   0.0183   0.3290    0.0364   0.0000   439.2831       7.38268       31.3238       4.80654      -14.8439       11.7131       4.37349       5.98308       6.83367       7.03291       7.09455       6.98906
  32  20 4213.7969    0.7288  8.3662 11.4232 -0.0023  0.1272   0.0269   0.5997    0.0393   0.0000   446.4233       20.7241       19.8908       2.03329      -4.55962       3.04101       5.86619       7.73808       9.11919       9.27445       9.31648       9.18982
  33   2 1193.8692    0.0613  0.0265  9.9061  0.0000  0.0211   0.0115   0.0162    0.0207   0.0000   439.9504       1.73314       22.1219     -0.885270     -0.520774     -0.102752      0.609719       1.59870      0.892772       2.06448      0.960813       1.84077
  33   3 1425.4128    0.1495  0.1014  9.7760  0.0000  0.0149   0.0092   0.0207    0.0221   0.0000   440.9755      0.424286       20.4899    -0.0196697      -3.12011     -0.607229      0.487134      0.964167       1.06895      0.787725       1.14732       1.00841
  33   4 1633.2226    0.2656  0.2254  9.7791  0.0000  0.0102   0.0095   0.0265    0.0264   0.0000   440.3690     -0.340917       20.4124      0.750319      -2.28948      0.680621      0.472138      0.585629      0.744540      0.755362      0.788636      0.782295
  33   5 1823.8575    0.4332  0.4270  9.8473  0.0000  0.0136   0.0110   0.0328    0.0363   0.0000   440.8554     -0.983363       20.6797      0.450373      -2.31098      -3.40946      0.662114      0.805263      0.928691       1.00059       1.05229       1.06445
  33   6 2007.6114    0.6758  0.6974  9.8652  0.0000  0.0170   0.0133   0.0410    0.0592   0.0000   441.1970     -0.585786       19.6729      -1.35477     -0.871184      0.271178      0.794983       1.09752       1.15720       1.27018       1.32183       1.28306
  33   7 2187.3422    0.9962  0.8819 10.2482  0.0000  0.0185   0.0175   0.0455    0.0769   0.0000   441.4973      0.246726       20.6658      0.416279      -2.51132      0.215216      0.904058       1.30632       1.36594       1.50269       1.55075       1.50295
  33   8 2360.8557    1.4105  1.0338 10.8463  0.0001  0.0197   0.0238   0.0527    0.0899   0.0000   439.6387       4.41892       20.9526       2.35545      -1.09082       1.17549      0.895275       1.25322       1.33083       1.50553       1.53122       1.47110
  33   9 2529.1721    1.9233  1.2170 10.9619  0.0000  0.0210   0.0290   0.0540    0.1310   0.0000   440.8519       3.18597       19.9527     -0.893631     -0.748385       2.03045      0.991867       1.28778       1.48599       1.55695       1.57736       1.57494
  33  10 2695.0919    2.6208  1.1371 11.5454  0.0000  0.0201   0.0400   0.0514    0.1417   0.0000   441.9951       4.67667       20.5378      0.370367      0.447403      0.883948       1.09451       1.47423       1.60927       1.66812       1.64287       1.60639
  33  11 2858.6820    3.2604  1.1726 12.0899  0.0000  0.0200   0.0495   0.0529    0.1402   0.0000   438.7262       8.15180       12.8422       2.81189     -0.899084     -0.486964      0.993315       1.32438       1.48506       1.53645       1.60639       1.57408
  33  12 3018.9825    3.9916  1.0352 12.6264  0.0001  0.0196   0.0632   0.0475    0.1214   0.0000   441.4327       8.07986       14.9407       2.38554      -1.17982      0.448656       1.01715       1.46218       1.57282       1.68430       1.74277       1.66690
  33  13 3176.2184    3.9341  1.4062 12.4432  0.0000  0.0222   0.0546   0.0579    0.1232   0.0000   439.5070       10.5117       16.9524       3.06157       2.75807     -0.396641       1.08871       1.47056       1.60173       1.79645       1.81018       1.80288
  33  14 3331.6040    3.4259  1.8441 12.5688  0.0000  0.0267   0.0449   0.0711    0.0977   0.0000   441.2843       12.2511       16.5340       3.08013     -0.365916      -3.92623       1.28744       1.73588       1.99397       2.09279       2.17449       2.07484
  33  15 3485.9002    2.7427  2.9790 12.0176  0.0000  0.0333   0.0280   0.0952    0.0607   0.0000   443.4800       11.7548       9.08751       4.43871       3.41591      -2.01211       1.58638       2.12849       2.34794       2.50247       2.58078       2.55868
  33  16 3639.3170    2.1676  4.3723 11.6647  0.0000  0.0441   0.0203   0.1232    0.0478   0.0000   440.7139       17.9758       10.3808       6.12796       1.28711      -2.64270       2.07188       2.74540       3.18422       3.30743       3.39655       3.35794
  33  17 3792.0289    1.7213  5.9767 11.4517  0.0000  0.0584   0.0171   0.1658    0.0424   0.0000   440.8895       18.1919       20.2300      -2.61925     -0.992968       6.79404       2.70079       3.60133       4.16219       4.30743       4.51017       4.32090
  33  18 3943.9377    1.3682  7.7663 11.2678  0.0000  0.0751   0.0154   0.2281    0.0382   0.0000   433.1064       14.2874       20.0385       4.31838      -2.70434      -3.21583       3.42328       4.70877       5.19800       5.48594       5.60848       5.53629
  33  19 4095.0872    1.0274  8.6000 11.3835  0.0109  0.0977   0.0180   0.3436    0.0336   0.0000   443.2083       27.1879       16.7822      -1.44385      -9.19894      -7.81299       4.30677       5.86819       6.63504       7.01428       7.04342       6.88815
  34   2 1207.9854    0.0871  0.0960  9.8183  0.0000  0.0141   0.0080   0.0310    0.0212   0.0000   439.9904     -0.905643       20.9465       2.14212      -1.74306      -1.12717      0.685440      0.945557       1.05489       1.21186       1.16896       1.05105
  34   3 1441.1338    0.1389  0.1157  9.7616  0.0000  0.0109   0.0086   0.0291    0.0222   0.0000   441.0840      0.534989       21.9814      0.706745      -4.00147      -1.26061      0.498674      0.657564      0.721443      0.674781      0.755446      0.775772
  34   4 1649.7300    0.2673  0.2674  9.7952  0.0000  0.0111   0.0090   0.0290    0.0267   0.0000   440.5369      -1.24313       21.1574       1.56359      -1.45299       1.16222      0.519225      0.637811      0.764921      0.812397      0.811184      0.759440
  34   5 1841.2719    0.4366  0.4341  9.8794 -0.0001  0.0142   0.0108   0.0321    0.0362   0.0000   441.0722     -0.401546       21.2418      0.125185      -3.88140      -1.17733      0.632680      0.835260      0.932306       1.01923       1.03087      0.971959
  34   6 2026.3590    0.6955  0.6162 10.0757  0.0000  0.0156   0.0142   0.0368    0.0514   0.0000   441.0157    -0.0867838       20.0436       1.90925      -2.27544       2.08827      0.701796      0.967042       1.00442       1.16777       1.16889       1.18976
  34   7 2207.0415    1.0240  0.8940 10.1253  0.0000  0.0177   0.0172   0.0445    0.0826   0.0000   442.5028       2.69646       20.3545      -1.57168      -2.35790       1.43891      0.833750       1.09646       1.23043       1.34215       1.40298       1.36025
  34   8 2381.2576    1.4583  1.1267 10.8015  0.0000  0.0205   0.0230   0.0539    0.1028   0.0000   439.3863       1.99744       21.9444      -2.92010      -6.59733       3.29300      0.942369       1.28688       1.40814       1.46425       1.60840       1.53085
  34   9 2550.7353    2.0169  1.2516 11.2794  0.0000  0.0218   0.0304   0.0539    0.1143   0.0000   440.1806       3.29966       22.0199     0.0562866      -5.41249      -4.10254       1.02510       1.35289       1.45227       1.56216       1.57233       1.63224
  34  10 2718.0264    2.7608  1.1014 11.8146  0.0000  0.0190   0.0425   0.0502    0.1196   0.0000   441.6839       3.69524       15.0873       3.28430   -0.00406167    -0.0671557      0.881401       1.20327       1.28242       1.40071       1.44838       1.43359
  34  11 2883.0225    3.3968  1.1034 12.1148  0.0000  0.0190   0.0522   0.0495    0.1344   0.0000   440.0389       5.41471       17.6237       1.26967      0.242691      0.552157      0.905210       1.22324       1.33286       1.41520       1.44156       1.36909
  34  12 3044.5832    4.0994  1.1654 12.2893 -0.0000  0.0197   0.0608   0.0502    0.1569   0.0000   440.4305       9.48414       18.0848       5.05094      -2.32314      -1.00003      0.936431       1.24966       1.37998       1.48471       1.47909       1.51790
  34  13 3202.9894    3.8268  1.4190 12.6080  0.0000  0.0217   0.0538   0.0600    0.0966   0.0000   437.6150       7.81482       15.1363       3.56461      -1.40267     -0.208841       1.00987       1.38523       1.45377       1.58113       1.66618       1.64040
  34  14 3359.3821    3.2207  2.2070 12.3246  0.0000  0.0279   0.0374   0.0766    0.0778   0.0000   442.9363       8.34543       13.4836       3.58152       2.93473      0.412284       1.26793       1.71793       1.94035       1.98397       2.11097       2.03700
  34  15 3514.6319    2.6478  3.2437 11.9368  0.0000  0.0358   0.0261   0.0980    0.0589   0.0000   441.4143       12.2355       18.5402       4.28810       4.81222      -2.79628       1.61274       2.25709       2.45466       2.65630       2.70382       2.62156
  34  16 3668.9168    2.0647  4.6509 11.6611  0.0000  0.0458   0.0193   0.1293    0.0436   0.0000   443.8314       6.79743       20.3624       4.60225       4.36307      -2.57959       2.09219       2.81289       3.17869       3.31283       3.42912       3.42412
  34  17 3822.2709    1.6498  6.5357 11.3668 -0.0001  0.0603   0.0159   0.1795    0.0398   0.0000   441.5322       17.4552       9.67833      0.573718      -1.36791      -3.38876       2.69270       3.68024       4.11981       4.28381       4.53614       4.37498
  34  18 3974.7865    1.3029  7.9283 11.2899  0.0000  0.0760   0.0151   0.2412    0.0352   0.0000   432.0805       13.9761       17.2223       8.06303      -5.81347     -0.227761       3.37456       4.52889       5.19673       5.40668       5.55247       5.49251
  34  19 4126.6336    0.9303  8.5279 11.4267  0.0183  0.1036   0.0203   0.4083    0.0338   0.0000   430.0349       37.3491       25.7323      -2.17072      -17.6350       8.46036       4.44988       6.09938       6.87268       7.31582       7.55884       7.55723
  35   2 1221.9423    0.0754  0.0412  9.8651  0.0000  0.0168   0.0109   0.0293    0.0205   0.0000   441.7910     -0.705681       20.1723     -0.895496      -1.23624      -1.35207      0.835257      0.900981       1.90194       1.03841       1.02792       1.93739
  35   3 1456.6134    0.1580  0.1203  9.7416  0.0000  0.0113   0.0084   0.0214    0.0222   0.0000   440.8798      0.224583       21.3163    -0.0910665      -3.44778     -0.487569      0.706193      0.902098      0.971813      0.884330      0.807056      0.728360
  35   4 1665.9229    0.2986  0.2586  9.7711  0.0000  0.0106   0.0095   0.0265    0.0268   0.0000   441.0166    -0.0360006       21.5951      0.290450      -3.60727     -0.404985      0.435149      0.653009      0.692584      0.760585      0.726429      0.748061
  35   5 1858.4473    0.4715  0.4636  9.8681  0.0001  0.0143   0.0110   0.0317    0.0379   0.0000   439.2527      0.622602       21.1453      0.905075      -3.18592     0.0417787      0.603222      0.860771      0.912795      0.941653       1.05279       1.03667
  35   6 2044.8190    0.7301  0.6882 10.0484  0.0000  0.0155   0.0141   0.0407    0.0563   0.0000   440.8064      0.304519       19.9173       2.56229      -4.71015     -0.648615      0.685201      0.912424       1.00892       1.07536       1.08236       1.12115
  35   7 2226.4406    1.0624  0.9026 10.3565  0.0000  0.0188   0.0178   0.0431    0.0791   0.0000   439.9676      0.545086       18.1306     -0.546762      -3.06354     -0.955879      0.818525       1.14524       1.27278       1.29338       1.41736       1.39552
  35   8 2401.3691    1.5725  1.1111 10.9119  0.0000  0.0194   0.0245   0.0519    0.0984   0.0000   439.4897      0.698123       21.2019      0.218988      -2.59846       1.40293      0.868959       1.15418       1.28861       1.36240       1.37717       1.38176
  35   9 2571.8735    2.1439  1.2124 11.1583  0.0000  0.0203   0.0314   0.0532    0.1341   0.0000   442.4957       4.19050       17.7754       1.16910   -0.00207995       1.49097      0.908624       1.25545       1.36055       1.48073       1.56222       1.52755
  35  10 2740.6035    2.8181  1.1226 11.9724  0.0000  0.0196   0.0426   0.0491    0.1142   0.0000   440.4710       2.10003       18.4208       1.25909     -0.669741      -2.75179      0.935161       1.25888       1.38134       1.48692       1.54041       1.49153
  35  11 2906.9946    3.5430  1.0420 12.3833  0.0000  0.0182   0.0547   0.0462    0.1241   0.0000   440.3752       5.87816       18.8367       3.83196      -2.32578       3.00138      0.850599       1.11950       1.27460       1.40979       1.42176       1.48123
  35  12 3069.7466    3.9782  1.1958 12.5910  0.0000  0.0197   0.0583   0.0527    0.1351   0.0000   441.3169       7.89671       16.5966       3.81108       1.41981      -1.37858      0.903925       1.21614       1.27882       1.43730       1.51025       1.48124
  35  13 3229.3321    3.8865  1.4718 12.6130  0.0000  0.0224   0.0533   0.0603    0.1069   0.0000   438.7467       8.91173       15.6571       3.28764      -1.45127       1.91912       1.04412       1.38667       1.58295       1.65749       1.71520       1.66849
  35  14 3386.8923    3.2321  1.9620 12.5560  0.0000  0.0267   0.0395   0.0710    0.0724   0.0000   440.5498       10.6360       10.2222       2.23976      -1.48702     -0.178993       1.20585       1.63772       1.80464       1.95962       2.05695       1.95897
  35  15 3542.9872    2.4670  3.4502 12.1364  0.0000  0.0379   0.0252   0.1076    0.0502   0.0000   440.6993       10.0709       12.1501       7.09959      -1.41201      -1.48035       1.64889       2.25031       2.50195       2.64110       2.78074       2.81135
  35  16 3698.0665    2.0078  4.9678 11.6005  0.0000  0.0475   0.0181   0.1331    0.0418   0.0000   436.3331       10.3465       21.1399       4.56163      -3.86642       2.72122       2.06806       2.79737       3.11801       3.30557       3.40604       3.33424
  35  17 3852.2295    1.5742  6.5276 11.4488  0.0000  0.0612   0.0156   0.1795    0.0370   0.0000   440.2656       10.8181       13.8221       7.01820      -6.91758      -4.74802       2.67650       3.59450       4.16876       4.28786       4.46742       4.41318
  35  18 4005.5417    1.1872  7.8997 11.4127 -0.0000  0.0829   0.0165   0.2673    0.0351   0.0000   437.3044       26.1371       22.6548      -2.36979      -13.0941      -8.78873       3.46284       4.80878       5.39904       5.69739       5.79359       5.81634
  35  19 4157.9473    0.8063  7.5648 11.5188  0.0065  0.1071   0.0252   0.4683    0.0398   0.0000   428.7652       17.9575       22.3215       9.59544       5.52384      -14.8607       4.48492       5.92305       6.90804       7.25155       7.32739       7.37530
  36   2 1235.6612    0.0930  0.0851  9.8464  0.0000  0.0134   0.0081   0.0246    0.0206   0.0000   441.3238     -0.741838       22.4703       1.07807      -5.43025      0.901337      0.631364      0.764789       1.01043      0.960694      0.952962       1.04486
  36   3 1471.8487    0.1660  0.1313  9.8162  0.0000  0.0091   0.0083   0.0225    0.0220   0.0000   441.6267     -0.181123       20.3667     -0.768871      -3.12374      0.568033      0.410690      0.516075      0.638046      0.605013      0.695782      0.712320
  36   4 1681.9090    0.3047  0.2473  9.8342  0.0000  0.0100   0.0099   0.0248    0.0265   0.0000   440.2442      0.101745       22.0750     -0.607250      -2.68396      0.136972      0.459512      0.566899      0.626924      0.695521      0.678784      0.664574
  36   5 1875.4311    0.4934  0.5632  9.8556  0.0000  0.0156   0.0107   0.0385    0.0414   0.0000   441.0616      -1.21274       19.8733      0.116225      -3.12930       1.53953      0.664518      0.862864      0.995195       1.03770       1.10769       1.05903
  36   6 2063.1010    0.7564  0.7936  9.9880  0.0000  0.0173   0.0135   0.0430    0.0613   0.0000   439.7885      -1.73326       21.6769    -0.0928503      -2.68030      0.613085      0.717409       1.02268       1.12115       1.16866       1.22732       1.20935
  36   7 2245.5103    1.0814  1.0213 10.4619  0.0000  0.0194   0.0174   0.0493    0.0798   0.0000   441.5547      0.171583       21.9920       1.31220      -1.77456       1.21402      0.814138       1.11891       1.18543       1.31533       1.33501       1.27598
  36   8 2421.1926    1.6017  1.1995 10.8320  0.0000  0.0206   0.0240   0.0530    0.1149   0.0000   441.6518       4.52135       22.2618       2.77385      -3.06129       1.39068      0.912876       1.22578       1.37989       1.46385       1.49167       1.42694
  36   9 2592.7986    2.1651  1.2580 11.4230  0.0000  0.0209   0.0313   0.0547    0.1067   0.0000   440.9957       5.25533       19.2851       5.99196      -1.67372     -0.348024      0.899016       1.25526       1.30691       1.45280       1.52564       1.55239
  36  10 2762.7818    2.9013  1.1860 11.9854  0.0000  0.0204   0.0426   0.0500    0.1184   0.0000   441.8189       5.29085       18.4495      0.147254      -2.05145       2.10511      0.872615       1.22666       1.30325       1.43238       1.50352       1.48510
  36  11 2930.4085    3.5975  1.1924 12.1037  0.0001  0.0192   0.0521   0.0502    0.1530   0.0000   442.3353       6.30852       19.0553       2.89461      -4.42274      -1.35207      0.888886       1.18511       1.27293       1.43203       1.47432       1.42567
  36  12 3094.4638    4.0662  1.2640 12.6578 -0.0000  0.0203   0.0584   0.0523    0.1208   0.0000   438.6423       7.47585       16.8715       4.03564     -0.307765       3.69302      0.917614       1.23503       1.35272       1.47185       1.52387       1.51937
  36  13 3255.2743    3.7799  1.5425 12.3516  0.0000  0.0221   0.0489   0.0596    0.1110   0.0000   440.8324       9.41006       14.7026       3.96986      0.945828     -0.839055      0.975533       1.31455       1.47304       1.55589       1.63024       1.56607
  36  14 3413.9129    3.0651  2.4764 12.2304  0.0000  0.0296   0.0323   0.0779    0.0627   0.0000   442.5873       6.69468       12.6205       7.42287       5.44613      -1.15936       1.28317       1.71418       1.99039       2.05879       2.21300       2.15443
  36  15 3570.9304    2.4393  3.6628 11.8923 -0.0000  0.0380   0.0235   0.1055    0.0537   0.0000   440.3526       11.7669       12.1492       4.71858       4.92637      -5.85995       1.60026       2.20756       2.46951       2.57268       2.74655       2.67811
  36  16 3726.9269    1.9339  5.4058 11.5227  0.0010  0.0500   0.0169   0.1417    0.0399   0.0000   440.8369       5.75269       15.2842       5.52561      -2.10111     -0.205040       2.09102       2.89174       3.23390       3.40442       3.52593       3.48391
  36  17 3881.7179    1.4781  6.9551 11.5061  0.0000  0.0662   0.0163   0.1987    0.0358   0.0000   441.3841       17.9188       11.1240       8.54266      -11.7200       6.54843       2.78912       3.79831       4.28283       4.47127       4.62227       4.56747
  36  18 4035.7166    1.1419  8.0941 11.4524  0.0099  0.0848   0.0181   0.2938    0.0350   0.0000   437.7510       20.4846       19.6366       10.7499      -6.90033      -8.08328       3.50516       4.78576       5.45213       5.67291       6.01206       5.96286
  37   2 1249.2008    0.0831  0.0568  9.8242  0.0000  0.0146   0.0083   0.0177    0.0200   0.0000   440.1187      0.801083       18.8475      -1.02138      -4.51979     -0.342313      0.523854      0.839051      0.719104       1.23690      0.794974       1.16459
  37   3 1486.8329    0.1672  0.1124  9.7434  0.0000  0.0090   0.0086   0.0181    0.0217   0.0000   441.8914      0.172071       22.2609      0.519101      -3.12585       1.28913      0.424781      0.620010      0.734434      0.797630      0.756741      0.703379
  37   4 1697.5849    0.3215  0.3010  9.7619  0.0000  0.0117   0.0092   0.0248    0.0281   0.0000   441.2468     -0.951951       21.7831      0.287677      -4.19515      0.674930      0.470879      0.653987      0.689047      0.768880      0.783463      0.815774
  37   5 1892.2021    0.5337  0.5008  9.8958  0.0000  0.0129   0.0116   0.0333    0.0399   0.0000   440.6247      -1.08953       19.7847       1.85947      -3.71292      0.970677      0.584442      0.735742      0.801936      0.917880      0.994735      0.964946
  37   6 2081.1265    0.7850  0.7788 10.0461  0.0000  0.0167   0.0140   0.0417    0.0618   0.0000   441.5849     -0.390771       19.1478      0.403531      -3.18545      0.578992      0.710642      0.918222       1.02578       1.12247       1.14642       1.11487
  37   7 2264.3582    1.2153  1.0078 10.2098 -0.0000  0.0175   0.0186   0.0468    0.1012   0.0000   441.8572       1.26136       19.9975      0.839620      -2.46707      0.854362      0.762434       1.01360       1.13826       1.21395       1.26649       1.23374
  37   8 2440.7033    1.7113  1.2398 10.4050 -0.0000  0.0199   0.0238   0.0490    0.1442   0.0000   439.5839       5.15238       20.6290     -0.306712     -0.355636       2.10129      0.857726       1.16282       1.24665       1.38848       1.44819       1.43058
  37   9 2613.4127    2.2773  1.1316 11.6578  0.0028  0.0191   0.0344   0.0515    0.1037   0.0000   441.3025       4.37779       19.2321       2.50811      -1.07106     -0.766678      0.883032       1.17325       1.30064       1.35557       1.40388       1.45989
  37  10 2784.6592    3.0174  1.2086 12.0189 -0.0003  0.0198   0.0442   0.0517    0.1277   0.0000   439.7108       6.49443       19.3684       2.80279      -3.18706      0.711581      0.856065       1.15409       1.20027       1.29175       1.32428       1.38909
  37  11 2953.4204    3.7149  1.2057 12.1300 -0.0144  0.0191   0.0509   0.0483    0.1526   0.0000   439.7838       6.39565       18.5054       1.77467      -4.22386      -1.78005      0.830141       1.10696       1.20248       1.35248       1.37994       1.35739
  37  12 3118.6682    4.1713  1.2404 12.7527  0.0000  0.0199   0.0591   0.0524    0.1201   0.0000   442.0705       7.82475       17.2128       3.79786      -1.92200      0.687648      0.828610       1.14462       1.20382       1.28667       1.36927       1.34295
  37  13 3280.8401    3.7603  1.7040 12.5541 -0.0000  0.0241   0.0462   0.0618    0.0894   0.0000   441.3193       7.20805       16.3235       5.36239       2.01111      -2.03158      0.980981       1.38624       1.46799       1.58681       1.67066       1.65612
  37  14 3440.5673    2.9372  2.6067 12.1879  0.0000  0.0302   0.0299   0.0806    0.0580   0.0000   442.5452       10.4219       9.44121      -2.13901       6.62599     -0.119930       1.22897       1.66817       1.91806       2.00605       2.15644       2.10943
  37  15 3598.6228    2.2732  4.0988 11.8799  0.0000  0.0401   0.0214   0.1134    0.0463   0.0000   439.1318       9.41282       16.0693       6.59075       4.02476       2.50376       1.71396       2.30852       2.59765       2.76628       2.84758       2.87598
  37  16 3755.4508    1.8268  5.6382 11.5299  0.0000  0.0530   0.0165   0.1463    0.0388   0.0000   439.8457       15.0923       11.9601       7.27015      -5.08252       4.08942       2.14161       3.00049       3.33013       3.57278       3.67178       3.66027
  37  17 3910.9600    1.4064  7.3280 11.4730  0.0001  0.0686   0.0156   0.2121    0.0342   0.0000   444.3749       18.6669       6.04523       9.49527      0.365013       1.88936       2.80400       3.78632       4.34344       4.62240       4.70461       4.64174
  38   2 1262.5500    0.0713  0.0487  9.8207  0.0000  0.0133   0.0076   0.0171    0.0196   0.0000   441.3145     -0.823534       23.1564      -1.07678      -2.94441       1.07741      0.538222      0.722875      0.997119      0.841936      0.995161      0.886799
  38   3 1501.5606    0.1826  0.1596  9.7539  0.0000  0.0091   0.0077   0.0206    0.0219   0.0000   440.9292     -0.606364       20.7768     -0.184871      -3.38119      -1.53324      0.389571      0.577030      0.642126      0.752838      0.779673      0.847612
  38   4 1713.0451    0.3348  0.3187  9.7427  0.0000  0.0113   0.0093   0.0273    0.0285   0.0000   441.4445     -0.888398       22.2409      0.414231      -3.22716      0.576104      0.468118      0.569932      0.670751      0.769272      0.734811      0.768934
  38   5 1908.8012    0.5559  0.4809  9.9746  0.0000  0.0129   0.0119   0.0297    0.0383   0.0000   441.8832      0.560098       20.7343       2.19368      -2.87535      -1.53257      0.544773      0.698942      0.809945      0.837657      0.881272      0.952678
  38   6 2098.9765    0.8199  0.8739 10.0123  0.0001  0.0171   0.0139   0.0455    0.0671   0.0000   441.4338     -0.554798       21.6058     -0.365595      -3.06737       1.31953      0.694195      0.966448       1.03938       1.16144       1.16048       1.18018
  38   7 2282.9211    1.2205  1.1064 10.3321  0.0000  0.0189   0.0185   0.0501    0.1062   0.0000   440.8949       2.62288       19.5877      -1.48162      -1.82047    -0.0836341      0.824195       1.08525       1.20037       1.33391       1.37783       1.36083
  38   8 2460.0058    1.7614  1.1738 11.0450  0.0000  0.0196   0.0258   0.0509    0.1070   0.0000   439.9284       3.58161       20.2312       1.46305      -2.73159     -0.538930      0.809946       1.09845       1.23944       1.31920       1.32836       1.38006
  38   9 2633.8127    2.4112  1.1886 11.3107 -0.0000  0.0189   0.0340   0.0494    0.1359   0.0000   441.7894       4.66965       18.4073     -0.449379      -2.24689     -0.146306      0.803101       1.03471       1.16877       1.25231       1.29281       1.28440
  38  10 2806.1805    3.1697  1.0875 12.0924  0.0000  0.0180   0.0466   0.0461    0.1155   0.0000   440.8760       5.99166       18.6126       2.71267     -0.164767      0.929554      0.749748       1.03658       1.09774       1.21177       1.25013       1.21769
  38  11 2976.0533    3.8853  1.1312 12.3728 -0.0000  0.0181   0.0556   0.0476    0.1304   0.0000   441.3553       6.35164       20.3197      0.757384      -2.07308     -0.617285      0.770722       1.04229       1.14426       1.20181       1.28840       1.25447
  38  12 3142.5256    4.0273  1.2254 12.8827  0.0000  0.0193   0.0583   0.0534    0.1033   0.0000   439.5755       6.44394       17.1100       4.74746      -4.54776      0.619512      0.836125       1.13182       1.19979       1.31153       1.36800       1.35879
  38  13 3305.8932    3.5509  1.8796 12.6514  0.0000  0.0249   0.0422   0.0675    0.0709   0.0000   441.3486       9.34377       14.0534       4.45943     -0.282548      -1.68202       1.01480       1.37645       1.56090       1.61799       1.71809       1.68421
  38  14 3466.9457    2.7667  2.8047 12.4128  0.0000  0.0317   0.0286   0.0905    0.0476   0.0000   444.0190       5.93939       5.97029       6.53102       2.91330     -0.440749       1.31910       1.79201       2.03315       2.13840       2.24937       2.23792
  38  15 3626.0892    2.2205  4.3448 11.8099  0.0000  0.0412   0.0199   0.1149    0.0423   0.0000   441.9795       9.55431       12.4325       5.74277      -1.06624      -3.29001       1.69290       2.28894       2.55182       2.79036       2.84813       2.86251
  38  16 3783.5885    1.7529  5.9146 11.5038  0.0000  0.0532   0.0159   0.1554    0.0371   0.0000   436.5002       8.22290       13.8374      -1.35673     -0.363231      -3.21195       2.12475       2.89905       3.27357       3.44480       3.50822       3.55482
  38  17 3940.0577    1.3206  7.6721 11.4587  0.0000  0.0732   0.0162   0.2323    0.0348   0.0000   437.1263       16.3726       11.3669       11.1326      -7.49751      -2.46539       2.89028       3.92058       4.45137       4.80974       4.79853       4.83860
  39   2 1275.7351    0.0911  0.0521  9.8316  0.0000  0.0108   0.0102   0.0190    0.0194   0.0000   441.3645     0.0683415       21.0513     -0.153735      -2.57547     -0.842821      0.472850      0.557815      0.640455      0.959342       1.08153      0.938549
  39   4 1728.2490    0.3616  0.3610  9.7774 -0.0000  0.0119   0.0093   0.0286    0.0290   0.0000   440.4550     -0.462417       21.0253      0.615026      -2.36445      -2.61701      0.466938      0.639241      0.706591      0.793682      0.762397      0.747917
  39   5 1925.2055    0.5740  0.5495  9.8939  0.0000  0.0137   0.0116   0.0341    0.0426   0.0000   441.8786    -0.0645031       20.4455     -0.416388      -1.78574     -0.137024      0.589624      0.805377      0.923454       1.00340       1.08360       1.05301
  39   6 2116.5765    0.8578  0.7780 10.1264  0.0000  0.0156   0.0147   0.0401    0.0616   0.0000   439.9443      0.670427       22.2269      0.723886      -3.38475     -0.931074      0.656906      0.856074      0.951751      0.984727       1.11786       1.09236
  39   7 2301.2595    1.2558  1.0898 10.5356  0.0000  0.0187   0.0190   0.0502    0.0900   0.0000   439.7110       3.90583       18.5283     -0.151546      -4.33364      0.893843      0.764682       1.03229       1.12164       1.20521       1.29266       1.27857
  39   8 2479.0694    1.7616  1.3475 10.9625 -0.0098  0.0207   0.0234   0.0539    0.0938   0.0000   440.3489       3.86100       20.0336       2.91206      -4.57441      0.682932      0.829802       1.12062       1.23614       1.29690       1.33403       1.35787
  39   9 2653.9536    2.4005  1.1670 11.7150 -0.0012  0.0193   0.0346   0.0497    0.1047   0.0000   439.7424       4.52379       19.4577      0.627878      -2.91795     -0.642755      0.751462       1.02896       1.12800       1.22988       1.30144       1.28112
  39  10 2827.4078    3.3425  1.1559 12.1378  0.0000  0.0185   0.0472   0.0467    0.1209   0.0000   440.6943       3.27666       18.6237       2.81852      -2.74835      -2.65187      0.760549       1.03661       1.13356       1.24640       1.33501       1.31714
  39  11 2998.3283    3.9285  1.2303 11.9812  0.0045  0.0187   0.0533   0.0490    0.1747   0.0000   440.7475       6.43047       20.3494       1.75563      -1.13488      0.152588      0.738059       1.04151       1.10776       1.21178       1.28620       1.27057
  39  12 3165.8832    4.0979  1.4140 12.7924  0.0000  0.0211   0.0543   0.0559    0.0967   0.0000   440.6283       5.92901       18.8401       2.34970      0.888719      0.312212      0.826334       1.14407       1.28098       1.32874       1.35759       1.35528
  39  13 3330.5937    3.5812  1.8658 12.4339  0.0029  0.0238   0.0409   0.0635    0.0817   0.0000   441.7706       7.68020       17.4914       4.21910       2.10174     -0.878420      0.987670       1.32181       1.44823       1.55214       1.65642       1.66747
  39  14 3492.7795    2.7499  3.2557 12.0965  0.0000  0.0328   0.0249   0.0951    0.0457   0.0000   445.6024       8.81758       8.45167       3.75487       6.74107      -1.45315       1.28409       1.74654       1.97904       2.10441       2.15660       2.14804
  39  15 3653.0310    2.1321  4.5360 11.7924  0.0000  0.0431   0.0188   0.1184    0.0385   0.0000   442.2496       14.8155       18.8398       4.07397      0.108347      0.612885       1.65484       2.28379       2.54676       2.70857       2.78627       2.81119
  39  16 3811.4050    1.6774  6.3814 11.4864  0.0000  0.0567   0.0156   0.1671    0.0361   0.0000   439.4813       9.14058       17.6615       5.18799      -3.16703       1.32017       2.18212       2.96384       3.41327       3.60128       3.72319       3.72602
  39  17 3968.7715    1.2664  8.0166 11.4605  0.0000  0.0778   0.0171   0.2573    0.0354   0.0000   437.6338       6.70696       17.4016      -6.90195       1.56765      0.711002       2.93883       4.07754       4.58499       4.82568       4.96713       4.90422
  40   2 1288.7281    0.0916  0.0697  9.8235  0.0000  0.0122   0.0075   0.0178    0.0195   0.0000   441.5371      0.195495       20.7061      0.902806      -2.01995      0.240202      0.446669      0.576555      0.700359      0.714272      0.998322      0.790753
  40   3 1530.3161    0.1933  0.1892  9.7887  0.0000  0.0096   0.0075   0.0250    0.0221   0.0000   441.1386     -0.117592       20.9927      0.289325      -2.65771      0.229055      0.362040      0.518522      0.599323      0.565542      0.632965      0.683122
  40   4 1743.2634    0.3678  0.3270  9.7781  0.0000  0.0109   0.0095   0.0249    0.0292   0.0000   442.1644      0.293900       20.1488      0.190156      -4.23569      -1.19785      0.424314      0.547304      0.653432      0.665464      0.680047      0.705452
  40   5 1941.4283    0.5919  0.5421  9.9201 -0.0000  0.0134   0.0119   0.0322    0.0418   0.0000   442.3612      0.446065       19.6086      0.114253      -2.00021     -0.541241      0.523149      0.708118      0.826601      0.864918      0.939815      0.938777
  40   6 2133.9623    0.8854  0.9123 10.0072  0.0000  0.0170   0.0140   0.0434    0.0726   0.0000   441.0060       1.01636       21.6563      0.818982      -1.54750    -0.0710669      0.646007      0.895460      0.975885       1.08445       1.08125       1.09559
  40   7 2319.3579    1.3133  1.0935 10.6512  0.0000  0.0193   0.0195   0.0470    0.0910   0.0000   441.0465       2.53148       20.5047      0.850434     -0.235975      -1.11651      0.755874       1.05510       1.13021       1.24457       1.27443       1.28755
  40   8 2497.9594    1.8813  1.2279 11.0722 -0.0001  0.0193   0.0261   0.0510    0.1047   0.0000   441.9593       1.56563       21.4672    -0.0531365      -2.20395    -0.0862734      0.772282       1.05940       1.16871       1.23722       1.35250       1.33922
  40   9 2673.8892    2.5991  1.2290 11.5996  0.0053  0.0188   0.0359   0.0507    0.1255   0.0000   440.8376       3.46802       20.3205      0.522920      -3.69693      -1.45858      0.752095       1.00716       1.06397       1.19473       1.21299       1.25179
  40  10 2848.3657    3.3306  1.1328 12.1107  0.0000  0.0183   0.0468   0.0461    0.1290   0.0000   441.7862       6.47420       20.6177       4.29940      -4.85840     -0.126126      0.715283       1.02052       1.06448       1.21937       1.23036       1.21901
  40  11 3020.2104    4.1176  1.1379 12.3501  0.0000  0.0176   0.0571   0.0464    0.1458   0.0000   441.2809       5.30510       19.5721       3.41461      -4.24345      -1.23442      0.754951       1.03165       1.11875       1.19637       1.23330       1.25558
  40  12 3188.8794    4.0722  1.4655 12.6230  0.0000  0.0206   0.0513   0.0546    0.0974   0.0000   443.1048       9.32594       19.4196       3.33465      -4.56905       2.08260      0.807236       1.10608       1.19692       1.32677       1.37865       1.34852
  40  13 3354.9063    3.4417  2.0379 12.3534 -0.0000  0.0244   0.0374   0.0667    0.0774   0.0000   441.3711       8.73415       13.9236       3.11690       1.71873      -1.34013      0.976571       1.28434       1.42363       1.51958       1.60086       1.59742
  40  14 3518.4090    2.5906  3.4022 12.1255  0.0000  0.0347   0.0235   0.0969    0.0438   0.0000   442.1793       8.93336       10.8567       6.58412       1.24870       1.36270       1.32494       1.83795       2.02206       2.23298       2.29697       2.33331
  40  15 3679.6266    2.0449  4.8908 11.8019  0.0018  0.0454   0.0175   0.1271    0.0353   0.0000   436.9858       13.9975       19.8483       6.20500     -0.611276      -2.83444       1.70047       2.36816       2.66212       2.80919       2.96536       2.89932
  40  16 3838.9311    1.5874  6.7853 11.5720  0.0000  0.0609   0.0159   0.1808    0.0348   0.0000   441.3124       13.4237       14.7889       2.98061       2.48634      -7.99337       2.28106       3.12583       3.51951       3.72172       3.87564       3.85447
  40  17 3997.1768    1.1804  7.5237 11.6200  0.0168  0.0780   0.0189   0.2752    0.0340   0.0000   433.8486       8.71248       20.4099       17.3786      -15.7561      -15.0423       2.90312       3.98983       4.53166       4.84742       4.97438       5.02574
  41   2 1301.5603    0.0934  0.0575  9.7833  0.0000  0.0113   0.0081   0.0133    0.0191   0.0000   441.4285     0.0354465       21.2893      -1.26559      -2.87093      0.273636      0.468136      0.629496      0.702636      0.824534      0.788308      0.848440
  41   3 1544.3587    0.2111  0.1687  9.7354  0.0000  0.0079   0.0079   0.0200    0.0218   0.0000   441.4785    -0.0974364       21.5887     -0.734559      -2.61872     0.0621286      0.323876      0.393335      0.464116      0.471368      0.497768      0.525280
  41   4 1758.0728    0.3691  0.3422  9.7945  0.0000  0.0113   0.0095   0.0259    0.0284   0.0000   441.4177     -0.688798       20.1302      0.132809      -3.41873     -0.676079      0.447382      0.601511      0.661623      0.739535      0.757451      0.789281
  41   5 1957.4649    0.6116  0.6148  9.9178 -0.0003  0.0136   0.0116   0.0355    0.0451   0.0000   441.7099       1.31458       20.3143     -0.697490      -4.41497      0.224047      0.536736      0.681629      0.799438      0.862637      0.874960      0.909886
  41   6 2151.1723    0.9173  0.8740 10.1551  0.0000  0.0163   0.0148   0.0414    0.0701   0.0000   441.0644     0.0110725       22.2803       1.71695      -3.91427       1.23975      0.636669      0.815708      0.944284      0.988996       1.06481       1.04594
  41   7 2337.2342    1.3686  1.1183 10.5547  0.0004  0.0187   0.0197   0.0465    0.1003   0.0000   441.4174       1.57369       18.6307      0.855743      -2.67010     -0.285930      0.717162      0.973676       1.07243       1.17592       1.22181       1.27844
  41   8 2516.5879    2.0046  1.2890 10.8491 -0.0000  0.0194   0.0263   0.0490    0.1256   0.0000   440.8107       3.45889       19.0800       1.66222      -3.39769       3.14789      0.768642       1.03814       1.15554       1.22237       1.26743       1.29367
  41   9 2693.6215    2.6459  1.2509 11.4239  0.0000  0.0184   0.0352   0.0490    0.1312   0.0000   440.4710       3.09507       19.1440       2.20088      -1.50791     -0.209434      0.721765      0.948229       1.05599       1.16278       1.21938       1.18546
  41  10 2869.0596    3.5067  1.0773 12.2530  0.0000  0.0172   0.0496   0.0447    0.1142   0.0000   440.7270       4.91096       19.7984       2.14418     -0.222422       1.50651      0.671633      0.920303      0.973612       1.07519       1.10590       1.15860
  41  11 3041.8092    3.9877  1.1816 12.7637  0.0000  0.0184   0.0561   0.0494    0.1118   0.0000   440.5103       7.36788       22.1268       3.58340      0.242034      -1.68429      0.733876       1.00398       1.09162       1.17272       1.21877       1.21347
  41  12 3211.5431    3.9504  1.5485 12.6472  0.0056  0.0209   0.0485   0.0575    0.0895   0.0000   441.7611       8.77006       19.4310       1.94306      0.359114     -0.845906      0.798513       1.06934       1.21552       1.31387       1.40388       1.42088
  41  13 3378.7568    3.3505  2.1346 12.4427  0.0000  0.0250   0.0356   0.0691    0.0661   0.0000   443.0702       8.20149       16.2457       3.23772       2.88457     -0.620756      0.973033       1.30702       1.47164       1.57669       1.62320       1.61486
  41  14 3543.5053    2.5768  3.6880 11.9862  0.0000  0.0355   0.0218   0.0965    0.0407   0.0000   440.0248       12.3802       16.1515       1.66345      -3.36233      0.132001       1.32511       1.82991       2.03829       2.22018       2.30241       2.30750
  41  15 3705.9415    1.9785  5.2826 11.7047  0.0001  0.0473   0.0164   0.1326    0.0334   0.0000   439.8967       10.8864       17.1640       4.46310     -0.983119       2.18619       1.74294       2.41285       2.68921       2.88550       2.96905       3.02815
  41  16 3866.2532    1.5113  6.7060 11.5831  0.0000  0.0611   0.0161   0.1893    0.0345   0.0000   439.1685       16.0124       27.6182       5.51398      -1.82724       2.27919       2.24287       3.05298       3.53970       3.69384       3.90571       3.92551
  41  17 4025.2074    1.0866  7.9391 11.6442  0.0704  0.0900   0.0283   0.4035    0.0437   0.0000   441.6768       21.2989       21.3769       12.6248      -17.4887      -2.74974       3.17173       4.39322       4.97108       5.32613       5.45719       5.50408
  42   2 1314.2252    0.1012  0.0850  9.7579  0.0000  0.0106   0.0069   0.0201    0.0192   0.0000   440.9287     -0.645589       20.6762      -1.94876      -2.68921      0.463154      0.453022      0.497467      0.525883      0.626371      0.656903      0.639221
  42   3 1558.2002    0.2122  0.1777  9.7340  0.0000  0.0082   0.0079   0.0225    0.0218   0.0000   441.0120      0.596402       21.6537      0.291557      -2.47191    0.00388992      0.312954      0.410461      0.433710      0.508894      0.461269      0.559074
  42   4 1772.6341    0.3997  0.3702  9.7999  0.0000  0.0110   0.0097   0.0276    0.0295   0.0000   441.3092      0.184816       21.5562    -0.0351851      -2.73316      0.372625      0.425038      0.535149      0.596541      0.600691      0.666806      0.653732
  42   5 1973.3151    0.6412  0.6820  9.8986  0.0000  0.0150   0.0115   0.0369    0.0479   0.0000   441.1812      -1.75566       22.3146     -0.283339      -3.01601       1.74974      0.563216      0.782519      0.900675      0.945914      0.981973      0.977999
  42   6 2168.1455    0.9861  0.8406 10.1336  0.0000  0.0157   0.0156   0.0392    0.0704   0.0000   441.4362      0.302984       20.4846     -0.487499      -2.04024       1.17148      0.568446      0.785490      0.858299      0.922026      0.991427       1.00095
  42   7 2354.8275    1.4509  1.2371 10.3615 -0.0000  0.0193   0.0193   0.0489    0.1134   0.0000   442.5065       3.11890       20.4032    -0.0296957      -3.30278     -0.472110      0.713562      0.987446       1.05051       1.17872       1.21972       1.27957
  42   8 2535.1081    1.9785  1.3315 11.0858 -0.0000  0.0199   0.0258   0.0514    0.1029   0.0000   441.1451       1.93733       21.2163       1.64520      -2.15317      -1.43967      0.732795      0.993431       1.09077       1.16995       1.21192       1.21350
  42   9 2713.1228    2.8131  1.2193 11.2978 -0.0110  0.0188   0.0361   0.0452    0.1787   0.0000   441.5187       4.63451       21.2079      0.876670      -3.25731    0.00997298      0.694277      0.993358       1.02567       1.12444       1.19112       1.15719
  42  10 2889.5283    3.5780  1.1781 12.1220  0.0000  0.0175   0.0485   0.0489    0.1329   0.0000   440.7393       3.36288       20.2625       2.06974      -2.14030      -1.37461      0.703323      0.966088       1.03832       1.13216       1.14377       1.17257
  42  11 3063.1055    4.2401  1.1568 12.5598  0.0000  0.0180   0.0573   0.0447    0.1331   0.0000   440.3923       5.93493       20.5083       3.42533      -4.43273     -0.493796      0.683459      0.923734      0.993635       1.10019       1.17579       1.14682
  42  12 3233.8900    3.9867  1.5892 12.4828 -0.0000  0.0211   0.0473   0.0575    0.0990   0.0000   441.0596       8.68650       20.9633       2.61513      -1.42430       1.04430      0.787321       1.07589       1.21123       1.29457       1.38878       1.36432
  42  13 3402.2626    3.1803  2.2630 12.5662  0.0000  0.0264   0.0331   0.0731    0.0535   0.0000   444.0227       5.65959       14.0716      0.484141       5.86047      -1.65722      0.972677       1.32320       1.49157       1.56722       1.68668       1.66940
  42  14 3568.2969    2.4352  3.9661 11.9569 -0.0000  0.0389   0.0205   0.1031    0.0389   0.0000   437.6728       11.2760       18.5467       3.50857      -2.54736       1.76318       1.34714       1.93590       2.15166       2.33232       2.39487       2.48556
  42  15 3731.7777    1.8912  5.4426 11.7479  0.0000  0.0501   0.0166   0.1405    0.0327   0.0000   437.1933       13.9280       21.0192     -0.773818      -7.04307       2.07091       1.77921       2.47689       2.79616       2.92790       3.04763       3.11578
  42  16 3893.1268    1.4370  7.2226 11.5950  0.0000  0.0668   0.0169   0.2101    0.0345   0.0000   437.6849       16.0531       12.6035       3.95362       1.33074       9.21236       2.37627       3.19008       3.73005       3.86836       4.02635       4.02849
  42  17 4053.0528    0.9805  7.6473 11.7025 -0.0581  0.0922   0.0294   0.4265    0.0494   0.0000   434.1691       12.4710       29.0164     -0.564332       4.12952     -0.204977       3.14607       4.39180       5.05532       5.29915       5.44986       5.46326
  43   3 1571.8105    0.2191  0.1831  9.7588  0.0000  0.0082   0.0079   0.0214    0.0216   0.0000   441.7760     -0.167818       23.0579     -0.755685      -3.45648     -0.251297      0.311553      0.375979      0.474687      0.456165      0.492887      0.507007
  43   4 1787.0251    0.4082  0.3792  9.8285  0.0000  0.0118   0.0095   0.0261    0.0296   0.0000   441.6373     -0.106113       22.9949     0.0503103      -2.31970      -1.06132      0.408957      0.563511      0.641390      0.704540      0.720270      0.745107
  43   5 1989.0649    0.6637  0.6279 10.0402 -0.0000  0.0137   0.0121   0.0344    0.0446   0.0000   441.5029    -0.0530331       21.1046      0.228905      -2.87852       1.34332      0.515583      0.675111      0.777593      0.841586      0.855646      0.838738
  43   6 2184.8769    1.0171  1.0062  9.9821  0.0000  0.0170   0.0148   0.0444    0.0888   0.0000   441.8953       2.24410       20.3584       1.34511      -1.08721       1.07625      0.632179      0.869982      0.971179       1.01345       1.09037       1.11121
  43   7 2372.2353    1.4758  1.3031 10.5718 -0.0000  0.0195   0.0192   0.0522    0.0960   0.0000   441.7926       1.70416       22.7143       2.56290      -2.15373     -0.404167      0.702397      0.968147       1.06225       1.15762       1.23063       1.19799
  43   8 2553.4380    2.0860  1.2918 11.2380 -0.0000  0.0189   0.0272   0.0508    0.1014   0.0000   440.8728       3.77163       20.5851     -0.106719      -3.65523       1.01406      0.704434      0.931874       1.07449       1.18183       1.20928       1.19220
  43   9 2732.4625    2.8090  1.2119 11.9927 -0.0001  0.0186   0.0380   0.0491    0.1090   0.0000   443.1467       3.38044       18.9425       4.36458      -3.33890     -0.645740      0.697937      0.959747       1.03912       1.12682       1.18148       1.17550
  43  10 2909.7723    3.6527  1.2159 12.2582  0.0000  0.0177   0.0480   0.0485    0.1256   0.0000   440.9568       7.28834       18.5794       1.65672     -0.784748       1.68764      0.652822      0.881176      0.999563       1.04139       1.09871       1.12507
  43  11 3084.1263    4.1835  1.2820 12.6437 -0.0000  0.0184   0.0546   0.0497    0.1171   0.0000   441.9720       6.79366       20.7951       3.50088      -2.98428      0.530454      0.686474      0.930727       1.01407       1.09766       1.15785       1.14381
  43  12 3255.8399    3.8819  1.6466 12.6014  0.0003  0.0215   0.0455   0.0576    0.0851   0.0000   442.3615       7.98348       17.6740       5.59899     -0.219716     0.0726124      0.774398       1.05235       1.19453       1.26384       1.33030       1.29040
  43  13 3425.4407    3.0603  2.7575 12.3206 -0.0000  0.0281   0.0283   0.0816    0.0499   0.0000   442.7069       9.70116       13.9997       9.32232       4.71269     -0.316464       1.02004       1.37777       1.53892       1.66654       1.72164       1.78216
  43  14 3592.6653    2.3523  4.3265 11.8981  0.0000  0.0393   0.0189   0.1080    0.0361   0.0000   440.8240       8.83863       22.0991       2.64560      -1.78475      -1.96371       1.37938       1.89015       2.10239       2.31847       2.36151       2.40343
  43  15 3757.3817    1.8423  5.7594 11.7082  0.0000  0.0518   0.0162   0.1472    0.0328   0.0000   438.3143       13.6508       20.4767     -0.686844      -4.25745       1.31708       1.80779       2.50239       2.85375       3.01569       3.11510       3.15525
  43  16 3919.8280    1.3606  7.5387 11.6236 -0.0004  0.0733   0.0181   0.2365    0.0361   0.0000   439.6451       21.5982       15.9429       3.90950     -0.848430      -6.73882       2.44683       3.42803       3.88781       4.17020       4.27815       4.30896
  44   2 1339.0938    0.1141  0.1083  9.7260  0.0000  0.0117   0.0067   0.0213    0.0191   0.0000   442.0257     -0.294855       21.4364      0.530368      -2.44393     -0.587902      0.361305      0.493200      0.662708      0.606298      0.594457      0.657418
  44   3 1585.2274    0.2186  0.2293  9.7524  0.0000  0.0097   0.0072   0.0241    0.0220   0.0000   441.5445     -0.376062       21.8602     0.0447612      -3.71634     -0.826833      0.362167      0.497504      0.553148      0.668789      0.718310      0.790473
  44   4 1801.2687    0.4382  0.3826  9.8004  0.0000  0.0110   0.0101   0.0259    0.0307   0.0000   441.6990      -1.42954       21.4689      0.949113      -1.48591      0.701460      0.415706      0.541641      0.620227      0.671394      0.702881      0.731732
  44   5 2004.6308    0.6887  0.6297  9.9664  0.0000  0.0142   0.0122   0.0328    0.0480   0.0000   441.3857     -0.224242       22.4071      0.641449      -5.18427      0.804196      0.483660      0.689747      0.751187      0.780692      0.843583      0.825346
  44   6 2201.4652    1.0797  0.9668 10.2446  0.0000  0.0164   0.0159   0.0422    0.0749   0.0000   440.8001      0.679851       21.7392      0.606773      -3.17071      0.366373      0.580777      0.765896      0.865653      0.976704       1.00183      0.991259
  44   7 2389.4762    1.5365  1.2142 10.7388 -0.0015  0.0185   0.0208   0.0486    0.0947   0.0000   441.6794       2.73061       20.3350     -0.980153      -1.85361       1.45555      0.686573      0.922342       1.03721       1.10740       1.15229       1.16156
  44   8 2571.5185    2.2015  1.2604 11.2072 -0.0000  0.0190   0.0285   0.0476    0.1150   0.0000   440.9887       4.22414       19.5224       1.15348      -1.08110     0.0629613      0.668080      0.954663       1.01250       1.11526       1.15354       1.14488
  44   9 2751.6644    2.8845  1.2116 11.8729 -0.0040  0.0179   0.0378   0.0472    0.1060   0.0000   440.8004       2.48605       20.0633       1.27768      -3.34164       1.12461      0.654290      0.872402      0.957651       1.03393       1.08889       1.08272
  44  10 2929.8081    3.7333  1.1416 12.5490  0.0000  0.0175   0.0505   0.0456    0.1054   0.0000   440.2359       3.90579       19.8161       4.00589      -3.25246     -0.357606      0.654368      0.916155      0.983976       1.09497       1.14008       1.11276
  44  11 3104.9495    4.2400  1.3881 12.6373  0.0000  0.0196   0.0518   0.0503    0.1054   0.0000   440.8332       7.63469       20.1973       2.69515      0.147215      0.859911      0.715138      0.996782       1.05780       1.17848       1.22335       1.21667
  44  12 3277.5348    3.8792  1.6436 12.7347 -0.0000  0.0215   0.0452   0.0581    0.0785   0.0000   443.2958       9.65191       18.0540       3.03283      0.490565      0.926720      0.754111       1.03266       1.11769       1.23581       1.27162       1.27582
  44  13 3448.1499    2.9497  2.9988 12.2301 -0.0000  0.0297   0.0260   0.0840    0.0471   0.0000   441.5460       8.71741       11.9572      0.785654       3.28953       1.04442       1.04904       1.42866       1.61250       1.71146       1.84012       1.84942
  44  14 3616.7450    2.2789  4.6185 11.8038 -0.0028  0.0412   0.0179   0.1118    0.0363   0.0000   442.0646       10.8770       14.7523       1.99443       3.62231     -0.628835       1.40209       1.94945       2.18510       2.36710       2.48721       2.46279
  44  15 3782.5255    1.7300  5.8431 11.7690  0.0001  0.0539   0.0163   0.1571    0.0319   0.0000   440.5500       11.0158       21.9530       5.68291      -10.6144      -3.80154       1.83935       2.47643       2.89890       3.08625       3.19338       3.22450
  44  16 3946.0867    1.2807  7.9018 11.6808  0.0154  0.0803   0.0218   0.2939    0.0393   0.0000   435.7183       23.0163       25.8327       3.19354      -5.27529      -7.31597       2.61016       3.73134       4.11700       4.52634       4.47464       4.56285
  45   2 1351.2672    0.1100  0.0994  9.7478  0.0000  0.0101   0.0068   0.0229    0.0188   0.0000   441.8699      0.280283       20.9761      0.127912      -4.02260     -0.269296      0.320194      0.440796      0.504628      0.528759      0.530591      0.482681
  45   3 1598.4100    0.2469  0.2067  9.7762  0.0000  0.0088   0.0079   0.0197    0.0218   0.0000   442.0686     -0.212261       21.6338     -0.152350      -3.01585      0.500624      0.295384      0.419546      0.463907      0.479392      0.482067      0.492798
  45   4 1815.3066    0.4347  0.4535  9.8557  0.0000  0.0123   0.0093   0.0291    0.0314   0.0000   442.1059     -0.104829       23.2510       1.24835      -3.68262       1.66073      0.440554      0.544498      0.629726      0.708249      0.714815      0.733773
  45   5 2020.0038    0.7373  0.7261  9.9028  0.0001  0.0146   0.0123   0.0370    0.0561   0.0000   442.0183       1.37351       22.3822     -0.619447      -4.05445      0.248118      0.474004      0.655554      0.712264      0.785934      0.855245      0.826374
  45   6 2217.8357    1.0685  1.0859 10.1434 -0.0000  0.0174   0.0149   0.0460    0.0862   0.0000   440.8666       1.44503       22.1827      0.644127      -1.35964      0.319943      0.607441      0.848850      0.932233       1.03671       1.07098       1.08360
  45   7 2406.4961    1.5908  1.2375 10.9452  0.0000  0.0186   0.0211   0.0501    0.0841   0.0000   441.0401      0.807474       21.9065       2.81465      -3.33668     -0.998846      0.647395      0.873857      0.971290       1.08506       1.13243       1.12688
  45   8 2589.4807    2.2097  1.3557 11.2808  0.0000  0.0194   0.0274   0.0496    0.1004   0.0000   440.8644       4.43014       18.9583      -1.33626      -1.89431       2.38336      0.671555      0.947124       1.03073       1.11760       1.18227       1.20120
  45   9 2770.6570    3.0281  1.2129 12.1241  0.0000  0.0179   0.0406   0.0479    0.1091   0.0000   441.9995       3.45537       21.0082      0.856559      -2.51488      0.977187      0.678673      0.879301       1.00185       1.11492       1.20005       1.16288
  45  10 2949.6251    3.8666  1.2189 12.1555 -0.0000  0.0177   0.0499   0.0450    0.1534   0.0000   440.8593       5.37934       20.4749       2.57439      -3.32741       1.19923      0.632220      0.863155      0.954115       1.06451       1.09633       1.12209
  45  11 3125.5194    4.1016  1.4000 12.6192 -0.0059  0.0192   0.0489   0.0493    0.0963   0.0000   441.5950       7.68011       20.3996       1.70957      -1.21843      0.938280      0.696489      0.933756       1.03955       1.13501       1.18734       1.20729
  45  12 3299.0764    3.7364  1.8054 12.6646  0.0000  0.0220   0.0406   0.0606    0.0680   0.0000   441.4683       8.72311       18.5674       3.95942      -1.71373      -1.43522      0.760176       1.04083       1.14966       1.24653       1.31840       1.33721
  45  13 3470.8029    2.8886  3.1596 12.2244 -0.0000  0.0301   0.0246   0.0856    0.0430   0.0000   442.4103       8.02883       16.0450       5.13777       2.41908      0.134261       1.04131       1.40968       1.58984       1.69545       1.78801       1.79921
  45  14 3640.2576    2.2190  4.8696 11.7591  0.0000  0.0427   0.0170   0.1154    0.0359   0.0000   440.9346       10.3895       17.5350       8.19002      -1.04990     -0.911997       1.40304       1.99819       2.22892       2.41024       2.51112       2.51145
  45  15 3807.4373    1.7149  6.5077 11.7241  0.0001  0.0571   0.0163   0.1739    0.0328   0.0000   437.8981       6.23086       23.1398       3.31780      -15.9007     -0.806466       1.89217       2.63131       2.92593       3.23036       3.23197       3.32061
  46   3 1611.4134    0.2596  0.2488  9.7237  0.0000  0.0095   0.0076   0.0231    0.0226   0.0000   441.9631      0.116340       20.8719     -0.509995      -3.27192      0.599786      0.355897      0.497752      0.561762      0.610222      0.597000      0.580555
  46   4 1829.2103    0.4774  0.4142  9.8262  0.0000  0.0110   0.0101   0.0257    0.0316   0.0000   441.6322     -0.658564       22.3060     -0.382283      -3.70419      0.687816      0.376487      0.522703      0.589558      0.644375      0.655805      0.644574
  46   5 2035.2512    0.7480  0.7138 10.0349  0.0000  0.0139   0.0125   0.0368    0.0509   0.0000   442.2297      0.491397       22.8545     -0.183075      -2.95435      0.243760      0.459334      0.640820      0.707314      0.763295      0.825517      0.825509
  46   6 2233.9615    1.1097  1.1079 10.2182  0.0000  0.0181   0.0154   0.0459    0.0896   0.0000   441.8665       1.49648       20.6214      0.224197      -2.95094       1.23571      0.607002      0.849107      0.924906       1.00142       1.06797       1.07386
  46   7 2423.3467    1.6122  1.3263 10.7713  0.0000  0.0191   0.0204   0.0524    0.0950   0.0000   440.0737      0.745454       22.3449       2.33471      -2.08606      0.405857      0.667491      0.929012       1.01971       1.13162       1.20344       1.21026
  46   8 2607.3414    2.3205  1.2739 11.2442 -0.0121  0.0184   0.0284   0.0462    0.1215   0.0000   443.3832       2.94138       21.3948       2.13250      -2.89447     -0.614196      0.632487      0.881716      0.955941       1.02599       1.08429       1.08405
  46   9 2789.4793    3.1118  1.2046 11.8496 -0.0000  0.0171   0.0400   0.0477    0.1294   0.0000   442.0302       5.83933       19.4505       1.20094     -0.742762      -1.29926      0.590253      0.806596      0.876792      0.969577      0.989595       1.01340
  46  10 2969.1913    3.9072  1.2190 12.3588 -0.0061  0.0177   0.0491   0.0452    0.1223   0.0000   441.3743       4.67741       20.7928       3.12060      -1.41142      -2.83060      0.606492      0.849750      0.922070       1.04364       1.07933       1.05856
  46  11 3145.8744    4.0984  1.4030 12.8529  0.0000  0.0193   0.0506   0.0516    0.0907   0.0000   442.7670       6.60128       18.9852       2.97914     -0.304481     -0.673778      0.692407      0.940888       1.05644       1.10310       1.17630       1.17206
  46  12 3320.2563    3.5225  1.8766 12.7960  0.0000  0.0230   0.0390   0.0641    0.0614   0.0000   443.8904       7.98887       16.7769      0.589765     -0.205177       2.37768      0.788458       1.07989       1.22243       1.30164       1.38122       1.36206
  46  13 3492.9368    2.7640  3.4164 12.1821  0.0000  0.0321   0.0230   0.0891    0.0409   0.0000   442.2285       8.34720       18.5802       3.63738       4.27475      0.516191       1.08364       1.46304       1.67058       1.77359       1.88030       1.91301
  46  14 3663.5339    2.1618  5.1763 11.7305  0.0000  0.0440   0.0165   0.1221    0.0353   0.0000   439.5326       10.9243       21.8558       3.60371      -2.01329      0.993065       1.43754       2.01769       2.24375       2.40729       2.50629       2.54299
  46  15 3831.8845    1.6174  6.8904 11.7264  0.0000  0.0629   0.0169   0.1900    0.0345   0.0000   445.2452       8.82521       21.5040       7.50514      -4.76966       2.03478       2.00760       2.78149       3.19021       3.39770       3.60031       3.62491
  47   2 1375.1753    0.1241  0.1478  9.7253  0.0000  0.0119   0.0063   0.0242    0.0190   0.0000   442.1920     -0.138564       22.7964     -0.656471      -2.52130      0.324005      0.366627      0.564995      0.579564      0.632805      0.727282      0.660389
  47   3 1624.2711    0.2782  0.2448  9.6945  0.0000  0.0090   0.0080   0.0221    0.0228   0.0000   441.4740      0.183700       21.3546      0.787817      -2.73273     0.0963799      0.293650      0.379027      0.465501      0.475351      0.496675      0.519078
  47   4 1842.9241    0.4720  0.4901  9.8042  0.0000  0.0119   0.0095   0.0305    0.0336   0.0000   441.5193     -0.563324       21.6092      -1.14592      -2.33252     -0.562014      0.405316      0.546906      0.595188      0.683726      0.722194      0.690121
  47   5 2050.3166    0.7431  0.8173 10.0343 -0.0000  0.0157   0.0118   0.0387    0.0553   0.0000   442.5082      0.971093       22.5888     -0.836429      -3.98164      0.354779      0.527082      0.719531      0.788147      0.906616      0.936927      0.930175
  47   6 2249.9521    1.1658  1.1539 10.1417  0.0000  0.0178   0.0156   0.0454    0.0984   0.0000   442.3505      0.524635       20.9953     -0.711478      -3.56331      -1.08604      0.596100      0.795842      0.891680      0.969738       1.01969       1.01716
  47   7 2440.0334    1.6976  1.2682 11.0114 -0.0000  0.0187   0.0220   0.0493    0.0889   0.0000   441.3524       2.79505       21.5398      0.507790      -1.18612      -1.53818      0.600126      0.850844      0.901362       1.01132       1.06167       1.03986
  47   8 2625.0029    2.4018  1.2675 11.3735 -0.0001  0.0180   0.0300   0.0466    0.1144   0.0000   441.5253       3.88305       19.1934       2.45818      -2.87349     -0.233432      0.617229      0.827617      0.944389       1.02764       1.05448       1.08935
  47   9 2808.1206    3.2615  1.2053 11.8325 -0.0099  0.0171   0.0404   0.0429    0.1380   0.0000   441.3997       4.87570       21.9428      0.836278      -2.47143     -0.464861      0.608369      0.809667      0.900980       1.00357       1.07836       1.05606
  47  10 2988.6318    4.0622  1.2081 12.1035 -0.0001  0.0165   0.0509   0.0463    0.1599   0.0000   442.5931       4.41916       21.8776       2.57287     -0.116165      0.843657      0.557421      0.761691      0.820175      0.894552      0.963382      0.981942
  47  11 3166.0839    4.0526  1.4515 12.6909 -0.0000  0.0192   0.0475   0.0511    0.0879   0.0000   441.6207       6.26674       20.8054       1.92051      -2.39903     -0.318987      0.660809      0.898816      0.994491       1.06318       1.15260       1.15659
  47  12 3341.3111    3.4579  2.0548 12.7616  0.0000  0.0238   0.0365   0.0668    0.0575   0.0000   442.6772       6.02966       17.6506       2.46761      -1.05794     -0.191386      0.791517       1.08770       1.22301       1.29166       1.36522       1.35335
  47  13 3514.8513    2.7055  3.7185 12.1020 -0.0000  0.0335   0.0218   0.0939    0.0398   0.0000   441.3277       9.43261       17.7648       3.74206      -1.68052      -1.19432       1.10068       1.50228       1.69443       1.86817       1.95122       1.97766
  47  14 3686.5486    2.0433  5.2919 11.9070  0.0000  0.0475   0.0169   0.1311    0.0319   0.0000   440.3601       13.4013       19.8405       6.12008      -2.75125     -0.920061       1.48108       2.07611       2.35745       2.52760       2.64978       2.66858
  47  15 3855.9703    1.5328  7.1602 11.7760  0.0006  0.0679   0.0189   0.2156    0.0371   0.0000   439.0690       12.7411       18.9422       11.3489      -9.24421     -0.972809       2.07325       2.99026       3.29223       3.60171       3.68265       3.78050
  48   2 1386.9205    0.1317  0.1024  9.7040  0.0000  0.0091   0.0069   0.0177    0.0185   0.0000   441.4445      0.230262       22.1682    -0.0815447      -2.84989     -0.558148      0.314677      0.352931      0.426999      0.535132      0.520411      0.494724
  48   3 1636.9012    0.2898  0.2645  9.7008  0.0000  0.0093   0.0079   0.0222    0.0231   0.0000   442.0728     -0.119985       21.5889      0.827732      -3.15143      0.161742      0.319200      0.423769      0.477126      0.534461      0.562937      0.574780
  48   4 1856.5361    0.4996  0.5428  9.8110  0.0000  0.0128   0.0094   0.0319    0.0357   0.0000   441.7805      0.702428       22.2685     -0.886773      -2.72339      0.459911      0.403245      0.593926      0.608658      0.708089      0.776242      0.778968
  48   5 2065.2527    0.7731  0.8290 10.0057 -0.0000  0.0155   0.0120   0.0387    0.0569   0.0000   442.0401      0.551405       22.6643     -0.524879      -4.18622     -0.672370      0.507974      0.695023      0.782934      0.863699      0.871110      0.871608
  48   6 2265.7451    1.1955  1.1074 10.4291  0.0000  0.0171   0.0163   0.0460    0.0828   0.0000   440.8675      0.204417       21.6814       1.36398      -3.55854       2.03947      0.562592      0.762647      0.836859      0.950383       1.01102      0.984429
  48   7 2456.5389    1.7649  1.3157 10.9621  0.0000  0.0187   0.0220   0.0494    0.0944   0.0000   441.4621       2.58529       20.7507      0.826393      -2.83077      -1.74317      0.608927      0.837476      0.924027      0.971945       1.03866       1.04139
  48   8 2642.4891    2.4533  1.3314 11.5607 -0.0079  0.0184   0.0292   0.0478    0.0865   0.0000   442.0472       1.90543       18.3179      0.797609      -1.19058      0.983819      0.611879      0.851406      0.914275       1.01583       1.08885       1.09206
  48   9 2826.5962    3.4194  1.2418 11.8432 -0.0001  0.0170   0.0417   0.0446    0.1316   0.0000   441.1824       4.10400       20.6852      0.709221      -2.13598      -1.11943      0.557429      0.758525      0.815626      0.909963      0.938337      0.975400
  48  10 3007.8784    4.0528  1.2001 12.3329 -0.0000  0.0168   0.0511   0.0445    0.1407   0.0000   441.2584       6.50839       21.0566      0.832909     -0.484288      -1.03416      0.580234      0.747165      0.841860      0.930344      0.966650      0.977519
  48  11 3186.0637    4.1531  1.5355 12.5468  0.0000  0.0191   0.0469   0.0533    0.0949   0.0000   441.2047       7.15001       19.6924       3.08913      -2.94996      -1.69038      0.644583      0.902144      0.992516       1.04686       1.12235       1.14239
  48  12 3362.0959    3.4342  2.1375 12.5784  0.0000  0.0240   0.0345   0.0647    0.0592   0.0000   442.6569       7.49426       17.3836       2.98588       3.79080       1.61964      0.794970       1.08865       1.23303       1.32815       1.41362       1.39573
  48  13 3536.5541    2.5506  3.6845 12.1516  0.0000  0.0343   0.0207   0.0945    0.0366   0.0000   442.4108       11.1918       16.8692       2.41705      0.343659       2.81919       1.07402       1.51636       1.69562       1.80304       1.92732       1.89473
  48  14 3709.2496    1.9755  5.5358 11.8805  0.0000  0.0499   0.0170   0.1391    0.0331   0.0000   440.0836       9.18622       26.5083       4.18895      -2.75131      -3.29819       1.50729       2.19446       2.37399       2.64584       2.72556       2.79338
  48  15 3879.6665    1.4721  7.3402 11.7863  0.0016  0.0726   0.0193   0.2315    0.0384   0.0000   439.1968       5.94180       22.5021       6.63230      -5.97619       2.17429       2.12622       3.10962       3.46450       3.68305       3.81451       3.84955
  48  16 4047.4602    0.9923  7.7862 11.8784  0.0117  0.1031   0.0208   0.3562    0.0303   0.0000   435.9962       9.86952       35.2542       7.52217      -16.4067     -0.463467       2.94869       4.36556       4.84193       5.27222       5.20498       5.21605
  48  17 4213.1840    0.7873 10.4367 11.5528  0.0254  0.1346   0.0055   0.3407    0.0108   0.0000   433.5504       12.9973       35.9794       5.13030      -20.1737       6.88641       4.34192       5.42760       6.96046       6.69479       7.78353       7.23693
  48  18 4376.9472    0.5965 12.4214 11.2780  0.0043  0.1886   0.0041   0.4457    0.0096   0.0000   438.5644      -11.1705       21.0064       18.5805      -16.4911      -1.50122       6.18530       7.48052       9.87022       9.35211       11.1420       10.1674
  49   2 1398.5088    0.1381  0.1196  9.7093  0.0000  0.0105   0.0066   0.0190    0.0184   0.0000   442.2427      0.285178       21.5306    -0.0977689      -2.63487      0.227038      0.345619      0.524678      0.546746      0.569577      0.557267      0.502281
  49   3 1649.3469    0.2906  0.2710  9.7204  0.0000  0.0093   0.0077   0.0218    0.0231   0.0000   442.1512      0.239369       21.6280      0.735091      -4.15176      0.407303      0.312316      0.414119      0.484204      0.547160      0.604944      0.607769
  49   4 1869.9890    0.5086  0.5239  9.8570 -0.0000  0.0124   0.0096   0.0302    0.0345   0.0000   441.3107     0.0308092       22.3089     -0.619265      -2.87758     -0.201985      0.395346      0.566599      0.594939      0.678838      0.699977      0.704072
  49   5 2080.0351    0.8206  0.8214  9.9427  0.0000  0.0143   0.0122   0.0375    0.0593   0.0000   441.3553       1.50730       22.1348     -0.184820      -3.41279      0.265266      0.472934      0.626005      0.718961      0.772402      0.814693      0.828401
  49   6 2281.3562    1.2423  1.1794 10.3932  0.0001  0.0178   0.0166   0.0461    0.0944   0.0000   441.9006       2.52500       22.4062      0.267848      -2.21957     -0.247220      0.583884      0.777694      0.852990      0.960155      0.995831      0.985093
  49   7 2472.8774    1.8472  1.2927 11.0689  0.0000  0.0183   0.0230   0.0485    0.0883   0.0000   442.0480       2.70032       21.9928       1.49589      -2.61870      -1.68480      0.563745      0.798401      0.859180      0.959152      0.990223      0.978814
  49   8 2659.8641    2.5417  1.3420 11.4334 -0.0001  0.0180   0.0305   0.0488    0.1138   0.0000   441.8209       3.22689       20.0216      0.267542      -1.11453      -1.21182      0.608173      0.826446      0.909504      0.970646       1.03737       1.01381
  49   9 2844.9187    3.3711  1.2672 12.1275 -0.0002  0.0174   0.0414   0.0458    0.1100   0.0000   441.6440       4.57790       22.0251       1.47122      -1.91479      0.379565      0.574820      0.780932      0.871000      0.939262      0.987923      0.983042
  49  10 3026.9278    4.1282  1.2151 12.5259  0.0000  0.0168   0.0517   0.0448    0.1198   0.0000   442.6782       6.27089       21.9782       3.58409      -4.28554     -0.258971      0.548417      0.759627      0.842094      0.937195       1.00176      0.965702
  49  11 3205.8446    4.1027  1.5661 12.7862 -0.0001  0.0195   0.0461   0.0524    0.0767   0.0000   442.6510       5.96652       19.4393       1.86780      -2.47080     -0.690712      0.657185      0.860405      0.961865       1.05054       1.11558       1.11851
  49  12 3382.6544    3.3436  2.3512 12.5701  0.0000  0.0252   0.0318   0.0696    0.0530   0.0000   444.4024       8.05521       17.1212       5.54350       3.00396     0.0828981      0.769591       1.09955       1.19381       1.30708       1.38609       1.39887
  49  13 3557.9713    2.5216  4.2077 12.0203  0.0000  0.0368   0.0196   0.1013    0.0369   0.0000   443.1032       11.0139       19.1562       2.95161      -1.26489       2.22949       1.13724       1.59212       1.77757       1.92253       2.01320       2.03771
  49  14 3731.7581    1.9481  5.9649 11.7960  0.0003  0.0519   0.0166   0.1460    0.0351   0.0000   438.4819       11.1490       22.3834       7.70372      -5.23176      0.646400       1.55048       2.20077       2.48412       2.64448       2.79007       2.79399
  49  15 3903.1702    1.5003  8.3703 11.8750  0.0022  0.0829   0.0186   0.2577    0.0330   0.0000   436.9072       14.1205       24.1285       3.71285      -12.8330      -1.91260       2.38973       3.41581       3.86138       4.10902       4.24902       4.18665
  49  16 4071.5265    1.0244  9.2742 11.7662  0.0112  0.1157   0.0119   0.3042    0.0213   0.0000   438.3652       25.5526       29.9952      -13.0204      -16.7232       15.2949       3.27787       4.78368       5.41491       5.66681       5.91188       5.84806
  50   2 1409.9771    0.1505  0.1163  9.6699  0.0000  0.0089   0.0069   0.0174    0.0184   0.0000   442.1864      0.251187       22.3446      0.575739      -2.91597     -0.937437      0.265026      0.422547      0.400862      0.379056      0.482534      0.555951
  50   3 1661.6178    0.2981  0.2995  9.7042  0.0000  0.0090   0.0077   0.0253    0.0232   0.0000   442.0932     -0.582400       21.0285      0.951010      -3.57524      0.159199      0.288383      0.382390      0.438643      0.478692      0.507815      0.527317
  50   4 1883.2914    0.5360  0.5571  9.8572  0.0000  0.0127   0.0098   0.0303    0.0365   0.0000   441.6804     -0.306669       22.4444       1.59452      -2.35120     -0.890900      0.430328      0.551401      0.655631      0.730548      0.727575      0.747325
  50   5 2094.6718    0.8370  0.9184 10.0608 -0.0000  0.0162   0.0123   0.0402    0.0613   0.0000   442.6274      0.571786       22.3037       1.55640      -3.14906       1.18211      0.489788      0.668866      0.747856      0.813517      0.847443      0.902460
  50   6 2296.7891    1.3003  1.2038 10.4248  0.0000  0.0182   0.0169   0.0474    0.0963   0.0000   441.9279       1.23829       21.5877       2.46367      -3.27987      -2.22716      0.555957      0.795415      0.844266      0.933835      0.992237      0.998007
  50   7 2489.0583    1.9174  1.3414 10.9192  0.0000  0.0183   0.0227   0.0473    0.1013   0.0000   441.5656       1.26118       20.4693     -0.416721      -2.38540      0.101958      0.570106      0.774083      0.881070      0.939862       1.04251       1.01077
  50   8 2677.1279    2.5910  1.3432 11.6720 -0.0000  0.0184   0.0310   0.0482    0.0952   0.0000   440.8818       3.50857       20.9791       1.65617      -3.20907       1.33174      0.569056      0.787117      0.855895      0.969716      0.989942       1.03842
  50   9 2863.1094    3.5272  1.1169 12.2810  0.0000  0.0162   0.0454   0.0416    0.1097   0.0000   441.7878       4.60435       20.0942       2.43363      -2.88770       1.22514      0.533492      0.727800      0.794688      0.867576      0.915833      0.912270
  50  10 3045.8020    4.1576  1.2850 12.5341 -0.0047  0.0171   0.0496   0.0463    0.1081   0.0000   440.8470       5.93588       21.1872       1.95480      -3.38447     -0.249453      0.553055      0.739315      0.833173      0.916760      0.985582      0.991350
  50  11 3225.5096    4.0048  1.5640 12.7972  0.0000  0.0192   0.0445   0.0543    0.0699   0.0000   440.9678       7.28226       20.0900       2.79029     -0.244591     -0.601225      0.600710      0.836736      0.927615       1.02338       1.00386       1.05534
  50  12 3403.1566    3.1927  2.6649 12.3241 -0.0000  0.0264   0.0278   0.0726    0.0506   0.0000   442.9122       8.92042       15.0265       2.64737       4.90655      0.808852      0.797889       1.11886       1.23330       1.35929       1.40447       1.42021
  50  13 3579.3405    2.4459  4.4060 11.9654  0.0001  0.0383   0.0184   0.1043    0.0352   0.0000   442.3596       5.76290       20.4217       4.91472    -0.0313546      0.401103       1.13665       1.63603       1.77898       1.96338       2.08343       2.08973
  50  14 3753.7678    1.8653  6.1167 11.8123  0.0026  0.0541   0.0168   0.1553    0.0350   0.0000   440.7569       11.6068       24.9666      -2.08419      -1.01292       3.52370       1.57790       2.26354       2.49590       2.73784       2.79097       2.84241
  51   1 1120.2192    0.0503  0.0255  9.8738  0.0000  0.0135   0.0081   0.0106    0.0166   0.0000   441.2486      0.447444       22.0743     -0.583491      -2.07392       2.70142      0.544578      0.743819      0.762996       1.22251       1.05108       1.23131
  51   2 1421.2840    0.1481  0.1217  9.7468  0.0000  0.0080   0.0068   0.0193    0.0182   0.0000   442.2282   -0.00744809       22.3577     0.0474661      -3.32446     -0.700845      0.257899      0.281926      0.370868      0.440154      0.467288      0.470992
  51   3 1673.7509    0.3164  0.3251  9.7406  0.0000  0.0099   0.0077   0.0246    0.0241   0.0000   441.9398    -0.0207634       21.5597     0.0115640      -3.43866      0.562369      0.318798      0.432851      0.469863      0.526887      0.543939      0.565084
  51   4 1896.4774    0.5518  0.6027  9.8420  0.0000  0.0132   0.0097   0.0321    0.0384   0.0000   441.8972     0.0245018       21.1693      0.752802      -2.88822      0.596443      0.388258      0.532832      0.606415      0.673507      0.675838      0.684118
  51   5 2109.1592    0.8530  0.8908 10.0582  0.0000  0.0153   0.0123   0.0397    0.0616   0.0000   442.2528      0.695853       21.5209     -0.643354      -2.44808     -0.667502      0.456242      0.648152      0.711048      0.797306      0.846255      0.868184
  51   6 2312.0315    1.3369  1.2493 10.5106 -0.0000  0.0176   0.0169   0.0483    0.0871   0.0000   441.6559       1.20731       20.7663    -0.0236107     -0.683302    -0.0125876      0.553286      0.753618      0.827626      0.903888      0.942532      0.948239
  51   7 2505.1099    1.9789  1.4244 10.6358  0.0074  0.0179   0.0225   0.0487    0.1219   0.0000   441.8511       1.04111       20.5547       1.15101      -2.61575     -0.803253      0.554461      0.757596      0.837640      0.927529      0.966377      0.985847
  51   8 2694.2272    2.6813  1.2843 11.7165 -0.0002  0.0178   0.0320   0.0448    0.0945   0.0000   440.8576       3.25147       20.5494      0.539228      -2.54627     -0.520048      0.535984      0.745636      0.811617      0.889770      0.958447      0.952592
  51   9 2881.1121    3.5617  1.1982 12.2098  0.0000  0.0166   0.0440   0.0443    0.1231   0.0000   441.2915       5.26728       21.3469      -1.08829      -1.90064      -1.71899      0.534343      0.718113      0.774211      0.867991      0.925716      0.936182
  51  10 3064.5473    4.1901  1.2750 12.6136 -0.0056  0.0168   0.0490   0.0452    0.0983   0.0000   442.0398       6.76606       20.6888       1.72111      -2.42949      -2.12211      0.537839      0.731954      0.823527      0.888195      0.941183      0.934844
  51  11 3244.9398    3.9681  1.6835 12.7019  0.0000  0.0198   0.0419   0.0552    0.0690   0.0000   441.7209       6.14814       19.8919       1.68532      -3.70542      -2.46058      0.598404      0.828867      0.895292       1.00561       1.04575       1.06366
  51  12 3423.4318    3.1135  2.6828 12.4876  0.0000  0.0266   0.0278   0.0757    0.0477   0.0000   442.7754       10.9629       15.7624       1.76687     -0.881279       1.95870      0.807369       1.12361       1.27424       1.37417       1.45992       1.46697
  51  13 3600.3707    2.3616  4.6955 11.9557  0.0018  0.0405   0.0181   0.1092    0.0359   0.0000   442.8442       7.61734       20.1979       3.11674       2.37204     -0.283636       1.17195       1.66063       1.85580       2.02649       2.09538       2.15947
  51  14 3775.4914    1.8058  6.3971 11.8562  0.0002  0.0561   0.0178   0.1712    0.0372   0.0000   438.8171       12.8323       25.1506      0.783182      -2.28252      -3.82539       1.60512       2.26903       2.55997       2.73383       2.90849       2.89953
  52   1 1129.5407    0.0400  0.0149  9.8331  0.0000  0.0244   0.0086   0.0112    0.0164   0.0000   441.0724      -1.52736       22.1205      0.616968      -3.88625      0.326252       1.13834       1.52865       1.62721       1.42810       1.07040      0.898687
  52   2 1432.4549    0.1695  0.1231  9.7025  0.0000  0.0077   0.0075   0.0207    0.0183   0.0000   442.4534     -0.287097       21.3508    -0.0315880      -2.71039     -0.489666      0.212041      0.338752      0.406557      0.493409      0.523463      0.533846
  52   3 1685.6821    0.3210  0.3349  9.7197  0.0000  0.0103   0.0076   0.0244    0.0240   0.0000   441.9943    0.00755897       21.7689     0.0982884      -2.42748     -0.413290      0.303235      0.409711      0.480995      0.522735      0.537836      0.549215
  52   4 1909.5533    0.5648  0.5997  9.8868  0.0000  0.0129   0.0097   0.0316    0.0374   0.0000   441.9146      0.642864       22.1571       1.08495      -2.26596     -0.943656      0.385860      0.537132      0.592387      0.668195      0.683792      0.719065
  52   5 2123.5239    0.9234  0.9004 10.0093  0.0000  0.0151   0.0129   0.0367    0.0673   0.0000   441.7921       2.14596       21.8369     -0.226744      -1.15988     -0.422343      0.466079      0.631465      0.726245      0.780001      0.820837      0.843793
  52   6 2327.0932    1.3863  1.2369 10.5690 -0.0001  0.0174   0.0172   0.0459    0.0828   0.0000   442.1766      0.623848       22.1684      0.529701      -3.01974     -0.126714      0.527295      0.706725      0.783233      0.877744      0.899219      0.913334
  52   7 2521.0463    2.0236  1.3426 11.0928  0.0000  0.0179   0.0237   0.0477    0.0989   0.0000   441.3528       1.38252       20.9383     0.0535555      -1.22583     -0.167789      0.534599      0.739832      0.826046      0.881482      0.930104      0.929773
  52   8 2711.1865    2.7972  1.2826 11.5695 -0.0066  0.0169   0.0324   0.0441    0.1116   0.0000   439.9996       4.08970       21.3516       1.13441      -4.86361     0.0599614      0.523379      0.703843      0.792140      0.842954      0.879663      0.904577
  52   9 2898.9523    3.6548  1.2481 12.1441  0.0000  0.0164   0.0439   0.0444    0.1183   0.0000   441.6101       4.87745       23.0302      0.452739      -2.14911      0.318488      0.506238      0.699136      0.774647      0.849935      0.884694      0.904284
  52  10 3083.0900    4.2943  1.2941 12.7045 -0.0001  0.0171   0.0514   0.0456    0.1018   0.0000   442.3010       5.49213       21.3404       2.45694      -2.63825     0.0379619      0.514050      0.708882      0.762818      0.855306      0.895515      0.881756
  52  11 3264.3045    3.8323  1.7223 12.8839  0.0000  0.0204   0.0410   0.0567    0.0635   0.0000   440.7806       6.28807       20.6889       3.53377     -0.412625     -0.144408      0.638407      0.871930      0.984892       1.05378       1.14955       1.16696
  52  12 3443.4899    3.0419  3.0379 12.3285  0.0000  0.0281   0.0247   0.0777    0.0426   0.0000   443.1471       7.56638       17.2661       3.13625       4.79507      -3.73402      0.842502       1.16516       1.32300       1.44007       1.51381       1.55158
  52  13 3621.2200    2.3277  4.7819 11.9387  0.0001  0.0401   0.0176   0.1115    0.0354   0.0000   440.2744       8.18516       18.9614       3.45450      -1.29670      0.746972       1.15553       1.65402       1.80465       2.01591       2.11118       2.13316
  52  14 3797.3164    1.7285  6.7408 11.9007  0.0000  0.0617   0.0196   0.1924    0.0402   0.0000   439.0328       9.30594       24.3401      0.484493      -6.68597      -3.61123       1.69039       2.46269       2.72496       2.97037       3.09718       3.13070
  53   1 1138.7747    0.0391  0.0128  9.8376  0.0000  0.0085   0.0065   0.0096    0.0161   0.0000   440.8607       2.30561       21.6083      -1.96675      -1.63054      0.739523      0.244422      0.293491      0.412454      0.426022      0.407818      0.350823
  53   2 1443.5100    0.1695  0.1297  9.7012  0.0000  0.0080   0.0069   0.0172    0.0182   0.0000   441.9808     -0.948700       22.0137       1.34654      -3.17599     -0.810628      0.235598      0.334306      0.402228      0.440793      0.402308      0.443898
  53   3 1697.4722    0.3451  0.3078  9.7354  0.0004  0.0093   0.0081   0.0214    0.0239   0.0000   442.2285      0.350095       21.2394      0.479897      -2.85180     0.0839773      0.271223      0.367569      0.412657      0.435823      0.504084      0.514378
  53   4 1922.4793    0.5891  0.6567  9.8693  0.0000  0.0133   0.0097   0.0322    0.0395   0.0000   442.1898     -0.192551       21.7971     -0.750905      -3.67445     -0.243051      0.399445      0.523163      0.581449      0.658321      0.700450      0.697985
  53   5 2137.6932    0.9391  0.9402 10.0606  0.0000  0.0151   0.0128   0.0395    0.0670   0.0000   441.8656      0.928167       22.4032      -1.19147      -3.79433      0.125824      0.439675      0.616837      0.665992      0.730444      0.780996      0.798387
  53   6 2341.9894    1.3889  1.2759 10.6906 -0.0044  0.0184   0.0168   0.0466    0.0765   0.0000   442.2398       1.39762       20.1621     -0.410771      -3.71880      0.836399      0.532823      0.746024      0.811454      0.896204      0.944360      0.955445
  53   7 2536.7938    2.0368  1.3948 11.3266 -0.0000  0.0183   0.0237   0.0493    0.0819   0.0000   443.0440       2.93947       19.5404       2.26030      -2.42908      -1.90178      0.538717      0.738978      0.820952      0.929258      0.948542      0.978425
  53   8 2728.0352    2.8483  1.4098 11.5403  0.0000  0.0176   0.0320   0.0479    0.1136   0.0000   441.6701       3.98431       21.4625     0.0336253      -2.60086      0.645682      0.545468      0.770258      0.831566      0.936506      0.983789      0.966015
  53   9 2916.6609    3.7918  1.1776 12.2243 -0.0000  0.0159   0.0462   0.0418    0.1275   0.0000   441.3807       4.86426       21.4941       2.37501      -2.52144     -0.273469      0.491255      0.672356      0.729962      0.805431      0.845280      0.854851
  53  10 3101.5407    4.2431  1.4032 12.7197  0.0000  0.0180   0.0480   0.0472    0.0953   0.0000   442.8572       4.91649       21.1701       1.91475      -1.05913      -1.55895      0.539798      0.716783      0.807179      0.869537      0.931873      0.945437
  53  11 3283.4013    3.8262  1.7993 12.6584  0.0049  0.0202   0.0384   0.0556    0.0685   0.0000   442.0958       6.63961       19.5451       4.05956      -1.30952      -1.40372      0.612352      0.834977      0.946215      0.994506       1.08445       1.10774
  53  12 3463.4877    2.8807  3.2060 12.4124  0.0000  0.0298   0.0240   0.0838    0.0397   0.0000   443.2350       8.96156       16.0349       2.88999     -0.606367       1.20216      0.855003       1.19951       1.32528       1.46160       1.51711       1.54722
  53  13 3641.9640    2.2633  5.1489 11.9009  0.0002  0.0423   0.0174   0.1183    0.0363   0.0000   440.0525       9.60007       17.7186       3.89489      -2.57614      -1.30178       1.20479       1.67937       1.89671       2.06563       2.16251       2.22683
  53  14 3818.8003    1.6608  6.9983 11.9779  0.0001  0.0671   0.0238   0.2322    0.0455   0.0000   437.7736       15.7342       22.0265       2.29469      -15.0139       1.26747       1.76124       2.54996       2.88363       3.08156       3.28261       3.30867
  54   1 1147.8994    0.0646  0.0368  9.7988  0.0000  0.0160   0.0071   0.0167    0.0164   0.0000   440.6609     -0.806066       21.2831      0.890634      -2.16118     -0.583283      0.546898      0.585231      0.513239      0.582134      0.689436      0.788094
  54   2 1454.3924    0.1733  0.1553  9.6664  0.0000  0.0074   0.0065   0.0204    0.0185   0.0000   442.3414     -0.232441       21.9833      0.941738      -3.48911     -0.826286      0.225993      0.316805      0.356200      0.369282      0.422802      0.456416
  54   3 1709.1410    0.3569  0.3433  9.7507  0.0001  0.0101   0.0081   0.0241    0.0248   0.0000   441.9385      0.298644       21.8356      0.807623      -3.87182      0.325964      0.316307      0.405710      0.462564      0.489137      0.544627      0.548127
  54   4 1935.3196    0.5922  0.6973  9.7831  0.0000  0.0137   0.0094   0.0343    0.0423   0.0000   441.7077      0.690685       21.3942      0.870945      -3.88005      0.104277      0.383604      0.543095      0.604569      0.667086      0.669792      0.711843
  54   5 2151.7519    0.9587  1.0478 10.0368  0.0000  0.0162   0.0127   0.0424    0.0744   0.0000   442.0586      0.887959       22.3422      0.870812      -2.75817      0.517368      0.464820      0.641553      0.693264      0.795693      0.801252      0.801306
  54   6 2356.7969    1.4857  1.2353 10.7325 -0.0001  0.0173   0.0183   0.0455    0.0803   0.0000   441.6304       1.47403       22.9862     -0.674311      -3.88086       1.27751      0.487772      0.694420      0.742192      0.829763      0.885022      0.913343
  54   7 2552.4558    2.0631  1.4228 11.2973 -0.0001  0.0184   0.0233   0.0488    0.0781   0.0000   442.2898       3.03494       22.2296      0.996030      -1.05253     -0.105460      0.540953      0.734342      0.810022      0.909178      0.950266      0.993803
  54   8 2744.7287    2.9246  1.2750 11.9199 -0.0043  0.0169   0.0341   0.0453    0.0909   0.0000   442.0927       4.46222       20.0775      0.836062      -1.40126     -0.651387      0.488549      0.665229      0.755637      0.796729      0.866394      0.864736
  54   9 2934.1842    3.8077  1.2692 12.3324  0.0000  0.0166   0.0447   0.0448    0.1104   0.0000   442.1488       4.12207       20.7877       2.60456      -2.76406     0.0137513      0.500268      0.693930      0.758050      0.850969      0.889087      0.898610
  54  10 3119.7730    4.2583  1.4048 12.5778 -0.0000  0.0170   0.0470   0.0478    0.0950   0.0000   442.4574       5.52448       21.0969       1.73383     -0.127293     -0.962670      0.505260      0.685963      0.764027      0.836141      0.878288      0.887537
  54  11 3302.3952    3.7580  1.9645 12.5337  0.0000  0.0209   0.0359   0.0585    0.0640   0.0000   442.1488       9.09916       22.4728       3.77974       1.48218     -0.935603      0.602887      0.839067      0.928180       1.02293       1.06010       1.11827
  54  12 3483.2624    2.8366  3.3218 12.3453  0.0000  0.0299   0.0229   0.0841    0.0377   0.0000   443.0861       6.58649       18.5417       3.06455      0.172463      -1.21754      0.848775       1.16900       1.31987       1.47010       1.50414       1.55022
  54  13 3662.4543    2.1521  5.1502 11.8137  0.0026  0.0434   0.0163   0.1199    0.0379   0.0000   441.5621       7.32887       21.7914       1.34814     -0.740623       5.92398       1.18054       1.68951       1.85975       2.03455       2.11449       2.18890
  54  14 3839.9332    1.4303  5.9485 11.9251 -0.0084  0.0637   0.0196   0.1979    0.0453   0.0000   439.3672       13.0614       21.1463      -3.48106      -6.25387       3.18411       1.62253       2.41010       2.64542       2.91201       3.01209       3.04302
  55   2 1465.1668    0.1765  0.1548  9.6613  0.0002  0.0078   0.0064   0.0170    0.0181   0.0000   442.4201    -0.0350445       22.2749    0.00500903      -2.99528      0.595535      0.218782      0.308322      0.344572      0.357723      0.391055      0.402634
  55   3 1720.6173    0.3630  0.3791  9.7090  0.0000  0.0106   0.0077   0.0241    0.0252   0.0000   442.3483     -0.444291       22.6733     0.0637290      -2.71279     -0.193618      0.300373      0.428319      0.462802      0.531008      0.506328      0.548156
  55   4 1948.0584    0.6338  0.7353  9.7635  0.0000  0.0139   0.0097   0.0342    0.0459   0.0000   442.0768     -0.226172       22.0298      0.481492      -3.02981      0.980431      0.384555      0.532876      0.597875      0.640200      0.690042      0.705712
  55   5 2165.6568    0.9912  1.0150 10.0347  0.0000  0.0153   0.0130   0.0399    0.0724   0.0000   442.4052     -0.249339       20.6557      0.301639      -2.50814      0.858139      0.446254      0.587968      0.679887      0.711055      0.776155      0.794752
  55   6 2371.4121    1.5156  1.3248 10.6627  0.0000  0.0174   0.0176   0.0476    0.0831   0.0000   441.4245       1.43033       21.1353      0.332978      -2.90918     -0.960409      0.500844      0.681814      0.757075      0.846277      0.877030      0.900973
  55   7 2567.9534    2.2271  1.4696 10.7979 -0.0014  0.0177   0.0234   0.0463    0.1117   0.0000   441.3113       3.87600       22.7693       2.55211      -3.11838      0.413418      0.515349      0.689461      0.794274      0.853304      0.948308      0.922865
  55   8 2761.3146    3.0068  1.2725 11.9777  0.0000  0.0166   0.0353   0.0455    0.0992   0.0000   442.7560       4.47853       20.8820       1.96437      -2.93207     -0.102957      0.505540      0.679843      0.737019      0.822102      0.904602      0.909091
  55   9 2951.5418    3.8392  1.2968 12.2709 -0.0001  0.0165   0.0433   0.0439    0.1059   0.0000   442.0450       5.41358       21.4845       2.08246      -3.78455      0.978389      0.473934      0.644519      0.726398      0.807102      0.828715      0.855043
  55  10 3137.9199    4.1692  1.4661 12.7312 -0.0049  0.0181   0.0451   0.0479    0.0774   0.0000   441.7691       7.19115       18.7205       1.41445      -2.62329      -1.31047      0.517283      0.733041      0.803017      0.879980      0.934591      0.919267
  55  11 3321.2799    3.6346  1.9681 12.7311  0.0000  0.0212   0.0356   0.0597    0.0573   0.0000   442.3838       6.98992       19.8297       2.95628       1.59233    -0.0817386      0.616101      0.826980      0.939535       1.04905       1.09874       1.14767
  55  12 3502.9150    2.7685  3.5698 12.1663  0.0000  0.0313   0.0213   0.0871    0.0394   0.0000   443.8402       11.0514       18.3596       3.15904      0.543521     -0.776227      0.846805       1.21106       1.32455       1.47835       1.52027       1.54770
  55  13 3682.7823    2.3544  6.5781 11.2546  0.0053  0.0474   0.0087   0.1252    0.0153   0.0000   436.5095       10.1059       27.4638       3.27780      -16.7941       2.55964       1.34959       1.85471       2.09643       2.25914       2.42229       2.49251
  56   2 1475.8094    0.1715  0.1418  9.6871  0.0000  0.0079   0.0065   0.0170    0.0180   0.0000   442.5058     -0.653605       21.5951      0.352594      -2.70826     -0.203176      0.245142      0.341566      0.358836      0.382151      0.365309      0.361922
  56   3 1731.9903    0.3812  0.3408  9.7675  0.0000  0.0093   0.0083   0.0223    0.0248   0.0000   442.0885     -0.487789       21.1673     -0.208327      -3.04125      0.773262      0.268402      0.359738      0.401629      0.433661      0.465357      0.484147
  56   4 1960.6765    0.6453  0.7009  9.9064  0.0000  0.0133   0.0100   0.0337    0.0429   0.0000   442.0014      0.783259       21.0957       1.19755      -2.78004      -1.09849      0.359993      0.516607      0.560064      0.624173      0.653809      0.650567
  56   5 2179.4359    1.0222  1.0632 10.0649  0.0000  0.0154   0.0129   0.0414    0.0748   0.0000   442.1802       1.05252       21.8836      0.434887      -2.20941      0.297789      0.433147      0.575000      0.663405      0.706478      0.763382      0.799060
  56   6 2385.8561    1.5619  1.3556 10.6627  0.0000  0.0170   0.0175   0.0463    0.0777   0.0000   441.2153      0.551487       21.6130       1.29161      -1.11243      0.922363      0.493172      0.655770      0.739592      0.796580      0.821508      0.839994
  56   7 2583.3960    2.2204  1.2969 11.5135  0.0000  0.0174   0.0258   0.0449    0.0825   0.0000   441.5777       2.58839       21.0709       1.52756      -3.05106       2.47112      0.481199      0.673590      0.711707      0.835027      0.835550      0.858550
  56   8 2777.7742    3.1119  1.2787 11.8198 -0.0026  0.0169   0.0351   0.0417    0.1078   0.0000   441.8284       3.74033       21.7938      0.262758      -4.50421     0.0422323      0.475124      0.674708      0.730974      0.816352      0.852781      0.849828
  56   9 2968.8557    4.0109  1.2091 12.5917 -0.0033  0.0164   0.0473   0.0421    0.0990   0.0000   441.0043       5.41882       21.2641       2.47411      -1.33388      -1.16047      0.470308      0.661068      0.703520      0.793161      0.820475      0.849686
  56  10 3155.8705    4.2159  1.4715 12.7454  0.0000  0.0175   0.0458   0.0486    0.0840   0.0000   441.6780       5.14900       22.1364       2.25480      -3.44571      0.290732      0.524330      0.703341      0.796624      0.863449      0.920855      0.930317
  56  11 3340.0765    3.4628  2.3576 12.5797 -0.0001  0.0235   0.0306   0.0654    0.0522   0.0000   442.1314       6.13671       18.5964       3.83170     -0.129871      -2.31168      0.636427      0.895390      0.990049       1.10590       1.11074       1.16330
  56  12 3522.3734    2.7030  3.8716 12.1257  0.0000  0.0323   0.0197   0.0901    0.0369   0.0000   442.1605       7.12722       18.9047      0.473728       2.23587       1.27127      0.871746       1.21515       1.37212       1.48006       1.56636       1.61438
  56  13 3702.9633    2.3312  6.7251 10.8376 -0.0087  0.0480   0.0082   0.1289    0.0155   0.0000   439.1670       15.8400       28.4694      -5.51192      -13.3825       7.55718       1.37912       1.81425       2.09389       2.27123       2.43176       2.49416
  57   2 1486.2940    0.1880  0.1628  9.6528  0.0000  0.0074   0.0064   0.0186    0.0183   0.0000   442.3536      0.416666       22.2535      0.129869      -2.56901     -0.326493      0.187672      0.257621      0.306408      0.356703      0.287028      0.335500
  57   3 1743.2060    0.3802  0.4226  9.7023  0.0000  0.0112   0.0076   0.0259    0.0261   0.0000   441.5045     -0.361563       21.9266      0.821875      -3.50363      0.821097      0.311222      0.422023      0.522615      0.534679      0.553213      0.555036
  57   4 1973.1512    0.6615  0.8003  9.8181  0.0000  0.0145   0.0098   0.0362    0.0498   0.0000   441.8241      0.421684       21.8768      0.372814      -2.92401      0.471724      0.398856      0.532730      0.589867      0.628677      0.681651      0.715992
  57   5 2193.0539    1.0781  1.0515 10.2080 -0.0000  0.0158   0.0137   0.0394    0.0744   0.0000   442.5640       2.08080       22.9296      0.587388      -2.23077       1.65116      0.443884      0.607867      0.679353      0.741756      0.795298      0.809649
  57   6 2400.1687    1.6277  1.4096 10.5778 -0.0000  0.0176   0.0179   0.0468    0.0911   0.0000   441.9924       3.04288       22.6937     -0.238926      -2.23582      0.621851      0.493795      0.672465      0.750754      0.829518      0.874268      0.876567
  57   7 2598.6509    2.3002  1.3844 11.4245  0.0000  0.0174   0.0253   0.0463    0.0848   0.0000   442.8011       1.62213       20.9442       2.55371      -3.44915     0.0151524      0.491823      0.666101      0.739958      0.816390      0.874062      0.872667
  57   8 2794.0857    3.1535  1.2997 11.9609 -0.0001  0.0163   0.0354   0.0445    0.0961   0.0000   441.6156       4.01118       21.9393      0.397332      -3.08829      0.858310      0.460708      0.624676      0.712224      0.784279      0.838197      0.840743
  57   9 2985.9353    3.9259  1.3558 12.3523  0.0000  0.0167   0.0427   0.0443    0.0985   0.0000   441.4634       5.25223       21.6669       1.89627      -1.71949      -1.53536      0.477659      0.661865      0.730329      0.802716      0.862594      0.897613
  57  10 3173.6757    4.1959  1.5207 12.4480 -0.0002  0.0174   0.0434   0.0478    0.0906   0.0000   442.4349       6.98312       20.8818      0.550740      -1.60308    -0.0178487      0.480417      0.667774      0.731526      0.812374      0.846679      0.869514
  57  11 3358.6534    3.4041  2.2899 12.6745 -0.0000  0.0234   0.0312   0.0651    0.0512   0.0000   443.7648       8.52894       17.5730       3.22115       1.65410      -1.45288      0.637293      0.887561      0.973174       1.07810       1.14425       1.17848
  57  12 3541.7913    2.6448  4.0837 12.0581  0.0000  0.0336   0.0185   0.0924    0.0350   0.0000   443.2969       8.15292       18.3495       2.79452       3.05273      0.394940      0.893693       1.26434       1.41473       1.54984       1.63573       1.70073
  57  13 3723.2486    2.3945  8.1954 11.1873  0.0107  0.0573   0.0074   0.1462    0.0129   0.0000   441.4608       16.8725       26.5905       1.29272      -4.56933       9.53376       1.61320       2.10657       2.46852       2.59999       2.79389       2.88857
  58   1 1183.5586    0.0616  0.0551  9.7531 -0.0059  0.0163   0.0067   0.0173    0.0160   0.0000   439.9163     -0.578437       23.1102      0.615161      -2.74262     -0.726832      0.455945      0.594483      0.692257      0.819584      0.719147      0.847621
  58   2 1496.6959    0.1860  0.1880  9.6430  0.0000  0.0086   0.0060   0.0190    0.0183   0.0000   442.1131     -0.278643       21.8012    -0.0205463      -3.09264     -0.324858      0.230749      0.287232      0.367559      0.391250      0.422414      0.424253
  58   3 1754.3163    0.3991  0.4042  9.7908 -0.0002  0.0103   0.0081   0.0255    0.0255   0.0000   441.8873     -0.325617       22.6298     -0.264641      -3.09078     -0.534410      0.272220      0.379221      0.407327      0.454402      0.474780      0.483997
  58   4 1985.5818    0.6855  0.8075  9.7389  0.0000  0.0140   0.0098   0.0352    0.0503   0.0000   442.6047      0.415723       21.5240     -0.977070      -2.94166      0.489951      0.363302      0.500292      0.544876      0.616940      0.648609      0.663799
  58   5 2206.5154    1.1018  1.1030 10.2217  0.0000  0.0159   0.0137   0.0417    0.0751   0.0000   442.0234       1.46298       22.2071     -0.108736      -1.87620      0.620158      0.428708      0.591772      0.672731      0.698005      0.756502      0.793352
  58   6 2414.3573    1.6210  1.4137 10.7512  0.0001  0.0174   0.0177   0.0491    0.0794   0.0000   441.8455       1.14324       21.2220      0.689666      -2.92317      0.487340      0.487005      0.639156      0.724638      0.794141      0.856699      0.877798
  58   7 2613.8013    2.3506  1.4645 11.3979 -0.0054  0.0176   0.0252   0.0480    0.0817   0.0000   442.4391       1.83267       21.4973       1.17453      -2.18366      0.434399      0.484489      0.660423      0.728935      0.822899      0.882332      0.894879
  58   8 2810.2588    3.2859  1.3342 11.7675 -0.0051  0.0163   0.0352   0.0427    0.1057   0.0000   442.3288       4.08589       22.0146       1.84261      -3.56062     -0.608987      0.456622      0.622383      0.681991      0.725161      0.786658      0.813799
  58   9 3002.9263    4.1735  1.3010 12.4306  0.0047  0.0160   0.0469   0.0440    0.1121   0.0000   441.7029       5.56188       21.3465       1.74878      -2.69326    -0.0348747      0.428711      0.607864      0.648702      0.715648      0.762672      0.764128
  58  10 3191.4029    4.1244  1.5416 12.9334 -0.0099  0.0187   0.0436   0.0498    0.0661   0.0000   441.0755       5.48699       19.9965       1.75026     -0.883147      0.560333      0.499620      0.704479      0.775972      0.838136      0.919119      0.909612
  58  11 3377.1525    3.3463  2.4777 12.6141  0.0000  0.0239   0.0290   0.0675    0.0466   0.0000   443.0967       7.38131       18.3521       1.30281       1.39960      0.749589      0.630946      0.880853       1.00169       1.04339       1.14769       1.16234
  58  12 3561.0665    2.5070  4.2889 12.0784 -0.0001  0.0352   0.0184   0.1003    0.0356   0.0000   438.1877       9.08374       20.6835       5.20713      0.267542      -2.15665      0.898959       1.27621       1.42763       1.54600       1.63967       1.68284
  58  13 3743.3700    1.7796  5.5860 12.0161 -0.0053  0.0524   0.0121   0.1397    0.0249   0.0000   441.1277       8.40087       18.8709       6.31044      -4.97336      -5.39789       1.31117       1.87815       2.09208       2.33914       2.36678       2.48742
  59   1 1192.1875    0.0654  0.0389  9.7207  0.0000  0.0095   0.0066   0.0127    0.0156   0.0000   441.1992      0.826027       21.9645     -0.538362      -1.87093      0.998066      0.243476      0.343927      0.365605      0.424665      0.447008      0.480141
  59   2 1506.9739    0.1957  0.1795  9.6227  0.0000  0.0072   0.0064   0.0198    0.0183   0.0000   442.3195     -0.598192       22.2730      0.248258      -2.61929    -0.0124279      0.206100      0.289281      0.328430      0.360865      0.353764      0.365811
  59   3 1765.2890    0.4121  0.4216  9.6920  0.0000  0.0104   0.0079   0.0248    0.0272   0.0000   442.0303     -0.845325       22.1154      0.948915      -3.56563     -0.226890      0.305966      0.421150      0.476701      0.531686      0.548886      0.563358
  59   4 1997.8587    0.7087  0.8170  9.8116  0.0000  0.0137   0.0101   0.0351    0.0492   0.0000   441.9717       1.17051       21.9480      -1.07532      -4.39209      0.531530      0.365744      0.494673      0.553349      0.624233      0.676084      0.688559
  59   5 2219.8945    1.1037  1.2160 10.2253  0.0000  0.0172   0.0136   0.0463    0.0813   0.0000   441.8762       1.08782       21.5277      0.858033      -2.49800      -1.81407      0.441005      0.634634      0.699091      0.765697      0.818675      0.846133
  59   6 2428.4151    1.7260  1.3211 10.9790  0.0003  0.0170   0.0196   0.0471    0.0769   0.0000   442.6769       1.92047       20.4589     -0.205464     -0.204520       1.13672      0.455315      0.649607      0.717783      0.767171      0.817631      0.837680
  59   7 2628.9325    2.4386  1.3822 11.5045  0.0000  0.0173   0.0266   0.0452    0.0862   0.0000   442.0659       2.91055       21.0129     -0.518280      -2.68496      0.689221      0.472359      0.644479      0.723803      0.792531      0.829458      0.871657
  59   8 2826.3529    3.3170  1.2995 12.0226  0.0000  0.0163   0.0363   0.0426    0.0962   0.0000   442.3009       3.78050       21.1846       1.84064      -2.65192     -0.198623      0.431983      0.615809      0.665119      0.770264      0.815348      0.816948
  59   9 3019.7820    4.1495  1.3190 12.5204  0.0001  0.0160   0.0457   0.0441    0.0949   0.0000   441.5193       4.58046       21.0323       2.04741      -2.18193      -1.30610      0.427164      0.575186      0.651314      0.711251      0.729351      0.755082
  59  10 3208.9915    4.0281  1.6471 12.7977 -0.0001  0.0188   0.0406   0.0520    0.0669   0.0000   441.7609       5.27287       20.3956      0.915591      -2.91922      -1.06539      0.491022      0.693225      0.773723      0.832420      0.886349      0.901494
  59  11 3395.4605    3.2105  2.6065 12.5742 -0.0006  0.0251   0.0272   0.0694    0.0441   0.0000   444.4971       6.44521       17.4077       3.78425       2.69687      0.612899      0.640241      0.912771       1.00941       1.09971       1.17877       1.21883
  59  12 3580.1733    2.5329  4.6114 11.9005  0.0000  0.0367   0.0182   0.1014    0.0398   0.0000   440.6083       8.62626       18.2872       1.32198      0.315832      -3.08671      0.918857       1.31473       1.43473       1.61268       1.67094       1.72816
  59  13 3762.8812    1.7096  5.8243 12.1110  0.0015  0.0549   0.0227   0.1817    0.0445   0.0000   440.3953       7.46761       18.7633       2.02202      0.487612       7.98034       1.32578       1.92268       2.12340       2.33958       2.42078       2.48425
  59  14 3944.1938    0.9370  5.3221 12.2282 -0.0128  0.0924   0.0100   0.2198    0.0190   0.0000   438.7793       12.8580       29.8189       11.9876       4.57809      -3.41042       2.06544       3.18671       3.46695       3.81845       3.83984       3.91729
  60   1 1200.8357    0.0722  0.0607  9.7353  0.0000  0.0114   0.0069   0.0185    0.0158   0.0000   440.9469      0.105689       21.8831      0.146711      -4.32739     -0.670746      0.347544      0.528463      0.550201      0.567442      0.663205      0.764509
  60   2 1517.1051    0.2037  0.1977  9.6473  0.0000  0.0083   0.0062   0.0187    0.0184   0.0000   442.1612     -0.334817       21.4375     0.0379877      -3.16225      0.264942      0.240539      0.292930      0.370185      0.396991      0.389019      0.419236
  60   3 1776.1368    0.4271  0.4607  9.7042 -0.0011  0.0107   0.0079   0.0270    0.0278   0.0000   441.9988     -0.640087       21.1161      0.151265      -2.93195      0.105073      0.272286      0.364151      0.416115      0.448994      0.467592      0.483916
  60   4 2010.0569    0.7345  0.7946  9.7997 -0.0001  0.0132   0.0102   0.0340    0.0498   0.0000   441.8419      0.977996       22.3827     0.0973475      -3.25829      0.752009      0.331335      0.458853      0.515348      0.558684      0.598444      0.619785
  60   5 2233.0793    1.1720  1.2323 10.0698  0.0000  0.0162   0.0136   0.0437    0.0869   0.0000   443.0652       2.14827       22.1342     -0.647864      -2.52856       1.00421      0.431936      0.580851      0.671628      0.700546      0.777636      0.785016
  60   6 2442.3044    1.7950  1.4220 10.8024  0.0100  0.0171   0.0193   0.0460    0.0821   0.0000   442.1900       2.19728       22.0748     -0.139591      -2.05923       1.41129      0.445158      0.600287      0.672553      0.750765      0.775799      0.816065
  60   7 2643.8472    2.5119  1.4726 11.3138 -0.0000  0.0173   0.0259   0.0458    0.0949   0.0000   441.6201       2.38794       22.4962       1.75526      -4.17139     -0.341397      0.453804      0.623818      0.690708      0.762117      0.798919      0.848348
  60   8 2842.2829    3.3686  1.3277 12.0695  0.0000  0.0160   0.0368   0.0438    0.0959   0.0000   441.0528       4.16522       22.6267       1.59490      -2.05039     -0.575680      0.448051      0.607753      0.683958      0.722445      0.787282      0.792739
  60   9 3036.4479    4.1997  1.3006 12.4192  0.0000  0.0158   0.0454   0.0419    0.1049   0.0000   441.7869       5.02939       21.1795       3.09371      -2.75916     -0.160632      0.429716      0.586433      0.652017      0.719260      0.766823      0.772522
  60  10 3226.3824    3.9965  1.7418 12.7291  0.0047  0.0191   0.0386   0.0521    0.0648   0.0000   441.9913       7.39849       20.8636       1.81530      -2.54667      0.402946      0.480636      0.686574      0.746421      0.832902      0.873990      0.903532
  60  11 3413.7378    3.1875  2.8799 12.3419  0.0000  0.0260   0.0251   0.0710    0.0455   0.0000   444.4148       7.78072       17.9091       3.59783      0.774965      -2.93344      0.644237      0.936487       1.01487       1.13432       1.16035       1.20026
  60  12 3599.0719    2.3506  4.5878 12.0580  0.0001  0.0381   0.0174   0.1068    0.0364   0.0000   442.0186       9.20954       20.4397       6.35989      0.849002     -0.686036      0.932406       1.32905       1.49423       1.60262       1.74147       1.75944
  60  13 3782.1814    1.8821  7.3408 11.7679 -0.0085  0.0633   0.0071   0.1567    0.0144   0.0000   442.0860       11.6418       25.6723       1.68851      -8.07514      0.572660       1.52297       2.17519       2.45563       2.67609       2.77615       2.81775
  61   1 1209.3488    0.0709  0.0596  9.7020  0.0000  0.0151   0.0069   0.0160    0.0156   0.0000   441.3197      0.712715       21.9743     -0.182467      -3.47681      0.430724      0.337845      0.452864      0.629234      0.625493      0.620343      0.605652
  61   2 1527.1208    0.2118  0.1974  9.6289  0.0000  0.0076   0.0064   0.0196    0.0186   0.0000   442.5902      0.289100       21.6981      0.372210      -3.84220     0.0230405      0.233481      0.335202      0.382510      0.465200      0.443576      0.505239
  61   3 1786.8609    0.4449  0.4909  9.7027  0.0000  0.0112   0.0079   0.0259    0.0286   0.0000   441.8723    -0.0379850       22.0084     -0.162407      -3.00248      0.103942      0.293221      0.403888      0.448488      0.486612      0.523878      0.544041
  61   4 2022.1618    0.7607  0.8395  9.8733  0.0000  0.0134   0.0104   0.0354    0.0496   0.0000   442.2859     -0.305181       22.2322      0.523660      -3.28057      -1.91979      0.346937      0.472161      0.534050      0.570280      0.620269      0.658142
  61   5 2246.1577    1.1901  1.1689 10.3905  0.0000  0.0161   0.0143   0.0432    0.0746   0.0000   442.3965      0.718146       21.2572      0.208101      -2.72713      0.912543      0.414977      0.562847      0.599802      0.683912      0.730757      0.749079
  61   6 2456.1169    1.8425  1.3944 10.8094  0.0000  0.0167   0.0196   0.0460    0.0877   0.0000   442.4873       1.12806       22.1177      0.905132      -3.26627      0.480432      0.428693      0.592975      0.655258      0.741039      0.766305      0.793824
  61   7 2658.7283    2.5717  1.3850 11.6409 -0.0000  0.0168   0.0276   0.0451    0.0817   0.0000   441.9787       3.51917       21.9487       2.07953      -1.93504      0.516991      0.440963      0.612083      0.686718      0.746141      0.797204      0.814389
  61   8 2858.1100    3.5505  1.2895 12.0126  0.0000  0.0156   0.0385   0.0418    0.1062   0.0000   442.1752       4.00764       22.3759       1.32516      -1.65438     -0.802832      0.409026      0.562743      0.617022      0.662509      0.704580      0.721977
  61   9 3053.0360    4.3064  1.3552 12.4421  0.0000  0.0159   0.0453   0.0430    0.0972   0.0000   442.7283       4.89067       20.7759       1.53236      -1.57047     -0.287058      0.423988      0.585153      0.636243      0.708871      0.757842      0.765791
  61  10 3243.7194    4.0410  1.7189 12.7908  0.0000  0.0185   0.0395   0.0522    0.0630   0.0000   441.8111       6.67063       20.6691       2.23790      -1.68234     -0.581444      0.485336      0.663742      0.755160      0.816389      0.893392      0.911853
  61  11 3431.7993    3.0530  2.8555 12.5153  0.0000  0.0260   0.0253   0.0730    0.0416   0.0000   443.5444       8.23476       20.2547       5.83172    -0.0117474      -1.33657      0.662708      0.898911       1.02053       1.11885       1.16794       1.20315
  61  13 3801.9151    2.0769  9.4824 11.3569  0.0155  0.0667   0.0057   0.1781    0.0094   0.0000   436.3594       17.1386       22.5095      -1.28468      -10.3470       6.73970       1.70768       2.26997       2.58031       2.81427       2.96817       3.14383
  62   1 1217.8565    0.0868  0.0680  9.7035  0.0000  0.0162   0.0066   0.0143    0.0156   0.0000   440.9601     -0.117152       21.2300    -0.0670511      -3.18322      0.196729      0.382325      0.366906      0.605613      0.611961      0.526703      0.602777
  62   2 1537.0084    0.2084  0.2252  9.5652  0.0000  0.0083   0.0059   0.0204    0.0185   0.0000   441.8136     -0.230804       22.7965     0.0959323      -3.26950     -0.721989      0.214518      0.278801      0.346602      0.365513      0.412529      0.437843
  62   3 1797.4909    0.4470  0.4717  9.7317  0.0000  0.0108   0.0080   0.0258    0.0279   0.0000   442.3206     -0.349507       22.4447     -0.674000      -2.69108      0.182226      0.281918      0.380124      0.425759      0.460145      0.494342      0.523811
  62   4 2034.1696    0.7780  0.8807  9.8430  0.0000  0.0140   0.0103   0.0365    0.0544   0.0000   442.6679      0.445062       22.0119     0.0879919      -3.21239      0.683177      0.341620      0.476266      0.529179      0.571708      0.627237      0.603677
  62   5 2259.1151    1.2058  1.2910 10.3056 -0.0000  0.0170   0.0139   0.0441    0.0747   0.0000   442.5325     -0.175130       21.9016     0.0713557      -2.82730       1.04884      0.432064      0.599560      0.670939      0.739572      0.790466      0.804400
  62   6 2469.8054    1.8527  1.4120 10.9980  0.0000  0.0173   0.0197   0.0465    0.0774   0.0000   442.2255      0.831876       22.1378       1.33358      -3.35262      0.926181      0.425444      0.614730      0.664939      0.748129      0.786862      0.796811
  62   7 2673.4995    2.6291  1.4332 11.6389  0.0000  0.0169   0.0273   0.0454    0.0786   0.0000   442.0949       2.57214       22.5546      0.486364      -2.24221     -0.317065      0.427177      0.582822      0.657620      0.723392      0.742907      0.763237
  62   8 2873.8517    3.5841  1.3179 12.0633  0.0000  0.0156   0.0382   0.0429    0.1014   0.0000   442.5353       3.97573       22.1952       2.00838      -2.92372       1.43643      0.402535      0.555883      0.611102      0.685260      0.759485      0.774907
  62   9 3069.4834    4.2017  1.4373 12.5733  0.0000  0.0164   0.0430   0.0452    0.0819   0.0000   441.3381       5.51973       22.0348       3.06920      -3.83096      0.189247      0.428430      0.586986      0.645970      0.706900      0.753524      0.762975
  62  10 3260.9342    3.9084  1.8269 12.7808 -0.0001  0.0193   0.0371   0.0536    0.0571   0.0000   442.4563       6.47481       21.6327       3.32128      -2.23240      -1.09655      0.483463      0.666441      0.752365      0.828238      0.881560      0.909961
  62  11 3449.8138    3.0307  3.4204 12.1925  0.0000  0.0283   0.0217   0.0790    0.0398   0.0000   442.7476       9.65998       18.8331       3.47643     0.0827153      -3.50625      0.675515      0.985008       1.06258       1.20259       1.23639       1.30355
  62  12 3636.6903    2.1319  4.8206 12.0779  0.0129  0.0416   0.0206   0.1264    0.0447   0.0000   443.8512       11.8546       23.4674       4.37125     -0.620628       1.26291      0.965589       1.40842       1.55920       1.71069       1.80191       1.83798
  63   1 1226.2256    0.0974  0.0872  9.6716  0.0000  0.0089   0.0062   0.0214    0.0157   0.0000   440.4698    0.00874330       22.1524    -0.0699756      -3.71917      0.491136      0.226996      0.282172      0.343376      0.388832      0.359734      0.454582
  63   2 1546.8040    0.2295  0.2185  9.5972  0.0000  0.0072   0.0063   0.0197    0.0184   0.0000   442.4714     -0.406377       21.7878      0.326523      -3.05237     -0.686192      0.190723      0.243505      0.291847      0.305291      0.319734      0.326028
  63   3 1808.0547    0.4779  0.4642  9.7187  0.0000  0.0100   0.0084   0.0246    0.0291   0.0000   442.2056      0.293116       22.0139      0.607825      -3.47833     -0.878276      0.266266      0.350174      0.407934      0.430980      0.443789      0.460663
  63   4 2046.0636    0.7803  0.9285  9.9422  0.0001  0.0145   0.0103   0.0379    0.0546   0.0000   442.1038     -0.301521       21.6858     -0.835538      -3.44857      0.452187      0.372812      0.517345      0.568794      0.634920      0.653772      0.682289
  63   5 2271.9224    1.2611  1.2621 10.3541  0.0000  0.0165   0.0143   0.0440    0.0785   0.0000   442.0740      0.168840       22.3802      0.345776      -2.58024     -0.409797      0.407506      0.563760      0.621948      0.691776      0.720024      0.728918
  63   6 2483.3953    1.9071  1.4297 11.1200  0.0000  0.0169   0.0200   0.0467    0.0711   0.0000   441.9956       1.05287       22.1464       1.13037      -3.11934      0.608417      0.421416      0.585499      0.662033      0.710238      0.753407      0.776254
  63   7 2688.1503    2.7291  1.3246 11.7343 -0.0001  0.0163   0.0294   0.0427    0.0883   0.0000   442.3232       2.72803       22.6707       1.21124      -2.66310     -0.804895      0.410958      0.582605      0.634959      0.704639      0.747262      0.748404
  63   8 2889.4155    3.6460  1.3396 12.0603 -0.0032  0.0160   0.0379   0.0423    0.0991   0.0000   442.2647       2.90407       20.2185       2.04891      -1.82773     -0.844454      0.388375      0.548135      0.601341      0.656554      0.715936      0.722241
  63   9 3085.8233    4.2976  1.4340 12.6319 -0.0000  0.0162   0.0444   0.0453    0.0879   0.0000   442.2245       5.49679       21.1445       2.59088      -2.86452    -0.0523148      0.417582      0.563586      0.622877      0.691697      0.743595      0.772964
  63  10 3278.0344    3.7794  1.9802 12.7982 -0.0000  0.0202   0.0345   0.0578    0.0538   0.0000   444.4786       6.94018       19.0636       2.09505     -0.337643      -1.74878      0.495438      0.689598      0.760766      0.845788      0.890614      0.892071
  63  11 3467.6338    2.9442  3.6304 12.2000  0.0001  0.0294   0.0211   0.0825    0.0396   0.0000   442.3542       8.53676       19.8642       4.23901     -0.112420      -4.82206      0.709919       1.00611       1.11667       1.23510       1.30874       1.35662
  63  12 3655.1350    2.4312  6.1354 11.7889  0.0062  0.0460   0.0093   0.1166    0.0135   0.0000   440.6662       10.9540       23.8968      0.685086      -7.52636       1.81902       1.11752       1.54043       1.76378       1.89705       2.07439       2.12158
  64   1 1234.5299    0.1034  0.0902  9.6779  0.0000  0.0099   0.0058   0.0159    0.0155   0.0000   440.9316      0.402779       21.0367      -1.09361      -2.78590      0.171624      0.233457      0.316039      0.349216      0.394727      0.448968      0.415747
  64   2 1556.4718    0.2378  0.2309  9.5652  0.0000  0.0077   0.0062   0.0193    0.0186   0.0000   441.8424    -0.0348747       22.6040      0.139588      -3.82995     0.0657064      0.192754      0.233391      0.287957      0.300270      0.349083      0.363643
  64   3 1818.4671    0.4797  0.5455  9.7060  0.0000  0.0112   0.0080   0.0282    0.0312   0.0000   442.1093    -0.0221037       21.9370     -0.376820      -3.26284      0.207765      0.277048      0.369383      0.410753      0.464868      0.467202      0.507448
  64   4 2057.8524    0.8226  0.9286  9.8937  0.0000  0.0138   0.0105   0.0371    0.0562   0.0000   441.6712      0.933712       22.9394     -0.613150      -4.08986      0.860479      0.336100      0.456054      0.505816      0.562314      0.627857      0.632125
  64   5 2284.6255    1.3213  1.3024 10.3630  0.0000  0.0163   0.0145   0.0434    0.0782   0.0000   442.4529       1.19188       20.8869      0.384069      -2.74241      0.888493      0.410168      0.557712      0.613380      0.662939      0.734111      0.733377
  64   6 2496.8707    1.9649  1.4914 11.0395 -0.0000  0.0171   0.0200   0.0473    0.0752   0.0000   442.9868       1.43756       21.5485       1.27317      -3.66150      0.351565      0.411954      0.567867      0.645095      0.715695      0.759350      0.761527
  64   7 2702.6893    2.7840  1.4024 11.7815 -0.0000  0.0163   0.0289   0.0438    0.0799   0.0000   442.5351       3.08340       21.6396       1.65593      -2.15317     -0.906956      0.409191      0.546595      0.621935      0.685034      0.720283      0.755950
  64   8 2904.8791    3.7569  1.2911 12.4001 -0.0001  0.0154   0.0400   0.0417    0.0846   0.0000   441.5113       3.33517       20.9961       1.73377      -2.45090     0.0572470      0.392464      0.543590      0.596585      0.679242      0.730345      0.728248
  64   9 3101.9751    4.3112  1.4343 12.5612  0.0000  0.0163   0.0430   0.0433    0.0859   0.0000   442.8875       5.90004       22.4893       1.25306      -1.98129     -0.686427      0.404882      0.545643      0.612880      0.668836      0.708000      0.722761
  64  10 3295.0227    3.7360  2.0398 12.7047  0.0000  0.0203   0.0335   0.0576    0.0566   0.0000   442.4137       6.19116       18.3638       2.37588      -1.08221      -1.59044      0.495415      0.696192      0.770458      0.845041      0.922102      0.940098
  64  11 3485.4236    2.8653  3.7010 12.1641  0.0000  0.0298   0.0203   0.0835    0.0391   0.0000   442.6420       7.55261       17.9533       3.79035     -0.216372      -2.48160      0.699653      0.988826       1.12320       1.20346       1.29812       1.30937
  64  12 3673.7882    2.1370  5.4108 11.9887 -0.0019  0.0447   0.0107   0.1152    0.0204   0.0000   440.8800       9.06957       23.4858       3.39938      -4.51943      -1.67852       1.00616       1.45091       1.62326       1.77851       1.83280       1.89053
  65   1 1242.7664    0.0790  0.0965  9.6348  0.0000  0.0115   0.0055   0.0230    0.0154   0.0000   440.7453      0.295548       22.4944      0.205217      -3.09825     -0.159691      0.252307      0.362089      0.418905      0.471336      0.466946      0.470713
  65   2 1566.0359    0.2437  0.2434  9.5849  0.0000  0.0080   0.0062   0.0200    0.0187   0.0000   441.7903     -0.369217       22.4484    -0.0680478      -3.17084      0.144101      0.202068      0.261417      0.324556      0.329016      0.364963      0.381293
  65   3 1828.7703    0.4925  0.5843  9.6520  0.0000  0.0118   0.0078   0.0293    0.0321   0.0000   442.1908      0.263523       22.5982     -0.248291      -3.42530      0.387487      0.265894      0.376161      0.427893      0.459405      0.506176      0.517624
  65   4 2069.5792    0.8635  0.9511  9.8911  0.0000  0.0138   0.0109   0.0368    0.0598   0.0000   443.0603      0.940962       22.9417      0.108149      -3.87158     -0.142902      0.342808      0.469737      0.538660      0.580312      0.616190      0.635441
  65   5 2297.1462    1.3279  1.2911 10.5452 -0.0001  0.0163   0.0148   0.0444    0.0704   0.0000   442.2208       1.92091       21.9468     -0.115226      -3.61148     -0.773490      0.397468      0.529339      0.615089      0.662676      0.706587      0.744960
  65   6 2510.2082    2.0181  1.4693 11.0094 -0.0000  0.0171   0.0207   0.0458    0.0857   0.0000   442.1208       2.08025       22.1270       1.97696      -4.19657      -1.58094      0.403120      0.561446      0.633238      0.688370      0.753730      0.758443
  65   7 2717.1373    2.8994  1.4051 11.6230 -0.0004  0.0159   0.0295   0.0433    0.0916   0.0000   442.4722       3.65464       21.4598       1.12943      -2.00480       1.21350      0.402633      0.556552      0.624367      0.687428      0.727990      0.749825
  65   8 2920.2334    3.8018  1.3627 12.1620 -0.0000  0.0156   0.0391   0.0423    0.0985   0.0000   442.3316       4.93675       22.1276       2.28323      -1.67904      0.396810      0.389833      0.531328      0.580246      0.641581      0.687411      0.689035
  65   9 3118.0888    4.3401  1.4630 12.3449  0.0000  0.0160   0.0427   0.0446    0.0989   0.0000   442.0686       6.35251       20.4555       1.37090      -3.04329      0.531397      0.385597      0.553475      0.597984      0.674341      0.721779      0.744631
  65  10 3311.8668    3.6658  2.1646 12.5574  0.0000  0.0204   0.0311   0.0578    0.0548   0.0000   442.7048       5.70101       19.0212       2.68737      0.186476    -0.0913670      0.491623      0.678635      0.754644      0.821294      0.886564      0.892032
  65  11 3503.1285    2.7693  3.9283 12.1319 -0.0001  0.0309   0.0194   0.0873    0.0376   0.0000   444.4715       6.06940       19.4555      0.713366       1.82577     -0.207312      0.717493      0.996932       1.13144       1.23659       1.28770       1.33430
  65  12 3691.9232    2.0851  6.0402 11.9077 -0.0019  0.0496   0.0081   0.1213    0.0133   0.0000   441.9601       10.2345       24.8092       7.02735      -7.49116       3.31631       1.12430       1.60692       1.78036       1.97178       2.03986       2.10947
  65  13 3878.9539    1.5776  8.5143 11.6374 -0.0020  0.0746   0.0051   0.1883    0.0121   0.0000   442.4001       16.3472       31.2087     -0.382909      -11.3586      -9.24731       1.69599       2.38685       2.70346       2.96531       3.07236       3.21042
  66   1 1250.9410    0.0895  0.1174  9.6498  0.0000  0.0105   0.0055   0.0269    0.0155   0.0000   441.0298     -0.831164       20.9656     -0.786755      -3.33394      0.550531      0.240935      0.344076      0.387183      0.449835      0.438743      0.490030
  66   2 1575.4623    0.2504  0.2820  9.5550  0.0000  0.0085   0.0060   0.0221    0.0195   0.0000   441.8545      0.355291       22.4251     0.0811179      -3.50323     -0.468013      0.204531      0.289934      0.321765      0.360546      0.387338      0.383592
  66   3 1839.0147    0.5093  0.6175  9.6609  0.0000  0.0119   0.0079   0.0293    0.0334   0.0000   442.4566      0.301916       21.3154      0.159506      -3.09739      0.977067      0.283954      0.388963      0.437306      0.472490      0.514991      0.522685
  66   4 2081.1569    0.8715  0.9639  9.9118  0.0000  0.0146   0.0109   0.0359    0.0620   0.0000   442.7654       1.27144       21.4487      0.777835      -3.29225      0.115191      0.335708      0.457491      0.515386      0.566028      0.613962      0.608173
  66   5 2309.6101    1.3837  1.3134 10.4121 -0.0000  0.0162   0.0149   0.0437    0.0802   0.0000   442.2377       1.84321       23.3916      0.152245      -3.55977     -0.363156      0.382807      0.522666      0.587730      0.644359      0.686701      0.717091
  66   6 2523.4737    2.0668  1.4631 11.3751  0.0000  0.0172   0.0213   0.0469    0.0665   0.0000   441.7742       2.46250       21.6643     -0.102120      -2.58730       1.48041      0.397953      0.554383      0.602067      0.671929      0.716305      0.725890
  66   7 2731.4981    2.8735  1.3752 12.0063  0.0000  0.0162   0.0301   0.0438    0.0726   0.0000   442.6709       2.79890       22.3888     -0.685233      -1.38195      -1.00352      0.400300      0.553481      0.605563      0.677645      0.731187      0.742603
  66   8 2935.4735    3.8182  1.3860 12.4369  0.0000  0.0158   0.0390   0.0433    0.0813   0.0000   442.0127       3.94009       21.1049       2.10672      -3.18886      0.520277      0.381516      0.528908      0.582584      0.642782      0.690866      0.700179
  66   9 3134.0463    4.2578  1.5747 12.6404 -0.0000  0.0168   0.0408   0.0470    0.0738   0.0000   443.0087       5.11082       19.6044       2.12934      -3.67207     -0.439109      0.393096      0.555877      0.618033      0.679905      0.710000      0.721062
  66  10 3328.6578    3.6106  2.3026 12.6847  0.0000  0.0217   0.0307   0.0605    0.0510   0.0000   443.3062       5.81782       19.6938       3.97066      0.619989      -1.92616      0.513908      0.706033      0.798589      0.861813      0.941002      0.983201
  66  11 3520.6410    2.7388  4.1659 12.0984  0.0000  0.0328   0.0164   0.0848    0.0297   0.0000   443.4800       5.37996       22.1765       2.35830      -2.02100      -4.96900      0.743668       1.05332       1.18713       1.30618       1.35969       1.40828
  66  12 3710.2085    2.2965  7.6303 11.5491  0.0017  0.0549   0.0071   0.1400    0.0128   0.0000   437.1639       7.45684       29.7065       1.46271      -13.6101       1.83446       1.29594       1.75336       2.02415       2.19194       2.34205       2.42172
  67   1 1259.0528    0.0969  0.0968  9.6067  0.0000  0.0098   0.0054   0.0180    0.0153   0.0000   440.7297    -0.0990416       21.7028    -0.0494435      -3.29151      0.584629      0.205006      0.295149      0.356160      0.334428      0.466965      0.459322
  67   2 1584.8100    0.2402  0.2601  9.5818  0.0000  0.0082   0.0060   0.0202    0.0187   0.0000   441.8963      0.555041       22.2402      0.161414      -3.74560      0.585836      0.202772      0.262874      0.305673      0.346925      0.388293      0.393352
  67   3 1849.1566    0.5198  0.6119  9.6809  0.0001  0.0115   0.0080   0.0294    0.0328   0.0000   441.9416      0.541641       22.6775      0.672763      -2.65055     -0.442314      0.264731      0.368074      0.425992      0.464898      0.479002      0.517959
  67   4 2092.6886    0.9058  0.9847  9.8508  0.0000  0.0140   0.0109   0.0356    0.0639   0.0000   442.5558      0.589815       22.7003     0.0499250      -3.63923     -0.269356      0.342466      0.476008      0.532990      0.576253      0.611909      0.641184
  67   5 2321.9025    1.3973  1.2967 10.6407 -0.0003  0.0162   0.0152   0.0435    0.0660   0.0000   442.2758       2.26013       22.2677     -0.517032      -3.09037       1.95929      0.371867      0.527137      0.580543      0.651040      0.677607      0.709361
  67   6 2536.6542    2.1265  1.4546 11.2241  0.0000  0.0168   0.0217   0.0454    0.0775   0.0000   443.1839       2.03625       20.5838       1.17429      -2.72844       1.02873      0.386513      0.533073      0.593030      0.643856      0.682708      0.719677
  67   7 2745.7453    2.9318  1.4425 11.9119  0.0000  0.0161   0.0294   0.0452    0.0752   0.0000   442.3853       2.86023       22.1631       1.32336      -3.26474      0.494324      0.379365      0.514695      0.581026      0.641813      0.684640      0.719336
  67   8 2950.6030    3.9308  1.3749 12.2754  0.0000  0.0154   0.0399   0.0418    0.0935   0.0000   442.0707       4.83905       19.9773       2.11907      -3.49557      0.485194      0.374206      0.511648      0.558983      0.627908      0.671264      0.683713
  67   9 3149.9705    4.2947  1.5380 12.7796  0.0000  0.0165   0.0421   0.0466    0.0711   0.0000   442.4960       5.37354       21.3171       1.26850      -2.00867     -0.750175      0.408202      0.544630      0.594936      0.655570      0.710494      0.728497
  67  10 3345.2977    3.4754  2.3521 12.6449  0.0000  0.0221   0.0290   0.0622    0.0481   0.0000   443.8333       5.72879       20.3220       2.39607      0.454365       1.24685      0.498882      0.710697      0.791157      0.877287      0.917338      0.971231
  67  11 3538.0755    2.6318  4.0397 12.2393 -0.0000  0.0326   0.0195   0.0921    0.0360   0.0000   442.4415       7.34497       18.6606       2.03103     0.0447109      -1.86755      0.726757       1.02686       1.14469       1.26318       1.33169       1.37033
  67  12 3728.4038    2.1296  6.9376 11.5025 -0.0047  0.0544   0.0068   0.1334    0.0128   0.0000   442.4071       10.2893       27.2241      -1.70483      -10.6613       2.94769       1.20209       1.73486       1.90616       2.11876       2.22449       2.29525
  68   1 1267.0596    0.1132  0.0754  9.6175  0.0000  0.0072   0.0063   0.0134    0.0151   0.0000   440.7418     -0.584532       21.6836     -0.130579      -3.91058     0.0298667      0.179007      0.237686      0.274085      0.322054      0.342889      0.388589
  68   2 1594.0244    0.2666  0.2670  9.5804 -0.0001  0.0080   0.0063   0.0191    0.0190   0.0000   442.0898     -0.472350       21.6870     0.0215411      -2.80747      0.446921      0.198803      0.258795      0.303063      0.317327      0.357091      0.354439
  68   3 1859.2216    0.5357  0.5988  9.7165  0.0001  0.0113   0.0082   0.0277    0.0329   0.0000   442.1999      0.206796       21.7463     -0.280188      -3.37559      0.663080      0.267511      0.365967      0.413065      0.467850      0.497560      0.514475
  68   4 2104.1242    0.9093  0.9828  9.9904  0.0000  0.0138   0.0110   0.0366    0.0595   0.0000   442.2195      0.608253       21.9691      0.529273      -2.08655     -0.961548      0.315039      0.425182      0.489006      0.533566      0.550721      0.567941
  68   5 2334.1117    1.4137  1.3967 10.6845 -0.0119  0.0172   0.0147   0.0455    0.0631   0.0000   442.5770       1.43110       20.4207       1.11873     -0.958939     0.0231122      0.382880      0.541585      0.590020      0.659720      0.698626      0.714869
  68   6 2549.7193    2.1647  1.5594 11.1395  0.0000  0.0167   0.0207   0.0467    0.0733   0.0000   442.9103       2.26322       21.0555      0.667189      -2.62028     -0.864933      0.398035      0.548620      0.614875      0.665139      0.722897      0.726064
  68   7 2759.9344    3.0982  1.3766 11.8693 -0.0002  0.0158   0.0311   0.0415    0.0847   0.0000   442.9040       4.00614       22.4792       2.08708      -2.01751     -0.178733      0.364649      0.501627      0.567978      0.629966      0.677653      0.681653
  68   8 2965.6224    4.0121  1.3566 12.4647  0.0000  0.0158   0.0403   0.0406    0.0836   0.0000   442.5324       1.94529       21.3829      0.831268      -1.35899      -1.07321      0.361064      0.501444      0.552466      0.602342      0.641470      0.640791
  68   9 3165.6827    4.2558  1.5883 12.7629 -0.0000  0.0166   0.0404   0.0481    0.0682   0.0000   442.4412       5.35214       21.4008       1.41294      -1.21327      0.118722      0.387437      0.534140      0.592973      0.670012      0.719848      0.731006
  68  10 3361.8120    3.4813  2.6802 12.4981 -0.0001  0.0230   0.0266   0.0657    0.0457   0.0000   442.9654       5.69677       18.1702       1.37844     -0.259449     -0.153081      0.507074      0.722185      0.797772      0.876815      0.937066      0.977502
  68  11 3555.3742    2.5711  4.3019 12.2525 -0.0002  0.0339   0.0189   0.0980    0.0342   0.0000   443.9576       8.88294       18.9599       2.25268      0.635303     0.0435016      0.747253       1.05432       1.19011       1.31526       1.37255       1.42172
  69   1 1275.0263    0.0930  0.0826  9.5998  0.0008  0.0102   0.0057   0.0152    0.0150   0.0000   441.1746      0.530371       22.1375     -0.907294      -3.95547    -0.0575813      0.209019      0.284661      0.359490      0.348185      0.431212      0.380386
  69   2 1603.1556    0.2646  0.2882  9.6009  0.0000  0.0086   0.0061   0.0209    0.0192   0.0000   441.8313      0.457934       22.7710      0.652889      -3.81766      0.716247      0.199326      0.276720      0.314660      0.325177      0.393650      0.404343
  69   3 1869.2017    0.5339  0.6583  9.7240  0.0000  0.0124   0.0080   0.0305    0.0344   0.0000   442.0530    -0.0804157       22.3022      0.258936      -3.75512      0.225720      0.271383      0.383192      0.434641      0.473782      0.498768      0.498466
  69   4 2115.4452    0.9265  1.1518  9.7941  0.0000  0.0154   0.0107   0.0410    0.0737   0.0000   442.3973      0.700010       21.9997       2.05651      -3.33912     -0.215318      0.349005      0.465932      0.509431      0.574531      0.605623      0.618804
  69   5 2346.2140    1.4787  1.4224 10.6901  0.0000  0.0168   0.0154   0.0458    0.0664   0.0000   442.0480      0.215045       20.4886      0.963199      -1.86891     -0.185360      0.379592      0.530465      0.598595      0.655169      0.701573      0.730707
  69   6 2562.7231    2.2167  1.3976 11.3675 -0.0069  0.0164   0.0221   0.0430    0.0705   0.0000   442.8900       1.81692       19.6033      0.509801      -1.62547     -0.269022      0.364519      0.514889      0.571590      0.624416      0.661207      0.676116
  69   7 2774.0096    3.1494  1.4014 11.8015 -0.0054  0.0157   0.0311   0.0420    0.0900   0.0000   442.5958       2.90255       21.1199       1.67936      -2.09064     -0.738298      0.365191      0.491995      0.552572      0.609596      0.684018      0.683369
  69   8 2980.5197    3.9561  1.3421 12.7356  0.0000  0.0156   0.0409   0.0427    0.0734   0.0000   443.0472       3.72686       20.6635      0.979047      -1.18714     -0.433825      0.368617      0.495460      0.573398      0.619747      0.684305      0.706914
  69   9 3181.3973    4.1865  1.6481 12.8949  0.0000  0.0175   0.0394   0.0482    0.0580   0.0000   443.5009       4.08561       20.7732       1.02009      -1.23580       1.30432      0.389768      0.542445      0.621502      0.662934      0.724779      0.738091
  69  10 3378.3104    3.4138  2.7513 12.4219  0.0000  0.0235   0.0257   0.0661    0.0461   0.0000   443.0553       5.55308       17.7549       1.82649     -0.150239      -1.01379      0.512490      0.733333      0.798225      0.915606      0.937726      0.989725
  69  11 3572.6203    2.4468  4.4964 12.2962  0.0004  0.0373   0.0195   0.1062    0.0346   0.0000   442.6836       6.35556       20.5764       1.87568      0.803060       1.11842      0.774682       1.15431       1.24265       1.40098       1.44385       1.51577
  70   1 1282.9209    0.1114  0.1305  9.6234  0.0000  0.0079   0.0052   0.0275    0.0153   0.0000   440.9022     -0.207774       22.0754      0.156866      -2.76548      0.782301      0.168943      0.244121      0.279102      0.291889      0.326043      0.331430
  70   2 1612.1587    0.2786  0.3345  9.5891  0.0000  0.0090   0.0060   0.0233    0.0199   0.0000   441.8358     -0.192715       22.6131      0.180007      -3.90521      0.121877      0.207501      0.282463      0.324625      0.359046      0.364175      0.392899
  70   3 1879.0844    0.5635  0.6714  9.7718  0.0000  0.0117   0.0082   0.0314    0.0342   0.0000   442.2642      0.358978       22.0461     0.0573180      -3.81721     -0.214465      0.254344      0.367286      0.409780      0.449912      0.474093      0.493261
  70   4 2126.6791    0.9522  1.0903  9.9860  0.0000  0.0147   0.0110   0.0383    0.0661   0.0000   442.0951       1.00636       21.9968      0.769085      -2.75017     0.0742830      0.335041      0.464426      0.519284      0.568572      0.626472      0.641560
  70   5 2358.1795    1.5350  1.4076 10.7192 -0.0077  0.0166   0.0156   0.0445    0.0700   0.0000   442.3909       1.71766       21.0012     -0.832760      -1.20584     -0.498618      0.379356      0.528387      0.582790      0.653814      0.693256      0.714558
  70   6 2575.6102    2.2201  1.5507 11.1926  0.0046  0.0163   0.0211   0.0470    0.0787   0.0000   442.4938       3.08609       19.9281      0.262857      -2.89196     -0.209488      0.369523      0.501445      0.571712      0.621873      0.676032      0.696317
  70   7 2787.9927    3.1694  1.4059 12.0472  0.0000  0.0156   0.0319   0.0437    0.0841   0.0000   442.8151       3.40824       21.7085       1.27308      -3.58052      0.193067      0.366851      0.493376      0.556571      0.601010      0.655492      0.662322
  70   8 2995.3227    4.1029  1.3668 12.7392  0.0068  0.0152   0.0423   0.0426    0.0768   0.0000   442.3264       4.69261       20.9874       2.13871      -1.82670      0.311550      0.351457      0.478521      0.533506      0.591273      0.645841      0.671538
  70   9 3196.8823    4.1503  1.7467 12.6898  0.0002  0.0171   0.0371   0.0502    0.0630   0.0000   442.8540       5.89602       20.6692       2.87711      -2.68589     -0.273678      0.385875      0.525052      0.588437      0.639691      0.698120      0.709805
  70  10 3394.6759    3.2651  2.9534 12.4521  0.0000  0.0246   0.0243   0.0695    0.0428   0.0000   443.3541       7.63027       17.9060      0.955542      -1.12062     -0.336030      0.538387      0.760252      0.845460      0.935003      0.987335       1.02789
  70  11 3589.7021    2.3842  4.5912 12.2344 -0.0046  0.0373   0.0128   0.0966    0.0221   0.0000   442.8119       6.84606       20.0939       3.89721      0.790137      -2.84262      0.789574       1.11718       1.24776       1.40138       1.44415       1.50032
  71   1 1290.7353    0.1102  0.1231  9.5421  0.0000  0.0086   0.0052   0.0196    0.0151   0.0000   440.7668     0.0195222       22.3046     -0.171944      -3.64746      0.463711      0.205221      0.241295      0.291487      0.323684      0.345601      0.380570
  71   2 1621.1035    0.2768  0.2845  9.5753  0.0000  0.0085   0.0062   0.0190    0.0191   0.0000   441.4843     -0.777389       21.9158   -0.00871664      -3.15648    -0.0589194      0.180751      0.245087      0.280775      0.320839      0.355725      0.364840
  71   3 1888.9124    0.5799  0.6547  9.6709  0.0000  0.0116   0.0083   0.0286    0.0359   0.0000   442.2531      0.436229       21.4254     0.0598637      -2.54701      0.665595      0.248689      0.342727      0.380285      0.423072      0.452226      0.462912
  71   4 2137.8430    0.9921  1.1545  9.8082  0.0000  0.0150   0.0110   0.0389    0.0758   0.0000   442.5930      0.740675       21.5703     -0.207144      -3.39447      0.671900      0.329043      0.450689      0.512277      0.568596      0.603226      0.630953
  71   5 2370.0536    1.5583  1.4198 10.7703  0.0000  0.0168   0.0158   0.0444    0.0642   0.0000   442.6550       1.35152       21.8473     -0.512757      -3.24319      0.207536      0.356942      0.501115      0.552008      0.608803      0.660541      0.676755
  71   6 2588.4363    2.3128  1.5294 11.3963  0.0000  0.0165   0.0223   0.0470    0.0717   0.0000   443.0984       2.86028       21.7209       1.06980      -2.49163      0.426544      0.371431      0.522188      0.580489      0.637879      0.705084      0.728479
  71   7 2801.8603    3.2805  1.3450 12.1345 -0.0085  0.0153   0.0328   0.0414    0.0762   0.0000   441.9165       3.33226       20.3252       2.30880      -3.06411       1.44613      0.347080      0.480805      0.534693      0.597821      0.625286      0.656182
  71   8 3009.9884    4.2091  1.4197 12.3673  0.0104  0.0154   0.0411   0.0421    0.0911   0.0000   443.1725       4.35001       21.1219       1.66137      -2.55415     -0.761208      0.337313      0.475393      0.525715      0.580456      0.610673      0.622126
  71   9 3212.2796    4.1828  1.7637 12.6899  0.0000  0.0175   0.0371   0.0491    0.0619   0.0000   441.9017       6.47231       21.9317       1.01358      -1.73187     0.0989852      0.379022      0.542491      0.590469      0.652908      0.702286      0.720819
  71  10 3410.9701    3.2732  3.1330 12.2569  0.0000  0.0250   0.0232   0.0697    0.0443   0.0000   443.0416       6.36082       20.2681       2.77546    0.00192249      -1.13451      0.541078      0.741731      0.848784      0.936239      0.975219       1.01179
  72   1 1298.5019    0.1186  0.1195  9.5379  0.0000  0.0078   0.0052   0.0175    0.0151   0.0000   440.8787     -0.340112       21.9162     -0.156151      -3.53110     -0.447797      0.189024      0.247537      0.281980      0.302001      0.325997      0.359011
  72   2 1629.8988    0.3092  0.2874  9.5689  0.0000  0.0075   0.0066   0.0191    0.0198   0.0000   441.8312     -0.318899       22.4313     0.0297590      -3.45194     -0.270555      0.180452      0.230309      0.276813      0.301842      0.314531      0.334623
  72   3 1898.6713    0.5857  0.6961  9.8071  0.0000  0.0119   0.0083   0.0309    0.0357   0.0000   441.9374    -0.0260179       22.1743      0.609294      -2.64576     -0.146284      0.267524      0.364853      0.409474      0.451747      0.471089      0.489734
  72   4 2148.8712    0.9944  1.2179  9.8704 -0.0057  0.0156   0.0109   0.0412    0.0757   0.0000   442.9350       1.23155       21.7691      0.753636      -3.18219     -0.453082      0.329687      0.471887      0.512980      0.568224      0.621487      0.620249
  72   5 2381.8025    1.5935  1.4380 10.8395  0.0000  0.0166   0.0162   0.0445    0.0671   0.0000   442.3695       1.31479       21.3127       1.20089      -4.01137       1.31728      0.361425      0.488060      0.545312      0.600387      0.645831      0.679336
  72   6 2601.2022    2.3573  1.5735 11.4168 -0.0000  0.0164   0.0221   0.0469    0.0693   0.0000   442.6947       1.99525       20.6082       2.43983      -2.25893      0.703930      0.356727      0.485216      0.559017      0.612103      0.663681      0.672486
  72   7 2815.6487    3.3164  1.3936 12.2070 -0.0000  0.0154   0.0330   0.0432    0.0755   0.0000   442.7825       3.86550       21.6679      0.861471      -2.10535       1.32870      0.346262      0.481628      0.529959      0.589783      0.625759      0.640058
  72   8 3024.5445    4.1836  1.4278 12.5326 -0.0001  0.0152   0.0404   0.0428    0.0806   0.0000   443.2389       4.46089       21.2706      0.926133      -2.47776      0.342786      0.339588      0.462957      0.512232      0.565230      0.605491      0.615752
  72   9 3227.6854    4.0041  1.8213 12.8792  0.0000  0.0181   0.0356   0.0506    0.0522   0.0000   443.1858       5.04295       20.7036       2.74529      -1.59073      -1.44637      0.398819      0.554845      0.634007      0.701719      0.751817      0.780764
  72  10 3427.0663    3.0861  2.9791 12.6147  0.0000  0.0259   0.0238   0.0720    0.0371   0.0000   442.5647       7.75423       19.8053       3.69186      0.566885     -0.470449      0.535321      0.764231      0.851708      0.941251      0.974483      0.998912
  72  11 3623.6971    2.3462  5.1667 12.0556  0.0000  0.0401   0.0093   0.1016    0.0134   0.0000   441.1872       9.22016       24.2523       4.64656      -3.57418      -2.15515      0.818824       1.16938       1.30597       1.44155       1.51240       1.56976
  73   1 1306.2163    0.1200  0.0957  9.5725  0.0000  0.0079   0.0059   0.0171    0.0148   0.0000   441.0346     -0.448705       21.6651     -0.159155      -3.62938     -0.200408      0.173987      0.270834      0.296367      0.323526      0.358577      0.346034
  73   2 1638.6097    0.2996  0.3498  9.5632  0.0000  0.0091   0.0061   0.0219    0.0204   0.0000   441.5939     0.0459890       22.0832      0.189702      -3.71339      0.112871      0.205393      0.276738      0.320277      0.349075      0.352388      0.365764
  73   3 1908.3271    0.6022  0.7408  9.6978  0.0000  0.0121   0.0082   0.0311    0.0381   0.0000   442.0866      0.236148       21.8941      0.494382      -2.09405      0.263368      0.265239      0.363158      0.401969      0.443063      0.503994      0.520489
  73   4 2159.8521    1.0349  1.2333  9.8963  0.0000  0.0150   0.0111   0.0412    0.0729   0.0000   443.1066      0.601649       22.7172      0.976856      -3.21441      0.719164      0.325076      0.449284      0.499096      0.546587      0.583604      0.601105
  73   5 2393.4828    1.6014  1.5096 10.8286 -0.0000  0.0169   0.0157   0.0468    0.0635   0.0000   442.6092      0.587356       21.3760       1.40400      -2.44415      0.434296      0.360954      0.500967      0.558877      0.622124      0.662085      0.686620
  73   6 2613.8653    2.3936  1.4945 11.5030  0.0000  0.0161   0.0227   0.0444    0.0665   0.0000   443.2051       2.01519       20.2251       1.79977      -1.55010       1.14156      0.347471      0.475938      0.538946      0.595577      0.637044      0.655142
  73   7 2829.3313    3.4169  1.4193 12.0518  0.0047  0.0153   0.0330   0.0411    0.0860   0.0000   442.6549       3.14168       21.6020       1.37862      -2.69343      -1.33409      0.339639      0.455291      0.529046      0.578040      0.616472      0.635622
  73   8 3039.0359    4.1670  1.4574 12.7539  0.0000  0.0160   0.0404   0.0427    0.0686   0.0000   442.7171       5.14371       21.6946       2.60138      -2.85056      -1.16563      0.347356      0.490279      0.536447      0.602100      0.651882      0.680806
  73   9 3242.8987    4.0437  1.8225 12.6736  0.0000  0.0179   0.0353   0.0486    0.0600   0.0000   442.7087       6.14359       20.5681       1.63709      -1.83548     -0.374115      0.382426      0.535550      0.595102      0.667115      0.706682      0.726517
  73  10 3443.0933    3.0169  3.2464 12.5286  0.0000  0.0267   0.0224   0.0766    0.0355   0.0000   443.2660       7.18855       16.9128       3.49510     -0.291493     -0.400513      0.546445      0.763407      0.873548      0.934813       1.00439       1.02501
  73  11 3640.3560    2.3455  5.5928 12.0163 -0.0007  0.0444   0.0078   0.1114    0.0079   0.0000   440.8863       6.26142       23.5751       3.55122      -7.91768      -1.10126      0.892979       1.28391       1.42465       1.57189       1.67851       1.72033
  74   1 1313.8427    0.1159  0.1216  9.5670  0.0000  0.0084   0.0052   0.0194    0.0149   0.0000   440.7520     -0.154544       21.8110      0.214640      -3.74401     -0.484188      0.158566      0.234021      0.247703      0.287881      0.325678      0.338114
  74   2 1647.2355    0.3140  0.3497  9.5270 -0.0000  0.0090   0.0062   0.0210    0.0206   0.0000   441.5735     -0.197457       21.8970      0.209112      -3.30007     -0.534742      0.186678      0.266584      0.292898      0.320683      0.345824      0.360903
  74   3 1917.9202    0.6246  0.7547  9.6925  0.0000  0.0120   0.0083   0.0307    0.0396   0.0000   441.9368     -0.346431       22.1869     -0.585123      -3.61550      0.159613      0.261447      0.357425      0.407582      0.445351      0.469860      0.499955
  74   4 2170.7196    1.0629  1.2195 10.0082 -0.0000  0.0155   0.0115   0.0403    0.0753   0.0000   442.8940      0.461546       22.0285      0.343606      -2.03310      0.967386      0.326110      0.454577      0.520938      0.557817      0.595921      0.616536
  74   5 2405.0883    1.6593  1.4566 10.9609 -0.0000  0.0163   0.0163   0.0452    0.0608   0.0000   442.3964      0.903895       20.9713       1.26591      -2.60764      -1.09956      0.351927      0.480346      0.543124      0.595147      0.636750      0.652949
  74   6 2626.3911    2.5077  1.5575 11.3649 -0.0004  0.0161   0.0231   0.0445    0.0790   0.0000   443.3186       2.69369       21.4681      0.787130      -2.10997      -1.62743      0.343040      0.463018      0.529945      0.572984      0.628466      0.642636
  74   7 2842.9269    3.4765  1.4342 12.0619  0.0000  0.0150   0.0330   0.0426    0.0800   0.0000   442.2494       3.79157       21.6310      0.689550      -2.36282      0.173435      0.323391      0.447290      0.506656      0.543508      0.576660      0.584901
  74   8 3053.4473    4.2652  1.4318 12.6624  0.0000  0.0153   0.0404   0.0415    0.0713   0.0000   442.4830       4.35349       21.3546       1.40662      -1.80868      0.855989      0.325535      0.454027      0.503767      0.546987      0.587295      0.607392
  74   9 3258.0833    3.8447  2.0776 12.6874 -0.0000  0.0191   0.0320   0.0548    0.0538   0.0000   442.9630       4.96270       19.1221       3.17509      -2.51438     -0.621785      0.398552      0.553736      0.618121      0.679649      0.719538      0.757846
  74  10 3459.0538    3.0311  3.4049 12.4321  0.0000  0.0272   0.0221   0.0763    0.0375   0.0000   442.2642       8.13471       20.2768       2.42941      -1.51497      -1.25723      0.556442      0.786728      0.877912      0.974438       1.01859       1.08644
  74  11 3657.1148    2.3691  6.1555 11.8638  0.0001  0.0462   0.0076   0.1165    0.0101   0.0000   442.1157       4.99684       23.1162       5.26056      -2.81964      -5.26543      0.927047       1.30679       1.47542       1.60654       1.70354       1.77534
  75   1 1321.4168    0.1156  0.1175  9.5425  0.0000  0.0084   0.0051   0.0157    0.0148   0.0000   441.2063     -0.138747       22.0287    -0.0318436      -3.35970      0.431595      0.166804      0.226713      0.279746      0.267950      0.328104      0.365801
  75   2 1655.7692    0.3217  0.3728  9.5821 -0.0003  0.0090   0.0062   0.0232    0.0207   0.0000   441.9707     -0.299604       21.9252     -0.117386      -3.20962     -0.546069      0.185297      0.258711      0.289163      0.312506      0.325359      0.363897
  75   3 1927.4764    0.6449  0.7701  9.7669  0.0000  0.0121   0.0085   0.0317    0.0392   0.0000   441.9139     -0.340743       23.0161      0.880397      -3.12453    -0.0806854      0.253006      0.338699      0.371254      0.426217      0.446466      0.449011
  75   4 2181.4798    1.0724  1.2298 10.2238  0.0072  0.0152   0.0119   0.0424    0.0678   0.0000   442.8738      0.686713       21.2346      0.930906      -2.82172    -0.0139598      0.323578      0.447754      0.503276      0.557185      0.608213      0.626975
  75   5 2416.5445    1.7120  1.4611 10.9703 -0.0000  0.0165   0.0168   0.0449    0.0663   0.0000   442.5237       1.55595       21.2907      0.902134      -2.83304     -0.372686      0.345079      0.480847      0.535413      0.579862      0.628018      0.654886
  75   6 2638.8917    2.4617  1.5089 11.8136 -0.0003  0.0166   0.0236   0.0450    0.0593   0.0000   442.7415       2.63065       20.3533       1.85309      -2.40342     -0.140829      0.344491      0.478817      0.539868      0.585793      0.646035      0.657753
  75   7 2856.4692    3.5491  1.3691 12.4115  0.0000  0.0151   0.0348   0.0409    0.0697   0.0000   442.6963       4.10193       22.0404       1.81335      -3.21523     -0.467346      0.321997      0.442946      0.490170      0.545982      0.598518      0.609275
  75   8 3067.7293    4.2928  1.5290 12.4029  0.0000  0.0157   0.0387   0.0418    0.0844   0.0000   442.2589       4.21329       22.0382       1.01254      -2.27465     -0.442027      0.330848      0.463494      0.506834      0.553234      0.599443      0.610048
  75   9 3273.1588    3.9289  2.0293 12.7143  0.0000  0.0188   0.0329   0.0539    0.0557   0.0000   443.2720       5.32500       20.5818       2.73564     -0.566249     -0.957375      0.385169      0.549247      0.593651      0.663595      0.717632      0.743192
  75  10 3474.8853    2.8824  3.6163 12.4633  0.0000  0.0292   0.0221   0.0840    0.0378   0.0000   442.8262       7.25234       19.0856       3.67342     -0.747712      -1.09929      0.579814      0.831033      0.918023       1.02703       1.05939       1.12300
  75  11 3673.8201    2.3597  6.7468 11.7853 -0.0001  0.0488   0.0071   0.1262    0.0100   0.0000   443.2961       4.39956       21.7864       7.70866      -1.18556      -2.57314      0.999120       1.33882       1.57045       1.65129       1.82130       1.83769
  76   1 1328.9533    0.1143  0.1125  9.5296  0.0000  0.0080   0.0051   0.0170    0.0147   0.0000   440.4538     -0.292685       22.0359      0.400995      -3.28934     -0.249348      0.175437      0.236486      0.274809      0.306964      0.327574      0.320176
  76   2 1664.1823    0.3208  0.4277  9.5088 -0.0000  0.0100   0.0059   0.0256    0.0215   0.0000   441.9488     -0.222356       22.0584     -0.452253      -3.10647      0.239537      0.195744      0.271917      0.305801      0.341165      0.364465      0.357548
  76   3 1936.9240    0.6486  0.8007  9.7422  0.0000  0.0125   0.0084   0.0322    0.0405   0.0000   441.9585      0.129578       22.4686      0.354565      -2.92970     -0.122882      0.255438      0.355917      0.392308      0.451685      0.487175      0.486240
  76   4 2192.1696    1.1205  1.2296 10.0407  0.0001  0.0151   0.0118   0.0396    0.0733   0.0000   442.8418       1.04244       21.7376      0.866725      -3.12819      0.192848      0.312094      0.432748      0.485213      0.554441      0.594713      0.612036
  76   5 2427.9082    1.7223  1.5292 11.0566  0.0000  0.0169   0.0166   0.0460    0.0596   0.0000   442.5010       1.94449       22.8926      0.253409      -2.89691     -0.560959      0.346029      0.475682      0.542029      0.599993      0.642166      0.664075
  76   6 2651.3292    2.6134  1.5413 11.6042 -0.0040  0.0163   0.0240   0.0438    0.0685   0.0000   442.8813       2.84065       20.5091      0.746921      -3.28710     -0.229654      0.330378      0.460783      0.523127      0.568374      0.609730      0.637259
  76   7 2869.8879    3.6289  1.4428 12.1604  0.0001  0.0151   0.0338   0.0413    0.0787   0.0000   442.4107       2.64288       22.8642       1.97820      -3.12603     -0.529507      0.316689      0.436814      0.485725      0.539172      0.584133      0.600672
  76   8 3081.8980    4.3959  1.4643 12.5955  0.0000  0.0153   0.0410   0.0417    0.0800   0.0000   442.5748       4.30379       21.4741       2.49863      -1.98969     0.0267817      0.316703      0.441397      0.493232      0.543439      0.580544      0.620768
  76   9 3288.0829    3.7977  2.1412 12.8195 -0.0001  0.0198   0.0314   0.0563    0.0481   0.0000   442.9151       7.01663       21.7735      0.366640      -1.65394      0.598893      0.395035      0.549897      0.621521      0.690695      0.724459      0.756817
  76  10 3490.6430    2.8515  3.8504 12.3621 -0.0000  0.0298   0.0208   0.0876    0.0376   0.0000   443.9442       6.12417       20.4335       3.29340      0.307298      -1.79603      0.586158      0.823850      0.943745       1.01223       1.09320       1.13070
  76  11 3690.3252    2.2213  6.7379 11.7361  0.0001  0.0505   0.0067   0.1286    0.0109   0.0000   441.0247       3.85279       20.8156       7.54663      -4.18183      -2.91590       1.01668       1.42004       1.59483       1.75549       1.87766       1.94811
  77   1 1336.4120    0.1287  0.1548  9.5313 -0.0000  0.0078   0.0050   0.0216    0.0150   0.0000   440.5922     -0.474197       22.2838      0.894896      -3.46203      0.110281      0.178363      0.224246      0.260008      0.263319      0.313424      0.300694
  77   2 1672.5330    0.3402  0.3631  9.5763  0.0000  0.0088   0.0064   0.0213    0.0210   0.0000   441.4391      0.123622       22.1272     -0.434686      -3.11775      0.556065      0.186304      0.238129      0.265493      0.294346      0.329858      0.344874
  77   3 1946.3290    0.6575  0.8504  9.8178  0.0000  0.0131   0.0084   0.0339    0.0409   0.0000   441.9925      0.731906       22.7283      0.125934      -3.90585     -0.528759      0.264648      0.366188      0.405748      0.444672      0.466363      0.481573
  77   4 2202.7390    1.1111  1.2636 10.2627 -0.0005  0.0153   0.0119   0.0426    0.0648   0.0000   442.5478       1.10874       21.5128     0.0200843      -3.76696      0.645508      0.313622      0.438296      0.482071      0.539524      0.592939      0.608105
  77   5 2439.2326    1.8083  1.5129 11.0696 -0.0001  0.0163   0.0171   0.0453    0.0610   0.0000   442.8757       1.35691       21.7972      0.951298      -2.51990     -0.618228      0.331008      0.455642      0.520296      0.568606      0.630122      0.633361
  77   6 2663.6511    2.6774  1.5386 11.7221 -0.0001  0.0161   0.0249   0.0444    0.0690   0.0000   442.2618       3.52423       21.7068      0.906380      -2.18402     -0.755046      0.327750      0.456539      0.500209      0.569513      0.609068      0.626702
  77   7 2883.2149    3.7038  1.4264 12.2313  0.0094  0.0148   0.0350   0.0417    0.0809   0.0000   442.8794       3.95248       21.3882       1.67980      -2.38368    -0.0331167      0.302905      0.422910      0.466152      0.510493      0.555756      0.568612
  77   8 3095.9603    4.3141  1.5284 12.7592  0.0000  0.0155   0.0394   0.0435    0.0655   0.0000   442.8608       5.44997       21.9510       1.64724      -2.29605      0.106061      0.319851      0.433280      0.495927      0.537817      0.590786      0.614611
  77   9 3302.9908    3.6791  2.3095 12.7398 -0.0000  0.0204   0.0292   0.0594    0.0465   0.0000   442.6476       4.94614       19.7727       2.53868      -1.20553      0.180289      0.402724      0.571674      0.639424      0.701374      0.743921      0.773744
  77  10 3506.3800    2.8305  4.2837 12.2014  0.0000  0.0322   0.0119   0.0830    0.0140   0.0000   442.4420       6.99762       21.6990       2.37771    -0.0621163     -0.382259      0.629338      0.891415       1.00747       1.09883       1.17531       1.22979
  77  11 3706.6503    2.1978  7.1063 11.7279  0.0004  0.0299   0.0060   0.0568    0.0055   0.0000   443.4191       9.73512       23.6992       4.56322      -4.66062      -1.08029      0.934832      0.990824       1.23678       1.31371      0.759720      0.976463
  78   1 1343.8169    0.1282  0.1276  9.5197  0.0000  0.0076   0.0051   0.0174    0.0147   0.0000   440.5064     0.0112189       22.5344      0.598994      -4.17004     -0.332889      0.166288      0.198786      0.281108      0.297036      0.300069      0.288758
  78   2 1680.7841    0.3484  0.4193  9.4928  0.0000  0.0095   0.0061   0.0222    0.0223   0.0000   441.3557     -0.106750       21.9902    -0.0566566      -3.76408     -0.422387      0.192014      0.255013      0.300816      0.334225      0.340504      0.363835
  78   3 1955.6681    0.6785  0.7979  9.7580 -0.0000  0.0122   0.0086   0.0306    0.0423   0.0000   441.9654      0.358174       22.4424    -0.0502462      -3.47351     -0.223261      0.252478      0.345282      0.389527      0.431585      0.458535      0.475509
  78   4 2213.2402    1.1384  1.3317 10.2221 -0.0000  0.0157   0.0117   0.0428    0.0652   0.0000   441.8847       1.23464       21.2367      0.106147      -2.28096     -0.186991      0.310590      0.438189      0.482125      0.549290      0.563913      0.598961
  78   5 2450.4213    1.8096  1.5954 11.0482 -0.0004  0.0167   0.0169   0.0476    0.0629   0.0000   441.8247       1.96804       21.5864       1.41094      -2.86002     -0.593033      0.338042      0.470062      0.521070      0.583139      0.616957      0.646571
  78   6 2675.9725    2.6832  1.5770 11.6077 -0.0001  0.0160   0.0241   0.0444    0.0708   0.0000   442.9887       1.20148       21.6743       1.70561      -2.67055      -1.49272      0.322847      0.442725      0.500173      0.546860      0.586695      0.611722
  78   7 2896.4478    3.7269  1.4509 12.2751  0.0000  0.0152   0.0347   0.0410    0.0806   0.0000   442.9132       4.04240       21.8087       1.68610      -3.44948      0.173242      0.306888      0.415909      0.477110      0.516570      0.563729      0.576424
  78   8 3109.9694    4.2398  1.5551 12.8690 -0.0000  0.0159   0.0388   0.0454    0.0615   0.0000   442.4076       4.43987       21.7389      0.631357      -3.14316     -0.826297      0.326702      0.449190      0.504776      0.552376      0.593869      0.604180
  78   9 3317.8457    3.5856  2.3570 12.8184  0.0000  0.0211   0.0286   0.0599    0.0430   0.0000   443.7880       6.40092       19.4790       2.02719      -1.20705       2.34240      0.406693      0.580486      0.643102      0.715014      0.761813      0.790304
  78  10 3521.9915    2.8275  4.5644 12.1213  0.0004  0.0334   0.0108   0.0863    0.0110   0.0000   443.0603       7.75375       20.5751       2.49134      -2.25563      0.403480      0.650680      0.910702       1.04524       1.12708       1.21744       1.25083
  78  11 3722.8885    2.1516  7.3123 11.6498  0.0001  0.0362   0.0056   0.0977    0.0057   0.0000   441.9889       9.96215       21.7785       3.42937      -1.73131      -1.20056      0.980468       1.07743       1.36954       1.33132       1.40249       1.04822
  79   1 1351.1896    0.1253  0.1239  9.4748  0.0000  0.0076   0.0049   0.0156    0.0145   0.0000   440.6932     -0.338069       22.0374     0.0774485      -3.70611     0.0914743      0.151930      0.199441      0.248252      0.260429      0.278706      0.309523
  79   2 1688.9615    0.3578  0.4234  9.5070  0.0000  0.0092   0.0062   0.0228    0.0221   0.0000   441.7910      0.249231       22.3869    -0.0299764      -3.61655      0.342795      0.190123      0.256000      0.287782      0.306808      0.342128      0.345901
  79   3 1964.9564    0.6943  0.8816  9.6706  0.0001  0.0126   0.0083   0.0335    0.0451   0.0000   442.1306      0.598221       22.4710     -0.108377      -2.99672      0.342025      0.250478      0.348046      0.389696      0.429930      0.453586      0.466012
  79   4 2223.6725    1.1731  1.3495 10.3001 -0.0000  0.0159   0.0120   0.0428    0.0643   0.0000   442.9207     0.0405608       22.0772      0.226266      -2.74961     -0.163740      0.317829      0.439928      0.499851      0.547756      0.591018      0.622471
  79   5 2461.5310    1.9055  1.5293 11.0618 -0.0111  0.0165   0.0177   0.0442    0.0670   0.0000   443.7639       1.74664       21.5612     -0.142821      -2.01607    0.00431200      0.324598      0.454247      0.493320      0.552374      0.591467      0.619191
  79   6 2688.2032    2.7789  1.5043 11.8524 -0.0000  0.0158   0.0257   0.0438    0.0637   0.0000   442.9598       2.58948       21.2735       1.49106      -2.94071      0.323072      0.309976      0.428895      0.481988      0.539874      0.560813      0.576114
  79   7 2909.5990    3.8595  1.4943 12.1780  0.0000  0.0149   0.0347   0.0416    0.0797   0.0000   443.1414       3.41081       21.6308       1.81397      -2.55877      -1.45461      0.303635      0.409757      0.463326      0.514275      0.558173      0.579148
  79   8 3123.9457    4.3285  1.6763 12.6118 -0.0002  0.0160   0.0370   0.0450    0.0636   0.0000   443.3126       5.07024       21.4475      0.975985      -2.38846     -0.401456      0.314696      0.441652      0.489042      0.547596      0.577753      0.604294
  79   9 3332.5342    3.5736  2.4325 12.7174 -0.0000  0.0211   0.0278   0.0599    0.0434   0.0000   442.8920       5.22489       21.0808       2.42305     -0.759477       1.15186      0.405278      0.575599      0.636351      0.720723      0.775791      0.789259
  79  10 3537.5356    2.7276  4.4986 12.1147 -0.0034  0.0344   0.0103   0.0847    0.0102   0.0000   442.9196       4.64060       22.2814       4.62381      -3.31779     -0.754742      0.656025      0.925392       1.04635       1.15084       1.22643       1.26209
  79  11 3739.1790    2.0821  7.4300 11.7162 -0.0023  0.0572   0.0056   0.1484    0.0077   0.0000   441.1827       3.72517       26.3496       5.30336      -13.1571      -3.78489       1.09291       1.49261       1.76226       1.84574       2.04602       2.03807
  80   1 1358.4594    0.1343  0.1360  9.5066  0.0000  0.0072   0.0050   0.0171    0.0146   0.0000   440.3313      0.105764       22.0672     -0.203256      -3.52966      0.377593      0.158757      0.197964      0.230534      0.254738      0.295949      0.301917
  80   2 1697.0356    0.3619  0.4346  9.5427  0.0000  0.0094   0.0062   0.0231    0.0221   0.0000   441.5106   -0.00651001       22.0588      0.193709      -3.96050      0.621864      0.184677      0.256574      0.274766      0.316171      0.347541      0.348619
  80   3 1974.1821    0.7040  0.9103  9.7079  0.0000  0.0130   0.0084   0.0339    0.0467   0.0000   442.7384     -0.341271       21.8767      0.822718      -3.07276      0.207400      0.257199      0.343765      0.408494      0.442033      0.473151      0.490420
  80   4 2233.9660    1.2099  1.3083 10.3394  0.0000  0.0154   0.0123   0.0419    0.0629   0.0000   442.0834       1.08593       22.1104     -0.463860      -2.52908     -0.536665      0.290840      0.400732      0.457159      0.489553      0.530102      0.552670
  80   5 2472.5834    1.8767  1.5420 11.2623 -0.0070  0.0167   0.0173   0.0452    0.0542   0.0000   442.2925       2.27981       22.1167       1.55461      -2.81785      0.247115      0.319791      0.450212      0.502492      0.564757      0.609674      0.620417
  80   6 2700.2842    2.8264  1.5925 11.6238  0.0000  0.0157   0.0247   0.0439    0.0731   0.0000   443.1347       3.01844       20.9115       1.59579      -2.47873    0.00265665      0.313439      0.427196      0.485269      0.524368      0.569890      0.592672
  80   7 2922.6507    3.7727  1.4477 12.5364  0.0000  0.0150   0.0349   0.0425    0.0637   0.0000   442.7534       4.14463       21.9407       1.26513      -3.35652     -0.715883      0.298194      0.421568      0.464108      0.524761      0.557896      0.566829
  80   8 3137.7452    4.2589  1.6034 12.8843 -0.0062  0.0163   0.0380   0.0447    0.0575   0.0000   443.2434       4.66924       21.7370       2.58155     -0.790791     -0.429002      0.323722      0.447414      0.508183      0.565196      0.583013      0.616996
  80   9 3347.1309    3.5037  2.6141 12.6372  0.0000  0.0217   0.0263   0.0627    0.0431   0.0000   443.3469       5.60314       20.3968      0.376151     -0.716574   -0.00247096      0.417721      0.585530      0.657863      0.724310      0.782469      0.821195
  80  10 3552.9407    2.7810  5.0610 11.7977 -0.0000  0.0288   0.0090   0.0636    0.0071   0.0000   441.9925       5.98205       21.5982       4.98688      -5.17540      -2.25303      0.672787      0.757437      0.997220       1.04873       1.17591       1.23081
  81   1 1365.6949    0.1363  0.1423  9.4574  0.0000  0.0071   0.0049   0.0183    0.0146   0.0000   440.4783     -0.222920       22.3289     -0.221300      -3.80416     -0.253692      0.140387      0.199759      0.228878      0.266660      0.309086      0.352334
  81   2 1705.0452    0.3697  0.4256  9.5209  0.0000  0.0093   0.0062   0.0227    0.0220   0.0000   441.6013      0.106645       21.9533     0.0889748      -3.23864      0.277162      0.171378      0.235777      0.272037      0.306412      0.308973      0.326853
  81   3 1983.3177    0.7174  0.9084  9.7922  0.0000  0.0131   0.0085   0.0342    0.0439   0.0000   442.4079      0.477414       22.4776     -0.378703      -3.02347      0.919580      0.243222      0.350890      0.385578      0.435837      0.443085      0.474874
  81   4 2244.2100    1.2414  1.3287 10.3490  0.0000  0.0153   0.0126   0.0421    0.0655   0.0000   441.8511       1.43185       21.9212      0.229566      -3.39424     0.0553283      0.295330      0.406895      0.463275      0.503935      0.535174      0.551211
  81   5 2483.5505    1.9464  1.6045 11.1219 -0.0044  0.0166   0.0179   0.0464    0.0643   0.0000   442.9992       2.13974       22.3767      0.416871      -2.24418     -0.138209      0.328399      0.451361      0.512334      0.557771      0.604500      0.625135
  81   6 2712.3852    2.8649  1.5342 11.8392  0.0003  0.0152   0.0256   0.0442    0.0632   0.0000   442.8267       1.87371       22.0051       1.86123      -1.82464     -0.647652      0.299048      0.409389      0.462864      0.512496      0.547511      0.561529
  81   7 2935.6476    3.8895  1.4902 12.3734  0.0000  0.0151   0.0347   0.0414    0.0680   0.0000   443.2220       3.23875       21.6798       1.54304      -2.64448     -0.607530      0.289378      0.412403      0.452710      0.500680      0.535571      0.559133
  81   8 3151.4288    4.2525  1.6574 12.8332  0.0000  0.0160   0.0373   0.0461    0.0592   0.0000   442.8841       4.88895       22.9445      0.961883      -2.15474      -1.49291      0.324838      0.436577      0.498552      0.542682      0.593072      0.615879
  81   9 3361.7497    3.4826  2.8645 12.5429  0.0000  0.0226   0.0248   0.0652    0.0409   0.0000   443.4215       4.43356       20.4053       2.40918     -0.901080    -0.0202066      0.426532      0.592956      0.667483      0.742953      0.800410      0.825592
  81  10 3568.2817    2.9260  5.9676 11.2414  0.0003  0.0411   0.0087   0.1033    0.0099   0.0000   442.3814       4.18267       23.4340       6.51973      -3.34570      -1.71587      0.786580       1.08345       1.24862       1.35884       1.46684       1.52289
  82   1 1372.9070    0.1406  0.1629  9.4598  0.0000  0.0072   0.0048   0.0198    0.0148   0.0000   440.4898      0.120979       22.4875      0.115610      -4.09774      0.573483      0.137181      0.188958      0.211593      0.236350      0.260232      0.287922
  82   2 1712.9842    0.3684  0.4873  9.5433  0.0000  0.0102   0.0061   0.0255    0.0229   0.0000   441.3594     -0.713335       22.5704      0.677564      -3.29644    -0.0269193      0.191873      0.269206      0.301089      0.323392      0.357832      0.361623
  82   3 1992.4026    0.7334  0.9094  9.8398  0.0000  0.0128   0.0087   0.0337    0.0441   0.0000   442.0363      0.478446       22.0992      0.778675      -2.93675     -0.425688      0.242219      0.339241      0.372600      0.420768      0.445950      0.479092
  82   4 2254.3762    1.2727  1.3366 10.4579  0.0000  0.0156   0.0128   0.0421    0.0624   0.0000   442.1351      0.599556       22.5082      0.830420      -2.55295     -0.823749      0.288171      0.405331      0.453893      0.512686      0.532285      0.558513
  82   5 2494.4588    1.9853  1.6071 11.2332 -0.0073  0.0167   0.0179   0.0459    0.0604   0.0000   442.5933       2.28866       20.9445      0.440250      -2.94566      0.520380      0.314805      0.437032      0.496013      0.549339      0.581877      0.612868
  82   6 2724.3974    2.9004  1.4795 12.1067  0.0092  0.0156   0.0272   0.0428    0.0595   0.0000   442.7452       2.11542       23.0035       1.00061      -3.77885    -0.0847620      0.296481      0.410616      0.461760      0.507986      0.548082      0.561731
  82   7 2948.5559    3.9886  1.4736 12.3618 -0.0002  0.0150   0.0359   0.0407    0.0782   0.0000   443.0667       3.30812       21.8040       1.19468      -3.11152    -0.0835739      0.290271      0.395983      0.456868      0.500382      0.536288      0.552211
  82   8 3165.1243    4.3343  1.7151 12.7734  0.0000  0.0162   0.0367   0.0469    0.0598   0.0000   442.9408       5.32878       21.4815       2.15663      -2.88833     -0.336584      0.310767      0.437758      0.487455      0.553226      0.588367      0.613776
  82   9 3376.2222    3.3312  2.9207 12.6565  0.0000  0.0239   0.0245   0.0675    0.0379   0.0000   442.7502       4.76269       20.6181       2.24651      -1.51826      -1.69517      0.434572      0.612781      0.690675      0.777041      0.809569      0.838307
  83   1 1380.0374    0.1528  0.1303  9.4613  0.0000  0.0058   0.0053   0.0166    0.0145   0.0000   440.6496     0.0570497       21.9824     0.0741202      -3.60593     0.0716379      0.110434      0.142525      0.176379      0.196348      0.193088      0.203629
  83   2 1720.8228    0.3949  0.4765  9.5335 -0.0000  0.0096   0.0063   0.0237    0.0233   0.0000   441.4095     -0.257558       22.1501      0.213673      -3.29147     -0.341936      0.190715      0.260986      0.303065      0.331253      0.362730      0.372486
  83   3 2001.4585    0.7523  0.9434  9.8554 -0.0002  0.0130   0.0088   0.0346    0.0457   0.0000   442.4954      0.557872       22.6201     -0.224771      -2.78156     0.0788680      0.239496      0.329328      0.376102      0.416487      0.450041      0.456499
  83   4 2264.3815    1.2674  1.4507 10.5152  0.0001  0.0158   0.0124   0.0463    0.0574   0.0000   442.0438      0.930048       22.8442      0.673943      -3.34383     -0.734186      0.300999      0.407900      0.469857      0.519646      0.554835      0.575822
  83   5 2505.2593    2.0406  1.6086 11.2833  0.0052  0.0164   0.0184   0.0455    0.0613   0.0000   442.4142       1.37793       21.4091       2.00293      -1.61228    -0.0636350      0.309861      0.426051      0.480248      0.524203      0.563502      0.597365
  83   6 2736.2897    2.9606  1.5740 11.8988  0.0003  0.0155   0.0259   0.0434    0.0644   0.0000   443.3398       3.15464       22.0642      0.844128      -2.30342     -0.456089      0.301847      0.412653      0.460982      0.502521      0.540023      0.568337
  83   7 2961.3625    3.9562  1.4787 12.4835 -0.0048  0.0150   0.0356   0.0415    0.0698   0.0000   443.6550       4.17693       21.5623       2.57100      -2.81284      0.516357      0.287943      0.400614      0.443611      0.494293      0.530718      0.552784
  83   8 3178.7370    4.1928  1.8118 12.7618 -0.0003  0.0167   0.0344   0.0466    0.0543   0.0000   443.0575       4.01685       21.6526       2.77791      -2.08262    -0.0189984      0.317376      0.441074      0.503178      0.547975      0.585553      0.603534
  83   9 3390.5456    3.3283  3.0425 12.6426  0.0000  0.0243   0.0243   0.0706    0.0380   0.0000   443.4287       6.83761       18.8639       3.36309      0.286345     -0.669409      0.432354      0.621275      0.688050      0.765428      0.812750      0.844561
  83  10 3598.8658    2.6256  5.6555 11.8155  0.0059  0.0299   0.0077   0.0653    0.0063   0.0000   444.0399       5.36514       22.0227       5.54027      -1.88052      -3.17477      0.724561      0.824774       1.00493       1.06495      0.995389      0.936171
  84   1 1387.0957    0.1392  0.1511  9.4384  0.0000  0.0068   0.0048   0.0182    0.0144   0.0000   440.5882      0.145313       22.1291     -0.321015      -3.24708      0.733412      0.125193      0.170541      0.201438      0.211669      0.215343      0.241962
  84   2 1728.5918    0.4009  0.4546  9.5080  0.0000  0.0088   0.0064   0.0238    0.0233   0.0000   441.4835     0.0658380       22.1855    0.00566190      -3.60149      0.384565      0.163691      0.220439      0.257567      0.277260      0.285521      0.303332
  84   3 2010.4598    0.7595  0.9483  9.8286  0.0000  0.0131   0.0088   0.0347    0.0473   0.0000   442.0681      0.330368       22.4814      0.359935      -3.55205      0.226888      0.241500      0.342043      0.373031      0.426720      0.458056      0.477020
  84   4 2274.4099    1.3338  1.4231 10.3691  0.0005  0.0157   0.0127   0.0429    0.0644   0.0000   442.5436       1.44774       21.8192      0.224133      -3.23970     -0.259520      0.282276      0.398914      0.439263      0.495100      0.523239      0.549938
  84   5 2516.0019    2.0710  1.6702 11.2708  0.0002  0.0165   0.0182   0.0470    0.0598   0.0000   442.5245       1.51042       22.3976       1.07358      -2.67922      0.695523      0.314221      0.423063      0.476629      0.523462      0.569683      0.597664
  84   6 2748.1955    3.0021  1.5763 11.9587  0.0000  0.0159   0.0265   0.0440    0.0630   0.0000   443.3866       2.98820       22.1596       1.57499      -2.23477      -1.01850      0.291213      0.415997      0.459014      0.513651      0.546064      0.562471
  84   7 2974.1321    4.0513  1.4666 12.5722 -0.0106  0.0148   0.0362   0.0411    0.0687   0.0000   442.7092       3.81249       21.6212       2.54188      -4.06148     -0.208263      0.286540      0.387143      0.442993      0.494282      0.534152      0.556937
  84   8 3192.1974    4.2168  1.8634 12.7091 -0.0093  0.0170   0.0337   0.0464    0.0542   0.0000   442.9649       5.01321       22.0812       2.30488      -2.14946     -0.447344      0.319049      0.443327      0.503450      0.540301      0.594603      0.618931
  84   9 3404.9137    3.1589  3.2378 12.6352  0.0000  0.0256   0.0245   0.0757    0.0382   0.0000   442.7989       5.38793       19.5091       2.02550     -0.668981     0.0955470      0.466809      0.639196      0.737663      0.809044      0.843757      0.890676
  85   1 1394.1309    0.1559  0.1665  9.4304  0.0000  0.0068   0.0048   0.0162    0.0146   0.0000   440.6148     -0.343754       22.3282      0.195998      -3.85616      0.114817      0.132690      0.158697      0.192417      0.208552      0.221899      0.243642
  85   2 1736.2807    0.4136  0.4705  9.5484 -0.0000  0.0094   0.0065   0.0228    0.0236   0.0000   441.2795      0.450316       22.4840     0.0419954      -3.62718     -0.140745      0.171609      0.235506      0.259432      0.299402      0.332726      0.349636
  85   3 2019.3751    0.7859  1.0075  9.8804  0.0000  0.0134   0.0089   0.0360    0.0479   0.0000   441.7445      0.502168       23.2663      0.310675      -3.32177      0.765879      0.242444      0.337976      0.383871      0.425697      0.459320      0.474554
  85   4 2284.2834    1.3342  1.4837 10.4830  0.0109  0.0161   0.0128   0.0446    0.0619   0.0000   442.3317      0.812951       22.7163      0.397003      -4.01075     -0.538180      0.285365      0.401518      0.457751      0.492578      0.544917      0.555162
  85   5 2526.6972    2.1107  1.6299 11.2613  0.0000  0.0163   0.0185   0.0457    0.0617   0.0000   442.6278       2.06336       21.4844      0.246342      -2.62425     -0.294118      0.295239      0.414076      0.452812      0.515955      0.547279      0.575383
  85   6 2759.9840    3.0970  1.5883 12.0997  0.0000  0.0156   0.0275   0.0442    0.0610   0.0000   442.5451       2.39582       21.4107       1.33606      -3.63198      -1.06400      0.290778      0.401760      0.449554      0.497078      0.545895      0.566292
  85   7 2986.7386    4.1146  1.4582 12.7303 -0.0003  0.0149   0.0374   0.0414    0.0640   0.0000   442.5918       3.72293       22.7490       1.45952      -2.77787      0.661782      0.274919      0.384323      0.425440      0.470129      0.502483      0.526035
  85   8 3205.5656    4.0769  1.7659 13.0302 -0.0002  0.0171   0.0355   0.0488    0.0493   0.0000   443.2262       4.27838       20.5789       2.38434      -2.32346      -1.06314      0.314266      0.438807      0.500434      0.541741      0.596497      0.611939
  85   9 3419.1376    3.0753  3.2440 12.7537  0.0000  0.0262   0.0240   0.0775    0.0345   0.0000   443.2258       5.84152       19.5451       2.59361      0.735655      -2.63740      0.462929      0.651990      0.745218      0.812235      0.861517      0.908947
  86   1 1401.1066    0.1465  0.1849  9.4294  0.0000  0.0072   0.0046   0.0199    0.0146   0.0000   440.4948    -0.0350799       22.1768      0.491231      -3.37312     -0.434397      0.143018      0.197471      0.224421      0.244516      0.253692      0.271944
  86   2 1743.9046    0.4164  0.4923  9.5341  0.0000  0.0094   0.0064   0.0238    0.0239   0.0000   441.4344     -0.149929       22.3281    -0.0691880      -3.62036     0.0868607      0.167029      0.229494      0.266674      0.294841      0.316230      0.331485
  86   3 2028.2518    0.7986  1.0234  9.8687  0.0000  0.0135   0.0089   0.0355    0.0496   0.0000   441.7353      0.874881       22.4673     -0.561147      -4.20020      0.549018      0.240319      0.337993      0.375185      0.422871      0.449585      0.476061
  86   4 2294.0491    1.3430  1.4973 10.5446  0.0002  0.0162   0.0128   0.0446    0.0603   0.0000   442.0843       2.08540       22.4254      0.111531      -3.48434      -1.09209      0.293814      0.410614      0.455239      0.507416      0.547126      0.567617
  86   5 2537.3101    2.1772  1.6530 11.3384  0.0001  0.0161   0.0188   0.0462    0.0613   0.0000   442.7606       1.73438       22.3328       1.09976      -2.56956     0.0207631      0.298179      0.406166      0.458835      0.509395      0.543636      0.567672
  86   6 2771.6877    3.1222  1.5092 12.0991 -0.0000  0.0151   0.0278   0.0420    0.0635   0.0000   442.8807       3.75408       21.5292       2.25479      -2.21382      0.147782      0.285427      0.390778      0.443330      0.492435      0.532680      0.558253
  86   7 2999.3294    4.2108  1.4912 12.6087  0.0000  0.0144   0.0370   0.0415    0.0654   0.0000   442.5796       3.74539       21.8617       1.40323      -2.45479     -0.766695      0.271020      0.373416      0.420043      0.469301      0.517004      0.529045
  86   8 3218.9116    4.0765  1.9056 12.8705 -0.0000  0.0169   0.0331   0.0503    0.0486   0.0000   443.2311       5.48936       20.0561       2.03347      -2.14983     -0.177487      0.311580      0.423695      0.485352      0.530640      0.566335      0.589836
  86   9 3433.3304    3.0801  3.4205 12.6813  0.0000  0.0271   0.0246   0.0804    0.0379   0.0000   443.9169       5.42054       20.1017       2.71007      -1.04979     -0.398628      0.479561      0.676475      0.771937      0.860944      0.907690      0.952063
  87   1 1408.0396    0.1593  0.2108  9.4028  0.0000  0.0078   0.0046   0.0204    0.0149   0.0000   440.4526     -0.181390       22.0817      0.261862      -3.23004     -0.357356      0.145543      0.198745      0.230635      0.257010      0.288710      0.281045
  87   2 1751.4383    0.4202  0.5348  9.5455  0.0000  0.0101   0.0063   0.0253    0.0247   0.0000   441.4884     -0.303703       22.2308      0.202608      -3.09416    -0.0878852      0.177595      0.252845      0.276614      0.300944      0.325666      0.339827
  87   3 2037.0917    0.8303  1.0289  9.8809 -0.0000  0.0133   0.0092   0.0350    0.0508   0.0000   442.1445      0.343495       21.2914     -0.180666      -3.04084      -1.07672      0.245770      0.349361      0.389308      0.431567      0.463589      0.486454
  87   4 2303.8331    1.4054  1.4869 10.5675  0.0001  0.0155   0.0132   0.0449    0.0618   0.0000   443.1008      0.988065       22.5431       1.02973      -2.98670     -0.320987      0.284234      0.381685      0.446738      0.482785      0.508163      0.534783
  87   5 2547.9052    2.1673  1.6607 11.4800  0.0000  0.0165   0.0193   0.0474    0.0583   0.0000   442.6132       2.68124       22.4220       1.83240      -3.71711      0.296878      0.296608      0.410391      0.470553      0.505564      0.548015      0.574473
  87   6 2783.3591    3.2212  1.5735 12.0233  0.0000  0.0151   0.0278   0.0431    0.0653   0.0000   442.8625       3.63870       21.4369      0.983777     -0.968292     -0.976583      0.278240      0.386450      0.428165      0.482514      0.491629      0.518326
  87   7 3011.7920    4.1559  1.5478 12.7172  0.0000  0.0148   0.0363   0.0433    0.0601   0.0000   443.2233       3.77223       21.7387       2.50971      -3.46959     -0.550380      0.276055      0.383683      0.434312      0.478972      0.513860      0.540776
  87   8 3232.2579    4.0096  1.9969 12.9444  0.0000  0.0181   0.0328   0.0516    0.0474   0.0000   442.7237       5.29471       21.8077       3.29272     -0.736841     -0.338867      0.321179      0.455471      0.505788      0.559929      0.608441      0.635176
  87   9 3447.3805    3.0127  3.6324 12.7484 -0.0002  0.0285   0.0251   0.0869    0.0368   0.0000   442.7355       6.84391       22.0104       2.71151      0.742428      -1.88418      0.494551      0.706674      0.780311      0.879381      0.930172      0.969142
  88   1 1414.9142    0.1585  0.2082  9.4165  0.0000  0.0078   0.0047   0.0206    0.0148   0.0000   440.5210     -0.199480       21.9722    -0.0207376      -2.62939     -0.352529      0.146587      0.200903      0.235930      0.262432      0.298717      0.312901
  88   2 1758.9283    0.4291  0.5268  9.5587  0.0000  0.0095   0.0064   0.0252    0.0244   0.0000   441.0631      0.455998       22.2471     -0.407749      -3.56768      0.214986      0.172521      0.227031      0.264866      0.295065      0.331903      0.342957
  88   3 2045.8594    0.8151  1.0668  9.9398  0.0000  0.0140   0.0090   0.0373    0.0493   0.0000   442.0729     -0.190141       22.1865     -0.100884      -2.91670     -0.968808      0.239369      0.340324      0.376274      0.419815      0.460162      0.478467
  88   4 2313.4465    1.4109  1.5674 10.6261  0.0138  0.0161   0.0131   0.0464    0.0576   0.0000   442.5025       1.22353       21.6905       1.01061      -2.67211     -0.328986      0.286016      0.391693      0.442931      0.491495      0.529579      0.553683
  88   5 2558.3485    2.1952  1.6790 11.5458  0.0072  0.0163   0.0194   0.0478    0.0548   0.0000   442.6913       2.84016       21.9547      0.806709      -3.10924      -1.08039      0.293043      0.398456      0.452474      0.502898      0.531993      0.555696
  88   6 2794.9603    3.1990  1.5527 12.3035  0.0000  0.0158   0.0281   0.0426    0.0532   0.0000   443.0622       2.94630       22.1311       1.33746      -2.49883     -0.452712      0.274955      0.395867      0.428776      0.487154      0.512400      0.538417
  88   7 3024.1969    4.1935  1.5714 12.6724  0.0000  0.0149   0.0358   0.0423    0.0591   0.0000   442.9471       5.18219       21.7674       2.67336      -1.86231     -0.350841      0.270929      0.367863      0.411602      0.451435      0.490686      0.504848
  88   8 3245.4098    3.9510  2.0624 12.9012  0.0000  0.0182   0.0313   0.0521    0.0447   0.0000   443.6420       5.01756       21.6869       2.06769      -2.12684     0.0545338      0.319887      0.454902      0.511390      0.568433      0.603208      0.624053
  88   9 3461.4146    2.8953  3.6846 12.7758  0.0013  0.0297   0.0254   0.0905    0.0362   0.0000   443.3766       5.38586       20.0005       1.91643      -2.13002       1.64132      0.495408      0.716720      0.801460      0.900331      0.944990      0.993092
  88  10 3673.4118    2.2748  6.6340 11.9445 -0.0041  0.0529   0.0062   0.1317    0.0084   0.0000   444.1868       5.87939       22.5030       7.79706       2.00433      -4.88705      0.883062       1.28164       1.41581       1.60361       1.66635       1.74280
  89   1 1421.7510    0.1615  0.1814  9.4051  0.0000  0.0069   0.0047   0.0171    0.0145   0.0000   440.5460    -0.0850538       21.9256     -0.157910      -3.37351      0.113669      0.117910      0.169555      0.184377      0.219369      0.223878      0.240413
  89   2 1766.3340    0.4401  0.5741  9.5524  0.0000  0.0101   0.0064   0.0265    0.0255   0.0000   441.1878     0.0846850       21.9991      0.588548      -2.71232     -0.190083      0.180639      0.243776      0.283156      0.320601      0.358255      0.370953
  89   3 2054.5464    0.8501  1.0994  9.9940  0.0000  0.0138   0.0093   0.0384    0.0508   0.0000   442.2525      0.116138       22.8101     0.0760168      -2.68992     -0.409928      0.245571      0.348455      0.383909      0.424250      0.463650      0.484022
  89   4 2323.0588    1.4474  1.5084 10.7269  0.0002  0.0160   0.0136   0.0445    0.0578   0.0000   442.2199      0.434292       21.8760      0.736188      -3.96278     -0.135442      0.280644      0.394239      0.431492      0.483822      0.524948      0.542771
  89   5 2568.8504    2.2187  1.6954 11.6365  0.0003  0.0167   0.0193   0.0476    0.0510   0.0000   442.4208       1.82281       21.2076       1.14641      -3.14998      0.519528      0.291774      0.411799      0.457278      0.508702      0.552920      0.571672
  89   6 2806.4968    3.3250  1.5134 12.3737 -0.0002  0.0154   0.0299   0.0429    0.0579   0.0000   442.7592       3.55517       22.3819       1.36778      -3.73637     -0.760744      0.267571      0.382860      0.417124      0.462319      0.498536      0.521425
  89   7 3036.5431    4.2232  1.5958 12.6801  0.0000  0.0151   0.0361   0.0431    0.0617   0.0000   442.7587       4.79576       22.1493       1.45474      -1.76650     -0.629056      0.268920      0.373890      0.412691      0.458905      0.505322      0.513474
  89   8 3258.5334    3.9520  2.1816 12.8733  0.0001  0.0186   0.0312   0.0542    0.0468   0.0000   443.7951       5.32526       21.2152       2.85453      -1.43697  -0.000228380      0.326571      0.452095      0.511885      0.570444      0.607177      0.638520
  89   9 3475.3091    2.8288  3.8650 12.7390  0.0121  0.0313   0.0282   0.1004    0.0416   0.0000   442.1451       6.12209       19.6049       2.45750     -0.950557     -0.785120      0.512117      0.744370      0.840381      0.922206      0.977253       1.02424
  90   1 1428.5258    0.1674  0.2105  9.3912  0.0000  0.0073   0.0046   0.0200    0.0147   0.0000   440.3207     -0.107972       21.8364     0.0292725      -3.36323     -0.205764      0.127804      0.178753      0.196723      0.216120      0.218359      0.234928
  90   2 1773.7236    0.4567  0.5579  9.5233  0.0000  0.0100   0.0065   0.0242    0.0260   0.0000   441.2369     -0.133441       22.2248    -0.0496720      -4.15531     -0.320962      0.173166      0.232594      0.274138      0.296424      0.322771      0.339784
  90   3 2063.2125    0.8826  1.1192  9.8185  0.0000  0.0134   0.0093   0.0380    0.0583   0.0000   441.8794       1.10201       22.8708     -0.284849      -3.64157      0.168231      0.238309      0.324122      0.364031      0.400203      0.423555      0.448164
  90   4 2332.5449    1.4544  1.5341 10.8042  0.0000  0.0164   0.0137   0.0459    0.0549   0.0000   442.4922      0.973926       22.2996      0.751417      -3.12271     -0.707825      0.278425      0.389759      0.443723      0.486752      0.520714      0.539404
  90   5 2579.2223    2.2593  1.6872 11.6756  0.0000  0.0167   0.0199   0.0478    0.0513   0.0000   443.1675       2.17450       21.8795       1.32478      -3.45279     0.0281897      0.284883      0.396906      0.446252      0.499251      0.548365      0.566929
  90   6 2817.9684    3.3575  1.6038 12.0866 -0.0073  0.0153   0.0280   0.0420    0.0625   0.0000   442.5867       3.23634       22.3118       1.05851      -2.30304      0.305257      0.267171      0.366495      0.423710      0.460202      0.494263      0.514513
  90   7 3048.8007    4.2621  1.5381 12.8212 -0.0000  0.0151   0.0370   0.0423    0.0568   0.0000   442.8574       4.38021       21.8411       1.27850      -2.55762      0.372783      0.262110      0.372103      0.416223      0.462602      0.500096      0.518845
  90   8 3271.5569    3.8606  2.1136 12.9606  0.0000  0.0185   0.0316   0.0551    0.0445   0.0000   443.3181       5.57456       21.2864      0.984516      -1.48772      0.569946      0.326377      0.449690      0.515066      0.561972      0.600182      0.636584
  90   9 3489.2810    2.7534  3.8024 12.6917 -0.0009  0.0309   0.0276   0.0994    0.0450   0.0000   443.5047       6.68342       19.3693       2.18874      -2.16254       1.79241      0.512148      0.727928      0.820944      0.923099      0.981270       1.02324
  91   1 1435.2400    0.1787  0.2146  9.3781  0.0000  0.0067   0.0046   0.0197    0.0148   0.0000   440.3666     -0.137772       21.9566      0.166497      -3.28623      0.470311      0.116760      0.154682      0.179012      0.210500      0.209702      0.222385
  91   2 1780.9751    0.4711  0.6088  9.5388  0.0000  0.0103   0.0065   0.0272    0.0278   0.0000   440.8826     0.0111613       22.3453     -0.295516      -3.68968    -0.0193378      0.178909      0.243690      0.273068      0.297416      0.315758      0.331354
  91   3 2071.8113    0.8827  1.2061  9.9921 -0.0001  0.0149   0.0095   0.0400    0.0558   0.0000   442.1927      0.618095       22.6300      0.285786      -2.67029       1.08024      0.255778      0.353352      0.398154      0.452035      0.471329      0.496487
  91   4 2341.9390    1.4890  1.6132 10.6920  0.0000  0.0161   0.0133   0.0468    0.0585   0.0000   442.7577       1.90756       21.3888      0.668762      -3.94642     -0.227218      0.276509      0.375630      0.436868      0.477138      0.514322      0.533400
  91   5 2589.4843    2.3403  1.6896 11.6451 -0.0000  0.0164   0.0202   0.0465    0.0551   0.0000   442.4616       1.20257       21.0926       1.03911      -3.04478      0.489884      0.281990      0.392394      0.443684      0.485136      0.517536      0.539723
  91   6 2829.3447    3.4524  1.5654 12.0952  0.0000  0.0148   0.0290   0.0413    0.0673   0.0000   442.3930       2.61794       21.7158       1.51746      -2.89558     -0.834368      0.262367      0.358925      0.415795      0.451815      0.495820      0.502608
  91   7 3061.0076    4.2748  1.6783 12.6671  0.0000  0.0150   0.0346   0.0439    0.0570   0.0000   443.4377       3.17661       20.5253       3.16985      -2.23892      -1.28811      0.265523      0.365259      0.411302      0.457641      0.502524      0.509139
  91   8 3284.5457    3.8216  2.3056 12.8747  0.0000  0.0196   0.0301   0.0569    0.0452   0.0000   443.0070       4.65519       19.8670       1.63977     -0.887291      0.467202      0.330206      0.467861      0.517239      0.584335      0.611192      0.654463
  91   9 3503.1239    2.9334  4.8545 12.5105  0.0071  0.0386   0.0096   0.0955    0.0087   0.0000   443.6467       5.60824       21.0790       3.87410      -2.80539      -2.96400      0.672731      0.866348       1.08697       1.14931       1.26136       1.29468
  92   1 1441.9449    0.1827  0.2054  9.3167  0.0000  0.0067   0.0047   0.0166    0.0148   0.0000   440.6093     -0.401973       21.6850      0.254189      -3.11216      0.223114      0.120928      0.164805      0.186456      0.193580      0.210791      0.220191
  92   2 1788.2054    0.4610  0.6247  9.5306  0.0000  0.0108   0.0064   0.0267    0.0280   0.0000   441.3401    -0.0752220       22.1871      0.685132      -4.03464      0.199803      0.194632      0.262389      0.302582      0.332219      0.365660      0.387276
  92   3 2080.3391    0.9008  1.2331  9.8299 -0.0004  0.0144   0.0092   0.0391    0.0572   0.0000   442.1197      0.365586       21.5861      0.965934      -4.55712     -0.317007      0.251276      0.344878      0.389279      0.430764      0.460402      0.482786
  92   4 2351.3064    1.5266  1.5731 10.7509 -0.0000  0.0159   0.0139   0.0463    0.0583   0.0000   442.9016       1.32592       21.9277      0.704898      -3.19881      -1.50388      0.275394      0.380184      0.424815      0.474034      0.509867      0.524747
  92   5 2599.7930    2.3870  1.7100 11.5882  0.0000  0.0163   0.0204   0.0476    0.0577   0.0000   442.8371       1.82602       22.1621      0.667628      -2.13503     -0.477582      0.272958      0.381254      0.431011      0.478392      0.506344      0.529229
  92   6 2840.6842    3.5126  1.5677 12.2538  0.0000  0.0152   0.0299   0.0416    0.0622   0.0000   443.0538       3.27592       21.9502      0.233152      -3.96058      0.392057      0.264147      0.372289      0.416489      0.461680      0.505139      0.531218
  92   7 3073.1413    4.2724  1.6483 12.7727 -0.0000  0.0152   0.0354   0.0430    0.0549   0.0000   442.8166       4.65736       22.1098       1.40134      -2.84241    -0.0703792      0.262920      0.357395      0.405623      0.443954      0.479606      0.495259
  92   8 3297.4915    3.7438  2.2674 12.8915 -0.0000  0.0194   0.0288   0.0561    0.0405   0.0000   443.3406       4.80921       21.1851       2.28042     -0.302484      0.280872      0.318828      0.454451      0.506891      0.568460      0.607540      0.625906
  92   9 3516.9105    2.1771  3.1219 12.7477  0.0003  0.0341   0.0230   0.1081    0.0452   0.0000   444.4096       5.31129       16.2342       2.64444       1.00761     -0.695066      0.616582      0.776731      0.973067       1.02789       1.12281       1.16420
  93   1 1448.5633    0.1740  0.2210  9.3077  0.0000  0.0077   0.0045   0.0179    0.0147   0.0000   440.4847    -0.0825617       22.3917     0.0175568      -3.94811      0.473222      0.131774      0.183947      0.195910      0.218995      0.233343      0.245269
  93   2 1795.3794    0.4698  0.6118  9.4994  0.0000  0.0103   0.0064   0.0268    0.0277   0.0000   441.2740   -0.00798335       22.6382      0.101020      -3.41218     -0.389957      0.181499      0.247251      0.284734      0.311796      0.337658      0.351517
  93   3 2088.8292    0.9073  1.2777  9.8784 -0.0101  0.0149   0.0090   0.0394    0.0542   0.0000   442.2552      0.648912       22.3277     -0.223686      -2.71246      0.163779      0.249487      0.343978      0.391617      0.426258      0.464768      0.496440
  93   4 2360.6234    1.5504  1.6471 10.8809  0.0000  0.0166   0.0141   0.0480    0.0536   0.0000   442.5436      0.915542       20.3370      0.461343      -2.48560     0.0924632      0.281487      0.380240      0.448707      0.483506      0.522300      0.548657
  93   5 2609.9845    2.4500  1.7332 11.6269 -0.0002  0.0163   0.0203   0.0473    0.0541   0.0000   442.3356       1.88590       22.4185       1.20045      -2.53338     -0.644819      0.270419      0.379502      0.429777      0.470351      0.515206      0.536516
  93   6 2851.9439    3.5844  1.5754 12.1167  0.0000  0.0146   0.0297   0.0418    0.0669   0.0000   442.9992       3.00217       22.1108       2.11008      -4.06467     -0.680833      0.252134      0.343985      0.387599      0.432222      0.466906      0.478813
  93   7 3085.1475    4.2704  1.7020 12.7081 -0.0010  0.0153   0.0347   0.0449    0.0565   0.0000   442.9992       4.32126       22.0565       2.43339      -4.00487      0.274168      0.261291      0.363583      0.411053      0.456626      0.489326      0.513843
  93   8 3310.3620    3.6282  2.5983 12.8119  0.0000  0.0211   0.0279   0.0637    0.0405   0.0000   443.0895       5.13713       19.8189       2.66376      -1.27190      -1.78529      0.343886      0.497625      0.544707      0.613379      0.647512      0.688464
  94   1 1455.1698    0.1795  0.2189  9.3204  0.0000  0.0070   0.0045   0.0180    0.0147   0.0000   440.0497    -0.0378204       22.0983      0.636731      -3.95737     0.0831309      0.116922      0.156867      0.185348      0.195901      0.237877      0.237507
  94   2 1802.4724    0.4876  0.6818  9.5248 -0.0000  0.0110   0.0064   0.0285    0.0288   0.0000   441.1395    -0.0616795       21.6278    -0.0111944      -3.58572     -0.237048      0.178916      0.253492      0.284209      0.304137      0.344318      0.354598
  94   3 2097.3237    0.9121  1.2254  9.9592  0.0000  0.0147   0.0094   0.0399    0.0553   0.0000   441.8802      0.619863       22.9594      0.342012      -3.01897     -0.589724      0.249094      0.348454      0.391613      0.429545      0.463309      0.484485
  94   4 2369.8052    1.5394  1.5649 11.0514 -0.0000  0.0164   0.0145   0.0474    0.0497   0.0000   442.6516       1.76057       21.7260      0.946961      -3.42877    -0.0172986      0.274072      0.378431      0.425387      0.473165      0.498378      0.518717
  94   5 2620.1389    2.4539  1.6832 11.8173  0.0001  0.0159   0.0211   0.0479    0.0505   0.0000   442.9927       2.09297       22.3208      0.968195      -3.63355     -0.526648      0.271038      0.370407      0.419947      0.467681      0.511532      0.535895
  94   6 2863.1328    3.6114  1.5704 12.2913 -0.0000  0.0149   0.0301   0.0413    0.0605   0.0000   443.1641       3.27195       21.8435       1.47171      -2.76004      0.242683      0.254676      0.357623      0.394061      0.434724      0.476161      0.493958
  94   7 3097.1427    4.3311  1.6744 12.8323  0.0044  0.0153   0.0355   0.0439    0.0546   0.0000   443.2483       3.72327       21.6168       1.09793      -2.91642      0.409278      0.257242      0.353576      0.399745      0.443559      0.481012      0.502676
  94   8 3323.0889    3.6296  2.7254 12.7609  0.0000  0.0217   0.0276   0.0649    0.0415   0.0000   443.0043       6.23565       20.4712       1.67612      -1.86770      0.201002      0.348532      0.504439      0.556625      0.620044      0.664100      0.684327
  95   1 1461.7049    0.1824  0.2231  9.2789  0.0000  0.0076   0.0045   0.0169    0.0148   0.0000   440.1664     -0.287414       22.2930      0.127817      -3.87749     -0.281001      0.120497      0.164836      0.187248      0.213416      0.217453      0.242069
  95   2 1809.5125    0.5036  0.6692  9.4988  0.0000  0.0106   0.0065   0.0274    0.0293   0.0000   441.1499      0.281323       22.1999    -0.0631641      -3.73400      0.121197      0.175391      0.246559      0.276871      0.309516      0.330801      0.349597
  95   3 2105.7164    0.9466  1.2774  9.9875  0.0000  0.0151   0.0096   0.0400    0.0546   0.0000   441.6640      0.756534       21.7018     -0.416918      -3.02544      0.438690      0.241695      0.342973      0.373846      0.426264      0.451577      0.476994
  95   4 2378.9160    1.5797  1.6356 11.0233 -0.0004  0.0168   0.0148   0.0486    0.0521   0.0000   442.0236       1.72684       22.4018      0.141944      -2.88909      0.330755      0.275396      0.389035      0.438678      0.478161      0.520461      0.548799
  95   5 2630.2300    2.5315  1.7440 11.7925  0.0077  0.0166   0.0218   0.0468    0.0547   0.0000   442.7897       1.93981       22.1463     -0.540266      -2.58958      0.170943      0.272362      0.376752      0.432390      0.473667      0.512871      0.531361
  95   6 2874.2559    3.6259  1.5937 12.4195  0.0000  0.0150   0.0303   0.0423    0.0548   0.0000   442.4009       2.98245       21.7087       1.22224      -2.63565     -0.206948      0.248328      0.346878      0.386047      0.427478      0.458979      0.479856
  95   7 3109.0150    4.3243  1.7334 12.6788 -0.0088  0.0155   0.0342   0.0438    0.0568   0.0000   443.3929       4.73928       22.1880       1.51235      -2.82043     -0.766764      0.256825      0.355980      0.405150      0.445803      0.479244      0.502811
  95   8 3335.8504    3.4750  2.5264 12.9582  0.0000  0.0215   0.0290   0.0650    0.0392   0.0000   443.8762       5.64072       21.2824       2.58715      -1.57510       1.47435      0.347079      0.488684      0.543098      0.611037      0.652450      0.693372
  96   1 1468.1861    0.1850  0.2549  9.2581  0.0000  0.0078   0.0045   0.0211    0.0150   0.0000   440.3548    -0.0324993       21.8445     -0.138693      -3.75255      0.415701      0.134912      0.189862      0.206590      0.227071      0.236344      0.259767
  96   2 1816.5242    0.5046  0.6807  9.5073  0.0000  0.0107   0.0066   0.0286    0.0301   0.0000   440.9803      0.190133       23.0687      0.460341      -3.79488      0.428909      0.175471      0.231908      0.271762      0.298061      0.319100      0.324709
  96   3 2114.0497    0.9648  1.2724 10.0354 -0.0092  0.0146   0.0096   0.0403    0.0519   0.0000   442.0061       1.17209       21.8596    -0.0159194      -3.16230     -0.263962      0.240681      0.328131      0.381455      0.408632      0.458374      0.470249
  96   4 2387.9657    1.6219  1.6682 11.0053 -0.0066  0.0169   0.0146   0.0482    0.0518   0.0000   442.5198       2.31639       22.1755      0.712227      -3.02498     -0.971550      0.270177      0.374903      0.427827      0.468417      0.502755      0.527902
  96   5 2640.3300    2.4928  1.7539 11.7957  0.0000  0.0165   0.0213   0.0483    0.0520   0.0000   442.3276       1.70513       22.3303      0.625372      -2.70609      0.176526      0.266765      0.364098      0.417670      0.459625      0.497801      0.505627
  96   6 2885.3388    3.7129  1.5811 12.3776 -0.0001  0.0146   0.0310   0.0422    0.0580   0.0000   442.8437       2.93028       23.1692       1.20087      -3.15975     -0.265421      0.244557      0.333860      0.374439      0.417241      0.445631      0.461347
  96   7 3120.8645    4.2560  1.7920 12.7936 -0.0119  0.0160   0.0332   0.0449    0.0494   0.0000   442.9794       4.85653       21.7648       1.77139      -2.15707      -1.36595      0.261725      0.358670      0.405305      0.449607      0.485217      0.501222
  96   8 3348.4634    3.5561  2.8891 12.7629  0.0000  0.0228   0.0272   0.0670    0.0396   0.0000   443.1250       4.13605       20.9059       2.14011      -1.28410     0.0724868      0.358524      0.513210      0.578362      0.641347      0.678952      0.711070
  97   1 1474.6408    0.1870  0.2295  9.2839  0.0000  0.0069   0.0045   0.0191    0.0147   0.0000   440.2677     -0.177262       21.7610      0.126264      -2.95992      0.144310      0.107825      0.157593      0.174648      0.199927      0.215196      0.223034
  97   2 1823.4711    0.5109  0.7332  9.5564  0.0000  0.0117   0.0065   0.0293    0.0309   0.0000   440.5472     -0.203840       22.6110    -0.0707648      -3.95681      0.317024      0.178189      0.251364      0.282152      0.310664      0.329801      0.342741
  97   3 2122.3363    0.9680  1.2681 10.0766 -0.0002  0.0146   0.0098   0.0403    0.0542   0.0000   442.0385       1.11573       22.5893      0.143017      -3.11689     -0.269322      0.234952      0.324408      0.365397      0.407954      0.442003      0.456491
  97   4 2396.9668    1.6719  1.7332 11.0716  0.0000  0.0171   0.0151   0.0499    0.0543   0.0000   441.6432       1.59081       22.3670      0.115297      -3.11153     -0.353066      0.273366      0.378888      0.429208      0.475734      0.511923      0.538810
  97   5 2650.3094    2.5727  1.6675 12.0003  0.0000  0.0163   0.0223   0.0468    0.0485   0.0000   443.1215       2.77256       20.6560       2.12994      -3.20758     -0.715401      0.260659      0.362625      0.408262      0.452316      0.486594      0.509701
  97   6 2896.3535    3.7052  1.6184 12.3385 -0.0004  0.0149   0.0303   0.0418    0.0597   0.0000   443.0908       3.96694       21.9738      0.478798      -2.78540      0.377694      0.245091      0.333158      0.383970      0.418773      0.453123      0.476131
  97   7 3132.6400    4.4023  1.7268 12.8253 -0.0004  0.0153   0.0354   0.0449    0.0548   0.0000   443.2217       4.65365       22.0243       2.30302      -2.63071     -0.317523      0.255412      0.352731      0.405973      0.446315      0.482179      0.506612
  97   8 3361.0601    3.4295  2.9821 12.7956  0.0000  0.0233   0.0264   0.0701    0.0386   0.0000   443.5359       5.54450       20.8344       3.05587      0.456125      -2.40360      0.361570      0.511965      0.583741      0.643292      0.690551      0.725239
  98   0 1005.5988    0.0288  0.0057  9.4542  0.0000  0.0131   0.0069   0.0043    0.0118   0.0000   437.4314      0.571417       20.4159     -0.527977      -3.21883      0.160837      0.341839      0.429866      0.522008      0.512968      0.460888      0.552314
  98   1 1481.0666    0.2035  0.2352  9.2180  0.0000  0.0069   0.0046   0.0169    0.0149   0.0000   440.0870    -0.0333937       22.3253      0.498565      -3.26016     0.0624388      0.113463      0.147333      0.183642      0.189903      0.212855      0.234971
  98   2 1830.3648    0.5348  0.7562  9.4458  0.0000  0.0112   0.0066   0.0300    0.0331   0.0000   440.7990      0.440100       22.4051     0.0993193      -3.19061      0.356222      0.181901      0.246490      0.281282      0.309612      0.321820      0.337763
  98   3 2130.6049    1.0028  1.3193  9.9486 -0.0003  0.0146   0.0097   0.0403    0.0566   0.0000   442.1835      0.624939       22.0164     0.0926325      -3.23027      0.107282      0.233225      0.317162      0.363425      0.400155      0.442968      0.458397
  98   4 2405.8902    1.6477  1.6790 11.1391  0.0000  0.0169   0.0150   0.0490    0.0485   0.0000   442.8805       2.33011       21.8716      0.597480      -2.53331     0.0828228      0.267567      0.378070      0.430926      0.482469      0.504576      0.533995
  98   5 2660.2613    2.6007  1.7403 11.8678 -0.0000  0.0161   0.0218   0.0475    0.0498   0.0000   442.5714       1.78567       22.0873       1.33327      -2.39926     -0.264132      0.258790      0.363206      0.410718      0.454493      0.491184      0.517105
  98   6 2907.2881    3.7805  1.6504 12.4343 -0.0000  0.0151   0.0308   0.0428    0.0551   0.0000   443.3732       2.83463       22.3224       1.75783      -2.66301      0.585306      0.242325      0.335891      0.385087      0.418566      0.458629      0.476000
  98   7 3144.3358    4.2562  1.8751 12.7734 -0.0001  0.0164   0.0341   0.0473    0.0536   0.0000   443.2244       4.99095       21.6926       1.52035      -3.27858     -0.390492      0.261961      0.365097      0.412007      0.458797      0.488823      0.522437
  98   8 3373.6074    3.3709  3.0670 12.8587 -0.0001  0.0245   0.0272   0.0741    0.0368   0.0000   443.3631       5.16806       19.8294       3.07089      -1.10233     -0.542984      0.371109      0.535645      0.596498      0.661693      0.692894      0.733353
  98   9 3597.7413    2.8502  6.5817 11.6490  0.0025  0.0476   0.0075   0.1179    0.0116   0.0000   441.5905       3.41338       22.1359       5.68943      -2.62478      -6.15610      0.711217       1.04461       1.13844       1.29739       1.35636       1.43518
  99   0 1010.5866    0.0307  0.0090  9.4800  0.0000  0.0155   0.0066   0.0076    0.0118   0.0000   437.0943      0.500637       21.7203      0.690996      -3.30787     -0.442265      0.362128      0.479663      0.653547      0.722333      0.639401      0.774192
  99   1 1487.4349    0.2009  0.2795  9.2703  0.0000  0.0078   0.0045   0.0204    0.0153   0.0000   439.9992    -0.0409711       22.4294     -0.100551      -3.53606      0.636534      0.122722      0.171387      0.195603      0.223729      0.229209      0.253153
  99   2 1837.2144    0.5434  0.7525  9.5593  0.0000  0.0112   0.0067   0.0294    0.0322   0.0000   440.7649      0.346353       22.1406      0.375288      -2.94720    -0.0701012      0.177864      0.248512      0.281845      0.309271      0.327073      0.354674
  99   3 2138.7833    1.0242  1.3345 10.0820 -0.0005  0.0149   0.0100   0.0411    0.0562   0.0000   442.1305      0.279261       21.8046      0.116791      -3.36578     -0.341172      0.229190      0.322170      0.364855      0.401982      0.440521      0.457099
  99   4 2414.8064    1.6822  1.6997 11.2448  0.0000  0.0171   0.0153   0.0491    0.0475   0.0000   442.2724       1.43358       20.9419      0.533837      -1.83336      0.643920      0.262852      0.369548      0.421726      0.463046      0.498997      0.521901
  99   5 2670.1726    2.6540  1.6595 12.0484  0.0000  0.0161   0.0231   0.0471    0.0503   0.0000   442.5087       3.11058       22.5007       1.36466      -2.73052     -0.377929      0.247121      0.352694      0.392320      0.438498      0.466611      0.487409
  99   6 2918.1884    3.9026  1.5976 12.4824 -0.0005  0.0146   0.0319   0.0422    0.0573   0.0000   442.9230       3.25844       22.4131       1.91568      -2.82712     0.0372489      0.229753      0.322422      0.358436      0.399935      0.421215      0.442275
  99   7 3155.9798    4.2662  1.7871 13.0326 -0.0000  0.0161   0.0350   0.0475    0.0470   0.0000   443.6796       4.83068       21.6559       2.17444      -1.84928     -0.191917      0.256520      0.356453      0.402849      0.445503      0.474602      0.496254
  99   8 3386.0547    3.3214  3.1195 12.8565 -0.0006  0.0250   0.0281   0.0759    0.0397   0.0000   443.3343       5.49515       20.3669       2.67703      -3.27458     -0.349248      0.376665      0.532051      0.611982      0.675013      0.713312      0.773425
 100   0 1015.5501    0.0451  0.0251  9.4461  0.0000  0.0128   0.0063   0.0100    0.0119   0.0000   436.6442     -0.448674       21.5900      0.538353      -3.17243      0.133030      0.290974      0.331814      0.438929      0.412277      0.438783      0.509584
 100   1 1493.7499    0.2053  0.2783  9.2284  0.0000  0.0076   0.0045   0.0198    0.0153   0.0000   440.1569      0.217051       22.3836     -0.271322      -3.32298    -0.0169993      0.123085      0.165825      0.185825      0.209266      0.221763      0.230817
 100   2 1844.0044    0.5386  0.7370  9.5676 -0.0000  0.0113   0.0067   0.0288    0.0314   0.0000   440.5915      0.294700       22.2085      0.542642      -3.02554      0.478689      0.170751      0.244928      0.271801      0.301408      0.332260      0.340483
 100   3 2146.9077    1.0198  1.3436 10.0655 -0.0127  0.0149   0.0096   0.0400    0.0530   0.0000   441.5553      0.980155       22.1867      0.186597      -2.84861      0.709375      0.231150      0.319853      0.360869      0.402541      0.438383      0.462124
 100   4 2423.5715    1.7367  1.7906 11.1388 -0.0136  0.0174   0.0153   0.0502    0.0533   0.0000   442.5182       1.97294       22.4980      0.458006      -2.66703      0.210686      0.266131      0.367491      0.431798      0.461078      0.504605      0.522293
 100   5 2680.0586    2.7316  1.6909 11.9365  0.0001  0.0159   0.0233   0.0456    0.0537   0.0000   442.4544       2.44810       22.2443       1.53013      -2.05034     -0.797154      0.247282      0.344739      0.388388      0.427660      0.460375      0.478925
 100   6 2928.9788    3.8684  1.5971 12.5793 -0.0108  0.0148   0.0313   0.0415    0.0520   0.0000   443.0104       3.39040       21.9905       1.39543      -3.52603     -0.460443      0.238702      0.325029      0.368519      0.404979      0.439081      0.465368
 100   7 3167.6005    4.2580  1.9236 12.9036  0.0000  0.0165   0.0332   0.0483    0.0472   0.0000   442.9235       4.52343       21.0174       3.29994      -2.10111   -0.00519481      0.258710      0.362240      0.407546      0.453159      0.477108      0.503051
 100   8 3398.4792    3.2079  3.2820 12.9041 -0.0080  0.0261   0.0284   0.0819    0.0383   0.0000   443.4605       6.12161       20.7983       3.64561     -0.629000      -2.19000      0.392774      0.554306      0.640410      0.706889      0.748312      0.784893
 101   0 1020.5011    0.0304  0.0101  9.4508  0.0000  0.0118   0.0051   0.0093    0.0118   0.0000   437.3793      0.277302       21.1230     0.0813561      -2.75473       1.32644      0.139202      0.197204      0.237602      0.218319      0.271222      0.272898
 101   1 1500.0313    0.2031  0.2614  9.2579  0.0000  0.0076   0.0045   0.0184    0.0150   0.0000   439.8578    -0.0558847       22.3453      0.263723      -3.93884      0.394292      0.126880      0.170523      0.202949      0.214765      0.236032      0.245569
 101   2 1850.7596    0.5434  0.7825  9.5513  0.0000  0.0115   0.0066   0.0300    0.0325   0.0000   440.5648     -0.448791       22.3549      0.641558      -3.64323      0.177077      0.175304      0.238995      0.277475      0.302488      0.332094      0.344998
 101   3 2155.0248    1.0383  1.3497 10.1475 -0.0138  0.0150   0.0098   0.0405    0.0515   0.0000   442.1978      0.397158       22.1622      0.744466      -2.74290     -0.163758      0.230531      0.317670      0.359457      0.401808      0.425665      0.452870
 101   4 2432.3040    1.7394  1.7332 11.2591 -0.0108  0.0171   0.0156   0.0503    0.0502   0.0000   442.0134       2.12980       21.5811      0.552050      -2.35506     -0.449111      0.263722      0.372678      0.415398      0.469812      0.504542      0.537235
 101   5 2689.8127    2.7928  1.7075 12.0479  0.0004  0.0158   0.0234   0.0464    0.0500   0.0000   442.8667       2.48094       22.2710       1.09787      -2.35401     -0.541197      0.243053      0.336579      0.381178      0.423699      0.455444      0.475902
 101   6 2939.7549    3.9197  1.6736 12.5134 -0.0007  0.0149   0.0312   0.0429    0.0543   0.0000   442.7052       3.01468       22.1214      0.926725      -3.10416      0.387499      0.234724      0.321415      0.365911      0.404132      0.441359      0.460100
 101   7 3179.0692    4.2218  1.9731 12.9116  0.0000  0.0166   0.0327   0.0493    0.0464   0.0000   443.2053       4.13309       21.1955       2.18752      -2.55611     -0.255784      0.262817      0.360389      0.413324      0.461163      0.489224      0.514306
 101   8 3410.8299    3.1014  3.3059 13.0024 -0.0014  0.0273   0.0315   0.0901    0.0390   0.0000   443.6814       5.57145       21.0083       2.68058      -1.27183      0.387970      0.402653      0.579028      0.645172      0.726362      0.768822      0.811165
 102   1 1506.2569    0.2122  0.2931  9.2290  0.0000  0.0077   0.0044   0.0202    0.0153   0.0000   439.9478    -0.0150459       22.0327      0.100328      -3.19452      0.135616      0.122273      0.165978      0.192428      0.212018      0.231038      0.238066
 102   2 1857.4295    0.5600  0.8493  9.5058  0.0000  0.0120   0.0066   0.0321    0.0349   0.0000   440.6839     -0.192443       22.3202      0.337309      -3.78325     -0.199857      0.178693      0.251069      0.277330      0.307824      0.324078      0.344393
 102   3 2163.0355    1.0603  1.3812 10.1981 -0.0005  0.0151   0.0101   0.0412    0.0503   0.0000   441.8932      0.223554       22.2061     -0.430817      -3.35026      0.202249      0.231013      0.317980      0.367669      0.393139      0.439236      0.460502
 102   4 2441.0440    1.8357  1.7317 11.3388 -0.0011  0.0171   0.0167   0.0498    0.0505   0.0000   442.2001       1.51715       21.7064    -0.0982696      -2.59780       1.36694      0.258274      0.362893      0.405514      0.461118      0.497167      0.518136
 102   5 2699.6105    2.8454  1.7457 11.9848  0.0104  0.0162   0.0240   0.0469    0.0544   0.0000   442.8180       2.49057       22.1299       1.51553      -3.03513     -0.886749      0.246100      0.351891      0.397266      0.433722      0.472823      0.480536
 102   6 2950.4704    3.9437  1.6654 12.5668 -0.0073  0.0151   0.0321   0.0434    0.0555   0.0000   443.3292       2.75019       22.1397       1.37334      -2.48302      0.199637      0.233825      0.324680      0.365635      0.401360      0.433791      0.450418
 102   7 3190.5903    4.1206  2.0705 12.9290 -0.0000  0.0172   0.0322   0.0511    0.0450   0.0000   442.9855       4.69297       22.1880       1.73099      -3.12207      0.821916      0.271409      0.369106      0.422986      0.464356      0.496319      0.533129
 102   8 3423.0616    3.0008  3.3277 13.0620 -0.0135  0.0286   0.0318   0.0925    0.0379   0.0000   443.7549       4.33667       20.0628      0.932380      -1.24749     -0.752383      0.406722      0.595260      0.665147      0.750354      0.763982      0.814116
 103   1 1512.4717    0.2193  0.2590  9.1821  0.0000  0.0071   0.0046   0.0172    0.0151   0.0000   440.0195     -0.584552       22.1474    -0.0608037      -3.57966      0.196937      0.107894      0.144160      0.180668      0.197992      0.218946      0.224372
 103   2 1864.1131    0.5796  0.8086  9.4901  0.0000  0.0112   0.0068   0.0302    0.0351   0.0000   440.8564     -0.377865       21.6978      0.541150      -3.07670      0.398347      0.171207      0.232301      0.270720      0.291301      0.311063      0.334685
 103   3 2171.0282    1.0482  1.2911 10.4096 -0.0001  0.0149   0.0106   0.0407    0.0459   0.0000   441.8259      0.677529       21.7716      0.809338      -3.37695     -0.132477      0.227281      0.306288      0.357091      0.395825      0.425436      0.445493
 103   4 2449.6834    1.8121  1.7271 11.4322 -0.0121  0.0171   0.0166   0.0499    0.0473   0.0000   442.8500       1.97001       22.1607      0.184033      -2.96750     0.0612751      0.262802      0.354445      0.410992      0.448857      0.486000      0.515573
 103   5 2709.3098    2.8182  1.7684 12.0064  0.0000  0.0163   0.0233   0.0463    0.0512   0.0000   442.6854       2.28453       22.0414       2.20742      -3.39290     -0.542489      0.245261      0.336284      0.381654      0.422392      0.450607      0.466713
 103   6 2961.0749    3.9834  1.6838 12.6106 -0.0000  0.0150   0.0318   0.0439    0.0510   0.0000   442.9130       3.25554       22.1556       1.36323      -2.58839      0.553120      0.227055      0.324737      0.361546      0.411049      0.436158      0.447671
 103   7 3201.9574    4.0679  1.9971 13.0149  0.0000  0.0173   0.0322   0.0508    0.0419   0.0000   443.0577       5.21571       20.9154       2.19154      -2.74429      0.232797      0.258805      0.361873      0.414035      0.457637      0.489466      0.518308
 103   8 3435.3653    2.9351  3.5993 13.0709 -0.0095  0.0304   0.0358   0.1077    0.0411   0.0000   442.8439       5.90007       20.3924       1.02207     -0.495061     0.0127959      0.431987      0.623600      0.695358      0.793518      0.823281      0.875280
 104   1 1518.5888    0.2207  0.2857  9.2110  0.0000  0.0075   0.0045   0.0189    0.0154   0.0000   439.7998     -0.102814       22.4992     0.0377254      -3.64870     -0.217967      0.116972      0.171723      0.195321      0.226374      0.229360      0.240761
 104   2 1870.7095    0.5747  0.8104  9.5731 -0.0004  0.0120   0.0068   0.0301    0.0353   0.0000   440.8342    -0.0234667       22.6747      0.124826      -3.57127      0.234775      0.170219      0.243645      0.265131      0.302798      0.324718      0.338406
 104   3 2178.9243    1.0888  1.4689 10.2649  0.0000  0.0158   0.0104   0.0435    0.0520   0.0000   442.0157      0.342553       22.6493      0.736748      -3.20032      0.726590      0.232041      0.322385      0.369343      0.405164      0.437157      0.455139
 104   4 2458.3062    1.8189  1.7822 11.4948 -0.0006  0.0175   0.0172   0.0528    0.0477   0.0000   441.8556       1.46705       22.5587      0.103374      -3.66965     0.0992550      0.259906      0.357681      0.416838      0.450067      0.497704      0.520246
 104   5 2718.9770    2.9223  1.7347 12.0801  0.0001  0.0158   0.0237   0.0459    0.0502   0.0000   442.7182       2.93728       21.8506       2.69024      -2.67835     -0.369566      0.235879      0.327789      0.372033      0.406377      0.447943      0.457445
 104   6 2971.6454    3.9981  1.6294 12.7696  0.0000  0.0151   0.0328   0.0423    0.0489   0.0000   442.9792       3.74675       22.4033       1.19008      -2.66177      0.284244      0.229865      0.319440      0.363085      0.401114      0.432364      0.445987
 104   7 3213.2608    4.0572  2.3207 12.8747  0.0000  0.0186   0.0306   0.0560    0.0441   0.0000   443.3922       4.56862       21.6658       2.17668      -1.71921     -0.433890      0.269517      0.384090      0.433197      0.476002      0.517434      0.540687
 104   8 3447.5542    2.7984  3.4495 13.1295 -0.0006  0.0311   0.0387   0.1120    0.0423   0.0000   444.1029       4.23932       19.7381       2.49956      -1.40447      -1.06991      0.433729      0.635021      0.708113      0.798204      0.835955      0.871376
 105   1 1524.7276    0.2311  0.3043  9.1951  0.0000  0.0077   0.0045   0.0193    0.0156   0.0000   439.8947     -0.341946       22.3760      0.184595      -3.55821     0.0680353      0.112448      0.155507      0.179192      0.193479      0.216434      0.225770
 105   2 1877.2749    0.5991  0.8256  9.5710  0.0000  0.0113   0.0069   0.0307    0.0350   0.0000   440.6025    -0.0108915       22.2519      0.370683      -3.77572      0.187310      0.169346      0.231010      0.270644      0.299483      0.327641      0.339429
 105   3 2186.7903    1.0907  1.4938 10.2496  0.0000  0.0155   0.0101   0.0450    0.0506   0.0000   441.4971      0.850446       22.8036       1.35858      -3.57163     0.0391636      0.226383      0.316983      0.357543      0.400576      0.425158      0.449826
 105   4 2466.7485    1.8623  1.7858 11.4386 -0.0014  0.0175   0.0169   0.0512    0.0488   0.0000   442.0967       2.38291       22.1784      0.684072      -3.45511     0.0382873      0.255782      0.354478      0.408549      0.454127      0.484018      0.513996
 105   5 2728.6189    2.9017  1.8341 12.0324  0.0000  0.0164   0.0238   0.0478    0.0535   0.0000   442.5658       2.45651       21.6850      0.724057      -3.23482     -0.842885      0.244681      0.339026      0.390320      0.423683      0.456233      0.468612
 105   6 2982.1951    4.0347  1.6772 12.6520 -0.0000  0.0153   0.0324   0.0429    0.0527   0.0000   443.4716       3.46862       21.9661       1.45834      -2.88140     -0.725798      0.230109      0.327451      0.366378      0.401634      0.429299      0.459324
 105   7 3224.6261    4.0556  2.1023 13.0493  0.0000  0.0183   0.0327   0.0538    0.0429   0.0000   443.3892       4.74591       21.3119       2.01284      -2.07818      0.350216      0.260468      0.378307      0.421429      0.469479      0.499072      0.532717
 105   8 3459.6508    2.7663  3.5512 13.1352 -0.0003  0.0317   0.0444   0.1265    0.0473   0.0000   444.3974       6.39569       19.6851       2.02596      -2.18780     -0.839044      0.440402      0.636322      0.712842      0.795717      0.848420      0.895189
 106   1 1530.7873    0.2297  0.3374  9.1849  0.0000  0.0081   0.0044   0.0214    0.0160   0.0000   439.8967     -0.119280       22.2850     0.0161536      -3.53912      0.200917      0.122823      0.167698      0.188866      0.204023      0.221217      0.232561
 106   2 1883.7923    0.6030  0.8572  9.5851  0.0000  0.0120   0.0069   0.0310    0.0369   0.0000   440.7029    -0.0742898       22.4569     -0.324280      -3.44099      0.125831      0.170740      0.243617      0.272957      0.306770      0.328186      0.340032
 106   3 2194.6141    1.1235  1.5264 10.2762  0.0000  0.0155   0.0102   0.0447    0.0505   0.0000   441.5008      0.732505       21.9254      0.310542      -3.23486      0.426705      0.226851      0.309365      0.361196      0.388946      0.426297      0.447718
 106   4 2475.2327    1.8950  1.9304 11.4378  0.0012  0.0182   0.0176   0.0557    0.0528   0.0000   442.2028       2.07227       21.9214      0.854754      -2.53678     0.0992483      0.259953      0.363062      0.407457      0.460116      0.489798      0.517195
 106   5 2738.2170    2.9477  1.8200 12.0743  0.0000  0.0160   0.0239   0.0477    0.0520   0.0000   442.2827       2.42776       22.6029      0.961322      -3.32795     -0.307747      0.240156      0.328935      0.376018      0.417380      0.450858      0.475875
 106   6 2992.6469    4.1123  1.7275 12.7212  0.0002  0.0154   0.0329   0.0447    0.0522   0.0000   443.2453       3.36717       22.3188       1.11240      -2.59278     -0.552834      0.225731      0.321148      0.357907      0.403549      0.428720      0.446565
 106   7 3235.8427    3.9832  2.2180 13.0256  0.0001  0.0186   0.0313   0.0550    0.0409   0.0000   443.7926       5.29322       20.8786       1.73435      -2.57101      0.374775      0.266864      0.378425      0.433645      0.466780      0.506440      0.526840
 106   8 3471.6415    2.5933  3.3194 13.0096 -0.0000  0.0303   0.0336   0.1077    0.0459   0.0000   443.4112       4.90372       18.7495       1.39978      0.483064       2.89596      0.420240      0.605209      0.675490      0.767945      0.810699      0.852145
 107   1 1536.8003    0.2383  0.3594  9.1636  0.0000  0.0082   0.0044   0.0224    0.0162   0.0000   439.9076     -0.153462       21.7228      0.296875      -3.53499     -0.237234      0.126850      0.170703      0.201512      0.222359      0.245788      0.252848
 107   2 1890.2977    0.6214  0.8973  9.5112  0.0000  0.0120   0.0070   0.0320    0.0397   0.0000   440.7096    0.00761210       22.3606     0.0176050      -3.37265     -0.155704      0.168153      0.240052      0.266531      0.296676      0.326167      0.331909
 107   3 2202.3937    1.1445  1.5036 10.4091 -0.0000  0.0159   0.0106   0.0441    0.0469   0.0000   441.8976      0.300140       22.0964     -0.134862      -2.52835      0.332336      0.225497      0.315895      0.359775      0.405168      0.422717      0.445959
 107   4 2483.6515    1.8599  1.8529 11.6110 -0.0006  0.0181   0.0178   0.0563    0.0464   0.0000   441.8400       2.40436       22.2341       1.45838      -2.34322    -0.0232973      0.262919      0.358272      0.417920      0.454716      0.495566      0.520668
 107   5 2747.7035    2.9910  1.7813 12.1634 -0.0000  0.0160   0.0243   0.0467    0.0491   0.0000   442.7484       2.07055       22.6350      0.984048      -3.05926      0.966284      0.235205      0.326562      0.375057      0.407668      0.436177      0.456068
 107   6 3003.0702    4.0772  1.6932 12.7557 -0.0000  0.0155   0.0331   0.0441    0.0511   0.0000   443.1437       3.65850       22.5248       1.63330      -2.74954      0.186640      0.220349      0.312519      0.348743      0.392944      0.413525      0.437326
 107   7 3246.9809    4.0014  2.3431 12.9551  0.0000  0.0188   0.0308   0.0564    0.0413   0.0000   443.5845       4.91322       21.3493       1.89338      -1.18855      0.244450      0.270382      0.383528      0.422783      0.481436      0.510311      0.539218
 108   0 1054.4205    0.0344  0.0089  9.3388 -0.0004  0.0111   0.0072   0.0058    0.0114   0.0000   436.9647     -0.105035       21.9019     -0.305497      -3.03152     -0.132643      0.165390      0.249159      0.254354      0.259720      0.285739      0.263081
 108   1 1542.7876    0.2418  0.3113  9.1769  0.0000  0.0079   0.0045   0.0181    0.0158   0.0000   439.8113    -0.0958222       21.7980     -0.140506      -3.64502     -0.165174      0.109323      0.147375      0.176564      0.192397      0.206849      0.214888
 108   2 1896.7397    0.6252  0.9041  9.5639  0.0000  0.0122   0.0070   0.0314    0.0393   0.0000   440.4360      0.617848       21.8042      0.359539      -3.56009     -0.268033      0.176219      0.246037      0.282645      0.307937      0.341999      0.353753
 108   3 2210.1274    1.1232  1.4984 10.3916  0.0000  0.0157   0.0106   0.0449    0.0494   0.0000   441.4991     -0.249511       22.9841      0.478758      -4.04367      0.146205      0.221215      0.310316      0.351289      0.387131      0.418603      0.435019
 108   4 2492.0342    1.9442  1.8062 11.6506  0.0000  0.0174   0.0180   0.0539    0.0448   0.0000   442.4724      0.565889       21.5050     -0.231349      -2.22028     -0.487804      0.248156      0.343433      0.395148      0.437299      0.468042      0.489726
 108   5 2757.2299    3.0683  1.8275 12.1663 -0.0005  0.0160   0.0245   0.0480    0.0497   0.0000   442.3539       3.12101       22.1586      0.887383      -3.11547      0.948311      0.232942      0.316534      0.365660      0.405205      0.442071      0.465128
 108   6 3013.4003    4.1132  1.7769 12.7821  0.0001  0.0154   0.0324   0.0453    0.0474   0.0000   442.7953       3.42052       22.0189       1.34582      -3.00988     -0.600587      0.224502      0.311882      0.350732      0.384690      0.419271      0.429819
 108   7 3258.1133    3.8549  2.3919 13.0710 -0.0001  0.0195   0.0307   0.0601    0.0379   0.0000   443.4160       5.11893       21.0299       1.79403      -1.28609      -1.00134      0.274999      0.393151      0.438426      0.493922      0.530302      0.559686
 109   1 1548.7288    0.2323  0.3563  9.1527  0.0000  0.0087   0.0044   0.0213    0.0162   0.0000   439.8648    -0.0100379       22.1344      0.548971      -3.37206     -0.223297      0.130071      0.185620      0.209300      0.229020      0.249308      0.257507
 109   2 1903.1280    0.6356  0.9333  9.5191  0.0000  0.0122   0.0071   0.0331    0.0408   0.0000   440.7429      0.494834       22.1577    -0.0763572      -3.86046     0.0474471      0.174848      0.244073      0.275221      0.302701      0.327463      0.344078
 109   3 2217.7874    1.1781  1.6307 10.3304  0.0002  0.0161   0.0106   0.0464    0.0515   0.0000   442.2454      0.396936       21.8182      0.318058      -2.96403     -0.338552      0.230895      0.318999      0.366544      0.397925      0.432968      0.456662
 109   4 2500.4075    1.9412  1.8458 11.6490  0.0003  0.0177   0.0180   0.0539    0.0450   0.0000   442.2178       1.21220       22.1216      0.114649      -2.54271      0.166485      0.255832      0.347820      0.403278      0.444554      0.485447      0.502979
 109   5 2766.6782    3.1071  1.7304 12.2594 -0.0098  0.0157   0.0252   0.0451    0.0474   0.0000   442.6982       2.48739       21.4578      0.916722      -2.60774     -0.252045      0.225601      0.316655      0.357523      0.395555      0.423090      0.452955
 109   6 3023.6496    4.1400  1.6791 12.8740  0.0000  0.0151   0.0332   0.0438    0.0452   0.0000   442.6619       3.86759       22.6323       1.54566      -2.87560    -0.0899861      0.214337      0.299780      0.338174      0.372365      0.402891      0.422549
 109   7 3269.2119    3.8569  2.3595 12.9922  0.0000  0.0197   0.0326   0.0600    0.0437   0.0000   442.9362       5.39163       20.9066       2.18041     -0.683682     0.0687676      0.275645      0.396345      0.440145      0.497300      0.520177      0.554650
 109   8 3507.6246    3.3982  5.7561 11.6470  0.0004  0.0315   0.0087   0.0601    0.0054   0.0000   442.8770       4.48067       22.8459       3.33683      -2.57587      -4.49154      0.536925      0.670101      0.787397      0.913401      0.831653       1.03574
 110   0 1063.8586    0.0576  0.0724  9.2971  0.0000  0.0143   0.0050   0.0195    0.0116   0.0000   436.8750     -0.179822       21.3899     -0.321196      -4.37029     -0.687208      0.194607      0.296713      0.343493      0.365860      0.379659      0.350515
 110   1 1554.6483    0.2510  0.3543  9.1204  0.0000  0.0082   0.0045   0.0196    0.0165   0.0000   439.9169     0.0974602       22.1286     0.0294961      -3.88955     -0.514177      0.123342      0.153979      0.179719      0.198704      0.208795      0.233906
 110   2 1909.5325    0.6454  0.9503  9.5368  0.0000  0.0122   0.0071   0.0331    0.0410   0.0000   440.4653      0.127327       22.1689    0.00816005      -3.60144      0.574889      0.171695      0.235246      0.271574      0.298253      0.338727      0.345593
 110   3 2225.4353    1.2092  1.5636 10.3543 -0.0000  0.0157   0.0110   0.0448    0.0540   0.0000   441.0621       1.08005       22.6174     -0.533070      -4.04111     0.0671174      0.220028      0.304898      0.343559      0.378364      0.404479      0.419681
 110   4 2508.6884    1.9909  1.8664 11.6696  0.0015  0.0175   0.0183   0.0540    0.0461   0.0000   442.2819       1.25097       21.6576       1.16053      -3.33280     -0.464574      0.248284      0.340525      0.390222      0.430657      0.463509      0.482180
 110   5 2776.0736    3.0913  1.8178 12.2973  0.0000  0.0164   0.0257   0.0482    0.0485   0.0000   443.0215       2.83196       22.1926       1.65693      -3.17112     -0.252900      0.230515      0.325255      0.363344      0.407746      0.437626      0.465015
 110   6 3033.8994    4.2304  1.8405 12.7339  0.0001  0.0154   0.0319   0.0454    0.0482   0.0000   442.9632       3.82260       22.3428       1.79974      -3.26096      0.354177      0.220918      0.303950      0.347790      0.381526      0.409872      0.431716
 110   7 3280.2281    3.7810  2.4692 13.0493 -0.0000  0.0205   0.0326   0.0637    0.0416   0.0000   443.2704       4.72126       20.3545       2.05537      -1.84135     0.0264061      0.282901      0.411700      0.455226      0.508754      0.548728      0.575010
 111   0 1068.5821    0.0384  0.0250  9.2783  0.0000  0.0147   0.0049   0.0099    0.0114   0.0000   437.4001     0.0905391       21.1928     -0.105474      -3.28201     -0.228309      0.125747      0.297219      0.204118      0.327038      0.330905      0.312379
 111   1 1560.5175    0.2514  0.3510  9.1282  0.0000  0.0078   0.0045   0.0208    0.0163   0.0000   439.7417     0.0393900       22.0509     0.0445768      -3.70275     0.0462664      0.122813      0.164338      0.191061      0.216841      0.231302      0.234282
 111   2 1915.8791    0.6610  0.9076  9.4773  0.0000  0.0117   0.0072   0.0309    0.0433   0.0000   440.5675      0.100378       21.9848      0.270191      -3.84571      0.308937      0.163517      0.228874      0.264407      0.283603      0.308226      0.327360
 111   3 2232.9571    1.2004  1.6200 10.4526  0.0000  0.0162   0.0112   0.0470    0.0509   0.0000   441.4933       1.17974       22.4485      0.179082      -3.57104     -0.143508      0.226003      0.312251      0.356239      0.392066      0.425155      0.450280
 111   4 2516.9527    2.0291  2.0003 11.5971  0.0185  0.0184   0.0192   0.0580    0.0506   0.0000   442.0946       1.41460       22.2400      0.662514      -2.14026      0.249371      0.255999      0.353168      0.407074      0.450809      0.483622      0.504879
 111   5 2785.4082    3.1919  1.8407 12.2116 -0.0001  0.0160   0.0258   0.0475    0.0517   0.0000   443.1410       2.80043       21.9352      0.763354      -3.80950     -0.758414      0.226333      0.314986      0.356566      0.403254      0.434529      0.457123
 111   6 3044.0991    4.1482  1.8485 12.8248  0.0000  0.0158   0.0324   0.0469    0.0467   0.0000   442.7923       3.41187       21.2685       1.33028      -1.77706     -0.482526      0.223531      0.309008      0.353867      0.385629      0.424142      0.438356
 111   7 3291.2037    3.7975  2.5906 13.0333  0.0000  0.0214   0.0330   0.0651    0.0413   0.0000   443.4200       4.47503       21.0605       1.28902      -1.92865     -0.179940      0.287092      0.419881      0.466600      0.520791      0.547188      0.579465
 111   8 3531.4715    2.9370  5.6257 12.2834  0.0001  0.0328   0.0075   0.0673    0.0052   0.0000   442.8760       4.42547       21.3887       3.73149      -2.43581       1.03193      0.546274      0.627229      0.735006      0.776207      0.718313      0.755942
 112   0 1073.3024    0.0578  0.0700  9.2350  0.0000  0.0123   0.0050   0.0180    0.0116   0.0000   437.1514    -0.0228258       22.1196     0.0202860      -3.90148     -0.406557      0.168002      0.248837      0.272322      0.338738      0.318642      0.365989
 112   1 1566.3553    0.2552  0.3545  9.1219  0.0000  0.0086   0.0045   0.0193    0.0165   0.0000   439.8181     -0.150891       22.0210      0.268894      -2.93093    -0.0529618      0.114280      0.167574      0.188928      0.201482      0.227537      0.218882
 112   2 1922.1312    0.6647  1.0053  9.4945  0.0001  0.0127   0.0071   0.0343    0.0449   0.0000   440.1931      0.547147       22.6220      0.790910      -3.69360      0.416697      0.170263      0.244840      0.276482      0.303523      0.332263      0.359724
 112   3 2240.4937    1.2122  1.6192 10.5426  0.0000  0.0161   0.0113   0.0483    0.0486   0.0000   441.3301      0.963441       21.6869      0.775856      -2.93374      0.213992      0.229815      0.316904      0.368251      0.398274      0.437787      0.452889
 112   4 2525.1176    2.0194  1.9331 11.7619  0.0119  0.0184   0.0196   0.0574    0.0465   0.0000   442.2284       1.55286       21.7900      0.562149      -3.23172      0.315812      0.251131      0.347307      0.403628      0.439007      0.475475      0.504268
 112   5 2794.7360    3.1728  1.8007 12.3430  0.0001  0.0161   0.0258   0.0468    0.0467   0.0000   442.3422       3.00629       22.3448       1.49835      -3.70020      0.829332      0.225712      0.312823      0.357863      0.397352      0.438303      0.446983
 112   6 3054.2218    4.2427  1.7990 12.7597 -0.0000  0.0152   0.0329   0.0456    0.0504   0.0000   442.8768       3.35401       21.7574       1.81678      -1.98327      0.171421      0.216254      0.293639      0.335456      0.373801      0.403951      0.418482
 112   7 3302.1645    3.6116  2.6598 13.1061 -0.0000  0.0225   0.0334   0.0696    0.0399   0.0000   443.4078       4.46225       20.4819       2.46071      -1.20205     0.0858050      0.294590      0.426437      0.480463      0.530060      0.560142      0.594989
 113   0 1077.9948    0.0517  0.0726  9.2224  0.0000  0.0148   0.0056   0.0249    0.0116   0.0000   437.4964     -0.765747       21.6812      0.567027      -3.77520     -0.249391      0.183953      0.251656      0.325958      0.359784      0.355707      0.374167
 113   1 1572.1369    0.2568  0.3564  9.1268  0.0000  0.0079   0.0045   0.0207    0.0165   0.0000   439.6303     -0.369495       22.1079     0.0104117      -4.27149     -0.160135      0.110062      0.154415      0.174353      0.196673      0.209213      0.210344
 113   2 1928.4307    0.6761  1.0704  9.4359  0.0000  0.0130   0.0071   0.0355    0.0471   0.0000   440.4942     0.0994921       22.0596     -0.293182      -3.49762     -0.192928      0.175688      0.243520      0.284898      0.312020      0.340203      0.362261
 113   3 2247.9405    1.2327  1.6689 10.5610  0.0001  0.0167   0.0119   0.0500    0.0515   0.0000   441.8530      0.561828       22.7233      0.436034      -2.68572    -0.0653812      0.229071      0.320605      0.368699      0.411072      0.450220      0.475270
 113   4 2533.3001    2.0499  1.9671 11.8239  0.0003  0.0187   0.0207   0.0598    0.0479   0.0000   441.7707       2.00256       21.6424       1.23608      -2.91665      -1.39094      0.255099      0.353113      0.407325      0.449984      0.477781      0.502480
 113   5 2803.9821    3.2908  1.7491 12.3666  0.0000  0.0155   0.0263   0.0453    0.0458   0.0000   442.8990       2.36985       22.1141       1.60576      -3.35373     -0.574624      0.210954      0.298134      0.334851      0.369592      0.405777      0.427540
 113   6 3064.2669    4.2206  1.8624 12.8295 -0.0001  0.0159   0.0329   0.0465    0.0473   0.0000   442.5668       4.26510       22.1182       2.00064      -2.38806     -0.136209      0.215876      0.299447      0.343771      0.377851      0.407976      0.428391
 113   7 3312.9855    3.6204  2.8867 13.0371  0.0000  0.0235   0.0343   0.0752    0.0427   0.0000   443.5210       5.07720       21.6859       1.55268      -1.21839      -1.00618      0.307717      0.443745      0.499638      0.560280      0.589923      0.624214
 114   0 1082.5933    0.0551  0.0685  9.2126  0.0000  0.0146   0.0057   0.0197    0.0115   0.0000   437.4131     -0.239452       22.0055    -0.0945483      -3.49442    -0.0238665      0.170705      0.265533      0.288817      0.318451      0.339360      0.345643
 114   1 1577.8940    0.2618  0.3786  9.0972  0.0000  0.0081   0.0045   0.0210    0.0170   0.0000   439.5233      0.149062       21.9523    -0.0828439      -2.95923      0.203509      0.119103      0.162682      0.182881      0.209504      0.223806      0.241996
 114   2 1934.6744    0.6782  1.0922  9.5036  0.0000  0.0132   0.0073   0.0366    0.0476   0.0000   440.2540      0.394554       22.4652     0.0690919      -3.44132     0.0582614      0.182268      0.245352      0.284696      0.316068      0.344042      0.364564
 114   3 2255.3652    1.2202  1.6424 10.7020  0.0002  0.0171   0.0121   0.0496    0.0470   0.0000   440.9637       1.07302       21.8025      0.146517      -3.45250    -0.0206089      0.229250      0.321117      0.373039      0.400041      0.444520      0.469191
 114   4 2541.4253    2.0971  1.9631 11.8377  0.0000  0.0186   0.0206   0.0581    0.0473   0.0000   441.8040       2.27665       21.2387       1.37417      -3.33813      0.147015      0.249690      0.348664      0.399609      0.443808      0.479667      0.506339
 114   5 2813.1909    3.2809  1.9101 12.3223  0.0000  0.0161   0.0263   0.0494    0.0483   0.0000   442.9064       2.54010       21.6240      0.999824      -3.20284     -0.241117      0.222063      0.308251      0.348782      0.384898      0.417743      0.443585
 114   6 3074.2808    4.2278  1.8678 12.9172 -0.0006  0.0160   0.0331   0.0476    0.0442   0.0000   443.1662       3.99583       22.8861       1.33965      -2.82217     -0.185053      0.213294      0.304149      0.344109      0.381533      0.406463      0.429405
 114   7 3323.8705    3.5058  2.8834 13.0908  0.0000  0.0240   0.0350   0.0781    0.0416   0.0000   443.4800       4.47242       20.7157       2.91215      -2.31837      -1.46828      0.311783      0.456581      0.510181      0.564007      0.601109      0.641579
 115   0 1087.2332    0.0540  0.0545  9.2113  0.0000  0.0130   0.0052   0.0154    0.0114   0.0000   436.9779     -0.277209       22.1592      0.472134      -3.68924     0.0976405      0.166961      0.264662      0.277617      0.303805      0.303284      0.321196
 115   1 1583.6221    0.2688  0.4265  9.1150  0.0000  0.0091   0.0044   0.0228    0.0174   0.0000   439.6393     -0.246518       22.0098     -0.124714      -3.44404      0.457646      0.119680      0.164821      0.185622      0.209612      0.226867      0.237794
 115   2 1940.8770    0.6832  1.1085  9.5748  0.0000  0.0134   0.0073   0.0379    0.0455   0.0000   440.6201      0.214446       22.4165      0.335545      -3.26174     -0.219554      0.177173      0.252119      0.282580      0.314150      0.342787      0.373825
 115   3 2262.7287    1.2294  1.7202 10.7230  0.0000  0.0176   0.0123   0.0516    0.0481   0.0000   441.3143       1.10430       21.9348      0.558217      -3.73049      0.197602      0.232194      0.323521      0.374432      0.410872      0.443916      0.456571
 115   4 2549.4339    2.0789  1.9698 11.9532 -0.0000  0.0188   0.0213   0.0611    0.0453   0.0000   441.9377       1.77318       21.7154      0.412870      -3.02893     -0.537590      0.254567      0.351880      0.406996      0.442958      0.485726      0.505177
 115   5 2822.3906    3.3281  1.7908 12.4458  0.0001  0.0159   0.0266   0.0471    0.0449   0.0000   442.4782       2.61159       22.2803       1.37308      -3.71733      0.781325      0.214556      0.305547      0.343936      0.385281      0.413152      0.439113
 115   6 3084.2132    4.1487  1.7997 13.0576 -0.0114  0.0156   0.0324   0.0472    0.0389   0.0000   442.6618       3.44000       22.9613       1.87831      -2.27928     -0.315037      0.214916      0.293460      0.338514      0.379635      0.401765      0.426830
 115   7 3334.5892    3.4429  2.8519 13.1580  0.0000  0.0241   0.0367   0.0812    0.0414   0.0000   443.2196       4.59876       20.4209       1.18737      -1.32853      -1.38291      0.310896      0.450118      0.493889      0.563782      0.587060      0.630619
 116   1 1589.3018    0.2688  0.4310  9.0928  0.0000  0.0092   0.0044   0.0231    0.0176   0.0000   439.7798     -0.205601       22.4481      0.139498      -4.06913      0.145501      0.116147      0.169285      0.184171      0.211727      0.223937      0.235374
 116   2 1947.0730    0.6920  1.0693  9.5591  0.0000  0.0131   0.0074   0.0355    0.0459   0.0000   440.5677      0.339634       22.0784     -0.209714      -3.32794      0.666083      0.175721      0.242715      0.275788      0.306536      0.320949      0.351048
 116   3 2270.0454    1.2702  1.6840 10.6432  0.0000  0.0166   0.0119   0.0499    0.0487   0.0000   441.6746       1.27228       21.3083     0.0725511      -2.76155       1.23655      0.218277      0.302500      0.348395      0.391026      0.410583      0.432016
 116   4 2557.5032    2.0967  1.8826 11.9987  0.0000  0.0186   0.0211   0.0592    0.0426   0.0000   442.0048       1.30619       21.8820      0.129204      -3.23155     -0.142818      0.240000      0.338675      0.387961      0.427503      0.450003      0.474716
 116   5 2831.4976    3.3660  1.8703 12.3882 -0.0007  0.0160   0.0269   0.0483    0.0467   0.0000   443.1239       2.94195       21.2030    -0.0367657      -3.17965     -0.598849      0.212375      0.297164      0.334867      0.369732      0.401122      0.420989
 116   6 3094.1534    4.2226  1.9392 12.8899 -0.0003  0.0163   0.0336   0.0489    0.0465   0.0000   443.1225       3.83754       22.1393       1.61939      -2.31774     -0.311511      0.221500      0.310945      0.349731      0.389958      0.415453      0.437241
 116   7 3345.3022    3.3967  2.8524 13.1926  0.0000  0.0247   0.0379   0.0829    0.0401   0.0000   443.5949       5.20604       21.0692       2.45732      -1.73257     -0.782602      0.311024      0.454119      0.508266      0.566683      0.605385      0.630900
 117   0 1096.4171    0.0585  0.0852  9.1760 -0.0004  0.0135   0.0054   0.0237    0.0115   0.0000   436.6820      0.359426       22.7576     -0.600199      -3.68115      0.847345      0.167086      0.238725      0.281748      0.311865      0.315713      0.320640
 117   1 1594.9507    0.2749  0.4417  9.0905  0.0000  0.0090   0.0044   0.0234    0.0177   0.0000   439.4212     -0.172760       22.0581      0.174105      -3.33025     -0.133106      0.122457      0.166260      0.187647      0.208815      0.233566      0.240811
 117   2 1953.2016    0.6942  1.1087  9.6528  0.0000  0.0136   0.0075   0.0377    0.0447   0.0000   440.6442      0.282725       22.3224      0.747199      -4.19428     -0.330427      0.179619      0.242507      0.282401      0.318096      0.336068      0.355792
 117   3 2277.3374    1.2954  1.7062 10.7596  0.0000  0.0172   0.0125   0.0505    0.0478   0.0000   441.8466      0.912654       21.9897      0.778262      -3.14115    0.00651076      0.222009      0.313395      0.354262      0.398597      0.423005      0.449832
 117   4 2565.4897    2.1744  1.9166 11.9000  0.0015  0.0181   0.0216   0.0577    0.0480   0.0000   442.3157       1.47280       22.0393      0.589950      -2.51287     -0.596817      0.238999      0.335360      0.383602      0.426994      0.462178      0.484742
 117   5 2840.5874    3.3822  1.7258 12.5538 -0.0110  0.0156   0.0279   0.0461    0.0440   0.0000   442.7360       3.27109       22.3772       1.79187      -2.21743      0.347878      0.209683      0.289050      0.334153      0.364153      0.395933      0.420941
 117   6 3104.0558    4.2177  1.9245 12.9758 -0.0103  0.0161   0.0330   0.0489    0.0425   0.0000   442.8858       4.06259       21.8699       1.83459      -2.51927     -0.148593      0.214723      0.298546      0.342304      0.376797      0.402485      0.426696
 117   7 3356.0607    3.2887  2.9973 13.2897  0.0006  0.0262   0.0423   0.0950    0.0408   0.0000   444.1153       5.63654       20.4782       3.19863     -0.384662      -1.00787      0.331979      0.477815      0.536654      0.601216      0.639562      0.664433
 118   0 1101.0147    0.0634  0.0635  9.1350  0.0000  0.0102   0.0050   0.0161    0.0113   0.0000   436.9959      0.303478       22.2590     -0.428660      -3.94206      0.611584      0.137482      0.154843      0.211969      0.236995      0.260317      0.288828
[truncated: 102,045 more chars]
