# Supplementary material for: Global-Mode Analysis of Full-Disk Data from the Michelson Doppler Imager and the Helioseismic and Magnetic Imager
Source: Sol Phys. 2018 Jan 31;293(2):29. doi: 10.1007/s11207-017-1201-5 (PMC6566312; doi:10.1007/s11207-017-1201-5)
Supplement: Supplementary file 2 — (TAR 362.4 MB) [file 11207_2017_1201_MOESM2_ESM.tar › HMI/hmivw72d.7480]

   0  14 2093.4990    0.8521  0.5964  8.9568  0.0000  0.1038   0.1236   0.2486    1.3701   0.0000    -0.0000       0.00000       0.00000       0.00000       0.00000       0.00000       0.00000       0.00000       0.00000       0.00000       0.00000       0.00000
   0  15 2228.9085    1.1635  0.8072  9.5956  0.0000  0.1288   0.1702   0.3586    1.8424   0.0000    -0.0000       0.00000       0.00000       0.00000       0.00000       0.00000       0.00000       0.00000       0.00000       0.00000       0.00000       0.00000
   0  16 2362.7901    1.3024  1.1806 -0.6755  0.0000  0.1456   0.1749   0.5807 1000.0000   0.0000    -0.0000       0.00000       0.00000       0.00000       0.00000       0.00000       0.00000       0.00000       0.00000       0.00000       0.00000       0.00000
   0  19 2764.4164    2.7334  0.7080  7.1983  0.0138  0.1086   0.3671   0.2948    6.8691   0.0000    -0.0000       0.00000       0.00000       0.00000       0.00000       0.00000       0.00000       0.00000       0.00000       0.00000       0.00000       0.00000
   0  21 3033.8834    3.5828  1.3582  5.5007  0.0000  0.1480   0.4462   0.6183 1000.0000   0.0000    -0.0000       0.00000       0.00000       0.00000       0.00000       0.00000       0.00000       0.00000       0.00000       0.00000       0.00000       0.00000
   0  23 3303.6393    3.7877  0.7989 13.1617  0.0000  0.1428   0.6097   0.3567    1.1569   0.0000    -0.0000       0.00000       0.00000       0.00000       0.00000       0.00000       0.00000       0.00000       0.00000       0.00000       0.00000       0.00000
   0  25 3574.3597    2.7619  3.2582  8.3667  0.0000  0.2784   0.2037   1.1029   25.0291   0.0000    -0.0000       0.00000       0.00000       0.00000       0.00000       0.00000       0.00000       0.00000       0.00000       0.00000       0.00000       0.00000
   1  12 1885.0063    0.4584  0.5308  9.7722  0.0000  0.0692   0.0521   0.2077    0.1999   0.0000   450.6797      -35.5333       0.00000       0.00000       0.00000       0.00000       83.8107       47.5619       0.00000       0.00000       0.00000       0.00000
   1  13 2020.6601    0.6331  0.3084 10.3943  0.0000  0.0623   0.0866   0.1099    0.1807   0.0000   391.0321      -151.870       0.00000       0.00000       0.00000       0.00000       63.3412       46.8632       0.00000       0.00000       0.00000       0.00000
   1  14 2156.7525    0.9218  0.4038 10.6093  0.0000  0.0712   0.1086   0.1576    0.2255   0.0000   372.6302      -25.1347       0.00000       0.00000       0.00000       0.00000       94.7334       42.4570       0.00000       0.00000       0.00000       0.00000
   1  15 2291.8916    1.0525  0.6767 10.0681  0.0000  0.1091   0.1074   0.1790    0.7120   0.0000   392.0972       88.4267       0.00000       0.00000       0.00000       0.00000       156.592       62.7013       0.00000       0.00000       0.00000       0.00000
   1  16 2425.7486    1.5258  0.8213 10.2115  0.0000  0.0884   0.1326   0.1745    1.0136   0.0000   414.0526      -39.3251       0.00000       0.00000       0.00000       0.00000       113.675       59.4615       0.00000       0.00000       0.00000       0.00000
   1  21 3098.3606    3.9249  1.1658  5.1592  0.0000  0.1099   0.3748   0.3141 1000.0000   0.0000   436.8694       91.7139       0.00000       0.00000       0.00000       0.00000       128.037       79.6005       0.00000       0.00000       0.00000       0.00000
   1  23 3368.8006    2.4951  1.1751 13.7443  0.0000  0.1418   0.3814   0.5751    0.4900   0.0000   330.2984       52.0316       0.00000       0.00000       0.00000       0.00000       163.832       99.7857       0.00000       0.00000       0.00000       0.00000
   1  24 3504.3100    2.3076  1.1848 13.2369  0.0000  0.1622   0.2961   0.3625    0.4953   0.0000   538.4639       263.144       0.00000       0.00000       0.00000       0.00000       150.137       146.454       0.00000       0.00000       0.00000       0.00000
   2  12 1945.8250    0.4742  0.3494  9.9537  0.0000  0.0530   0.0609   0.1461    0.1590   0.0000   473.9110       44.2825       15.2808      -1.03242       0.00000       0.00000       41.2726       41.2576       14.4673       5.06476       0.00000       0.00000
   2  13 2081.9026    0.6065  0.6004 10.5159  0.0000  0.1011   0.0519   0.1498    0.1731   0.0000   504.9923      -52.1787       38.3426       1.20022       0.00000       0.00000       79.5112       70.8792       28.4605       13.0253       0.00000       0.00000
   2  14 2217.6702    0.9330  0.4549 10.5223  0.0000  0.0510   0.0781   0.1018    0.1947   0.0000   475.7143      -15.9523       36.1438       5.18170       0.00000       0.00000       32.7626       32.8837       14.4753       7.88696       0.00000       0.00000
   2  15 2352.2012    1.4196  0.7589 10.5073  0.0000  0.0677   0.0972   0.1479    0.5276   0.0000   391.0927      -1.66327       7.96557     -0.647853       0.00000       0.00000       47.3676       37.1002       26.1798       8.55429       0.00000       0.00000
   2  16 2485.9026    1.7497  0.8222 11.4898  0.0000  0.0675   0.1174   0.1839    0.3583   0.0000   492.2988       43.8854      -17.7851       2.12802       0.00000       0.00000       52.4826       41.0068       21.4952       7.81288       0.00000       0.00000
   2  21 3160.0045    3.5274  0.8511 13.1798  0.0000  0.0739   0.2371   0.1535    0.3393   0.0000   490.7451       23.7881       7.99241      -17.9110       0.00000       0.00000       43.1507       49.1168       22.4219       12.4791       0.00000       0.00000
   2  22 3295.3641    3.5030  1.0578 13.2531  0.0000  0.0908   0.2438   0.2145    0.4297   0.0000   497.4409       131.782       22.4397       15.0115       0.00000       0.00000       73.6593       60.1088       29.2993       9.94123       0.00000       0.00000
   2  23 3430.7909    3.0715  1.9614 12.6675  0.0000  0.1029   0.1799   0.3748    0.3845   0.0000   438.0850       12.5157      -10.4330      -1.75491       0.00000       0.00000       75.4169       59.3717       37.6910       12.6641       0.00000       0.00000
   2  24 3567.0905    2.5772  3.2080 11.4011 -0.0044  0.1365   0.1014   0.4050    0.3821   0.0000   377.3155       44.3292      -19.6996      -9.56043       0.00000       0.00000       109.402       82.0617       49.3995       16.4219       0.00000       0.00000
   3  12 2001.1717    0.5872  0.3280 10.1427  0.0000  0.0761   0.0466   0.0840    0.1341   0.0000   473.2348      -30.6354      -39.7339       10.2189       1.35957      -3.34259       19.9282       36.6565       16.7348       19.6498       5.38802       3.10704
   3  13 2137.7722    0.8709  0.4605 10.2991  0.0000  0.0413   0.0617   0.0962    0.1843   0.0000   410.5588      -20.5951       7.23134      -7.92919      -2.26003       1.26136       19.4719       20.5566       14.3652       8.98464       3.98618       1.33541
   3  14 2273.4466    0.9733  0.6240 10.7516  0.0000  0.0893   0.0669   0.1321    0.1842   0.0000   400.7926      0.537755       28.1598      -8.21354      -2.90345       1.49696       32.0620       39.5702       33.5453       11.5041       11.3331       3.13373
   3  15 2407.6782    1.2735  0.9278 10.8261  0.0025  0.0560   0.0751   0.1728    0.3472   0.0000   475.5061     -0.584849      -29.1220       2.09129       1.73919       1.08801       28.1496       27.0021       20.0101       11.3209       5.36385       1.67274
   3  17 2676.1734    2.4933  1.1428 -1.3182  0.0000  0.0678   0.1324   0.1628 1000.0000   0.0000   421.6239       58.0891      -12.9262      -18.8921       6.98380       1.37250       36.2820       36.1305       25.4999       14.1949       6.49077       2.06669
   3  18 2811.2894    3.2694  0.7146  2.3143  0.0000  0.0473   0.1643   0.0968 1000.0000   0.0000   403.7783       41.4933       42.5097       7.78193      -2.24912     -0.627128       20.0581       21.6421       16.8449       10.3333       4.92919       1.56698
   3  19 2947.0857    3.6379  0.9261 12.2761  0.0000  0.0642   0.1911   0.1404    0.4580   0.0000   359.9415       26.4720       52.4820       7.21377      -6.11599       2.16630       31.1648       30.8918       24.6197       10.5637       7.22804       1.87619
   3  20 3082.3153    3.8589  0.9196 12.4095  0.0000  0.0494   0.2106   0.1537    0.5073   0.0000   341.2875      -3.11077      -27.7621       23.9234      -2.52230      -1.42111       24.0937       23.3934       18.0119       10.0462       5.14920       1.48059
   3  21 3217.8639    3.5782  1.0674 13.2921  0.0000  0.0659   0.2015   0.1782    0.2778   0.0000   377.9365       18.8193       3.95350       7.22916      -3.60142       2.68193       34.7020       34.1888       23.3364       13.4513       5.85949       1.91282
   3  22 3353.4637    3.5789  1.6722 12.1377  0.0000  0.0768   0.1536   0.1998    0.4075   0.0000   487.5653       89.7658      -27.3558       26.3209      -12.3809       5.01017       37.0280       34.2144       26.9217       16.9522       7.26189       2.16263
   3  23 3489.5623    2.8107  2.5554 12.0179  0.0000  0.0995   0.1041   0.2740    0.2157   0.0000   477.5820       31.5530       24.5703       10.8558       4.72106       1.02117       48.6484       50.0313       36.4936       20.3535       10.0424       3.06131
   3  25 3762.8325    1.9265  4.7381 11.4117  0.0000  0.1522   0.0601   0.4598    0.1420   0.0000   439.1039       29.4106      -98.2684      -8.71597      -12.0724      0.228866       74.5024       71.8700       55.0636       33.5960       15.1597       4.50114
   4  11 1914.7215    0.4560  0.3571 10.1379  0.0000  0.0426   0.0370   0.0962    0.0894   0.0000   415.0192      -4.17964      -10.2468      -2.94917      -6.00839      -2.20496       13.8355       16.2062       13.4316       7.79289       5.05740       2.30148
   4  12 2051.6946    0.6503  0.5181 10.0870  0.0000  0.0406   0.0413   0.0988    0.1310   0.0000   436.4225       5.63999       7.43890      -1.55989       4.26044     -0.307828       18.8017       19.8873       14.7804       10.1635       5.72949       2.35085
   4  13 2188.3144    0.8813  0.6214 10.3015 -0.0030  0.0437   0.0473   0.1100    0.2129   0.0000   446.8140      -5.23051      -9.13026    0.00392599       5.48458      -2.07879       17.8812       17.9295       15.2083       10.2063       5.30318       3.12486
   4  14 2324.1074    1.4170  0.5342 10.5123  0.0024  0.0579   0.0861   0.1053    0.4531   0.0000   429.3331      -3.64886      -7.96724       6.19780      -3.57209      0.740051       18.7953       18.6398       17.9599       11.3041       8.47751       3.87284
   4  15 2458.4631    1.6484  1.1030  2.9063  0.0000  0.0681   0.0785   0.1801 1000.0000   0.0000   397.3184      -2.00944       24.3536       5.82279      -25.4219      -2.37473       24.0055       25.2996       25.1681       16.8119       9.45249       6.49896
   4  16 2593.0651    2.1445  0.9639 11.6829  0.0000  0.0611   0.1042   0.1678    0.5521   0.0000   425.4362      -2.36555       41.6802       1.35133      -20.6921       2.98201       19.6630       24.8950       16.8682       14.1420       7.91374       3.88957
   4  17 2728.4696    2.3205  0.7620 12.6726  0.0000  0.0665   0.1289   0.1259    0.2693   0.0000   459.3418      -35.1530       21.8298       10.5406       5.43379      -1.41426       27.9263       31.4417       24.0467       13.5125       7.89339       3.55381
   4  18 2864.2710    3.2975  0.7840 12.4457  0.0000  0.1001   0.1695   0.1244    0.3539   0.0000   458.2644      -1.10987       8.43292       2.09536       5.85164     0.0280718       57.8381       60.5197       40.8901       23.9521       10.0285       4.04283
   4  19 3000.1822    3.9621  0.9457  1.8647  0.0000  0.0460   0.2152   0.1381 1000.0000   0.0000   434.0751       35.2892       14.2770       14.5138      -2.00359      -5.87700       18.4167       19.6135       16.1186       10.3285       5.95304       3.30101
   4  20 3136.0397    4.0030  1.1538 -2.7618  0.0000  0.0523   0.1730   0.1384 1000.0000   0.0000   407.7908       11.8368       14.7206      -8.97796      -2.30779       2.67756       18.5749       20.3265       16.5449       12.5881       7.46863       3.70481
   4  21 3271.7212    3.5101  1.6479 12.2078 -0.0010  0.0720   0.1515   0.1851    0.6016   0.0000   460.2574       61.8419       5.69332      -20.9854      -14.1854     -0.193689       26.5089       27.0915       23.2866       17.7859       11.3245       5.14182
   4  22 3408.1947    3.0134  1.8666 12.7517  0.0000  0.0931   0.1268   0.2112    0.2469   0.0000   399.8661       30.7374       20.0416       4.84018     0.0615325      0.820903       30.4528       34.6488       29.5274       23.4622       13.2184       7.71324
   4  23 3544.7348    2.5571  2.9435 11.9601  0.0000  0.1079   0.0806   0.2613    0.1992   0.0000   399.3037       35.8805       20.5729       33.6987      -15.0034       7.20423       38.0467       41.2198       36.2108       26.4791       17.3122       7.91267
   4  24 3681.5006    2.1576  3.5835 11.8937  0.0000  0.1226   0.0705   0.3308    0.1535   0.0000   517.4733      -2.65140      -11.3696       26.8539      -10.3330      -8.75332       43.4714       48.2669       39.4266       30.0120       18.1452       8.54497
   4  25 3818.8219    1.7823  4.5488 11.4266  0.0000  0.1505   0.0541   0.3959    0.1454   0.0000   321.2492       13.2320       55.3413       20.3418       22.6387      -3.01334       51.1936       53.7091       50.1086       35.7978       23.0529       11.2100
   5  11 1960.6175    0.4932  0.3688 10.1034  0.0000  0.0338   0.0339   0.0731    0.0872   0.0000   441.5561      -13.7608       4.73393      -2.74286      -8.91931       2.49175       9.46939       9.66767       10.2907       7.39231       4.89990       3.17862
   5  12 2098.4023    0.7497  0.4845 10.2842  0.0000  0.0349   0.0435   0.0797    0.1064   0.0000   438.9155       4.19451       16.7894      -15.5800       1.00404      -1.94075       9.02397       11.5813       10.0375       8.06399       4.47109       2.85585
   5  13 2235.4096    1.0097  0.7358 10.5871  0.0000  0.0432   0.0510   0.1183    0.1455   0.0000   457.7719      -15.6518       4.08670      -2.28251       6.99190       1.24801       15.8286       17.7593       15.9510       10.8641       6.45784       3.65914
   5  14 2371.1874    1.4578  0.4650 11.1783  0.0000  0.0371   0.0794   0.0650    0.1388   0.0000   441.1827      -10.2504       22.5675       1.97607       13.0530       1.40736       13.5712       13.6787       12.6451       8.74778       5.83505       3.08231
   5  15 2505.9690    1.7743  0.8307 11.2571  0.0002  0.0424   0.0773   0.1032    0.2484   0.0000   445.4788       18.6561     -0.744556       5.25139     -0.111284      -8.51423       14.1193       15.4243       13.4855       10.0402       7.59430       4.58859
   5  16 2641.2719    2.2191  0.9178 11.1119  0.0029  0.0430   0.0899   0.1045    0.3913   0.0000   420.0677       13.5032       16.3745      -10.5035      -9.87316      -3.43174       12.6912       13.8778       12.1329       10.3495       6.74179       4.18130
   5  18 2913.7669    3.7764  0.8578  6.1810  0.0000  0.0569   0.2006   0.1203  235.8700   0.0000   435.2820       16.4980       8.58800       1.88100     -0.101000     -0.829000       14.7471       17.0622       13.6850       11.5006       8.82594       5.04313
   5  20 3186.2942    4.1033  1.3816  4.0748  0.0000  0.0649   0.1611   0.1760 1000.0000   0.0000   429.2960       17.8908      -2.93706       12.9239       9.40695       9.56056       19.7960       22.2945       19.1375       15.9408       10.4783       6.17414
   5  22 3459.4369    3.0064  2.3026 11.8764  0.0001  0.0852   0.0930   0.2589    0.4384   0.0000   428.9764       64.7123       14.6845       23.2352      -4.64532      -1.07155       25.0826       30.4376       26.0029       20.1805       13.5640       8.58771
   5  23 3596.6487    2.4031  3.4333 11.4207  0.0029  0.1095   0.0666   0.3034    0.2985   0.0000   388.8004       35.3578       37.1372       27.0979      -6.42774      -5.28714       29.6753       36.8582       32.1217       27.0134       17.9156       11.0064
   5  24 3733.9673    1.9673  4.0080 11.5089  0.0000  0.1308   0.0557   0.3475    0.1912   0.0000   424.5000       95.6046       55.5306       8.10088       4.41660      -9.85399       37.8343       43.7618       40.7797       31.6332       21.3944       13.4795
   5  25 3871.6393    1.7557  5.7928 10.7031  0.0000  0.1580   0.0381   0.4078    0.1762   0.0000   434.5244       103.338       39.7080       9.81769       24.4936       6.91209       44.4941       54.6389       46.7567       38.4927       24.9858       15.2154
   5  26 4009.8911    1.4390  7.7403 10.6179  0.0000  0.1940   0.0297   0.5299    0.1159   0.0000   385.5789      -37.8636      0.468734       16.1468      -26.4624       19.2550       53.6326       64.2506       58.7459       47.5170       31.0675       19.4488
   6   9 1727.8086    0.2648  0.3092  9.8283  0.0000  0.0475   0.0207   0.0833    0.0641   0.0000   429.6713      -14.7400       1.10731       3.47479       1.04376       1.11866       15.6911       17.0944       10.6433       12.6637       11.6067       9.32201
   6  10 1866.0675    0.4215  0.3763 10.0537  0.0000  0.0364   0.0257   0.0730    0.0759   0.0000   433.5398       1.98805       1.13225      -3.28569      -6.37256      -1.23157       11.8552       13.6765       12.2971       9.00149       6.10077       3.28653
   6  11 2004.0974    0.5003  0.3559 10.2053  0.0000  0.0402   0.0307   0.0650    0.0827   0.0000   443.1472      -10.7481       14.3355       6.00689       9.24860      -1.68365       11.2724       12.1425       9.66193       8.97256       7.15061       5.23086
   6  12 2142.4282    0.7514  0.6419 10.0962  0.0000  0.0356   0.0345   0.0949    0.1176   0.0000   422.0162       22.6272       7.98143      -1.37319       2.39493       2.47626       8.27130       11.0147       9.51049       7.78564       5.28128       3.45142
   6  13 2279.8369    1.0226  0.7454 10.8345  0.0000  0.0413   0.0461   0.0948    0.1338   0.0000   439.9939       2.71570     -0.769396       13.1567       9.59958      -2.22738       10.1797       11.8976       11.2701       9.89208       6.00368       4.60049
   6  14 2415.5548    1.3683  0.9494 11.1918  0.0004  0.0438   0.0561   0.1076    0.1494   0.0000   423.5088      0.819496       14.7154      -6.38065      -3.89641      -1.10502       11.6982       13.5083       11.8119       9.99276       7.58067       5.06239
   6  15 2551.1210    1.8909  0.6931 12.0391  0.0000  0.0407   0.0839   0.0827    0.1227   0.0000   417.3922       26.2879       4.30366      -6.59340       3.24665      -1.17513       10.4967       12.0074       11.9857       9.21323       6.28615       4.24394
   6  16 2687.1227    2.3231  0.9550 12.0970  0.0013  0.0443   0.0954   0.1238    0.1668   0.0000   449.1371      -5.59484       10.1527       14.9882       8.28355       4.47924       10.0309       10.5283       11.9935       8.76140       6.69313       4.47977
   6  17 2823.8327    2.8023  0.9610 12.4247  0.0000  0.0455   0.1060   0.1010    0.1790   0.0000   436.4637      -15.0924       11.7124       24.5362      0.746404      -1.65407       10.4655       12.7166       11.9885       10.6520       7.04870       4.89853
   6  18 2960.6971    3.5091  0.8091 12.8095  0.0000  0.0463   0.1459   0.0952    0.2021   0.0000   441.4161       13.0926       4.81970       21.0623       1.45116      -7.51569       15.5508       20.0562       16.3374       12.0675       7.89480       4.38527
   6  19 3097.3876    3.8804  0.8150 13.0338  0.0000  0.0378   0.1677   0.0996    0.2102   0.0000   420.2299       20.3335       18.9303       2.98849       5.52931       3.43997       8.94217       11.4115       9.92685       8.79842       5.82740       4.00734
   6  20 3234.0542    3.6964  1.2479 12.6951  0.0000  0.0526   0.1400   0.1234    0.3995   0.0000   435.7623       35.6002       11.1540       1.41452      -8.35991      -8.80567       13.3885       14.9802       13.4413       11.5128       9.38098       7.32738
   6  21 3371.1208    3.3874  1.8177 12.0940  0.0000  0.0685   0.0969   0.1617    0.3766   0.0000   428.7389       1.28172      -21.5113       25.8172       14.5288       5.37161       15.2615       18.6994       17.8963       14.6964       11.3391       7.14393
   6  22 3508.6217    2.9201  2.3836 11.7723  0.0000  0.0833   0.0797   0.2162    0.3374   0.0000   425.6781       2.86216       14.0732      -10.9734      -5.02967      -7.27045       18.4631       25.2434       21.2940       19.7411       12.4874       8.82815
   6  23 3646.1996    2.3844  3.6493 11.4824  0.0128  0.1047   0.0594   0.3131    0.1985   0.0000   419.2312       39.7374       3.05811      -24.3313      -3.85250      -2.04946       25.3330       30.6270       28.0713       24.2643       17.8725       12.0217
   6  25 3922.0893    1.5834  6.8389 10.9202  0.0000  0.1669   0.0326   0.4681    0.1084   0.0000   458.1172       70.6128       54.2101      -34.1505       2.04108      -20.9633       39.7948       46.6485       47.2168       38.3726       28.7472       19.9383
   7   7 1483.4049    0.1577  0.1122  9.7871  0.0000  0.0407   0.0200   0.0458    0.0479   0.0000   431.3725       5.16036       9.30131     0.0715798      0.890192       4.75148       7.75060       12.9100       14.0182       7.49626       6.15103       4.69023
   7   9 1767.6645    0.2858  0.2427  9.8185  0.0000  0.0219   0.0206   0.0619    0.0602   0.0000   432.2989      -6.81739       14.4177      -7.81672      -4.22979      0.485633       5.08004       5.37218       5.17138       4.93620       3.74603       2.44246
   7  10 1906.8746    0.4677  0.3373 10.0685  0.0000  0.0272   0.0281   0.0590    0.0702   0.0000   440.3831      -15.7418       5.22851       3.55334     -0.923860     -0.179617       6.51197       7.53936       6.77103       5.43594       4.35161       4.16623
   7  11 2045.7845    0.6677  0.5387 10.0833  0.0000  0.0420   0.0342   0.0844    0.0955   0.0000   437.3380       6.98878      -3.34654       2.14055      -8.93798      -2.56040       6.47414       10.5906       8.39474       6.90415       5.71954       3.68000
   7  12 2184.5498    0.8900  0.5805 10.5327  0.0000  0.0325   0.0396   0.0736    0.1059   0.0000   434.7745       12.4981       6.75545      -3.14135       2.24732       1.46615       7.56231       8.67584       8.47482       8.55995       5.59397       3.61120
   7  13 2322.2375    1.1932  0.6891 10.7217  0.0000  0.0334   0.0460   0.0784    0.1354   0.0000   439.3665       5.56321       7.85084      -11.8417       3.44352       1.21871       7.59922       9.07070       8.39359       7.60880       5.42579       3.97388
   7  14 2458.1806    1.6064  0.8301 11.2096  0.0000  0.0391   0.0583   0.0880    0.1523   0.0000   434.6173     0.0135520       21.4452      0.706198      -1.22561      -7.92781       8.68542       9.78861       9.84750       7.96608       6.80548       4.69257
   7  15 2594.3171    2.0254  0.9156 11.4393  0.0000  0.0419   0.0714   0.0960    0.1899   0.0000   449.6401       2.14446       6.91443       17.1998       1.79094       6.00267       10.5087       12.2489       10.8301       9.10213       6.93323       5.50012
   7  16 2731.1653    2.5792  0.7448 12.5836  0.0000  0.0379   0.1032   0.0892    0.1280   0.0000   453.7221       3.77581       2.88106       5.73363       6.25758       4.38432       8.77834       9.81957       8.23825       8.17441       6.74977       4.89076
   7  17 2868.3240    3.0259  0.7058 13.0618  0.0000  0.0361   0.1203   0.0777    0.1239   0.0000   447.6000       20.3662       19.6282      -4.61649       8.32767      -5.28448       7.59162       8.76262       8.62167       7.15774       6.40528       4.25192
   7  18 3005.7306    3.8575  0.8167 13.0921  0.0000  0.0337   0.1505   0.0894    0.1480   0.0000   439.0278       8.25552      -2.17700      -2.37261       9.31146      -1.14287       7.47609       8.79393       7.97304       7.72852       5.42633       3.83686
   7  19 3142.8123    3.9066  1.0226 12.8549  0.0000  0.0510   0.1328   0.0966    0.1997   0.0000   449.9529       11.0299       1.72998       8.03346     -0.440961      -3.12452       14.7891       17.8333       15.7264       12.0911       8.92063       5.70778
   7  20 3279.9160    3.6407  1.2915 13.0799  0.0000  0.0483   0.1217   0.1244    0.1686   0.0000   439.0105       20.4276       15.6475       4.15298       2.04139      -10.0992       9.85422       12.4736       11.5726       10.4566       7.86387       5.87079
   7  21 3417.5772    3.2431  1.7327 12.5390  0.0007  0.0593   0.1002   0.1416    0.1963   0.0000   464.0703     -0.123576       17.0332       4.29853       7.88130       4.31483       12.9041       15.7438       14.0500       13.4578       9.90567       6.98547
   7  22 3555.3000    2.6934  3.0761 11.5780  0.0096  0.0817   0.0589   0.2100    0.1826   0.0000   459.4353       20.9220      -4.14261       6.21616      -4.71505       6.06814       18.1612       21.8417       21.6339       17.7257       14.1744       10.1076
   7  23 3693.6401    2.2520  3.8877 11.2967  0.0000  0.0993   0.0448   0.2560    0.1541   0.0000   445.2437       42.8821       8.34252      0.643782       10.6972      -4.96370       19.9880       23.5246       24.1816       21.1244       16.1709       11.3403
   8   9 1806.1733    0.3849  0.2681  9.9960  0.0000  0.0208   0.0243   0.0563    0.0640   0.0000   443.7512       3.20144      -3.07847       16.1834       1.37100      -4.11338       4.42726       5.17171       4.60300       3.91329       4.13685       3.54305
   8  10 1946.0372    0.5178  0.3852 10.1089  0.0000  0.0234   0.0263   0.0599    0.0780   0.0000   434.5819      -1.41192       9.44358      -7.16677       2.77523       4.03666       4.59028       5.56488       5.76349       5.36315       4.17833       2.65673
   8  11 2086.1733    0.6749  0.6325 10.1561  0.0000  0.0326   0.0285   0.0809    0.0933   0.0000   428.7427      -19.8625      -5.99271      -19.6249      -1.40762      -1.69799       6.38142       7.25097       7.75253       6.95454       5.24056       3.86106
   8  12 2225.1440    0.9857  0.6507 10.6313  0.0000  0.0319   0.0402   0.0781    0.1052   0.0000   442.6134      -2.47001       6.58486       5.05066       16.2853      -5.47645       5.94418       6.74615       6.20535       6.12395       5.06578       3.86542
   8  13 2362.8516    1.3430  0.7570 10.9725 -0.0003  0.0369   0.0514   0.0838    0.1292   0.0000   441.7654     -0.731813       13.2484       8.84650     -0.708330       4.24205       9.02912       12.3944       11.0462       9.57752       6.70238       4.51799
   8  14 2499.4145    1.6885  0.7235 11.7387  0.0000  0.0427   0.0662   0.0845    0.1202   0.0000   425.4219       11.4618       20.5146     -0.324430      -2.73077       1.45903       10.6206       13.4349       11.6295       9.57105       6.67548       4.95667
   8  15 2636.1866    2.1585  0.9023 11.7976  0.0000  0.0367   0.0711   0.0851    0.1503   0.0000   450.3846       8.96250       7.61376       1.24319       6.42954      -3.75578       6.53978       8.24723       8.13375       7.60714       5.82413       4.43898
   8  16 2773.7937    2.7448  0.8682 12.1218  0.0025  0.0336   0.0900   0.0820    0.1693   0.0000   442.2719      0.337134       7.17787       8.87537      -2.18690      0.369463       6.94733       8.21966       7.66372       6.90849       6.11566       4.35802
   8  17 2911.6473    3.3200  0.9685 12.8132  0.0000  0.0381   0.1072   0.0950    0.1531   0.0000   439.6221       9.32919     -0.342206       6.49327      -1.58154      0.282772       6.86391       8.42995       8.32955       7.52372       6.06310       4.77476
   8  18 3049.2131    3.8970  0.7532 13.3510  0.0000  0.0321   0.1433   0.0834    0.1162   0.0000   436.4063       8.47162       13.8630      -14.6135       2.91680     -0.758574       6.50246       7.85168       7.82579       6.64744       5.29315       4.25394
   8  19 3186.8314    3.5278  1.1200 13.4905  0.0000  0.0443   0.1150   0.1235    0.1291   0.0000   442.7916      -5.02237       11.3962     -0.629985      0.986907       7.86632       8.60243       10.3747       10.1682       9.00783       7.19182       5.87791
   8  20 3324.4059    3.3134  1.4038 13.1190 -0.0027  0.0520   0.0959   0.1245    0.1152   0.0000   419.9719       57.5430       35.7746      -31.9649       18.6609     -0.823861       9.31256       11.6388       11.4572       10.1701       8.21230       6.46416
   8  21 3462.4824    2.9468  2.0434 12.3885  0.0000  0.0604   0.0741   0.1571    0.1282   0.0000   448.2106       32.9886       20.1397       4.29365       6.21788       6.63974       11.7882       13.3378       12.9263       12.1679       10.2086       7.96267
   8  22 3601.0679    2.4821  2.8194 11.8962 -0.0011  0.0759   0.0567   0.1885    0.1263   0.0000   457.8674       23.8344      -4.21438       5.38928       17.8523      -11.2862       14.1546       17.4509       16.7032       15.3457       12.4694       9.38281
   8  23 3739.3614    1.9756  4.3162 11.5746  0.0046  0.1006   0.0388   0.2785    0.0966   0.0000   430.2405       61.3102      0.530762      -19.4423       4.76528       8.04474       19.0595       23.8056       23.6075       20.9999       16.4262       12.7296
   8  25 4017.6311    1.3847  7.1386 10.8622 -0.0008  0.1525   0.0233   0.4255    0.0718   0.0000   402.2244       20.7939       8.49211       38.1485      -27.6055      -25.8909       27.1090       34.3131       33.4220       30.7566       25.1757       18.7934
   9  10 1984.1861    0.6075  0.3617 10.1505  0.0000  0.0233   0.0366   0.0714    0.0847   0.0000   446.0102       5.18827       9.48292      -1.53167     -0.426356      -1.74519       4.10500       4.88284       5.07994       4.84053       3.58889       2.55355
   9  11 2125.1245    0.7819  0.4831 10.4178  0.0000  0.0246   0.0326   0.0561    0.0978   0.0000   440.8302      -13.7699       10.1067   -0.00205439      -10.7992       4.42784       4.14985       5.02330       5.21709       4.88868       3.92601       2.94556
   9  12 2264.4861    1.0627  0.6057 10.8078  0.0000  0.0258   0.0424   0.0699    0.0998   0.0000   444.9828       7.25224       14.5615       5.21631      -2.45910      -4.96015       4.60299       5.42447       5.43922       5.13281       4.24172       3.53086
   9  13 2402.3323    1.3747  0.8702 11.2010  0.0000  0.0364   0.0468   0.0894    0.1151   0.0000   430.2590       2.64478       3.28446      -10.8733       1.93080       13.6092       7.45503       8.62606       9.51335       8.39732       6.76358       5.22012
   9  14 2539.5264    1.8164  0.8369 11.6137  0.0000  0.0331   0.0611   0.0842    0.1274   0.0000   443.3363       8.85749     -0.760993       1.43530       6.63684       2.63374       6.32860       7.81235       7.14371       6.65729       5.46199       4.40554
   9  15 2677.0783    2.3568  0.8792 11.9969  0.0000  0.0343   0.0763   0.0803    0.1290   0.0000   437.3488       9.19130       12.3734     -0.785693      0.936204     -0.155632       5.78765       7.06993       7.49750       6.51543       5.39511       4.21751
   9  16 2815.2523    3.1157  0.6367 12.6017  0.0000  0.0262   0.1172   0.0658    0.1130   0.0000   432.7966       7.65775       9.27595       4.32777       1.05199       2.59531       4.44822       5.66162       5.28732       5.58116       4.06084       3.14681
   9  17 2953.6014    3.5569  0.8493 12.7857  0.0000  0.0313   0.1180   0.0827    0.1485   0.0000   458.7341       11.8333       8.42290      -7.63863      0.296602      -2.37674       5.86272       7.73133       7.25338       6.32237       5.14285       4.28865
   9  18 3091.5764    3.7741  0.8795 13.2793  0.0000  0.0337   0.1273   0.0834    0.1351   0.0000   444.9722       22.6818       11.4704       7.83143      0.514548       2.68384       6.40232       7.40196       7.10934       6.83274       5.55531       4.58337
   9  19 3229.5651    3.6966  1.1116 13.5509  0.0000  0.0422   0.1197   0.1110    0.1219   0.0000   434.3466       1.57199       17.8531       3.35697      -1.21177       3.26209       7.45690       8.81877       8.12212       7.35816       6.91350       5.56536
   9  20 3367.7344    3.0999  1.6812 13.1032  0.0000  0.0532   0.0819   0.1424    0.0941   0.0000   438.6732       32.7237       17.3329      -5.06623      -1.98863     -0.176814       8.25784       10.9874       10.2281       9.62878       8.30599       6.36996
   9  21 3506.2745    2.5981  2.3221 12.7006  0.0000  0.0678   0.0617   0.1753    0.0776   0.0000   421.7820       35.1071       17.7608      -5.45243       1.08052      -6.48632       10.6992       13.9056       13.3054       12.4446       10.4113       8.46247
   9  22 3645.2732    2.1904  3.5238 12.0371  0.0000  0.0807   0.0445   0.2296    0.0692   0.0000   422.6663       16.7985      -31.3282       13.2804      -17.1488      -16.9360       13.6312       17.2156       16.9860       15.1215       13.2282       10.7143
   9  23 3784.2516    1.7924  4.8130 11.5784  0.0000  0.1009   0.0325   0.2929    0.0695   0.0000   415.1319       34.9293      0.271539      -11.1467       17.9354       15.6464       16.9393       20.4156       20.4699       19.5033       16.1799       13.2397
   9  24 3923.5904    1.4928  6.4241 11.1491  0.0000  0.1288   0.0246   0.3753    0.0631   0.0000   393.5430       43.7276       36.0043       5.39558      -14.7544      -1.56584       21.3972       26.5803       27.5205       24.6965       20.6476       16.7318
   9  27 4342.6084    0.8893 11.4165 10.4893  0.0000  0.2307   0.0169   0.6756    0.0513   0.0000   477.0249       12.1064       28.8814      -31.2883      -20.6355       28.1774       37.0706       47.3608       47.3954       45.0673       36.4908       29.5418
  10   6 1443.4312    0.1177  0.0566  9.8744  0.0000  0.0219   0.0199   0.0409    0.0389   0.0000   435.3387      -3.87067       12.2377      -3.32703       7.06679       1.60781       5.15159       6.35073       4.99120       3.56149       4.28747       3.65527
  10   7 1592.8997    0.2162  0.1398  9.8492  0.0000  0.0176   0.0192   0.0436    0.0428   0.0000   437.7793     -0.868117       14.6887       2.16946      -4.79300      0.277722       3.47473       3.63762       3.65104       3.38976       3.01127       2.25925
  10   9 1880.0070    0.4470  0.3874  9.9102  0.0000  0.0241   0.0215   0.0577    0.0629   0.0000   435.8748      -1.37559       8.75279       2.98293      -2.48596       2.13865       3.59618       4.24957       5.01937       4.18496       3.54779       3.05242
  10  10 2021.4406    0.6348  0.5334 10.0326  0.0000  0.0254   0.0248   0.0614    0.0907   0.0000   440.1643      -9.82357       16.6789      -1.65454     -0.210670      0.479161       3.87446       4.60935       4.09725       4.65540       3.66515       3.56788
  10  11 2162.9395    0.8483  0.6303 10.4400  0.0000  0.0288   0.0357   0.0787    0.1353   0.0000   437.0131      -4.31903       9.52491     -0.322931      -2.37363      -8.20710       4.78301       6.01467       6.01746       5.29980       4.44480       3.72269
  10  12 2302.8274    1.1929  0.7985 10.5029  0.0000  0.0338   0.0390   0.0756    0.1934   0.0000   439.0701       3.69498       14.0755   -0.00441582      0.116831      -3.57999       4.67969       5.97119       6.02514       6.03492       4.64529       3.94138
  10  13 2440.8082    1.4273  0.9270 11.4060  0.0000  0.0354   0.0466   0.0925    0.1254   0.0000   446.9381       6.24118       21.9255      -2.12695      -2.38994      -3.41698       5.31509       7.33863       6.98229       6.50220       5.19612       4.58098
  10  14 2578.7341    1.9370  0.7622 12.0840  0.0000  0.0323   0.0646   0.0678    0.1011   0.0000   434.0873      -5.15016       19.3188      -4.73799      -5.72646      0.862861       4.82401       6.37454       6.03861       5.76596       5.35859       4.03275
  10  15 2717.0202    2.3674  0.9086 12.2192  0.0000  0.0317   0.0739   0.0828    0.1229   0.0000   439.8240       11.4305       6.56615       10.6504       9.15837       5.13757       5.03793       6.05442       5.89419       5.80074       4.93331       4.11529
  10  16 2855.7298    3.0072  0.7384 12.7908  0.0000  0.0290   0.1042   0.0756    0.1081   0.0000   443.6213       16.0471       7.64957      -6.79102       4.98024   -0.00792928       4.04287       5.60046       4.77659       5.12071       4.22798       3.55219
  10  17 2994.5744    3.5885  0.9063 12.8111  0.0000  0.0322   0.1096   0.0762    0.1450   0.0000   445.7331       18.8459       11.3825      -2.23615       1.35602      -3.23516       5.09519       6.04563       5.84599       5.82787       5.27932       3.93267
  10  18 3133.0084    3.7173  1.0253 13.1988  0.0000  0.0403   0.1130   0.0941    0.1328   0.0000   440.7717       9.93446       7.07101      -8.15059       7.34943       7.07915       6.90464       7.10108       6.62333       7.51314       6.25897       4.93882
  10  19 3271.4251    3.8460  1.2788 12.9659  0.0018  0.0417   0.1048   0.0994    0.1547   0.0000   448.8407       25.9483       11.1834       7.17204      0.804429      -5.09515       6.36152       8.54339       8.24009       7.56449       6.70488       5.21995
  10  20 3410.3136    3.0468  1.9017 12.6449  0.0014  0.0522   0.0722   0.1336    0.0968   0.0000   417.7008       13.2870       17.4191      -6.78054      0.717087       1.41144       7.97926       10.1582       9.51087       9.49338       8.22055       6.67875
  10  21 3549.2474    2.4674  2.7177 12.5803  0.0000  0.0684   0.0533   0.1931    0.0678   0.0000   439.7975       25.4107       26.9111       4.05708      -9.24339       6.52269       10.3299       13.6756       13.2282       12.5368       10.5684       8.51588
  10  23 3828.1307    1.6541  4.8995 11.6927  0.0000  0.1068   0.0313   0.2896    0.0585   0.0000   418.4150       18.7511       18.6032       27.0683      -14.6672      -5.74919       15.2897       20.1600       19.8137       18.9992       16.4533       13.1904
  10  24 3967.8655    1.4559  6.5451 11.1068  0.0003  0.1233   0.0237   0.3480    0.0599   0.0000   424.7158       10.8678       27.8031      -12.2512      -41.1437       4.25832       18.5862       23.9067       24.0714       23.2961       19.6110       15.9039
  10  27 4387.9351    0.7842 12.9485 10.4972  0.0000  0.2694   0.0163   0.8053    0.0483   0.0000   418.3996      -54.5170       115.893      -35.5066      -29.8275       4.20904       38.8870       49.1668       51.1312       48.8705       41.0273       33.9285
  11   6 1477.1787    0.1594  0.0996  9.8066  0.0000  0.0205   0.0162   0.0309    0.0385   0.0000   444.6133      -4.68764       10.3896      -1.32744      -4.01342       2.86109       2.52900       4.16956       3.27343       2.57448       3.20077       3.38841
  11   8 1772.2296    0.3371  0.3086  9.8578  0.0000  0.0232   0.0177   0.0494    0.0525   0.0000   430.9504      -3.47104       8.79779       1.63045      0.400963       1.04515       3.68336       4.41727       4.51917       4.33893       3.65774       3.26259
  11   9 1915.4217    0.4692  0.3719 10.0171  0.0000  0.0282   0.0211   0.0458    0.0568   0.0000   434.7317       4.96610       4.83549       1.42993      -3.75337       2.77042       5.03929       7.51172       6.71415       6.64054       5.48984       4.40234
  11  10 2057.9636    0.6819  0.6130 10.1011  0.0000  0.0318   0.0247   0.0668    0.0813   0.0000   429.9573       1.08082       7.52609    -0.0334125    -0.0536579      0.826035       3.66951       5.51627       4.63077       5.00710       4.18090       3.45767
  11  11 2199.8165    0.9055  0.6107 10.5797  0.0000  0.0263   0.0322   0.0647    0.1002   0.0000   434.8324       2.97524       14.2226       6.03593      -5.47919      -3.28291       3.78779       4.54903       4.32207       4.54251       3.81704       3.05544
  11  12 2340.0383    1.1855  0.8031 11.0112  0.0000  0.0348   0.0424   0.0752    0.1749   0.0000   438.9714       3.29965      -4.56529      0.427502      0.225721       1.52470       4.73856       5.93985       5.57035       5.47291       5.01042       4.36433
  11  13 2478.4917    1.7528  1.0460 10.3309  0.0000  0.0319   0.0495   0.0844    0.4505   0.0000   435.8068       2.48181       17.3712      0.270607       11.0079      -4.50294       4.63149       5.54325       5.62799       5.24784       4.77687       3.92005
  11  14 2617.0122    2.1627  0.8278 11.9499  0.0000  0.0278   0.0660   0.0722    0.1382   0.0000   440.2388       1.75438       11.6463     -0.112963       8.12834    -0.0917953       4.12469       5.16978       5.21120       5.05998       4.63657       3.68830
  11  15 2756.2340    2.8388  0.7876 12.4578  0.0000  0.0266   0.0924   0.0705    0.1148   0.0000   438.0678      -7.97528       15.7498     -0.221786       2.94082     -0.690751       3.91748       4.80750       4.66824       4.73174       4.14996       3.38232
  11  16 2895.4463    3.2472  0.8273 13.0566  0.0000  0.0288   0.1029   0.0742    0.1012   0.0000   429.4680       14.7775       10.7962       7.69561       8.51144       4.87093       4.04039       5.07540       4.94856       5.14718       4.42276       3.55235
  11  17 3034.6237    3.6898  0.8104 13.2092  0.0000  0.0299   0.1149   0.0725    0.1089   0.0000   440.6755       22.4874       12.7930       4.52558      -1.01271      -5.13657       3.92692       5.42725       4.67559       4.96959       4.47664       3.75254
  11  18 3173.5628    3.9161  0.9752 13.2584  0.0000  0.0326   0.1138   0.0829    0.1244   0.0000   438.9626       17.5188       10.6198      -6.43898      -9.76881      -8.90378       4.97006       6.51933       6.04533       5.62416       5.27143       4.32036
  11  19 3312.4333    3.5072  1.4035 12.8798 -0.0030  0.0408   0.0871   0.1062    0.1153   0.0000   438.9010       29.8473      -3.34906      -1.49018       3.27125     -0.186928       5.59801       7.60871       6.87148       7.05265       5.95295       5.07958
  11  20 3451.8172    3.0595  2.2538 12.2513  0.0000  0.0512   0.0606   0.1294    0.0880   0.0000   441.8233       2.02119       9.93136       12.7862      -4.00436      -8.90739       7.42944       9.27096       9.36752       8.95096       8.01251       6.38583
  11  21 3591.2725    2.3976  3.0511 12.1639  0.0000  0.0652   0.0456   0.1778    0.0676   0.0000   446.5272       9.70927      -5.18181      -2.81611      -3.03927     -0.436444       8.99266       11.1256       11.8668       11.2816       9.62607       8.16200
  11  22 3730.9454    1.9449  4.2148 11.8751  0.0000  0.0841   0.0342   0.2283    0.0555   0.0000   406.5156      -2.74007       24.6520      -3.38042       9.82030      -8.77319       11.3478       14.8803       14.7587       14.7379       12.3961       10.7318
  11  23 3870.7096    1.6129  5.3782 11.4398  0.0000  0.1023   0.0271   0.2810    0.0573   0.0000   460.5527       57.6207       29.2533      -34.3707       8.87939      -13.5328       14.1096       18.6070       18.6940       17.6548       15.6725       12.8402
  11  24 4010.9746    1.3602  6.9956 11.1045  0.0000  0.1251   0.0216   0.3608    0.0535   0.0000   501.3198       46.0870       27.4314      -5.13021      -4.42963      -17.5745       17.1652       21.3247       21.5533       21.2792       18.6859       15.6593
  11  26 4291.9184    0.9501 11.1769 10.6319  0.0000  0.1981   0.0162   0.5896    0.0454   0.0000   388.2528       10.9422       78.5338      0.600938       28.7035      -40.7104       26.3085       32.9942       34.9255       32.9148       29.3372       24.7147
  11  27 4432.4108    0.7733 13.2437 10.4849  0.0000  0.2599   0.0154   0.7643    0.0443   0.0000   456.2844       71.4246       66.1647      -11.3178      -77.4902      -14.3165       34.3956       43.9616       45.3412       43.1234       39.2557       32.5127
  11  28 4573.8911    0.5657 13.3705 10.4174  0.0000  0.3373   0.0150   0.9649    0.0418   0.0000   455.0000       53.0918       109.556      -23.9644       6.04120      0.610591       44.8154       56.9810       60.3837       57.3769       49.7544       42.3003
  12   7 1660.2624    0.2695  0.2010  9.7885  0.0000  0.0175   0.0162   0.0367    0.0431   0.0000   432.4611      -4.14770       15.9209      -2.92363      -3.44734      0.404192       2.88806       3.31812       3.12799       2.77024       2.53817       2.16245
  12   8 1805.7796    0.3691  0.3970  9.8548  0.0000  0.0251   0.0162   0.0517    0.0541   0.0000   439.6951      -7.12600       9.29460      0.298979     -0.173539     0.0735464       3.10888       4.31206       4.21685       4.11278       3.71755       3.08817
  12  10 2093.6255    0.7027  0.5542 10.2746  0.0000  0.0241   0.0252   0.0594    0.0725   0.0000   436.9374       1.11894       14.4607      -10.2230     -0.377898       4.22194       3.23156       3.62785       3.34464       3.70949       3.43593       2.92715
  12  11 2235.8530    0.9285  0.6959 10.7696  0.0000  0.0278   0.0316   0.0723    0.0808   0.0000   435.4812       5.85169       14.9700      -8.32469     -0.135653       2.51092       3.09802       4.49059       3.94907       4.16887       3.83467       3.12176
  12  12 2376.3125    1.2939  0.9035 10.9349  0.0000  0.0306   0.0397   0.0825    0.1614   0.0000   436.5170      -2.12306      -1.19208       2.94256      -1.26856      -5.33699       4.08724       4.83060       5.22884       5.13043       4.42670       3.66974
  12  13 2515.4638    1.7849  0.9136 11.4809  0.0000  0.0301   0.0571   0.0854    0.2120   0.0000   440.3043       2.99216       15.7325       7.29133       1.75563      -3.90344       3.88105       4.64294       4.90956       4.48134       4.26264       3.81771
  12  14 2654.6538    2.1863  0.8828 11.9700  0.0000  0.0338   0.0674   0.0742    0.1997   0.0000   439.6940       10.3133       10.7173      -1.27502       5.58802       2.04611       4.00218       5.18485       5.76697       5.18097       4.54212       4.09815
  12  15 2794.5452    2.9364  0.8170 12.3496  0.0000  0.0263   0.0875   0.0680    0.1525   0.0000   438.1889       7.25885       14.9520       2.28129       3.94735     -0.884630       3.55903       4.62705       4.22494       4.21331       4.04445       3.39427
  12  16 2934.4071    3.4051  0.7389 13.2926  0.0000  0.0283   0.1053   0.0630    0.0958   0.0000   439.1328       15.6775       16.1011      0.842983      -4.02670      -3.12120       3.69587       5.18398       4.91150       4.83314       4.40321       3.63957
  12  17 3073.8900    3.7668  0.7349 13.3473  0.0000  0.0263   0.1157   0.0621    0.1036   0.0000   439.6152       7.47233       3.86960      -6.86099       1.15104     0.0890283       3.38463       4.25807       4.31484       4.16190       3.62819       3.34555
  12  18 3213.3308    3.7397  1.0928 13.4208  0.0000  0.0347   0.1022   0.0887    0.1057   0.0000   430.3156       11.6748       20.6249      -5.31513      -7.66971      0.909393       4.12359       5.55301       5.16577       5.54367       4.71130       3.92191
  12  19 3352.7911    3.2900  1.5789 12.7365  0.0000  0.0411   0.0745   0.1065    0.1037   0.0000   440.5587       20.4908       22.9069       6.35091       17.6824      -3.05040       5.68013       6.99420       7.10073       6.92824       6.39676       5.28254
  12  20 3492.5281    2.7485  2.3474 12.1836  0.0011  0.0510   0.0528   0.1307    0.0819   0.0000   439.4991       12.1113       21.7228      -3.80249       15.6463       2.92372       6.59991       8.36421       8.66901       8.72746       7.32040       6.34518
  12  21 3632.5073    2.3158  3.1893 11.8473  0.0000  0.0630   0.0402   0.1647    0.0678   0.0000   434.4593       23.7183       25.1821       2.90327       20.4468       3.45117       7.77080       9.80732       10.2095       10.0446       8.78387       7.50415
  12  22 3772.6659    1.8715  4.7685 11.6095  0.0000  0.0852   0.0295   0.2226    0.0551   0.0000   449.7403       12.7017       17.1915       6.71653      -11.1762       7.18898       10.7542       13.5636       14.0330       13.8775       12.0543       10.7013
  12  25 4194.4838    1.0163  9.4463 10.7478  0.0000  0.1635   0.0167   0.4840    0.0493   0.0000   445.6109       22.1312       59.4364       48.8164       5.45451      -29.0356       19.9549       25.5727       26.2848       26.4737       23.0153       20.0770
  12  27 4476.6512    0.6986 13.1537 10.4761  0.0000  0.2630   0.0149   0.7709    0.0431   0.0000   431.7088       35.8924       19.0015      -13.3618      -22.1998       26.0825       32.2815       41.0231       43.9969       42.6560       37.1628       32.9710
  12  29 4758.9362    0.4594 21.0228 10.2099  0.0012  0.5737   0.0089   1.3759    0.0297   0.0000   480.2349      -161.829       95.8145      -75.4157       29.2390       9.26931       68.5821       92.2283       94.6879       92.4274       84.2049       69.1906
  13   5 1382.3686    0.1272  0.1207  9.8935  0.0000  0.0211   0.0138   0.0600    0.0351   0.0000   437.7267      -4.14567       13.0850      0.459406       1.56006       1.90617       2.08307       3.94241       3.39628       2.62585       2.96831       2.75923
  13   6 1541.1343    0.1615  0.0945  9.9019  0.0000  0.0141   0.0172   0.0349    0.0350   0.0000   437.8325      -1.98953       14.0950      0.756482     -0.633469       2.86155       1.67085       2.30132       2.74869       1.87781       2.32815       2.65225
  13   7 1692.3667    0.3071  0.1873  9.8824  0.0000  0.0167   0.0181   0.0309    0.0419   0.0000   437.3521     -0.199068       16.1802     -0.357491      -2.89872       3.71391       2.39659       2.50768       2.47042       2.69269       2.91007       2.35731
  13   8 1838.6799    0.4169  0.3418  9.9961  0.0000  0.0200   0.0186   0.0476    0.0536   0.0000   439.2923      -5.00442       16.6777       2.23761      -5.25194       2.40122       2.37349       2.89945       3.07611       2.75246       2.71091       2.12384
  13   9 1983.8420    0.5658  0.4216 10.1105  0.0000  0.0206   0.0227   0.0501    0.0594   0.0000   436.4187      -4.44416       11.1178      -3.22467      -4.94274      0.185533       2.47603       3.11456       3.37868       2.96806       2.60801       2.40034
  13  10 2128.5027    0.8139  0.5865 10.3824  0.0000  0.0241   0.0279   0.0608    0.0770   0.0000   439.3482      -3.08042       13.3633       4.28288       3.27037      -1.28986       2.68745       3.37858       3.31984       3.46940       3.38074       2.79948
  13  11 2271.0998    1.0426  0.7497 10.7807  0.0000  0.0262   0.0320   0.0675    0.0858   0.0000   437.3901       5.58005       11.4686      -1.79296       7.21015       3.28012       3.42385       4.22375       4.34830       4.21804       3.97768       3.30855
  13  12 2411.7866    1.3656  1.0034 11.0261  0.0000  0.0309   0.0372   0.0829    0.1181   0.0000   435.3101       7.41064       10.2524      -7.74893      -9.09639      -1.86025       3.59958       4.30908       4.95184       4.84115       4.31950       3.66763
  13  13 2551.6797    1.8211  1.0133 11.4421  0.0000  0.0313   0.0509   0.0806    0.2009   0.0000   431.9946       6.42218       15.6025       4.49057      -1.50931      0.792061       3.92384       5.28970       5.17136       5.20572       4.74033       3.93471
  13  14 2691.6975    2.4948  0.9019 11.8612  0.0000  0.0288   0.0752   0.0738    0.2541   0.0000   436.6841       10.1652       14.9725       1.50627      -3.28464       1.18828       3.55532       4.56449       4.82628       4.49537       4.13637       3.48595
  13  15 2832.2162    3.0149  0.8837 12.6408  0.0000  0.0290   0.0865   0.0718    0.1852   0.0000   440.6381      -1.81131       7.39221       9.52162       6.57105      -3.38297       3.40028       4.50791       4.50418       4.57643       4.01550       3.40791
  13  16 2972.6551    3.5501  0.8490 13.3715  0.0000  0.0286   0.1040   0.0699    0.1186   0.0000   443.5390       5.97889       9.05678      -8.49891       4.24129      0.324034       3.30818       4.50325       4.51190       4.20747       3.83998       3.34200
  13  17 3112.5589    3.9981  0.8321 13.3690  0.0000  0.0270   0.1143   0.0692    0.1102   0.0000   439.4103       2.27361       12.5834      -2.49225       6.41011      -7.54735       3.42005       4.02801       3.84388       4.19926       3.94123       3.28227
  13  18 3252.4069    3.5434  1.2937 13.2888  0.0069  0.0348   0.0906   0.0996    0.1096   0.0000   435.3211       11.1967       10.4550       2.38406      -9.63855      -2.24498       4.13486       5.22463       5.26613       5.23135       4.88936       4.12742
  13  19 3392.4778    3.0942  1.8418 12.9394  0.0000  0.0435   0.0688   0.1225    0.0785   0.0000   432.6766       10.9822       16.9189       2.47723      -4.44087      -6.59279       5.22796       6.81831       7.09035       6.88312       6.41098       5.40966
  13  20 3532.6876    2.6119  2.5885 12.2916  0.0000  0.0549   0.0477   0.1386    0.0680   0.0000   418.7951       15.2155       25.3758      -4.08262      -11.4773       7.00921       6.39354       8.33172       8.28766       8.25766       7.49374       6.72626
  13  21 3673.2094    2.0645  3.9740 11.6751  0.0000  0.0678   0.0320   0.1924    0.0589   0.0000   438.7573       19.6023       28.2736      -3.84692      -11.4341       5.58516       7.97657       10.3125       10.5576       10.4110       9.57772       8.26884
  13  22 3813.8163    1.7556  5.6066 11.2853  0.0026  0.0865   0.0247   0.2442    0.0558   0.0000   434.1346       29.7276       15.4464       14.1658       16.2649      -6.88137       10.1525       12.7191       13.3461       13.2659       12.1890       10.7317
  13  23 3954.6034    1.3878  6.4092 11.2722  0.0000  0.1039   0.0216   0.3081    0.0487   0.0000   404.3861      -5.25831       33.7803     -0.193220       5.46629      -3.93268       11.9874       15.7179       16.2466       16.0234       14.8671       12.6230
  13  24 4095.3216    1.1331  7.9729 11.0279 -0.0000  0.1352   0.0189   0.3857    0.0488   0.0000   415.2611       77.8913       37.0283       7.94036     -0.566794       11.0070       15.4701       19.8306       21.1304       21.2397       18.9963       16.6014
  13  25 4236.1786    0.9750  9.8534 10.7471  0.0000  0.1648   0.0167   0.4857    0.0477   0.0000   459.5517       22.1597      -1.90586       46.1127      -21.8811      -27.5744       18.4689       24.3916       25.1258       25.7164       22.7212       19.6519
  13  26 4377.7529    0.8074 13.0422 10.5849  0.0000  0.2307   0.0152   0.6821    0.0426   0.0000   443.4608       69.4128      -1.68270       23.0776       33.7089      -7.69788       26.2312       33.0086       36.3333       35.4188       31.8255       27.6248
  14   6 1571.5904    0.2049  0.1477  9.8567  0.0000  0.0167   0.0145   0.0345    0.0363   0.0000   439.5695      -2.89690       14.4539     -0.696932      -2.79728      0.342967       2.16535       2.53771       2.14955       1.96969       2.16286       1.91049
  14   7 1723.5284    0.3101  0.2198  9.8517  0.0000  0.0157   0.0164   0.0343    0.0413   0.0000   439.0063      -3.79993       14.5244      0.926400      -3.71533     -0.327052       1.70360       2.08040       2.23849       2.26140       1.88346       2.01905
  14   8 1870.8112    0.4261  0.3602 10.0601  0.0000  0.0198   0.0178   0.0443    0.0512   0.0000   439.3487      -1.79735       9.79740      -1.15645      0.111500       4.94150       2.10410       2.60736       3.02066       3.30985       3.55349       2.80421
  14   9 2017.0008    0.6189  0.4652 10.2677  0.0000  0.0189   0.0222   0.0493    0.0609   0.0000   443.4404      -1.76711       15.5467      -5.82752      0.570321       3.16841       2.13207       2.82674       2.93809       2.91988       2.77696       2.42223
  14  10 2162.5608    0.8516  0.6918 10.3561  0.0000  0.0232   0.0254   0.0635    0.0794   0.0000   441.2724     -0.901874       14.5943       7.08583       2.28728     -0.900336       2.59217       3.15298       3.18850       3.35077       3.06901       2.81193
  14  11 2305.6726    1.1646  0.8230 10.7129  0.0000  0.0265   0.0320   0.0654    0.0974   0.0000   434.7489      -1.20138       13.5276      -3.92390       2.16590      -4.67559       2.85482       3.76125       3.67635       3.79647       3.45187       3.05112
  14  12 2446.7486    1.5177  0.8758 11.4695  0.0000  0.0285   0.0417   0.0726    0.0990   0.0000   441.4045       1.93016       15.3017       2.98492      0.958042      -3.24166       3.09134       4.17669       3.98996       4.19177       3.96588       3.44808
  14  13 2587.3079    1.9517  0.9286 11.9511  0.0000  0.0292   0.0527   0.0707    0.1154   0.0000   440.4728       4.69721       10.4745     -0.986909       12.9509      -1.35730       3.19454       4.20047       4.01430       4.11256       4.20622       3.52353
  14  14 2728.1892    2.5064  0.8704 12.1649  0.0000  0.0272   0.0669   0.0643    0.1750   0.0000   431.0793       14.9576       10.5198      -6.60658      -7.12475       5.29206       3.37362       4.48254       4.67857       4.62499       4.44149       3.61717
  14  15 2869.2866    3.2172  0.8874 12.4087  0.0000  0.0271   0.0956   0.0729    0.2721   0.0000   437.8641       5.46347       7.23648     -0.956357       2.22275       3.79998       3.12248       4.11629       4.20102       4.13338       3.75858       3.18259
  14  16 3010.2024    4.0356  0.7918 12.8133  0.0000  0.0257   0.1141   0.0617    0.2221   0.0000   435.9481       10.0246       10.8007      -4.06606      0.772589      -5.20382       3.03954       3.73509       3.49587       3.49132       3.78149       3.21964
  14  17 3150.5952    3.7732  0.8732 13.6614  0.0000  0.0282   0.1070   0.0732    0.1128   0.0000   446.1589       24.8672       13.3201      -7.83007      -4.71689       2.14936       3.02879       4.00395       4.10049       4.12399       3.73659       3.35211
  14  18 3290.9946    3.3573  1.3462 13.2043 -0.0059  0.0353   0.0813   0.0972    0.1084   0.0000   438.2201       4.69221       13.6839       9.32039      -3.48179       4.39011       4.05522       5.04485       5.31105       5.29100       5.16349       4.36494
  14  19 3431.5965    2.9178  1.9428 12.8710  0.0000  0.0450   0.0614   0.1196    0.0782   0.0000   440.4386       1.61502       13.2175       5.20409       8.30062      -1.86295       4.96255       6.44193       6.66537       6.65006       6.19905       5.44341
  14  20 3572.3551    2.4063  2.8343 12.2437  0.0000  0.0549   0.0422   0.1498    0.0643   0.0000   438.5798       17.9754       27.9313      0.213247      -7.06420       10.6662       5.91733       7.83693       7.88847       7.98003       7.52751       6.64185
  14  21 3713.1997    1.9919  4.4696 11.6105  0.0000  0.0721   0.0293   0.1977    0.0588   0.0000   437.2824       16.2700       2.66812       9.66584      -20.4015     -0.925490       7.80423       10.1433       10.6144       10.7747       9.82222       8.60501
  14  22 3854.3479    1.6613  5.8701 11.2718  0.0000  0.0873   0.0228   0.2488    0.0533   0.0000   442.1173       22.0833     -0.886061       21.0800      -9.86098       2.67440       9.41523       12.2344       13.1507       12.3880       11.7471       10.4461
  14  24 4136.6948    1.1255  8.6905 10.9011  0.0000  0.1350   0.0176   0.3883    0.0489   0.0000   446.8684       48.2594      -20.1971      -37.3415       1.35549       1.24489       14.2253       18.5463       19.7289       19.9003       18.0414       16.2576
  14  27 4562.0396    0.5678 14.0932 10.4890 -0.0076  0.3128   0.0137   0.8742    0.0376   0.0000   381.2851      -14.8537       56.0217       5.14255       28.6367      -49.0986       32.8258       42.0845       45.1138       45.2501       40.6998       36.7655
  15   5 1440.0321    0.1514  0.0963  9.8381  0.0000  0.0180   0.0144   0.0333    0.0327   0.0000   436.5561      0.703434       15.2052     -0.551456      -2.66167      0.344684       1.60180       1.78229       2.48421       2.13402       1.68740       1.69976
  15   6 1600.9989    0.2004  0.1629  9.8835  0.0000  0.0137   0.0130   0.0346    0.0356   0.0000   434.3795     -0.582383       19.5726      0.948647      -4.21383     -0.116796       1.37271       1.68712       1.87439       1.71415       1.70051       1.53229
  15   7 1753.8221    0.3158  0.2473  9.9130  0.0000  0.0154   0.0151   0.0353    0.0407   0.0000   435.3876      -1.98658       12.6879       1.98652      -1.70908      0.178565       1.59427       1.80207       2.00862       2.13886       1.84594       1.71544
  15   8 1902.3035    0.4899  0.4200  9.9710  0.0000  0.0186   0.0181   0.0451    0.0520   0.0000   437.8108      -2.28224       14.3094      -1.10271      -3.18584      -4.13747       1.90819       2.75852       2.67518       2.92747       2.69914       2.41375
  15   9 2049.6387    0.6341  0.5168 10.2155  0.0000  0.0212   0.0207   0.0516    0.0707   0.0000   439.6335       4.29949       14.3775      -3.90935      -3.38350      0.165278       2.53251       3.08250       3.34976       3.40344       3.24175       2.75691
  15  10 2195.8369    0.8674  0.6143 10.6938  0.0000  0.0251   0.0270   0.0572    0.0712   0.0000   433.2180      -3.71863       7.76114      -3.58529      -13.4852      -3.34400       3.28025       4.25018       4.41429       4.19189       3.67383       3.17533
  15  11 2339.4865    1.2387  0.8148 10.8016  0.0000  0.0250   0.0323   0.0621    0.0945   0.0000   434.4029       1.29777       16.2339     0.0669997      -2.17749       2.20202       2.71013       3.43046       3.60494       3.60831       3.52505       3.08885
  15  12 2481.0615    1.5850  0.9921 11.4484  0.0000  0.0291   0.0398   0.0724    0.1014   0.0000   438.7867       2.51897       16.1600       1.46453      -10.9959      -3.07788       2.91145       3.88124       3.87449       4.03908       3.88804       3.19904
  15  13 2622.4520    2.1961  0.8459 11.9992  0.0000  0.0251   0.0583   0.0648    0.0978   0.0000   441.0102       1.25574       16.8929      0.825840     -0.210934       3.19784       2.60440       3.41236       3.28131       3.54614       3.21057       2.89745
  15  14 2764.1636    2.7942  0.8938 12.1946  0.0000  0.0249   0.0699   0.0642    0.1333   0.0000   435.1084       6.69408       19.1232       2.43446      -2.23152      -1.87382       2.80368       3.46925       3.57508       3.63742       3.52359       3.03867
  15  15 2905.7943    3.3058  0.9187 12.6875  0.0000  0.0270   0.0839   0.0677    0.1823   0.0000   440.1574       6.54002       13.5377      -1.12897      -3.90963       1.31254       2.71725       3.69709       3.76839       3.88461       3.43590       3.10533
  15  16 3047.1444    3.9422  0.8519 13.4722  0.0000  0.0268   0.1211   0.0687    0.1459   0.0000   432.8286       6.85507       15.8164       5.22474      -1.08271      -8.59749       3.03466       3.67797       3.87309       4.28031       3.66039       3.36598
  15  17 3188.0578    3.7455  1.2209 13.0904  0.0000  0.0318   0.0977   0.0902    0.2186   0.0000   434.9232       12.9973       14.2540      -2.72442      -1.07567      -1.19144       3.33303       4.09836       4.60327       4.74449       4.25942       3.65794
  15  18 3328.9865    3.2554  1.4522 13.2574  0.0000  0.0385   0.0790   0.1009    0.1246   0.0000   438.5059       9.76623       2.76208      -5.49299       3.88163      -3.33969       4.04036       5.46915       5.55274       5.31700       4.94457       4.71829
  15  19 3470.0858    2.7782  2.2383 12.7272  0.0081  0.0471   0.0549   0.1302    0.0799   0.0000   434.7512       22.7150       13.9561       20.2933      -16.9604      -4.14553       4.99063       6.35397       6.57564       6.69276       6.15908       5.56721
  15  20 3611.4556    2.2996  3.4362 11.9199  0.0000  0.0591   0.0357   0.1612    0.0699   0.0000   444.9118       20.7342       18.5011      -4.13339       1.17942      -3.53060       5.94306       7.75098       8.16502       8.11238       7.39716       6.92754
  15  21 3752.7742    1.9178  4.5407 11.7417  0.0000  0.0718   0.0285   0.2036    0.0550   0.0000   449.3421       13.7760       8.82307       13.8048      -4.09148      -11.7656       7.72743       9.63761       10.5611       10.4392       9.88039       9.01368
  15  22 3894.3687    1.5792  6.5576 11.1235  0.0006  0.0915   0.0210   0.2655    0.0548   0.0000   431.9313       7.09576       35.9301       12.6492      -7.73633      -9.29970       9.33440       12.0138       12.8610       12.9399       12.1148       10.6883
  15  23 4036.0807    1.2928  7.6043 10.9794  0.0000  0.1114   0.0181   0.3145    0.0492   0.0000   419.8181      0.981956      -9.34753       21.3127       15.5407      -30.0838       10.6656       14.2593       15.3340       14.8734       14.0799       12.5683
  15  24 4177.5962    1.0797  9.4632 10.8419  0.0000  0.1376   0.0161   0.4083    0.0444   0.0000   446.4780      -20.0217      -4.26641       15.7990       15.2191     -0.904417       13.4981       17.5908       19.0549       18.5532       17.8538       15.7292
  15  25 4319.2772    0.8428 11.5285 10.7338  0.0000  0.1894   0.0154   0.5722    0.0420   0.0000   457.6039       38.5866      -9.74914      -5.05466       16.2849       4.64043       18.5108       24.0768       26.4246       25.9243       24.4786       21.5401
  16   6 1629.5203    0.2361  0.1723  9.8816  0.0000  0.0203   0.0142   0.0342    0.0353   0.0000   434.7464       2.68590       10.0815      -1.04357      -4.40636       2.21776       2.54455       4.73567       3.18610       3.24122       3.00005       3.95560
  16   7 1783.2944    0.3530  0.3101  9.9317  0.0000  0.0193   0.0151   0.0392    0.0443   0.0000   436.2629      -1.44755       10.7868      -1.29928     -0.358889       2.57224       1.75675       2.44932       2.72725       2.53630       2.65502       2.18004
  16   8 1933.1390    0.4787  0.4529 10.0223  0.0000  0.0218   0.0168   0.0461    0.0514   0.0000   440.4661       3.92545       10.9914      -2.30515       1.15175      -2.71485       2.01263       2.89365       2.70066       2.94883       2.92277       2.63139
  16   9 2081.6035    0.7396  0.4954 10.3398  0.0000  0.0188   0.0244   0.0474    0.0671   0.0000   435.5686      -1.76273       14.3440     -0.567923      -1.51662       4.18935       1.86815       2.26701       2.40033       2.75292       2.33053       2.09577
  16  10 2228.3882    0.9260  0.7502 10.8391  0.0000  0.0254   0.0263   0.0628    0.0794   0.0000   437.8688      0.356401       3.43573       5.64017      0.251822     -0.814409       2.40442       3.19098       3.35419       3.33938       3.15068       2.93911
  16  11 2372.6036    1.3480  0.8732 11.1179  0.0000  0.0254   0.0343   0.0640    0.0892   0.0000   439.7145      0.638030       20.3370       3.61592       1.72620      -4.42592       2.54597       3.28641       3.49447       3.23545       3.21358       2.91883
  16  12 2514.7935    1.7715  0.9055 11.4658  0.0000  0.0254   0.0433   0.0646    0.0985   0.0000   442.0059       1.20420       8.17171      -1.09927      -1.59157       1.18928       2.42627       3.12436       3.17012       3.22755       3.07299       2.77371
  16  13 2656.9819    2.3128  0.7713 12.1366  0.0000  0.0240   0.0602   0.0558    0.0914   0.0000   444.7816       1.98718       10.5171       5.42398      -1.97658       6.47242       2.68372       3.37721       3.46594       3.67059       3.46627       3.10034
  16  14 2799.5454    2.8634  0.8452 12.4283  0.0000  0.0241   0.0721   0.0613    0.1059   0.0000   433.7880      -1.02461       9.35897      0.553617       1.19222      0.247343       2.40201       3.15841       3.21793       3.21461       3.25233       2.91658
  16  15 2941.8741    3.5143  0.8644 13.1098  0.0000  0.0253   0.0906   0.0637    0.1107   0.0000   438.7166       11.2516       5.98560     -0.807107      -6.51137     -0.673188       2.55184       3.05157       3.24374       3.66723       3.22231       3.01066
  16  16 3083.5536    4.0125  0.9484 12.6629  0.0000  0.0254   0.1003   0.0642    0.2618   0.0000   441.6411       14.0825       8.52696       4.49813     -0.971405     -0.845120       2.63686       3.36991       3.67075       3.52286       3.51118       3.15984
  16  17 3225.0145    3.6581  1.1549 13.2362  0.0000  0.0316   0.0984   0.0862    0.1909   0.0000   444.2971       10.2572       9.13653       3.97294       1.09278     -0.723191       3.08641       3.93372       4.07351       4.17506       3.97188       3.58955
  16  18 3366.4678    3.2294  1.7683 12.7693  0.0000  0.0396   0.0696   0.1078    0.1514   0.0000   444.6046       8.13058       23.4993       6.78703      -3.24398      -7.03641       3.78468       5.11662       5.17067       5.31755       4.95612       4.54995
  16  19 3507.9699    2.5902  2.5915 12.4744  0.0000  0.0505   0.0470   0.1383    0.0841   0.0000   439.6293       14.9286       11.3893       8.84450      -9.17372      -3.71182       4.89868       6.34254       7.00779       6.58226       6.30309       5.93754
  16  20 3649.7210    2.2337  3.7034 11.8501 -0.0011  0.0610   0.0338   0.1624    0.0722   0.0000   451.2164      0.964064       13.8844       15.3293      -4.98521      -9.50725       5.94177       7.75864       8.11474       8.30498       7.67712       6.98468
  16  21 3791.7250    1.8558  5.2374 11.2586  0.0000  0.0763   0.0246   0.2084    0.0640   0.0000   429.1048       6.14987       17.2849      0.486284       6.25203      -6.80630       7.15779       9.60230       9.95001       10.1658       9.56796       8.58108
  16  22 3933.5604    1.4850  6.3513 11.0923  0.0000  0.0909   0.0203   0.2509    0.0546   0.0000   437.9757       30.9869       34.3544      -17.7169       13.0493      -5.51493       8.71568       11.5559       12.2978       12.2491       11.6651       10.5580
  16  23 4075.7391    1.2117  8.6196 10.9225  0.0000  0.1207   0.0174   0.3545    0.0471   0.0000   445.8741       17.7627      -20.7960      -24.3628       7.45451      -6.63331       11.2034       14.5791       16.0385       15.7675       14.6915       13.5277
  16  24 4218.0339    0.9949  9.4887 10.8223 -0.0013  0.1406   0.0154   0.4215    0.0419   0.0000   461.5500       17.6297      -25.9556      -22.6981       11.0590       26.0556       12.9269       17.0201       18.2301       18.0164       16.8875       15.8137
  16  25 4359.6762    0.7979 12.3030 10.6835  0.0002  0.1979   0.0146   0.6064    0.0392   0.0000   450.8642       101.517       29.5721      -11.3770       3.82091      -30.0837       18.6473       24.1504       26.5346       26.1770       24.3664       22.5350
  17   5 1493.5036    0.1436  0.1377  9.8068  0.0000  0.0175   0.0111   0.0429    0.0312   0.0000   437.4219       2.41161       15.3920      -1.24638     -0.311827      0.901036       1.26421       2.20165       1.95974       2.05060       1.99048       1.58339
  17   6 1657.0459    0.2525  0.1973  9.8244  0.0000  0.0130   0.0129   0.0306    0.0353   0.0000   437.4279      -3.14457       16.0723       4.14988      -4.80722      -3.45811       1.14744       1.51085       1.55249       1.70087       1.69543       1.35376
  17   7 1811.9547    0.3846  0.3622  9.9223  0.0000  0.0188   0.0147   0.0409    0.0439   0.0000   438.5555      -1.55158       14.0671       1.67222      0.339132      -1.07120       1.63783       2.13271       2.43848       2.14729       2.17403       1.87388
  17   8 1963.3178    0.5439  0.4984 10.0642  0.0000  0.0199   0.0180   0.0510    0.0540   0.0000   442.2329      0.841974       13.1485      -3.21206       1.67426     -0.354514       1.84886       2.41540       2.58062       2.52416       2.54324       2.19300
  17   9 2112.9742    0.7855  0.5994 10.2650  0.0000  0.0204   0.0227   0.0479    0.0664   0.0000   439.9772      -7.53488       16.0312      -2.52342      -4.60096     -0.963987       1.95726       2.47532       2.66743       2.73224       2.81671       2.48397
  17  10 2260.3504    1.0811  0.8045 10.7455  0.0000  0.0249   0.0293   0.0625    0.0983   0.0000   440.5476       3.00745       10.2094     0.0107631       3.68035      -5.07701       2.14314       2.95625       2.99682       3.28644       2.96821       2.65337
  17  11 2405.0017    1.4319  0.8815 11.2368  0.0000  0.0245   0.0357   0.0655    0.0917   0.0000   439.4110       8.12647       7.04711       4.45556       1.97786      -4.76632       2.20873       2.83082       2.91040       3.07577       2.93572       2.65109
  17  12 2548.1457    1.8816  0.9286 11.7041  0.0000  0.0267   0.0450   0.0639    0.0949   0.0000   439.2947       3.67533       11.8224      -2.90061      0.183668     -0.711444       2.75486       3.71237       3.86285       3.93468       3.78245       3.48637
  17  13 2691.0922    2.3271  0.8502 12.2660  0.0000  0.0243   0.0575   0.0612    0.0862   0.0000   439.8386       2.36996       19.3053      -1.24283      -1.92911      -1.66134       2.16386       2.91585       2.81694       3.22659       2.76964       2.58560
  17  14 2834.3709    3.1703  0.7778 12.6610  0.0000  0.0208   0.0822   0.0591    0.0940   0.0000   438.0836       5.97267       9.88775      0.700932       1.25108      0.180372       2.02207       2.58940       2.69088       2.84161       2.49551       2.50991
  17  15 2977.2720    3.6397  0.8610 13.3253  0.0000  0.0251   0.0903   0.0591    0.0862   0.0000   437.3337       5.84797       13.1915       3.25302     -0.820439      -3.30740       2.33137       3.06788       3.08628       3.17923       2.92874       2.68148
  17  16 3119.4802    3.8305  1.0265 13.4370  0.0000  0.0280   0.0923   0.0699    0.1180   0.0000   441.7376      0.778267       16.7223       6.96744      0.239339      -1.70722       2.66762       3.50601       3.62189       3.56517       3.43592       3.11952
  17  17 3261.4576    3.5419  1.5061 12.9990  0.0000  0.0343   0.0774   0.0915    0.1548   0.0000   434.4040       6.71969       18.7766      -1.58720       3.68613      -3.14787       3.09238       4.18230       4.29933       4.27691       4.15841       3.78956
  17  18 3403.4446    3.1749  1.9108 12.6588  0.0002  0.0411   0.0666   0.1107    0.1559   0.0000   437.1874       19.0731       11.3297      -8.93344       2.49497      -9.80699       3.65858       4.85884       4.95168       5.15427       4.73440       4.44416
  17  19 3545.4640    2.6170  2.9893 12.0990  0.0000  0.0504   0.0417   0.1422    0.0960   0.0000   437.2506       25.6580       21.5314       4.88074      -10.9008      -9.58007       4.60639       6.11540       6.40649       6.63828       6.20336       5.60378
  17  20 3687.8795    2.1783  4.1491 11.5606  0.0000  0.0632   0.0309   0.1759    0.0782   0.0000   444.7813       7.75551       28.5331       4.37697       1.90276       2.62243       5.52436       7.47610       7.91907       7.91590       7.67893       6.96991
  17  21 3830.2173    1.7459  5.2016 11.3144  0.0000  0.0742   0.0234   0.2116    0.0608   0.0000   437.3105       7.33965       17.6738       13.6525      0.529937       13.9715       6.59933       8.25880       9.24479       9.29073       8.84777       8.16381
  17  22 3972.4597    1.4312  7.5592 10.9113  0.0000  0.0964   0.0176   0.2789    0.0504   0.0000   448.6523       32.2344       24.0920      -3.63205      -13.7208      -8.83430       8.60971       11.2653       12.1990       12.1672       11.5671       10.9193
  17  24 4257.5648    0.9600 10.4827 10.7262  0.0000  0.1485   0.0145   0.4443    0.0404   0.0000   438.5597       31.1292       19.6617      -23.3023       12.5018       41.6356       12.9079       16.9291       18.6140       18.6801       17.3704       16.1762
  17  26 4543.3409    0.5968 14.8498 10.5416  0.0012  0.2940   0.0114   0.7865    0.0309   0.0000   495.8750       13.0675      -28.1697       13.5765       5.11977       2.91926       24.5571       33.2045       35.2647       36.6069       33.0857       30.9374
  18   5 1518.7503    0.1906  0.1015  9.8793  0.0000  0.0141   0.0139   0.0221    0.0304   0.0000   438.3757      -1.80601       17.2677     -0.504239      -3.31814     -0.381055       1.14554       1.32685       1.74201       1.88253       1.35748       1.58819
  18   7 1839.9904    0.4042  0.3848  9.9713  0.0000  0.0176   0.0148   0.0433    0.0448   0.0000   441.0708      -2.16253       15.0460       2.10490      -1.86654      -2.44051       1.50188       2.05188       2.12011       2.05052       2.13872       1.77006
  18   8 1992.8501    0.6177  0.4726 10.0656  0.0000  0.0176   0.0194   0.0438    0.0574   0.0000   438.9836     -0.113246       13.3284       1.17550      -3.79445      -1.03612       1.58667       1.94724       2.32901       2.29519       2.21098       1.87632
  18   9 2143.7368    0.8153  0.6101 10.4460  0.0000  0.0220   0.0227   0.0468    0.0620   0.0000   437.1689      -1.33238       10.5488       2.97173       1.10165      -8.64109       1.85949       2.32031       2.43000       2.61258       2.48834       2.19961
  18  10 2291.6521    1.1467  0.7352 10.6948  0.0000  0.0220   0.0295   0.0531    0.0936   0.0000   440.8765       7.20299       10.0971      0.194729       1.87837       3.33305       2.03187       2.69431       2.91978       2.97362       2.80302       2.49858
  18  11 2436.9121    1.4626  0.9670 11.5026  0.0000  0.0284   0.0353   0.0667    0.0989   0.0000   441.2531      -3.97917       17.5943      -1.34239      0.708573       5.32829       2.40821       3.42862       3.28440       3.47133       3.32398       2.98100
  18  12 2580.9126    2.0658  0.7878 12.0315  0.0000  0.0225   0.0507   0.0551    0.0803   0.0000   436.0049       2.53968       12.2930      -1.50537      0.365511     -0.395342       2.07310       2.51147       2.56331       2.74914       2.66623       2.41569
  18  13 2724.7893    2.5789  0.8055 12.4705  0.0000  0.0233   0.0625   0.0555    0.0836   0.0000   435.6241       7.86042       13.0309       1.03199      -1.23414       2.69352       2.00505       2.79399       2.77485       2.91098       2.78060       2.55850
  18  14 2868.7290    3.1679  0.8533 12.7107  0.0000  0.0232   0.0753   0.0578    0.0938   0.0000   437.1411       8.01984       10.9839      0.737823      -1.68465      -5.01989       1.95447       2.61923       2.59989       2.80169       2.71895       2.47559
  18  15 3012.1682    3.7047  0.7706 13.2711  0.0000  0.0216   0.0930   0.0568    0.0844   0.0000   439.5114       8.34238       11.9235       1.74755       1.07640      -6.55357       1.93583       2.51711       2.75794       2.71907       2.79631       2.47161
  18  16 3154.9044    3.7847  0.9883 13.6632  0.0000  0.0272   0.0893   0.0721    0.0832   0.0000   440.1193       7.31124       17.6295     -0.713802       7.04415      -1.88964       2.27695       3.19934       3.18001       3.19822       3.14354       2.84101
  18  17 3297.4862    3.3921  1.3796 13.2404  0.0000  0.0337   0.0738   0.0823    0.1119   0.0000   440.6476       4.78453       18.9190       7.45570      -5.08134      0.445871       2.82089       3.88369       3.99773       4.00091       4.17725       3.66833
  18  18 3440.1066    2.8958  2.1617 12.5961  0.0000  0.0427   0.0559   0.1162    0.1155   0.0000   442.1012       12.9612       3.17061       3.41250       2.08206       7.49788       3.56801       4.72078       5.05715       5.02784       4.95934       4.53232
  18  19 3582.6922    2.4524  3.3005 12.0033  0.0016  0.0521   0.0384   0.1563    0.0912   0.0000   442.7135       18.9157       5.43375      -6.43642      -6.64171      -1.27727       4.52138       5.88402       6.40334       6.32880       5.98508       5.83674
  18  20 3725.3951    2.0505  4.4524 11.4889  0.0000  0.0643   0.0276   0.1774    0.0727   0.0000   440.4468       24.1566       21.2796       10.4055      -5.43044       2.92727       5.47832       6.98667       7.69081       7.87651       7.45159       6.93778
  18  22 4011.1090    1.3534  7.6722 10.9524  0.0000  0.0974   0.0168   0.2865    0.0462   0.0000   450.7784       14.1224      -1.51189       11.5380     -0.730122       3.39733       8.26526       10.7900       11.8021       11.9795       11.6923       10.5487
  18  23 4153.9384    1.0976  9.4937 10.7613  0.0005  0.1216   0.0143   0.3673    0.0413   0.0000   449.8972       51.4959       14.2329      -52.5517      -15.1377       20.4683       10.0282       13.2872       14.2576       14.6864       13.6459       12.9127
  18  25 4440.0358    0.7145 13.6069 10.6191  0.0000  0.2240   0.0124   0.6570    0.0335   0.0000   443.1459       18.0001       32.3847      -17.5163       2.87592      -17.3574       18.3928       23.7625       27.0085       26.4850       25.3429       23.7633
  18  26 4583.2188    0.5555 15.0746 10.5056 -0.0005  0.2902   0.0106   0.8186    0.0292   0.0000   516.3912      -3.22191      -14.4025      -9.70664       35.9749       12.4526       23.7143       31.1137       33.9645       34.6034       33.1262       30.6863
  19   4 1364.3149    0.0940  0.0424  9.8419  0.0021  0.0135   0.0134   0.0245    0.0276   0.0000   436.7530      -1.64321       20.4348      -1.13837     -0.405574      0.526431      0.849122       1.62296       1.25915       1.90226       1.31645       1.36699
  19   5 1543.0381    0.1803  0.1682  9.8389  0.0000  0.0191   0.0110   0.0326    0.0314   0.0000   436.9058      -1.59694       18.7593     -0.905933      -2.86847       2.06939       1.58968       2.08111       2.57685       2.26606       2.09101       1.79996
  19   6 1709.3522    0.2757  0.3020  9.8554  0.0000  0.0180   0.0118   0.0385    0.0361   0.0000   439.5686       1.94108       15.6256      0.419833      -3.29944       1.79593       1.36998       1.80675       1.95051       2.26610       1.84020       1.89012
  19   7 1867.2890    0.4424  0.3725 10.0405  0.0000  0.0160   0.0153   0.0394    0.0445   0.0000   438.7568      -1.72146       12.7441       3.17948     -0.334664     -0.902021       1.30647       1.68106       1.82602       2.08032       1.83242       1.67706
  19   8 2021.7659    0.6404  0.5043 10.2015  0.0000  0.0179   0.0192   0.0451    0.0558   0.0000   434.4628      -2.88466       18.0736      0.741792     -0.120671       1.04725       1.46421       2.00830       2.09286       2.20608       1.90799       1.94185
  19   9 2173.7831    0.9015  0.6500 10.5986  0.0000  0.0206   0.0240   0.0513    0.0638   0.0000   437.9898     -0.261229       10.0427      0.127215      0.249400      -3.23379       1.60942       2.24478       2.24363       2.46574       2.27092       2.07041
  19  10 2322.2858    1.1853  0.8447 10.9353  0.0000  0.0234   0.0281   0.0580    0.0784   0.0000   439.0367       5.05727       16.9434       2.60098     -0.771628     -0.414546       1.95115       2.53191       2.69101       2.70352       2.73368       2.53067
  19  11 2468.1828    1.6004  0.9166 11.5033  0.0000  0.0243   0.0381   0.0641    0.1063   0.0000   436.9438       2.08371       10.1359       1.08194      -5.84117      0.767949       2.09205       2.60902       2.99716       3.03355       2.90127       2.58515
  19  12 2613.1116    2.1486  0.8869 12.0076  0.0000  0.0235   0.0485   0.0587    0.0980   0.0000   437.9659       3.57719       16.7170      -1.27628      -2.97424      -3.32935       1.88012       2.51367       2.74228       2.62076       2.63605       2.50116
  19  13 2758.0087    2.7429  0.8561 12.5292  0.0003  0.0217   0.0648   0.0601    0.0835   0.0000   435.9726       6.63994       20.3055      0.215515      -1.51609      -2.12279       1.78963       2.44709       2.55622       2.73323       2.58550       2.32092
  19  14 2902.5539    3.3673  0.7464 13.0534  0.0000  0.0208   0.0823   0.0516    0.0826   0.0000   438.9185       6.14208       13.1045       2.17349      0.474008      -4.84104       1.98249       2.48552       2.77829       2.93400       2.83119       2.33980
  19  15 3046.5472    3.6868  0.9130 13.3899  0.0000  0.0240   0.0867   0.0653    0.0831   0.0000   439.2297       4.36690       13.5865       3.45674       1.05623      -2.27933       2.07469       2.81737       2.82915       3.09443       3.00568       2.73580
  19  16 3189.9249    3.6918  1.1265 13.5382  0.0000  0.0292   0.0806   0.0773    0.0856   0.0000   439.7962       5.35133       14.1818       1.76965       3.83315       1.20909       2.28163       3.17767       3.21209       3.34039       3.22441       2.90204
  19  17 3332.9767    3.3358  1.5333 13.0476  0.0000  0.0327   0.0646   0.0891    0.0923   0.0000   444.2563       6.55924       4.78530      -3.45671       2.66770      -4.51971       2.74763       3.63673       3.86647       3.89340       3.81166       3.54579
  19  18 3476.1710    2.8040  2.3866 12.4123  0.0000  0.0419   0.0457   0.1099    0.0895   0.0000   432.3827       11.0655       14.7595      -3.53877      -4.29288       3.07703       3.48983       4.43682       4.93933       5.03976       5.02354       4.63792
  19  19 3619.4363    2.3199  3.3852 11.8200  0.0000  0.0533   0.0348   0.1478    0.0928   0.0000   437.9069       7.68538       17.2277      -7.90449      -4.18898       4.88308       4.20900       5.46235       6.09273       6.05199       5.99903       5.58845
  19  20 3762.6177    1.9688  4.7932 11.3637  0.0000  0.0647   0.0249   0.1848    0.0696   0.0000   437.8437       17.0038       7.07057      -2.42500       10.6372      0.940946       5.30639       6.86497       7.59460       7.56316       7.57771       6.84954
  19  21 3905.6949    1.5965  6.4019 10.9989  0.0000  0.0805   0.0187   0.2276    0.0562   0.0000   448.5814       27.0418       8.49365       9.69636       13.0209      -7.72408       6.38718       8.42813       9.18129       9.36129       9.19877       8.38679
  19  22 4049.1731    1.2820  8.3162 10.8440  0.0000  0.1026   0.0153   0.2984    0.0442   0.0000   433.5404       5.31716       22.7244       1.05310      -8.61668      -3.18276       8.18928       10.6795       11.7117       12.0631       11.5807       10.8735
  19  23 4192.5823    1.0129 10.3197 10.7984  0.0042  0.1366   0.0141   0.4005    0.0384   0.0000   430.8271       9.55999       8.89582       13.1554       34.2508       28.9174       10.7233       14.1597       15.5178       15.6254       15.2168       14.2377
  19  24 4335.7204    0.8363 12.0180 10.7407  0.0003  0.1744   0.0133   0.5202    0.0343   0.0000   411.2944       23.1512       36.8161      -13.2932       9.00234       19.0480       13.4735       17.7987       19.6374       20.1861       18.8780       17.6193
  19  25 4479.3217    0.6559 13.0432 10.6179  0.0005  0.2194   0.0121   0.6344    0.0315   0.0000   409.8576       26.5460       12.2797      -18.1940      -3.01987      -5.12348       17.2501       22.2600       24.5852       25.4213       24.4821       22.4545
  20   4 1386.4836    0.1121  0.0721  9.8774  0.0000  0.0146   0.0109   0.0223    0.0275   0.0000   439.0670       1.03136       20.1587      -1.99052     -0.642049      0.203499       1.20402       1.17769       1.59461       1.85765       1.61735       1.56531
  20   5 1566.5301    0.1995  0.1612  9.8397  0.0000  0.0135   0.0112   0.0258    0.0304   0.0000   440.4744     0.0257013       20.8980      0.182769   -0.00833288     -0.241659       1.36021       1.66109       1.92104       1.90214       1.76046       1.64757
  20   6 1734.1904    0.3228  0.2102  9.9378  0.0000  0.0122   0.0146   0.0284    0.0343   0.0000   438.7463       1.08465       16.8148      0.600687      -1.42027      -1.41407      0.961796       1.16231       1.28716       1.53228       1.34899       1.19323
  20   7 1893.9057    0.4790  0.3897 10.0318  0.0000  0.0161   0.0159   0.0374    0.0445   0.0000   440.6041      -3.72701       15.9594       3.25850      -5.19120      -1.12523       1.25899       1.57704       1.79781       1.85831       1.75950       1.61475
  20   8 2050.0215    0.7093  0.5007 10.1974  0.0008  0.0178   0.0202   0.0409    0.0587   0.0000   438.3178     -0.531480       14.4096       1.52401      -1.06331       1.08608       1.50384       1.91600       2.11066       2.25138       2.21550       2.03341
  20   9 2203.1552    0.9108  0.7156 10.7253  0.0000  0.0215   0.0232   0.0517    0.0706   0.0000   438.4163      -3.44156       13.8269       2.87446      -1.01794      -2.60639       1.70847       2.23028       2.40630       2.53247       2.39615       2.15670
  20  10 2352.4119    1.2707  0.8578 11.0541  0.0000  0.0225   0.0292   0.0590    0.0742   0.0000   438.5197       2.01446       17.6225       2.75768      -1.24809       1.34196       1.75110       2.26020       2.29523       2.49984       2.45342       2.35785
  20  11 2499.0088    1.7027  0.9226 11.5519  0.0000  0.0245   0.0389   0.0613    0.0999   0.0000   435.5185      0.123808       18.7475       6.54727      -3.58343      -6.71409       1.82589       2.58781       2.56683       2.77635       2.69065       2.44195
  20  12 2644.8150    2.1628  0.8824 12.2819  0.0000  0.0247   0.0505   0.0598    0.0933   0.0000   435.3495       1.73559       22.1451      -2.66766      -1.90965       4.31112       1.95236       2.67372       2.79481       2.85791       2.80612       2.59025
  20  13 2790.7773    2.8933  0.8748 12.5418  0.0000  0.0249   0.0651   0.0561    0.0849   0.0000   440.7506       5.64215       17.8685       4.89892      -3.18700      -2.70036       2.35265       3.29589       3.65307       3.63303       3.42632       3.22522
  20  14 2935.9895    3.4907  0.7378 13.0696  0.0000  0.0203   0.0829   0.0484    0.0778   0.0000   438.5255       5.86127       11.2982      -2.09878      -1.38751     -0.459698       1.56380       2.10672       2.15315       2.25569       2.24463       2.10589
  20  15 3080.5288    3.8827  0.9871 13.0378  0.0000  0.0229   0.0818   0.0628    0.0999   0.0000   436.8090       6.42275       14.1175      -1.44358       3.72333     -0.738411       1.76894       2.36986       2.48389       2.59478       2.50938       2.39059
  20  16 3224.5231    3.6740  1.1742 13.3586  0.0000  0.0296   0.0758   0.0714    0.0918   0.0000   440.1209       10.0572       12.7587      -1.87233      -5.93982      -5.26257       2.45238       3.02993       2.90535       3.15879       3.15312       2.94440
  20  17 3368.1830    3.2583  1.7390 12.8860 -0.0003  0.0339   0.0566   0.0931    0.0718   0.0000   440.9853       6.12419       8.77738    -0.0427601       1.59913      -8.47774       2.56264       3.49431       3.65483       3.74646       3.69072       3.32919
  20  18 3512.0565    2.5922  2.4795 12.5459  0.0000  0.0441   0.0421   0.1185    0.0687   0.0000   447.3144       2.46504       6.83013       16.5448       7.84969      -5.91022       3.37817       4.68798       4.93127       5.30325       4.90515       4.62618
  20  19 3655.7437    2.1790  3.8053 11.7579  0.0000  0.0548   0.0297   0.1571    0.0705   0.0000   427.3218       6.48442       20.0841       20.4461       1.29830      -11.9321       4.26134       5.50500       6.02752       6.09323       6.04498       5.71772
  20  20 3799.4401    1.8433  5.2648 11.3025  0.0000  0.0676   0.0222   0.1906    0.0608   0.0000   442.7865       31.4770       15.5193     -0.505502      -3.80264      -2.07416       5.06765       6.63377       7.35519       7.57334       7.07791       6.92592
  20  21 3943.0900    1.5125  7.5213 10.9023  0.0008  0.0858   0.0163   0.2489    0.0472   0.0000   433.8214       7.82125       6.56839       2.63156      0.650220      -22.1492       6.72303       8.62201       9.53350       9.56276       9.47365       8.87516
  20  22 4086.8045    1.2146  8.8582 10.8649  0.0000  0.1073   0.0146   0.3167    0.0401   0.0000   449.9864      0.155912       13.1029      -3.57621      -19.5222      -2.35088       8.25408       10.7401       11.6446       11.9299       11.5690       11.0240
  20  23 4230.4164    0.9610 10.5693 10.8151  0.0000  0.1362   0.0133   0.4166    0.0346   0.0000   443.3734       31.4969      0.732387     -0.647047       22.1784       9.18572       10.3251       13.6435       14.9556       15.4182       14.7907       14.0839
  20  24 4375.0003    0.7392 11.3937 10.7586  0.0000  0.1779   0.0130   0.5349    0.0322   0.0000   405.0746       37.1970       17.3724       29.2626       16.7080      -10.9987       13.3980       17.0595       19.2935       20.1631       18.7887       18.0936
  20  25 4517.8696    0.5842 13.4568 10.6316 -0.0030  0.2483   0.0116   0.7096    0.0291   0.0000   397.4851       26.2129       18.5748      0.636633       15.9282       15.3663       18.1396       23.7835       26.7123       27.0528       25.8283       24.2893
  21   4 1408.0781    0.1304  0.0891  9.7807  0.0000  0.0182   0.0144   0.0382    0.0273   0.0000   441.0033      -2.11623       16.8129      0.386892      -1.52822      0.662414       1.16547       1.09728       1.93785       1.84670       1.28070       1.45917
  21   6 1758.2177    0.3604  0.2750  9.9150  0.0000  0.0152   0.0140   0.0304    0.0360   0.0000   438.3887     0.0402343       18.4028       1.38150      -2.51766      0.777435       1.24850       1.62698       1.99413       1.93816       1.73783       1.58062
  21   7 1919.8386    0.5268  0.4239 10.0828  0.0000  0.0163   0.0165   0.0389    0.0448   0.0000   439.2652      -3.00963       17.6201      0.149257      -2.99393     -0.105886       1.23587       1.56953       1.88816       1.76387       1.72651       1.58869
  21   8 2077.7308    0.7209  0.5730 10.2941  0.0000  0.0179   0.0195   0.0467    0.0579   0.0000   439.0847      0.463346       11.6453      0.913467      0.605975     0.0879933       1.31835       1.70498       1.82433       1.89312       1.89244       1.80827
  21   9 2231.8978    0.9872  0.8018 10.6363  0.0000  0.0221   0.0232   0.0556    0.0793   0.0000   440.0999     -0.742594       18.5470     -0.470874      -3.31742      -2.17869       1.66811       2.16130       2.34261       2.36965       2.42558       2.28726
  21  10 2381.8767    1.3540  0.8983 11.2255  0.0000  0.0230   0.0299   0.0598    0.0748   0.0000   438.4771       2.54737       20.5653       2.12292      -5.36236     0.0216727       1.86872       2.38309       2.64241       2.66847       2.52792       2.39154
  21  11 2529.3025    1.9094  0.8990 11.6157  0.0000  0.0212   0.0416   0.0581    0.0826   0.0000   440.2892       3.69247       12.0516      -2.03684      0.404912      -4.59653       1.67968       2.14425       2.33276       2.47082       2.66830       2.34664
  21  12 2676.2381    2.2831  0.9459 12.4627  0.0000  0.0238   0.0521   0.0661    0.0910   0.0000   438.3610       6.15182       11.9360     -0.529219       1.63900     -0.116497       1.86498       2.43419       2.59285       2.78002       2.78355       2.55529
  21  13 2822.9934    3.0113  0.8502 12.6931  0.0000  0.0219   0.0668   0.0535    0.1003   0.0000   439.0341       4.70052       14.3156      -1.53513      -1.51331      0.329369       1.67201       2.18693       2.25526       2.45633       2.40085       2.29559
  21  14 2968.9469    3.4184  0.9222 13.3258  0.0000  0.0246   0.0748   0.0562    0.0732   0.0000   438.7168       6.74503       14.6250       1.09910      -5.58835      -4.15566       1.82832       2.47429       2.48066       2.79534       2.68125       2.58891
  21  15 3114.0087    3.8910  0.9584 13.3260  0.0000  0.0235   0.0833   0.0592    0.0875   0.0000   435.9676       7.75162       16.7185       3.17285       2.45529     -0.415838       1.72626       2.32690       2.40591       2.56295       2.50761       2.37360
  21  16 3258.6479    3.7058  1.3350 13.0505  0.0000  0.0297   0.0688   0.0723    0.0966   0.0000   442.1943       5.98977       11.2960       4.20685      -1.81382      -4.40014       2.10765       2.80080       3.12155       3.20177       3.02182       2.78255
  21  17 3402.9602    3.0695  1.8739 12.6953  0.0000  0.0362   0.0494   0.0894    0.0697   0.0000   442.2231       8.97239       22.0671     -0.870940      -6.12634      0.765799       2.55367       3.45191       3.58448       3.80143       3.61148       3.27753
  21  18 3547.2374    2.4797  3.0295 12.3488  0.0000  0.0471   0.0347   0.1284    0.0539   0.0000   437.0580       13.6216       11.4161       4.68699      -7.92545      -6.53528       3.40982       4.38837       5.12313       5.01618       5.08927       4.82959
  21  19 3691.6970    2.0547  4.1377 11.8471  0.0000  0.0569   0.0265   0.1635    0.0537   0.0000   435.9559       17.3929       13.4260      -5.83257       2.67546      -3.91370       4.18673       5.57093       6.05716       6.34175       6.13569       5.81280
  21  20 3835.5894    1.7152  5.8414 11.2775 -0.0007  0.0723   0.0197   0.2039    0.0496   0.0000   419.4250       16.6861       27.1764       11.7172      -8.88067      -20.1937       5.20472       6.74363       7.49842       7.84023       7.33354       7.11774
  21  21 3980.0806    1.4182  7.6721 11.0141  0.0000  0.0903   0.0158   0.2589    0.0420   0.0000   432.5851       18.4548       12.9418     -0.277308     0.0749071     -0.385256       6.45510       8.67673       9.44261       9.74593       9.39871       9.06780
  21  22 4124.3013    1.1561  9.7551 10.7966  0.0000  0.1128   0.0132   0.3366    0.0370   0.0000   439.2460       11.4400       46.8994      -3.60594      -5.95753      -4.44797       8.08533       10.7796       11.6934       12.0330       11.6593       11.1157
  21  23 4268.5772    0.8964 10.5805 10.8422  0.0000  0.1414   0.0130   0.4268    0.0322   0.0000   433.0305       21.5510      -14.2638      -5.12915      -22.2271      -2.19771       10.1323       13.4202       14.6426       15.5124       14.7366       14.1071
  21  24 4412.7069    0.7030 12.3972 10.7756  0.0013  0.1910   0.0129   0.5925    0.0305   0.0000   412.9069     -0.910226       6.04366       29.9392       51.1403      -6.11133       13.9554       17.5667       20.1272       20.5332       19.9468       18.9732
  21  25 4556.7550    0.5472 13.4018 10.6336  0.0050  0.2525   0.0115   0.7248    0.0270   0.0000   484.2492      -6.04127      -4.21566       14.0762       9.22926      -38.1941       17.4221       23.5301       25.5801       27.4885       24.7728       24.2240
  22   3 1233.1059    0.0685  0.0256  9.9019  0.0000  0.0336   0.0166   0.0221    0.0259   0.0000   438.3747       1.58477       19.8711     -0.364231      -2.29594       1.88971       1.97207       1.42965       3.26539       1.39247       2.88827       3.27732
  22   4 1429.1404    0.1334  0.1215  9.7778  0.0000  0.0148   0.0096   0.0299    0.0275   0.0000   439.7102     -0.807655       16.7436    -0.0730832      0.707137     -0.132080       1.18617       1.84369       2.00144       1.82429       1.81884       1.84370
  22   5 1611.3528    0.2407  0.1815  9.8527  0.0000  0.0124   0.0118   0.0276    0.0302   0.0000   439.7420     -0.141144       19.1934      0.350487      -2.07400       1.30439      0.947238       1.15553       1.10696       1.12766       1.25976       1.28026
  22   6 1781.5616    0.3646  0.3282  9.9412  0.0000  0.0149   0.0133   0.0379    0.0368   0.0000   438.8434       2.50142       18.3140       1.70118     -0.250261       1.45478       1.00974       1.29411       1.55614       1.54407       1.49225       1.44719
  22   7 1945.0402    0.5261  0.4540 10.0807  0.0000  0.0169   0.0154   0.0381    0.0462   0.0000   440.5943       2.45942       15.7064     -0.222453      -1.31133      -2.77854       1.21493       1.63554       1.70277       1.71987       1.73902       1.84807
  22   8 2104.7256    0.7433  0.6363 10.3482  0.0000  0.0196   0.0187   0.0462    0.0571   0.0000   436.2361    -0.0674214       14.1104      0.653288      -2.68477       3.37122       1.43429       1.82741       1.95849       2.01829       2.08794       2.04158
  22   9 2260.0320    1.0508  0.7793 10.9374  0.0000  0.0213   0.0242   0.0559    0.0658   0.0000   438.8132       1.25633       17.6656      0.629892       2.44788      0.337116       1.45706       2.00351       2.02615       2.30430       2.17361       1.94268
  22  10 2410.8093    1.4597  0.9134 11.3202  0.0000  0.0224   0.0315   0.0598    0.0890   0.0000   435.3154       3.46866       11.1827       2.10239    -0.0785042      -1.29186       1.56561       2.13724       2.29600       2.26092       2.27717       2.17038
  22  11 2559.2230    1.9088  0.9432 11.9025  0.0000  0.0232   0.0409   0.0610    0.0763   0.0000   434.1378      0.375657       17.0032       3.36807      -2.30305     -0.145450       1.55770       2.09420       2.21826       2.26896       2.27066       2.00598
  22  12 2707.1940    2.5162  0.8189 12.4903  0.0000  0.0209   0.0556   0.0513    0.0810   0.0000   439.5966       3.08955       11.8217       5.85589      -1.51350      -3.00836       1.47538       1.88814       2.17459       2.04475       2.27887       2.06701
  22  13 2854.7675    3.1557  0.8450 12.8561  0.0000  0.0221   0.0692   0.0528    0.0973   0.0000   438.4530       2.78921       12.1088       4.67196      -4.04584       2.41742       1.54873       2.17019       2.18687       2.35904       2.38772       2.22306
  22  14 3001.5046    3.6675  0.8504 13.5944  0.0000  0.0220   0.0836   0.0571    0.0730   0.0000   436.6915      0.334035       12.2636       3.96862     -0.684486      0.148110       1.64857       2.25270       2.33962       2.41522       2.37448       2.14109
  22  15 3147.0948    3.9143  1.0348 13.4471  0.0000  0.0242   0.0802   0.0631    0.0841   0.0000   437.8696       9.21530       15.2106       1.71729       4.92692       1.53344       1.75614       2.24167       2.35390       2.51813       2.59853       2.32149
  22  16 3292.2917    3.4650  1.4541 13.0681 -0.0000  0.0298   0.0632   0.0804    0.0828   0.0000   441.4743       6.15067       14.0349       3.71678      -7.38409      -7.10755       2.04878       2.81329       2.89785       3.08884       3.08602       2.83109
  22  17 3437.3628    2.9629  2.1875 12.5392  0.0000  0.0378   0.0435   0.0954    0.0610   0.0000   447.0176       10.4744       1.81350     -0.437184       3.39322     -0.676551       2.57744       3.51936       3.75985       3.86241       3.72186       3.58250
  22  18 3582.2538    2.2889  3.2750 12.2927  0.0000  0.0491   0.0310   0.1367    0.0471   0.0000   434.9827       10.6310       12.8414      -6.67371       9.19966      -3.96536       3.37866       4.34028       5.03350       4.94539       4.88554       4.66351
  22  19 3727.1231    1.9428  4.4993 11.7655  0.0000  0.0592   0.0243   0.1680    0.0490   0.0000   441.1880       8.79034     0.0519488       15.2089      -1.87876      -7.23028       4.09083       5.33568       5.88276       6.10817       6.03704       5.65345
  22  20 3871.7662    1.6268  6.2359 11.1805  0.0001  0.0737   0.0182   0.2077    0.0474   0.0000   433.7989       8.82483      -1.73840      -1.96586       8.60067      -16.8100       5.14709       6.71257       7.30685       7.66875       7.49373       7.10887
  22  21 4016.2810    1.3225  8.1062 10.9804  0.0000  0.0920   0.0146   0.2697    0.0383   0.0000   423.0252       17.4423       16.3488       5.74213      -9.07549      -12.1729       6.41312       8.42348       9.56056       9.63950       9.37712       9.08416
  22  22 4161.1220    1.0603 10.0352 10.8751  0.0000  0.1211   0.0130   0.3564    0.0332   0.0000   442.7113       4.12034       36.0255      -7.11250       3.53121       27.2640       8.15954       10.9107       11.9877       12.3650       12.0939       11.4986
  22  23 4305.9144    0.8444 11.2364 10.8154  0.0000  0.1537   0.0124   0.4491    0.0302   0.0000   429.9211      -25.5434       4.00360      -18.3641       7.16783     -0.531404       10.3911       13.7423       15.1646       15.8067       15.0062       14.6666
  22  24 4450.4918    0.6523 12.8062 10.7496  0.0031  0.2083   0.0121   0.6299    0.0282   0.0000   423.4289       19.9938       33.2394      -7.80171      -15.9709       9.51881       13.7591       18.6916       20.4979       21.4593       20.3732       19.3932
  23   5 1632.7856    0.2319  0.2012  9.8742  0.0000  0.0125   0.0110   0.0304    0.0301   0.0000   438.9503      -1.65666       18.2357       1.74141      -1.78911     -0.885990      0.950028       1.12517       1.17170       1.43647       1.56465       1.30346
  23   6 1804.2214    0.4046  0.3020  9.9753  0.0000  0.0122   0.0143   0.0334    0.0366   0.0000   440.4964     -0.947840       17.8492       1.13049      0.565412      0.477851      0.827030       1.05221       1.20948       1.20769       1.29902       1.13759
  23   7 1969.6306    0.5827  0.4981 10.1572  0.0000  0.0163   0.0166   0.0455    0.0471   0.0000   440.8654      -5.54362       17.1254     0.0682648      -3.17702      0.623442       1.10049       1.39858       1.58272       1.67193       1.66174       1.48517
  23   8 2131.0811    0.8056  0.6170 10.5040  0.0000  0.0184   0.0202   0.0450    0.0548   0.0000   438.3527      0.148904       17.3810       3.45999      -1.22022    -0.0736732       1.19050       1.72328       1.78595       1.91541       1.88868       1.79308
  23   9 2287.4848    1.1169  0.9009 10.8769  0.0000  0.0224   0.0235   0.0575    0.0719   0.0000   435.1737      -1.45653       16.7217       2.25149       1.25080      -1.94271       1.53696       2.08604       2.20725       2.24609       2.18347       2.13452
  23  10 2439.2085    1.6034  0.8951 11.3983  0.0000  0.0226   0.0335   0.0560    0.0843   0.0000   441.4786      -2.75540       10.7946       1.87271       1.80988      -1.42380       1.40886       1.99737       1.98126       2.23918       2.14849       2.04917
  23  11 2588.7032    1.9834  0.9741 12.0251  0.0000  0.0232   0.0405   0.0588    0.0742   0.0000   440.4929       6.64688       19.2028       4.31745       2.71434     -0.743295       1.61617       2.12258       2.32061       2.52938       2.57939       2.39670
  23  12 2737.6417    2.6577  0.8560 12.4847  0.0000  0.0210   0.0561   0.0518    0.0765   0.0000   438.5322       2.44395       15.7756       4.84665      -2.55840      -2.27766       1.43192       1.98196       2.00573       2.29900       2.10995       2.10251
  23  13 2886.1497    3.2353  0.9033 12.9594  0.0000  0.0218   0.0679   0.0546    0.0916   0.0000   441.7133       5.43391       11.0935       1.39793     -0.879940       2.41486       1.44568       1.98334       2.00431       2.26330       2.13644       2.11783
  23  14 3033.5013    3.7427  0.8776 13.5321  0.0000  0.0213   0.0825   0.0584    0.0822   0.0000   437.8563       6.18035       16.1582       3.71086       1.05890      -2.07858       1.54141       2.12524       2.18895       2.43982       2.37758       2.25196
  23  15 3179.8252    3.8624  1.2289 13.2483  0.0000  0.0263   0.0722   0.0681    0.0904   0.0000   440.5479       6.31741       9.82930      0.802974       1.25829      -1.17621       1.74937       2.36596       2.58409       2.66280       2.62712       2.37137
  23  16 3325.6257    3.4444  1.5674 12.9839 -0.0002  0.0303   0.0579   0.0795    0.0737   0.0000   438.6597       6.45388       12.8144       5.02803      -1.23185     -0.650938       2.07435       2.84159       3.03146       3.01769       3.17997       2.90132
  23  17 3471.3519    2.7354  2.1555 12.7151  0.0000  0.0379   0.0412   0.0986    0.0557   0.0000   441.9535       6.41009       7.66359     -0.838965       7.13103      -1.02607       2.46510       3.36605       3.62968       3.74701       3.62473       3.45107
  23  18 3616.9402    2.2303  3.4635 12.2059  0.0000  0.0490   0.0282   0.1336    0.0436   0.0000   447.3587       2.18144       5.46086       7.84371      0.815409      -7.41622       3.33758       4.35679       4.87717       5.13222       5.02691       4.84986
  23  19 3762.1496    1.8429  4.7437 11.7417  0.0000  0.0602   0.0222   0.1728    0.0439   0.0000   438.7722       8.49839       15.8385       8.44670       1.11092      -5.45191       4.03574       5.07608       5.84879       5.95964       5.96223       5.71565
  23  20 3907.3558    1.5233  6.9964 11.1579  0.0000  0.0764   0.0162   0.2272    0.0406   0.0000   438.1369       18.3471       23.4937       13.6126       1.17164       1.65153       5.16918       6.71150       7.38281       7.66103       7.47893       7.36621
  23  21 4052.6974    1.2181  8.4952 11.0213  0.0000  0.1001   0.0142   0.2832    0.0352   0.0000   437.3168       13.2867       13.8707       5.98172      -14.7942      -7.19758       6.49928       8.76228       9.75935       9.96369       9.77470       9.39135
  23  22 4197.8003    1.0029  9.8938 10.8740  0.0000  0.1199   0.0129   0.3580    0.0328   0.0000   437.6166       11.3477       13.7769       11.2893       1.36008      -2.39295       7.80274       10.3316       11.5285       11.8820       11.7326       11.3603
  23  24 4487.2564    0.5834 12.4849 10.7470  0.0000  0.2212   0.0122   0.6563    0.0280   0.0000   422.3792       11.9069       38.6401      -7.68059       27.1720      -27.7185       14.1638       18.7417       20.8932       21.8667       21.3319       20.6025
  24   4 1469.7930    0.1539  0.1102  9.8587  0.0000  0.0113   0.0105   0.0251    0.0263   0.0000   439.0064      -1.44205       21.1204      0.710207      -3.25837     -0.216787      0.799157      0.890159       1.00506       1.20198      0.975262      0.930210
  24   5 1653.6920    0.2600  0.1983  9.9069  0.0000  0.0111   0.0118   0.0296    0.0296   0.0000   440.8970      -1.42510       18.4490      0.651965      -1.24701      0.525433      0.719013      0.824229      0.969101       1.09696      0.948206      0.885650
  24   6 1826.3066    0.4185  0.3767  9.8944  0.0000  0.0154   0.0133   0.0356    0.0395   0.0000   440.9909     -0.563707       20.4686      0.720813      -2.72015      -3.00941       1.16935       1.62243       1.67589       1.71126       1.65569       1.65800
  24   7 1993.5716    0.6278  0.4578 10.2253  0.0000  0.0149   0.0176   0.0378    0.0460   0.0000   440.2020     -0.792634       19.1115      -1.00142     -0.383679      -1.04853      0.988266       1.34154       1.45472       1.56794       1.51134       1.47832
  24   8 2156.7671    0.8730  0.6403 10.5656  0.0000  0.0188   0.0209   0.0433    0.0563   0.0000   437.1060      0.604054       18.3990      -1.70488      -2.60776     -0.456992       1.15397       1.58644       1.66686       1.81788       1.74157       1.57678
  24   9 2314.3252    1.1921  0.8547 11.1716  0.0000  0.0216   0.0256   0.0550    0.0634   0.0000   438.8185      -4.00554       16.6717     -0.285101      0.563329      -2.76742       1.37744       1.88695       1.93676       2.05592       2.03546       1.94953
  24  10 2467.0539    1.6308  0.8954 11.6251  0.0000  0.0219   0.0340   0.0540    0.0819   0.0000   440.1159       3.90677       17.1995      0.188501      -4.21315     -0.997869       1.42114       1.98145       2.08330       2.27220       2.34696       2.11723
  24  11 2617.6822    2.1104  0.9558 12.2382  0.0000  0.0226   0.0425   0.0585    0.0767   0.0000   441.1288       2.25501       17.0205       2.73023      -2.17789      -1.86662       1.57923       2.13069       2.34185       2.46061       2.42299       2.18727
  24  12 2767.7545    2.7545  0.9012 12.3506  0.0000  0.0202   0.0554   0.0533    0.0803   0.0000   438.3490       3.88824       14.5683      -2.30389      0.473550      -1.45487       1.33368       1.70543       1.77107       1.97086       1.90840       1.83361
  24  13 2917.0331    3.5084  0.7565 13.3121  0.0000  0.0189   0.0772   0.0468    0.0684   0.0000   436.1873       4.76644       17.9476     -0.464538       1.63894      -5.12520       1.31039       1.78007       1.85519       1.96663       1.99901       1.84620
  24  14 3065.1269    3.8989  0.8646 13.4904 -0.0001  0.0207   0.0842   0.0545    0.0843   0.0000   438.3382       3.27375       13.3241       6.42479       1.87783      0.826246       1.41285       1.83874       2.06760       2.13122       2.00350       1.90626
  24  15 3212.1258    3.6777  1.2588 13.4441  0.0000  0.0275   0.0709   0.0727    0.0925   0.0000   437.1356       7.50378       13.9373     -0.524425     -0.549987      -3.29372       1.75934       2.44982       2.55424       2.73254       2.67808       2.60620
  24  16 3358.5213    3.3210  1.6042 13.1724 -0.0009  0.0309   0.0558   0.0846    0.0627   0.0000   438.9024       12.5322       15.4429       3.62119      -4.40123      -1.46384       1.94136       2.61989       2.82301       2.99789       2.93217       2.79656
  24  17 3505.0233    2.5989  2.7346 12.4395  0.0000  0.0405   0.0337   0.1096    0.0477   0.0000   443.2265       7.26561       4.54594     -0.119382       3.39899       1.99576       2.63745       3.43169       3.91307       3.90920       3.91398       3.76372
  24  18 3651.1714    2.0976  3.8632 11.9904  0.0000  0.0507   0.0248   0.1397    0.0412   0.0000   440.8782       10.8203       7.16347       8.11767       5.42006     -0.551057       3.32616       4.28703       4.81579       4.90879       4.92730       4.73836
  24  19 3796.8031    1.7568  5.7453 11.4219  0.0000  0.0671   0.0188   0.1830    0.0418   0.0000   441.8324       15.8044       12.2377       3.14080      -8.75153      -7.84079       4.05431       5.64494       6.12571       6.32278       6.18463       6.05834
  24  20 3942.7607    1.4157  6.9349 11.2266 -0.0000  0.0811   0.0161   0.2280    0.0387   0.0000   435.6725       1.59854       29.2614       5.59761       3.28916      -13.3946       5.01010       6.80000       7.65326       7.69025       7.78200       7.50647
  24  21 4088.4949    1.1414  8.6875 11.0034  0.0017  0.1011   0.0141   0.2991    0.0351   0.0000   426.8948       23.0107       6.31890       1.97753       5.88980      -8.97367       6.32374       8.34113       9.32052       9.65865       9.52681       9.12663
  24  23 4379.9359    0.7090 11.5067 10.8449  0.0000  0.1709   0.0123   0.5198    0.0275   0.0000   450.3495       9.16777       40.6021       26.2930       6.92073       5.25489       10.7315       14.0460       15.8078       16.6351       15.9589       15.8358
  24  24 4524.6738    0.5773 14.5862 10.7323 -0.0027  0.2522   0.0107   0.7041    0.0237   0.0000   467.3100       21.4111       66.6072       43.8238       7.79650      -14.6019       15.5287       20.5114       23.1255       24.5503       23.2050       23.0209
  25   3 1289.4155    0.0826  0.0305  9.8820  0.0000  0.0147   0.0168   0.0215    0.0239   0.0000   440.2907     -0.223342       18.4626      0.219832      -1.46809      0.659251      0.736712      0.846722       1.26276       1.18835       1.94863       1.55756
  25   4 1489.4594    0.1621  0.1113  9.8100  0.0000  0.0161   0.0104   0.0216    0.0260   0.0000   439.4654     -0.653901       20.7035      0.197884      -2.31419      0.551058       1.04130      0.941741       1.52199       1.30974       1.12299       1.20823
  25   5 1674.0639    0.2834  0.2584  9.8306  0.0000  0.0142   0.0109   0.0297    0.0310   0.0000   439.2317      0.644143       18.7642      -3.19629      -5.06655      0.510581      0.979242       1.14584       1.09111       1.31899       1.38526       1.33483
  25   6 1847.8447    0.4322  0.4350  9.9958  0.0000  0.0168   0.0129   0.0416    0.0390   0.0000   438.7235     -0.185603       18.7722     -0.484378      -4.13619      0.290112      0.986890       1.44933       1.47189       1.58719       1.61771       1.59345
  25   7 2016.8874    0.6522  0.5935 10.0981  0.0000  0.0179   0.0159   0.0435    0.0548   0.0000   440.6583     -0.525856       17.3055      -1.63764     -0.395807      -3.10006       1.12885       1.39957       1.61151       1.63721       1.73697       1.61559
  25   8 2181.7084    0.9080  0.7107 10.6974  0.0000  0.0195   0.0206   0.0480    0.0567   0.0000   440.9361       1.79228       15.0730     -0.475517      -2.69345      0.697197       1.18203       1.63135       1.65597       1.79030       1.87937       1.71521
  25   9 2340.5271    1.2633  0.8570 11.2469  0.0000  0.0210   0.0269   0.0541    0.0655   0.0000   437.5431    -0.0406520       15.2719       2.51649      -2.07453      -1.22134       1.28755       1.76986       1.83862       2.03055       2.10830       1.93482
  25  10 2494.4054    1.7162  0.8792 11.7912  0.0000  0.0209   0.0347   0.0513    0.0675   0.0000   439.7504      -1.93310       19.4876     -0.584005      -6.09600      -3.17813       1.29002       1.75606       1.83877       1.99269       1.91762       1.90084
  25  11 2646.2473    2.1970  0.9964 12.1245  0.0000  0.0232   0.0427   0.0585    0.0847   0.0000   439.9597    -0.0379088       20.1029       1.96572       2.41001     -0.963276       1.41095       1.95692       2.14618       2.22978       2.20139       2.14943
  25  12 2797.3872    2.8569  0.9404 12.5010  0.0000  0.0206   0.0555   0.0540    0.0813   0.0000   440.7229       1.66216       13.2502       1.20859      -2.35393    -0.0793343       1.32228       1.75703       1.96221       2.10680       2.08538       2.02756
  25  13 2947.4408    3.5502  0.8290 13.0180  0.0000  0.0192   0.0720   0.0486    0.0743   0.0000   439.1352       7.82956       16.3568      -1.25918      -4.12765       1.44235       1.20365       1.59126       1.64949       1.79278       1.77718       1.71387
  25  14 3096.2444    3.9493  0.8609 13.6309  0.0000  0.0205   0.0832   0.0519    0.0791   0.0000   439.2489       6.34480       16.9268      -3.15169      -3.96887      -1.18937       1.27651       1.73554       1.79444       2.00829       1.93619       1.81959
  25  15 3243.9363    3.5459  1.1501 13.7348  0.0000  0.0267   0.0718   0.0714    0.0815   0.0000   441.4878       9.47204       10.1532     -0.769960     -0.518794       2.12549       1.67563       2.22663       2.47538       2.39679       2.49829       2.33410
  25  16 3391.1547    3.1127  1.8132 13.0607  0.0000  0.0332   0.0489   0.0883    0.0590   0.0000   441.7746       6.43662       5.05499       2.58092       1.34206      -4.10570       1.89403       2.65224       2.79505       2.97920       2.87455       2.75118
  25  17 3538.1374    2.4491  2.7809 12.5966  0.0000  0.0420   0.0325   0.1164    0.0431   0.0000   439.8684       7.42524       7.72283      -1.04937       2.63998      -5.40626       2.52253       3.35229       3.76392       3.83504       3.85483       3.68309
  25  18 3684.9599    2.0124  4.2414 11.9465  0.0000  0.0536   0.0228   0.1465    0.0383   0.0000   435.0987       4.77857       9.25226       12.4274       4.62433      0.507248       3.26193       4.29545       4.88375       4.93417       4.99547       4.82950
  25  19 3831.3422    1.6135  5.5386 11.6075  0.0000  0.0655   0.0187   0.1892    0.0371   0.0000   439.3746       10.5343       9.17265     0.0660150       5.35454      -5.29429       4.15717       5.45945       6.19108       6.27406       6.34512       6.02689
  25  20 3977.6572    1.3270  7.4992 11.2141  0.0002  0.0845   0.0153   0.2471    0.0360   0.0000   426.1456       33.8707       6.61410       14.2476      -3.97786      -17.7623       5.20080       6.62534       7.85348       7.89960       7.87948       7.57650
  25  21 4124.0400    1.0971  9.0703 11.0184  0.0000  0.1040   0.0137   0.3118    0.0330   0.0000   431.1771       10.3225       13.3303       9.51109      -6.22519      -11.0100       6.22861       8.34384       9.39674       9.70019       9.66169       9.26781
  25  22 4269.9913    0.8374 10.7530 11.0027  0.0000  0.1440   0.0132   0.4543    0.0281   0.0000   440.8070       24.8959       33.4716       2.16107      -26.8931      -17.1224       8.46340       11.4587       12.7046       13.1516       13.0988       12.7986
  25  23 4416.2886    0.6773 12.6355 10.8608  0.0000  0.1936   0.0119   0.5804    0.0251   0.0000   425.9396       14.7689       70.9240       35.4855       18.9874      -3.38052       11.3009       15.1533       16.9655       17.6560       17.3664       16.9230
  26   3 1307.4832    0.0724  0.0355  9.8577  0.0000  0.0149   0.0108   0.0196    0.0235   0.0000   437.2285      0.559992       20.8885      -1.00858      -3.57234       3.04013      0.733457       1.20649       1.16371       1.53316       1.24745       1.09277
  26   4 1508.7001    0.1833  0.1475  9.7578  0.0000  0.0123   0.0099   0.0266    0.0264   0.0000   439.6922     -0.558106       18.0451    -0.0848986      -2.07533     -0.121976      0.865016       1.14586       1.34926       1.39089       1.69435       1.31525
  26   5 1694.0564    0.2940  0.2920  9.8463  0.0000  0.0144   0.0107   0.0328    0.0315   0.0000   439.3181      -2.38100       20.0280      0.882576      -5.74009     -0.734897      0.880418       1.20451       1.34760       1.37213       1.32638       1.31679
  26   6 1869.0354    0.4685  0.4404  9.9985  0.0000  0.0148   0.0134   0.0385    0.0399   0.0000   441.4815      -1.14061       20.2383       3.32825       1.10642      0.625076      0.967225       1.20165       1.30948       1.41534       1.40793       1.46260
  26   7 2039.6866    0.6588  0.6239 10.3109  0.0000  0.0175   0.0158   0.0466    0.0498   0.0000   440.3251      -1.56405       21.0275       1.57645      -3.69795      -2.01373       1.11273       1.44611       1.57942       1.65187       1.70647       1.72014
  26   8 2206.0693    1.0166  0.6778 10.6743  0.0000  0.0177   0.0227   0.0438    0.0584   0.0000   441.2287      0.372167       14.5869       3.99547      -1.76899       1.30350       1.03967       1.43651       1.44525       1.62248       1.62366       1.56422
  26   9 2366.1132    1.3394  0.9186 11.2084  0.0000  0.0214   0.0264   0.0540    0.0665   0.0000   439.7110      0.732562       14.8121      -1.16682      -2.41784     -0.896075       1.27563       1.67676       1.82828       1.95296       1.90874       1.84237
  26  10 2521.2172    1.8080  0.9770 11.7242  0.0001  0.0217   0.0346   0.0544    0.0726   0.0000   441.7665       4.14968       15.3123       1.03380       2.11416       1.20539       1.36747       1.83511       1.89847       2.03301       2.09770       1.95369
  26  11 2674.4026    2.3873  1.0138 12.2716  0.0000  0.0223   0.0451   0.0580    0.0847   0.0000   438.9974       4.73764       11.5903      -1.95013     -0.678039      0.588032       1.31949       1.84943       1.84619       2.00653       2.04664       1.96933
  26  12 2826.6084    3.0595  0.9062 12.8043  0.0000  0.0205   0.0586   0.0528    0.0762   0.0000   437.0728       1.49764       13.1698       2.36962      0.194516     -0.433686       1.20270       1.75261       1.79381       2.01346       1.95585       1.86316
  26  13 2977.4934    3.6886  0.9272 13.1098  0.0000  0.0204   0.0708   0.0511    0.0742   0.0000   440.4206       3.99246       15.5650      0.250961     -0.887101      -1.77914       1.22112       1.65552       1.74430       1.87415       1.83075       1.76777
  26  14 3126.9400    3.6974  1.0503 13.4378  0.0000  0.0227   0.0707   0.0605    0.0797   0.0000   439.5438       4.46650       16.7125       2.91067     0.0481250     -0.416995       1.39407       1.90411       2.11066       2.19184       2.16135       2.08619
  26  15 3275.4511    3.5702  1.3958 13.3491  0.0000  0.0270   0.0641   0.0788    0.0842   0.0000   436.3632       3.59574       19.9823     -0.523828       1.78837      -2.47430       1.62513       2.15545       2.38645       2.40533       2.60898       2.31117
  26  16 3423.4057    2.9713  2.0271 12.8257  0.0001  0.0334   0.0434   0.0927    0.0608   0.0000   443.8139       9.28323       7.87544       5.98783       2.59637   0.000466621       1.93329       2.70941       2.89237       3.04807       3.19371       2.90930
  26  17 3571.1036    2.3405  2.9216 12.4794  0.0000  0.0429   0.0307   0.1161    0.0442   0.0000   442.5070       15.4106       2.87837     -0.582931       10.9551      -3.54348       2.60047       3.41316       3.84699       3.92661       4.05604       3.75139
  26  18 3718.5365    1.9397  4.6445 11.7904  0.0000  0.0538   0.0207   0.1567    0.0371   0.0000   439.8689       15.3232       5.28889      -7.78150     -0.443276      0.454903       3.21331       4.17215       4.81497       4.95153       4.96345       4.87673
  26  19 3865.4384    1.5580  6.0847 11.4024  0.0000  0.0668   0.0165   0.1952    0.0358   0.0000   436.7363       11.6962       8.84486       4.01048       9.09432       1.58440       3.87624       5.22173       5.83816       5.93789       5.98635       5.76351
  26  20 4012.1821    1.2722  8.1009 11.1561  0.0000  0.0883   0.0146   0.2600    0.0341   0.0000   432.5989       10.7628       23.2361       11.9838      -16.1887      -15.0903       5.12315       6.79739       7.62431       7.83580       7.76181       7.66840
  26  21 4158.9155    0.9914  9.6018 11.0468  0.0000  0.1166   0.0139   0.3498    0.0313   0.0000   443.9724       12.4307       1.11530       20.8140       6.84828      -7.25571       6.68479       8.97803       10.0243       10.5687       10.2632       9.84574
  26  22 4305.4721    0.7619 10.4931 10.9963  0.0000  0.1524   0.0140   0.4689    0.0280   0.0000   444.2411       38.9722       47.7029      -3.90462       3.10955      -4.04457       8.67543       11.5750       13.2847       13.5167       13.3865       13.3260
  26  23 4451.4745    0.5906 11.4070 10.8626  0.0000  0.1966   0.0122   0.5971    0.0242   0.0000   440.8078       72.9473       85.0899      -12.1764       14.3777       25.5283       10.9102       14.7792       16.5024       17.4217       17.0334       16.6024
  27   3 1325.2332    0.1066  0.0759  9.9026  0.0000  0.0192   0.0098   0.0226    0.0237   0.0000   439.7176     -0.172467       19.4902      0.440167      -3.90357       1.93664      0.973233       1.51091       1.24773       1.70450       2.25696       1.78784
  27   4 1527.5417    0.1835  0.1752  9.8249  0.0000  0.0137   0.0090   0.0284    0.0264   0.0000   440.1241     -0.540036       19.6792      0.606052     -0.511520       1.96615       1.07912       1.40333       1.52583       1.48516       1.41921       1.26913
  27   5 1713.5686    0.3280  0.2509  9.9072  0.0000  0.0124   0.0118   0.0274    0.0307   0.0000   440.3823      0.210180       21.0000     -0.588766      -2.45487      -1.07353      0.651097      0.988621       1.04095       1.14321       1.07186       1.03550
  27   6 1889.7824    0.5041  0.4148 10.0256  0.0000  0.0135   0.0143   0.0352    0.0394   0.0000   439.8028      0.535702       21.6259       1.32144      -3.62179       2.58553      0.776602       1.02734       1.15377       1.18033       1.15267       1.11965
  27   7 2062.0663    0.7132  0.6214 10.2524  0.0000  0.0174   0.0165   0.0430    0.0501   0.0000   441.0091      -1.06796       18.0081      -1.27461      -4.65053     -0.518693      0.914709       1.25781       1.37071       1.48929       1.45821       1.47697
  27   8 2229.7466    0.9881  0.8045 10.7738  0.0000  0.0203   0.0203   0.0498    0.0585   0.0000   439.8573       1.41794       18.6221      0.348854     -0.750086      -4.07297       1.04841       1.55025       1.55535       1.73720       1.70385       1.60903
  27   9 2391.0400    1.4235  0.9017 11.3334  0.0000  0.0209   0.0275   0.0520    0.0662   0.0000   441.5462     -0.311062       16.5431      0.174583      -5.15516      0.342102       1.15222       1.56250       1.69088       1.74029       1.80495       1.73111
  27  10 2547.5812    1.9042  0.9689 11.9457  0.0000  0.0214   0.0367   0.0551    0.0707   0.0000   439.1455       1.90691       18.2891      -3.18004      0.134890       3.06314       1.30175       1.74272       1.82231       1.99397       2.05022       1.90527
  27  11 2702.1652    2.5058  0.9780 12.3898  0.0000  0.0213   0.0463   0.0529    0.0757   0.0000   438.0625     -0.760138       14.7320       3.95899      -3.75866      0.797840       1.28207       1.71836       1.80325       1.89267       1.96650       1.82575
  27  12 2855.4281    3.1523  0.9278 12.8766  0.0000  0.0206   0.0588   0.0508    0.0811   0.0000   438.2950       2.91874       11.7168       1.62111     -0.398917     -0.875296       1.17451       1.57174       1.67074       1.79616       1.83814       1.72134
  27  13 3007.0803    3.7800  0.8787 13.2545  0.0000  0.0188   0.0734   0.0500    0.0715   0.0000   439.8076       5.31819       14.2192       1.42515      0.990558    -0.0193065       1.12622       1.56000       1.62918       1.75829       1.75360       1.72604
  27  14 3157.3019    3.7902  1.0953 13.4967  0.0000  0.0229   0.0698   0.0621    0.0722   0.0000   439.1344       6.45058       16.2472       2.83294     -0.876789      -2.51777       1.34913       1.84068       1.91534       2.05011       2.10663       2.00949
  27  15 3306.5658    3.5242  1.5016 13.1737  0.0000  0.0273   0.0584   0.0765    0.0825   0.0000   439.0527       6.14846       9.74531       2.33103     -0.305347      0.549710       1.54268       2.10343       2.27556       2.44111       2.36230       2.37714
  27  16 3455.3955    2.7330  1.9800 13.1127  0.0000  0.0349   0.0450   0.0981    0.0603   0.0000   435.3675       9.39231       9.00325       8.30833      0.892428      -7.84438       2.05439       2.63273       3.01524       3.10783       3.13449       3.06390
  27  17 3603.6890    2.2634  3.5940 12.1459  0.0001  0.0451   0.0263   0.1305    0.0444   0.0000   436.3262       9.95216       13.3085       10.7971       9.33499      -3.55920       2.59462       3.30822       3.84543       3.94620       4.05835       3.88718
  27  18 3751.7152    1.8576  4.9797 11.7392  0.0000  0.0560   0.0195   0.1615    0.0366   0.0000   447.3827      0.505253       4.94741       2.43384     -0.822440       2.09751       3.19608       4.22271       4.77903       4.87012       5.03157       4.74530
  27  19 3899.2577    1.4726  6.6198 11.4125  0.0000  0.0728   0.0158   0.2060    0.0339   0.0000   436.5166       11.2518       9.88946       12.7496      -3.42658      -3.09147       4.03185       5.39264       6.06759       6.31934       6.31242       6.19408
  27  20 4046.4532    1.1486  8.3597 11.2166  0.0000  0.0944   0.0145   0.2885    0.0326   0.0000   437.3136       9.20336       12.7108      -2.18369       3.41806      -21.9583       5.25215       6.94342       7.89683       8.13272       8.16333       7.91770
  27  21 4193.9796    0.9383  9.8001 11.1079  0.0000  0.1210   0.0145   0.3760    0.0305   0.0000   428.4057       13.2730       7.57153       13.8999       15.4792      -1.31429       6.61292       8.87585       10.0072       10.5085       10.3966       10.0815
  27  23 4487.7877    0.5724 13.1533 10.8786 -0.0014  0.2280   0.0128   0.7023    0.0239   0.0000   419.3577     -0.303606       27.8865       59.5838      -8.06074      -20.1880       12.3589       16.3471       18.5557       19.2925       19.2023       18.6668
  28   3 1342.6579    0.1178  0.0568  9.8294  0.0000  0.0138   0.0113   0.0176    0.0232   0.0000   439.7094      0.343687       22.4334     -0.963282      -2.35937     -0.840237      0.962160       1.07667       1.14808       1.05311       1.21808       1.12104
  28   5 1732.7209    0.3277  0.2739  9.9120  0.0000  0.0117   0.0112   0.0285    0.0304   0.0000   439.0302     0.0167595       20.9053      0.443557     -0.391350      0.103811      0.667456      0.839914      0.942174       1.05103       1.00620      0.983736
  28   6 1910.1408    0.5117  0.4426  9.9780  0.0000  0.0140   0.0136   0.0353    0.0407   0.0000   440.7459      -1.33979       19.3704    0.00541610      -1.86647     -0.941255      0.818004       1.06784       1.14030       1.23774       1.26790       1.25998
  28   7 2083.9175    0.7703  0.6384 10.3792  0.0000  0.0174   0.0173   0.0418    0.0506   0.0000   441.7645     -0.521821       16.0940       2.33466      -1.55978      -1.03184      0.939244       1.24200       1.34980       1.43143       1.47443       1.35059
  28   8 2252.8067    1.0974  0.8414 10.7274  0.0000  0.0197   0.0217   0.0507    0.0629   0.0000   440.4235       1.62347       20.4140     -0.217950      -3.67887       1.01346       1.01635       1.39124       1.53118       1.57117       1.62516       1.52884
  28   9 2415.3216    1.5428  1.0400 11.1779  0.0000  0.0216   0.0275   0.0560    0.0806   0.0000   440.9432    -0.0389767       15.1607      -1.20374      -2.54999     0.0503539       1.22445       1.65684       1.78677       1.89663       1.98854       1.84736
  28  10 2573.3654    2.0041  1.1010 11.9236  0.0000  0.0223   0.0354   0.0594    0.0715   0.0000   439.8454       2.10443       12.7482      -1.39686     -0.588406      -1.50679       1.23034       1.68257       1.81590       1.90880       1.86875       1.82383
  28  11 2729.3399    2.5809  0.8700 12.7058  0.0000  0.0190   0.0503   0.0492    0.0600   0.0000   439.2865       4.00315       20.0569       1.21649      -3.02165      0.392565       1.07559       1.43230       1.57320       1.69380       1.68397       1.62029
  28  12 2883.7479    3.2465  0.8860 13.1483  0.0000  0.0191   0.0619   0.0527    0.0689   0.0000   438.6224       6.22930       18.7267      0.517002      -2.06904      -1.76247       1.16694       1.54533       1.73619       1.88291       1.94290       1.85065
  28  13 3036.2569    3.8874  0.9179 13.3999  0.0003  0.0193   0.0733   0.0524    0.0709   0.0000   442.7561       4.65349       14.0214       1.29889     -0.901408      0.497810       1.09676       1.48957       1.60769       1.60748       1.71448       1.59608
  28  14 3187.3309    3.6966  1.0925 13.6611  0.0000  0.0236   0.0700   0.0612    0.0694   0.0000   441.1123       4.43735       14.9374       1.36088       1.78363     -0.617422       1.32063       1.77095       1.85004       2.06159       2.03324       1.96186
  28  15 3337.3141    3.2635  1.5606 13.4012  0.0000  0.0286   0.0538   0.0815    0.0589   0.0000   439.5102       7.94807       9.80884       2.67060      0.981263      -1.30480       1.59238       2.18530       2.26163       2.51089       2.53548       2.53364
  28  16 3486.8551    2.7342  2.2176 12.9180 -0.0002  0.0359   0.0410   0.1004    0.0571   0.0000   442.2642       11.9462       8.53117     -0.945954      0.877415      -4.28277       1.95650       2.56685       2.93442       3.04601       3.18617       2.97183
  28  17 3635.8985    2.1467  3.6281 12.1384  0.0000  0.0466   0.0257   0.1311    0.0441   0.0000   439.8023       9.28571       6.15166       1.58858     -0.565314       1.86264       2.54282       3.34982       3.81418       3.85416       4.07468       3.93445
  28  18 3784.5141    1.7025  5.1796 11.7357 -0.0000  0.0595   0.0184   0.1725    0.0345   0.0000   447.6436       6.59499       11.6028       4.93926      -4.31996      0.334753       3.22719       4.26851       4.85132       5.00011       5.14648       4.90508
  28  19 3932.7272    1.4154  7.0629 11.3019  0.0000  0.0745   0.0148   0.2133    0.0331   0.0000   436.0776       13.0785       22.6912       7.27227      -15.4028       4.48173       4.00800       5.39067       5.97014       6.29258       6.40226       6.14970
  28  20 4080.6829    1.1199  9.1547 11.1925  0.0029  0.1013   0.0144   0.3103    0.0309   0.0000   444.7711       6.57958       15.3109       1.99982      -1.43294      -3.66900       5.43327       7.35584       8.19754       8.50473       8.67036       8.38318
  28  21 4228.4981    0.8390  9.5867 11.1582  0.0023  0.1290   0.0151   0.4097    0.0292   0.0000   447.5126       19.2480       15.5686      -8.99305      0.125790       2.99565       6.72283       9.10829       10.4563       10.5862       10.7832       10.4768
  28  22 4375.8829    0.6328 10.9937 11.0798  0.0000  0.1821   0.0170   0.6502    0.0284   0.0000   429.5393       22.1600       10.6296       36.9423      -15.2354      -20.0573       9.46971       12.7472       14.5775       14.8349       14.9321       14.4318
  29   3 1359.7876    0.1032  0.0581  9.8459  0.0000  0.0164   0.0095   0.0151    0.0228   0.0000   441.4614      -1.15624       21.2898      -1.43238      -1.80430       2.65055      0.775755       1.17521       1.26035       1.18803       1.34737       1.35847
  29   5 1751.5591    0.3337  0.3069  9.9370  0.0000  0.0149   0.0111   0.0321    0.0315   0.0000   439.6297      -2.34578       19.3751     -0.177584      -2.73214       1.54874      0.844278       1.22023       1.53461       1.70886       1.73585       1.45570
  29   6 1930.1967    0.5492  0.5145 10.0951  0.0001  0.0159   0.0133   0.0371    0.0418   0.0000   441.0047      -2.93632       18.8936    -0.0881525      -2.73553      -2.61623      0.866849       1.12107       1.22800       1.44649       1.35693       1.30891
  29   7 2105.3562    0.8070  0.6969 10.3107  0.0000  0.0174   0.0169   0.0435    0.0544   0.0000   439.5747     -0.388057       20.6551       2.57166     -0.988081       2.77736      0.890357       1.24779       1.35117       1.45418       1.53304       1.40207
  29   8 2275.3782    1.1211  0.9241 10.9053  0.0000  0.0208   0.0211   0.0510    0.0634   0.0000   440.8189      -1.19247       18.7479      -1.14156      -1.36164     -0.301225       1.09842       1.50430       1.65174       1.75267       1.81211       1.72126
  29   9 2439.0634    1.6041  1.0501 11.3986  0.0002  0.0213   0.0282   0.0559    0.0738   0.0000   439.2180       1.99790       16.6318       4.70660     -0.511577      -3.44666       1.16194       1.55199       1.70575       1.78986       1.87344       1.86061
  29  10 2598.7051    2.1247  0.9985 12.1647  0.0000  0.0215   0.0385   0.0536    0.0685   0.0000   440.3786       3.45667       13.5337       6.11519      -3.32579     -0.586601       1.16275       1.61686       1.73184       1.81872       1.82546       1.80432
  29  11 2756.2248    2.7345  0.9198 12.5347 -0.0002  0.0190   0.0503   0.0508    0.0699   0.0000   440.5235       2.50724       12.7731       1.85104      0.618385      -1.01515       1.04301       1.35463       1.47238       1.58654       1.61044       1.61651
  29  12 2911.7393    3.2326  0.8660 13.3231  0.0000  0.0185   0.0617   0.0485    0.0634   0.0000   440.3736       6.17138       15.6980      0.385260      -1.60014      -1.78553       1.01443       1.34325       1.42376       1.58031       1.56118       1.52899
  29  13 3064.9925    3.8236  1.0100 13.4567  0.0000  0.0206   0.0678   0.0545    0.0782   0.0000   438.4126       6.45026       16.5163      0.895108     -0.985328      -1.52358       1.17588       1.48288       1.59120       1.68211       1.74677       1.66105
  29  14 3216.8353    3.6964  1.1793 13.6839  0.0000  0.0242   0.0662   0.0661    0.0693   0.0000   441.2217       2.60867       17.8535       1.09804      -3.44398      -4.22173       1.26122       1.80387       1.89759       2.03773       2.09968       1.99224
  29  15 3367.6269    3.2574  1.7500 13.0828 -0.0000  0.0292   0.0478   0.0753    0.0569   0.0000   439.4366       9.14299       13.1503       1.38198      -1.94774       1.76428       1.56190       2.06203       2.29163       2.32871       2.43845       2.37851
  29  16 3517.9779    2.5765  2.7470 12.6080  0.0000  0.0390   0.0322   0.1047    0.0476   0.0000   441.6098     -0.355507       10.1027       3.67878       4.50545      -2.05150       2.04088       2.88175       3.07507       3.30321       3.32618       3.26072
  29  17 3667.6917    2.0608  3.9815 12.0780  0.0000  0.0487   0.0233   0.1390    0.0405   0.0000   442.1046       10.7697       7.17245     -0.510026     -0.722530      -2.72202       2.56586       3.49873       3.87758       4.06957       4.22171       3.95928
  29  18 3816.9283    1.7074  5.5960 11.5488  0.0004  0.0602   0.0173   0.1692    0.0363   0.0000   441.5256       10.8059       12.0196       3.72747      0.734971      -3.03634       3.16727       4.21969       4.78761       4.94036       5.04160       4.91129
  29  19 3965.7599    1.3409  7.3885 11.3534  0.0000  0.0787   0.0146   0.2290    0.0310   0.0000   440.9330       12.6995       21.3540      -6.23978      -4.16683       5.36777       4.12654       5.46732       6.32465       6.38875       6.66567       6.35941
  29  20 4114.4851    1.0481  9.0677 11.2406 -0.0008  0.1026   0.0142   0.3236    0.0295   0.0000   436.3094      -14.6324       17.9934       10.5931       8.39960      -22.0881       5.32012       7.09713       7.95814       8.41901       8.42904       8.29966
  29  21 4262.7695    0.7447  9.4388 11.2602 -0.0030  0.1378   0.0172   0.4873    0.0296   0.0000   421.7045       15.6938       18.7289       1.90836       2.80026       7.69537       7.08896       9.50733       10.7119       11.2570       11.3448       11.0807
  29  22 4410.9272    0.5471 10.3159 11.1449  0.0009  0.1951   0.0212   0.8034    0.0306   0.0000   422.3954      -24.6794       23.0763       23.2604      -5.69893       10.3039       10.0046       12.9096       15.3374       15.7006       15.6476       15.3897
  30   3 1376.5995    0.1237  0.0709  9.7825  0.0000  0.0104   0.0094   0.0174    0.0228   0.0000   440.4360     -0.442262       20.3683      0.900741      -3.57841       1.51925      0.591692      0.830523      0.933417      0.875706      0.831888      0.825948
  30   4 1581.8876    0.2114  0.2158  9.7557  0.0000  0.0119   0.0086   0.0269    0.0264   0.0000   439.8105      0.366104       18.7741      0.332396      -2.00228      0.330697      0.610585      0.842168      0.900935       1.06825       1.22197       1.10193
  30   5 1770.0450    0.3930  0.3680  9.8886  0.0000  0.0133   0.0114   0.0322    0.0335   0.0000   440.1168      -1.57312       21.1712     -0.183231      -2.12124     -0.673133      0.785593       1.00189       1.04374       1.16776       1.18379       1.15211
  30   6 1949.9386    0.5634  0.5649 10.0748 -0.0001  0.0149   0.0135   0.0435    0.0422   0.0000   440.6670     0.0828725       21.7498      -1.44463      -1.97108      0.206502      0.787899       1.00178       1.11864       1.23775       1.28702       1.22203
  30   7 2126.3942    0.8530  0.6623 10.4962  0.0000  0.0167   0.0180   0.0400    0.0515   0.0000   440.7184       2.28486       21.4572     -0.432817      -4.37461       1.95574      0.933839       1.21011       1.37763       1.52187       1.56984       1.55938
  30   8 2297.3704    1.2003  0.9175 10.9932  0.0000  0.0200   0.0223   0.0521    0.0632   0.0000   441.3163       1.26022       18.0988     -0.557526     0.0591713      -2.10430       1.01884       1.42039       1.49327       1.62449       1.64943       1.59026
  30   9 2462.2849    1.6295  1.0063 11.6920  0.0000  0.0210   0.0295   0.0556    0.0665   0.0000   438.9970   0.000217914       15.4641       5.55630     -0.809714      -2.69507       1.11916       1.44419       1.57696       1.76582       1.74223       1.71978
  30  10 2623.5311    2.2205  1.0291 12.1327  0.0000  0.0211   0.0390   0.0552    0.0705   0.0000   442.4182       4.73681       17.1680       1.37145       1.38586       1.64915       1.02261       1.48679       1.53725       1.66017       1.73375       1.71065
  30  11 2782.5234    2.9578  0.9441 12.6443  0.0000  0.0193   0.0528   0.0501    0.0725   0.0000   439.2823       4.41751       13.4443      0.582534     -0.804495      -1.05297      0.998304       1.35603       1.46045       1.61322       1.60526       1.53883
  30  12 2939.1602    3.4941  0.8861 13.1257  0.0001  0.0186   0.0645   0.0473    0.0674   0.0000   439.6824       4.04820       17.6334       2.20980      -3.67049       1.20947       1.10886       1.48194       1.63358       1.69121       1.67364       1.75763
  30  13 3093.4436    3.7863  0.9506 13.5456  0.0002  0.0204   0.0690   0.0528    0.0733   0.0000   436.7601       6.88659       16.7428      -3.30032     -0.915427      0.452359       1.03825       1.34991       1.53157       1.66944       1.66769       1.55202
  30  14 3246.0682    3.6542  1.3154 13.4348  0.0000  0.0257   0.0596   0.0659    0.0697   0.0000   441.1385       8.08521       12.9129       3.07618      -4.73664      -3.79342       1.28616       1.75130       1.93807       1.97271       2.04784       1.99193
  30  15 3397.7122    3.0946  1.8988 12.7959  0.0001  0.0298   0.0419   0.0773    0.0565   0.0000   441.1148       8.14836       15.1610      -1.50551      0.785243      0.190318       1.51465       2.11038       2.28161       2.46749       2.53437       2.46348
  30  16 3548.8970    2.4537  2.8703 12.5986  0.0000  0.0389   0.0303   0.1107    0.0430   0.0000   440.3823      0.356267       9.25517      -2.72989       5.38852      -2.17294       2.03185       2.66331       3.12612       3.10391       3.24727       3.12310
  30  17 3699.2369    2.0433  4.5301 11.7705  0.0000  0.0506   0.0211   0.1389    0.0417   0.0000   440.0910       8.17703       12.6923       3.68405       1.85439     -0.421890       2.57009       3.47658       3.90392       4.02375       4.06513       4.00469
  30  18 3849.0597    1.5951  6.1866 11.4524  0.0000  0.0640   0.0157   0.1839    0.0333   0.0000   437.4743       12.7947       22.8051       4.93641      -2.71032      -8.95465       3.24100       4.25380       4.88926       5.04052       5.13978       5.05360
  30  19 3998.5748    1.2106  7.3858 11.3818  0.0000  0.0847   0.0144   0.2456    0.0294   0.0000   433.4051       15.3396       14.7406      -5.69841      -1.80128       12.3875       4.14547       5.65212       6.40196       6.58525       6.74457       6.53991
  30  20 4147.6651    0.9480  8.8481 11.2739  0.0000  0.1101   0.0148   0.3413    0.0290   0.0000   431.3647       4.94773       1.87319      -6.55771       8.87641       1.18575       5.39751       7.43151       8.31809       8.62392       8.70684       8.48930
  30  21 4296.1913    0.6718  9.1395 11.2506 -0.0035  0.1499   0.0202   0.5571    0.0323   0.0000   434.7790       17.2583       13.7404      -8.49832       19.3443      -5.00007       7.33394       9.72629       11.4087       11.6746       11.8198       11.4906
  31   3 1393.1549    0.1201  0.0890  9.8050  0.0000  0.0137   0.0086   0.0196    0.0226   0.0000   440.6575     -0.370367       18.9608      0.843398      -1.59218      -1.14783      0.664959      0.803564       1.19001      0.973781       1.00756       1.09159
  31   4 1599.3018    0.2291  0.2605  9.7446  0.0000  0.0121   0.0085   0.0322    0.0271   0.0000   441.6146     -0.102217       20.0064      0.158302      -2.74351      -1.44136      0.652747      0.893623      0.988589       1.04940       1.10780       1.05894
  31   5 1788.2346    0.3972  0.3359  9.8987  0.0000  0.0120   0.0116   0.0297    0.0325   0.0000   439.8184      0.905081       19.6013      -1.59637      -3.28758    -0.0598747      0.602135      0.799174      0.855529      0.999296      0.947460      0.945536
  31   6 1969.4422    0.5911  0.5509 10.1625  0.0000  0.0158   0.0136   0.0382    0.0410   0.0000   440.3580      0.166226       19.9578     -0.120734      -1.65463      0.147120      0.770962       1.07094       1.06820       1.17430       1.21236       1.21377
  31   7 2147.0132    0.8510  0.7378 10.6791  0.0000  0.0182   0.0175   0.0437    0.0497   0.0000   441.8659       1.77013       19.5350      0.642274      -1.88139    -0.0611010      0.879832       1.19957       1.27606       1.41555       1.42722       1.35024
  31   8 2318.9876    1.2537  0.9170 11.0970  0.0003  0.0203   0.0229   0.0499    0.0619   0.0000   442.2591     -0.242027       19.6314       1.14955     -0.224537    -0.0230080      0.970500       1.36745       1.38907       1.57116       1.51524       1.57307
  31   9 2484.9976    1.7751  0.9687 11.8421  0.0000  0.0203   0.0320   0.0515    0.0655   0.0000   440.0724       1.84119       20.2308     -0.499718      -2.35106    -0.0168682       1.07331       1.39917       1.50720       1.68439       1.67890       1.72832
  31  10 2647.8257    2.3169  0.8593 12.5368  0.0000  0.0186   0.0433   0.0476    0.0566   0.0000   440.4821       3.82416       15.8496     -0.443899      -2.32452       1.81431      0.966617       1.29708       1.40062       1.54300       1.55826       1.48829
  31  11 2808.3688    3.0590  0.9938 12.5513  0.0000  0.0185   0.0531   0.0521    0.0751   0.0000   439.8968       3.05643       15.0718       2.61181      -4.09210     -0.201399      0.978062       1.27652       1.36305       1.53853       1.57635       1.52084
  31  12 2966.2132    3.5743  0.8742 13.2608  0.0000  0.0179   0.0662   0.0485    0.0645   0.0000   439.4308       5.66734       16.3205      0.263187      -2.05440      -2.61703      0.928006       1.24838       1.31144       1.39703       1.43010       1.39893
  31  13 3121.3834    3.9515  1.0586 13.2228  0.0000  0.0214   0.0667   0.0518    0.0894   0.0000   439.2690       3.41672       17.5826     -0.372717     -0.505638       5.23643       1.11508       1.56851       1.62832       1.72707       1.81956       1.76136
  31  14 3274.9064    3.5747  1.4519 13.2669  0.0000  0.0259   0.0541   0.0699    0.0681   0.0000   440.2806       8.11491       14.0948       1.60124      -1.56024      -2.03755       1.23522       1.73091       1.85113       1.98907       2.06982       1.97303
  31  15 3427.4166    2.9302  2.1128 12.8546 -0.0008  0.0312   0.0378   0.0857    0.0494   0.0000   438.6722       7.19491       13.9044       3.09629       1.49379       1.75967       1.57303       2.06982       2.35299       2.45181       2.60088       2.46275
  31  16 3579.3433    2.3785  3.1709 12.3456  0.0000  0.0398   0.0268   0.1080    0.0419   0.0000   440.0439       6.34529       8.35086       5.44694      -2.67948     -0.676334       2.00910       2.61121       3.02391       3.15769       3.22514       3.11758
  31  17 3730.5065    1.8753  4.5667 11.8286  0.0000  0.0514   0.0196   0.1450    0.0371   0.0000   442.0149       4.54476       16.2429       18.0410      -4.46755      -3.70947       2.54184       3.36392       3.82921       4.02772       4.05799       4.00036
  31  18 3880.8586    1.5037  6.6117 11.4189  0.0000  0.0672   0.0152   0.2013    0.0323   0.0000   443.2717       8.51593       16.9476      -3.37728      -1.44993      -2.84055       3.29272       4.41957       4.91358       5.23859       5.35447       5.26397
  31  19 4030.9779    1.2077  8.0139 11.2911  0.0002  0.0855   0.0138   0.2547    0.0286   0.0000   445.7953       12.6461       9.05066      -11.2092      -4.49776       11.0777       4.10693       5.56888       6.21508       6.44055       6.71460       6.68083
  31  20 4180.6957    0.9129  9.7103 11.2571  0.0000  0.1181   0.0155   0.3934    0.0290   0.0000   447.0808       8.73495       10.6712      -18.0407       8.07777       1.16405       5.70179       7.52144       8.59342       9.12493       8.99657       9.00053
  31  21 4329.8760    0.5967  9.0246 11.2467  0.0482  0.1651   0.0264   0.7615    0.0379   0.0000   422.4512       25.2780       13.8865      -30.3654      -21.3394       10.5882       7.62987       10.2277       12.0873       12.1914       12.2822       11.8445
  32   3 1409.4110    0.1561  0.0977  9.8207  0.0000  0.0099   0.0107   0.0247    0.0225   0.0000   441.6307     -0.625530       20.4128     -0.820939      -3.03970     0.0268758      0.486704      0.533804      0.671624      0.725069      0.697187      0.868232
  32   4 1616.4219    0.2582  0.2170  9.7464  0.0000  0.0098   0.0096   0.0259    0.0265   0.0000   441.5839     0.0183105       20.9469      -1.22812      -1.61648     0.0960563      0.504872      0.652996      0.698575      0.752339      0.774206      0.750799
  32   5 1806.1804    0.4113  0.3791  9.9215  0.0000  0.0146   0.0114   0.0324    0.0334   0.0000   440.2474      -3.30735       20.5402      -2.17027      -4.12611      0.495689      0.875022       1.23347       1.29381       1.32480       1.30637       1.20146
  32   6 1988.6546    0.6278  0.5471 10.1235  0.0000  0.0154   0.0142   0.0359    0.0451   0.0000   440.4604      -1.70181       18.6445     -0.143510      -3.32555      -1.08181      0.724441      0.995345       1.08541       1.12734       1.18453       1.22375
  32   7 2167.3240    0.9089  0.8163 10.5570  0.0000  0.0184   0.0173   0.0452    0.0574   0.0000   439.7850       1.23184       21.3107      0.731269     -0.434749     -0.961821      0.906948       1.21214       1.30946       1.40766       1.49389       1.43853
  32   8 2340.0681    1.3326  0.8694 11.4321  0.0000  0.0196   0.0250   0.0491    0.0567   0.0000   439.7329       3.11801       17.0753      0.283532     -0.895566      -3.59357      0.922735       1.30937       1.32779       1.48692       1.49448       1.47843
  32   9 2507.3013    1.8349  0.9634 11.9557  0.0000  0.0197   0.0323   0.0509    0.0604   0.0000   439.4705     -0.530084       19.3889       1.38308      -2.36768      0.751990      0.967056       1.25197       1.42020       1.45356       1.51160       1.43859
  32  10 2671.6708    2.4852  0.9203 12.4577  0.0000  0.0191   0.0439   0.0469    0.0648   0.0000   441.6354       1.01359       16.8983       2.41058      -3.45397     -0.626349      0.922868       1.27688       1.39203       1.43655       1.59480       1.50744
  32  11 2833.7474    3.1803  0.9125 12.9376  0.0000  0.0186   0.0561   0.0472    0.0636   0.0000   440.9572       5.59179       14.7153       3.78849      -2.98434      -7.47399      0.915870       1.27235       1.31321       1.39677       1.47246       1.48290
  32  12 2992.7682    3.7134  0.9030 13.5284  0.0000  0.0183   0.0675   0.0491    0.0572   0.0000   437.9354       5.49675       16.0282       1.59962      0.963069      -3.79610      0.914320       1.21458       1.34697       1.48278       1.44157       1.45418
  32  13 3148.9259    3.8428  1.1052 13.5849  0.0000  0.0213   0.0652   0.0570    0.0691   0.0000   439.8049       3.85358       17.3037     -0.450589      -1.10367      -1.20059       1.05009       1.40964       1.55111       1.61539       1.74927       1.70937
  32  14 3303.4406    3.5237  1.5288 13.1678  0.0000  0.0266   0.0510   0.0683    0.0700   0.0000   438.7682       7.09685       16.0654       6.05560      -4.70913    -0.0725960       1.20252       1.75005       1.87245       2.00789       1.98220       2.04902
  32  15 3456.7801    2.8301  2.5026 12.5731  0.0000  0.0338   0.0324   0.0899    0.0459   0.0000   442.7410       10.3120       8.62002       2.18343       6.88204      -1.40245       1.59385       2.16321       2.43820       2.50116       2.59812       2.55377
  32  16 3609.4989    2.2138  3.4757 12.2332  0.0000  0.0416   0.0235   0.1182    0.0375   0.0000   441.2544       10.8911       11.5370      -2.18538       3.79194       1.56020       1.97832       2.65729       3.05176       3.09316       3.24884       3.20657
  32  17 3761.2507    1.7966  5.0424 11.7288  0.0000  0.0538   0.0175   0.1538    0.0340   0.0000   437.3325       14.7905       17.6782       2.59058       1.25830      -4.69305       2.53715       3.37512       3.82686       3.99963       4.13007       4.02118
  32  18 3912.7469    1.4518  6.6312 11.4584  0.0000  0.0683   0.0149   0.1971    0.0304   0.0000   436.3806       3.27739       14.0270       1.86693      -4.15383     -0.775597       3.28053       4.35904       4.85672       5.15230       5.30497       5.24647
  32  19 4063.3023    1.1191  8.3003 11.3184  0.0023  0.0901   0.0139   0.2775    0.0280   0.0000   436.8992       22.1575       33.1636      -2.61790      -23.1617      -6.30102       4.22880       5.76597       6.43273       6.70576       6.90789       6.76762
  32  20 4213.5322    0.8578  9.5727 11.2329  0.0000  0.1215   0.0157   0.4045    0.0292   0.0000   439.3845       10.3065       30.9700       16.1003      -5.06438      -11.4011       5.66534       7.52990       8.71950       8.99475       9.00156       8.94639
  32  21 4363.3969    0.5735  9.7327 11.2626  0.0127  0.1816   0.0285   0.9040    0.0366   0.0000   437.2052       15.1311       8.45677      -1.58926      -5.17505      -5.33906       8.07106       10.9120       13.0013       13.0075       13.3357       12.7897
  33   3 1425.4161    0.1450  0.1100  9.7588  0.0000  0.0115   0.0085   0.0218    0.0226   0.0000   440.6667     -0.116086       21.2162     0.0138367      -3.32653    -0.0155495      0.471526      0.697779      0.804391      0.813506      0.955280      0.874279
  33   4 1633.2328    0.2680  0.1955  9.7960  0.0000  0.0092   0.0101   0.0226    0.0259   0.0000   440.2148     -0.332143       20.9593     -0.355102      -1.76142      0.287389      0.473185      0.604330      0.617679      0.658275      0.701760      0.722059
  33   5 1823.8424    0.4435  0.3766  9.9060  0.0000  0.0139   0.0117   0.0287    0.0340   0.0000   440.7715     -0.642491       21.2644     -0.169344      -1.85416       1.39593      0.799793       1.10237       1.30129       1.31146       1.33137       1.18614
  33   6 2007.5826    0.6405  0.5899 10.1539  0.0000  0.0148   0.0140   0.0390    0.0433   0.0000   441.0576     -0.708997       20.3187      0.867204      -4.62986      0.804011      0.744467       1.01392       1.07950       1.18423       1.20928       1.19389
  33   7 2187.3611    0.9428  0.8078 10.5975  0.0000  0.0181   0.0176   0.0458    0.0565   0.0000   440.5344      0.464239       23.8900    -0.0656278     -0.509835       1.30487      0.860189       1.18177       1.29792       1.43608       1.46926       1.49945
  33   8 2360.8069    1.4523  1.0213 11.1032  0.0000  0.0195   0.0242   0.0520    0.0695   0.0000   439.4228     -0.151054       21.2936      -1.22816      -3.08361      -1.78531      0.937979       1.26803       1.36881       1.47580       1.54215       1.49622
  33   9 2529.1879    1.9303  1.0306 11.7718  0.0001  0.0196   0.0323   0.0539    0.0677   0.0000   441.2210       1.60918       18.6943      0.421372      -3.47619      -1.34501      0.936395       1.25847       1.34981       1.48707       1.53449       1.46156
  33  10 2695.0949    2.4983  0.9612 12.4564 -0.0000  0.0192   0.0433   0.0499    0.0644   0.0000   441.2679       2.01304       16.4232      -2.00288      -2.80917     0.0340726      0.958152       1.36373       1.43251       1.60125       1.66462       1.59386
  33  11 2858.6327    3.3910  0.8739 12.9913  0.0000  0.0179   0.0592   0.0449    0.0626   0.0000   441.2090       2.35858       18.4991       4.04447      -1.74271      -1.72553      0.814975       1.14509       1.16654       1.34928       1.30608       1.28604
  33  12 3018.8626    3.8009  0.9775 13.4949  0.0000  0.0189   0.0658   0.0515    0.0583   0.0000   440.9821       3.67597       18.2742       1.40748      -1.97553      -3.18750      0.891513       1.22142       1.29606       1.40637       1.42344       1.38898
  33  13 3176.1358    3.9518  1.0942 13.4990  0.0000  0.0205   0.0663   0.0555    0.0688   0.0000   439.1289       2.99764       14.5455      0.312488      -1.46946     -0.109583      0.976702       1.35993       1.42370       1.64086       1.61989       1.58316
  33  14 3331.5638    3.3761  1.5403 13.3728  0.0000  0.0265   0.0514   0.0714    0.0613   0.0000   436.5349       5.47613       15.6137       2.39982      -2.76951      0.144220       1.23909       1.70486       1.81778       1.91635       2.00711       1.92946
  33  15 3485.8955    2.6617  2.5343 12.7125 -0.0000  0.0346   0.0318   0.0956    0.0427   0.0000   441.1280       8.04345       6.34229       1.28077       4.96460      -2.86158       1.57826       2.22217       2.38139       2.55638       2.65142       2.54157
  33  16 3639.3286    2.1443  3.7489 12.0877  0.0000  0.0429   0.0214   0.1183    0.0346   0.0000   445.9105       8.63764       8.97706       1.45508       7.55393      -5.48926       1.99219       2.67021       3.07442       3.27786       3.30299       3.26143
  33  17 3791.9689    1.7758  5.7207 11.5605  0.0000  0.0567   0.0162   0.1608    0.0327   0.0000   437.1006       14.6372       16.3211      -3.87439      -5.95099      -2.31620       2.64356       3.48713       3.98938       4.08196       4.26364       4.16120
  33  18 3943.6964    1.3512  7.3164 11.3686  0.0000  0.0760   0.0142   0.2170    0.0295   0.0000   441.8713       16.2561       22.9745      0.384361      -9.70493      -11.2975       3.44058       4.72327       5.28909       5.57696       5.69963       5.56722
  33  19 4094.9915    1.0590  8.4539 11.2789  0.0000  0.0930   0.0140   0.2956    0.0278   0.0000   440.8654       23.2967       15.9070      -10.4700      -9.40070      -2.54716       4.27543       5.69725       6.56106       6.83461       7.03719       6.91332
  33  20 4246.0076    0.7567  9.2419 11.2728 -0.0036  0.1324   0.0186   0.4811    0.0314   0.0000   438.2398       13.8102       23.8226      -17.9203      -26.2131       7.65759       5.89757       7.92975       9.08611       9.63390       9.50640       9.35012
  34   2 1208.0057    0.0748  0.0602  9.8551 -0.0010  0.0157   0.0094   0.0244    0.0207   0.0000   441.5969      0.421461       20.3164     -0.106451      -2.59637     -0.553789      0.696034      0.883004       1.03974       1.08585       1.14621       1.00144
  34   3 1441.1468    0.1391  0.1327  9.7774  0.0000  0.0102   0.0078   0.0266    0.0223   0.0000   441.3627      0.274999       21.4078     -0.177856      -3.16945     -0.325489      0.479061      0.665218      0.715868      0.678997      0.791701      0.763332
  34   4 1649.7257    0.2814  0.2184  9.8041  0.0000  0.0095   0.0098   0.0227    0.0258   0.0000   441.6723      -1.82625       19.9344      0.408515      -2.90851       1.71960      0.476756      0.613856      0.616866      0.684246      0.703876      0.736106
  34   5 1841.2674    0.4545  0.4132  9.9465  0.0000  0.0135   0.0114   0.0300    0.0340   0.0000   439.8063     -0.278096       20.6582      -1.15743      -3.96916       1.19130      0.623814      0.800884      0.910733      0.932691      0.992258      0.933434
  34   6 2026.3421    0.6882  0.6300 10.1860  0.0000  0.0155   0.0140   0.0371    0.0455   0.0000   441.0496     -0.125880       19.8997       1.53589     -0.960754     -0.461496      0.712481      0.921972       1.08652       1.18446       1.13964       1.17595
  34   7 2207.0190    1.0052  0.8400 10.6850  0.0000  0.0175   0.0184   0.0468    0.0551   0.0000   440.8234      -1.00772       19.5021     0.0555430      -3.22039     -0.542935      0.811973       1.12031       1.20349       1.33632       1.41189       1.39231
  34   8 2381.2747    1.4603  0.9984 11.3083  0.0000  0.0198   0.0248   0.0524    0.0653   0.0000   441.2285      0.532927       21.7643      -1.83073      -3.72097       2.99868      0.882789       1.22547       1.32642       1.42438       1.45790       1.48341
  34   9 2550.6459    2.0033  1.1350 11.7725  0.0001  0.0206   0.0317   0.0544    0.0732   0.0000   440.1693     -0.987324       18.8747     -0.826796      -3.82243      -2.02794      0.994381       1.28016       1.49110       1.50713       1.54609       1.57221
  34  10 2718.0283    2.5738  0.9874 12.5933  0.0000  0.0194   0.0436   0.0509    0.0620   0.0000   441.4222       3.59805       19.1630       1.58321      -2.84018     -0.750242      0.889613       1.23300       1.34467       1.43178       1.43518       1.42119
  34  11 2883.0126    3.4406  0.9264 12.9894  0.0001  0.0177   0.0581   0.0471    0.0644   0.0000   441.0933       3.48523       18.6953       1.23839      -1.59573      -4.25473      0.803675       1.11885       1.19187       1.25374       1.31685       1.29341
  34  12 3044.4653    3.8816  1.0298 13.4545  0.0000  0.0197   0.0647   0.0520    0.0636   0.0000   440.0296       4.60352       18.8009     -0.188094      -1.15228     -0.991135      0.920835       1.31353       1.33685       1.39745       1.50724       1.46011
  34  13 3202.8914    3.7238  1.1987 13.6237  0.0000  0.0224   0.0606   0.0590    0.0630   0.0000   441.1970       5.21570       17.0944       2.59790       1.76336      -1.01571       1.05597       1.41466       1.56895       1.58984       1.69242       1.63585
  34  14 3359.3069    3.2776  1.7769 12.9976 -0.0000  0.0266   0.0435   0.0721    0.0581   0.0000   442.6886       4.07186       13.2582       3.83764      -1.26967      -1.92646       1.24745       1.66406       1.86458       1.96002       1.97086       1.98860
  34  15 3514.5045    2.5490  2.8485 12.5531  0.0000  0.0355   0.0280   0.1002    0.0408   0.0000   438.4137       6.67550       11.8248    -0.0508655       5.34145      0.331403       1.60748       2.18804       2.43628       2.60019       2.64906       2.71818
  34  16 3668.7355    2.0494  4.3286 11.9411  0.0001  0.0454   0.0192   0.1274    0.0330   0.0000   440.6313       9.30461       8.39070       7.21259      -1.49751      -1.28500       2.09280       2.81787       3.18759       3.29971       3.51809       3.36304
  34  17 3822.0156    1.6260  5.9725 11.6142 -0.0000  0.0603   0.0154   0.1696    0.0304   0.0000   433.4782       17.3798       24.0133       4.32573      -12.6785      -5.78348       2.70226       3.61703       4.15307       4.30463       4.43039       4.33894
  34  18 3974.8057    1.3027  7.6107 11.4350  0.0000  0.0787   0.0138   0.2283    0.0270   0.0000   450.1868       12.4379       7.02694       14.8131      -7.01191      -4.91609       3.44105       4.71461       5.32021       5.61151       5.82458       5.75052
  34  19 4126.5050    0.9934  8.5839 11.3288  0.0000  0.1014   0.0144   0.3188    0.0277   0.0000   429.5078       24.8337       27.6146      -7.54963      -11.9562      -3.10690       4.23960       5.96014       6.65902       7.00022       7.01854       6.91636
  34  20 4278.0444    0.7387  9.4830 11.2770 -0.0002  0.1370   0.0190   0.5153    0.0303   0.0000   434.8129       21.2851       29.6638      -1.99774       1.20553      -4.34664       5.82082       8.08250       9.03789       9.65375       9.88571       9.73025
  35   3 1456.6213    0.1473  0.1428  9.7918  0.0000  0.0099   0.0076   0.0267    0.0221   0.0000   441.4577     -0.882974       20.0360      0.565429      -3.62380     -0.714006      0.429968      0.602588      0.663577      0.770376      0.814587      0.690646
  35   4 1665.9515    0.2827  0.2175  9.8171  0.0000  0.0100   0.0096   0.0213    0.0256   0.0000   441.1664     -0.757862       21.7265      -1.65121      -2.07770    -0.0547679      0.487575      0.587636      0.641828      0.656787      0.696099      0.755608
  35   5 1858.4492    0.4743  0.4478  9.9163  0.0000  0.0130   0.0114   0.0321    0.0350   0.0000   440.5852     -0.757352       21.4681     -0.755135      -1.64013      0.367213      0.602268      0.787515      0.912621      0.956699       1.00857      0.971597
  35   6 2044.8242    0.7213  0.6848 10.1435  0.0000  0.0162   0.0140   0.0399    0.0490   0.0000   441.6284       1.43070       21.4939     -0.944547      -2.93772       1.10058      0.698819      0.988480       1.04706       1.14929       1.20427       1.15627
  35   7 2226.4008    1.0453  0.8704 10.7753  0.0000  0.0180   0.0186   0.0465    0.0570   0.0000   440.7274       2.52392       22.7473      0.133155     -0.771492      -1.35924      0.798565       1.06096       1.17632       1.20511       1.32445       1.23965
  35   8 2401.3202    1.4728  1.0213 11.4601  0.0000  0.0200   0.0245   0.0505    0.0616   0.0000   441.4309       2.67895       20.5769      0.553643      -3.56999       1.11498      0.897124       1.21453       1.34866       1.44278       1.53013       1.55562
  35   9 2571.9014    2.1183  1.0524 12.1251  0.0000  0.0198   0.0346   0.0513    0.0610   0.0000   441.7111       1.70082       18.5208      -3.13735      -1.64751      -1.95056      0.921875       1.31676       1.38751       1.57787       1.66076       1.59001
  35  10 2740.5753    2.7410  1.1130 12.5358 -0.0004  0.0203   0.0434   0.0528    0.0697   0.0000   439.4657       3.21034       19.2302     0.0384550      -1.63628      0.614319      0.901043       1.20907       1.35596       1.45705       1.48407       1.49512
  35  11 2906.9061    3.4912  0.9288 13.1275  0.0000  0.0179   0.0579   0.0455    0.0636   0.0000   439.9242       4.78966       19.2929      0.898915     -0.535950      -1.76250      0.802793       1.04836       1.11841       1.24550       1.21495       1.20204
  35  12 3069.6477    3.9706  1.0331 13.4031  0.0000  0.0192   0.0640   0.0518    0.0654   0.0000   439.2431       5.32995       15.4797      0.181871      -1.17661      -1.48374      0.816645       1.15893       1.23963       1.31091       1.33274       1.33015
  35  13 3229.2213    3.6758  1.2806 13.7012  0.0000  0.0235   0.0588   0.0652    0.0589   0.0000   441.2044       5.03868       15.9633       2.25812      -3.71719      -4.66538       1.00415       1.40701       1.53142       1.70131       1.70081       1.64288
  35  14 3386.7718    3.1176  1.8360 13.1123  0.0000  0.0279   0.0421   0.0737    0.0492   0.0000   440.6226       2.16380       13.7081       3.77142     -0.963132      -1.47797       1.24134       1.64598       1.89641       1.99733       2.03374       1.98150
  35  15 3542.8397    2.4459  3.0121 12.5505  0.0001  0.0375   0.0271   0.1026    0.0394   0.0000   440.8493       4.42156       11.5326      -2.15624       6.61230       1.95433       1.62693       2.25017       2.46101       2.60830       2.65482       2.62164
  35  16 3697.9723    1.9364  4.4829 11.9668  0.0000  0.0476   0.0184   0.1351    0.0312   0.0000   442.8561       8.83673       14.1491     -0.147214       2.05837      -3.30255       2.05839       2.79916       3.16130       3.31509       3.45250       3.40655
  35  17 3851.9017    1.5604  6.2710 11.5461  0.0000  0.0618   0.0147   0.1771    0.0296   0.0000   442.8490       18.0318       13.1160       4.23432     -0.834670      -2.35429       2.68337       3.58026       4.15854       4.26472       4.53002       4.41319
  35  18 4005.2585    1.1979  7.4147 11.4665  0.0004  0.0806   0.0138   0.2366    0.0266   0.0000   434.4064       11.9204       13.3688      -3.30420       8.59389       8.73913       3.44168       4.63256       5.26895       5.61339       5.71273       5.62826
  35  19 4157.7015    0.9386  9.4216 11.3073 -0.0003  0.1111   0.0146   0.3595    0.0271   0.0000   441.3766       11.6989       14.7538      -4.93216      -13.6754       6.15865       4.67100       6.35438       7.19665       7.52417       7.67129       7.57379
  35  20 4309.5828    0.6275  9.6339 11.3305  0.0000  0.1641   0.0300   0.8629    0.0422   0.0000   439.8756       15.1848       32.6811       6.29328      -8.15273      -12.6139       6.66701       9.15121       10.4501       10.8622       10.9912       10.6470
  36   2 1235.6742    0.0735  0.0430  9.8690  0.0000  0.0130   0.0095   0.0154    0.0201   0.0000   441.4214     -0.835944       20.5918       2.04602      -1.74147     -0.613682      0.653183      0.805262      0.994341      0.981189      0.886504       1.04584
  36   3 1471.8314    0.1578  0.1330  9.7548  0.0000  0.0098   0.0078   0.0220    0.0221   0.0000   441.4101     0.0929639       21.8699     -0.805074      -2.51712     -0.471111      0.401615      0.547100      0.663407      0.626751      0.633059      0.643095
  36   4 1681.9002    0.3012  0.2936  9.7882  0.0000  0.0114   0.0090   0.0272    0.0269   0.0000   440.4997     -0.243203       22.3225      0.737223      -2.42149      0.541616      0.488797      0.624830      0.696724      0.745152      0.787073      0.813304
  36   5 1875.4206    0.5151  0.4879  9.9641  0.0000  0.0133   0.0117   0.0337    0.0368   0.0000   442.2547     -0.230394       21.7590      -1.88702      -2.47385    -0.0347575      0.567845      0.809236      0.832212      0.971586      0.928277      0.966028
  36   6 2063.1115    0.7351  0.6378 10.3500  0.0000  0.0160   0.0146   0.0368    0.0455   0.0000   441.7427      -1.17218       19.8896       1.62966      -3.20214      0.732342      0.665910      0.946160      0.991949       1.09698       1.13829       1.10966
  36   7 2245.5049    1.0742  0.9240 10.8243  0.0000  0.0182   0.0184   0.0489    0.0561   0.0000   439.9573      -1.65276       22.4746      -1.63491      -2.14310       3.34828      0.776002       1.04942       1.18789       1.24816       1.24887       1.24158
  36   8 2421.2047    1.5491  1.0158 11.5247 -0.0002  0.0196   0.0255   0.0507    0.0608   0.0000   440.4575      0.473054       20.4065      0.988210      -4.65329      -2.48528      0.870405       1.19239       1.32095       1.41391       1.49947       1.43658
  36   9 2592.8295    2.1526  1.0364 12.2157  0.0000  0.0198   0.0350   0.0495    0.0630   0.0000   443.0172       1.35607       18.7030     -0.182608     0.0915586    -0.0261276      0.840733       1.13222       1.26874       1.34546       1.39766       1.37739
  36  10 2762.7496    2.7683  0.9956 12.7338 -0.0001  0.0190   0.0449   0.0485    0.0599   0.0000   440.3844       3.24523       21.0121      0.809781      -2.34079      -1.92824      0.831423       1.18098       1.26244       1.44049       1.48354       1.47034
  36  11 2930.3100    3.5798  1.0004 13.2531  0.0000  0.0187   0.0586   0.0487    0.0632   0.0000   439.9353       5.59068       16.8536     -0.539293      -3.41321     -0.780087      0.814961       1.12730       1.21570       1.32090       1.33469       1.33514
  36  12 3094.3688    3.9739  1.0967 13.5769  0.0000  0.0196   0.0635   0.0554    0.0620   0.0000   439.5157       6.05553       15.2467       6.89565      -2.73332      -1.18896      0.888016       1.19513       1.28511       1.40328       1.48445       1.45348
  36  13 3255.1440    3.7038  1.2621 13.6916  0.0008  0.0234   0.0586   0.0598    0.0571   0.0000   442.2523       4.57498       14.2411       1.29063      -1.69794       1.43158      0.959330       1.38411       1.44580       1.54034       1.59885       1.57783
  36  14 3413.7391    3.0367  1.9683 13.0163 -0.0004  0.0284   0.0387   0.0790    0.0459   0.0000   440.7414       4.53723       9.81118       2.92329       3.27365      -2.20376       1.20528       1.60683       1.84303       1.97942       2.10308       2.02305
  36  15 3570.7849    2.3657  3.5012 12.3172  0.0000  0.0386   0.0239   0.1107    0.0371   0.0000   438.2162       12.2123       12.5928       3.49607       5.08332      -4.85114       1.63678       2.21292       2.51086       2.58932       2.79059       2.72543
  36  16 3726.7633    1.9142  4.9341 11.7654  0.0000  0.0487   0.0171   0.1363    0.0319   0.0000   438.6716       3.61401       18.4982       6.36090      -3.64062     -0.308296       2.07296       2.80621       3.19018       3.37672       3.43188       3.43334
  36  17 3881.5145    1.4915  6.8079 11.5235  0.0000  0.0654   0.0141   0.1910    0.0281   0.0000   437.8646       14.3862       14.5599      -7.67767      -3.46392      -10.8908       2.70402       3.68780       4.07981       4.38107       4.46519       4.41631
  36  18 4035.4216    1.1736  8.1712 11.3896  0.0000  0.0839   0.0138   0.2544    0.0274   0.0000   432.7154       13.2239       15.3335       7.78672      -7.62127     0.0946158       3.58146       4.70094       5.43497       5.75497       5.90401       5.96113
  36  19 4188.9631    0.8992  9.5862 11.3391  0.0008  0.1194   0.0163   0.3943    0.0287   0.0000   437.4796       12.5456       28.8381       1.20520      -22.1347      -5.38151       4.85884       6.55175       7.65509       7.96666       7.99450       8.15910
  37   3 1486.8180    0.1829  0.1338  9.7674  0.0000  0.0089   0.0088   0.0225    0.0221   0.0000   441.3974      -1.07923       22.0619     -0.121454      -2.83708     -0.140525      0.358557      0.446636      0.574311      0.582550      0.628115      0.641757
  37   4 1697.5767    0.3264  0.3105  9.8181  0.0000  0.0113   0.0093   0.0274    0.0275   0.0000   441.3574     -0.439649       21.3923    -0.0337330      -2.50425      0.602921      0.495696      0.617793      0.690324      0.744728      0.808275      0.813706
  37   5 1892.2264    0.5093  0.5241  9.9837  0.0000  0.0134   0.0112   0.0363    0.0365   0.0000   441.0253     -0.972932       22.6580      0.464831      -3.07573       2.00202      0.582753      0.770426      0.844993      0.888058      0.918659      0.946861
  37   6 2081.1521    0.7810  0.6788 10.4327 -0.0008  0.0154   0.0150   0.0400    0.0459   0.0000   440.1505       1.01672       21.4243     -0.386196      -3.62116      0.288406      0.647902      0.902641      0.983713       1.02813       1.09002       1.09119
  37   7 2264.3186    1.1680  0.9249 10.8215  0.0000  0.0181   0.0192   0.0453    0.0619   0.0000   441.8784    -0.0599841       21.2703      0.314162      -3.43636       1.68479      0.777832      0.991514       1.12626       1.21040       1.26547       1.23941
  37   8 2440.6992    1.6580  1.0440 11.6739  0.0000  0.0190   0.0267   0.0521    0.0609   0.0000   442.4837       3.16907       20.4449      0.151990      -2.59297      0.866595      0.807585       1.07547       1.20253       1.25906       1.28966       1.32586
  37   9 2613.3996    2.1913  1.1268 12.2733 -0.0000  0.0203   0.0345   0.0540    0.0610   0.0000   442.1528       2.72112       22.1265       2.61330      -3.56010       1.18333      0.851326       1.20018       1.28827       1.42175       1.54632       1.50615
  37  10 2784.5899    2.9766  0.9806 12.7224  0.0000  0.0179   0.0475   0.0461    0.0647   0.0000   441.0218       1.97903       17.9681       1.18693      -5.40317      -2.05801      0.774102       1.03299       1.11502       1.24605       1.28337       1.29759
  37  11 2953.3223    3.6124  1.0288 13.3527  0.0000  0.0192   0.0577   0.0494    0.0602   0.0000   441.7516       4.25535       17.3012     -0.553061      -1.84134      -2.35221      0.812594       1.14749       1.20308       1.35246       1.31186       1.31334
  37  12 3118.6190    3.8666  1.2492 13.4344  0.0000  0.0212   0.0574   0.0584    0.0647   0.0000   442.1641       4.46493       18.4711      0.775817      -1.15796      0.757404      0.898210       1.19347       1.35003       1.47673       1.59680       1.57413
  37  13 3280.7085    3.5787  1.5409 13.3032  0.0001  0.0244   0.0492   0.0675    0.0544   0.0000   441.4471       5.04911       13.7998      0.788004      0.913035      -3.89449      0.983338       1.35648       1.50194       1.63649       1.68570       1.67827
  37  14 3440.5398    2.9067  2.2913 12.8056  0.0000  0.0301   0.0339   0.0834    0.0434   0.0000   441.4478       12.1002       9.82967      0.960595       7.24720      0.778108       1.22100       1.69060       1.84258       1.97389       2.07075       2.05487
  37  15 3598.5992    2.2512  3.6159 12.2547  0.0000  0.0395   0.0224   0.1091    0.0357   0.0000   437.2002       10.1726       12.4536       3.72373       4.22451    -0.0867866       1.66575       2.19849       2.51116       2.63646       2.66789       2.66873
  37  16 3755.2631    1.7757  5.3388 11.7780  0.0000  0.0533   0.0162   0.1490    0.0295   0.0000   439.0391       2.44892       14.5366      0.878105       3.24867      -2.02738       2.15519       2.94940       3.35674       3.49851       3.64209       3.64633
  37  17 3910.8637    1.3625  7.1908 11.6028 -0.0030  0.0708   0.0141   0.2146    0.0264   0.0000   436.0398       8.75409       22.0396      -1.22318      -8.80309       12.2499       2.92291       3.87203       4.44214       4.63218       4.83770       4.76992
  37  18 4065.5922    1.1011  8.8851 11.4077  0.0000  0.0937   0.0145   0.2969    0.0280   0.0000   429.1596       10.5471       14.3754       1.71930      -6.11482      0.451297       3.78281       5.12557       5.89264       6.04480       6.34409       6.25641
  37  19 4219.3309    0.7931  9.7138 11.4215 -0.0060  0.1371   0.0207   0.5157    0.0325   0.0000   433.2300       23.4524       16.5262      -9.25111      -8.15788      0.258859       5.35411       7.27772       8.47328       8.80055       8.97635       8.93665
  38   2 1262.5595    0.0845  0.0798  9.8403  0.0000  0.0156   0.0076   0.0209    0.0200   0.0000   441.3613      0.376226       20.5817      0.310402      -3.12071      0.933010      0.568133      0.785595      0.927364      0.927694      0.910294      0.999611
  38   3 1501.5562    0.1695  0.1724  9.7646  0.0000  0.0102   0.0073   0.0241    0.0221   0.0000   440.5402      0.231371       22.1823     -0.622856      -2.67919      0.594683      0.474283      0.588091      0.685883      0.722001      0.748651      0.688158
  38   4 1713.0556    0.3329  0.2723  9.8367  0.0000  0.0099   0.0099   0.0260    0.0269   0.0000   441.8572      -1.12536       21.5039      0.359116      -2.82424      0.326082      0.410273      0.575168      0.606538      0.701346      0.748405      0.693373
  38   5 1908.8252    0.5324  0.5214 10.0469  0.0000  0.0141   0.0116   0.0347    0.0367   0.0000   441.1367      0.272884       22.2207      0.500448      -3.50175     -0.536309      0.605476      0.731006      0.861296      0.929795       1.04215       1.01864
  38   6 2098.9902    0.8495  0.6541 10.4407  0.0000  0.0148   0.0159   0.0361    0.0471   0.0000   441.5984    -0.0510369       21.9321     -0.195623      -5.36251      0.407382      0.580464      0.796440      0.868996      0.967074      0.976040      0.995726
  38   7 2282.9604    1.1702  0.9174 11.0702  0.0000  0.0182   0.0195   0.0461    0.0537   0.0000   441.1623      -1.46145       19.8251       1.03311     -0.867295      -1.69738      0.729990      0.984804       1.05592       1.23264       1.18124       1.22954
  38   8 2459.9942    1.7256  1.1273 11.4796  0.0000  0.0202   0.0260   0.0514    0.0692   0.0000   442.1965       4.51687       19.5373      -1.02046      0.583422     -0.993605      0.799312       1.12648       1.19214       1.28287       1.29592       1.28552
  38   9 2633.7534    2.3074  1.0555 12.3104  0.0000  0.0194   0.0361   0.0502    0.0617   0.0000   441.6543     -0.315727       18.6338       2.23802      -2.16138     -0.337268      0.768387       1.06834       1.16897       1.25628       1.30098       1.28257
  38  10 2806.1189    3.0900  0.9405 12.9733  0.0000  0.0176   0.0497   0.0447    0.0569   0.0000   440.4765       3.09756       18.3736       1.38208      -2.73775      -2.75340      0.732893      0.989444       1.06174       1.18271       1.17627       1.16543
  38  11 2975.9693    3.7096  0.9821 13.4029  0.0000  0.0179   0.0595   0.0467    0.0575   0.0000   441.1026       3.35186       17.5271     -0.711151     -0.971568      -2.15717      0.734019      0.977132       1.05958       1.19431       1.20360       1.16578
  38  12 3142.4083    4.0190  1.1860 13.5752 -0.0001  0.0210   0.0610   0.0546    0.0655   0.0000   441.4645       5.49648       16.3200     -0.730539      -2.20803     -0.447099      0.839338       1.17373       1.28083       1.35934       1.35168       1.36199
  38  13 3305.7732    3.4918  1.5686 13.4859 -0.0001  0.0247   0.0486   0.0688    0.0488   0.0000   442.7211       7.93783       18.4195      -2.78497      0.593089     -0.411182       1.02887       1.40723       1.55589       1.68561       1.81312       1.72511
  38  14 3466.8079    2.8425  2.4443 12.7296  0.0000  0.0307   0.0315   0.0840    0.0407   0.0000   443.6155       7.35035       12.5615       2.85604       3.39861      0.204780       1.25167       1.70167       1.86747       2.02540       2.13993       2.06082
  38  15 3625.8654    2.1393  3.7410 12.2665  0.0000  0.0404   0.0210   0.1145    0.0315   0.0000   442.0800       6.77634       14.1576       4.26265       10.3021      -4.50365       1.63883       2.17939       2.53617       2.60686       2.75605       2.74730
  38  16 3783.4708    1.7133  5.4401 11.7971  0.0000  0.0533   0.0160   0.1541    0.0285   0.0000   441.7884       3.90388       19.9002      -7.91542      -4.07762       2.07121       2.16700       2.94305       3.30387       3.50941       3.72449       3.68562
  38  17 3939.8950    1.3483  7.1913 11.5167  0.0000  0.0719   0.0138   0.2055    0.0267   0.0000   436.8098       10.3077       19.7288      -8.22669      -9.71044      -1.38359       2.82924       3.77960       4.37923       4.60165       4.75970       4.69296
  38  18 4095.4077    1.0201  9.0210 11.4683  0.0005  0.1022   0.0162   0.3363    0.0286   0.0000   438.7615       10.8726       15.0239       11.3707      -7.30099      -7.07157       3.99131       5.49796       6.21743       6.59470       6.80553       6.86626
  39   2 1275.7494    0.0981  0.0948  9.7954  0.0000  0.0138   0.0072   0.0222    0.0198   0.0000   442.4058      0.780062       23.5495       2.70565      -1.98606       1.66350      0.617027      0.871781      0.944631       1.15803       1.35058       1.21366
  39   3 1516.0642    0.1914  0.1430  9.7871  0.0000  0.0084   0.0083   0.0198    0.0216   0.0000   442.0491     -0.294313       21.2191      0.544156      -2.30795     -0.345813      0.364498      0.469014      0.548574      0.611707      0.679463      0.619473
  39   4 1728.2620    0.3458  0.3355  9.8750  0.0000  0.0121   0.0092   0.0257    0.0278   0.0000   442.7593     -0.977523       21.1363      0.158597      -4.34114     -0.377886      0.505298      0.704136      0.757330      0.815820      0.854109      0.854368
  39   5 1925.1531    0.5719  0.5416  9.9762  0.0000  0.0128   0.0121   0.0360    0.0387   0.0000   440.5587      0.195558       21.4633     0.0191483      -3.13952     -0.613335      0.517754      0.684341      0.764059      0.836640      0.854535      0.821152
  39   6 2116.5576    0.8410  0.7653 10.4627  0.0000  0.0163   0.0149   0.0412    0.0498   0.0000   441.1216       1.37738       19.7488      0.748041      -2.16107     -0.374359      0.621531      0.841342      0.900429       1.05439      0.955174      0.993647
  39   7 2301.2439    1.2399  0.9720 10.9739  0.0000  0.0186   0.0194   0.0450    0.0602   0.0000   440.8983       2.26087       20.4508      0.517308      -1.83562     -0.233463      0.723964      0.962707       1.10385       1.18451       1.22139       1.18834
  39   8 2479.0497    1.7302  1.1074 11.6179 -0.0000  0.0193   0.0260   0.0505    0.0648   0.0000   441.5154    -0.0385344       22.6781    -0.0424091      -4.65809      -1.66101      0.806628       1.06568       1.17832       1.27047       1.29978       1.29760
  39   9 2653.8695    2.4353  1.1971 12.3005  0.0000  0.0198   0.0359   0.0550    0.0660   0.0000   440.7570       1.92033       19.0838      0.166563      -1.60701      -2.02396      0.794920       1.08803       1.21384       1.30871       1.35744       1.38740
  39  10 2827.3375    3.1170  1.0522 13.0059  0.0000  0.0193   0.0481   0.0484    0.0615   0.0000   441.5050       4.44304       20.4251       3.04678      -1.38423      -4.73384      0.753142       1.09856       1.15966       1.27733       1.30642       1.29916
  39  11 2998.2058    3.8979  0.9459 13.3912  0.0000  0.0171   0.0614   0.0438    0.0590   0.0000   441.0351       3.69719       19.9353    -0.0767979     -0.776122      -1.85541      0.696127      0.902235      0.999897       1.07847       1.13433       1.11798
  39  12 3165.7768    4.0067  1.1984 13.5951  0.0000  0.0204   0.0599   0.0547    0.0629   0.0000   441.3295       5.59373       18.0551       2.01095      -3.80000      -1.22147      0.821539       1.12747       1.22748       1.32535       1.39825       1.39549
  39  13 3330.4760    3.4165  1.6399 13.3419 -0.0011  0.0253   0.0455   0.0682    0.0502   0.0000   437.6762       5.18818       18.0537      -2.26641      -2.59210      -2.38376      0.982471       1.35873       1.48963       1.61093       1.68590       1.66233
  39  14 3492.7051    2.6490  2.7789 12.6794  0.0000  0.0322   0.0276   0.0934    0.0358   0.0000   443.0037       8.89663       9.92775       6.38196       2.19367      -5.63967       1.27506       1.71091       1.93636       2.02293       2.16762       2.16577
  39  15 3652.9469    2.0907  4.3434 12.1243  0.0000  0.0435   0.0190   0.1221    0.0294   0.0000   440.4783       15.5082       16.1344      -1.94824      -4.90139      -1.76940       1.70618       2.29795       2.59688       2.74668       2.88968       2.81199
  39  16 3811.2242    1.6432  5.9516 11.7186  0.0000  0.0577   0.0152   0.1631    0.0282   0.0000   434.4270       8.95942       14.9306      -1.12747      -6.47708       1.35588       2.17691       2.97100       3.43115       3.61890       3.65792       3.70760
  39  17 3968.5526    1.2979  7.9153 11.5281  0.0020  0.0776   0.0143   0.2336    0.0269   0.0000   434.4239       6.07154       16.6953      0.790136      -1.99867       7.47295       2.98727       4.04076       4.59046       4.83724       5.01578       5.07268
  39  18 4124.7884    0.9321  8.6545 11.5602  0.0001  0.1063   0.0198   0.3953    0.0316   0.0000   431.7419       13.7757       39.5338       1.50361      -18.6953      -8.00384       4.03304       5.47156       6.26401       6.55350       6.92811       6.86951
  40   2 1288.7063    0.1016  0.0603  9.7769  0.0000  0.0099   0.0083   0.0160    0.0194   0.0000   441.0774      0.506801       20.8149      -1.27947      -3.91578     -0.310317      0.374720      0.526061      0.541509      0.739956      0.665301      0.607342
  40   3 1530.3322    0.2064  0.1538  9.7532  0.0000  0.0080   0.0085   0.0213    0.0218   0.0000   441.5527     -0.214474       20.9655     0.0788029      -3.90708    -0.0286119      0.319611      0.431711      0.459175      0.522634      0.548485      0.644684
  40   4 1743.2198    0.3603  0.3817  9.8469  0.0000  0.0123   0.0091   0.0298    0.0288   0.0000   441.1457      0.274983       21.5415      0.806229      -3.53004     -0.817861      0.470763      0.649318      0.716452      0.754660      0.783725      0.796384
  40   5 1941.4418    0.5766  0.5651 10.0188  0.0000  0.0137   0.0115   0.0342    0.0392   0.0000   441.9098       1.07362       20.5242      -1.88876      -3.59119     -0.613423      0.540698      0.715597      0.803042      0.868834      0.923284      0.897489
  40   6 2133.9702    0.8774  0.7533 10.5504  0.0000  0.0154   0.0155   0.0403    0.0463   0.0000   441.9927    0.00777951       21.9368      -1.66490     -0.836089     -0.960859      0.598725      0.835049      0.888844      0.990061       1.01121       1.05125
  40   7 2319.3311    1.2840  1.0425 11.0595  0.0000  0.0190   0.0197   0.0483    0.0592   0.0000   440.2021     -0.413048       19.8445     -0.528076      -2.94483     -0.945819      0.727614      0.991621       1.12404       1.26034       1.24764       1.29149
  40   8 2497.9544    1.8517  1.2039 11.6986 -0.0001  0.0200   0.0272   0.0543    0.0672   0.0000   439.8813      0.226530       21.1884       1.55952      -3.11306      -2.40750      0.808615       1.09565       1.21850       1.32294       1.32655       1.31255
  40   9 2673.8090    2.4791  1.1240 12.3221 -0.0002  0.0194   0.0367   0.0502    0.0657   0.0000   441.2325       5.02962       21.4742     -0.637134      -2.55123      -1.96994      0.769939       1.05466       1.15738       1.24854       1.32264       1.28071
  40  10 2848.2904    3.3094  0.9789 13.0275  0.0000  0.0174   0.0511   0.0447    0.0578   0.0000   440.2040       2.03855       20.9474       1.10666      -1.42680    0.00145583      0.688838      0.957760       1.06186       1.13850       1.16028       1.19154
  40  11 3020.1150    3.8659  0.9751 13.5002 -0.0000  0.0172   0.0609   0.0460    0.0563   0.0000   441.3187       2.37863       19.7830     -0.540729     -0.639536      -1.01256      0.713138      0.931746       1.02614       1.10661       1.12794       1.13246
  40  12 3188.8125    4.0305  1.2785 13.5576  0.0000  0.0213   0.0582   0.0560    0.0613   0.0000   441.4049       4.50738       18.2732       2.41469      -1.89109      -2.23172      0.830886       1.16008       1.26018       1.36233       1.49654       1.44997
  40  13 3354.7531    3.3144  1.8232 13.2063  0.0000  0.0259   0.0412   0.0706    0.0460   0.0000   441.1401       5.72205       19.3868       3.20770      -2.54354      -5.45998      0.983506       1.39205       1.47591       1.66927       1.67837       1.66673
  40  14 3518.3132    2.5756  3.0060 12.6176  0.0000  0.0350   0.0261   0.0967    0.0342   0.0000   441.9098       4.52248       10.9635       3.48752       3.58635       1.13294       1.29931       1.84282       2.01472       2.17398       2.24969       2.23327
  40  15 3679.5329    1.9778  4.6062 12.0109  0.0000  0.0448   0.0175   0.1292    0.0282   0.0000   441.7950       5.12549       11.2169      -3.45159       3.46721      -1.38302       1.73002       2.27650       2.63864       2.79100       2.92571       2.92355
  40  16 3838.7779    1.5404  6.1531 11.7724  0.0000  0.0600   0.0152   0.1749    0.0264   0.0000   443.1493       11.2990       16.1595      -2.19710      -7.12994      -4.76676       2.28985       3.10796       3.55391       3.76089       3.87008       3.89977
  40  17 3996.8448    1.1879  7.5863 11.5717  0.0000  0.0810   0.0149   0.2436    0.0268   0.0000   436.9723       12.5438       22.5367       11.7282      -6.40514       8.07945       2.97526       4.08429       4.59661       4.96080       4.99658       5.02358
  40  18 4153.9359    0.8303  8.8002 11.6059  0.0035  0.1198   0.0312   0.6200    0.0424   0.0000   436.8082       22.8829       17.1360       7.99888       4.21135      -2.70172       4.42459       6.00953       6.90310       7.29620       7.58475       7.58877
  41   2 1301.5627    0.0992  0.0663  9.8172  0.0000  0.0105   0.0086   0.0176    0.0192   0.0000   441.9638     0.0875359       21.8079     -0.966674      -3.34791    0.00815490      0.398290      0.514929      0.637526      0.573075      0.615381      0.640115
  41   3 1544.3593    0.2201  0.2002  9.7428  0.0000  0.0095   0.0077   0.0208    0.0224   0.0000   442.1379     -0.729723       21.7505    -0.0551148      -2.54036      0.236397      0.357255      0.492393      0.529610      0.596579      0.653091      0.624563
  41   4 1758.0525    0.3757  0.3641  9.8282  0.0000  0.0111   0.0094   0.0281    0.0289   0.0000   441.3780     -0.436351       20.4347      0.577856      -2.65759     -0.989728      0.458935      0.585735      0.648480      0.700818      0.752151      0.733790
  41   5 1957.4814    0.6305  0.5528 10.1091  0.0001  0.0129   0.0125   0.0335    0.0387   0.0000   440.6434      -1.13566       22.8902      -1.75842      -3.69894     -0.367523      0.491756      0.667642      0.752716      0.787771      0.838418      0.805240
  41   6 2151.1449    0.9096  0.7673 10.4896 -0.0004  0.0152   0.0156   0.0395    0.0497   0.0000   440.6398       1.01814       23.2813     -0.297409      -3.12852     -0.261225      0.569582      0.776082      0.867911      0.922633      0.925913      0.907960
  41   7 2337.1631    1.3382  1.0408 11.2642  0.0000  0.0183   0.0205   0.0491    0.0543   0.0000   441.4952      0.898503       22.9062     -0.690811      -1.97755       2.23036      0.716621      0.968415       1.06550       1.15401       1.21557       1.18650
  41   8 2516.5843    1.8934  1.1375 11.9896 -0.0000  0.0192   0.0284   0.0532    0.0568   0.0000   441.8432     -0.661060       19.4918       1.15362      -2.41692      -1.07205      0.774907       1.01117       1.11922       1.23134       1.27850       1.26654
  41   9 2693.5358    2.6313  1.0670 12.4916  0.0000  0.0185   0.0390   0.0477    0.0619   0.0000   442.4081       4.80595       19.6831       1.65273      -1.62132      -1.00225      0.677827      0.973088       1.04267       1.15506       1.16320       1.15425
  41  10 2868.9861    3.3635  1.0561 12.9747  0.0000  0.0175   0.0499   0.0477    0.0615   0.0000   440.8244       2.74807       21.1197       1.64535      -3.09345     -0.137649      0.683363      0.903543       1.02196       1.08424       1.16852       1.17641
  41  11 3041.7385    4.0161  1.0468 13.4642  0.0000  0.0177   0.0603   0.0468    0.0590   0.0000   440.8491       3.84890       19.8277       2.65072      -2.50157     0.0389570      0.689558      0.908553       1.01710       1.10227       1.20901       1.15661
  41  12 3211.4517    3.9948  1.2789 13.4264  0.0000  0.0207   0.0556   0.0539    0.0635   0.0000   440.9583       4.88069       20.1087      -1.16834      -1.56244      0.220142      0.771328       1.05463       1.15448       1.24831       1.32775       1.29420
  41  13 3378.6706    3.1725  1.9505 13.0784  0.0000  0.0267   0.0380   0.0732    0.0446   0.0000   442.1676       7.14542       13.8981       2.26702       3.64414      -5.63939      0.997928       1.37727       1.55066       1.62697       1.74710       1.71656
  41  14 3543.4244    2.4781  3.0552 12.6327 -0.0002  0.0349   0.0250   0.0975    0.0324   0.0000   441.6796       5.41409       12.3499     -0.541816       8.63264      -4.02452       1.29087       1.76163       1.98006       2.11697       2.17907       2.18307
  41  15 3705.7674    1.9987  4.8173 11.9406  0.0001  0.0456   0.0167   0.1277    0.0275   0.0000   441.1893       4.98108       12.6509       3.00247       7.55814      -6.92587       1.67393       2.29114       2.57792       2.74317       2.89513       2.86602
  41  16 3866.1615    1.4611  6.3594 11.7660  0.0000  0.0630   0.0152   0.1841    0.0268   0.0000   436.0621       10.9671       20.2094       4.29197      -2.90184      -3.13017       2.32408       3.12712       3.59403       3.79922       4.01397       3.98076
  41  17 4025.1449    1.1358  8.0005 11.6126  0.0000  0.0862   0.0163   0.2748    0.0276   0.0000   436.3203       14.1368       18.0325      -17.2260      -14.8288     -0.388598       3.11582       4.25593       4.80756       5.23585       5.22903       5.33584
  42   3 1558.1839    0.2222  0.1945  9.7684  0.0000  0.0083   0.0080   0.0235    0.0222   0.0000   441.6736     -0.321485       21.5280      0.943573      -2.63732      0.416154      0.339433      0.456181      0.524486      0.524567      0.574168      0.556806
  42   4 1772.6368    0.4110  0.3851  9.8290  0.0000  0.0118   0.0096   0.0268    0.0301   0.0000   441.1348      0.105086       21.0435     -0.567165      -3.75935     -0.495819      0.425833      0.549453      0.665551      0.678638      0.710139      0.783318
  42   5 1973.3514    0.6252  0.5968 10.0621  0.0000  0.0140   0.0119   0.0345    0.0406   0.0000   441.2174     0.0370843       22.1658       1.42292      -2.27637      -1.51537      0.516670      0.721646      0.752927      0.852810      0.899589      0.912039
  42   6 2168.1039    0.9605  0.8332 10.6713  0.0000  0.0156   0.0159   0.0435    0.0461   0.0000   442.7611      0.780419       20.0625      0.717095      -2.33601      0.618361      0.550969      0.770756      0.837566      0.920742      0.933700      0.963769
  42   7 2354.8225    1.3732  1.0806 11.2890  0.0000  0.0189   0.0206   0.0513    0.0577   0.0000   441.6881     -0.384521       21.1392      -1.35285      -1.93404     -0.387475      0.720923       1.01074       1.11373       1.26517       1.35297       1.35981
  42   8 2535.0816    1.9553  1.1039 12.1188  0.0000  0.0193   0.0296   0.0503    0.0575   0.0000   441.3960       1.96399       23.1704       1.40383      -2.33486      0.602640      0.725925      0.956196       1.05308       1.14918       1.19183       1.21530
  42   9 2713.0912    2.7010  1.0447 12.5643  0.0000  0.0176   0.0404   0.0473    0.0598   0.0000   443.2027       2.27062       21.3969      -1.08676      -3.43113     -0.148599      0.681806      0.888523      0.956441       1.06463       1.11181       1.14297
  42  10 2889.4744    3.4783  0.9178 13.2344  0.0000  0.0159   0.0539   0.0437    0.0521   0.0000   441.9996       4.01389       21.1019      -1.59571      -2.36331       1.00147      0.592705      0.806918      0.890484      0.997086       1.04160      0.995533
  42  11 3063.0465    4.0589  1.0304 13.6633  0.0000  0.0181   0.0613   0.0469    0.0568   0.0000   440.5362       5.65904       21.2369     -0.343358      -2.49817     -0.771700      0.697932      0.953729       1.03459       1.11169       1.12343       1.16140
  42  12 3233.7839    3.8204  1.3508 13.6065  0.0000  0.0210   0.0539   0.0597    0.0517   0.0000   440.7769       5.34697       20.5625       4.00548      -2.26258      -1.82015      0.786077       1.08412       1.18169       1.26736       1.34492       1.30259
  42  13 3402.1253    3.1370  2.1634 13.0140 -0.0000  0.0274   0.0356   0.0777    0.0417   0.0000   445.6808       7.75911       12.4564      0.790434       2.57879       1.74012       1.00608       1.39943       1.51658       1.68385       1.75249       1.73048
  42  14 3568.2132    2.3874  3.4852 12.4660  0.0000  0.0376   0.0225   0.1033    0.0306   0.0000   440.4833       6.38578       13.6779       8.34592       4.09333      -7.04783       1.33567       1.87640       2.07558       2.23804       2.28988       2.28018
  42  15 3731.5497    1.8722  5.4866 11.8128 -0.0003  0.0498   0.0151   0.1425    0.0261   0.0000   440.9374       10.0516       21.8526       1.08236     -0.397759      -3.07478       1.77108       2.45684       2.73765       2.91030       3.05431       3.04164
  42  16 3892.9929    1.4608  7.3356 11.6391 -0.0001  0.0692   0.0143   0.1970    0.0265   0.0000   445.4188       7.41378       10.4658     -0.375437       2.52346      -10.9306       2.45835       3.36625       3.81792       4.04001       4.21832       4.25720
  42  17 4052.7658    1.0394  7.9382 11.6638  0.0000  0.0931   0.0182   0.3140    0.0293   0.0000   440.6374       7.07440       21.3035       7.28877      -5.29753      -11.1720       3.18480       4.45958       5.08625       5.39639       5.56885       5.56275
  43   2 1326.7585    0.1030  0.0685  9.7517  0.0000  0.0108   0.0074   0.0142    0.0189   0.0000   441.5175      -1.32985       21.9915     -0.352610      -3.17281     -0.164035      0.408679      0.473037      0.587188      0.583631      0.640426      0.660212
  43   3 1571.8091    0.2048  0.2174  9.7358  0.0000  0.0104   0.0071   0.0245    0.0217   0.0000   442.4300    -0.0316087       22.1521      0.119733      -1.84562      0.188282      0.354931      0.498041      0.563088      0.609233      0.579184      0.624011
  43   4 1787.0253    0.4075  0.3784  9.8433 -0.0001  0.0112   0.0096   0.0272    0.0292   0.0000   442.4838     -0.351990       22.1368     -0.334931      -2.85705     0.0583167      0.424907      0.560133      0.667275      0.678763      0.696282      0.715826
  43   5 1989.0518    0.6719  0.5968 10.0608  0.0002  0.0131   0.0125   0.0333    0.0402   0.0000   441.9654     -0.252193       20.9460      0.969490      -2.71470       1.02935      0.473645      0.627655      0.713283      0.765322      0.786513      0.830335
  43   6 2184.8660    0.9834  0.8562 10.6299  0.0000  0.0161   0.0157   0.0422    0.0497   0.0000   441.4653      0.621997       19.5037      0.905933      -2.75694      0.202047      0.569403      0.782697      0.870272      0.945057      0.992600      0.944382
  43   7 2372.2172    1.4558  1.0285 11.2380  0.0000  0.0176   0.0215   0.0466    0.0589   0.0000   440.9052      0.886190       19.0695     -0.193004      -2.78911      -2.25869      0.646380      0.885064      0.958267       1.04805       1.07068       1.07609
  43   8 2553.3452    2.0979  1.1849 11.8541  0.0000  0.0191   0.0296   0.0517    0.0680   0.0000   443.2588       1.59786       21.3054      0.467996      -1.73993      0.446591      0.698980      0.943726       1.01598       1.12639       1.19222       1.20496
  43   9 2732.4215    2.7762  1.0776 12.7638  0.0000  0.0181   0.0407   0.0491    0.0549   0.0000   441.2287       3.27822       19.7472     -0.725181      -2.69894      0.190170      0.684154      0.893024       1.01104       1.09856       1.16845       1.14751
  43  10 2909.7114    3.5168  0.9730 13.1942  0.0000  0.0170   0.0527   0.0445    0.0559   0.0000   442.6653       4.46737       19.9078       2.40597      -2.29898      -1.63053      0.597143      0.849926      0.892525      0.999572       1.04766       1.02790
  43  11 3084.0485    3.9115  1.1365 13.5494 -0.0005  0.0190   0.0571   0.0509    0.0582   0.0000   441.2692       3.15304       19.4634       2.20372      -1.63005      -3.49534      0.712099      0.978541       1.06900       1.15285       1.24923       1.20300
  43  12 3255.7325    3.7290  1.4338 13.5442 -0.0000  0.0229   0.0498   0.0588    0.0480   0.0000   441.3785       5.21812       18.8608      0.149354      -1.71521    -0.0660029      0.803485       1.15451       1.25127       1.34763       1.36449       1.37375
  43  13 3425.2742    3.0158  2.2572 12.9746  0.0000  0.0280   0.0328   0.0796    0.0377   0.0000   443.3633       5.36962       15.8876      0.118544     -0.150902      -3.59839      0.964516       1.33673       1.48587       1.59190       1.65073       1.61908
  43  14 3592.5403    2.2844  3.6168 12.4114  0.0000  0.0386   0.0214   0.1070    0.0294   0.0000   446.1849       8.49612       11.9857       5.75253       5.43968      -3.69753       1.33814       1.82011       2.09753       2.21032       2.29655       2.28486
  43  15 3757.3347    1.8247  5.7996 11.7542  0.0000  0.0525   0.0149   0.1473    0.0260   0.0000   437.3419       4.10616       26.7539       5.05727      -6.79820      -2.51853       1.82295       2.52278       2.83226       3.02263       3.18474       3.20630
  43  16 3919.6112    1.4035  7.4515 11.6243  0.0000  0.0708   0.0142   0.2056    0.0260   0.0000   437.5766       9.71288       19.8814       1.26844      -8.71887      0.882392       2.46177       3.39329       3.82892       4.16572       4.21880       4.25273
  43  17 4080.0163    0.9690  7.9168 11.6511 -0.0005  0.0972   0.0214   0.3583    0.0328   0.0000   446.8034       17.7498       23.7781       2.98400      -13.8471      -8.99733       3.30690       4.54753       5.16681       5.60339       5.70079       5.72293
  44   2 1339.0451    0.1080  0.0794  9.7837  0.0000  0.0103   0.0076   0.0173    0.0187   0.0000   441.9408      -1.25088       21.1412      0.807045      -3.91930     -0.168859      0.375163      0.416335      0.523476      0.605656      0.606249      0.592831
  44   3 1585.2171    0.2312  0.1979  9.7363  0.0000  0.0089   0.0078   0.0214    0.0216   0.0000   442.2928     -0.250742       21.5657     -0.387763      -2.42428    -0.0195250      0.299896      0.440254      0.487034      0.521837      0.556595      0.583603
  44   4 1801.2602    0.4237  0.4292  9.8984  0.0000  0.0114   0.0095   0.0306    0.0299   0.0000   441.5280     -0.826009       22.0229       1.19429      -2.40238      0.254348      0.409196      0.530151      0.615816      0.672486      0.654855      0.701407
  44   5 2004.6044    0.6613  0.6279 10.1897  0.0000  0.0142   0.0122   0.0347    0.0395   0.0000   441.1454    -0.0538921       22.4206      0.877441      -1.93337     -0.212863      0.510296      0.730449      0.774593      0.853195      0.914498      0.884622
  44   6 2201.4419    1.0357  0.8942 10.6261  0.0000  0.0164   0.0160   0.0430    0.0509   0.0000   441.7283     -0.331942       21.4987      -2.37651      -3.53363     -0.209544      0.545675      0.785221      0.830528      0.937775      0.960856      0.974981
  44   7 2389.4504    1.5278  1.1094 11.3602  0.0000  0.0189   0.0219   0.0489    0.0583   0.0000   439.8316       1.13498       21.5760      0.496331      -2.20859     -0.103558      0.656194      0.924344       1.02949       1.10147       1.14174       1.13471
  44   8 2571.4678    2.0619  1.1681 12.1068  0.0000  0.0199   0.0297   0.0510    0.0608   0.0000   442.7142       2.81505       19.4333      -1.23000      -3.12961     -0.205694      0.727516       1.03248       1.11304       1.23564       1.21978       1.22864
  44   9 2751.6134    2.8770  0.9982 12.7427 -0.0002  0.0168   0.0424   0.0444    0.0549   0.0000   442.4086       2.97109       20.1919      -1.13946      -4.74856      -5.45529      0.591085      0.805402      0.858702      0.961438      0.968243      0.985940
  44  10 2929.7252    3.7930  1.0051 13.1410  0.0000  0.0169   0.0550   0.0432    0.0626   0.0000   441.5125       3.03374       19.6531      0.181866      -1.18679    -0.0547149      0.610330      0.839696      0.877311      0.966326       1.02378       1.05674
  44  11 3104.8961    4.0004  1.0795 13.8060  0.0000  0.0185   0.0599   0.0495    0.0517   0.0000   441.9038       4.26547       20.4638       1.65590      0.994744     -0.147647      0.660146      0.904881      0.958387       1.07865       1.09825       1.11484
  44  12 3277.5032    3.7755  1.6199 13.2412  0.0000  0.0221   0.0461   0.0617    0.0494   0.0000   440.5894       4.90050       19.3635       2.02187     -0.426045      -1.97036      0.789130       1.06874       1.16303       1.27496       1.33747       1.36269
  44  13 3448.0779    2.9530  2.5167 12.7732  0.0003  0.0289   0.0295   0.0797    0.0372   0.0000   441.9246       6.50508       12.8855       5.65302       4.98463      0.427207       1.00444       1.37933       1.54533       1.66140       1.71051       1.70687
  44  14 3616.4878    2.2152  4.1714 12.2750  0.0000  0.0413   0.0192   0.1143    0.0272   0.0000   440.8972       7.96768       17.6812      -1.29057      -3.02326      -4.20298       1.39031       1.94486       2.19630       2.33474       2.45324       2.42074
  44  15 3782.5587    1.7106  5.7681 11.8906  0.0000  0.0562   0.0152   0.1554    0.0251   0.0000   438.6528       2.82892       14.9530       1.09061       3.37401     -0.524650       1.86253       2.62103       2.98578       3.16031       3.35531       3.33217
  44  16 3945.8965    1.3127  7.3291 11.6651  0.0000  0.0740   0.0148   0.2209    0.0269   0.0000   438.0980       12.4916       20.6091      -3.77519      -7.19379       3.89557       2.47123       3.47150       3.91908       4.16767       4.28860       4.36100
  44  17 4107.0620    0.9441  8.7082 11.6225  0.0756  0.1091   0.0271   0.4757    0.0396   0.0000   439.7027       15.9333       24.1984      -4.17634      -11.7760       8.16561       3.49211       4.96475       5.61625       5.97465       6.20502       6.15371
  45   2 1351.2780    0.1192  0.1376  9.7819  0.0000  0.0146   0.0069   0.0276    0.0193   0.0000   441.9609     -0.653289       21.2796     -0.212610      -2.90253      -1.33234      0.797946       1.06753       1.25845       1.32818       1.36097       1.04173
  45   3 1598.4335    0.2528  0.1994  9.7448  0.0000  0.0081   0.0083   0.0196    0.0217   0.0000   441.6479     0.0610320       22.1331      0.226582      -3.65216     0.0678767      0.320648      0.407398      0.458748      0.473127      0.531202      0.484623
  45   4 1815.3210    0.4512  0.3869  9.9713  0.0000  0.0110   0.0103   0.0262    0.0284   0.0000   442.9186      0.470955       21.3658      -2.33958      -2.09455      0.567362      0.376104      0.543675      0.566296      0.628994      0.661239      0.652326
  45   5 2020.0299    0.7204  0.6366 10.2194  0.0000  0.0133   0.0128   0.0338    0.0403   0.0000   441.9856      -1.52502       20.5045       1.41308      -2.86437     0.0149183      0.460646      0.627434      0.692685      0.773794      0.807028      0.835739
  45   6 2217.7854    1.0371  0.9049 10.8513  0.0000  0.0165   0.0161   0.0432    0.0474   0.0000   441.5711       1.30116       20.6938     -0.344716      -3.64135      0.368531      0.565735      0.781693      0.854096      0.951077       1.00348       1.00393
  45   7 2406.5068    1.5713  1.1449 11.3759  0.0000  0.0185   0.0219   0.0497    0.0601   0.0000   442.3065       1.50075       20.9308    -0.0714978      -4.10776      -1.25196      0.631684      0.901014      0.975142       1.03703       1.08202       1.09704
  45   8 2589.4895    2.2356  1.1287 12.2136  0.0000  0.0182   0.0317   0.0488    0.0580   0.0000   441.0100       1.09770       18.6196       1.91348      -3.39581      -3.11319      0.646150      0.887337      0.977277       1.07925       1.13803       1.13058
  45   9 2770.5782    2.9520  1.0659 12.7920  0.0000  0.0179   0.0420   0.0463    0.0570   0.0000   441.6683       3.17524       21.4953     -0.625547      -2.52052       1.46430      0.596447      0.868749      0.890997       1.03959       1.01683       1.06737
  45  10 2949.5070    3.7530  1.0188 13.3689  0.0000  0.0172   0.0544   0.0440    0.0564   0.0000   440.9210       4.00456       20.4330      0.487228      -6.15929      -2.39325      0.628853      0.867409      0.979190       1.08110       1.14935       1.10232
  45  11 3125.4331    4.1422  1.2027 13.5495 -0.0001  0.0185   0.0574   0.0523    0.0608   0.0000   442.7470       4.17521       20.1883     -0.598092      -1.79353      -1.13734      0.653634      0.889797      0.965804       1.06653       1.08512       1.11445
  45  12 3298.9351    3.5395  1.5876 13.4121  0.0000  0.0228   0.0446   0.0638    0.0465   0.0000   441.6710       7.23469       19.7617      0.403732      -6.78388      0.519760      0.766361       1.05951       1.18143       1.27576       1.37606       1.36187
  45  13 3470.5591    2.7958  2.7707 12.7166 -0.0000  0.0302   0.0269   0.0856    0.0341   0.0000   442.5121       2.59646       17.5021       4.28388      0.726471      -3.89701       1.04303       1.40210       1.62942       1.71090       1.81319       1.79946
  45  14 3640.1031    2.1566  4.4413 12.1427  0.0000  0.0420   0.0180   0.1169    0.0273   0.0000   440.8996       6.36149       18.6304       6.95689      -2.64139      -1.30711       1.41160       1.95053       2.22650       2.33973       2.47409       2.49510
  45  15 3807.1652    1.6673  6.2636 11.8374  0.0000  0.0590   0.0151   0.1674    0.0255   0.0000   439.6367       6.15209       25.8451       3.22926      -6.38579       2.92163       1.92346       2.69149       3.06388       3.26577       3.37572       3.42495
  45  16 3971.7674    1.3225  8.1983 11.6320  0.0000  0.0807   0.0150   0.2451    0.0277   0.0000   431.8865       7.76884       28.5841       1.30842       1.22570      0.513507       2.60841       3.66691       4.13287       4.42872       4.61991       4.63870
  45  17 4134.3196    0.9637 10.3445 11.6192  0.0202  0.1288   0.0231   0.4957    0.0357   0.0000   439.1886       10.7555       18.3793      -4.31689      -11.7166       7.66545       4.08944       5.72637       6.48984       7.03877       7.14267       7.23782
  46   2 1363.2989    0.1269  0.0925  9.7145  0.0000  0.0093   0.0075   0.0183    0.0186   0.0000   442.4742     -0.355047       21.8242     -0.385301      -2.86397     -0.191641      0.388485      0.545554      0.646231      0.691820      0.615831      0.581669
  46   3 1611.4332    0.2597  0.2172  9.7174  0.0000  0.0088   0.0079   0.0196    0.0220   0.0000   442.0633     -0.986257       21.0982      0.103254      -2.82479      0.461989      0.330375      0.447532      0.490133      0.515876      0.568746      0.533512
  46   4 1829.2108    0.4659  0.4580  9.8914  0.0000  0.0119   0.0097   0.0299    0.0314   0.0000   441.7307      0.292890       21.1797     0.0871177      -3.96733    -0.0768391      0.407658      0.548247      0.582098      0.656533      0.696589      0.681411
  46   5 2035.2486    0.7152  0.7210 10.1787 -0.0000  0.0145   0.0121   0.0370    0.0425   0.0000   442.5119     -0.572288       20.3905      0.107000      -3.04221    -0.0283475      0.502645      0.679364      0.760303      0.806325      0.836805      0.868075
  46   6 2233.9707    1.0723  0.9533 10.8626  0.0000  0.0165   0.0163   0.0451    0.0488   0.0000   442.3737       1.22672       18.7119       2.28029      -4.47616      0.592716      0.558193      0.768323      0.852209      0.951687      0.981119       1.04168
  46   7 2423.3627    1.5908  1.1544 11.6592  0.0000  0.0194   0.0224   0.0504    0.0520   0.0000   441.6452       1.12594       19.9778      0.407038      -1.73156      -1.57462      0.628058      0.907131      0.939493       1.12173       1.05114       1.09769
  46   8 2607.3042    2.2643  1.1675 12.2632  0.0000  0.0192   0.0318   0.0494    0.0585   0.0000   442.7664       1.51388       20.2633      0.935636      -1.40583    -0.0698658      0.651656      0.902440      0.976481       1.08147       1.14539       1.13911
  46   9 2789.4165    3.0445  1.0331 12.8277  0.0000  0.0173   0.0436   0.0441    0.0586   0.0000   441.3643       2.75934       21.7821       2.74605      -1.60749       1.20170      0.632462      0.880727      0.942801       1.03840       1.05560       1.06566
  46  10 2969.1137    3.8999  1.0140 13.2023  0.0000  0.0163   0.0549   0.0428    0.0591   0.0000   441.8381       3.23529       19.8915       1.04021      -4.20094      -1.39990      0.561146      0.739071      0.821407      0.924503      0.964320      0.929196
  46  11 3145.7840    4.0463  1.2366 13.5798  0.0000  0.0191   0.0550   0.0526    0.0541   0.0000   441.8783       5.35497       21.0402      0.423563      -2.13569     -0.173023      0.644739      0.889533      0.969854       1.05147       1.13418       1.11273
  46  12 3320.1672    3.5011  1.7149 13.2376  0.0000  0.0230   0.0415   0.0652    0.0452   0.0000   440.8287       5.52345       17.4032       1.48490     -0.237687      -1.97202      0.770427       1.08010       1.16489       1.31089       1.35295       1.33473
  46  13 3492.8684    2.6988  2.9818 12.6328  0.0000  0.0332   0.0255   0.0875    0.0330   0.0000   444.0209       2.16936       12.8888       2.92530       2.97881      -3.04716       1.04057       1.51088       1.64270       1.82833       1.81964       1.86794
  46  14 3663.3929    2.0792  4.7290 12.0745  0.0000  0.0440   0.0170   0.1228    0.0260   0.0000   442.0570       7.36248       18.8766     -0.305257       4.99392      -1.12001       1.42530       1.95547       2.24743       2.35495       2.50240       2.50046
  46  15 3831.7715    1.5869  6.3039 11.8659  0.0024  0.0615   0.0153   0.1742    0.0252   0.0000   441.2860       7.61385       23.7631       7.83907      -2.29561      0.791280       1.94924       2.71628       3.10546       3.29050       3.44787       3.46563
  46  16 3997.3437    1.2365  8.4328 11.6280 -0.0000  0.0875   0.0149   0.2668    0.0281   0.0000   436.2359       10.8767       26.4905       5.29545      -9.29429      -4.52975       2.74796       3.92565       4.34660       4.70698       4.96050       4.89114
  47   2 1375.1789    0.1212  0.1069  9.7810  0.0000  0.0098   0.0070   0.0204    0.0186   0.0000   441.7710     -0.205547       20.7278     0.0882518      -2.54829      0.189512      0.326724      0.420770      0.521908      0.557085      0.598013      0.544761
  47   3 1624.2450    0.2547  0.2500  9.7201  0.0000  0.0097   0.0075   0.0225    0.0223   0.0000   441.7464     -0.207184       21.1911      0.241025      -2.91211    -0.0627099      0.329087      0.396674      0.485548      0.539996      0.519954      0.574369
  47   4 1842.9272    0.4731  0.4116  9.9106 -0.0001  0.0107   0.0101   0.0264    0.0298   0.0000   441.6429     -0.113777       21.4978     -0.283877      -2.20001       1.28966      0.362179      0.507489      0.561706      0.661606      0.720440      0.711253
  47   5 2050.3125    0.7393  0.7159 10.2929  0.0000  0.0147   0.0123   0.0357    0.0408   0.0000   441.8360      0.719494       22.3680       1.54137      -2.70371      0.100168      0.462880      0.663285      0.690085      0.782316      0.835743      0.850693
  47   6 2249.9734    1.1134  1.0509 10.7678  0.0001  0.0176   0.0159   0.0464    0.0556   0.0000   442.5690      0.658048       20.2829       1.20354      -1.92919       1.03963      0.594380      0.802585      0.922791      0.980843       1.05619       1.07162
  47   7 2440.0088    1.6556  1.1545 11.5928  0.0000  0.0184   0.0227   0.0496    0.0569   0.0000   442.1975       1.57015       22.3867      -2.40409      -2.78714     0.0548574      0.624805      0.844008      0.954754       1.04702       1.10472       1.12252
  47   8 2624.9883    2.3586  1.1750 12.2152  0.0000  0.0184   0.0319   0.0494    0.0606   0.0000   442.1893       1.36283       21.7445       1.15749      -3.27069     -0.184680      0.603722      0.836572      0.913037       1.00848       1.08177       1.08147
  47   9 2808.0330    3.1665  1.1668 12.7302  0.0000  0.0182   0.0426   0.0474    0.0647   0.0000   440.8591       2.12026       18.8140       3.69694      -1.27741     -0.218102      0.588948      0.821436      0.896029      0.985107       1.00044       1.03032
  47  10 2988.5541    3.9367  1.0561 13.3902  0.0000  0.0166   0.0554   0.0465    0.0565   0.0000   441.4963       3.69289       21.0623     -0.188388      -2.10511       1.58946      0.555458      0.754336      0.818118      0.897572      0.947316      0.942449
  47  11 3165.9611    3.9790  1.1501 13.8366 -0.0000  0.0194   0.0576   0.0504    0.0524   0.0000   441.0748       3.53437       22.0918       2.42341      -2.70644      -1.80569      0.644841      0.925308      0.979166       1.06603       1.12221       1.14190
  47  12 3341.1339    3.4453  1.7629 13.2614  0.0000  0.0237   0.0405   0.0652    0.0439   0.0000   443.9868       4.84883       17.8294      -1.16000      -2.05858      -2.91141      0.774866       1.09241       1.20888       1.32177       1.39874       1.42065
  47  13 3514.7406    2.6672  3.2151 12.5302  0.0000  0.0327   0.0235   0.0897    0.0312   0.0000   442.6241       5.94414       15.9165      0.579739       4.60250      -2.04985       1.06030       1.47191       1.66909       1.77898       1.87303       1.89117
  47  14 3686.3722    2.0592  4.8842 12.0679  0.0001  0.0452   0.0168   0.1242    0.0263   0.0000   439.3755       8.46474       23.0104       4.76595      -1.45591      -2.87012       1.43906       2.00249       2.24086       2.40781       2.55482       2.59738
  47  15 3855.6233    1.5354  6.7119 11.8862  0.0033  0.0664   0.0157   0.1890    0.0258   0.0000   438.5960       6.61305       27.0313      0.644931      -6.05872       1.67317       2.04848       2.89304       3.26303       3.48091       3.64553       3.69970
  47  16 4022.3879    1.1908  8.9509 11.6520 -0.0003  0.0978   0.0156   0.2967    0.0293   0.0000   441.7998       9.72699       22.6725      -4.30320      -15.5650       4.86171       2.96547       4.19939       4.77951       5.05144       5.28664       5.37617
  48   2 1386.9362    0.1365  0.0823  9.7055  0.0000  0.0083   0.0075   0.0132    0.0182   0.0000   441.3868     -0.480729       21.9657     -0.332305      -3.14781     -0.374886      0.335567      0.478239      0.622955      0.638269      0.694437      0.684440
  48   3 1636.8940    0.2729  0.3038  9.6789  0.0000  0.0102   0.0073   0.0263    0.0230   0.0000   442.3168     -0.479137       22.4409    -0.0183806      -3.48881       1.11372      0.314449      0.457680      0.495083      0.559273      0.550263      0.611650
  48   4 1856.5295    0.4953  0.4892  9.7903  0.0000  0.0116   0.0096   0.0291    0.0329   0.0000   441.7108      0.385527       21.7151      0.612006      -2.92966     -0.268625      0.372428      0.507509      0.586623      0.628013      0.641716      0.649556
  48   5 2065.2460    0.7505  0.7711 10.2315 -0.0000  0.0145   0.0121   0.0383    0.0431   0.0000   442.9029      0.651681       21.6325      0.755740      -2.44020      0.477544      0.476652      0.644819      0.724360      0.798475      0.822917      0.839315
  48   6 2265.7446    1.1746  0.9995 10.8376 -0.0000  0.0176   0.0168   0.0428    0.0545   0.0000   441.4568      0.877355       21.1128     -0.780785      -3.45783       1.30426      0.555756      0.802808      0.867170      0.945554      0.978102      0.998712
  48   7 2456.5137    1.7363  1.1239 11.6443  0.0000  0.0182   0.0241   0.0488    0.0584   0.0000   442.5483      0.509127       22.1160     -0.305836      -1.46415      -1.18310      0.600314      0.848027      0.943262       1.00557       1.07919       1.07723
  48   8 2642.4644    2.4560  1.2052 12.1993  0.0000  0.0184   0.0325   0.0480    0.0641   0.0000   441.3899       2.58378       19.4806   -0.00612233      -1.48265     -0.805390      0.615579      0.834463      0.929112      0.976188       1.07334       1.08954
  48   9 2826.4985    3.3256  1.1104 12.9143  0.0000  0.0170   0.0448   0.0456    0.0573   0.0000   442.6000       2.46573       21.1302      0.207804     0.0559576      -1.36179      0.560800      0.756049      0.842954      0.903016      0.975420      0.963132
  48  10 3007.7811    3.9921  1.0714 13.4950  0.0000  0.0172   0.0558   0.0453    0.0549   0.0000   441.8887       3.20593       21.2320       2.72566      -1.65919      -1.65264      0.546539      0.763353      0.821223      0.868716      0.915561      0.930736
  48  11 3185.9438    4.1020  1.3278 13.5493 -0.0002  0.0199   0.0528   0.0539    0.0537   0.0000   441.6035       3.84858       20.8483       1.63861      -4.14986     0.0624238      0.647360      0.938600      0.973802       1.11142       1.15136       1.15943
  48  12 3361.9238    3.3672  1.8650 13.2280  0.0000  0.0242   0.0381   0.0658    0.0409   0.0000   444.5609       7.87749       18.4162      -2.09209     -0.635941       2.12311      0.771658       1.06339       1.19411       1.32255       1.36424       1.37717
  48  13 3536.4718    2.6025  3.5491 12.4284  0.0000  0.0345   0.0218   0.0937    0.0294   0.0000   442.1314       5.74073       16.7753       1.13318      -2.83339      -2.39496       1.08296       1.51601       1.67883       1.85248       1.96955       1.97352
  48  14 3709.0475    1.9576  5.3074 11.9894  0.0000  0.0488   0.0158   0.1330    0.0258   0.0000   437.4155       6.86254       26.8284       2.11232      -4.64601      0.266201       1.49396       2.09697       2.34928       2.53635       2.67378       2.67287
  48  15 3879.4881    1.4815  7.1536 11.8628  0.0005  0.0708   0.0161   0.2080    0.0273   0.0000   435.0139       2.91300       25.3885       5.71701      -10.5936      -6.30856       2.16527       3.01451       3.38509       3.67567       3.79989       3.84900
  48  16 4047.4137    1.1116  8.9876 11.7097  0.0053  0.1045   0.0189   0.3472    0.0325   0.0000   430.9719       11.2624       29.2310      0.361005      -14.8911       4.91213       3.04731       4.39831       4.93568       5.21840       5.46072       5.47184
  49   1 1101.2497    0.0612  0.0385  9.8996  0.0000  0.0213   0.0088   0.0161    0.0171   0.0000   441.0925     -0.795221       21.0335      0.646542      -2.67730     -0.369768      0.523661      0.890215       1.04964      0.746802       1.04399       1.18030
  49   2 1398.5082    0.1332  0.1223  9.6672  0.0003  0.0086   0.0064   0.0197    0.0185   0.0000   441.2398      -1.39466       21.9873      0.180848      -4.45532      0.136076      0.320399      0.426703      0.508862      0.534271      0.579008      0.575708
  49   3 1649.3385    0.2829  0.2454  9.8014  0.0000  0.0091   0.0080   0.0221    0.0221   0.0000   441.7741     -0.200317       21.9888      0.120513      -3.38031      0.557340      0.281123      0.410592      0.451879      0.481089      0.485088      0.499511
  49   4 1869.9949    0.5060  0.5219  9.8920  0.0000  0.0119   0.0096   0.0308    0.0323   0.0000   442.2027      -1.17869       20.9941     -0.200337      -2.32577     -0.807565      0.386233      0.531626      0.583481      0.637798      0.657668      0.681299
  49   5 2080.0646    0.8178  0.8424 10.2787  0.0000  0.0153   0.0126   0.0404    0.0461   0.0000   442.7600      0.544028       21.9240     -0.370403      -2.65157     -0.686397      0.468148      0.660854      0.720703      0.791426      0.804520      0.828922
  49   6 2281.3378    1.2262  1.0013 11.0833  0.0000  0.0165   0.0176   0.0446    0.0477   0.0000   442.2673       1.17688       21.1338      0.653954      -1.41479    -0.0907664      0.541658      0.723491      0.807768      0.881208      0.933263      0.919315
  49   7 2472.8345    1.8126  1.2320 11.5596 -0.0000  0.0188   0.0232   0.0478    0.0585   0.0000   441.9398       1.89630       21.8059    -0.0431936      -2.15183    -0.0494515      0.586034      0.804435      0.876623      0.982003      0.984694       1.03051
  49   8 2659.8377    2.5066  1.1628 12.3909  0.0000  0.0174   0.0334   0.0496    0.0564   0.0000   442.1564       3.01749       21.6076      0.455470      -3.36329     -0.858392      0.568414      0.760147      0.837750      0.899328      0.976230       1.01969
  49   9 2844.8897    3.2520  1.1201 13.0066  0.0000  0.0176   0.0442   0.0455    0.0580   0.0000   441.1888       2.66271       20.8152       1.28264      -1.78278      -1.64993      0.578968      0.781148      0.853646      0.948882       1.01124       1.00782
  49  10 3026.8333    3.9668  1.1807 13.3464  0.0000  0.0180   0.0529   0.0472    0.0632   0.0000   442.3636       4.07148       23.3643       1.78732      -3.50597      -1.19273      0.580857      0.795845      0.875253      0.948999       1.00622       1.02970
  49  11 3205.7465    3.9396  1.2964 13.6788  0.0023  0.0192   0.0517   0.0537    0.0499   0.0000   441.9906       4.83877       19.7285       1.58768      -1.54021      -1.13135      0.607157      0.854380      0.928296       1.02290       1.05685       1.07134
  49  12 3382.6075    3.1284  1.9979 13.2728  0.0000  0.0251   0.0352   0.0728    0.0362   0.0000   443.0794       5.70976       17.7262      -1.84279       2.90198       1.59536      0.807555       1.10213       1.23401       1.32847       1.42143       1.40412
  49  13 3557.9933    2.4637  3.5122 12.5145  0.0000  0.0352   0.0213   0.0982    0.0283   0.0000   443.7280       6.93397       18.2309      -2.26179       1.85235      0.597237       1.06162       1.50401       1.66661       1.78934       1.90783       1.92561
  49  14 3731.4162    1.9239  5.7251 11.9728  0.0000  0.0522   0.0157   0.1439    0.0260   0.0000   440.0058       5.94375       24.3423      0.475472      -10.5490      -1.86484       1.53053       2.17281       2.45720       2.60289       2.76019       2.76792
  49  15 3902.7471    1.4582  7.5979 11.8580  0.0005  0.0746   0.0160   0.2257    0.0275   0.0000   444.9542       7.86129       24.5768       3.25620      -13.9029      0.257894       2.23745       3.12184       3.54785       3.83312       3.99282       4.02443
  50   1 1110.8024    0.0583  0.0475  9.8315 -0.0019  0.0168   0.0076   0.0183    0.0170   0.0000   442.4497     -0.454082       22.1927      -1.95376      -3.88860      -1.43375      0.607877      0.752587      0.951592      0.925287      0.998318       1.09639
  50   2 1409.9774    0.1375  0.1177  9.7207  0.0000  0.0090   0.0067   0.0196    0.0182   0.0000   441.8615      0.446814       21.9144     -0.126212      -3.98231      0.113095      0.274982      0.416419      0.442703      0.546543      0.498651      0.506058
  50   3 1661.6165    0.3007  0.2611  9.7438  0.0000  0.0086   0.0080   0.0214    0.0223   0.0000   442.1314      -1.10696       22.0419      0.339578      -2.69373     -0.326122      0.271497      0.373489      0.408727      0.436160      0.451988      0.472720
  50   4 1883.2989    0.5346  0.4841  9.9364  0.0000  0.0115   0.0102   0.0269    0.0322   0.0000   441.7607     0.0780072       21.5771      0.110041      -2.88031       1.14643      0.393451      0.533091      0.610757      0.664075      0.720222      0.708331
  50   5 2094.7045    0.8252  0.7803 10.3468  0.0003  0.0147   0.0128   0.0360    0.0443   0.0000   442.1213     -0.450652       22.2658     -0.869346      -3.61425      0.371314      0.456283      0.633830      0.715913      0.751637      0.812983      0.812642
  50   6 2296.7732    1.2342  1.0251 11.0595  0.0000  0.0170   0.0175   0.0444    0.0513   0.0000   441.7599      0.702903       22.7102     0.0259674      -4.07734      -1.82306      0.518137      0.727202      0.803174      0.866826      0.895319      0.930760
  50   7 2489.0796    1.8838  1.1264 11.8493  0.0000  0.0180   0.0256   0.0461    0.0564   0.0000   441.4683       1.58322       20.5054     -0.252536      -2.75366      0.839754      0.572393      0.779652      0.879331      0.957243       1.06395       1.03694
  50   8 2677.1313    2.5417  1.0774 12.4824  0.0000  0.0173   0.0345   0.0446    0.0548   0.0000   442.7253       2.09087       20.6138       1.51465      -2.29571     -0.490741      0.526827      0.741981      0.833182      0.878943      0.931728      0.925501
  50   9 2863.0389    3.5007  0.9444 13.1724  0.0000  0.0152   0.0495   0.0404    0.0497   0.0000   442.0781       3.43899       20.2140       2.21138     -0.390357       1.50448      0.469017      0.664915      0.726018      0.802714      0.822245      0.849242
  50  10 3045.7470    4.0495  1.0630 13.4555  0.0000  0.0164   0.0547   0.0442    0.0542   0.0000   441.4666       3.27412       21.5882       1.36121      -4.35428      -1.33600      0.521605      0.720495      0.780137      0.880888      0.925238      0.951738
  50  11 3225.3008    3.9574  1.4040 13.5939  0.0000  0.0196   0.0494   0.0564    0.0469   0.0000   442.4714       5.39358       20.5687     -0.234702      0.983497       1.41530      0.616402      0.832878      0.920882       1.00062       1.08140       1.09744
  50  12 3403.0123    3.1009  2.0962 13.1801  0.0000  0.0258   0.0337   0.0727    0.0368   0.0000   441.9940       6.28494       15.8898      0.265017     -0.365975       1.69281      0.787441       1.07074       1.21175       1.29740       1.38693       1.39574
  50  13 3579.2032    2.4047  3.9589 12.3497 -0.0000  0.0377   0.0198   0.1022    0.0277   0.0000   443.0085       8.60463       19.3567    -0.0750217       2.34271      -1.08784       1.12541       1.58910       1.77026       1.90362       2.04288       2.06144
  50  14 3753.5179    1.8545  5.8960 11.9760  0.0005  0.0536   0.0155   0.1502    0.0257   0.0000   440.4837       7.25442       20.7395      -6.43339      -5.54249      -4.57750       1.58309       2.23754       2.51922       2.69764       2.92160       2.92910
  50  15 3925.9789    1.3438  7.6512 11.8655 -0.0006  0.0826   0.0166   0.2411    0.0292   0.0000   441.3025       2.46609       29.1135       7.88415      -6.75914     -0.907686       2.34167       3.37018       3.76077       4.06595       4.23041       4.26523
  51   2 1421.2923    0.1496  0.1569  9.6786  0.0000  0.0086   0.0062   0.0236    0.0186   0.0000   442.6823    -0.0388151       22.4443     -0.690715      -3.46210     -0.269957      0.251070      0.332413      0.397039      0.429848      0.414427      0.444458
  51   3 1673.7352    0.3157  0.3096  9.7683  0.0000  0.0098   0.0078   0.0231    0.0234   0.0000   442.1036     -0.763136       22.1488      0.336687      -4.12778      0.968105      0.329699      0.422421      0.500525      0.504114      0.553768      0.579796
  51   4 1896.4749    0.5628  0.5245  9.9523  0.0000  0.0113   0.0105   0.0308    0.0334   0.0000   442.0879     -0.493658       21.6137      0.356265      -4.61238     -0.474035      0.366746      0.496183      0.570645      0.595734      0.660663      0.674446
  51   5 2109.1667    0.8333  0.8017 10.4470  0.0000  0.0144   0.0128   0.0380    0.0417   0.0000   442.1039     -0.329301       22.9461     -0.894895      -1.12396      -1.44659      0.429212      0.590749      0.661037      0.726587      0.737929      0.736802
  51   6 2312.0108    1.2729  1.0492 11.1836  0.0000  0.0174   0.0178   0.0452    0.0502   0.0000   441.1832       1.55558       20.1381     -0.370057      -1.87949      0.350301      0.530615      0.718553      0.831980      0.876375      0.948492      0.943735
  51   7 2505.1105    1.8782  1.1415 11.9117  0.0000  0.0180   0.0252   0.0476    0.0520   0.0000   441.2250      0.149853       21.3929       1.07529      0.288635       1.01018      0.532344      0.733638      0.825230      0.918456      0.951337      0.973464
  51   8 2694.1602    2.5781  1.1616 12.7056  0.0000  0.0183   0.0347   0.0484    0.0498   0.0000   442.1377       3.29938       21.3539       1.49776      -2.25471    -0.0934707      0.536921      0.771734      0.841121      0.953371      0.990587      0.999457
  51   9 2881.0719    3.4718  1.0047 13.2310  0.0001  0.0155   0.0481   0.0439    0.0487   0.0000   440.7813       5.48710       22.5990       1.44587      -2.35418     -0.687317      0.488533      0.670256      0.739665      0.819838      0.841166      0.869851
  51  10 3064.4587    4.0679  1.1664 13.4625  0.0000  0.0177   0.0529   0.0467    0.0562   0.0000   442.0990       5.22916       21.9811       3.75840     -0.570720     -0.237213      0.555074      0.782235      0.851870      0.915356      0.996858      0.990069
  51  11 3244.8242    3.8363  1.5245 13.5200  0.0000  0.0214   0.0467   0.0585    0.0459   0.0000   442.4714       1.26894       20.1108       1.68626      -3.94068     -0.548983      0.625011      0.905023      0.979706       1.08460       1.10945       1.12200
  51  12 3423.2899    3.0612  2.4629 12.8493  0.0000  0.0273   0.0293   0.0739    0.0365   0.0000   441.0999       7.24552       15.1676       1.86599       2.83999      -2.66367      0.801491       1.11778       1.25152       1.36076       1.44447       1.47226
  51  13 3600.1715    2.3585  4.5017 12.2299  0.0006  0.0407   0.0182   0.1100    0.0265   0.0000   444.6175       4.49094       16.5626       3.77391     -0.773772     -0.660238       1.16241       1.67576       1.86112       2.03002       2.10181       2.14940
  51  14 3775.5236    1.7855  6.1660 11.9593  0.0016  0.0564   0.0156   0.1616    0.0266   0.0000   439.1291       6.00395       21.1091      -4.92298      -6.74364      -3.45025       1.62843       2.29155       2.55636       2.75790       2.90740       2.92716
  51  15 3948.6709    1.3561  8.3656 11.8130 -0.0023  0.0879   0.0160   0.2550    0.0303   0.0000   439.3832       9.60511       27.1580      -4.96107      -3.76854      -10.2017       2.44667       3.49158       3.96097       4.22193       4.31939       4.40648
  52   1 1129.5427    0.0600  0.0119  9.8371  0.0237  0.0122   0.0148   0.0100    0.0163   0.0000   440.4839     -0.480505       23.4133      0.247830      -4.31742     -0.280012      0.418376      0.561873      0.425687      0.518417      0.553407      0.833961
  52   2 1432.4429    0.1552  0.1465  9.6872  0.0000  0.0082   0.0064   0.0204    0.0184   0.0000   442.1064      0.292144       22.5551      0.110641      -3.57026      0.296522      0.223826      0.334179      0.364873      0.419382      0.454123      0.449473
  52   3 1685.6636    0.3151  0.3232  9.7473  0.0000  0.0109   0.0076   0.0240    0.0232   0.0000   441.7130    -0.0986287       21.5746     -0.518436      -4.33350      -1.29422      0.459242      0.626494      0.744738      0.778335      0.830833      0.745011
  52   4 1909.5606    0.5668  0.5539  9.9418 -0.0000  0.0119   0.0102   0.0302    0.0334   0.0000   441.7341     0.0585378       22.7301      0.525809      -3.18167      -1.46083      0.348862      0.469892      0.543853      0.589039      0.610383      0.639231
  52   5 2123.5081    0.8674  0.8427 10.5257  0.0000  0.0146   0.0129   0.0394    0.0429   0.0000   442.5119     -0.330909       21.2782     -0.670095      -2.94921     -0.783744      0.440032      0.600373      0.673762      0.736963      0.775779      0.773127
  52   6 2327.1142    1.3193  1.0502 11.3971  0.0000  0.0173   0.0186   0.0455    0.0475   0.0000   442.5643       2.14192       21.3532     -0.376182      -1.15709    -0.0634059      0.526481      0.700118      0.790785      0.867826      0.944063      0.969025
  52   7 2521.0123    1.9354  1.2727 11.7977 -0.0057  0.0190   0.0241   0.0481    0.0520   0.0000   442.4282      0.115465       21.1286     -0.693797     -0.218345  -0.000823441      0.558326      0.772204      0.849086      0.917483      0.980716      0.977973
  52   8 2711.1399    2.7110  1.1685 12.5798  0.0000  0.0180   0.0354   0.0458    0.0575   0.0000   441.6545       2.10610       20.3084     0.0344170      -3.33907      0.657412      0.528758      0.752043      0.804591      0.882667      0.914618      0.971650
  52   9 2898.8634    3.5758  1.0805 13.2301 -0.0001  0.0162   0.0472   0.0441    0.0513   0.0000   442.3714       1.93960       21.0561       1.11855      -4.12894     -0.969053      0.505328      0.679918      0.772292      0.838476      0.905231      0.905538
  52  10 3083.0233    4.1676  1.2302 13.4449  0.0000  0.0179   0.0518   0.0467    0.0558   0.0000   441.7006       3.00949       21.8338      0.725380      -3.37361     -0.535517      0.536960      0.757128      0.805157      0.882369      0.954608      0.954867
  52  11 3264.1230    3.8054  1.5242 13.5312 -0.0002  0.0209   0.0454   0.0576    0.0442   0.0000   443.1225       4.83852       21.6566       2.29803      -2.60175     -0.873736      0.599151      0.834584      0.941194       1.02271       1.08034       1.07711
  52  12 3443.3726    2.9765  2.6061 12.8454 -0.0000  0.0275   0.0281   0.0766    0.0353   0.0000   443.6243       4.48400       16.5203     -0.268027       2.14191     -0.926646      0.832701       1.10410       1.27663       1.37069       1.43496       1.46816
  52  13 3621.1826    2.2351  4.3278 12.2936  0.0000  0.0398   0.0181   0.1110    0.0266   0.0000   442.2597       6.27693       21.0052       1.97957      -1.33953      -3.95020       1.14779       1.59474       1.78093       1.93350       2.04801       2.03353
  52  14 3797.1051    1.7368  6.5599 11.9921  0.0006  0.0622   0.0158   0.1723    0.0269   0.0000   441.4087       7.40494       18.1324       2.33081      -2.48706      -2.88702       1.68181       2.49852       2.68059       2.96974       3.04353       3.08715
  52  15 3971.3421    1.3372  9.3242 11.8159  0.0014  0.0998   0.0148   0.2815    0.0291   0.0000   435.4309       15.6502       33.4955      -7.93508      -13.4487      -2.34085       2.66513       3.85621       4.33256       4.66741       4.75731       4.82006
  53   1 1138.7734    0.0577  0.0207  9.8311  0.0000  0.0262   0.0096   0.0086    0.0164   0.0000   440.6609     -0.103667       22.4633     -0.199284      -4.28549       1.03492      0.682443      0.502642      0.715084      0.914837      0.938147       1.78764
  53   2 1443.4783    0.1625  0.1711  9.6422  0.0000  0.0080   0.0062   0.0239    0.0186   0.0000   442.1753     -0.190906       22.1139      0.348099      -2.99306      0.274059      0.234747      0.329920      0.372005      0.368091      0.405002      0.403937
  53   3 1697.4934    0.3285  0.3128  9.7457  0.0000  0.0094   0.0078   0.0225    0.0231   0.0000   441.7500      -1.11523       22.5893     -0.704700      -2.82936     -0.551697      0.274035      0.358042      0.413856      0.477620      0.499349      0.513422
  53   4 1922.4997    0.5816  0.6067  9.9303  0.0000  0.0126   0.0099   0.0319    0.0353   0.0000   441.7281      0.316012       21.0336     -0.420237      -3.78210     -0.370543      0.355981      0.499639      0.558398      0.594623      0.628596      0.639358
  53   5 2137.7014    0.9074  0.8977 10.4306  0.0000  0.0155   0.0129   0.0390    0.0455   0.0000   441.9810       1.11463       20.4503      -1.89220      -2.01311     -0.554829      0.435624      0.605447      0.676894      0.763258      0.796761      0.805100
  53   6 2342.0387    1.4113  1.0687 11.2299  0.0000  0.0166   0.0189   0.0438    0.0524   0.0000   441.6680       1.96168       22.6165       1.08121      -2.77451      -1.02078      0.503040      0.675879      0.732164      0.823297      0.857603      0.858747
  53   7 2536.7374    2.0375  1.2914 11.8490  0.0036  0.0181   0.0251   0.0490    0.0548   0.0000   442.4031       2.36161       22.0406      0.915727     -0.305876      0.983883      0.528899      0.730167      0.792321      0.896034      0.938027      0.941013
  53   8 2727.9776    2.7486  1.1892 12.5728  0.0000  0.0173   0.0351   0.0481    0.0554   0.0000   441.8204       2.44754       20.4087      0.721832      -3.25297     -0.660526      0.514368      0.706217      0.760867      0.842675      0.892170      0.890664
  53   9 2916.5643    3.6939  1.0364 13.2286  0.0000  0.0157   0.0488   0.0414    0.0519   0.0000   442.2297       3.69338       21.2292      0.173045     -0.453800      -2.47712      0.469770      0.644802      0.718430      0.778163      0.823522      0.820270
  53  10 3101.4622    4.1258  1.2248 13.4570  0.0000  0.0178   0.0515   0.0472    0.0536   0.0000   442.2436       3.72254       21.1393       1.36618      -1.74646     -0.552956      0.508346      0.708782      0.785003      0.860892      0.897651      0.912113
  53  11 3283.3102    3.7958  1.6067 13.3287  0.0000  0.0212   0.0428   0.0565    0.0469   0.0000   441.8016       2.87894       21.0172       1.51378     -0.264479     -0.374015      0.604986      0.852703      0.932362       1.01553       1.09111       1.10803
  53  12 3463.3386    2.8465  2.7229 12.8290  0.0000  0.0294   0.0267   0.0796    0.0331   0.0000   443.3593       5.29545       17.7383     -0.565057       4.67302       1.17052      0.831055       1.18498       1.28042       1.40586       1.48583       1.47123
  53  13 3641.8470    2.1878  4.8955 12.1586  0.0002  0.0435   0.0171   0.1215    0.0263   0.0000   440.1111       6.82336       21.3722      -2.86209      -2.60233      -1.04423       1.18047       1.72081       1.88694       2.04163       2.12881       2.16927
  53  14 3818.5756    1.6377  6.5871 12.0158  0.0002  0.0648   0.0167   0.1866    0.0280   0.0000   439.3559       6.94233       26.4319      -4.02689      -4.94509       2.18469       1.76261       2.55792       2.78622       3.04840       3.22319       3.20576
  53  15 3993.7757    1.2270  8.9635 11.9401  0.0045  0.1091   0.0215   0.3540    0.0342   0.0000   434.4447       14.1018       23.4216       1.80237      -14.0875       2.23972       2.75218       4.15980       4.46491       4.95463       4.98265       5.06286
  54   1 1147.8842    0.0501  0.0391  9.7992  0.0000  0.0167   0.0090   0.0182    0.0164   0.0000   440.6829     -0.509077       21.9129      -2.10132      -3.60771       1.42439      0.625537      0.687747      0.729940      0.870190       1.02549       1.17848
  54   2 1454.3959    0.1668  0.1329  9.7038  0.0000  0.0077   0.0067   0.0187    0.0180   0.0000   442.1753     -0.437292       21.8911     0.0867906      -3.38643     0.0277184      0.220583      0.274577      0.333318      0.336089      0.383253      0.371052
  54   3 1709.1280    0.3564  0.3638  9.6904  0.0000  0.0098   0.0078   0.0242    0.0248   0.0000   442.2779     -0.411094       21.7624      0.145382      -3.86474      0.316594      0.289301      0.395712      0.449690      0.495997      0.494368      0.520411
  54   4 1935.3137    0.5967  0.6577  9.8850  0.0000  0.0131   0.0096   0.0318    0.0363   0.0000   442.0085      0.649208       22.1093     -0.190236      -4.17841      0.537457      0.373959      0.530220      0.588630      0.637363      0.648141      0.659885
  54   5 2151.7715    0.9351  0.8602 10.5507  0.0000  0.0146   0.0135   0.0384    0.0444   0.0000   441.8763       1.02909       21.6217      0.307820      -2.49860     0.0554286      0.418393      0.573713      0.631599      0.709768      0.745252      0.764295
  54   6 2356.7580    1.4330  1.1926 11.1619  0.0000  0.0182   0.0183   0.0472    0.0578   0.0000   442.0625       1.61333       20.5199       1.68665      -3.30219     -0.603002      0.498957      0.716574      0.758901      0.863178      0.889030      0.926340
  54   7 2552.3902    2.0952  1.2436 11.9381  0.0001  0.0178   0.0261   0.0473    0.0549   0.0000   441.0297    -0.0131930       20.5555     0.0770714      -1.93137      -2.08074      0.522960      0.685615      0.791071      0.846843      0.904676      0.903640
  54   8 2744.6736    2.8986  1.1212 12.6919 -0.0001  0.0166   0.0371   0.0438    0.0548   0.0000   441.9447       1.19634       21.7342     -0.435647      -2.29949      0.977615      0.492651      0.671081      0.746778      0.808031      0.865223      0.880754
  54   9 2934.0944    3.7227  1.0810 13.2134  0.0001  0.0161   0.0478   0.0424    0.0529   0.0000   441.2859       2.86017       20.9910      -1.19952      -3.00823     -0.114287      0.453624      0.637285      0.686852      0.789187      0.817617      0.817481
  54  10 3119.6506    4.1661  1.3498 13.3183  0.0001  0.0181   0.0492   0.0498    0.0565   0.0000   442.4309       4.54214       20.9463       1.08411      -2.36099      -1.50034      0.538694      0.729510      0.819110      0.865534      0.937067      0.976612
  54  11 3302.2940    3.6856  1.6768 13.3686 -0.0008  0.0209   0.0409   0.0594    0.0422   0.0000   441.5214       5.23340       21.7785       1.63058      -3.52596      -1.03408      0.601276      0.826561      0.891435      0.983789       1.03407       1.06183
  54  12 3483.0766    2.8053  3.1590 12.5999 -0.0002  0.0299   0.0236   0.0850    0.0311   0.0000   442.5343       5.80753       18.0917      0.568592       2.64877      -1.18975      0.860664       1.18074       1.32287       1.45218       1.51270       1.55016
  54  13 3662.3163    2.1323  4.9396 12.1263  0.0000  0.0435   0.0167   0.1208    0.0269   0.0000   440.2982       7.49565       20.4526      0.352881      -1.84084     -0.259477       1.20398       1.67682       1.89156       2.03350       2.15732       2.17575
  54  14 3839.8675    1.5889  6.6972 12.0447 -0.0006  0.0662   0.0167   0.1945    0.0277   0.0000   437.9545       3.61190       20.6983      0.781458      -8.65588     -0.452462       1.76086       2.50181       2.85727       3.03215       3.18799       3.19542
  55   1 1156.9236    0.0566  0.0253  9.7806  0.0000  0.0147   0.0084   0.0105    0.0161   0.0000   441.0496      0.227526       22.0309     -0.707231      -2.69857     -0.999678      0.380146      0.441925      0.457947      0.578562      0.562816      0.534264
  55   2 1465.1522    0.1712  0.1434  9.6504  0.0000  0.0082   0.0064   0.0171    0.0180   0.0000   442.1621     -0.189441       22.3244      0.239586      -3.01949      0.476804      0.241592      0.284033      0.316118      0.365574      0.390703      0.401892
  55   3 1720.6302    0.3504  0.4050  9.7358  0.0000  0.0108   0.0075   0.0272    0.0250   0.0000   442.1541      -1.13391       22.2075      0.402703      -3.41497     -0.149869      0.324012      0.427910      0.483671      0.511081      0.564557      0.551091
  55   4 1948.0472    0.6254  0.6725  9.9839  0.0000  0.0129   0.0100   0.0333    0.0363   0.0000   442.4015    -0.0323528       22.3332      0.411987      -3.58446     -0.304298      0.356576      0.499588      0.554593      0.612087      0.627929      0.655764
  55   5 2165.6523    0.9703  0.9165 10.6076  0.0000  0.0149   0.0136   0.0399    0.0438   0.0000   442.1109     -0.389962       22.3034     0.0720211      -4.74569      -1.66314      0.418094      0.567939      0.639891      0.713404      0.713429      0.739311
  55   6 2371.3943    1.5053  1.1753 11.2432  0.0000  0.0173   0.0190   0.0466    0.0552   0.0000   440.3699       1.39298       20.2045     -0.194358      -1.28758     -0.578425      0.487127      0.674970      0.754055      0.821272      0.844117      0.844563
  55   7 2567.9330    2.1161  1.1966 12.2326  0.0000  0.0180   0.0273   0.0482    0.0503   0.0000   442.9259       1.31866       21.3809     0.0634398      -3.02186    -0.0663368      0.507560      0.686857      0.756175      0.850689      0.877665      0.911701
  55   8 2761.2543    2.8611  1.0941 12.8285  0.0000  0.0167   0.0373   0.0443    0.0499   0.0000   442.1400       2.22149       20.6649       2.10154      -2.91345     -0.959559      0.461276      0.646020      0.687990      0.785963      0.850618      0.851000
  55   9 2951.5316    3.8033  1.1304 13.3280  0.0001  0.0164   0.0484   0.0446    0.0524   0.0000   442.1438       2.36978       20.7678       1.73553      -2.50096      -2.07009      0.471250      0.630297      0.691876      0.798122      0.819268      0.834422
  55  10 3137.7920    4.1372  1.2900 13.5277  0.0050  0.0175   0.0507   0.0491    0.0522   0.0000   442.5971       3.83472       22.3827     0.0255307      -2.44708      -2.74620      0.530594      0.729394      0.802415      0.888414      0.962987      0.933416
  55  11 3321.2008    3.5352  1.8162 13.2701 -0.0002  0.0225   0.0378   0.0625    0.0398   0.0000   442.9554       6.79183       20.1672      0.303937      0.171935     -0.453885      0.603938      0.879049      0.953477       1.04946       1.07523       1.11860
  55  12 3502.7810    2.6839  3.3201 12.5932 -0.0001  0.0314   0.0223   0.0894    0.0289   0.0000   442.7582       5.29397       17.1194       2.20964      0.451744      -1.51962      0.861254       1.20512       1.34866       1.45803       1.56638       1.56249
  55  13 3682.8271    2.0710  5.1825 12.1055  0.0000  0.0452   0.0163   0.1280    0.0264   0.0000   442.3743       7.67408       23.0697      0.431380      -4.54083       1.52835       1.21268       1.72919       1.89197       2.07482       2.22819       2.24266
  55  14 3860.9900    1.5590  7.2712 11.9831  0.0010  0.0735   0.0171   0.2141    0.0300   0.0000   439.2346       1.03743       22.7936       1.84871      -15.0934      -3.97467       1.86846       2.76444       3.02956       3.28546       3.43124       3.42674
  56   1 1165.8940    0.0546  0.0218  9.8130  0.0000  0.0111   0.0082   0.0084    0.0159   0.0000   441.1186      0.740947       22.0395     -0.238242      -4.14662    -0.0443736      0.311641      0.381411      0.565360      0.393701      0.569843      0.524665
  56   2 1475.7891    0.1673  0.2044  9.6441  0.0000  0.0092   0.0058   0.0230    0.0186   0.0000   442.1453     -0.849868       21.7608      0.147118      -3.31454      0.590294      0.270472      0.359125      0.381360      0.442574      0.441332      0.450677
  56   3 1731.9810    0.3793  0.3708  9.8013  0.0000  0.0100   0.0081   0.0244    0.0243   0.0000   441.9292     -0.108018       21.4890     -0.532584      -2.42824     -0.504825      0.286463      0.397387      0.442147      0.491993      0.478247      0.505797
  56   4 1960.6723    0.6312  0.6307 10.1230  0.0000  0.0126   0.0103   0.0310    0.0340   0.0000   442.0327     -0.761050       21.9211      0.449461      -3.05166      0.395155      0.346600      0.473982      0.509788      0.595011      0.636893      0.647794
  56   5 2179.4789    1.0009  0.8894 10.7309  0.0000  0.0149   0.0140   0.0387    0.0428   0.0000   442.3575      0.306065       21.6333      0.742645      -2.53060     -0.638354      0.408402      0.561903      0.613562      0.685859      0.706842      0.719905
  56   6 2385.8308    1.5482  1.1447 11.3668  0.0000  0.0168   0.0196   0.0444    0.0536   0.0000   442.2014      0.813800       21.2766      0.945069      -2.70545      0.734716      0.479751      0.661453      0.746834      0.804050      0.858070      0.864215
  56   7 2583.3333    2.2434  1.2425 12.1204  0.0000  0.0184   0.0272   0.0450    0.0525   0.0000   442.7179      0.476596       19.9721      0.795872      -1.29516     -0.329491      0.485473      0.692251      0.772281      0.811232      0.887605      0.894364
  56   8 2777.7036    3.0345  1.1538 12.6933  0.0000  0.0165   0.0377   0.0451    0.0571   0.0000   443.2278      0.768234       22.2958      0.859532      -2.20267     -0.580791      0.442085      0.628831      0.672351      0.742861      0.789438      0.795016
  56   9 2968.7508    3.9187  1.0726 13.2311 -0.0000  0.0154   0.0493   0.0410    0.0565   0.0000   442.3525       3.88531       20.9565      0.694252      -4.20939     -0.180692      0.450245      0.598106      0.685296      0.731084      0.783512      0.786692
  56  10 3155.7562    4.1223  1.2876 13.5879  0.0001  0.0178   0.0497   0.0486    0.0486   0.0000   441.6701       5.29901       21.3903       2.00761      -4.14319     -0.559406      0.497315      0.680702      0.768825      0.805445      0.844682      0.888267
  56  11 3339.9150    3.4768  1.8867 13.2204  0.0000  0.0223   0.0360   0.0621    0.0395   0.0000   443.0498       5.01594       19.6389       1.67089      0.325620      -1.06298      0.621092      0.844180      0.973280       1.06372       1.09836       1.12463
  56  12 3522.2394    2.6416  3.5510 12.5444  0.0000  0.0326   0.0212   0.0923    0.0281   0.0000   443.6775       7.34069       16.8487      0.171416       4.01598      0.757680      0.865848       1.22740       1.36909       1.47821       1.56500       1.57986
  56  13 3702.9659    2.0503  5.5314 12.1460  0.0000  0.0498   0.0169   0.1356    0.0269   0.0000   441.2917       4.75285       22.4520      -1.76027     -0.890369      0.251499       1.25724       1.85772       2.01608       2.23055       2.26842       2.33664
  56  14 3882.0223    1.4740  7.3675 12.0109 -0.0020  0.0752   0.0167   0.2224    0.0307   0.0000   434.5442       12.2392       29.0186      -2.35234      -10.4744      -2.56214       1.91802       2.78326       3.03873       3.37123       3.43522       3.54134
  56  15 4058.1215    1.0885 10.0005 11.8957 -0.0007  0.1216   0.0085   0.3094    0.0152   0.0000   434.0793       21.6585       27.8199      -13.8795      -21.2938       5.58320       3.12753       4.42233       5.06673       5.28577       5.80512       5.63243
  57   2 1486.3182    0.1822  0.1804  9.6345  0.0000  0.0081   0.0061   0.0193    0.0183   0.0000   442.4549     -0.594409       22.0666      0.252041      -2.72757      0.227974      0.213277      0.292815      0.319226      0.344021      0.358531      0.397060
  57   3 1743.1956    0.4038  0.3903  9.7100  0.0000  0.0099   0.0082   0.0241    0.0254   0.0000   442.2493     -0.464945       22.0773     -0.499427      -3.04844      0.155427      0.264334      0.373322      0.413481      0.445119      0.465078      0.485872
  57   4 1973.1740    0.6570  0.6478 10.1071  0.0000  0.0127   0.0105   0.0305    0.0351   0.0000   442.1964      0.431387       22.2834     -0.526769      -2.52735     -0.623752      0.360610      0.472913      0.499491      0.584529      0.607229      0.602662
  57   5 2193.0464    1.0361  1.0077 10.7205 -0.0004  0.0161   0.0139   0.0416    0.0476   0.0000   442.3560      0.791327       21.8189      0.211398      -2.61806     -0.634817      0.441749      0.601943      0.682117      0.736148      0.769142      0.798582
  57   6 2400.1660    1.5394  1.1742 11.6281 -0.0000  0.0185   0.0199   0.0463    0.0482   0.0000   442.0017      0.673939       22.2481     0.0439029     -0.161556     0.0801961      0.480864      0.694575      0.752926      0.843267      0.910702      0.926118
  57   7 2598.6299    2.2228  1.2570 12.1841  0.0000  0.0179   0.0272   0.0489    0.0497   0.0000   442.7754       1.40713       22.5108     -0.248002      -2.14500      -1.09262      0.472031      0.667356      0.731573      0.804431      0.851605      0.864692
  57   8 2794.0284    3.1266  1.1131 12.8477  0.0002  0.0158   0.0391   0.0431    0.0516   0.0000   441.9168       1.32451       21.4840     -0.239407      -1.43716     -0.664702      0.437124      0.601558      0.654340      0.718823      0.769894      0.784173
  57   9 2985.8669    3.9889  1.1848 13.3221  0.0000  0.0166   0.0490   0.0444    0.0554   0.0000   441.9567       2.83718       20.8858       1.59119      -4.61040      -2.00092      0.476544      0.649982      0.721911      0.767303      0.834581      0.848858
  57  10 3173.5734    4.0600  1.2847 13.6509  0.0000  0.0180   0.0493   0.0501    0.0469   0.0000   441.5641       3.98420       22.0523       2.28422      -2.01438      -1.12476      0.483278      0.695142      0.754977      0.826511      0.904832      0.890770
  57  11 3358.5815    3.4390  1.9879 13.0808 -0.0001  0.0226   0.0344   0.0634    0.0405   0.0000   443.6682       5.83838       18.5883       2.52855       2.33460      -2.44467      0.605252      0.837297      0.942421       1.02528       1.11182       1.12858
  57  12 3541.6065    2.5717  3.7060 12.4365 -0.0000  0.0339   0.0202   0.0923    0.0281   0.0000   441.9474       7.97966       20.4212       1.59451      0.267941     -0.114599      0.880732       1.25851       1.40192       1.53358       1.61730       1.65455
  57  13 3723.1314    1.8808  5.3266 12.2357  0.0000  0.0505   0.0177   0.1427    0.0267   0.0000   441.1216       7.05540       23.9938       4.71266      -2.79441      -3.60752       1.30264       1.83131       2.07891       2.23256       2.35885       2.37841
  57  14 3902.5417    1.5056  8.2039 11.9947  0.0023  0.0835   0.0123   0.2242    0.0225   0.0000   441.4569       7.71100       31.6748       1.63530      -14.4771       1.18457       2.05912       2.97945       3.30956       3.58961       3.76672       3.71669
  58   1 1183.5352    0.0853  0.0757  9.7637  0.0000  0.0130   0.0064   0.0192    0.0161   0.0000   441.1608      0.197310       20.6433      0.927149      -1.73810     -0.348635      0.306180      0.469138      0.596109      0.569587      0.665844      0.692432
  58   2 1496.6916    0.1962  0.1892  9.6007  0.0000  0.0076   0.0061   0.0186    0.0184   0.0000   442.4404     -0.653540       22.1075     0.0530581      -3.07327      0.171775      0.204879      0.274797      0.313761      0.357565      0.332298      0.373993
  58   3 1754.3074    0.3997  0.4132  9.7475  0.0000  0.0103   0.0079   0.0247    0.0257   0.0000   441.7455     -0.225222       23.0001      0.101365      -3.72340     -0.436816      0.277737      0.365819      0.427784      0.455906      0.498517      0.493531
  58   4 1985.5766    0.6778  0.6953 10.1366  0.0000  0.0130   0.0104   0.0328    0.0369   0.0000   442.2600     0.0360350       22.3937      -1.47253      -3.50636      0.142628      0.357287      0.493693      0.534576      0.604180      0.668864      0.667490
  58   5 2206.5105    1.0595  0.9697 10.7601 -0.0000  0.0153   0.0141   0.0402    0.0444   0.0000   441.6860       1.32201       22.3245       1.62442      -2.09826     -0.621614      0.395635      0.551134      0.608233      0.671791      0.732273      0.738142
  58   6 2414.3526    1.5979  1.2911 11.3788 -0.0000  0.0177   0.0187   0.0475    0.0483   0.0000   442.7005      0.726511       21.3682    -0.0250873      -2.20375      -1.26221      0.468855      0.644986      0.733153      0.782523      0.816497      0.840303
  58   7 2613.8143    2.3171  1.2148 12.4572  0.0000  0.0178   0.0295   0.0475    0.0499   0.0000   442.1353       1.77077       20.5228       1.30178      -3.32398      0.542084      0.486182      0.661589      0.731585      0.796420      0.845711      0.858095
  58   8 2810.2282    3.1419  1.1222 13.0163  0.0000  0.0160   0.0397   0.0441    0.0484   0.0000   442.2226       3.29300       21.1078       1.91815      -1.80417      -1.19096      0.457865      0.617483      0.687130      0.744441      0.790842      0.808201
  58   9 3002.8145    4.0135  1.1226 13.3874 -0.0000  0.0156   0.0493   0.0433    0.0512   0.0000   441.8450       3.37740       20.7553      0.188156      -1.87373     -0.353837      0.429435      0.594821      0.651490      0.737531      0.744446      0.744194
  58  10 3191.3086    4.0615  1.4124 13.5036  0.0000  0.0187   0.0463   0.0504    0.0470   0.0000   443.3279       3.26269       20.7072      0.791566      -1.46063      -1.70674      0.490587      0.694117      0.750207      0.835829      0.879346      0.886323
  58  11 3376.9445    3.2986  2.1900 13.0491 -0.0000  0.0239   0.0315   0.0658    0.0367   0.0000   442.2570       4.85237       19.1388       1.61194       1.51595     -0.621044      0.636525      0.898305      0.976461       1.08852       1.13474       1.17718
  58  12 3560.8934    2.4619  3.8684 12.4977  0.0000  0.0355   0.0200   0.0980    0.0269   0.0000   443.2400       5.10134       19.2676      0.782504     0.0415097     -0.677247      0.918231       1.29250       1.47266       1.58078       1.66340       1.71555
  58  13 3742.9914    1.8111  5.6552 12.2401  0.0003  0.0562   0.0175   0.1543    0.0266   0.0000   440.9030       9.63731       23.5093      0.320771      -7.14718      -5.10952       1.32655       2.00422       2.12778       2.43029       2.38932       2.47523
  58  14 3923.2594    1.3158  7.4689 12.0331  0.0044  0.0851   0.0193   0.2601    0.0344   0.0000   440.5686       3.49934       24.4792       3.79462      -7.37435     -0.804114       2.02576       3.06192       3.27865       3.68145       3.74446       3.76463
  59   1 1192.2416    0.0830  0.0757  9.7161  0.0000  0.0115   0.0064   0.0213    0.0159   0.0000   441.3581     -0.749719       22.0957     -0.300675      -3.43664      0.543686      0.244576      0.400332      0.423449      0.464408      0.454726      0.432180
  59   2 1506.9555    0.1982  0.1840  9.6694  0.0000  0.0071   0.0063   0.0193    0.0181   0.0000   442.0806     0.0118759       22.1795      0.254953      -3.02520     -0.200952      0.199139      0.248306      0.305747      0.326216      0.347275      0.336403
  59   3 1765.2772    0.4191  0.4425  9.7537  0.0000  0.0107   0.0080   0.0254    0.0264   0.0000   442.1946     -0.388241       21.2374     -0.180355      -2.79716      0.519784      0.290454      0.407397      0.447012      0.478580      0.531976      0.571120
  59   4 1997.8609    0.7004  0.7006 10.1520  0.0000  0.0125   0.0106   0.0325    0.0365   0.0000   442.1601    -0.0502740       21.2786      0.344848      -3.98932      -1.02131      0.325593      0.453160      0.500650      0.555338      0.596591      0.597820
  59   5 2219.8833    1.0916  0.9842 10.8277  0.0000  0.0155   0.0145   0.0409    0.0459   0.0000   443.0223    -0.0972664       22.2022     -0.967728      -3.08752      0.459150      0.402908      0.569423      0.618251      0.695703      0.716822      0.725311
  59   6 2428.4090    1.6512  1.2736 11.5801  0.0000  0.0179   0.0200   0.0487    0.0495   0.0000   442.2393      0.736781       22.0917       1.31429      -4.11238     -0.561792      0.469358      0.659706      0.718308      0.807114      0.827577      0.849925
  59   7 2628.8792    2.3420  1.2618 12.3906  0.0002  0.0175   0.0283   0.0485    0.0472   0.0000   442.4870      0.950522       21.3846    -0.0279749      -3.85644     -0.480509      0.465922      0.645722      0.718616      0.781351      0.825921      0.859335
  59   8 2826.2621    3.2155  1.0371 13.2760  0.0000  0.0155   0.0421   0.0416    0.0435   0.0000   442.1642       3.04729       20.5503      0.191492      -3.52922      0.545483      0.422853      0.562689      0.627216      0.692047      0.759258      0.757043
  59   9 3019.6806    3.9905  1.1229 13.4605 -0.0007  0.0165   0.0492   0.0417    0.0519   0.0000   441.9479       2.72690       22.5010      0.195184      -2.88286      -1.08991      0.429658      0.603077      0.655263      0.716424      0.745390      0.777794
  59  10 3208.8643    3.9877  1.4383 13.6060  0.0000  0.0186   0.0459   0.0526    0.0432   0.0000   442.0892       3.91165       22.0807     -0.807748      -3.34977       1.34093      0.500618      0.676498      0.762753      0.837200      0.916502      0.934284
  59  11 3395.3479    3.1337  2.1335 13.1826  0.0000  0.0240   0.0312   0.0688    0.0344   0.0000   442.4263       5.17280       18.8982      -1.02252    -0.0184544     -0.815136      0.625128      0.882641      0.971170       1.07708       1.12184       1.15235
  59  12 3579.9260    2.4085  4.0551 12.4579  0.0000  0.0366   0.0192   0.1005    0.0265   0.0000   441.4862       4.04136       21.0917      -1.12425       2.28584      0.330457      0.917608       1.29826       1.45938       1.59928       1.68925       1.66646
  59  13 3762.6206    1.7972  6.1921 12.1622 -0.0011  0.0592   0.0166   0.1649    0.0280   0.0000   441.5002       8.48106       23.0583       1.46685      -3.25053     -0.106350       1.41109       2.07123       2.27773       2.49226       2.60554       2.63094
  59  14 3943.7210    1.3459  8.4984 11.9716  0.0000  0.0919   0.0090   0.2371    0.0176   0.0000   436.6667       3.53121       30.6538      -4.42553      -16.9104      -2.15126       2.19933       3.16463       3.50925       3.84296       4.00559       3.98450
  60   1 1200.8160    0.0750  0.0808  9.7154  0.0000  0.0143   0.0064   0.0244    0.0158   0.0000   441.5468      -1.42480       22.9527      0.844901      -5.91099       1.24347      0.370870      0.518323      0.528779      0.689484      0.745223      0.619691
  60   3 1776.1347    0.4296  0.4207  9.7291  0.0000  0.0102   0.0081   0.0239    0.0263   0.0000   442.5233   -0.00894166       21.5871      0.504904      -3.30965    -0.0214632      0.255724      0.348708      0.398568      0.425858      0.436348      0.454131
  60   4 2010.0423    0.7201  0.7566 10.0826  0.0000  0.0133   0.0104   0.0330    0.0391   0.0000   442.5764      0.436130       21.8836    -0.0774403      -1.91028     -0.425513      0.347582      0.468909      0.532244      0.598442      0.629022      0.630441
  60   5 2233.1040    1.1242  1.0359 10.8702  0.0000  0.0155   0.0146   0.0423    0.0450   0.0000   442.4656      0.961076       20.7172     -0.145444      -3.02619      0.236339      0.399282      0.551235      0.613511      0.685822      0.701658      0.718050
  60   6 2442.3039    1.6902  1.2666 11.6408  0.0000  0.0180   0.0205   0.0476    0.0498   0.0000   442.3446       1.05398       20.2301       2.08382      -3.49754     -0.485681      0.467791      0.657581      0.723181      0.804661      0.879177      0.918278
  60   7 2643.7835    2.5053  1.2365 12.2963  0.0045  0.0168   0.0297   0.0446    0.0558   0.0000   440.9496       1.98794       21.0297       1.15383      -2.70223      -1.32808      0.454966      0.613062      0.701669      0.770030      0.841793      0.845342
  60   8 2842.2558    3.3007  1.1791 13.0372  0.0000  0.0171   0.0400   0.0436    0.0509   0.0000   441.9757       3.32824       21.2766       1.12302      -1.59337      0.747862      0.434399      0.605848      0.693852      0.752865      0.784429      0.824316
  60   9 3036.3678    4.0772  1.2157 13.5195  0.0000  0.0171   0.0492   0.0455    0.0508   0.0000   442.8524       3.48872       21.3277       1.07634      -2.42979      -1.07453      0.431180      0.606406      0.659838      0.743331      0.757454      0.795132
  60  10 3226.3155    3.9674  1.5547 13.3567  0.0041  0.0194   0.0430   0.0526    0.0466   0.0000   442.8947       4.30506       20.6529      0.786740      -2.56244     -0.232677      0.487327      0.704758      0.765275      0.850717      0.932743      0.943486
  60  11 3413.5585    3.1291  2.4256 12.8853  0.0000  0.0251   0.0278   0.0691    0.0343   0.0000   442.7368       5.85826       17.8796     -0.594654      0.313769     -0.919461      0.618904      0.882649      0.984627       1.07139       1.14343       1.16708
  60  12 3598.9295    2.3740  4.4477 12.3088  0.0000  0.0387   0.0184   0.1065    0.0274   0.0000   443.3118       4.13343       19.8774       2.00355      -1.70401      0.117377      0.949850       1.33852       1.51858       1.63306       1.71753       1.75686
  60  13 3782.3253    1.8169  6.5365 12.1305 -0.0015  0.0609   0.0119   0.1552    0.0190   0.0000   440.2524       6.44720       23.1849       4.08239      -5.66459      -2.04267       1.48196       2.10403       2.36281       2.56293       2.70571       2.75614
  61   1 1209.3929    0.0930  0.0776  9.6617  0.0000  0.0098   0.0063   0.0180    0.0157   0.0000   440.7596     -0.187845       21.5278      0.774288      -3.38438     0.0736847      0.230644      0.352404      0.357204      0.441066      0.443425      0.496192
  61   2 1527.1192    0.2113  0.2159  9.6007  0.0000  0.0082   0.0061   0.0188    0.0186   0.0000   441.7704     -0.818341       22.6212     -0.379105      -2.53708     -0.226243      0.228522      0.293358      0.328861      0.351102      0.384414      0.418500
  61   3 1786.8750    0.4426  0.4502  9.7773  0.0000  0.0101   0.0082   0.0262    0.0266   0.0000   442.4017     -0.329883       21.8151     -0.327886      -3.25067      0.197742      0.268518      0.371680      0.403532      0.468484      0.489944      0.526059
  61   4 2022.1497    0.7390  0.7691 10.1741  0.0000  0.0133   0.0106   0.0336    0.0376   0.0000   442.4533      0.533458       22.0326     -0.330027      -3.67361      0.987288      0.329702      0.471758      0.507279      0.574378      0.619556      0.637087
  61   5 2246.1599    1.1936  1.1213 10.6824  0.0000  0.0159   0.0145   0.0421    0.0545   0.0000   442.1065     -0.430909       20.7079       1.32091      -3.62065     -0.660045      0.413575      0.549498      0.635061      0.688012      0.738614      0.757963
  61   6 2456.1043    1.7592  1.2715 11.5915  0.0000  0.0177   0.0207   0.0460    0.0507   0.0000   442.2612    -0.0159394       22.5802       1.15168      -2.66130      -1.33231      0.439774      0.618463      0.673722      0.750368      0.794474      0.810676
  61   7 2658.7101    2.5174  1.2332 12.4111  0.0076  0.0167   0.0299   0.0458    0.0513   0.0000   443.0747      0.889997       21.5863      0.976522      -4.33456      -2.21584      0.426267      0.589737      0.656974      0.730209      0.761729      0.772420
  61   8 2858.0135    3.4669  1.1069 13.1576  0.0002  0.0157   0.0426   0.0423    0.0486   0.0000   442.8548       2.24356       21.4533     -0.284219      -2.49796      -1.06034      0.396553      0.546513      0.621802      0.674904      0.720905      0.728724
  61   9 3052.9597    4.1524  1.2378 13.4173  0.0000  0.0166   0.0487   0.0456    0.0512   0.0000   442.1293       3.18201       21.5777      0.745801      -1.33269     -0.548441      0.412555      0.590563      0.630440      0.699204      0.751453      0.762509
  61  10 3243.6484    3.8649  1.5508 13.4736  0.0000  0.0195   0.0421   0.0535    0.0404   0.0000   441.8440       2.61538       19.8430      0.538354      0.702829     -0.220188      0.485151      0.680034      0.753368      0.815760      0.867749      0.894251
  61  11 3431.6781    3.0715  2.5789 12.9094 -0.0000  0.0269   0.0278   0.0718    0.0338   0.0000   443.9249       3.62475       17.4033       3.33167       1.26489      -2.26013      0.649432      0.954322       1.02016       1.15084       1.18708       1.21726
  61  12 3617.8592    2.2437  4.7591 12.2832  0.0034  0.0415   0.0181   0.1161    0.0277   0.0000   440.7991       5.03772       20.9884       1.02974       3.29736      -5.30449       1.00163       1.42991       1.59296       1.74503       1.87761       1.89449
  61  13 3801.9936    1.6423  6.5049 12.2510 -0.0052  0.0664   0.0201   0.1977    0.0312   0.0000   442.9805       2.52662       24.9346     0.0683163      -8.32878      -2.19644       1.53102       2.22804       2.49778       2.73331       2.81808       2.86278
  62   1 1217.8524    0.0952  0.0666  9.6795  0.0000  0.0095   0.0066   0.0145    0.0155   0.0000   440.6496     -0.142104       22.0815     -0.263553      -3.93168      0.418458      0.243824      0.296678      0.364607      0.363028      0.426050      0.449028
  62   2 1537.0266    0.2152  0.2233  9.6110  0.0000  0.0081   0.0061   0.0202    0.0184   0.0000   442.3841     -0.345620       22.0560     -0.144339      -4.21067     -0.629398      0.210796      0.271281      0.309322      0.339677      0.335555      0.358477
  62   3 1797.5042    0.4585  0.4893  9.7369  0.0000  0.0104   0.0081   0.0270    0.0277   0.0000   442.0377    -0.0586979       22.4564      0.712335      -3.14073     -0.121473      0.266843      0.348924      0.387297      0.447038      0.461807      0.471650
  62   4 2034.1749    0.7400  0.7793 10.2034  0.0000  0.0131   0.0105   0.0345    0.0372   0.0000   442.9778      0.355718       20.4752      0.860513      -2.46678      -1.73113      0.329197      0.450196      0.494259      0.561791      0.591800      0.599788
  62   5 2259.1042    1.1811  1.1474 10.9552  0.0000  0.0166   0.0146   0.0450    0.0468   0.0000   442.5452     0.0326535       21.5714      0.706027      -3.27455      -1.93855      0.404220      0.570704      0.621894      0.686427      0.734258      0.746186
  62   6 2469.8080    1.7935  1.3335 11.6898  0.0000  0.0176   0.0205   0.0492    0.0468   0.0000   441.3471      0.343803       22.5108       1.04416      -3.55363      -1.54754      0.443706      0.595159      0.662282      0.743702      0.786360      0.793279
  62   7 2673.4626    2.5579  1.2516 12.4733  0.0000  0.0170   0.0300   0.0456    0.0482   0.0000   442.9886       1.37471       22.6073      0.525059      -4.09773      0.377317      0.439665      0.598539      0.671838      0.746392      0.776502      0.801585
  62   8 2873.8064    3.5016  1.0586 13.2784  0.0000  0.0150   0.0436   0.0410    0.0456   0.0000   441.5450       3.33733       22.2115     0.0784034      -3.44182     -0.141988      0.386442      0.523917      0.582210      0.658350      0.685885      0.699903
  62   9 3069.3948    4.1602  1.2233 13.3626 -0.0000  0.0161   0.0480   0.0440    0.0525   0.0000   441.8130       3.89904       21.6141       1.48124     -0.689241      -1.38148      0.419040      0.577816      0.654587      0.719042      0.782393      0.781298
  62  10 3260.8218    3.8729  1.6560 13.3443  0.0000  0.0198   0.0404   0.0548    0.0426   0.0000   441.2161       4.22522       20.6284       1.20335      -2.26213     -0.858599      0.497376      0.703391      0.755426      0.834834      0.871586      0.911864
  62  11 3449.6660    2.9703  2.9173 12.7181 -0.0000  0.0276   0.0244   0.0779    0.0313   0.0000   443.4001       4.87290       20.1746      0.697723       3.34351     -0.184288      0.653891      0.963537       1.01925       1.14861       1.21599       1.21823
  62  12 3636.5043    2.1964  4.7643 12.2330 -0.0009  0.0410   0.0170   0.1151    0.0284   0.0000   443.0869       5.23345       19.6254      0.709887       2.49283      -3.47309      0.991775       1.39283       1.56577       1.69885       1.83264       1.84236
  62  13 3820.9076    1.4367  5.8364 12.1747  0.0025  0.0643   0.0148   0.1797    0.0281   0.0000   441.8937       7.83782       26.2404      0.108743       2.61243     -0.451166       1.44974       2.15166       2.33958       2.63167       2.67578       2.79731
  63   1 1226.2397    0.0797  0.1000  9.7048  0.0000  0.0117   0.0060   0.0274    0.0156   0.0000   441.1759     -0.415498       21.4322      0.379656      -3.31017     -0.280945      0.280854      0.390682      0.414738      0.482405      0.473982      0.455296
  63   2 1546.8007    0.2234  0.2408  9.5923  0.0000  0.0086   0.0060   0.0204    0.0188   0.0000   442.5349     0.0256894       21.7551     -0.404965      -3.06968  -1.50188e-05      0.210405      0.269862      0.328317      0.355179      0.405052      0.386267
  63   3 1808.0376    0.4678  0.4602  9.7897 -0.0001  0.0099   0.0084   0.0252    0.0270   0.0000   441.9583      0.469295       22.2951     -0.798937      -4.02460     -0.866744      0.255309      0.340895      0.396407      0.442721      0.492620      0.444939
  63   4 2046.0705    0.7586  0.7952 10.2381  0.0000  0.0138   0.0106   0.0340    0.0388   0.0000   442.8765       1.33562       22.0755     -0.835211      -2.02908      0.710730      0.326160      0.472179      0.500797      0.576802      0.598536      0.638930
  63   5 2271.9175    1.2170  1.1122 10.9595  0.0000  0.0162   0.0150   0.0432    0.0489   0.0000   442.2179      0.530123       22.5759      0.252483      -1.65630     -0.593780      0.391657      0.555756      0.605935      0.650549      0.703840      0.709231
  63   6 2483.3279    1.8645  1.3113 11.7548  0.0000  0.0170   0.0212   0.0478    0.0460   0.0000   442.7319      0.810214       21.4472      0.311681      -2.52018     -0.865456      0.430969      0.585546      0.641449      0.716977      0.769342      0.770878
  63   7 2688.0507    2.6331  1.2844 12.5776 -0.0004  0.0177   0.0307   0.0462    0.0473   0.0000   443.6591       1.97920       21.2312     -0.603724      -3.29943       1.05277      0.413141      0.598527      0.647411      0.711434      0.755645      0.764634
  63   8 2889.3582    3.6323  1.1166 13.1763  0.0000  0.0154   0.0433   0.0416    0.0495   0.0000   442.4194       3.18290       21.8469       1.45682      -4.05252     -0.621688      0.381851      0.544629      0.595722      0.659210      0.710430      0.723866
  63   9 3085.7015    4.0740  1.2304 13.6646 -0.0004  0.0169   0.0482   0.0457    0.0442   0.0000   442.2166       3.95648       22.4979       1.41361      -2.86977     -0.753652      0.407082      0.579019      0.634920      0.702022      0.741158      0.768417
  63  10 3277.9119    3.8214  1.7013 13.2863  0.0000  0.0195   0.0385   0.0553    0.0408   0.0000   443.2131       4.53389       20.3195       2.14862     -0.809878      -2.78025      0.480977      0.672192      0.738280      0.821501      0.884568      0.899544
  63  11 3467.5542    2.8831  2.9942 12.7191  0.0000  0.0283   0.0237   0.0777    0.0308   0.0000   443.4219       3.79839       17.8260       1.03010      0.399974       1.37538      0.673584      0.969406       1.06597       1.19765       1.25601       1.31317
  63  12 3654.9448    2.2880  5.2947 11.8300 -0.0186  0.0443   0.0093   0.1101    0.0124   0.0000   439.6757       5.14146       25.8285    -0.0609224      -6.34939      0.997966       1.06486       1.48479       1.66305       1.80094       1.94321       2.00730
  64   1 1234.5387    0.0905  0.0663  9.6644  0.0000  0.0098   0.0063   0.0129    0.0154   0.0000   440.6257     0.0715546       22.5935     -0.126152      -3.66495   0.000474380      0.270729      0.321358      0.431319      0.390478      0.395626      0.452709
  64   2 1556.4703    0.2271  0.2350  9.5994  0.0000  0.0080   0.0061   0.0200    0.0183   0.0000   442.3785     -0.407794       21.5230    -0.0347901      -2.70132     0.0668554      0.209183      0.290007      0.321708      0.388376      0.398337      0.437584
  64   3 1818.4621    0.4556  0.4996  9.8290  0.0000  0.0111   0.0079   0.0262    0.0264   0.0000   442.3959     -0.114854       21.4351     -0.231736      -3.15773    -0.0307726      0.264610      0.383523      0.408974      0.456478      0.493145      0.487353
  64   4 2057.8735    0.7982  0.8754 10.2107  0.0000  0.0136   0.0107   0.0371    0.0408   0.0000   442.4910     -0.355600       21.9310     -0.325267      -4.16446      0.598034      0.331023      0.441867      0.509864      0.549785      0.586893      0.601283
  64   5 2284.5877    1.2785  1.1363 10.9712  0.0002  0.0160   0.0152   0.0420    0.0479   0.0000   442.2803      0.887529       21.5487      0.672396      -3.92885      0.749433      0.387820      0.541223      0.596604      0.654936      0.716608      0.739690
  64   6 2496.7947    1.8578  1.3135 11.8857  0.0000  0.0180   0.0213   0.0472    0.0434   0.0000   442.4997       1.62548       22.4083       1.60456     -0.925860      0.103237      0.423585      0.601966      0.658883      0.735943      0.767550      0.802166
  64   7 2702.7010    2.6347  1.2696 12.5662 -0.0002  0.0169   0.0306   0.0468    0.0476   0.0000   442.8195       1.45386       21.2122      0.579620      -2.60427     -0.683295      0.421994      0.589669      0.657788      0.741306      0.753049      0.784942
  64   8 2904.7727    3.6289  1.1586 13.1874  0.0000  0.0159   0.0428   0.0424    0.0498   0.0000   442.3411       1.86505       21.2500       1.64387      -3.08303     -0.503272      0.380904      0.536987      0.591964      0.655964      0.685989      0.704181
  64   9 3101.9588    4.1654  1.2290 13.6611 -0.0000  0.0166   0.0491   0.0447    0.0454   0.0000   441.9249       3.37856       22.4962       1.09142      -3.76643     -0.853802      0.403170      0.557190      0.628004      0.664130      0.721075      0.744486
  64  10 3294.8856    3.7150  1.7211 13.3548  0.0000  0.0201   0.0382   0.0569    0.0403   0.0000   441.9276       2.69991       20.2823      0.860292     -0.909532      0.102542      0.487101      0.684264      0.738300      0.820990      0.876949      0.897758
  64  11 3485.2785    2.8059  3.3072 12.6406  0.0000  0.0299   0.0220   0.0825    0.0284   0.0000   441.9606       4.44338       19.5130       1.86281     -0.672841      -3.50805      0.696132      0.992280       1.09654       1.22557       1.28449       1.32794
  65   1 1242.7855    0.0896  0.0722  9.6652  0.0000  0.0100   0.0059   0.0156    0.0153   0.0000   441.0957     -0.279067       22.3047      0.158652      -2.84286     -0.600809      0.290952      0.458825      0.497626      0.574220      0.661955      0.580052
  65   2 1566.0306    0.2354  0.2203  9.6090  0.0000  0.0075   0.0064   0.0190    0.0183   0.0000   442.2046     -0.801075       22.0008      0.413021      -3.42099      0.436271      0.190522      0.248912      0.291438      0.307934      0.324962      0.353234
  65   3 1828.7802    0.4863  0.5328  9.8414  0.0000  0.0110   0.0081   0.0271    0.0277   0.0000   441.4849      0.701629       22.7394      0.171649      -3.17183     0.0422778      0.267871      0.357396      0.391243      0.444523      0.458937      0.473712
  65   4 2069.5537    0.8195  0.8906 10.2294 -0.0000  0.0140   0.0107   0.0356    0.0419   0.0000   442.7868      0.426103       21.5286     -0.417264      -2.37820     -0.456480      0.344340      0.471630      0.525946      0.593240      0.631307      0.668301
  65   5 2297.1442    1.3172  1.2320 10.9785  0.0049  0.0164   0.0153   0.0450    0.0512   0.0000   442.5607      0.921032       21.3254      0.492488      -2.04080     -0.522238      0.391926      0.530740      0.583972      0.644996      0.709506      0.727065
  65   6 2510.2148    1.9449  1.4006 11.7573  0.0000  0.0178   0.0211   0.0479    0.0455   0.0000   442.0969     0.0560493       21.7189      0.967571      -3.41380      -1.66750      0.416729      0.577860      0.652797      0.705333      0.740539      0.771095
  65   7 2717.0901    2.7775  1.3029 12.5509  0.0000  0.0167   0.0306   0.0460    0.0454   0.0000   442.2517       2.84459       21.7586       1.32460      -2.54668       1.08742      0.403939      0.556076      0.634476      0.693383      0.740521      0.765313
  65   8 2920.1615    3.6995  1.1149 13.3935  0.0000  0.0156   0.0446   0.0417    0.0457   0.0000   442.4650       2.72929       22.3721      0.911369      -2.36898     -0.154118      0.379057      0.530022      0.583615      0.623921      0.684068      0.691626
  65   9 3117.9923    4.1211  1.2902 13.5959  0.0000  0.0171   0.0468   0.0447    0.0443   0.0000   441.3007       3.12580       22.0822      0.532358      -1.74249     -0.551843      0.420448      0.569315      0.636384      0.699365      0.749072      0.765636
  65  10 3311.7210    3.5726  1.8023 13.3032 -0.0000  0.0207   0.0360   0.0575    0.0379   0.0000   443.1197       4.94033       19.1317       1.84193      -3.13312      -3.61665      0.483018      0.676661      0.765341      0.840444      0.893449      0.919223
  65  11 3502.9253    2.7089  3.4902 12.6175 -0.0000  0.0312   0.0210   0.0857    0.0271   0.0000   443.1588       5.33808       19.6770     -0.615457      0.676940      0.211310      0.710545       1.01067       1.14803       1.25392       1.29689       1.36635
  65  12 3691.9195    1.8912  4.6805 11.9630 -0.0412  0.0445   0.0103   0.1161    0.0221   0.0000   439.8621       8.01500       24.7945      -1.13465      -5.40537     -0.912994       1.00759       1.44589       1.61519       1.74824       1.89032       1.89307
  66   1 1250.9600    0.1046  0.0909  9.6619  0.0000  0.0089   0.0060   0.0190    0.0153   0.0000   441.0361     -0.266671       22.1598     0.0129514      -3.53707    -0.0778969      0.181094      0.290630      0.303388      0.370509      0.330681      0.425037
  66   2 1575.4909    0.2399  0.2270  9.6015  0.0000  0.0078   0.0062   0.0178    0.0182   0.0000   442.0789    -0.0800873       22.4856      0.234929      -3.09298     -0.382755      0.190254      0.249474      0.306229      0.327002      0.346514      0.335815
  66   3 1839.0163    0.5033  0.5684  9.7595  0.0000  0.0111   0.0081   0.0283    0.0292   0.0000   442.5090     -0.231822       21.5821      0.318109      -3.88456      0.276932      0.253215      0.350874      0.391475      0.432177      0.470921      0.478152
  66   4 2081.1907    0.8187  0.8687 10.4518  0.0000  0.0139   0.0109   0.0361    0.0369   0.0000   442.5219      0.569961       21.6661     -0.706292      -3.60316     0.0863838      0.325474      0.451503      0.504232      0.544797      0.587680      0.607202
  66   5 2309.6157    1.3543  1.1440 11.0723  0.0000  0.0158   0.0159   0.0419    0.0485   0.0000   442.1147      0.594431       22.2739     -0.595446      -3.71501     -0.631907      0.367608      0.504294      0.576090      0.622610      0.661631      0.681812
  66   6 2523.4565    1.9552  1.3389 11.9307 -0.0000  0.0177   0.0221   0.0482    0.0455   0.0000   443.0394       2.61728       21.1456     -0.486333      -2.88519    -0.0512242      0.402188      0.566598      0.625017      0.689970      0.709272      0.756052
  66   7 2731.4736    2.8449  1.3049 12.4126  0.0000  0.0162   0.0306   0.0436    0.0493   0.0000   441.7950       1.34358       21.9697    -0.0305847      -1.82280     0.0852191      0.390205      0.532410      0.601020      0.664952      0.702290      0.726909
  66   8 2935.3761    3.7759  1.1802 13.3830  0.0000  0.0157   0.0444   0.0445    0.0466   0.0000   442.0020       1.63761       21.9143      0.911709      -3.52027      -1.92547      0.373618      0.516575      0.556740      0.611051      0.658016      0.673136
  66   9 3134.0118    4.1723  1.3846 13.4271  0.0000  0.0171   0.0447   0.0464    0.0446   0.0000   442.2174       3.26285       21.6309       2.70292      -2.49589      -2.07260      0.401723      0.568313      0.627497      0.686718      0.751793      0.762608
  66  10 3328.5196    3.5938  1.8608 13.2328  0.0000  0.0206   0.0348   0.0578    0.0380   0.0000   442.9386       3.77491       20.3582       1.06919     -0.832637      -2.12264      0.479890      0.660532      0.758957      0.809618      0.863895      0.875979
  66  11 3520.4950    2.6649  3.5601 12.5469  0.0000  0.0313   0.0206   0.0869    0.0280   0.0000   442.7984       4.97924       17.5945      0.919947       2.54284      -2.42526      0.710398      0.999868       1.12132       1.22400       1.30113       1.33277
  67   1 1259.0338    0.0902  0.1017  9.5951  0.0000  0.0100   0.0055   0.0213    0.0153   0.0000   440.5990      0.444385       22.5004     -0.232287      -3.43194     -0.463153      0.243359      0.300714      0.372103      0.421905      0.402968      0.443599
  67   2 1584.8055    0.2527  0.2403  9.5874  0.0000  0.0075   0.0063   0.0188    0.0185   0.0000   442.3613      0.134082       21.8447     -0.323563      -3.16986    -0.0308344      0.181783      0.236890      0.274798      0.305016      0.320223      0.339752
  67   3 1849.1459    0.5183  0.5287  9.8504  0.0000  0.0106   0.0084   0.0255    0.0280   0.0000   442.7553      0.547996       22.0826    -0.0466902      -3.19889     -0.263205      0.252269      0.337077      0.374478      0.430536      0.443754      0.453465
  67   4 2092.6875    0.8502  0.9359 10.4005  0.0000  0.0142   0.0110   0.0386    0.0396   0.0000   442.2023      0.572817       21.5129     -0.950287      -3.73836     -0.633174      0.324693      0.448477      0.500684      0.556622      0.582183      0.599715
  67   5 2321.9045    1.3500  1.2714 11.1497  0.0000  0.0170   0.0155   0.0468    0.0451   0.0000   442.8381      0.808035       20.8014     -0.360317      -3.46884     -0.228876      0.386842      0.558182      0.612780      0.695486      0.712561      0.739561
  67   6 2536.6264    2.0598  1.3874 11.8671  0.0000  0.0177   0.0222   0.0475    0.0465   0.0000   442.0350       2.60282       21.4170      0.770147      -2.37139      -1.50004      0.395698      0.555858      0.623257      0.667444      0.745455      0.742219
  67   7 2745.6866    2.8708  1.2915 12.6161  0.0000  0.0166   0.0315   0.0443    0.0451   0.0000   441.5260       2.97956       20.7548       1.32550      -4.11781     -0.226065      0.380248      0.540311      0.599843      0.648076      0.695349      0.718798
  67   8 2950.5371    3.8735  1.2329 13.0227  0.0000  0.0156   0.0425   0.0413    0.0541   0.0000   442.5676       2.90229       21.0872       2.22938      -2.68533      0.391259      0.373462      0.517474      0.572449      0.615637      0.657773      0.668159
  67   9 3149.8194    4.1832  1.3673 13.5205  0.0000  0.0170   0.0453   0.0466    0.0440   0.0000   442.5086       2.70056       21.9164       1.59927      -3.47251      -2.01344      0.389721      0.547373      0.605506      0.662813      0.727294      0.733948
  67  10 3345.1344    3.4167  2.0787 13.1649 -0.0000  0.0221   0.0318   0.0620    0.0350   0.0000   443.2548       4.98994       19.1439      0.730454      0.813400      -1.57867      0.497116      0.697578      0.792414      0.845609      0.919950      0.952830
  67  11 3537.8703    2.6332  3.9289 12.4231 -0.0000  0.0330   0.0195   0.0922    0.0282   0.0000   443.8796       5.29448       20.4123      0.731807     -0.222071      0.431393      0.730853       1.04697       1.15764       1.29251       1.36539       1.41136
  67  12 3728.3534    1.6522  4.9729 12.3616 -0.0142  0.0529   0.0183   0.1550    0.0316   0.0000   443.4658       7.65357       22.7286       1.71426      -2.69520     0.0763066       1.10838       1.64271       1.78773       2.00757       2.05744       2.10961
  67  13 3916.5655    1.0144  5.7952 12.3689 -0.0021  0.0975   0.0105   0.2173    0.0162   0.0000   436.5834       15.6931       22.1714       5.61321      -9.07303      -8.07354       1.93738       3.02431       3.19713       3.67826       3.67263       3.77774
  68   1 1267.0633    0.0955  0.1189  9.6024  0.0000  0.0105   0.0053   0.0243    0.0154   0.0000   440.7966  -3.75307e-05       22.8405     -0.329926      -3.55231      0.906463      0.212192      0.368125      0.352866      0.418692      0.433826      0.430033
  68   2 1594.0298    0.2723  0.2435  9.6117  0.0000  0.0076   0.0066   0.0183    0.0186   0.0000   441.8897     -0.233060       22.0944     -0.201928      -3.68834     -0.319878      0.167807      0.236155      0.272730      0.279653      0.304129      0.311538
  68   3 1859.2205    0.5280  0.5751  9.8558  0.0000  0.0114   0.0082   0.0267    0.0298   0.0000   441.9082     -0.166575       22.5460    0.00582860      -3.05308     -0.200055      0.262644      0.361433      0.402871      0.438743      0.451116      0.487605
  68   4 2104.1393    0.8804  0.8947 10.4985 -0.0000  0.0136   0.0115   0.0374    0.0385   0.0000   442.8725      0.338697       21.6731     -0.590911      -3.88336    -0.0192596      0.307999      0.448683      0.486731      0.560608      0.590975      0.610278
  68   5 2334.0922    1.3642  1.2045 11.3701  0.0000  0.0167   0.0162   0.0459    0.0442   0.0000   441.3516       1.10029       22.6653     0.0280962      -2.61875     -0.751599      0.382218      0.531573      0.594322      0.651010      0.679615      0.702948
  68   6 2549.6931    2.1068  1.3361 11.9364 -0.0044  0.0172   0.0223   0.0447    0.0441   0.0000   443.3758      0.627948       22.4549      -1.05446      -1.88711       1.52847      0.391595      0.547451      0.604775      0.665602      0.719250      0.749210
  68   7 2759.8701    2.9893  1.2286 12.9400  0.0028  0.0158   0.0348   0.0440    0.0454   0.0000   441.7974       1.94270       22.2706       1.83046      -3.16087     -0.495004      0.367810      0.509581      0.561725      0.640831      0.676018      0.686901
  68   8 2965.5016    3.9596  1.1583 13.4202  0.0002  0.0157   0.0455   0.0414    0.0471   0.0000   442.5389       2.43740       21.0734      0.853601      -3.09610      -1.35006      0.335555      0.496950      0.525889      0.588710      0.617631      0.638806
  68   9 3165.5598    4.1491  1.4271 13.4484  0.0000  0.0172   0.0430   0.0472    0.0419   0.0000   442.7371       3.20866       21.5463     -0.880444      -2.56736      -1.18798      0.379744      0.535338      0.603652      0.651486      0.684100      0.701514
  68  10 3361.6723    3.3661  2.2790 12.9985  0.0000  0.0222   0.0292   0.0641    0.0352   0.0000   443.0400       4.98092       18.8588       3.50219      0.309063      -1.04258      0.500035      0.693518      0.777774      0.865569      0.900003      0.921112
  68  11 3555.2272    2.4694  4.0181 12.5781  0.0000  0.0357   0.0199   0.0985    0.0269   0.0000   444.4509       5.73338       18.6005     -0.359414      -1.74873     -0.124982      0.763205       1.10819       1.23053       1.35609       1.45405       1.46417
  68  12 3746.2212    1.7495  5.6952 12.4488  0.0064  0.0583   0.0227   0.1788    0.0320   0.0000   439.9642       4.53727       24.1447       1.93231     -0.766687      0.808497       1.19275       1.81196       1.91861       2.19107       2.22402       2.30800
  68  13 3934.8718    1.2009  7.6132 12.2927  0.0041  0.1001   0.0077   0.2275    0.0121   0.0000   440.7416       2.83994       30.9927      0.586264      -13.2689      -3.74123       2.00198       3.04715       3.29423       3.69387       3.72255       3.78451
  69   1 1275.0262    0.1006  0.0983  9.5846  0.0000  0.0090   0.0054   0.0170    0.0151   0.0000   441.1317     -0.402222       22.1383     -0.187522      -3.07134      0.280713      0.214597      0.277265      0.328540      0.342254      0.369009      0.370614
  69   2 1603.1396    0.2754  0.2606  9.5857  0.0000  0.0078   0.0064   0.0182    0.0188   0.0000   441.8934  -0.000772471       22.1209     -0.354925      -3.27765     -0.201997      0.190058      0.240229      0.289469      0.328159      0.334026      0.336935
  69   3 1869.2054    0.5520  0.6247  9.8164  0.0000  0.0112   0.0083   0.0295    0.0300   0.0000   442.0740     -0.271690       21.7354      0.152579      -3.56558     -0.701171      0.252545      0.331729      0.395580      0.424390      0.453023      0.454485
  69   4 2115.4328    0.9158  1.0023 10.3268  0.0000  0.0143   0.0111   0.0381    0.0429   0.0000   443.0821      0.432106       21.2467     -0.873516      -3.35585     0.0429178      0.319244      0.436519      0.493178      0.548257      0.583117      0.580412
  69   5 2346.1974    1.4162  1.2918 11.2609  0.0050  0.0169   0.0159   0.0469    0.0444   0.0000   443.2315      0.712482       21.7122     -0.507156      -1.86835     -0.276660      0.375597      0.512448      0.583252      0.643600      0.695227      0.719915
  69   6 2562.6566    2.1378  1.3631 11.9896  0.0000  0.0171   0.0226   0.0453    0.0433   0.0000   442.7831       2.11497       21.1507      0.220339      -3.50305     -0.817066      0.388245      0.532203      0.611670      0.683107      0.724681      0.731016
  69   7 2773.9374    2.9936  1.2565 12.8916  0.0001  0.0164   0.0336   0.0445    0.0432   0.0000   442.5121       1.99670       22.4882     -0.111591      -3.26442      -1.61888      0.365676      0.502144      0.551719      0.615656      0.644501      0.669682
  69   8 2980.4249    3.8754  1.2005 13.3494  0.0000  0.0158   0.0439   0.0426    0.0481   0.0000   442.0408       2.92850       23.1775       1.21469      -4.84538      -1.95439      0.342628      0.492212      0.532136      0.605231      0.649577      0.666255
  69   9 3181.2208    4.0391  1.4318 13.5546  0.0000  0.0176   0.0426   0.0477    0.0396   0.0000   442.8079       3.34034       21.2877      0.870589      -1.41273     -0.646723      0.397646      0.542015      0.605558      0.677571      0.725162      0.734754
  69  10 3378.1703    3.3300  2.2110 13.1891  0.0000  0.0227   0.0301   0.0654    0.0323   0.0000   443.5539       3.80482       18.8950   0.000505784      0.857358      -2.88450      0.497936      0.707162      0.784172      0.860990      0.917431      0.962985
  69  11 3572.4213    2.4060  4.2413 12.4646 -0.0000  0.0367   0.0186   0.1024    0.0277   0.0000   443.3972       4.55496       19.5971      -1.02689      -1.24833     -0.975506      0.787524       1.12321       1.25002       1.37719       1.45648       1.49950
  69  12 3764.0136    1.7828  6.4259 12.2091 -0.0001  0.0607   0.0068   0.1456    0.0102   0.0000   442.0757       2.85497       26.0035      0.266038      -4.54754      -3.12271       1.26046       1.81356       2.02248       2.22002       2.35576       2.37121
  70   1 1282.8975    0.1033  0.1023  9.5949  0.0000  0.0085   0.0054   0.0209    0.0150   0.0000   440.8351     0.0805748       22.1237     -0.139779      -3.00657      0.778950      0.194212      0.282780      0.301838      0.340615      0.300214      0.322835
  70   2 1612.1540    0.2778  0.2742  9.5743 -0.0002  0.0077   0.0063   0.0201    0.0191   0.0000   442.2618      0.305081       21.8835      0.398549      -4.05294      0.163991      0.179385      0.237184      0.291160      0.331874      0.359904      0.369848
  70   3 1879.0856    0.5535  0.6418  9.8577 -0.0000  0.0118   0.0082   0.0293    0.0306   0.0000   442.3628     -0.257459       22.5996     -0.499016      -2.81813     -0.900387      0.263785      0.359187      0.424494      0.442442      0.468355      0.485214
  70   4 2126.7234    0.9174  0.9283 10.4759  0.0000  0.0139   0.0114   0.0360    0.0403   0.0000   442.1300     0.0148386       22.1806     0.0509831      -3.79912      0.379984      0.310030      0.435341      0.476691      0.520673      0.568761      0.584290
  70   5 2358.1324    1.4803  1.3194 11.2045  0.0000  0.0165   0.0159   0.0454    0.0444   0.0000   442.4840      0.731261       21.1017       1.30358      -3.02057      -1.56026      0.373491      0.511819      0.589264      0.649709      0.683808      0.713143
  70   6 2575.5950    2.2185  1.3624 12.0801  0.0065  0.0169   0.0236   0.0457    0.0443   0.0000   443.4208       1.89196       22.5236       1.25355      -2.80440      -1.38104      0.363686      0.514679      0.574678      0.640969      0.647042      0.691051
  70   7 2787.9114    3.0820  1.2637 12.8135  0.0000  0.0161   0.0338   0.0434    0.0460   0.0000   441.7537       1.62235       22.9133     0.0909410      -2.26993     -0.779256      0.364106      0.501344      0.552610      0.618636      0.655143      0.669845
  70   8 2995.2197    4.0411  1.2553 13.3499 -0.0001  0.0157   0.0441   0.0428    0.0470   0.0000   443.0720       3.74781       22.1417       1.24757      -1.73097     -0.515112      0.356681      0.489047      0.541517      0.602327      0.632329      0.661810
  70   9 3196.7714    4.1220  1.4803 13.4187  0.0001  0.0171   0.0417   0.0479    0.0410   0.0000   442.4918       3.77896       21.3280      0.668364      -2.60474      -1.69927      0.387496      0.529038      0.586813      0.637407      0.698417      0.709092
  70  10 3394.4609    3.2306  2.3541 13.0100  0.0000  0.0237   0.0280   0.0642    0.0331   0.0000   442.7748       4.62234       17.7157       2.35721     -0.888045      -3.10951      0.505143      0.724093      0.796957      0.893817      0.931583      0.977334
  71   1 1290.7526    0.1114  0.1221  9.5991  0.0000  0.0086   0.0053   0.0196    0.0151   0.0000   441.1414     -0.191303       22.0315      0.515117      -3.60866     -0.295362      0.192786      0.246508      0.266308      0.321440      0.342953      0.387524
  71   2 1621.0905    0.2913  0.2811  9.5868  0.0000  0.0076   0.0064   0.0194    0.0192   0.0000   441.5240     -0.276172       22.7180    -0.0852026      -3.91691      0.132822      0.182282      0.236117      0.271182      0.318080      0.336496      0.359181
  71   3 1888.9059    0.5640  0.7190  9.8305  0.0000  0.0125   0.0079   0.0315    0.0325   0.0000   442.1438     -0.220479       22.8416      0.313350      -3.36536     -0.103445      0.270410      0.369476      0.414819      0.455331      0.497560      0.506560
  71   4 2137.8028    0.9499  1.0564 10.4105 -0.0000  0.0146   0.0112   0.0391    0.0438   0.0000   442.7180       1.24014       21.9742      0.152021      -2.38088     -0.171789      0.336339      0.464452      0.516403      0.572633      0.600106      0.623198
  71   5 2370.0682    1.5279  1.2951 11.2397  0.0000  0.0164   0.0164   0.0442    0.0459   0.0000   442.8498       1.70701       22.0854     -0.121471      -3.77799      0.757162      0.352428      0.496244      0.545049      0.596737      0.645431      0.666950
  71   6 2588.3628    2.2493  1.4659 12.0481  0.0002  0.0173   0.0228   0.0484    0.0419   0.0000   442.8296       1.30995       20.6043      0.315917      -1.20628     -0.431916      0.367448      0.520515      0.569505      0.634960      0.678393      0.701545
  71   7 2801.7956    3.2502  1.2200 12.8559  0.0000  0.0152   0.0356   0.0426    0.0491   0.0000   442.0536       1.85845       22.8125       1.01274      -3.59601     -0.370744      0.338971      0.454914      0.523536      0.572023      0.613797      0.635833
  71   8 3009.8916    3.9719  1.2824 13.4320 -0.0011  0.0162   0.0432   0.0442    0.0423   0.0000   442.4510       2.27736       21.0727     -0.132386      -2.54405       1.24211      0.360458      0.494307      0.550229      0.610530      0.642619      0.669524
  71   9 3212.2183    4.0723  1.5779 13.3968  0.0003  0.0177   0.0402   0.0509    0.0406   0.0000   443.2324       4.19092       20.2757     -0.109883      -2.55686      -1.25125      0.381812      0.528288      0.582936      0.656316      0.685826      0.725370
  71  10 3410.7393    3.1334  2.7434 12.9165 -0.0001  0.0256   0.0255   0.0716    0.0304   0.0000   443.8044       5.17467       18.8755       2.20474      0.877939      -1.32685      0.526965      0.767489      0.834658      0.940499      0.974945       1.01876
  72   1 1298.4916    0.1117  0.1137  9.5996  0.0000  0.0079   0.0054   0.0201    0.0151   0.0000   440.8046     -0.158280       21.3608    -0.0967883      -3.62307     -0.173874      0.191751      0.245933      0.265874      0.271840      0.341476      0.338601
  72   2 1629.8903    0.2935  0.3536  9.5970  0.0000  0.0089   0.0060   0.0236    0.0199   0.0000   442.0583     -0.593100       21.9372      0.465407      -3.70899     -0.236941      0.212900      0.287294      0.322347      0.353114      0.381081      0.402294
  72   3 1898.6364    0.5713  0.6414  9.9071  0.0000  0.0112   0.0083   0.0294    0.0310   0.0000   442.3102      0.561657       21.6880      0.136747      -2.50539      0.193999      0.250896      0.331813      0.390868      0.411520      0.433886      0.445955
  72   4 2148.8794    0.9733  0.9959 10.5663  0.0000  0.0141   0.0117   0.0381    0.0413   0.0000   443.0190      0.262958       21.9000      0.332841      -2.09571       1.21021      0.310130      0.424638      0.482429      0.527621      0.553951      0.564705
  72   5 2381.8004    1.5622  1.3601 11.3742  0.0033  0.0166   0.0168   0.0466    0.0451   0.0000   442.3399      0.867934       22.2293      0.897523      -1.79306      -1.43985      0.360073      0.498417      0.563572      0.609031      0.671197      0.685326
  72   6 2601.0930    2.3040  1.4390 11.9998 -0.0000  0.0171   0.0230   0.0450    0.0441   0.0000   442.4947       1.00433       21.3565      -1.24366      -1.87895      -1.04040      0.364844      0.515683      0.578071      0.629630      0.662012      0.683898
  72   7 2815.5573    3.2946  1.2332 12.8792  0.0070  0.0156   0.0359   0.0413    0.0505   0.0000   442.4267       1.82979       20.7475       1.43776      -3.04161      0.424982      0.330673      0.472131      0.518801      0.569973      0.648591      0.645783
  72   8 3024.4349    4.0218  1.2760 13.4751 -0.0001  0.0160   0.0437   0.0432    0.0452   0.0000   442.2081       3.43756       22.9822      0.735980      -1.89051      0.617717      0.357654      0.492564      0.551949      0.621093      0.668835      0.671325
  72   9 3227.5748    4.0291  1.5541 13.5369  0.0028  0.0176   0.0404   0.0497    0.0382   0.0000   442.9042       3.91883       21.7654       1.20328      -1.48941      -1.25768      0.380273      0.523580      0.580415      0.643818      0.694204      0.708796
  72  10 3426.8650    3.0776  2.8502 12.9410  0.0000  0.0261   0.0249   0.0740    0.0290   0.0000   444.2326       3.59155       17.4067       3.61927       1.46719      -1.28627      0.540055      0.782202      0.856551      0.967240       1.02076       1.05385
  73   1 1306.2027    0.1144  0.1091  9.5358  0.0000  0.0076   0.0054   0.0210    0.0148   0.0000   440.9678    -0.0737735       22.1033     0.0272996      -3.53805     -0.191153      0.148449      0.225905      0.242128      0.280857      0.276696      0.272530
  73   2 1638.6139    0.3076  0.3483  9.5653  0.0000  0.0085   0.0062   0.0236    0.0201   0.0000   441.9540     -0.364153       21.9281     0.0973403      -3.46530     -0.159570      0.203825      0.252213      0.266741      0.311969      0.348290      0.344159
  73   3 1908.3312    0.5930  0.7086  9.8791  0.0000  0.0122   0.0082   0.0302    0.0324   0.0000   442.6081     -0.431326       21.6840      0.307856      -3.50789      0.884252      0.267586      0.362666      0.413858      0.457072      0.485286      0.527194
  73   4 2159.8658    0.9968  1.0206 10.6214 -0.0000  0.0143   0.0119   0.0387    0.0409   0.0000   442.7150      0.920840       22.0724      0.151437      -3.87074     -0.694811      0.302860      0.418225      0.462601      0.513622      0.555286      0.591768
  73   5 2393.4589    1.5728  1.3450 11.4710  0.0002  0.0171   0.0170   0.0464    0.0426   0.0000   441.9802      0.866704       21.7862      0.976003      -3.27543     -0.686115      0.360383      0.508061      0.555677      0.621784      0.654196      0.663084
  73   6 2613.7858    2.3537  1.3849 12.2184  0.0000  0.0168   0.0244   0.0456    0.0421   0.0000   442.7298       1.61248       22.9549       1.46082      -3.28275     -0.313751      0.361272      0.497955      0.566011      0.615052      0.668937      0.683409
  73   7 2829.2543    3.4143  1.2450 12.8885  0.0107  0.0156   0.0373   0.0414    0.0521   0.0000   442.0556       2.45789       21.3870      0.591582      -3.65482     0.0935855      0.331026      0.474858      0.513625      0.579600      0.621355      0.646526
  73   8 3038.9560    4.1539  1.3243 13.4165 -0.0000  0.0163   0.0438   0.0429    0.0451   0.0000   442.8886       2.69987       22.1652       1.71538      -2.14860      -1.87868      0.347939      0.482229      0.541206      0.582536      0.635135      0.662865
  73   9 3242.8185    3.8358  1.6523 13.4212  0.0001  0.0183   0.0375   0.0525    0.0368   0.0000   442.7744       4.04408       21.7125      0.708206      -2.90860      -2.64058      0.390185      0.533044      0.607162      0.667007      0.698975      0.715114
  73  10 3442.9660    2.9763  3.1216 12.7654 -0.0003  0.0271   0.0227   0.0775    0.0281   0.0000   442.7722       3.17882       18.6205       1.52280      0.462233      -2.66133      0.553694      0.797027      0.879362      0.969700       1.03758       1.07084
  74   1 1313.8614    0.1184  0.1141  9.5520  0.0000  0.0074   0.0052   0.0184    0.0148   0.0000   440.6840     -0.516337       21.6415      0.138048      -3.31054      0.490236      0.159893      0.223413      0.262397      0.261527      0.289483      0.306951
  74   2 1647.2392    0.3026  0.3455  9.5778  0.0000  0.0089   0.0061   0.0223    0.0200   0.0000   441.6812     -0.269963       22.0366     0.0499542      -3.04053     -0.334296      0.188255      0.243578      0.300654      0.311448      0.340310      0.350237
  74   3 1917.9581    0.6108  0.7003  9.9520  0.0000  0.0116   0.0085   0.0308    0.0311   0.0000   442.3190     -0.249481       21.9791    -0.0125017      -2.82618      0.189850      0.246879      0.329505      0.375991      0.417274      0.438883      0.442413
  74   4 2170.7095    0.9929  1.0450 10.7434  0.0000  0.0149   0.0119   0.0389    0.0386   0.0000   442.4896      0.343347       22.2947     -0.215810      -2.89208      -1.05966      0.313345      0.420562      0.484684      0.525867      0.574025      0.593121
  74   5 2405.0742    1.5958  1.4031 11.4615  0.0000  0.0173   0.0166   0.0476    0.0406   0.0000   442.1983     -0.287690       22.0039      0.842724      -3.04043     -0.722911      0.354726      0.498226      0.541708      0.611599      0.628595      0.661742
  74   6 2626.3442    2.3913  1.3645 12.3377  0.0053  0.0166   0.0249   0.0457    0.0413   0.0000   442.7730       1.31411       20.7905     -0.382406      -1.73387      -1.21038      0.348070      0.487655      0.532093      0.599701      0.624673      0.647425
  74   7 2842.8440    3.3939  1.2720 12.9947  0.0003  0.0161   0.0360   0.0414    0.0450   0.0000   442.3996       1.91238       21.9971       2.11858      -3.51747      -2.24889      0.343923      0.481052      0.515397      0.578606      0.621942      0.655575
  74   8 3053.3262    4.1007  1.3316 13.3673 -0.0000  0.0159   0.0425   0.0428    0.0446   0.0000   442.5941       2.80211       20.6169      0.344907      -3.42772     -0.345688      0.338703      0.468577      0.517468      0.572141      0.627552      0.638995
  74   9 3257.9352    3.9232  1.6535 13.4620  0.0000  0.0181   0.0382   0.0523    0.0369   0.0000   442.5642       3.53648       20.8173       1.98587    -0.0909319     -0.669284      0.385619      0.528213      0.609614      0.661027      0.696534      0.720292
  74  10 3458.9728    2.9222  3.1905 12.7633  0.0004  0.0280   0.0229   0.0788    0.0286   0.0000   444.2093       4.28503       19.3662       2.06428       1.58548     -0.649449      0.558504      0.800880      0.893977      0.993816       1.04765       1.08900
  74  11 3657.0232    2.0369  4.8833 12.4015 -0.0026  0.0442   0.0192   0.1293    0.0333   0.0000   441.0407       7.44994       20.3702     -0.774104      -1.24188     -0.224556      0.861895       1.24099       1.39537       1.52376       1.62054       1.65665
  74  12 3852.2281    1.4168  6.6043 12.1359  0.0006  0.0722   0.0047   0.1724    0.0079   0.0000   440.3569       11.0471       20.2856     -0.159812      -1.20058       3.67867       1.37451       2.03691       2.25167       2.50662       2.61031       2.67745
  75   1 1321.4383    0.1230  0.1220  9.5069  0.0000  0.0077   0.0051   0.0166    0.0149   0.0000   440.8334     0.0872826       21.8301     -0.309512      -3.24820      0.182813      0.158717      0.212975      0.240996      0.300546      0.285595      0.309473
  75   2 1655.7733    0.3070  0.3437  9.5438  0.0000  0.0085   0.0061   0.0217    0.0199   0.0000   441.9397     -0.175006       21.7294      0.180229      -2.74471      0.430931      0.181363      0.246063      0.275206      0.315185      0.319600      0.347055
  75   3 1927.4185    0.6334  0.7041  9.8764  0.0000  0.0115   0.0086   0.0294    0.0329   0.0000   442.0038     0.0426848       22.3318      0.310228      -2.63381     -0.855377      0.241946      0.325937      0.367975      0.412582      0.432932      0.453068
  75   4 2181.4851    1.0388  1.0905 10.7770  0.0000  0.0154   0.0123   0.0412    0.0406   0.0000   442.5037       1.08818       21.8702       1.04702      -3.28543      0.274462      0.307851      0.434500      0.490469      0.533716      0.579861      0.593009
  75   5 2416.5129    1.6696  1.3680 11.4716  0.0000  0.0166   0.0173   0.0451    0.0418   0.0000   442.1046      0.423610       21.0358      0.183682      -3.04976     -0.514451      0.350143      0.474842      0.540370      0.586382      0.630360      0.637041
  75   6 2638.8563    2.4581  1.3632 12.3363  0.0038  0.0164   0.0255   0.0446    0.0424   0.0000   442.7426       1.57419       22.3128       1.05079      -2.89667      -1.87207      0.345873      0.470150      0.524164      0.580710      0.633598      0.639743
  75   7 2856.3906    3.4830  1.2467 13.0768 -0.0001  0.0157   0.0372   0.0407    0.0433   0.0000   442.0083       2.68943       21.7722      0.768736      -2.54120     -0.708672      0.324461      0.447398      0.511543      0.558419      0.585598      0.606313
  75   8 3067.6295    4.2637  1.3156 13.4205 -0.0000  0.0154   0.0435   0.0428    0.0431   0.0000   443.0130       3.14687       21.7884       1.41857      -1.75394     -0.584753      0.323534      0.449574      0.495953      0.562651      0.609284      0.634959
  75   9 3273.0162    3.7901  1.8187 13.3161  0.0000  0.0192   0.0353   0.0546    0.0357   0.0000   443.3893       2.12135       20.4994      0.405021      -2.31840      -2.33597      0.393979      0.556365      0.622701      0.689196      0.736312      0.760606
  75  10 3474.7321    2.8216  3.3173 12.7419  0.0000  0.0293   0.0217   0.0817    0.0271   0.0000   443.2419       3.74321       17.9454       2.43350       2.41815      -2.23215      0.569140      0.846703      0.907253       1.03898       1.08115       1.14073
  75  11 3673.4480    2.0879  5.4560 12.3139 -0.0047  0.0467   0.0086   0.1201    0.0120   0.0000   442.2975       5.56986       22.4441       2.62071      -2.68581      -1.66310      0.927678       1.30344       1.50054       1.61459       1.73855       1.80650
  76   1 1328.9690    0.1169  0.1380  9.4982  0.0000  0.0078   0.0049   0.0215    0.0149   0.0000   440.5278     -0.664485       22.1369      0.376915      -3.57678      0.128563      0.172012      0.225332      0.283829      0.267665      0.316217      0.338667
  76   2 1664.1905    0.3194  0.3558  9.5416 -0.0000  0.0087   0.0062   0.0217    0.0202   0.0000   441.9133     -0.208166       22.7579      0.290415      -3.63671     -0.257954      0.193402      0.255626      0.299882      0.299781      0.337435      0.346745
  76   3 1936.9294    0.6376  0.7118 10.0107  0.0000  0.0117   0.0086   0.0297    0.0308   0.0000   442.3726      0.237903       21.9867      0.745930      -3.20693     -0.841015      0.243624      0.334303      0.378450      0.416205      0.452109      0.467778
  76   4 2192.1310    1.0601  1.0962 10.6407  0.0000  0.0149   0.0121   0.0393    0.0429   0.0000   442.7145      0.511339       22.6838      0.158697      -3.87445     -0.726363      0.297093      0.424460      0.468206      0.528201      0.543320      0.569833
  76   5 2427.8873    1.6925  1.3599 11.6088  0.0002  0.0168   0.0178   0.0457    0.0400   0.0000   442.5028      0.899634       23.2012     0.0257865      -2.67362     -0.770232      0.346923      0.481000      0.533516      0.599853      0.650642      0.668915
  76   6 2651.2714    2.4919  1.3723 12.3619  0.0000  0.0161   0.0255   0.0459    0.0397   0.0000   442.6397       2.52014       21.3379      0.776429      -3.13720     -0.737179      0.325548      0.455414      0.507322      0.564130      0.607537      0.616767
  76   7 2869.7833    3.5790  1.2714 13.0499  0.0000  0.0150   0.0374   0.0433    0.0435   0.0000   442.5931       1.98278       21.3503       1.39145      -3.00004     -0.885898      0.310577      0.434283      0.481994      0.529466      0.570658      0.603171
  76   8 3081.7599    4.2256  1.3179 13.4975  0.0000  0.0157   0.0437   0.0427    0.0412   0.0000   442.9895       2.91625       20.9032      0.585172      -2.77834      -1.01407      0.325790      0.451015      0.512607      0.545603      0.603969      0.622718
  76   9 3288.0013    3.8040  1.8623 13.2387  0.0003  0.0194   0.0343   0.0546    0.0365   0.0000   442.7770       3.18964       21.4124       1.42787      -1.99923     -0.327507      0.377911      0.539541      0.587390      0.667903      0.684221      0.711008
  76  10 3490.5398    2.8279  3.7424 12.5896 -0.0001  0.0304   0.0207   0.0863    0.0278   0.0000   442.6465       4.71928       21.5685       2.69527      -1.14762      -2.42560      0.597093      0.852239      0.952567       1.04587       1.11396       1.14882
  76  11 3690.0410    2.3366  7.2322 12.0464  0.0045  0.0559   0.0069   0.1392    0.0090   0.0000   439.0307       4.64018       28.1735       4.32497      -7.08247      -1.44973       1.13299       1.55699       1.78441       1.94428       2.10279       2.17081
  77   1 1336.4269    0.1217  0.1754  9.4568  0.0000  0.0092   0.0047   0.0222    0.0150   0.0000   440.6582     -0.477547       22.9176      0.130505      -3.57508     -0.206826      0.178509      0.240120      0.264920      0.296098      0.317522      0.336658
  77   2 1672.5512    0.3272  0.3705  9.5285  0.0000  0.0088   0.0062   0.0221    0.0203   0.0000   441.9051     -0.245766       22.6898     0.0295392      -3.38677      0.893688      0.181361      0.257429      0.278779      0.320722      0.342541      0.375502
  77   3 1946.3163    0.6508  0.7631  9.8920  0.0000  0.0121   0.0085   0.0304    0.0341   0.0000   442.0242      0.119892       22.8298      0.450810      -3.37709      0.268197      0.252883      0.343836      0.386762      0.432175      0.463446      0.460394
  77   4 2202.6955    1.0996  1.1380 10.6721  0.0000  0.0153   0.0124   0.0403    0.0436   0.0000   442.8011       1.08014       22.3796     -0.540270      -2.43500     0.0649849      0.304896      0.440379      0.479024      0.539628      0.582345      0.595634
  77   5 2439.1892    1.7311  1.4253 11.5771  0.0030  0.0167   0.0177   0.0466    0.0409   0.0000   442.3295     0.0723000       21.5104       1.10324      -2.90434     -0.855432      0.340579      0.468453      0.535644      0.569376      0.610936      0.640244
  77   6 2663.6490    2.5834  1.3934 12.3258  0.0000  0.0170   0.0259   0.0439    0.0414   0.0000   442.7865       3.00718       23.0016     -0.504698      -3.34880     -0.536204      0.323511      0.476881      0.518792      0.585261      0.607935      0.629306
  77   7 2883.1422    3.5249  1.3355 13.0544  0.0000  0.0158   0.0360   0.0437    0.0411   0.0000   443.1918       1.65712       21.9439      0.715050      -3.98081      -1.41462      0.313394      0.440341      0.498282      0.536370      0.580675      0.598624
  77   8 3095.8687    4.1517  1.3706 13.4613 -0.0000  0.0160   0.0420   0.0442    0.0391   0.0000   442.0964       3.02288       21.3785      -1.28373      -3.26302      0.210340      0.324675      0.453711      0.503153      0.564732      0.587013      0.609403
  77   9 3302.8927    3.7435  1.9422 13.1890 -0.0001  0.0195   0.0332   0.0550    0.0355   0.0000   444.2092       4.08192       19.9611     -0.134121     -0.187858      -1.47536      0.393478      0.537515      0.615466      0.679326      0.707723      0.755978
  77  10 3506.2664    2.6659  3.5407 12.6354 -0.0003  0.0308   0.0208   0.0851    0.0280   0.0000   442.9481       5.07491       20.2889      0.369285      -2.99095    -0.0843624      0.598701      0.853494      0.944895       1.06650       1.10447       1.16220
  77  11 3706.5030    2.1131  6.3718 12.0403  0.0000  0.0325   0.0068   0.0605    0.0064   0.0000   441.9426       2.98402       23.7456      -3.97872      -3.29894       14.9067      0.952675       1.02800       1.25425       1.32360       1.13503      0.948045
  78   1 1343.8257    0.1333  0.1166  9.4523  0.0000  0.0064   0.0052   0.0160    0.0146   0.0000   440.6450     -0.236905       21.8011      0.606490      -3.63147     -0.173654      0.137454      0.185288      0.225157      0.264923      0.275105      0.280747
  78   2 1680.7964    0.3380  0.3671  9.5725  0.0000  0.0084   0.0063   0.0218    0.0202   0.0000   441.7384     0.0978220       21.8667     -0.420474      -3.43138     -0.442428      0.176147      0.231911      0.257220      0.299581      0.320900      0.328616
  78   3 1955.6607    0.6672  0.7398  9.9989 -0.0000  0.0119   0.0088   0.0302    0.0328   0.0000   442.1465     -0.148487       21.9492      0.417415      -3.36948      0.526888      0.233131      0.317347      0.364307      0.397003      0.434515      0.454722
  78   4 2213.2607    1.1184  1.1268 10.7051  0.0000  0.0146   0.0124   0.0408    0.0427   0.0000   442.3229      0.979432       22.0255     -0.480191      -3.55347      0.420618      0.289425      0.405219      0.448985      0.505095      0.549465      0.544995
  78   5 2450.3813    1.7661  1.3890 11.6769  0.0000  0.0169   0.0182   0.0462    0.0400   0.0000   443.2980       1.51001       22.2228     -0.677519      -3.40672     -0.232143      0.335831      0.465580      0.531472      0.587703      0.622527      0.649727
  78   6 2675.9100    2.6307  1.3658 12.3802 -0.0000  0.0160   0.0263   0.0436    0.0404   0.0000   443.2533       2.22687       21.2269    -0.0874595      -2.41950     -0.439259      0.319653      0.432626      0.478891      0.539450      0.584393      0.595790
  78   7 2896.4168    3.6296  1.2565 13.1532  0.0000  0.0152   0.0380   0.0419    0.0424   0.0000   443.2425       2.53446       22.2262       1.16347      -4.17016      -1.14628      0.301127      0.420036      0.465620      0.522483      0.569223      0.601109
  78   8 3109.8744    4.2651  1.3661 13.5348  0.0000  0.0157   0.0430   0.0444    0.0385   0.0000   442.8368       3.95254       21.5037      0.909949      -2.14666      -1.11644      0.315095      0.441109      0.492046      0.534680      0.583474      0.592511
  78   9 3317.6536    3.6779  1.9875 13.2438  0.0000  0.0202   0.0325   0.0565    0.0344   0.0000   443.0924       3.53086       20.3467       1.50834     -0.931651     -0.567712      0.391085      0.546236      0.615297      0.681927      0.740076      0.756545
  78  10 3521.8456    2.8287  4.3933 12.4137  0.0030  0.0347   0.0114   0.0848    0.0096   0.0000   443.9425       3.99591       23.0241       2.98994      -3.13765      -2.33191      0.659565      0.943112       1.06480       1.16508       1.24797       1.29091
  79   1 1351.1884    0.1344  0.1203  9.4523  0.0000  0.0071   0.0051   0.0160    0.0146   0.0000   440.7038    -0.0871958       22.3734      0.218790      -3.96629     0.0493946      0.120353      0.192780      0.196671      0.236628      0.223940      0.254227
  79   2 1688.9693    0.3518  0.3524  9.5674  0.0000  0.0083   0.0066   0.0203    0.0204   0.0000   441.8406    0.00175334       22.4484     -0.175108      -3.27844      0.558634      0.163417      0.226490      0.246781      0.279659      0.315045      0.324409
  79   3 1964.9393    0.6734  0.8042 10.0403  0.0000  0.0124   0.0086   0.0331    0.0327   0.0000   442.5169    0.00145523       22.0769      0.270272      -4.03042      0.591872      0.243148      0.330910      0.377176      0.409738      0.435895      0.454024
  79   4 2223.6621    1.1365  1.1772 10.8404  0.0000  0.0156   0.0126   0.0419    0.0429   0.0000   442.3833       1.04801       21.6990      0.469405      -2.00837     0.0532237      0.295808      0.422352      0.472942      0.511128      0.573929      0.582474
  79   5 2461.5053    1.8133  1.4781 11.6144  0.0000  0.0166   0.0176   0.0478    0.0393   0.0000   442.9445       1.39927       21.9493     -0.326398      -2.63998     0.0617707      0.329802      0.446651      0.512304      0.561726      0.598014      0.627717
  79   6 2688.1279    2.6856  1.4116 12.4074 -0.0043  0.0167   0.0264   0.0443    0.0408   0.0000   442.9300       1.67092       21.1728     -0.192376      -3.83160     -0.293044      0.325043      0.462018      0.512589      0.565212      0.606989      0.628115
  79   7 2909.4869    3.7390  1.2791 13.2107  0.0000  0.0154   0.0387   0.0415    0.0431   0.0000   442.4298       2.23980       21.6061       2.06671      -3.02254      -2.35921      0.311122      0.436776      0.480960      0.515745      0.568257      0.594985
  79   8 3123.7852    4.1427  1.4921 13.3526  0.0000  0.0167   0.0393   0.0448    0.0392   0.0000   442.8196       2.88922       21.2523      0.874636      -2.63987      -1.99526      0.326319      0.459741      0.513126      0.576134      0.613267      0.625500
  79   9 3332.3581    3.5764  2.1556 13.1170 -0.0000  0.0205   0.0301   0.0595    0.0339   0.0000   443.2459       3.84189       20.8188      0.690282     -0.167178      0.202309      0.394637      0.546733      0.616612      0.679127      0.726024      0.758873
  79  10 3537.3513    2.5741  3.9294 12.6581 -0.0003  0.0331   0.0203   0.0959    0.0274   0.0000   443.7555       4.62665       20.5295      0.183346      -2.46756     -0.644137      0.621715      0.895965      0.998140       1.10757       1.16311       1.22121
  80   1 1358.4707    0.1329  0.1496  9.4753  0.0000  0.0072   0.0049   0.0191    0.0147   0.0000   440.7413      0.110740       22.4057      0.404631      -3.85913     -0.274817      0.140459      0.195742      0.213364      0.247224      0.261349      0.260488
  80   2 1697.0389    0.3595  0.4412  9.5309  0.0000  0.0093   0.0061   0.0241    0.0219   0.0000   441.8215     -0.161787       22.3906     -0.189784      -3.49290      0.105960      0.187952      0.251471      0.287585      0.313363      0.335229      0.350357
  80   3 1974.1630    0.6866  0.8193 10.0555  0.0000  0.0125   0.0087   0.0321    0.0332   0.0000   441.8413      0.787057       22.3838    -0.0439269      -3.40176      0.530352      0.240912      0.334380      0.368739      0.421172      0.457962      0.473222
  80   4 2233.9581    1.1679  1.2054 10.8345  0.0005  0.0153   0.0127   0.0423    0.0432   0.0000   442.1552       1.15827       22.1546     -0.335401      -3.41287      0.406764      0.297623      0.406653      0.465573      0.501746      0.546216      0.584134
  80   5 2472.5852    1.8583  1.4053 11.7203  0.0000  0.0166   0.0186   0.0454    0.0405   0.0000   442.7891      0.965318       22.3858     0.0753932      -2.82303     -0.421106      0.323138      0.447003      0.500093      0.554805      0.602362      0.608193
  80   6 2700.2252    2.7167  1.4257 12.4031 -0.0002  0.0158   0.0261   0.0448    0.0393   0.0000   442.9006       1.73654       21.0639     -0.488996      -1.06940    -0.0297607      0.310446      0.431566      0.471888      0.530662      0.574462      0.618591
  80   7 2922.5925    3.7644  1.2972 13.1782  0.0043  0.0150   0.0378   0.0412    0.0419   0.0000   443.0403       2.68220       22.1609      0.899712      -1.81686     -0.398061      0.293452      0.406579      0.448826      0.504938      0.558098      0.577726
  80   8 3137.6146    4.1300  1.4646 13.5327  0.0000  0.0167   0.0408   0.0457    0.0384   0.0000   443.3327       3.24667       21.8377      0.659659      -2.39343     -0.553374      0.332438      0.451338      0.505020      0.562572      0.599515      0.627175
  80   9 3346.9908    3.4658  2.2076 13.1375 -0.0000  0.0213   0.0295   0.0601    0.0327   0.0000   442.9566       2.83788       19.2643       1.35132      0.287345      -1.01439      0.402111      0.577067      0.636884      0.710622      0.755984      0.791916
  80  10 3552.7771    2.5660  4.1774 12.6195 -0.0001  0.0351   0.0206   0.0998    0.0283   0.0000   442.2610       3.61680       19.9977    -0.0996805      -1.06688     -0.168585      0.649168      0.926135       1.04947       1.15489       1.24002       1.27179
  80  11 3755.1558    1.7323  6.1786 12.3183 -0.0071  0.0617   0.0067   0.1480    0.0112   0.0000   441.9318       4.08493       23.7915       3.37047      -3.27996      0.567340       1.09140       1.61411       1.75267       1.98820       2.03066       2.13184
  81   1 1365.7062    0.1324  0.1260  9.4623  0.0000  0.0072   0.0051   0.0159    0.0145   0.0000   440.5593     -0.127471       22.1888     -0.367476      -4.01771      0.173640      0.169225      0.228984      0.251942      0.267549      0.284041      0.264763
  81   2 1705.0543    0.3659  0.4405  9.5681  0.0000  0.0093   0.0062   0.0239    0.0215   0.0000   441.6759     -0.171022       21.9721     0.0340308      -4.03493    -0.0383649      0.182445      0.245943      0.272857      0.305095      0.319434      0.346180
  81   3 1983.2789    0.6977  0.8974  9.9884  0.0000  0.0132   0.0085   0.0346    0.0355   0.0000   442.3115      0.944882       21.9110     -0.126300      -4.32300     -0.567409      0.246763      0.346511      0.397213      0.428017      0.470573      0.488536
  81   4 2244.2053    1.1551  1.2434 10.9784  0.0003  0.0158   0.0126   0.0440    0.0380   0.0000   442.9320      0.212171       21.7564      0.981722      -4.06215      0.848971      0.311050      0.427141      0.484338      0.537796      0.582613      0.618214
  81   5 2483.5491    1.8540  1.4965 11.7442  0.0000  0.0169   0.0180   0.0485    0.0374   0.0000   442.4843      0.571539       22.3072       1.26082      -2.99253      -1.86106      0.323136      0.444874      0.500648      0.563060      0.590684      0.615053
  81   6 2712.3655    2.7835  1.4322 12.4625  0.0000  0.0163   0.0267   0.0445    0.0390   0.0000   443.6505       1.81404       20.8836       1.17399      -2.05628      -1.27501      0.302615      0.430907      0.488117      0.539200      0.567665      0.601872
  81   7 2935.5323    3.7993  1.3365 13.2067  0.0000  0.0155   0.0379   0.0424    0.0401   0.0000   443.0196       3.47902       22.0491     -0.260055      -2.26529      0.338688      0.291472      0.411472      0.445327      0.503080      0.526074      0.552801
  81   8 3151.3224    4.2764  1.4770 13.3915  0.0000  0.0164   0.0403   0.0434    0.0397   0.0000   441.9953       2.91874       22.6569       1.08610      -3.35457     -0.190402      0.313360      0.429785      0.482706      0.540685      0.580052      0.595463
  81   9 3361.5332    3.3892  2.3814 13.0694  0.0000  0.0220   0.0275   0.0629    0.0304   0.0000   443.5120       3.80537       19.3695       1.10163     -0.407954     0.0367246      0.409428      0.579397      0.647816      0.711877      0.766692      0.802082
  81  10 3568.0397    2.5149  4.4380 12.6260  0.0007  0.0370   0.0120   0.0946    0.0131   0.0000   442.7310       4.26290       19.6962       1.34161      0.329589      -2.06680      0.688671      0.961875       1.07677       1.19707       1.25638       1.31882
  82   1 1372.8987    0.1463  0.1404  9.4781  0.0000  0.0066   0.0050   0.0155    0.0145   0.0000   440.9726     -0.267871       22.0567     -0.147121      -3.37238     0.0193267      0.131415      0.182235      0.203449      0.217658      0.250004      0.252422
  82   2 1712.9677    0.3651  0.4573  9.5663  0.0000  0.0095   0.0061   0.0241    0.0217   0.0000   441.7448    -0.0897222       22.0747   -0.00282727      -3.74023     -0.804651      0.188053      0.257847      0.285626      0.314164      0.347572      0.370300
  82   3 1992.4213    0.7127  0.9403  9.9887  0.0000  0.0131   0.0084   0.0359    0.0357   0.0000   442.2115      0.516360       22.1093     -0.808326      -2.68544      0.819569      0.246925      0.334682      0.388137      0.421955      0.452072      0.471167
  82   4 2254.3412    1.1965  1.2998 10.9581  0.0063  0.0159   0.0126   0.0439    0.0402   0.0000   442.2108      0.667481       22.8256      0.743326      -3.36892     -0.838868      0.307249      0.425511      0.480866      0.537693      0.562332      0.591998
  82   5 2494.4073    1.8794  1.5343 11.8602 -0.0001  0.0176   0.0184   0.0486    0.0364   0.0000   442.7246       1.42482       22.4182      0.537815     -0.888428      -1.37997      0.332959      0.458651      0.522946      0.562185      0.611815      0.617040
  82   6 2724.2886    2.7973  1.3147 12.7713  0.0003  0.0157   0.0284   0.0437    0.0368   0.0000   442.6952       1.56949       21.5319      0.157782      -3.46335    -0.0533004      0.293797      0.410840      0.460840      0.519271      0.538758      0.568946
  82   7 2948.4514    3.8322  1.3002 13.2812  0.0000  0.0151   0.0386   0.0421    0.0404   0.0000   442.5869       2.40392       22.1881      0.453792      -2.44910     -0.657451      0.286231      0.393591      0.442844      0.488112      0.520461      0.544833
  82   8 3165.0024    4.1731  1.4741 13.5444 -0.0000  0.0164   0.0403   0.0461    0.0375   0.0000   443.6452       3.01064       22.0405       2.15840     -0.687726      -1.95169      0.309740      0.429914      0.483246      0.531341      0.569427      0.586266
  82   9 3376.0106    3.3689  2.6132 12.9930  0.0001  0.0228   0.0261   0.0658    0.0301   0.0000   443.1848       5.64812       20.4885      0.208960      0.938868     -0.509635      0.421085      0.589787      0.660648      0.733765      0.777419      0.813304
  82  10 3583.3195    2.2607  4.2809 12.7144 -0.0003  0.0390   0.0216   0.1139    0.0300   0.0000   444.9925       4.65035       17.5387      0.266748    -0.0949203      -1.46869      0.691451       1.00658       1.09592       1.25190       1.30454       1.35829
  83   2 1720.8078    0.3797  0.4424  9.5776 -0.0000  0.0094   0.0063   0.0219    0.0218   0.0000   440.9832    -0.0688242       22.5146      0.591543      -3.30494     -0.188617      0.178418      0.238727      0.280691      0.307321      0.352855      0.346881
  83   3 2001.4362    0.7400  0.8974  9.9919  0.0000  0.0127   0.0087   0.0338    0.0366   0.0000   442.1284     -0.159497       22.4224      0.835351      -3.59911      0.353518      0.233027      0.320531      0.356881      0.400038      0.420419      0.436241
  83   4 2264.4210    1.2341  1.2964 10.9502  0.0043  0.0157   0.0130   0.0443    0.0416   0.0000   442.4118       1.07378       22.3200      0.388262      -3.78526     -0.237464      0.297121      0.401974      0.465579      0.506298      0.543906      0.562823
  83   5 2505.2268    1.9472  1.5237 11.7786  0.0000  0.0170   0.0186   0.0477    0.0385   0.0000   442.2544       1.33035       22.3228      0.612641      -2.64231     -0.640890      0.318702      0.436153      0.488147      0.541524      0.579889      0.619531
  83   6 2736.2166    2.8750  1.3673 12.6995  0.0033  0.0157   0.0286   0.0432    0.0388   0.0000   442.7900       2.19638       21.4521      0.830148      -2.54343     -0.763965      0.292986      0.410066      0.460904      0.506169      0.538489      0.561288
  83   7 2961.2709    3.9031  1.3547 13.2791  0.0039  0.0150   0.0381   0.0424    0.0394   0.0000   442.4727       1.73218       21.9626       1.54993      -3.44958     -0.211935      0.286222      0.398734      0.446393      0.502142      0.536932      0.547170
  83   8 3178.5361    4.1555  1.5550 13.4049  0.0000  0.0167   0.0385   0.0461    0.0371   0.0000   443.0397       2.90413       21.6800     -0.273957      -3.24702     -0.647012      0.315135      0.434493      0.488323      0.529246      0.574564      0.598906
  83   9 3390.4137    3.2157  2.5373 13.1200  0.0000  0.0244   0.0268   0.0675    0.0291   0.0000   443.7785       4.79157       19.6078    -0.0709570     -0.113767      -1.67337      0.421617      0.627976      0.675799      0.750838      0.800963      0.838530
  84   1 1387.0988    0.1396  0.1714  9.4083  0.0000  0.0077   0.0046   0.0186    0.0145   0.0000   440.3916     -0.222316       22.4256    -0.0850991      -4.21697     0.0383011      0.148791      0.225426      0.238209      0.275431      0.290446      0.299824
  84   2 1728.5682    0.3968  0.4693  9.5152  0.0000  0.0092   0.0063   0.0233    0.0225   0.0000   441.3991     -0.178507       22.1593     -0.510433      -3.28560      0.263683      0.180980      0.238643      0.287735      0.306253      0.344172      0.365593
  84   3 2010.4594    0.7293  0.8921 10.1642  0.0000  0.0132   0.0088   0.0337    0.0335   0.0000   441.8103      0.320061       22.5751      0.735528      -3.76257      0.263241      0.246638      0.333827      0.375785      0.417929      0.443069      0.461049
  84   4 2274.3696    1.2603  1.3432 10.8908  0.0000  0.0163   0.0127   0.0433    0.0408   0.0000   442.8638      0.302600       22.6955     -0.485017      -3.17617     -0.286983      0.294806      0.424422      0.473590      0.513063      0.567959      0.582790
  84   5 2515.9668    1.9595  1.4655 11.9667 -0.0038  0.0175   0.0194   0.0462    0.0354   0.0000   442.4296      0.829158       21.7221      0.502910      -2.27101      0.280457      0.318790      0.451952      0.503022      0.558917      0.601406      0.627024
  84   6 2748.1249    2.9357  1.4002 12.6713  0.0005  0.0158   0.0286   0.0447    0.0391   0.0000   443.0979       2.20634       22.7876     -0.314675      -3.41759     -0.717003      0.293734      0.403263      0.460254      0.498882      0.547154      0.566758
  84   7 2973.9998    3.9840  1.3324 13.3350  0.0002  0.0154   0.0393   0.0416    0.0397   0.0000   443.2387       2.85740       22.3924     -0.196341      -2.80052      0.671691      0.284256      0.388094      0.451757      0.488755      0.525183      0.553027
  84   8 3192.0062    4.0791  1.6533 13.3643  0.0000  0.0172   0.0370   0.0484    0.0365   0.0000   442.7302       2.58889       21.9327       1.07245      -2.52525      -1.19117      0.322270      0.438659      0.501975      0.547546      0.588276      0.610170
  84   9 3404.7590    3.1854  3.0177 12.8990  0.0000  0.0254   0.0242   0.0732    0.0280   0.0000   443.6054       2.33995       19.5878      0.977924      0.407654     -0.890466      0.454433      0.643880      0.715378      0.795251      0.834451      0.870459
  85   1 1394.1355    0.1471  0.1434  9.3935 -0.0000  0.0062   0.0049   0.0169    0.0144   0.0000   440.7786     -0.413002       22.1312    -0.0737088      -3.56574    -0.0693997      0.109159      0.157540      0.173188      0.188990      0.208160      0.212860
  85   2 1736.2593    0.3967  0.4886  9.5557  0.0000  0.0097   0.0062   0.0238    0.0227   0.0000   441.7585      0.370602       22.0961     0.0847197      -3.22934      0.236813      0.182009      0.236246      0.276557      0.306799      0.328805      0.342584
  85   3 2019.3824    0.7749  0.9271 10.0853  0.0000  0.0128   0.0089   0.0344    0.0356   0.0000   442.0998      0.495426       22.8709     -0.280719      -3.89172     -0.227831      0.225884      0.315607      0.353059      0.393005      0.397838      0.429433
  85   4 2284.2558    1.2627  1.3178 11.0670  0.0000  0.0165   0.0131   0.0442    0.0382   0.0000   442.2629      0.790549       20.9171    -0.0564511      -3.75184     -0.208294      0.294194      0.428430      0.471774      0.529421      0.577256      0.594159
  85   5 2526.6585    2.0281  1.5055 11.8688  0.0000  0.0170   0.0193   0.0461    0.0377   0.0000   443.2925       1.33076       20.8021     -0.163909      -2.10521      0.232118      0.300660      0.421135      0.480204      0.525980      0.567153      0.578015
  85   6 2759.9119    3.0362  1.4182 12.5683  0.0067  0.0152   0.0284   0.0439    0.0404   0.0000   443.2903       1.44187       21.5476      0.891108      -3.57499     -0.435129      0.274190      0.385316      0.429465      0.477874      0.498890      0.526187
  85   7 2986.6637    4.0587  1.3645 13.1749  0.0000  0.0150   0.0383   0.0412    0.0409   0.0000   442.7140       2.88207       22.2923      0.512132      -2.76216     -0.579137      0.266914      0.378365      0.423197      0.464277      0.488367      0.509771
  85   8 3205.4592    4.0083  1.6587 13.4292 -0.0000  0.0172   0.0369   0.0499    0.0356   0.0000   443.4858       2.73199       21.3321      0.358195      -3.15267     -0.219079      0.323138      0.444154      0.502561      0.553655      0.604176      0.622937
  85   9 3418.9313    3.0734  3.0475 12.9143 -0.0000  0.0260   0.0234   0.0749    0.0271   0.0000   444.0130       3.97511       19.3938       1.53602     -0.516302      -1.77218      0.451794      0.634167      0.723032      0.799655      0.847442      0.874640
  86   1 1401.1115    0.1507  0.2037  9.3850  0.0000  0.0083   0.0046   0.0200    0.0148   0.0000   440.4778      0.165051       22.2643     -0.249544      -3.09324     -0.622511      0.151892      0.215299      0.235190      0.254812      0.287517      0.295605
  86   2 1743.8950    0.4212  0.5046  9.4871 -0.0000  0.0095   0.0064   0.0244    0.0237   0.0000   441.3394    -0.0160537       22.2078      0.452849      -4.02889      0.238184      0.167865      0.234855      0.274536      0.287724      0.319838      0.339547
  86   3 2028.2001    0.7813  0.9426 10.0510  0.0000  0.0129   0.0089   0.0339    0.0368   0.0000   442.2118      0.490602       21.8644     -0.540030      -2.63407      0.382352      0.235875      0.328010      0.373387      0.400092      0.447339      0.468527
  86   4 2294.0517    1.3203  1.3944 10.9876 -0.0000  0.0165   0.0130   0.0444    0.0385   0.0000   442.9606     0.0354966       22.1502      0.693070      -2.52516     -0.314616      0.293259      0.410239      0.464659      0.508363      0.554689      0.570913
  86   5 2537.2938    2.0647  1.4720 11.9863 -0.0001  0.0170   0.0200   0.0464    0.0374   0.0000   442.7597       1.37025       23.0715      0.279622      -3.34989      -1.49662      0.301913      0.428574      0.476685      0.528692      0.570291      0.590516
  86   6 2771.6381    3.0746  1.3600 12.7183  0.0000  0.0155   0.0298   0.0423    0.0387   0.0000   442.8871       1.85283       21.4364      0.295385      -1.92517      -1.13872      0.276871      0.390951      0.432280      0.481973      0.524578      0.548142
  86   7 2999.2035    4.0868  1.3858 13.2106  0.0000  0.0153   0.0387   0.0413    0.0409   0.0000   442.2528       3.18528       21.7583       1.19034      -3.61374     -0.734515      0.280134      0.390283      0.446028      0.486127      0.531464      0.550085
  86   8 3218.8300    4.0081  1.7054 13.4037  0.0000  0.0174   0.0362   0.0505    0.0344   0.0000   443.5223       3.18402       20.9740      0.816041      -2.80631     -0.571112      0.319493      0.438862      0.503922      0.552388      0.591330      0.621232
  86   9 3433.1852    3.0800  3.2102 12.8463  0.0000  0.0267   0.0238   0.0772    0.0281   0.0000   444.0100       3.55483       19.2264      0.134655     -0.152544      -1.36337      0.469556      0.667011      0.730001      0.833869      0.867090      0.920501
  87   1 1408.0390    0.1561  0.1732  9.3820  0.0000  0.0068   0.0047   0.0163    0.0145   0.0000   440.7636     -0.193980       22.1775      0.412477      -3.85845      0.151645      0.130761      0.173340      0.188611      0.215258      0.235532      0.254195
  87   2 1751.4580    0.4098  0.5480  9.5055  0.0000  0.0105   0.0061   0.0261    0.0238   0.0000   441.1079     -0.371223       22.3753      0.396454      -4.01235    -0.0476765      0.183298      0.252360      0.284633      0.312456      0.347774      0.359004
  87   3 2037.0572    0.7928  0.9935 10.1393  0.0000  0.0136   0.0090   0.0355    0.0367   0.0000   442.3907      0.794195       22.6664     0.0680872      -2.77836      0.483243      0.246014      0.337994      0.389911      0.426957      0.462608      0.470768
  87   4 2303.8130    1.3378  1.3515 11.0491  0.0000  0.0161   0.0133   0.0437    0.0383   0.0000   442.4605      0.322977       22.5086      0.670722      -2.70539      -1.24107      0.285261      0.401590      0.451831      0.503213      0.539386      0.551243
  87   5 2547.8387    2.0975  1.5140 11.9348  0.0000  0.0166   0.0196   0.0473    0.0368   0.0000   442.8159       2.33538       21.6109     -0.182175      -2.22315      0.463110      0.291375      0.401467      0.461777      0.518274      0.544613      0.567976
  87   6 2783.3039    3.1003  1.4505 12.6338  0.0000  0.0160   0.0288   0.0432    0.0394   0.0000   443.3927       2.05690       21.2414       1.37177      -2.46165   -0.00963901      0.281510      0.401151      0.444956      0.487739      0.536435      0.554785
  87   7 3011.7567    4.0580  1.3780 13.3201 -0.0001  0.0154   0.0385   0.0416    0.0377   0.0000   442.2011       2.07520       22.7746     0.0725225      -3.71311      0.319459      0.272381      0.384505      0.422831      0.483385      0.495921      0.522404
  87   8 3232.0786    3.9308  1.6919 13.4495  0.0000  0.0176   0.0358   0.0500    0.0332   0.0000   442.4769       3.43146       21.6249       1.18443      -4.15435      0.126864      0.315812      0.430074      0.495217      0.538173      0.584119      0.608966
  87   9 3447.2355    2.9032  3.0990 12.9674 -0.0000  0.0272   0.0240   0.0793    0.0264   0.0000   443.6395       3.23596       20.2691       1.70210     -0.321034      -1.58203      0.468418      0.661715      0.753685      0.828443      0.889809      0.934395
  88   1 1414.9204    0.1574  0.1851  9.3622  0.0017  0.0069   0.0046   0.0184    0.0145   0.0000   440.6879     -0.183060       21.8349    -0.0292225      -3.68299     0.0258658      0.123262      0.171548      0.191630      0.221626      0.221712      0.237713
  88   2 1758.9210    0.4250  0.5256  9.5396  0.0000  0.0099   0.0063   0.0241    0.0237   0.0000   441.5912     0.0500916       22.3303     0.0629937      -3.63170     -0.358969      0.178282      0.239467      0.280060      0.298480      0.314196      0.336051
  88   3 2045.8291    0.7878  0.9550 10.2311  0.0000  0.0137   0.0091   0.0353    0.0349   0.0000   442.1226    -0.0189406       22.6429      0.325609      -3.30670     -0.883686      0.234311      0.326276      0.368761      0.415343      0.441765      0.456494
  88   4 2313.4533    1.3892  1.4136 11.0177 -0.0000  0.0165   0.0135   0.0440    0.0403   0.0000   442.6883      0.332631       22.4387     -0.752976      -2.53238     -0.486516      0.285321      0.401118      0.447750      0.491933      0.529819      0.557542
  88   5 2558.3394    2.0947  1.5346 11.9984 -0.0037  0.0173   0.0198   0.0473    0.0350   0.0000   442.9556       1.39776       22.4258    0.00114094      -3.15661      0.102688      0.301446      0.421836      0.482513      0.529115      0.578717      0.592210
  88   6 2794.8733    3.1560  1.4087 12.7297  0.0000  0.0157   0.0297   0.0426    0.0384   0.0000   442.7851       1.61537       21.1573     0.0321541      -2.30843     -0.502693      0.275455      0.386712      0.425939      0.468395      0.526901      0.528610
  88   7 3024.0957    4.0753  1.4066 13.3309 -0.0048  0.0155   0.0385   0.0430    0.0365   0.0000   442.8241       3.05787       22.5532      0.255322      -2.64159     -0.482620      0.280574      0.388103      0.439726      0.473846      0.512752      0.520885
  88   8 3245.2423    3.9367  1.8758 13.2850  0.0000  0.0180   0.0332   0.0523    0.0320   0.0000   442.6995       3.87838       21.9253       1.27865      -1.43901      -1.38445      0.315140      0.433619      0.492994      0.546134      0.574295      0.600714
  88   9 3461.2535    2.8817  3.2981 12.8758  0.0000  0.0289   0.0237   0.0818    0.0271   0.0000   443.8913       3.10346       20.2383      0.754183      0.612552      -2.59720      0.475014      0.698223      0.760931      0.860070      0.879770      0.930579
  89   1 1421.7332    0.1664  0.2054  9.3471 -0.0001  0.0076   0.0046   0.0191    0.0146   0.0000   440.6112     0.0895488       22.0606     -0.169410      -3.38563     -0.105559      0.125852      0.198614      0.208768      0.240229      0.259371      0.276539
  89   2 1766.3411    0.4386  0.5465  9.5465  0.0002  0.0098   0.0064   0.0254    0.0238   0.0000   440.9068     -0.424830       21.7739      0.104382      -4.18183      0.715880      0.182865      0.255353      0.287629      0.326019      0.348422      0.360513
  89   3 2054.5534    0.8199  1.0293 10.1184  0.0000  0.0138   0.0090   0.0353    0.0381   0.0000   441.8893      0.182775       22.1489     -0.369334      -3.17183     0.0893825      0.242758      0.334453      0.379264      0.418726      0.445451      0.469312
  89   4 2322.9965    1.3723  1.4566 11.1064  0.0000  0.0168   0.0134   0.0461    0.0374   0.0000   441.7598      0.686561       22.6106     -0.442111      -3.39712      0.409444      0.286463      0.397464      0.454944      0.499794      0.539632      0.559442
  89   5 2568.7344    2.1645  1.5424 11.9387 -0.0030  0.0171   0.0201   0.0461    0.0375   0.0000   442.8418       1.33670       22.5789      0.178821      -3.78442    -0.0240245      0.294605      0.416008      0.460478      0.513522      0.560349      0.585447
  89   6 2806.4137    3.1826  1.4128 12.8094 -0.0005  0.0161   0.0300   0.0423    0.0375   0.0000   443.2815       1.55924       21.7872      0.169036      -2.51332      -1.10869      0.270460      0.389417      0.432140      0.474518      0.501626      0.524116
  89   7 3036.4329    4.0977  1.4381 13.3032 -0.0000  0.0156   0.0382   0.0437    0.0379   0.0000   442.8923       2.03628       22.0439      0.840564      -2.69255     -0.378688      0.267583      0.381043      0.416722      0.469475      0.496309      0.519761
  89   8 3258.4123    3.9274  1.8326 13.3211 -0.0000  0.0181   0.0342   0.0520    0.0339   0.0000   443.1356       3.25640       22.7327       2.06785      -1.48882     -0.818694      0.314047      0.448114      0.491567      0.546729      0.585939      0.622912
  89   9 3475.2054    2.8254  3.5478 12.8984  0.0001  0.0299   0.0235   0.0886    0.0264   0.0000   444.1640       2.95464       18.8285       1.70139     -0.758577      -3.36463      0.501903      0.714021      0.799866      0.901157      0.929861      0.985899
  90   1 1428.5078    0.1713  0.1932  9.3026 -0.0001  0.0068   0.0046   0.0172    0.0146   0.0000   440.4813     0.0521907       22.0877     -0.368374      -3.52708     -0.492466      0.118962      0.170476      0.187369      0.203339      0.228810      0.234759
  90   2 1773.7021    0.4468  0.5297  9.5981  0.0000  0.0094   0.0066   0.0247    0.0237   0.0000   441.2166     -0.300776       22.3210     -0.234556      -3.58566     -0.168818      0.164558      0.225846      0.244292      0.288201      0.305033      0.306035
  90   3 2063.1826    0.8257  1.0216 10.1989 -0.0000  0.0137   0.0092   0.0360    0.0374   0.0000   442.1224     0.0271299       22.2532     -0.106226      -2.69468     -0.263302      0.229852      0.319142      0.357467      0.403637      0.423814      0.445618
  90   4 2332.4965    1.3875  1.4400 11.2161  0.0000  0.0167   0.0135   0.0466    0.0353   0.0000   442.3412      0.916556       22.5703      0.268532      -2.91941     -0.846234      0.280955      0.395907      0.446997      0.486848      0.544119      0.553473
  90   5 2579.1330    2.2151  1.6155 12.0101  0.0055  0.0170   0.0201   0.0476    0.0366   0.0000   442.9347      0.686492       22.2101      0.235271      -3.72714     -0.188894      0.287840      0.402703      0.456830      0.490758      0.545166      0.556918
  90   6 2817.8419    3.3011  1.3563 12.8897  0.0000  0.0154   0.0313   0.0402    0.0371   0.0000   443.4287       2.31261       21.5805     -0.454196      -2.89046     0.0284054      0.267102      0.370072      0.424410      0.470858      0.494345      0.521391
  90   7 3048.7148    4.1759  1.4204 13.3231  0.0052  0.0150   0.0390   0.0426    0.0391   0.0000   442.8066       2.13285       22.2121      0.370170      -3.35578      0.381722      0.256439      0.354803      0.397851      0.445832      0.472353      0.500043
  90   8 3271.3723    3.8008  1.8804 13.3131  0.0000  0.0182   0.0326   0.0539    0.0321   0.0000   443.2552       3.61901       21.5096     -0.257682      -2.41114      -1.74424      0.313888      0.427972      0.486151      0.531228      0.571515      0.596915
  90   9 3489.0159    2.6997  3.5797 12.8102 -0.0027  0.0308   0.0222   0.0901    0.0287   0.0000   444.4350       3.51649       19.6247    -0.0733940     -0.888087      -5.03654      0.501751      0.719517      0.807081      0.896131      0.937008       1.00244
  91   1 1435.2535    0.1654  0.2046  9.3356  0.0000  0.0071   0.0045   0.0180    0.0145   0.0000   440.2127     -0.387763       22.3423      0.175792      -3.50509     -0.796292      0.127650      0.169929      0.200516      0.206126      0.233030      0.245618
  91   2 1780.9775    0.4401  0.5889  9.5848  0.0000  0.0109   0.0063   0.0262    0.0245   0.0000   440.9784     -0.133363       21.9590      0.268978      -3.48491    -0.0642421      0.175168      0.245592      0.269870      0.307762      0.311428      0.332222
  91   3 2071.7905    0.8376  1.1097 10.3046  0.0000  0.0145   0.0092   0.0406    0.0367   0.0000   442.1006     0.0848532       22.0917      0.348849      -3.54733     -0.441116      0.241091      0.337167      0.381578      0.417353      0.446040      0.469911
  91   4 2341.9462    1.4479  1.4339 11.1998  0.0000  0.0164   0.0140   0.0449    0.0380   0.0000   442.5245      0.666765       21.9544      0.652762      -3.21606     -0.132414      0.284881      0.386904      0.443406      0.479597      0.520722      0.543631
  91   5 2589.4741    2.2119  1.6138 12.1569  0.0062  0.0174   0.0204   0.0482    0.0340   0.0000   442.5767       1.05597       22.3228      0.386062      -2.56526      0.163913      0.292037      0.408355      0.469453      0.510681      0.543852      0.569381
  91   6 2829.2806    3.3149  1.3550 12.9525 -0.0000  0.0150   0.0316   0.0420    0.0359   0.0000   442.4013       1.52317       21.9964       1.26723      -2.44435      -1.32806      0.256904      0.355194      0.400478      0.445839      0.471750      0.491443
  91   7 3060.8958    4.1818  1.4200 13.3804  0.0000  0.0150   0.0387   0.0431    0.0362   0.0000   443.5149       2.61719       22.7183       1.51383      -2.33633      -1.15805      0.258909      0.359601      0.402502      0.445082      0.480899      0.496006
  91   8 3284.3859    3.7133  2.0651 13.2556  0.0000  0.0198   0.0308   0.0554    0.0307   0.0000   443.0414       3.32679       19.9643       1.21061      -2.49656      -1.57328      0.321700      0.462210      0.508521      0.577802      0.607786      0.644045
  92   1 1441.9451    0.1703  0.2063  9.3092  0.0000  0.0075   0.0045   0.0174    0.0145   0.0000   440.3751    -0.0672106       22.2237    -0.0784494      -3.19624    -0.0755014      0.128901      0.156397      0.192769      0.205390      0.224110      0.237653
  92   2 1788.2017    0.4549  0.6043  9.5943  0.0000  0.0106   0.0063   0.0261    0.0248   0.0000   441.2859     0.0544091       22.1621      0.261784      -4.03685     -0.148457      0.177751      0.245452      0.278852      0.319344      0.344254      0.356978
  92   3 2080.3274    0.8542  1.0443 10.2457  0.0000  0.0141   0.0094   0.0367    0.0384   0.0000   442.2623       1.05362       22.1503      0.297894      -3.23615     -0.288048      0.230399      0.331942      0.363342      0.416571      0.447048      0.462648
  92   4 2351.2353    1.4535  1.4791 11.2203  0.0000  0.0165   0.0139   0.0457    0.0361   0.0000   442.3719      0.902812       22.2512     -0.358266      -2.44595    -0.0956318      0.281961      0.389595      0.437593      0.489524      0.525388      0.558708
  92   5 2599.7355    2.3025  1.5435 12.1227  0.0002  0.0165   0.0209   0.0462    0.0346   0.0000   443.0641       1.02543       22.4586       1.12040      -2.42962     -0.315504      0.273757      0.388570      0.430801      0.483793      0.514612      0.535099
  92   6 2840.5771    3.4312  1.4505 12.7523  0.0000  0.0153   0.0304   0.0410    0.0383   0.0000   443.1299       2.10179       21.6528     -0.375929      -2.24541     -0.485571      0.255194      0.357784      0.401916      0.444835      0.470347      0.492254
  92   7 3073.0030    4.1008  1.4867 13.3728  0.0000  0.0156   0.0373   0.0441    0.0350   0.0000   442.8264       2.73687       22.4034      0.949127      -4.10512      -1.54240      0.264972      0.369355      0.416819      0.448197      0.489195      0.510560
  92   8 3297.3220    3.6787  2.0221 13.3595  0.0000  0.0197   0.0318   0.0570    0.0307   0.0000   443.1386       3.65645       22.5966      0.144848      -1.63786     -0.798315      0.324889      0.460931      0.518385      0.584919      0.613940      0.638324
  93   1 1448.5746    0.1832  0.2040  9.3361  0.0000  0.0066   0.0047   0.0168    0.0145   0.0000   440.4381   -0.00339988       22.2211     0.0702947      -3.66639    0.00727626      0.112893      0.145929      0.177216      0.186182      0.204065      0.207886
  93   2 1795.3827    0.4809  0.6064  9.5245  0.0000  0.0104   0.0064   0.0256    0.0262   0.0000   441.1076     -0.425457       22.1958      0.120035      -3.60701    -0.0291264      0.164662      0.233345      0.261837      0.284790      0.310731      0.321697
  93   3 2088.8345    0.8644  1.1075 10.3336  0.0000  0.0143   0.0093   0.0391    0.0364   0.0000   441.7513      0.180928       22.2674     -0.249724      -3.30398      -1.26137      0.233512      0.334904      0.358723      0.415259      0.432867      0.452394
  93   4 2360.5685    1.4949  1.4497 11.4001  0.0000  0.0167   0.0147   0.0465    0.0357   0.0000   442.9889      0.935843       20.9547      -1.04196      -2.93930      0.673940      0.272397      0.379587      0.438127      0.479169      0.506485      0.522501
  93   5 2609.9733    2.3486  1.5411 12.2152  0.0000  0.0165   0.0215   0.0467    0.0352   0.0000   442.7048       1.34925       22.2397      0.302849      -2.13952     -0.382106      0.275436      0.382988      0.427249      0.474807      0.511810      0.532727
  93   6 2851.8263    3.3348  1.4031 13.0187 -0.0060  0.0156   0.0312   0.0433    0.0341   0.0000   442.8969       1.86046       21.8977      0.597557      -3.77992      0.159687      0.257173      0.363229      0.410874      0.445981      0.484024      0.490210
  93   7 3085.0225    4.2676  1.5371 13.2670 -0.0000  0.0156   0.0370   0.0430    0.0370   0.0000   443.6218       2.64994       22.1825       1.70051      -1.60577      0.224066      0.258210      0.361092      0.416782      0.449925      0.480382      0.501525
  93   8 3310.1545    3.6175  2.1589 13.2506  0.0002  0.0200   0.0299   0.0579    0.0303   0.0000   443.1852       3.35874       21.7155      0.223574      -1.72810      -1.49744      0.325103      0.463226      0.513977      0.577197      0.627259      0.643852
  93   9 3530.2463    2.6171  3.9946 12.6182 -0.0403  0.0353   0.0173   0.0934    0.0272   0.0000   443.4930       3.19661       19.4976      -1.06039      -2.47803      -1.15685      0.548373      0.800234      0.875052       1.00269       1.02798       1.09262
  94   1 1455.1430    0.1792  0.2248  9.3228  0.0000  0.0074   0.0046   0.0190    0.0147   0.0000   440.3182    -0.0892516       21.8045     0.0601598      -3.76315     0.0879385      0.133542      0.181563      0.192339      0.232653      0.263996      0.249720
  94   2 1802.5025    0.4779  0.6121  9.6074  0.0000  0.0103   0.0065   0.0259    0.0250   0.0000   440.8538     -0.404898       22.2033     0.0517135      -3.44067      0.367225      0.170307      0.237861      0.271552      0.303309      0.331861      0.340011
  94   3 2097.3127    0.9048  1.1575 10.2609 -0.0000  0.0145   0.0094   0.0395    0.0395   0.0000   442.2356     0.0764269       22.0031      0.851114      -2.38343     -0.211208      0.230450      0.322138      0.368356      0.404432      0.436516      0.449802
  94   4 2369.7374    1.5311  1.4530 11.4321  0.0001  0.0164   0.0147   0.0456    0.0345   0.0000   442.1695       1.14511       21.8394      0.584893      -2.61278     -0.871548      0.273738      0.370623      0.416845      0.466309      0.498245      0.518163
  94   5 2620.0840    2.3778  1.5711 12.1886  0.0000  0.0165   0.0216   0.0463    0.0360   0.0000   443.0715       1.76683       22.2119      0.741576      -2.87454     -0.567648      0.277181      0.380999      0.432956      0.474063      0.510831      0.531628
  94   6 2863.0192    3.4681  1.4335 12.9226  0.0000  0.0150   0.0315   0.0429    0.0367   0.0000   443.0540       2.40266       22.5249      0.164953      -4.23369      -1.47209      0.250780      0.347676      0.391360      0.434339      0.459706      0.492941
  94   7 3097.0405    4.2020  1.4643 13.4183 -0.0052  0.0157   0.0379   0.0430    0.0345   0.0000   442.7748       1.48604       21.7779      0.687170      -3.78131     -0.100150      0.257173      0.366269      0.405414      0.448168      0.490722      0.499658
  94   8 3322.8773    3.6075  2.2015 13.2481  0.0000  0.0203   0.0294   0.0584    0.0295   0.0000   443.7029       3.31696       21.7398      0.752750     -0.409061      0.144481      0.325129      0.458662      0.516558      0.575067      0.610196      0.637231
  95   1 1461.6912    0.1860  0.2261  9.2779  0.0000  0.0073   0.0045   0.0176    0.0147   0.0000   440.2831     -0.503279       22.1050      0.259449      -3.59182     -0.235235      0.121397      0.173873      0.200108      0.218401      0.223849      0.227842
  95   2 1809.5264    0.4821  0.6548  9.5903 -0.0000  0.0105   0.0064   0.0280    0.0258   0.0000   441.0116   -0.00391832       22.1425      0.423593      -2.62952      0.743718      0.175157      0.235442      0.269623      0.301660      0.324336      0.345064
  95   3 2105.6815    0.9060  1.1844 10.2975 -0.0000  0.0149   0.0094   0.0397    0.0395   0.0000   441.9321      0.347854       22.3150     -0.508598      -3.90119     -0.562966      0.237765      0.325407      0.385806      0.413421      0.433930      0.468864
  95   4 2378.8950    1.5200  1.4991 11.3826  0.0000  0.0168   0.0145   0.0465    0.0350   0.0000   442.0208      0.662675       22.5072      0.805948      -3.00172      -1.65923      0.269996      0.375562      0.423616      0.465447      0.504613      0.520788
  95   5 2630.1640    2.3959  1.5857 12.2229 -0.0000  0.0168   0.0217   0.0469    0.0351   0.0000   443.0598       1.57462       21.2636      0.329633      -2.17471    0.00172190      0.275528      0.387348      0.437236      0.483320      0.521713      0.535585
  95   6 2874.1845    3.4987  1.4716 12.9422  0.0000  0.0156   0.0314   0.0429    0.0368   0.0000   442.9302       1.71097       22.8361      0.353495      -2.80001     -0.743628      0.252787      0.356423      0.398673      0.438332      0.479981      0.499588
  95   7 3108.9193    4.2049  1.4776 13.4957  0.0000  0.0157   0.0387   0.0439    0.0351   0.0000   442.7863       2.64646       22.5192      0.383987      -3.69610     -0.610966      0.262352      0.363659      0.415006      0.459316      0.490716      0.518203
  95   8 3335.6324    3.5204  2.4686 13.0827  0.0001  0.0215   0.0277   0.0625    0.0300   0.0000   443.5465       3.51169       21.3537       1.53080     -0.711798     -0.959830      0.338653      0.480887      0.539796      0.601256      0.640261      0.681011
  96   0  995.5697    0.0300  0.0050  9.5112  0.0000  0.0167   0.0070   0.0058    0.0120   0.0000   437.3676      0.380149       21.0106      0.217789      -3.79274     -0.178339      0.322337      0.437703      0.660829      0.292821      0.537412      0.514334
  96   1 1468.2159    0.1869  0.2220  9.2814  0.0000  0.0068   0.0046   0.0172    0.0146   0.0000   440.2962    -0.0551424       22.1355      0.337046      -3.67687      0.405136      0.119233      0.154771      0.182213      0.211989      0.230113      0.237769
  96   2 1816.5146    0.4976  0.6004  9.6675 -0.0000  0.0101   0.0067   0.0254    0.0249   0.0000   441.0105   -0.00988539       22.2502      0.312183      -3.86843      0.182790      0.157505      0.221818      0.255022      0.278427      0.310279      0.325563
  96   3 2114.0465    0.9227  1.1915 10.4147  0.0001  0.0148   0.0097   0.0401    0.0377   0.0000   442.0874      0.769761       22.8211     -0.395282      -3.21039    -0.0281835      0.237338      0.326306      0.378068      0.414429      0.445829      0.468380
  96   4 2387.9228    1.5817  1.5690 11.3894  0.0000  0.0169   0.0147   0.0476    0.0356   0.0000   442.8571      0.846243       23.2827      0.316428      -3.11371     0.0997449      0.271671      0.380845      0.435719      0.468367      0.515587      0.531864
  96   5 2640.2521    2.4257  1.5654 12.2903 -0.0000  0.0165   0.0219   0.0464    0.0341   0.0000   442.5031      0.872113       22.1385      0.550008      -2.49877     -0.691623      0.265403      0.371938      0.418712      0.466756      0.499007      0.521940
  96   6 2885.2311    3.6148  1.4414 12.9227  0.0000  0.0151   0.0319   0.0414    0.0370   0.0000   443.2252       1.89963       22.2405       1.54835      -2.24495      -1.29460      0.239632      0.334142      0.386645      0.408844      0.448849      0.465572
  96   7 3120.6962    4.2218  1.5976 13.4168  0.0000  0.0161   0.0371   0.0458    0.0344   0.0000   443.0458       2.90674       21.9942    -0.0131769      -2.21286      -1.58333      0.261934      0.370619      0.412956      0.453376      0.494536      0.519013
  96   8 3348.3331    3.4060  2.6058 13.1107  0.0000  0.0230   0.0272   0.0652    0.0291   0.0000   443.7074       2.41970       19.7240       2.00604     -0.839514     -0.972092      0.357106      0.514688      0.563911      0.635429      0.674556      0.704199
  97   1 1474.6566    0.1860  0.2603  9.2330  0.0000  0.0076   0.0044   0.0209    0.0150   0.0000   440.1253     -0.210881       22.0935     -0.351083      -3.48180      0.150080      0.129472      0.174022      0.204548      0.233125      0.250363      0.261417
  97   2 1823.4556    0.4991  0.6784  9.5408  0.0000  0.0110   0.0064   0.0275    0.0271   0.0000   440.9903      0.227801       22.0640      0.540141      -3.86074     -0.334026      0.169527      0.243838      0.276196      0.300687      0.325242      0.333981
  97   3 2122.3437    0.9392  1.1463 10.4285  0.0000  0.0144   0.0099   0.0389    0.0372   0.0000   441.9067      0.474139       22.5041      0.574824      -3.54311     -0.838203      0.227383      0.321432      0.367135      0.396529      0.431886      0.444651
  97   4 2396.9380    1.5629  1.5434 11.4830  0.0075  0.0168   0.0146   0.0487    0.0331   0.0000   442.2562      0.563095       22.1719      0.458227      -3.19322     -0.202893      0.264671      0.370702      0.414306      0.475998      0.508372      0.521489
  97   5 2650.2331    2.5387  1.5653 12.2794 -0.0000  0.0159   0.0224   0.0462    0.0344   0.0000   442.5179       2.41388       23.0555      0.534640      -3.21288     -0.248506      0.256095      0.351577      0.395149      0.436915      0.461698      0.486694
  97   6 2896.2387    3.6068  1.4440 12.9643  0.0003  0.0151   0.0322   0.0418    0.0367   0.0000   442.8577       1.75402       22.5116       1.09008      -2.69970     -0.992973      0.245361      0.339749      0.384738      0.419841      0.455520      0.471558
  97   7 3132.5456    4.1739  1.6116 13.3622  0.0000  0.0159   0.0356   0.0455    0.0323   0.0000   443.2029       3.38803       22.3932      0.796987      -3.30624     -0.729065      0.251329      0.353451      0.400683      0.437004      0.474873      0.502636
  97   8 3360.8519    3.4292  2.6543 13.0215  0.0000  0.0226   0.0267   0.0651    0.0293   0.0000   443.8851       2.67077       21.7806      0.175119      -1.98090      -2.09239      0.346348      0.496061      0.547782      0.621991      0.645117      0.688893
  98   0 1005.6043    0.0320  0.0125  9.4694  0.0000  0.0134   0.0060   0.0071    0.0119   0.0000   437.1011     -0.239072       21.8925     -0.230693      -3.35289      0.439324      0.314448      0.455678      0.577153      0.591128      0.470350      0.406353
  98   1 1481.0550    0.1906  0.2460  9.2576  0.0000  0.0072   0.0044   0.0191    0.0149   0.0000   440.4371     -0.197774       22.1223     -0.180814      -3.51699     -0.553318      0.114935      0.156845      0.178460      0.196273      0.208761      0.228562
  98   2 1830.3405    0.5113  0.7117  9.6094 -0.0001  0.0111   0.0064   0.0286    0.0273   0.0000   441.2210      0.263073       22.5240    -0.0727393      -3.36913    -0.0966330      0.171985      0.241365      0.271068      0.302970      0.316284      0.343252
  98   3 2130.5658    0.9435  1.1976 10.4439 -0.0000  0.0148   0.0098   0.0407    0.0375   0.0000   442.0924      0.429585       22.6030    -0.0771966      -2.07320     -0.202799      0.224411      0.321977      0.360145      0.409715      0.424172      0.446388
  98   4 2405.8541    1.6147  1.6514 11.4186  0.0003  0.0176   0.0146   0.0495    0.0355   0.0000   442.4063       1.68146       21.7024     -0.557984      -3.06255      0.289591      0.270313      0.378546      0.429004      0.481126      0.505464      0.536591
  98   5 2660.1752    2.5362  1.6166 12.2890 -0.0002  0.0165   0.0219   0.0463    0.0337   0.0000   442.4880       1.11571       22.0249      0.807439      -2.76284     -0.733640      0.255664      0.353752      0.411882      0.439598      0.477017      0.500016
  98   6 2907.1901    3.7338  1.4137 13.0752  0.0050  0.0146   0.0333   0.0409    0.0357   0.0000   443.0025       2.17631       22.3174     0.0675195      -3.06158     -0.962572      0.234055      0.324524      0.369586      0.416154      0.449100      0.466668
  98   7 3144.2066    4.1515  1.5676 13.4284  0.0000  0.0161   0.0364   0.0445    0.0336   0.0000   442.4232       3.24236       23.2164      0.327963      -3.07038     0.0879625      0.249575      0.349124      0.394266      0.432477      0.470520      0.477673
  98   8 3373.4257    3.2878  2.6057 13.1753  0.0000  0.0232   0.0271   0.0681    0.0278   0.0000   443.1374       3.91662       21.6429      0.593562      -2.26166      -1.67796      0.351872      0.508817      0.556183      0.626428      0.673617      0.706473
  99   1 1487.4282    0.1984  0.2537  9.2400  0.0000  0.0071   0.0045   0.0189    0.0150   0.0000   440.1346     -0.142819       22.0369   -0.00332549      -3.50874    -0.0658907      0.117702      0.151828      0.181619      0.201675      0.211667      0.221009
  99   2 1837.1929    0.5330  0.6866  9.5744  0.0000  0.0105   0.0066   0.0270    0.0281   0.0000   440.7630     0.0741413       22.5884     -0.275498      -3.87687    -0.0874215      0.166755      0.229633      0.262480      0.289982      0.309370      0.329947
  99   3 2138.7111    0.9589  1.2758 10.3704  0.0000  0.0152   0.0096   0.0414    0.0383   0.0000   442.1724      0.712850       22.3458     -0.155296      -3.16882    -0.0909585      0.238664      0.332930      0.377041      0.415462      0.457438      0.478581
  99   4 2414.7840    1.6854  1.6180 11.4689  0.0002  0.0169   0.0153   0.0481    0.0358   0.0000   442.8270      0.393063       22.5782      0.281469      -3.23081     0.0607638      0.268175      0.364098      0.414868      0.464686      0.491110      0.518998
  99   5 2670.0956    2.6178  1.6066 12.3240 -0.0053  0.0165   0.0231   0.0468    0.0354   0.0000   442.7027       1.90356       22.6007      0.592374      -3.17625     -0.610895      0.256603      0.358084      0.401059      0.455013      0.487940      0.511844
  99   6 2918.0805    3.7063  1.4612 13.0664  0.0000  0.0152   0.0329   0.0421    0.0355   0.0000   442.6867       2.34525       22.8024      0.428690      -3.05389    -0.0559756      0.237566      0.330756      0.372953      0.411034      0.448811      0.455855
  99   7 3155.8807    4.1622  1.6777 13.3067 -0.0000  0.0160   0.0348   0.0469    0.0333   0.0000   443.3626       3.14155       22.0979      0.722469      -3.24765       1.15008      0.257176      0.353609      0.409478      0.445599      0.470658      0.497925
  99   8 3385.9161    3.2852  2.9912 13.0555  0.0003  0.0253   0.0264   0.0741    0.0279   0.0000   444.3895       4.73263       20.4743       1.00026     -0.581504      -1.66998      0.373799      0.539274      0.598074      0.674151      0.712939      0.748129
 100   1 1493.7297    0.1938  0.3095  9.2129  0.0000  0.0085   0.0043   0.0231    0.0153   0.0000   440.2880     0.0797403       21.7037      0.353454      -3.28540      0.196928      0.142744      0.195578      0.225129      0.253561      0.276079      0.286782
 100   2 1843.9956    0.5262  0.6950  9.6283  0.0000  0.0107   0.0066   0.0277    0.0275   0.0000   440.9400      0.315488       22.2856      0.290752      -3.55562     -0.372541      0.167219      0.236321      0.260486      0.284316      0.316529      0.326223
 100   3 2146.8826    0.9720  1.2610 10.4061  0.0000  0.0151   0.0097   0.0410    0.0378   0.0000   441.9009      0.606692       22.5235      0.437992      -2.79180     -0.530936      0.232088      0.324292      0.367239      0.410015      0.435322      0.455511
 100   4 2423.5608    1.6906  1.5527 11.5903  0.0045  0.0168   0.0154   0.0466    0.0337   0.0000   442.2579      0.799434       22.0756      0.139583      -2.97727     -0.514287      0.257050      0.354377      0.405667      0.446397      0.490614      0.507545
 100   5 2679.9611    2.5991  1.5906 12.4432  0.0000  0.0166   0.0231   0.0474    0.0330   0.0000   442.3547       1.78992       22.4214    -0.0722641      -2.30488      0.371431      0.251462      0.357017      0.400312      0.437077      0.480453      0.495538
 100   6 2928.8897    3.7781  1.4299 13.1139  0.0000  0.0150   0.0334   0.0409    0.0346   0.0000   443.1220       2.32514       22.4596      0.862218      -3.21796     -0.400261      0.230627      0.321852      0.368505      0.408942      0.442227      0.454260
 100   7 3167.4104    4.0840  1.7381 13.3689  0.0000  0.0169   0.0344   0.0484    0.0315   0.0000   443.7976       3.00653       21.1326       1.30993      -1.79891      -1.56763      0.255936      0.358117      0.405734      0.450239      0.495890      0.516076
 100   8 3398.3240    3.1346  2.9986 13.1020 -0.0003  0.0265   0.0269   0.0775    0.0281   0.0000   444.3080       3.23599       20.3701      0.663909      -1.68140     -0.935976      0.384974      0.560994      0.614113      0.701728      0.722436      0.769860
 101   0 1020.5326    0.0347  0.0092  9.3929  0.0035  0.0173   0.0063   0.0067    0.0117   0.0000   436.9281      0.239654       21.1254       1.08780      -5.11730      0.666318      0.388408      0.583041      0.669658      0.661652      0.523389      0.426746
 101   1 1500.0285    0.2057  0.2474  9.2020  0.0000  0.0069   0.0045   0.0175    0.0148   0.0000   440.0960     -0.239548       22.2099      0.135405      -3.83897     0.0688241      0.114205      0.142244      0.179165      0.193553      0.208858      0.212518
 101   2 1850.7321    0.5344  0.7241  9.6066  0.0000  0.0111   0.0065   0.0275    0.0277   0.0000   440.7985     -0.218564       22.4173     0.0670930      -4.03884      0.605409      0.171512      0.240569      0.266208      0.299452      0.317681      0.332197
 101   3 2154.9768    1.0277  1.2470 10.4369  0.0007  0.0146   0.0101   0.0395    0.0391   0.0000   441.9969      0.166131       22.6638     -0.495180      -2.96927      0.238591      0.226488      0.307857      0.350914      0.386480      0.420561      0.443848
 101   4 2432.2807    1.6756  1.6891 11.5247  0.0003  0.0179   0.0154   0.0501    0.0346   0.0000   442.4150      0.712234       22.3291      0.660812      -3.64479     -0.143088      0.268090      0.372251      0.427887      0.472360      0.516122      0.536140
 101   5 2689.7532    2.6749  1.6474 12.3772  0.0000  0.0164   0.0230   0.0468    0.0336   0.0000   442.9329       2.00088       21.9214       1.76518      -2.76819      0.555507      0.254959      0.345394      0.398479      0.435646      0.462855      0.496608
 101   6 2939.6614    3.8265  1.4732 13.0612 -0.0060  0.0152   0.0333   0.0416    0.0348   0.0000   442.9254       1.84181       21.3783      0.888148      -3.35394      -1.07432      0.235379      0.331270      0.370446      0.407765      0.441642      0.456922
 101   7 3178.9838    4.0633  1.7368 13.3365 -0.0000  0.0168   0.0341   0.0478    0.0318   0.0000   442.9328       3.37063       22.4970      0.265465      -2.15139     -0.668269      0.261788      0.369289      0.420175      0.466581      0.496475      0.522254
 101   8 3410.6423    3.1428  3.3116 13.0032  0.0000  0.0281   0.0274   0.0835    0.0302   0.0000   443.1220       3.27121       22.0743      0.800270      -1.39588     -0.802681      0.410872      0.591921      0.666886      0.752531      0.805103      0.837383
 102   0 1025.4235    0.0365  0.0141  9.3861  0.0006  0.0100   0.0072   0.0128    0.0117   0.0000   437.2975     -0.315235       21.4409      0.748159      -2.89225     0.0756749      0.196729      0.257826      0.379419      0.409444      0.468957      0.417901
 102   1 1506.2572    0.2159  0.2957  9.2112  0.0000  0.0076   0.0045   0.0200    0.0154   0.0000   440.1139     0.0580687       22.1318      0.192279      -3.57368      0.218627      0.123036      0.160403      0.191223      0.213874      0.224116      0.222847
 102   2 1857.4273    0.5494  0.7916  9.5910  0.0000  0.0117   0.0065   0.0295    0.0291   0.0000   440.9067     0.0410251       22.4013      0.181224      -4.31373     -0.517117      0.170790      0.245227      0.266697      0.298802      0.318565      0.336707
 102   3 2162.9602    1.0307  1.3653 10.4433  0.0120  0.0152   0.0100   0.0434    0.0381   0.0000   442.7150     0.0437249       21.9476    -0.0749800      -3.92976      0.385316      0.228690      0.321007      0.360936      0.398439      0.440898      0.464411
 102   4 2440.9917    1.6761  1.5634 11.7471  0.0000  0.0174   0.0160   0.0494    0.0318   0.0000   442.3374       1.05851       22.6820       1.09494      -1.74868      0.252202      0.261593      0.364910      0.413668      0.464297      0.502027      0.530277
 102   5 2699.5114    2.7111  1.6039 12.4650  0.0000  0.0167   0.0236   0.0459    0.0337   0.0000   442.5132       1.07268       21.4548     0.0317161      -3.26940      -1.32019      0.244857      0.355793      0.390083      0.442686      0.469707      0.497204
 102   6 2950.3268    3.7974  1.4764 13.2355  0.0000  0.0153   0.0340   0.0433    0.0336   0.0000   442.7298       2.69672       21.6806     0.0755336      -3.19995     -0.372369      0.236237      0.322709      0.367083      0.418249      0.448711      0.465653
 102   7 3190.3737    4.0837  1.7889 13.3625  0.0000  0.0169   0.0341   0.0498    0.0321   0.0000   443.4422       3.62830       22.1579      0.159369      -2.08130      -1.65204      0.258526      0.350694      0.406423      0.445040      0.477104      0.495368
 102   8 3422.8842    3.0224  3.3006 13.0686 -0.0000  0.0284   0.0271   0.0851    0.0288   0.0000   444.7626       4.42397       21.1341      0.991460      0.177410    -0.0810639      0.414865      0.590218      0.662934      0.744648      0.780509      0.833392
 103   1 1512.4509    0.2127  0.2978  9.1988  0.0000  0.0078   0.0044   0.0205    0.0152   0.0000   440.1605     -0.147271       22.4121      0.320179      -3.94895    -0.0111768      0.114881      0.161792      0.183307      0.208081      0.223178      0.231997
 103   2 1864.0721    0.5549  0.7423  9.6668  0.0000  0.0109   0.0067   0.0287    0.0284   0.0000   440.8954     0.0193854       22.6998     0.0646748      -4.03702     -0.204704      0.165517      0.229033      0.253013      0.290657      0.299099      0.320282
 103   3 2170.9477    1.0352  1.3685 10.4767  0.0004  0.0156   0.0100   0.0434    0.0373   0.0000   441.8278       1.13370       21.5816     0.0267945      -2.97152     -0.351935      0.231931      0.320654      0.367457      0.408723      0.440762      0.458907
 103   4 2449.6391    1.7441  1.6533 11.6338  0.0000  0.0176   0.0160   0.0504    0.0345   0.0000   442.4340      0.244968       21.5434      0.227128      -3.31070      -1.26563      0.258562      0.364411      0.412836      0.458941      0.492666      0.522087
 103   5 2709.1711    2.7662  1.7088 12.3598 -0.0000  0.0166   0.0233   0.0477    0.0351   0.0000   442.7839       1.14966       22.0906      0.397599      -2.89254      0.452986      0.248154      0.344851      0.395264      0.438702      0.462947      0.494559
 103   6 2960.9453    3.9021  1.5280 13.1313 -0.0005  0.0152   0.0333   0.0425    0.0338   0.0000   442.4762       2.53776       21.2455      0.745102      -3.32749     -0.781393      0.229677      0.322426      0.363098      0.399809      0.422694      0.441771
 103   7 3201.8094    4.0903  1.8408 13.2789  0.0000  0.0169   0.0334   0.0496    0.0328   0.0000   443.1074       3.07563       22.2732       1.43884      -2.61916     -0.879305      0.256249      0.347443      0.400636      0.436064      0.475709      0.507534
 103   8 3435.1651    3.0350  3.4250 13.0089  0.0000  0.0293   0.0270   0.0867    0.0296   0.0000   444.1576       4.42136       20.5022       2.43710      0.176141      -2.72337      0.416984      0.614458      0.678919      0.764445      0.819080      0.862765
 104   1 1518.6191    0.2208  0.2972  9.1807  0.0000  0.0077   0.0044   0.0191    0.0153   0.0000   439.9939     -0.321647       22.6392      0.469116      -3.67941      0.383151      0.111559      0.161598      0.177150      0.201563      0.210677      0.227959
 104   2 1870.7056    0.5643  0.8153  9.6515  0.0000  0.0119   0.0066   0.0311    0.0297   0.0000   440.8250      0.255194       22.7117     -0.386898      -3.50834    -0.0367391      0.169359      0.245244      0.272218      0.313102      0.333512      0.349631
 104   3 2178.8949    1.0409  1.3887 10.5577  0.0001  0.0154   0.0100   0.0455    0.0353   0.0000   442.2890      0.265358       22.5998      0.172411      -3.32377     -0.815305      0.226548      0.318599      0.357547      0.393778      0.427185      0.450995
 104   4 2458.1855    1.7503  1.6589 11.7890 -0.0000  0.0178   0.0164   0.0515    0.0322   0.0000   442.0396      0.483098       22.6200       1.48632      -2.80970     -0.892665      0.264284      0.368328      0.413438      0.458658      0.496839      0.520698
 104   5 2718.8884    2.7798  1.5579 12.5013  0.0000  0.0161   0.0241   0.0446    0.0335   0.0000   442.4787       1.89794       22.5849      0.200472      -3.55812     0.0902845      0.232981      0.333999      0.369460      0.415498      0.453666      0.473509
 104   6 2971.5408    3.8339  1.4554 13.3025  0.0002  0.0151   0.0344   0.0428    0.0322   0.0000   443.2696       3.10849       21.2536       1.11711      -3.10987      0.309384      0.228941      0.312866      0.354298      0.389640      0.433360      0.439441
 104   7 3213.1698    4.0219  1.8442 13.3424 -0.0000  0.0173   0.0331   0.0496    0.0313   0.0000   443.1776       3.19044       21.7369       1.67810      -2.14829      0.544547      0.260635      0.362071      0.412168      0.456816      0.488415      0.511038
 104   8 3447.4057    2.9197  3.5531 12.9970  0.0000  0.0309   0.0266   0.0919    0.0297   0.0000   443.9049       2.89929       20.2101       1.46186      -1.82097      -2.05321      0.427565      0.628411      0.694071      0.780437      0.807985      0.864189
 105   0 1039.9925    0.0451  0.0235  9.3475  0.0000  0.0151   0.0056   0.0094    0.0116   0.0000   437.4931      0.151759       21.6061    -0.0599945      -3.36310       1.10511      0.313560      0.336547      0.223128      0.305926      0.506300      0.695238
 105   1 1524.6921    0.2210  0.3183  9.1773  0.0000  0.0079   0.0044   0.0216    0.0154   0.0000   440.0795      0.357402       22.0150     -0.234262      -3.79538      0.215923      0.112051      0.157593      0.182599      0.193459      0.217202      0.220489
 105   2 1877.2687    0.5652  0.8409  9.6445  0.0000  0.0119   0.0066   0.0317    0.0296   0.0000   441.0673     0.0296303       21.5995      0.350004      -2.75491     0.0499544      0.174802      0.245700      0.276259      0.308142      0.328902      0.343601
 105   3 2186.7609    1.0296  1.3900 10.6460 -0.0001  0.0162   0.0102   0.0452    0.0345   0.0000   442.0917      0.206245       22.2905     -0.235787      -3.40852     -0.632157      0.237240      0.333338      0.375678      0.416827      0.434094      0.463739
 105   4 2466.7241    1.8104  1.7567 11.6727  0.0000  0.0179   0.0163   0.0518    0.0344   0.0000   442.1750      0.677481       21.6804      0.961092      -2.48935    -0.0631613      0.261527      0.366134      0.414016      0.448578      0.494462      0.521389
 105   5 2728.5506    2.8444  1.6542 12.4804  0.0000  0.0162   0.0241   0.0469    0.0337   0.0000   442.7072       1.60756       21.9854      0.772741      -2.94837    -0.0533476      0.240401      0.336332      0.382715      0.411731      0.451996      0.469330
 105   6 2982.0750    3.9603  1.4813 13.2498  0.0055  0.0149   0.0344   0.0421    0.0331   0.0000   443.0662       1.62727       22.5525      0.104199      -3.87749     -0.368137      0.221036      0.311541      0.350428      0.388602      0.425555      0.440096
 105   7 3224.4557    4.0082  1.8444 13.3489 -0.0000  0.0175   0.0338   0.0506    0.0321   0.0000   443.5520       2.75588       21.1982      0.407952      -2.31302      -1.69040      0.255637      0.354694      0.406301      0.448773      0.484834      0.515391
 105   8 3459.5574    2.8812  3.6281 13.0450  0.0000  0.0318   0.0292   0.0984    0.0309   0.0000   443.4869       3.09619       20.5032      0.349655      0.313051     -0.879385      0.441545      0.631457      0.705765      0.797198      0.824675      0.880387
 106   0 1044.8259    0.0448  0.0331  9.3489  0.0000  0.0119   0.0054   0.0132    0.0117   0.0000   437.1128     -0.153155       21.4824     -0.986007      -3.43170      0.137893      0.178427      0.236853      0.282733      0.329593      0.342557      0.341729
 106   1 1530.7724    0.2207  0.3139  9.1895  0.0000  0.0080   0.0043   0.0203    0.0153   0.0000   439.9076    -0.0254608       22.4240    -0.0911469      -3.25303      0.705085      0.115902      0.154564      0.184211      0.201514      0.213056      0.227688
 106   2 1883.8079    0.5700  0.7776  9.7609  0.0000  0.0113   0.0067   0.0300    0.0274   0.0000   441.0371     0.0220237       22.1502    -0.0750562      -3.71119     -0.500565      0.166506      0.227098      0.258951      0.283754      0.299526      0.321318
 106   3 2194.5906    1.0915  1.3969 10.6194  0.0000  0.0158   0.0104   0.0432    0.0357   0.0000   441.8043      0.515958       22.8906      0.335936      -2.67797     -0.956283      0.225016      0.311554      0.360171      0.399196      0.421477      0.450041
 106   4 2475.2090    1.8600  1.6620 11.7884 -0.0002  0.0176   0.0171   0.0496    0.0340   0.0000   442.2657       1.32630       21.7633       1.37316      -4.00382     -0.254934      0.254268      0.358903      0.410269      0.443563      0.484734      0.507988
 106   5 2738.1379    2.8562  1.6623 12.5270  0.0000  0.0166   0.0242   0.0471    0.0331   0.0000   443.1710       1.42367       22.8707      0.498955      -2.50801      -1.21809      0.234390      0.337281      0.380804      0.416273      0.445657      0.474244
 106   6 2992.5402    3.8603  1.5646 13.2906  0.0000  0.0158   0.0332   0.0451    0.0307   0.0000   443.4086       2.38471       22.3321      0.483155      -2.75890      -1.60045      0.226321      0.320354      0.358241      0.392969      0.425771      0.433796
 106   7 3235.6881    3.9008  1.9506 13.3512  0.0000  0.0180   0.0321   0.0537    0.0298   0.0000   443.4543       3.09175       22.0252      0.693062      -1.16869     -0.694607      0.259147      0.367333      0.412226      0.461718      0.488395      0.515914
 106   8 3471.5181    2.5944  3.4533 13.0514 -0.0008  0.0319   0.0274   0.1002    0.0321   0.0000   444.4705       4.53440       20.9375      0.402566      -1.89409      -2.68471      0.447217      0.633400      0.717317      0.797163      0.847896      0.875265
 107   0 1049.6188    0.0520  0.0343  9.3115 -0.0058  0.0134   0.0057   0.0102    0.0117   0.0000   437.5484    -0.0261895       21.4938      0.174620      -4.12282     -0.248390      0.257283      0.352876      0.392526      0.344512      0.373551      0.448328
 107   1 1536.7915    0.2335  0.3142  9.1423  0.0000  0.0072   0.0044   0.0201    0.0154   0.0000   439.9872     -0.247024       22.0973      0.123924      -3.59549     -0.355149      0.114832      0.150864      0.175397      0.189607      0.210808      0.225287
 107   2 1890.2858    0.5787  0.8046  9.6925  0.0000  0.0114   0.0067   0.0301    0.0291   0.0000   440.6083     0.0990680       22.2099      0.123848      -3.94079     0.0273082      0.166277      0.231249      0.260374      0.290246      0.312215      0.329901
 107   3 2202.3621    1.0925  1.4081 10.6832  0.0000  0.0158   0.0104   0.0442    0.0336   0.0000   441.3962      0.256217       21.5108     -0.700847      -3.41252    -0.0558794      0.227000      0.316544      0.351916      0.394798      0.432920      0.450772
 107   4 2483.6162    1.8322  1.6916 11.8318  0.0000  0.0178   0.0168   0.0524    0.0318   0.0000   442.1102      0.899254       21.3196      0.348334      -2.48937     -0.692266      0.249250      0.352492      0.398277      0.441365      0.468541      0.503960
 107   5 2747.6396    2.8970  1.6617 12.5826 -0.0001  0.0165   0.0249   0.0473    0.0328   0.0000   442.8114      0.922783       21.9164     -0.339159      -3.39574      -1.38869      0.238839      0.327342      0.377537      0.412095      0.441651      0.464575
 107   6 3002.9190    4.0095  1.5962 13.1810  0.0001  0.0156   0.0334   0.0443    0.0325   0.0000   442.8965       2.65927       22.3208      0.824870      -2.68538      0.136286      0.219158      0.313750      0.353520      0.385825      0.419080      0.439097
 107   7 3246.8352    3.9268  2.0186 13.2969  0.0000  0.0183   0.0315   0.0545    0.0296   0.0000   443.5758       3.19983       21.7379      0.218819      -1.52664     -0.672024      0.255000      0.366024      0.405697      0.462851      0.488985      0.511280
 107   8 3483.4255    3.1954  5.0037 12.5303  0.0000  0.0330   0.0090   0.0775    0.0060   0.0000   443.8050       1.90082       22.4556       4.87564      -2.79316      -3.72669      0.552018      0.631684      0.841405      0.771992      0.956567      0.814410
 108   1 1542.8039    0.2321  0.3112  9.1829  0.0000  0.0074   0.0044   0.0196    0.0155   0.0000   439.9566     -0.298496       22.4179     0.0733625      -3.67301     -0.145945      0.111508      0.147131      0.170644      0.189627      0.196071      0.203118
 108   2 1896.7297    0.6037  0.8560  9.7448  0.0000  0.0118   0.0068   0.0316    0.0298   0.0000   440.7168      0.468390       22.6940     -0.193179      -3.17423     -0.272272      0.165166      0.233139      0.262240      0.285914      0.313891      0.332944
 108   3 2210.1120    1.1209  1.4163 10.6880  0.0000  0.0159   0.0106   0.0435    0.0350   0.0000   441.9988      0.406529       22.3217      0.664025      -3.51650      0.135294      0.222213      0.313731      0.354135      0.398064      0.422335      0.453086
 108   4 2491.9934    1.8762  1.7449 11.8933  0.0000  0.0181   0.0173   0.0527    0.0322   0.0000   442.3123       1.31527       22.7268     -0.138675      -2.66597     -0.342943      0.255371      0.362709      0.402904      0.452300      0.477394      0.505666
 108   5 2757.1006    2.9645  1.6523 12.5990  0.0000  0.0163   0.0250   0.0461    0.0332   0.0000   442.6502      0.670176       22.1956      0.668839      -3.40596     -0.614107      0.230347      0.317701      0.358930      0.405606      0.421677      0.450384
 108   6 3013.2662    4.1063  1.6031 13.1516  0.0003  0.0152   0.0332   0.0434    0.0334   0.0000   443.2342       1.51810       21.7704      0.214092      -3.15450      -1.30175      0.218107      0.303080      0.348751      0.378136      0.411698      0.432294
 108   7 3257.9364    3.8467  2.1527 13.2906 -0.0000  0.0190   0.0308   0.0564    0.0295   0.0000   443.2348       2.78714       20.9983       1.93446      -1.90774      -1.53165      0.268137      0.378806      0.429580      0.476660      0.509753      0.539120
 109   0 1059.1231    0.0378  0.0443  9.2663  0.0000  0.0181   0.0064   0.0213    0.0116   0.0000   437.4655     -0.133534       21.3679      0.215321      -2.91614     -0.507094      0.269040      0.309173      0.341430      0.381110      0.483607      0.398100
 109   1 1548.7461    0.2336  0.3467  9.1221  0.0000  0.0081   0.0043   0.0211    0.0159   0.0000   440.1327     -0.333057       22.3014      0.320362      -3.87367      0.197413      0.122435      0.165502      0.184922      0.203642      0.224559      0.240630
 109   2 1903.1533    0.6018  0.8391  9.7147  0.0000  0.0120   0.0068   0.0304    0.0302   0.0000   440.6525      0.357468       22.6229     0.0813124      -4.11703      0.746961      0.161153      0.233869      0.257891      0.293569      0.311094      0.318953
 109   3 2217.7793    1.1210  1.4684 10.7513  0.0000  0.0164   0.0107   0.0451    0.0344   0.0000   441.6286      0.710054       21.6217      0.118110      -3.61036     -0.499350      0.235891      0.321252      0.367135      0.401635      0.433602      0.457819
 109   4 2500.3715    1.8912  1.7787 11.8765  0.0000  0.0182   0.0173   0.0544    0.0327   0.0000   442.9008      0.434389       21.9355     -0.419701      -4.35058      0.404994      0.253634      0.352347      0.408625      0.445121      0.481370      0.507196
 109   5 2766.5714    2.9886  1.6659 12.6040  0.0000  0.0161   0.0248   0.0463    0.0321   0.0000   442.6917       2.39621       21.9532      0.496287      -2.77533      -1.12974      0.228502      0.320959      0.356721      0.396929      0.426515      0.454542
 109   6 3023.5244    4.1336  1.6079 13.2092  0.0061  0.0152   0.0340   0.0437    0.0333   0.0000   443.4681       2.24116       21.9840      0.743702      -2.56706     -0.836671      0.215103      0.306084      0.339478      0.377537      0.405224      0.431205
 109   7 3269.0489    3.7470  2.0623 13.3584 -0.0000  0.0192   0.0319   0.0568    0.0293   0.0000   443.1805       3.13808       21.1790       1.42781      -2.15973     -0.338053      0.265330      0.377513      0.421677      0.477036      0.509059      0.531388
 110   1 1554.6436    0.2314  0.3532  9.1146  0.0000  0.0084   0.0043   0.0211    0.0159   0.0000   439.9886      0.167864       22.3136     -0.162406      -3.12846      0.199025      0.119049      0.168997      0.191704      0.209432      0.228747      0.241855
 110   2 1909.5468    0.6174  0.9484  9.7273  0.0001  0.0128   0.0068   0.0339    0.0311   0.0000   440.9511    -0.0235569       22.0808      0.494919      -3.67067    -0.0188186      0.173312      0.246579      0.278760      0.310528      0.335632      0.347459
 110   3 2225.3692    1.1347  1.4271 10.8326  0.0000  0.0160   0.0109   0.0450    0.0324   0.0000   441.8805      0.770848       22.6572     -0.482461      -3.68489     -0.135778      0.220227      0.311499      0.345395      0.387377      0.412412      0.431775
 110   4 2508.6562    1.9013  1.7270 11.9368  0.0002  0.0183   0.0176   0.0528    0.0322   0.0000   442.4373       1.53737       21.7858     -0.397968      -2.66174      0.440895      0.249392      0.351070      0.399109      0.449945      0.471795      0.491422
 110   5 2775.9273    3.0270  1.6938 12.6132  0.0000  0.0162   0.0254   0.0473    0.0329   0.0000   443.1315       1.59395       21.3630      0.331246      -2.03400     -0.454392      0.229972      0.315945      0.366016      0.393462      0.439412      0.460537
 110   6 3033.7386    4.0756  1.6041 13.2312  0.0000  0.0155   0.0338   0.0440    0.0326   0.0000   443.0489       2.05248       21.8949      0.937242      -3.72485     -0.666700      0.219248      0.306309      0.348714      0.383029      0.414047      0.428538
 110   7 3280.0177    3.6223  2.1433 13.3865 -0.0000  0.0204   0.0320   0.0601    0.0287   0.0000   442.8313       3.14533       20.8903      0.127949      -1.77830     -0.700294      0.272557      0.394537      0.435974      0.492732      0.518228      0.553467
 110   8 3519.3592    2.8202  4.5590 12.4726 -0.0057  0.0378   0.0083   0.0966    0.0071   0.0000   443.4824       3.45819       21.2869       1.48748      -3.06611      -1.68233      0.506427      0.724002      0.812450      0.910405      0.970247       1.00424
 111   0 1068.5808    0.0327  0.0105  9.2230 -0.0007  0.0118   0.0051   0.0048    0.0112   0.0000   437.4557      0.393618       21.3702     -0.439020      -4.41285     -0.324138      0.162494      0.248456      0.286041      0.278126      0.484478      0.330103
 111   1 1560.5018    0.2449  0.3556  9.0732  0.0000  0.0078   0.0043   0.0208    0.0161   0.0000   440.0525     0.0835577       22.0894      0.424426      -3.35745     -0.452557      0.113960      0.152284      0.177813      0.192375      0.201033      0.217114
 111   2 1915.8601    0.6170  0.9166  9.7104  0.0000  0.0121   0.0068   0.0332    0.0314   0.0000   440.7760     -0.180093       22.2186    -0.0214779      -3.65520      0.348213      0.171212      0.237397      0.268205      0.294266      0.315835      0.327209
 111   3 2232.9668    1.1500  1.5158 10.7402 -0.0001  0.0164   0.0106   0.0471    0.0336   0.0000   441.6383      0.693134       22.2740      0.144750      -2.80903     -0.727512      0.222970      0.311731      0.355285      0.397158      0.415515      0.439405
 111   4 2516.8628    1.9561  1.8689 11.8387  0.0105  0.0185   0.0175   0.0548    0.0338   0.0000   442.3976      0.559847       22.6848       1.30342      -2.69967     -0.343962      0.253703      0.351744      0.410077      0.440189      0.475929      0.497534
 111   5 2785.3265    3.0359  1.6502 12.6438  0.0000  0.0162   0.0256   0.0461    0.0324   0.0000   442.9415       1.41325       21.5581      0.978895      -2.69550     -0.996074      0.227796      0.309792      0.356103      0.388703      0.414621      0.441267
 111   6 3043.9227    4.1424  1.5487 13.2170  0.0001  0.0150   0.0345   0.0424    0.0325   0.0000   442.9518       3.08354       21.9367       1.36677      -3.07252      -1.17518      0.208490      0.290784      0.330077      0.364863      0.389488      0.405790
 111   7 3291.0239    3.6458  2.2687 13.3217  0.0000  0.0206   0.0312   0.0617    0.0284   0.0000   443.8071       3.00419       21.8802       1.35559      -2.09104     -0.790292      0.276864      0.399565      0.441254      0.505012      0.536719      0.556204
 112   1 1566.3444    0.2465  0.3697  9.1176  0.0000  0.0081   0.0043   0.0216    0.0161   0.0000   439.8612      0.212069       22.2166     -0.355753      -4.28912    -0.0948865      0.113911      0.155269      0.171767      0.202416      0.225522      0.230908
 112   2 1922.1531    0.6518  0.9527  9.6583  0.0000  0.0125   0.0070   0.0329    0.0348   0.0000   440.6402      0.226437       22.8975      0.548971      -3.39128     0.0530184      0.168227      0.236932      0.267887      0.302702      0.324150      0.342440
 112   3 2240.4682    1.1575  1.6014 10.8135  0.0000  0.0172   0.0108   0.0493    0.0340   0.0000   441.5468       1.34252       22.3563      0.157775      -3.60965      0.284058      0.234596      0.329916      0.376664      0.414062      0.444432      0.470465
 112   4 2525.0536    1.9690  1.8009 11.9372  0.0000  0.0184   0.0180   0.0538    0.0336   0.0000   441.5328       1.38728       21.8948     -0.152332      -2.27586     -0.935787      0.247651      0.344678      0.393309      0.436026      0.462384      0.481393
[truncated: 141,758 more chars]
