# Supplementary material for: Global-Mode Analysis of Full-Disk Data from the Michelson Doppler Imager and the Helioseismic and Magnetic Imager
Source: Sol Phys. 2018 Jan 31;293(2):29. doi: 10.1007/s11207-017-1201-5 (PMC6566312; doi:10.1007/s11207-017-1201-5)
Supplement: Supplementary file 2 — (TAR 362.4 MB) [file 11207_2017_1201_MOESM2_ESM.tar › HMI/hmivw72d.8416.36]

   0  12 1822.1768    0.4679  0.4636  9.0791  0.0000  0.1003   0.0827   0.2712    0.5091   0.0000    -0.0000       0.00000       0.00000       0.00000       0.00000       0.00000       0.00000       0.00000       0.00000       0.00000       0.00000       0.00000       0.00000       0.00000       0.00000       0.00000       0.00000       0.00000       0.00000       0.00000       0.00000       0.00000       0.00000       0.00000       0.00000       0.00000       0.00000       0.00000       0.00000       0.00000       0.00000       0.00000       0.00000       0.00000       0.00000       0.00000       0.00000       0.00000       0.00000       0.00000       0.00000       0.00000       0.00000       0.00000       0.00000       0.00000       0.00000       0.00000       0.00000       0.00000       0.00000       0.00000       0.00000       0.00000       0.00000       0.00000       0.00000       0.00000       0.00000       0.00000       0.00000       0.00000       0.00000       0.00000       0.00000       0.00000       0.00000       0.00000       0.00000       0.00000       0.00000       0.00000
   0  13 1957.4116    0.5387  0.5429  9.4391  0.0000  0.1090   0.0934   0.3049    0.5709   0.0000    -0.0000       0.00000       0.00000       0.00000       0.00000       0.00000       0.00000       0.00000       0.00000       0.00000       0.00000       0.00000       0.00000       0.00000       0.00000       0.00000       0.00000       0.00000       0.00000       0.00000       0.00000       0.00000       0.00000       0.00000       0.00000       0.00000       0.00000       0.00000       0.00000       0.00000       0.00000       0.00000       0.00000       0.00000       0.00000       0.00000       0.00000       0.00000       0.00000       0.00000       0.00000       0.00000       0.00000       0.00000       0.00000       0.00000       0.00000       0.00000       0.00000       0.00000       0.00000       0.00000       0.00000       0.00000       0.00000       0.00000       0.00000       0.00000       0.00000       0.00000       0.00000       0.00000       0.00000       0.00000       0.00000       0.00000       0.00000       0.00000       0.00000       0.00000       0.00000       0.00000
   0  15 2228.7016    0.9657  0.6000 10.2952  0.0000  0.1034   0.1599   0.3291    0.6410   0.0000    -0.0000       0.00000       0.00000       0.00000       0.00000       0.00000       0.00000       0.00000       0.00000       0.00000       0.00000       0.00000       0.00000       0.00000       0.00000       0.00000       0.00000       0.00000       0.00000       0.00000       0.00000       0.00000       0.00000       0.00000       0.00000       0.00000       0.00000       0.00000       0.00000       0.00000       0.00000       0.00000       0.00000       0.00000       0.00000       0.00000       0.00000       0.00000       0.00000       0.00000       0.00000       0.00000       0.00000       0.00000       0.00000       0.00000       0.00000       0.00000       0.00000       0.00000       0.00000       0.00000       0.00000       0.00000       0.00000       0.00000       0.00000       0.00000       0.00000       0.00000       0.00000       0.00000       0.00000       0.00000       0.00000       0.00000       0.00000       0.00000       0.00000       0.00000       0.00000       0.00000
   0  17 2496.1695    1.6943  1.1740 11.1350  0.0000  0.1640   0.2634   0.5825    1.6187   0.0000    -0.0000       0.00000       0.00000       0.00000       0.00000       0.00000       0.00000       0.00000       0.00000       0.00000       0.00000       0.00000       0.00000       0.00000       0.00000       0.00000       0.00000       0.00000       0.00000       0.00000       0.00000       0.00000       0.00000       0.00000       0.00000       0.00000       0.00000       0.00000       0.00000       0.00000       0.00000       0.00000       0.00000       0.00000       0.00000       0.00000       0.00000       0.00000       0.00000       0.00000       0.00000       0.00000       0.00000       0.00000       0.00000       0.00000       0.00000       0.00000       0.00000       0.00000       0.00000       0.00000       0.00000       0.00000       0.00000       0.00000       0.00000       0.00000       0.00000       0.00000       0.00000       0.00000       0.00000       0.00000       0.00000       0.00000       0.00000       0.00000       0.00000       0.00000       0.00000       0.00000
   0  24 3438.9306    2.7148  3.0841 11.2043  0.0305  0.2918   0.2848   1.2684    1.2009   0.0000    -0.0000       0.00000       0.00000       0.00000       0.00000       0.00000       0.00000       0.00000       0.00000       0.00000       0.00000       0.00000       0.00000       0.00000       0.00000       0.00000       0.00000       0.00000       0.00000       0.00000       0.00000       0.00000       0.00000       0.00000       0.00000       0.00000       0.00000       0.00000       0.00000       0.00000       0.00000       0.00000       0.00000       0.00000       0.00000       0.00000       0.00000       0.00000       0.00000       0.00000       0.00000       0.00000       0.00000       0.00000       0.00000       0.00000       0.00000       0.00000       0.00000       0.00000       0.00000       0.00000       0.00000       0.00000       0.00000       0.00000       0.00000       0.00000       0.00000       0.00000       0.00000       0.00000       0.00000       0.00000       0.00000       0.00000       0.00000       0.00000       0.00000       0.00000       0.00000       0.00000
   0  25 3574.7217    2.4064  2.3776  3.9305  0.0000  0.2291   0.2080   0.9018 1000.0000   0.0000    -0.0000       0.00000       0.00000       0.00000       0.00000       0.00000       0.00000       0.00000       0.00000       0.00000       0.00000       0.00000       0.00000       0.00000       0.00000       0.00000       0.00000       0.00000       0.00000       0.00000       0.00000       0.00000       0.00000       0.00000       0.00000       0.00000       0.00000       0.00000       0.00000       0.00000       0.00000       0.00000       0.00000       0.00000       0.00000       0.00000       0.00000       0.00000       0.00000       0.00000       0.00000       0.00000       0.00000       0.00000       0.00000       0.00000       0.00000       0.00000       0.00000       0.00000       0.00000       0.00000       0.00000       0.00000       0.00000       0.00000       0.00000       0.00000       0.00000       0.00000       0.00000       0.00000       0.00000       0.00000       0.00000       0.00000       0.00000       0.00000       0.00000       0.00000       0.00000       0.00000
   1  11 1749.2957    0.3449  0.1566  9.5168  0.0000  0.0483   0.0698   0.0837    0.1239   0.0000   464.7573      -33.7112       0.00000       0.00000       0.00000       0.00000       0.00000       0.00000       0.00000       0.00000       0.00000       0.00000       0.00000       0.00000       0.00000       0.00000       0.00000       0.00000       0.00000       0.00000       0.00000       0.00000       0.00000       0.00000       0.00000       0.00000       0.00000       0.00000       0.00000       0.00000       0.00000       0.00000       0.00000       0.00000       0.00000       0.00000       43.8878       38.0204       0.00000       0.00000       0.00000       0.00000       0.00000       0.00000       0.00000       0.00000       0.00000       0.00000       0.00000       0.00000       0.00000       0.00000       0.00000       0.00000       0.00000       0.00000       0.00000       0.00000       0.00000       0.00000       0.00000       0.00000       0.00000       0.00000       0.00000       0.00000       0.00000       0.00000       0.00000       0.00000       0.00000       0.00000
   1  14 2156.7060    0.9395  0.6156  9.7783  0.0000  0.1098   0.0931   0.1944    0.4308   0.0000   405.6455      -37.9420       0.00000       0.00000       0.00000       0.00000       0.00000       0.00000       0.00000       0.00000       0.00000       0.00000       0.00000       0.00000       0.00000       0.00000       0.00000       0.00000       0.00000       0.00000       0.00000       0.00000       0.00000       0.00000       0.00000       0.00000       0.00000       0.00000       0.00000       0.00000       0.00000       0.00000       0.00000       0.00000       0.00000       0.00000       154.884       57.4305       0.00000       0.00000       0.00000       0.00000       0.00000       0.00000       0.00000       0.00000       0.00000       0.00000       0.00000       0.00000       0.00000       0.00000       0.00000       0.00000       0.00000       0.00000       0.00000       0.00000       0.00000       0.00000       0.00000       0.00000       0.00000       0.00000       0.00000       0.00000       0.00000       0.00000       0.00000       0.00000       0.00000       0.00000
   1  16 2425.5674    1.5532  0.6530 10.0587  0.0000  0.0635   0.1353   0.1707    0.7298   0.0000   502.5827      -49.1135       0.00000       0.00000       0.00000       0.00000       0.00000       0.00000       0.00000       0.00000       0.00000       0.00000       0.00000       0.00000       0.00000       0.00000       0.00000       0.00000       0.00000       0.00000       0.00000       0.00000       0.00000       0.00000       0.00000       0.00000       0.00000       0.00000       0.00000       0.00000       0.00000       0.00000       0.00000       0.00000       0.00000       0.00000       75.2326       46.0354       0.00000       0.00000       0.00000       0.00000       0.00000       0.00000       0.00000       0.00000       0.00000       0.00000       0.00000       0.00000       0.00000       0.00000       0.00000       0.00000       0.00000       0.00000       0.00000       0.00000       0.00000       0.00000       0.00000       0.00000       0.00000       0.00000       0.00000       0.00000       0.00000       0.00000       0.00000       0.00000       0.00000       0.00000
   1  17 2559.1721    1.8418  0.6327 11.7160  0.0011  0.1389   0.1820   0.1547    0.3921   0.0000   428.1295      -11.6324       0.00000       0.00000       0.00000       0.00000       0.00000       0.00000       0.00000       0.00000       0.00000       0.00000       0.00000       0.00000       0.00000       0.00000       0.00000       0.00000       0.00000       0.00000       0.00000       0.00000       0.00000       0.00000       0.00000       0.00000       0.00000       0.00000       0.00000       0.00000       0.00000       0.00000       0.00000       0.00000       0.00000       0.00000       109.666       120.071       0.00000       0.00000       0.00000       0.00000       0.00000       0.00000       0.00000       0.00000       0.00000       0.00000       0.00000       0.00000       0.00000       0.00000       0.00000       0.00000       0.00000       0.00000       0.00000       0.00000       0.00000       0.00000       0.00000       0.00000       0.00000       0.00000       0.00000       0.00000       0.00000       0.00000       0.00000       0.00000       0.00000       0.00000
   1  18 2693.3991    2.4028  1.2224  9.2642  0.0015  0.0938   0.1835   0.3274    7.2487   0.0000   586.9120      -25.0471       0.00000       0.00000       0.00000       0.00000       0.00000       0.00000       0.00000       0.00000       0.00000       0.00000       0.00000       0.00000       0.00000       0.00000       0.00000       0.00000       0.00000       0.00000       0.00000       0.00000       0.00000       0.00000       0.00000       0.00000       0.00000       0.00000       0.00000       0.00000       0.00000       0.00000       0.00000       0.00000       0.00000       0.00000       127.861       58.3528       0.00000       0.00000       0.00000       0.00000       0.00000       0.00000       0.00000       0.00000       0.00000       0.00000       0.00000       0.00000       0.00000       0.00000       0.00000       0.00000       0.00000       0.00000       0.00000       0.00000       0.00000       0.00000       0.00000       0.00000       0.00000       0.00000       0.00000       0.00000       0.00000       0.00000       0.00000       0.00000       0.00000       0.00000
   1  21 3098.1094    4.2206  1.1570  4.4160  0.0000  0.0946   0.3292   0.3237 1000.0000   0.0000   503.6256      -12.8810       0.00000       0.00000       0.00000       0.00000       0.00000       0.00000       0.00000       0.00000       0.00000       0.00000       0.00000       0.00000       0.00000       0.00000       0.00000       0.00000       0.00000       0.00000       0.00000       0.00000       0.00000       0.00000       0.00000       0.00000       0.00000       0.00000       0.00000       0.00000       0.00000       0.00000       0.00000       0.00000       0.00000       0.00000       126.218       59.3818       0.00000       0.00000       0.00000       0.00000       0.00000       0.00000       0.00000       0.00000       0.00000       0.00000       0.00000       0.00000       0.00000       0.00000       0.00000       0.00000       0.00000       0.00000       0.00000       0.00000       0.00000       0.00000       0.00000       0.00000       0.00000       0.00000       0.00000       0.00000       0.00000       0.00000       0.00000       0.00000       0.00000       0.00000
   1  22 3233.3415    3.6301  1.1571 13.4971  0.0000  0.1179   0.3976   0.4198    0.6643   0.0000   600.5882       74.7200       0.00000       0.00000       0.00000       0.00000       0.00000       0.00000       0.00000       0.00000       0.00000       0.00000       0.00000       0.00000       0.00000       0.00000       0.00000       0.00000       0.00000       0.00000       0.00000       0.00000       0.00000       0.00000       0.00000       0.00000       0.00000       0.00000       0.00000       0.00000       0.00000       0.00000       0.00000       0.00000       0.00000       0.00000       156.689       83.6009       0.00000       0.00000       0.00000       0.00000       0.00000       0.00000       0.00000       0.00000       0.00000       0.00000       0.00000       0.00000       0.00000       0.00000       0.00000       0.00000       0.00000       0.00000       0.00000       0.00000       0.00000       0.00000       0.00000       0.00000       0.00000       0.00000       0.00000       0.00000       0.00000       0.00000       0.00000       0.00000       0.00000       0.00000
   1  23 3368.6108    3.1495  1.1735 13.2396 -0.0693  0.1125   0.2928   0.3507    0.7140   0.0000   389.2899       46.9913       0.00000       0.00000       0.00000       0.00000       0.00000       0.00000       0.00000       0.00000       0.00000       0.00000       0.00000       0.00000       0.00000       0.00000       0.00000       0.00000       0.00000       0.00000       0.00000       0.00000       0.00000       0.00000       0.00000       0.00000       0.00000       0.00000       0.00000       0.00000       0.00000       0.00000       0.00000       0.00000       0.00000       0.00000       137.266       79.5549       0.00000       0.00000       0.00000       0.00000       0.00000       0.00000       0.00000       0.00000       0.00000       0.00000       0.00000       0.00000       0.00000       0.00000       0.00000       0.00000       0.00000       0.00000       0.00000       0.00000       0.00000       0.00000       0.00000       0.00000       0.00000       0.00000       0.00000       0.00000       0.00000       0.00000       0.00000       0.00000       0.00000       0.00000
   1  25 3640.7017    2.0835  2.6500 12.4229 -0.0420  0.2131   0.1994   0.6825    0.4281   0.0000   320.0989      -26.2077       0.00000       0.00000       0.00000       0.00000       0.00000       0.00000       0.00000       0.00000       0.00000       0.00000       0.00000       0.00000       0.00000       0.00000       0.00000       0.00000       0.00000       0.00000       0.00000       0.00000       0.00000       0.00000       0.00000       0.00000       0.00000       0.00000       0.00000       0.00000       0.00000       0.00000       0.00000       0.00000       0.00000       0.00000       293.578       134.702       0.00000       0.00000       0.00000       0.00000       0.00000       0.00000       0.00000       0.00000       0.00000       0.00000       0.00000       0.00000       0.00000       0.00000       0.00000       0.00000       0.00000       0.00000       0.00000       0.00000       0.00000       0.00000       0.00000       0.00000       0.00000       0.00000       0.00000       0.00000       0.00000       0.00000       0.00000       0.00000       0.00000       0.00000
   1  26 3776.5933    2.2733  4.6555 10.1206  0.0000  0.2485   0.1210   0.8393    1.4693   0.0000   891.2219       308.568       0.00000       0.00000       0.00000       0.00000       0.00000       0.00000       0.00000       0.00000       0.00000       0.00000       0.00000       0.00000       0.00000       0.00000       0.00000       0.00000       0.00000       0.00000       0.00000       0.00000       0.00000       0.00000       0.00000       0.00000       0.00000       0.00000       0.00000       0.00000       0.00000       0.00000       0.00000       0.00000       0.00000       0.00000       309.564       171.648       0.00000       0.00000       0.00000       0.00000       0.00000       0.00000       0.00000       0.00000       0.00000       0.00000       0.00000       0.00000       0.00000       0.00000       0.00000       0.00000       0.00000       0.00000       0.00000       0.00000       0.00000       0.00000       0.00000       0.00000       0.00000       0.00000       0.00000       0.00000       0.00000       0.00000       0.00000       0.00000       0.00000       0.00000
   2  12 1945.6501    0.4892  0.3966  9.9593  0.0000  0.0616   0.0494   0.1114    0.1743   0.0000   446.1893       24.3202      -15.6425      -9.05034       0.00000       0.00000       0.00000       0.00000       0.00000       0.00000       0.00000       0.00000       0.00000       0.00000       0.00000       0.00000       0.00000       0.00000       0.00000       0.00000       0.00000       0.00000       0.00000       0.00000       0.00000       0.00000       0.00000       0.00000       0.00000       0.00000       0.00000       0.00000       0.00000       0.00000       0.00000       0.00000       31.4935       39.8709       19.6318       11.2099       0.00000       0.00000       0.00000       0.00000       0.00000       0.00000       0.00000       0.00000       0.00000       0.00000       0.00000       0.00000       0.00000       0.00000       0.00000       0.00000       0.00000       0.00000       0.00000       0.00000       0.00000       0.00000       0.00000       0.00000       0.00000       0.00000       0.00000       0.00000       0.00000       0.00000       0.00000       0.00000
   2  13 2082.1404    0.7216  0.4804 10.2014  0.0000  0.0882   0.0707   0.1227    0.2172   0.0000   459.5204      -9.84570      -17.7802       1.01862       0.00000       0.00000       0.00000       0.00000       0.00000       0.00000       0.00000       0.00000       0.00000       0.00000       0.00000       0.00000       0.00000       0.00000       0.00000       0.00000       0.00000       0.00000       0.00000       0.00000       0.00000       0.00000       0.00000       0.00000       0.00000       0.00000       0.00000       0.00000       0.00000       0.00000       0.00000       0.00000       50.4575       38.7569       30.1050       9.71530       0.00000       0.00000       0.00000       0.00000       0.00000       0.00000       0.00000       0.00000       0.00000       0.00000       0.00000       0.00000       0.00000       0.00000       0.00000       0.00000       0.00000       0.00000       0.00000       0.00000       0.00000       0.00000       0.00000       0.00000       0.00000       0.00000       0.00000       0.00000       0.00000       0.00000       0.00000       0.00000
   2  14 2217.5857    0.8686  0.5206 10.4912  0.0000  0.0568   0.0689   0.1166    0.1884   0.0000   417.8945      -29.5540       27.0308       12.5655       0.00000       0.00000       0.00000       0.00000       0.00000       0.00000       0.00000       0.00000       0.00000       0.00000       0.00000       0.00000       0.00000       0.00000       0.00000       0.00000       0.00000       0.00000       0.00000       0.00000       0.00000       0.00000       0.00000       0.00000       0.00000       0.00000       0.00000       0.00000       0.00000       0.00000       0.00000       0.00000       36.0511       30.3926       22.9044       7.94902       0.00000       0.00000       0.00000       0.00000       0.00000       0.00000       0.00000       0.00000       0.00000       0.00000       0.00000       0.00000       0.00000       0.00000       0.00000       0.00000       0.00000       0.00000       0.00000       0.00000       0.00000       0.00000       0.00000       0.00000       0.00000       0.00000       0.00000       0.00000       0.00000       0.00000       0.00000       0.00000
   2  15 2352.1548    1.3272  1.1922 10.2984  0.0000  0.0737   0.0865   0.2237    0.6838   0.0000   405.2825       35.6186     -0.340344       3.04633       0.00000       0.00000       0.00000       0.00000       0.00000       0.00000       0.00000       0.00000       0.00000       0.00000       0.00000       0.00000       0.00000       0.00000       0.00000       0.00000       0.00000       0.00000       0.00000       0.00000       0.00000       0.00000       0.00000       0.00000       0.00000       0.00000       0.00000       0.00000       0.00000       0.00000       0.00000       0.00000       54.0052       43.5300       26.9992       9.70124       0.00000       0.00000       0.00000       0.00000       0.00000       0.00000       0.00000       0.00000       0.00000       0.00000       0.00000       0.00000       0.00000       0.00000       0.00000       0.00000       0.00000       0.00000       0.00000       0.00000       0.00000       0.00000       0.00000       0.00000       0.00000       0.00000       0.00000       0.00000       0.00000       0.00000       0.00000       0.00000
   2  16 2485.8032    1.7156  0.7048 11.3364  0.0000  0.0635   0.1188   0.1348    0.3069   0.0000   450.0746       85.4488      -10.2511      -8.89184       0.00000       0.00000       0.00000       0.00000       0.00000       0.00000       0.00000       0.00000       0.00000       0.00000       0.00000       0.00000       0.00000       0.00000       0.00000       0.00000       0.00000       0.00000       0.00000       0.00000       0.00000       0.00000       0.00000       0.00000       0.00000       0.00000       0.00000       0.00000       0.00000       0.00000       0.00000       0.00000       46.7575       42.4445       19.0530       9.16611       0.00000       0.00000       0.00000       0.00000       0.00000       0.00000       0.00000       0.00000       0.00000       0.00000       0.00000       0.00000       0.00000       0.00000       0.00000       0.00000       0.00000       0.00000       0.00000       0.00000       0.00000       0.00000       0.00000       0.00000       0.00000       0.00000       0.00000       0.00000       0.00000       0.00000       0.00000       0.00000
   2  17 2619.6489    2.3874  1.2088  5.0770  0.0000  0.0727   0.1931   0.2341  279.7570   0.0000   415.0230       25.0890       9.21000       1.16400       0.00000       0.00000       0.00000       0.00000       0.00000       0.00000       0.00000       0.00000       0.00000       0.00000       0.00000       0.00000       0.00000       0.00000       0.00000       0.00000       0.00000       0.00000       0.00000       0.00000       0.00000       0.00000       0.00000       0.00000       0.00000       0.00000       0.00000       0.00000       0.00000       0.00000       0.00000       0.00000       65.4796       45.6666       24.3589       8.64664       0.00000       0.00000       0.00000       0.00000       0.00000       0.00000       0.00000       0.00000       0.00000       0.00000       0.00000       0.00000       0.00000       0.00000       0.00000       0.00000       0.00000       0.00000       0.00000       0.00000       0.00000       0.00000       0.00000       0.00000       0.00000       0.00000       0.00000       0.00000       0.00000       0.00000       0.00000       0.00000
   2  18 2754.5154    2.7927  0.8267 12.0678  0.0000  0.0620   0.1853   0.1644    0.4486   0.0000   410.7633       67.0709       1.60465      -4.77408       0.00000       0.00000       0.00000       0.00000       0.00000       0.00000       0.00000       0.00000       0.00000       0.00000       0.00000       0.00000       0.00000       0.00000       0.00000       0.00000       0.00000       0.00000       0.00000       0.00000       0.00000       0.00000       0.00000       0.00000       0.00000       0.00000       0.00000       0.00000       0.00000       0.00000       0.00000       0.00000       50.0102       38.3000       21.3711       6.86481       0.00000       0.00000       0.00000       0.00000       0.00000       0.00000       0.00000       0.00000       0.00000       0.00000       0.00000       0.00000       0.00000       0.00000       0.00000       0.00000       0.00000       0.00000       0.00000       0.00000       0.00000       0.00000       0.00000       0.00000       0.00000       0.00000       0.00000       0.00000       0.00000       0.00000       0.00000       0.00000
   2  21 3159.8277    4.2719  1.0539 10.2417  0.0000  0.0604   0.2590   0.1857    7.2321   0.0000   429.2778       33.8621      -16.9032       12.4319       0.00000       0.00000       0.00000       0.00000       0.00000       0.00000       0.00000       0.00000       0.00000       0.00000       0.00000       0.00000       0.00000       0.00000       0.00000       0.00000       0.00000       0.00000       0.00000       0.00000       0.00000       0.00000       0.00000       0.00000       0.00000       0.00000       0.00000       0.00000       0.00000       0.00000       0.00000       0.00000       44.4473       36.5718       22.4185       7.77985       0.00000       0.00000       0.00000       0.00000       0.00000       0.00000       0.00000       0.00000       0.00000       0.00000       0.00000       0.00000       0.00000       0.00000       0.00000       0.00000       0.00000       0.00000       0.00000       0.00000       0.00000       0.00000       0.00000       0.00000       0.00000       0.00000       0.00000       0.00000       0.00000       0.00000       0.00000       0.00000
   2  22 3295.1110    3.5618  1.3639 12.9378  0.0000  0.0807   0.2376   0.2710    0.4499   0.0000   446.4122       12.3219       18.5620       13.9960       0.00000       0.00000       0.00000       0.00000       0.00000       0.00000       0.00000       0.00000       0.00000       0.00000       0.00000       0.00000       0.00000       0.00000       0.00000       0.00000       0.00000       0.00000       0.00000       0.00000       0.00000       0.00000       0.00000       0.00000       0.00000       0.00000       0.00000       0.00000       0.00000       0.00000       0.00000       0.00000       62.3558       49.7233       28.2695       9.85438       0.00000       0.00000       0.00000       0.00000       0.00000       0.00000       0.00000       0.00000       0.00000       0.00000       0.00000       0.00000       0.00000       0.00000       0.00000       0.00000       0.00000       0.00000       0.00000       0.00000       0.00000       0.00000       0.00000       0.00000       0.00000       0.00000       0.00000       0.00000       0.00000       0.00000       0.00000       0.00000
   2  23 3430.7543    3.0271  1.8246 11.7124 -0.0024  0.0917   0.1505   0.2452    0.6628   0.0000   525.2090      -20.4291      -67.6916      -9.80550       0.00000       0.00000       0.00000       0.00000       0.00000       0.00000       0.00000       0.00000       0.00000       0.00000       0.00000       0.00000       0.00000       0.00000       0.00000       0.00000       0.00000       0.00000       0.00000       0.00000       0.00000       0.00000       0.00000       0.00000       0.00000       0.00000       0.00000       0.00000       0.00000       0.00000       0.00000       0.00000       66.7814       54.6940       33.2868       12.0667       0.00000       0.00000       0.00000       0.00000       0.00000       0.00000       0.00000       0.00000       0.00000       0.00000       0.00000       0.00000       0.00000       0.00000       0.00000       0.00000       0.00000       0.00000       0.00000       0.00000       0.00000       0.00000       0.00000       0.00000       0.00000       0.00000       0.00000       0.00000       0.00000       0.00000       0.00000       0.00000
   2  24 3566.8223    2.5867  3.3494 11.6262  0.0000  0.1371   0.1088   0.4392    0.3250   0.0000   597.2017       5.99486      -72.8790       1.38537       0.00000       0.00000       0.00000       0.00000       0.00000       0.00000       0.00000       0.00000       0.00000       0.00000       0.00000       0.00000       0.00000       0.00000       0.00000       0.00000       0.00000       0.00000       0.00000       0.00000       0.00000       0.00000       0.00000       0.00000       0.00000       0.00000       0.00000       0.00000       0.00000       0.00000       0.00000       0.00000       104.857       85.6628       46.7553       17.1082       0.00000       0.00000       0.00000       0.00000       0.00000       0.00000       0.00000       0.00000       0.00000       0.00000       0.00000       0.00000       0.00000       0.00000       0.00000       0.00000       0.00000       0.00000       0.00000       0.00000       0.00000       0.00000       0.00000       0.00000       0.00000       0.00000       0.00000       0.00000       0.00000       0.00000       0.00000       0.00000
   2  25 3703.2748    2.0028  3.1590 11.8407  0.0000  0.1521   0.0933   0.4354    0.2223   0.0000   482.9728       154.086      -30.5195       19.2019       0.00000       0.00000       0.00000       0.00000       0.00000       0.00000       0.00000       0.00000       0.00000       0.00000       0.00000       0.00000       0.00000       0.00000       0.00000       0.00000       0.00000       0.00000       0.00000       0.00000       0.00000       0.00000       0.00000       0.00000       0.00000       0.00000       0.00000       0.00000       0.00000       0.00000       0.00000       0.00000       108.649       92.6996       55.1759       20.5725       0.00000       0.00000       0.00000       0.00000       0.00000       0.00000       0.00000       0.00000       0.00000       0.00000       0.00000       0.00000       0.00000       0.00000       0.00000       0.00000       0.00000       0.00000       0.00000       0.00000       0.00000       0.00000       0.00000       0.00000       0.00000       0.00000       0.00000       0.00000       0.00000       0.00000       0.00000       0.00000
   3  11 1865.2129    0.4413  0.4422  9.9767  0.0000  0.0460   0.0318   0.1072    0.1454   0.0000   442.7846      -2.86145       13.8563      -1.79207      -3.32945      0.802853       0.00000       0.00000       0.00000       0.00000       0.00000       0.00000       0.00000       0.00000       0.00000       0.00000       0.00000       0.00000       0.00000       0.00000       0.00000       0.00000       0.00000       0.00000       0.00000       0.00000       0.00000       0.00000       0.00000       0.00000       0.00000       0.00000       0.00000       0.00000       0.00000       0.00000       21.1962       22.6377       16.1388       10.2587       4.56744       1.45309       0.00000       0.00000       0.00000       0.00000       0.00000       0.00000       0.00000       0.00000       0.00000       0.00000       0.00000       0.00000       0.00000       0.00000       0.00000       0.00000       0.00000       0.00000       0.00000       0.00000       0.00000       0.00000       0.00000       0.00000       0.00000       0.00000       0.00000       0.00000       0.00000       0.00000
   3  12 2001.1929    0.6467  0.4895  9.7786  0.0000  0.0489   0.0441   0.1201    0.2173   0.0000   475.7408      -9.10610      -11.0690       6.03200      -4.17229     -0.681094       0.00000       0.00000       0.00000       0.00000       0.00000       0.00000       0.00000       0.00000       0.00000       0.00000       0.00000       0.00000       0.00000       0.00000       0.00000       0.00000       0.00000       0.00000       0.00000       0.00000       0.00000       0.00000       0.00000       0.00000       0.00000       0.00000       0.00000       0.00000       0.00000       0.00000       31.6819       28.7346       18.0745       9.66076       3.74636       1.26527       0.00000       0.00000       0.00000       0.00000       0.00000       0.00000       0.00000       0.00000       0.00000       0.00000       0.00000       0.00000       0.00000       0.00000       0.00000       0.00000       0.00000       0.00000       0.00000       0.00000       0.00000       0.00000       0.00000       0.00000       0.00000       0.00000       0.00000       0.00000       0.00000       0.00000
   3  13 2137.7678    0.9020  0.4171 10.0502  0.0000  0.0620   0.0857   0.1160    0.1883   0.0000   448.9450      -4.58500       30.6094       4.94420       4.52681      0.166592       0.00000       0.00000       0.00000       0.00000       0.00000       0.00000       0.00000       0.00000       0.00000       0.00000       0.00000       0.00000       0.00000       0.00000       0.00000       0.00000       0.00000       0.00000       0.00000       0.00000       0.00000       0.00000       0.00000       0.00000       0.00000       0.00000       0.00000       0.00000       0.00000       0.00000       18.3685       23.0394       13.6369       11.3030       4.08003       2.23419       0.00000       0.00000       0.00000       0.00000       0.00000       0.00000       0.00000       0.00000       0.00000       0.00000       0.00000       0.00000       0.00000       0.00000       0.00000       0.00000       0.00000       0.00000       0.00000       0.00000       0.00000       0.00000       0.00000       0.00000       0.00000       0.00000       0.00000       0.00000       0.00000       0.00000
   3  14 2273.4309    1.0753  0.6932 10.4837  0.0000  0.0498   0.0672   0.1363    0.2213   0.0000   402.5801       11.5512       35.1914      -9.62794      0.955774      -3.57833       0.00000       0.00000       0.00000       0.00000       0.00000       0.00000       0.00000       0.00000       0.00000       0.00000       0.00000       0.00000       0.00000       0.00000       0.00000       0.00000       0.00000       0.00000       0.00000       0.00000       0.00000       0.00000       0.00000       0.00000       0.00000       0.00000       0.00000       0.00000       0.00000       0.00000       21.5202       20.4317       17.4532       11.7727       5.16709       1.52518       0.00000       0.00000       0.00000       0.00000       0.00000       0.00000       0.00000       0.00000       0.00000       0.00000       0.00000       0.00000       0.00000       0.00000       0.00000       0.00000       0.00000       0.00000       0.00000       0.00000       0.00000       0.00000       0.00000       0.00000       0.00000       0.00000       0.00000       0.00000       0.00000       0.00000
   3  15 2407.6675    1.2829  0.9373 11.2825  0.0000  0.0688   0.0812   0.1656    0.2564   0.0000   424.5993       7.93277       12.6922      -13.2322       7.97943       1.26823       0.00000       0.00000       0.00000       0.00000       0.00000       0.00000       0.00000       0.00000       0.00000       0.00000       0.00000       0.00000       0.00000       0.00000       0.00000       0.00000       0.00000       0.00000       0.00000       0.00000       0.00000       0.00000       0.00000       0.00000       0.00000       0.00000       0.00000       0.00000       0.00000       0.00000       31.5852       26.7480       24.2062       16.5122       6.77569       1.95488       0.00000       0.00000       0.00000       0.00000       0.00000       0.00000       0.00000       0.00000       0.00000       0.00000       0.00000       0.00000       0.00000       0.00000       0.00000       0.00000       0.00000       0.00000       0.00000       0.00000       0.00000       0.00000       0.00000       0.00000       0.00000       0.00000       0.00000       0.00000       0.00000       0.00000
   3  17 2676.2042    2.4121  0.7995 11.7868  0.0000  0.0558   0.1451   0.1274    0.4664   0.0000   408.8655       3.03226       20.8356       5.18548       2.69705      0.753261       0.00000       0.00000       0.00000       0.00000       0.00000       0.00000       0.00000       0.00000       0.00000       0.00000       0.00000       0.00000       0.00000       0.00000       0.00000       0.00000       0.00000       0.00000       0.00000       0.00000       0.00000       0.00000       0.00000       0.00000       0.00000       0.00000       0.00000       0.00000       0.00000       0.00000       27.8741       28.4597       20.5094       11.1799       5.53265       1.68617       0.00000       0.00000       0.00000       0.00000       0.00000       0.00000       0.00000       0.00000       0.00000       0.00000       0.00000       0.00000       0.00000       0.00000       0.00000       0.00000       0.00000       0.00000       0.00000       0.00000       0.00000       0.00000       0.00000       0.00000       0.00000       0.00000       0.00000       0.00000       0.00000       0.00000
   3  18 2811.3248    3.0724  0.8003 11.7741  0.0000  0.0528   0.1689   0.1209    0.5141   0.0000   476.1705       2.79334       4.60107      -13.1452       3.80295       2.33455       0.00000       0.00000       0.00000       0.00000       0.00000       0.00000       0.00000       0.00000       0.00000       0.00000       0.00000       0.00000       0.00000       0.00000       0.00000       0.00000       0.00000       0.00000       0.00000       0.00000       0.00000       0.00000       0.00000       0.00000       0.00000       0.00000       0.00000       0.00000       0.00000       0.00000       22.8819       23.7419       19.1881       9.95693       5.77877       1.66335       0.00000       0.00000       0.00000       0.00000       0.00000       0.00000       0.00000       0.00000       0.00000       0.00000       0.00000       0.00000       0.00000       0.00000       0.00000       0.00000       0.00000       0.00000       0.00000       0.00000       0.00000       0.00000       0.00000       0.00000       0.00000       0.00000       0.00000       0.00000       0.00000       0.00000
   3  21 3217.7521    3.8350  0.8934 13.1424  0.0000  0.0559   0.2186   0.1505    0.3020   0.0000   390.8818      -39.8374      -4.22293       36.1846       4.64985      -1.33747       0.00000       0.00000       0.00000       0.00000       0.00000       0.00000       0.00000       0.00000       0.00000       0.00000       0.00000       0.00000       0.00000       0.00000       0.00000       0.00000       0.00000       0.00000       0.00000       0.00000       0.00000       0.00000       0.00000       0.00000       0.00000       0.00000       0.00000       0.00000       0.00000       0.00000       30.2383       29.4812       20.4207       11.1101       5.10182       1.56332       0.00000       0.00000       0.00000       0.00000       0.00000       0.00000       0.00000       0.00000       0.00000       0.00000       0.00000       0.00000       0.00000       0.00000       0.00000       0.00000       0.00000       0.00000       0.00000       0.00000       0.00000       0.00000       0.00000       0.00000       0.00000       0.00000       0.00000       0.00000       0.00000       0.00000
   3  22 3353.6294    3.3491  1.3038 13.0495  0.0008  0.0827   0.1789   0.1936    0.2852   0.0000   439.5049       101.893       13.0468       28.9496      -3.13517      0.989226       0.00000       0.00000       0.00000       0.00000       0.00000       0.00000       0.00000       0.00000       0.00000       0.00000       0.00000       0.00000       0.00000       0.00000       0.00000       0.00000       0.00000       0.00000       0.00000       0.00000       0.00000       0.00000       0.00000       0.00000       0.00000       0.00000       0.00000       0.00000       0.00000       0.00000       45.6536       45.7386       30.4893       14.9953       7.20544       2.24421       0.00000       0.00000       0.00000       0.00000       0.00000       0.00000       0.00000       0.00000       0.00000       0.00000       0.00000       0.00000       0.00000       0.00000       0.00000       0.00000       0.00000       0.00000       0.00000       0.00000       0.00000       0.00000       0.00000       0.00000       0.00000       0.00000       0.00000       0.00000       0.00000       0.00000
   3  23 3489.4971    2.7393  2.4170 12.4835 -0.0017  0.1184   0.1072   0.2852    0.1636   0.0000   461.9821       27.9413       14.4935       38.0789       7.14840      0.286945       0.00000       0.00000       0.00000       0.00000       0.00000       0.00000       0.00000       0.00000       0.00000       0.00000       0.00000       0.00000       0.00000       0.00000       0.00000       0.00000       0.00000       0.00000       0.00000       0.00000       0.00000       0.00000       0.00000       0.00000       0.00000       0.00000       0.00000       0.00000       0.00000       0.00000       48.7154       56.1943       42.4688       23.7487       12.6313       4.12302       0.00000       0.00000       0.00000       0.00000       0.00000       0.00000       0.00000       0.00000       0.00000       0.00000       0.00000       0.00000       0.00000       0.00000       0.00000       0.00000       0.00000       0.00000       0.00000       0.00000       0.00000       0.00000       0.00000       0.00000       0.00000       0.00000       0.00000       0.00000       0.00000       0.00000
   3  24 3625.9910    2.4726  2.8485 12.2731  0.0000  0.1185   0.0968   0.3078    0.1576   0.0000   543.7870       74.2612      -1.40867       22.6250      -5.50904      -5.36805       0.00000       0.00000       0.00000       0.00000       0.00000       0.00000       0.00000       0.00000       0.00000       0.00000       0.00000       0.00000       0.00000       0.00000       0.00000       0.00000       0.00000       0.00000       0.00000       0.00000       0.00000       0.00000       0.00000       0.00000       0.00000       0.00000       0.00000       0.00000       0.00000       0.00000       55.6594       57.1409       42.1583       26.3835       11.5002       3.78273       0.00000       0.00000       0.00000       0.00000       0.00000       0.00000       0.00000       0.00000       0.00000       0.00000       0.00000       0.00000       0.00000       0.00000       0.00000       0.00000       0.00000       0.00000       0.00000       0.00000       0.00000       0.00000       0.00000       0.00000       0.00000       0.00000       0.00000       0.00000       0.00000       0.00000
   4  11 1914.6364    0.4730  0.3217  9.9905 -0.0039  0.0362   0.0424   0.0997    0.0904   0.0000   433.0466      -7.52547       29.0278      -3.04059       7.82869       1.17139      -2.40516      0.443687       0.00000       0.00000       0.00000       0.00000       0.00000       0.00000       0.00000       0.00000       0.00000       0.00000       0.00000       0.00000       0.00000       0.00000       0.00000       0.00000       0.00000       0.00000       0.00000       0.00000       0.00000       0.00000       0.00000       0.00000       0.00000       0.00000       0.00000       0.00000       13.1547       11.1754       14.0707       6.89063       4.22330       2.88616       1.15058      0.201253       0.00000       0.00000       0.00000       0.00000       0.00000       0.00000       0.00000       0.00000       0.00000       0.00000       0.00000       0.00000       0.00000       0.00000       0.00000       0.00000       0.00000       0.00000       0.00000       0.00000       0.00000       0.00000       0.00000       0.00000       0.00000       0.00000       0.00000       0.00000
   4  13 2188.3715    0.9289  0.6327 10.2211 -0.0010  0.0629   0.0527   0.1095    0.2530   0.0000   433.9624      -24.7251      -4.15760       20.9529       4.28458       1.62804      -1.13499     0.0441970       0.00000       0.00000       0.00000       0.00000       0.00000       0.00000       0.00000       0.00000       0.00000       0.00000       0.00000       0.00000       0.00000       0.00000       0.00000       0.00000       0.00000       0.00000       0.00000       0.00000       0.00000       0.00000       0.00000       0.00000       0.00000       0.00000       0.00000       0.00000       17.5403       22.7648       19.7918       15.2514       7.28924       5.37603       1.83478      0.564230       0.00000       0.00000       0.00000       0.00000       0.00000       0.00000       0.00000       0.00000       0.00000       0.00000       0.00000       0.00000       0.00000       0.00000       0.00000       0.00000       0.00000       0.00000       0.00000       0.00000       0.00000       0.00000       0.00000       0.00000       0.00000       0.00000       0.00000       0.00000
   4  15 2458.6364    1.4533  0.8612 10.8507 -0.0009  0.0620   0.0724   0.1528    0.6687   0.0000   439.7803       11.7544       2.76833      -5.47673      -3.36989      -5.30153       3.18744     -0.144647       0.00000       0.00000       0.00000       0.00000       0.00000       0.00000       0.00000       0.00000       0.00000       0.00000       0.00000       0.00000       0.00000       0.00000       0.00000       0.00000       0.00000       0.00000       0.00000       0.00000       0.00000       0.00000       0.00000       0.00000       0.00000       0.00000       0.00000       0.00000       21.8093       21.8799       22.3025       13.9773       9.69043       4.87442       2.05792      0.405664       0.00000       0.00000       0.00000       0.00000       0.00000       0.00000       0.00000       0.00000       0.00000       0.00000       0.00000       0.00000       0.00000       0.00000       0.00000       0.00000       0.00000       0.00000       0.00000       0.00000       0.00000       0.00000       0.00000       0.00000       0.00000       0.00000       0.00000       0.00000
   4  16 2593.0243    2.0568  0.7735 11.8567 -0.0012  0.0708   0.1076   0.1236    0.3796   0.0000   438.6567      -3.06705       7.95732      -11.4203       6.31922       4.73940     -0.538870      0.174350       0.00000       0.00000       0.00000       0.00000       0.00000       0.00000       0.00000       0.00000       0.00000       0.00000       0.00000       0.00000       0.00000       0.00000       0.00000       0.00000       0.00000       0.00000       0.00000       0.00000       0.00000       0.00000       0.00000       0.00000       0.00000       0.00000       0.00000       0.00000       19.4739       25.3572       20.3996       14.2578       9.15712       4.31928       1.93295      0.592770       0.00000       0.00000       0.00000       0.00000       0.00000       0.00000       0.00000       0.00000       0.00000       0.00000       0.00000       0.00000       0.00000       0.00000       0.00000       0.00000       0.00000       0.00000       0.00000       0.00000       0.00000       0.00000       0.00000       0.00000       0.00000       0.00000       0.00000       0.00000
   4  17 2728.3123    2.6320  0.8305 12.3736 -0.0049  0.0575   0.1298   0.1349    0.3638   0.0000   455.9518       34.9007       6.11519       4.68858       6.54770       2.21417     0.0989182     -0.159913       0.00000       0.00000       0.00000       0.00000       0.00000       0.00000       0.00000       0.00000       0.00000       0.00000       0.00000       0.00000       0.00000       0.00000       0.00000       0.00000       0.00000       0.00000       0.00000       0.00000       0.00000       0.00000       0.00000       0.00000       0.00000       0.00000       0.00000       0.00000       24.5781       25.6211       19.9224       13.2611       7.21554       3.69546       1.34777      0.329078       0.00000       0.00000       0.00000       0.00000       0.00000       0.00000       0.00000       0.00000       0.00000       0.00000       0.00000       0.00000       0.00000       0.00000       0.00000       0.00000       0.00000       0.00000       0.00000       0.00000       0.00000       0.00000       0.00000       0.00000       0.00000       0.00000       0.00000       0.00000
   4  18 2864.2935    3.2234  0.7130 12.8946 -0.0169  0.0463   0.1754   0.1055    0.2629   0.0000   440.2392       5.26218       15.8620       8.40325       7.85284       1.75085       2.09981      0.510919       0.00000       0.00000       0.00000       0.00000       0.00000       0.00000       0.00000       0.00000       0.00000       0.00000       0.00000       0.00000       0.00000       0.00000       0.00000       0.00000       0.00000       0.00000       0.00000       0.00000       0.00000       0.00000       0.00000       0.00000       0.00000       0.00000       0.00000       0.00000       17.3908       19.1473       15.9190       10.3387       6.38515       2.93591       1.31281      0.330724       0.00000       0.00000       0.00000       0.00000       0.00000       0.00000       0.00000       0.00000       0.00000       0.00000       0.00000       0.00000       0.00000       0.00000       0.00000       0.00000       0.00000       0.00000       0.00000       0.00000       0.00000       0.00000       0.00000       0.00000       0.00000       0.00000       0.00000       0.00000
   4  19 3000.2023    3.8909  0.8006 12.0107  0.0096  0.0464   0.1994   0.1078    0.5580   0.0000   477.6605       22.7821       16.1567      -2.71328       7.65002      -7.23430     -0.968092      0.982830       0.00000       0.00000       0.00000       0.00000       0.00000       0.00000       0.00000       0.00000       0.00000       0.00000       0.00000       0.00000       0.00000       0.00000       0.00000       0.00000       0.00000       0.00000       0.00000       0.00000       0.00000       0.00000       0.00000       0.00000       0.00000       0.00000       0.00000       0.00000       15.3477       18.4483       14.3564       10.7301       6.67538       3.14323       1.27334      0.400395       0.00000       0.00000       0.00000       0.00000       0.00000       0.00000       0.00000       0.00000       0.00000       0.00000       0.00000       0.00000       0.00000       0.00000       0.00000       0.00000       0.00000       0.00000       0.00000       0.00000       0.00000       0.00000       0.00000       0.00000       0.00000       0.00000       0.00000       0.00000
   4  21 3271.8330    3.5718  1.3277 13.1815  0.0004  0.0685   0.1737   0.1793    0.3078   0.0000   436.2571       16.5921       30.6770      -9.88158       16.4260      -4.65640      -1.14923     -0.362285       0.00000       0.00000       0.00000       0.00000       0.00000       0.00000       0.00000       0.00000       0.00000       0.00000       0.00000       0.00000       0.00000       0.00000       0.00000       0.00000       0.00000       0.00000       0.00000       0.00000       0.00000       0.00000       0.00000       0.00000       0.00000       0.00000       0.00000       0.00000       25.5669       26.4259       22.5563       17.7480       10.2764       5.30978       1.82453      0.486919       0.00000       0.00000       0.00000       0.00000       0.00000       0.00000       0.00000       0.00000       0.00000       0.00000       0.00000       0.00000       0.00000       0.00000       0.00000       0.00000       0.00000       0.00000       0.00000       0.00000       0.00000       0.00000       0.00000       0.00000       0.00000       0.00000       0.00000       0.00000
   4  22 3408.2740    3.2716  2.1479 11.9109  0.0020  0.0866   0.1192   0.2290    0.3713   0.0000   456.4370      -20.5869       22.0051       32.9835       14.1994       5.30964      -1.11264     -0.862664       0.00000       0.00000       0.00000       0.00000       0.00000       0.00000       0.00000       0.00000       0.00000       0.00000       0.00000       0.00000       0.00000       0.00000       0.00000       0.00000       0.00000       0.00000       0.00000       0.00000       0.00000       0.00000       0.00000       0.00000       0.00000       0.00000       0.00000       0.00000       28.9049       34.8412       27.3978       19.7308       13.0173       5.64507       2.54686      0.703262       0.00000       0.00000       0.00000       0.00000       0.00000       0.00000       0.00000       0.00000       0.00000       0.00000       0.00000       0.00000       0.00000       0.00000       0.00000       0.00000       0.00000       0.00000       0.00000       0.00000       0.00000       0.00000       0.00000       0.00000       0.00000       0.00000       0.00000       0.00000
   4  24 3681.5902    2.1500  3.2361 11.9596 -0.0003  0.1199   0.0722   0.3074    0.1516   0.0000   458.8999      -44.5661      -37.4051       69.6375       18.0274      -10.1092      -1.43034       1.73805       0.00000       0.00000       0.00000       0.00000       0.00000       0.00000       0.00000       0.00000       0.00000       0.00000       0.00000       0.00000       0.00000       0.00000       0.00000       0.00000       0.00000       0.00000       0.00000       0.00000       0.00000       0.00000       0.00000       0.00000       0.00000       0.00000       0.00000       0.00000       40.9838       46.6645       40.0359       28.4572       18.6893       8.53652       3.65783      0.928980       0.00000       0.00000       0.00000       0.00000       0.00000       0.00000       0.00000       0.00000       0.00000       0.00000       0.00000       0.00000       0.00000       0.00000       0.00000       0.00000       0.00000       0.00000       0.00000       0.00000       0.00000       0.00000       0.00000       0.00000       0.00000       0.00000       0.00000       0.00000
   5  11 1960.5908    0.5416  0.3993 10.1121 -0.0210  0.0361   0.0363   0.0743    0.0965   0.0000   444.0441       7.38589       13.6909       1.95991       1.35086      0.825175      -1.16800      -1.75444    -0.0472961     0.0525725       0.00000       0.00000       0.00000       0.00000       0.00000       0.00000       0.00000       0.00000       0.00000       0.00000       0.00000       0.00000       0.00000       0.00000       0.00000       0.00000       0.00000       0.00000       0.00000       0.00000       0.00000       0.00000       0.00000       0.00000       0.00000       0.00000       9.77379       11.9709       10.4052       7.96390       5.23717       3.07036       1.74332      0.795902      0.261286     0.0656136       0.00000       0.00000       0.00000       0.00000       0.00000       0.00000       0.00000       0.00000       0.00000       0.00000       0.00000       0.00000       0.00000       0.00000       0.00000       0.00000       0.00000       0.00000       0.00000       0.00000       0.00000       0.00000       0.00000       0.00000       0.00000       0.00000
   5  12 2098.4162    0.7445  0.5065 10.2395  0.0025  0.0439   0.0468   0.0754    0.1216   0.0000   448.3840      -1.91403       10.9910      -10.9168       2.86266       2.45213      -5.60700      0.756138      0.142999    -0.0648839       0.00000       0.00000       0.00000       0.00000       0.00000       0.00000       0.00000       0.00000       0.00000       0.00000       0.00000       0.00000       0.00000       0.00000       0.00000       0.00000       0.00000       0.00000       0.00000       0.00000       0.00000       0.00000       0.00000       0.00000       0.00000       0.00000       15.0077       14.8134       12.5557       10.6362       8.75126       4.83496       2.23002      0.824562      0.299471     0.0609133       0.00000       0.00000       0.00000       0.00000       0.00000       0.00000       0.00000       0.00000       0.00000       0.00000       0.00000       0.00000       0.00000       0.00000       0.00000       0.00000       0.00000       0.00000       0.00000       0.00000       0.00000       0.00000       0.00000       0.00000       0.00000       0.00000
   5  13 2235.3953    0.9582  0.6198 10.6650 -0.0065  0.0469   0.0527   0.1093    0.1385   0.0000   431.5498      -12.2718      -19.9557       5.96341       8.10331      0.753223      0.538693     -0.179275      0.263909     0.0429506       0.00000       0.00000       0.00000       0.00000       0.00000       0.00000       0.00000       0.00000       0.00000       0.00000       0.00000       0.00000       0.00000       0.00000       0.00000       0.00000       0.00000       0.00000       0.00000       0.00000       0.00000       0.00000       0.00000       0.00000       0.00000       0.00000       13.4929       17.6020       13.3350       11.4018       5.67004       3.97474       1.91881      0.940090      0.254819     0.0931976       0.00000       0.00000       0.00000       0.00000       0.00000       0.00000       0.00000       0.00000       0.00000       0.00000       0.00000       0.00000       0.00000       0.00000       0.00000       0.00000       0.00000       0.00000       0.00000       0.00000       0.00000       0.00000       0.00000       0.00000       0.00000       0.00000
   5  14 2371.0805    1.3849  0.7710 10.9875  0.0053  0.0419   0.0661   0.1025    0.1690   0.0000   433.2966      -9.68582       7.72573      -8.27288      -5.57156       2.75063       1.71015     -0.557346      0.569265     0.0800233       0.00000       0.00000       0.00000       0.00000       0.00000       0.00000       0.00000       0.00000       0.00000       0.00000       0.00000       0.00000       0.00000       0.00000       0.00000       0.00000       0.00000       0.00000       0.00000       0.00000       0.00000       0.00000       0.00000       0.00000       0.00000       0.00000       13.0538       14.5804       12.9821       10.2810       6.19261       4.10782       2.01588      0.925073      0.276747     0.0700976       0.00000       0.00000       0.00000       0.00000       0.00000       0.00000       0.00000       0.00000       0.00000       0.00000       0.00000       0.00000       0.00000       0.00000       0.00000       0.00000       0.00000       0.00000       0.00000       0.00000       0.00000       0.00000       0.00000       0.00000       0.00000       0.00000
   5  15 2506.0025    1.7259  0.7305 11.3221 -0.0085  0.0429   0.0955   0.1007    0.2001   0.0000   446.6383       37.7423       6.16195      -20.5561       15.6750       3.63187      -6.18080      -1.10629    -0.0820418      0.117798       0.00000       0.00000       0.00000       0.00000       0.00000       0.00000       0.00000       0.00000       0.00000       0.00000       0.00000       0.00000       0.00000       0.00000       0.00000       0.00000       0.00000       0.00000       0.00000       0.00000       0.00000       0.00000       0.00000       0.00000       0.00000       0.00000       12.6650       14.9824       14.1209       9.29266       6.60010       3.94468       1.96122      0.923231      0.330960     0.0771039       0.00000       0.00000       0.00000       0.00000       0.00000       0.00000       0.00000       0.00000       0.00000       0.00000       0.00000       0.00000       0.00000       0.00000       0.00000       0.00000       0.00000       0.00000       0.00000       0.00000       0.00000       0.00000       0.00000       0.00000       0.00000       0.00000
   5  16 2641.2487    2.1220  0.8363 12.2897 -0.0026  0.0483   0.1061   0.1183    0.1894   0.0000   428.0575      -17.3530       7.62038       2.88666      -4.35830      -3.13231      0.580950      0.262092     0.0436310     -0.144581       0.00000       0.00000       0.00000       0.00000       0.00000       0.00000       0.00000       0.00000       0.00000       0.00000       0.00000       0.00000       0.00000       0.00000       0.00000       0.00000       0.00000       0.00000       0.00000       0.00000       0.00000       0.00000       0.00000       0.00000       0.00000       0.00000       14.3634       16.8219       14.0628       10.6823       8.14584       4.31218       2.37499      0.873404      0.348004     0.0825615       0.00000       0.00000       0.00000       0.00000       0.00000       0.00000       0.00000       0.00000       0.00000       0.00000       0.00000       0.00000       0.00000       0.00000       0.00000       0.00000       0.00000       0.00000       0.00000       0.00000       0.00000       0.00000       0.00000       0.00000       0.00000       0.00000
   5  17 2777.3393    2.8542  0.9677 -5.0171 -0.0020  0.0442   0.1077   0.1084  403.7825   0.0000   424.1927      -19.7877      -13.4493      -1.26805       7.09814      -2.04154      -1.03851     -0.206442     -0.383552    -0.0168935       0.00000       0.00000       0.00000       0.00000       0.00000       0.00000       0.00000       0.00000       0.00000       0.00000       0.00000       0.00000       0.00000       0.00000       0.00000       0.00000       0.00000       0.00000       0.00000       0.00000       0.00000       0.00000       0.00000       0.00000       0.00000       0.00000       14.0454       16.9118       14.1615       10.4603       6.94762       3.79484       2.13528      0.842796      0.317856     0.0756927       0.00000       0.00000       0.00000       0.00000       0.00000       0.00000       0.00000       0.00000       0.00000       0.00000       0.00000       0.00000       0.00000       0.00000       0.00000       0.00000       0.00000       0.00000       0.00000       0.00000       0.00000       0.00000       0.00000       0.00000       0.00000       0.00000
   5  18 2913.6593    3.2783  0.7739 12.3155 -0.0045  0.0496   0.1493   0.1004    0.5287   0.0000   439.4323       11.2610      -16.4279       7.51214      0.672118      -3.09121       1.47782       1.60010      0.473437     0.0449897       0.00000       0.00000       0.00000       0.00000       0.00000       0.00000       0.00000       0.00000       0.00000       0.00000       0.00000       0.00000       0.00000       0.00000       0.00000       0.00000       0.00000       0.00000       0.00000       0.00000       0.00000       0.00000       0.00000       0.00000       0.00000       0.00000       14.5077       15.6224       14.0547       10.5689       8.46047       5.13271       2.18799       1.07395      0.357934     0.0757228       0.00000       0.00000       0.00000       0.00000       0.00000       0.00000       0.00000       0.00000       0.00000       0.00000       0.00000       0.00000       0.00000       0.00000       0.00000       0.00000       0.00000       0.00000       0.00000       0.00000       0.00000       0.00000       0.00000       0.00000       0.00000       0.00000
   5  21 3322.7205    3.1412  0.9904 13.8894  0.0001  0.1115   0.1853   0.1868    0.2772   0.0000   477.5680      0.333892      -21.6900       18.5862      -8.95835      -12.8967       3.25976      -1.13972      0.428815     0.0249090       0.00000       0.00000       0.00000       0.00000       0.00000       0.00000       0.00000       0.00000       0.00000       0.00000       0.00000       0.00000       0.00000       0.00000       0.00000       0.00000       0.00000       0.00000       0.00000       0.00000       0.00000       0.00000       0.00000       0.00000       0.00000       0.00000       33.0742       23.2795       36.1176       31.4278       13.9019       10.6783       9.33393       3.34589      0.669672      0.128794       0.00000       0.00000       0.00000       0.00000       0.00000       0.00000       0.00000       0.00000       0.00000       0.00000       0.00000       0.00000       0.00000       0.00000       0.00000       0.00000       0.00000       0.00000       0.00000       0.00000       0.00000       0.00000       0.00000       0.00000       0.00000       0.00000
   5  22 3459.4554    2.8667  1.9995 12.6698 -0.0349  0.0909   0.1079   0.2264    0.3007   0.0000   459.1514       57.1147      -53.3017      -9.46316       14.0736       21.6398       6.63835      -3.61894      0.464413     -0.182240       0.00000       0.00000       0.00000       0.00000       0.00000       0.00000       0.00000       0.00000       0.00000       0.00000       0.00000       0.00000       0.00000       0.00000       0.00000       0.00000       0.00000       0.00000       0.00000       0.00000       0.00000       0.00000       0.00000       0.00000       0.00000       0.00000       26.0504       27.0367       25.9730       22.3256       14.4804       10.1664       4.75778       2.40196      0.650278      0.146377       0.00000       0.00000       0.00000       0.00000       0.00000       0.00000       0.00000       0.00000       0.00000       0.00000       0.00000       0.00000       0.00000       0.00000       0.00000       0.00000       0.00000       0.00000       0.00000       0.00000       0.00000       0.00000       0.00000       0.00000       0.00000       0.00000
   5  23 3596.5550    2.3208  3.0666 12.1505  0.0008  0.1053   0.0775   0.2962    0.2181   0.0000   483.2774      -8.42252      -20.8318       18.5130      -18.6890      -5.21827      -3.68370      0.490973     -0.144292    -0.0781296       0.00000       0.00000       0.00000       0.00000       0.00000       0.00000       0.00000       0.00000       0.00000       0.00000       0.00000       0.00000       0.00000       0.00000       0.00000       0.00000       0.00000       0.00000       0.00000       0.00000       0.00000       0.00000       0.00000       0.00000       0.00000       0.00000       31.5439       35.9717       32.7529       26.8668       18.9897       11.3306       6.35723       2.57639      0.870647      0.185505       0.00000       0.00000       0.00000       0.00000       0.00000       0.00000       0.00000       0.00000       0.00000       0.00000       0.00000       0.00000       0.00000       0.00000       0.00000       0.00000       0.00000       0.00000       0.00000       0.00000       0.00000       0.00000       0.00000       0.00000       0.00000       0.00000
   5  24 3733.9689    1.9087  3.9272 11.6854  0.0115  0.1379   0.0581   0.3731    0.1769   0.0000   491.5574       44.2286      -18.0995       45.1282       9.56446      -5.04593     -0.182838       1.68588      -1.16923      0.277102       0.00000       0.00000       0.00000       0.00000       0.00000       0.00000       0.00000       0.00000       0.00000       0.00000       0.00000       0.00000       0.00000       0.00000       0.00000       0.00000       0.00000       0.00000       0.00000       0.00000       0.00000       0.00000       0.00000       0.00000       0.00000       0.00000       37.4095       48.3715       42.3180       33.7066       24.1015       13.2972       8.65950       3.14962       1.18241      0.264398       0.00000       0.00000       0.00000       0.00000       0.00000       0.00000       0.00000       0.00000       0.00000       0.00000       0.00000       0.00000       0.00000       0.00000       0.00000       0.00000       0.00000       0.00000       0.00000       0.00000       0.00000       0.00000       0.00000       0.00000       0.00000       0.00000
   5  25 3871.5944    1.7233  5.9281 10.9014  0.0015  0.1615   0.0366   0.4311    0.1358   0.0000   382.4865       67.5226      -15.2889      -43.3934       5.01305       4.58096       2.76499     0.0461368      -1.28049      0.291897       0.00000       0.00000       0.00000       0.00000       0.00000       0.00000       0.00000       0.00000       0.00000       0.00000       0.00000       0.00000       0.00000       0.00000       0.00000       0.00000       0.00000       0.00000       0.00000       0.00000       0.00000       0.00000       0.00000       0.00000       0.00000       0.00000       43.7401       53.3321       47.7485       39.7939       28.9614       16.9771       9.69376       3.85853       1.38720      0.311236       0.00000       0.00000       0.00000       0.00000       0.00000       0.00000       0.00000       0.00000       0.00000       0.00000       0.00000       0.00000       0.00000       0.00000       0.00000       0.00000       0.00000       0.00000       0.00000       0.00000       0.00000       0.00000       0.00000       0.00000       0.00000       0.00000
   6  11 2004.0453    0.5935  0.4280 10.1190  0.0065  0.0373   0.0316   0.0691    0.0901   0.0000   453.4038       27.1960      -6.12701      -4.21811       1.18059      -3.35651      0.267499      0.697577     -0.115387     0.0668395     0.0753571    -0.0104833       0.00000       0.00000       0.00000       0.00000       0.00000       0.00000       0.00000       0.00000       0.00000       0.00000       0.00000       0.00000       0.00000       0.00000       0.00000       0.00000       0.00000       0.00000       0.00000       0.00000       0.00000       0.00000       0.00000       0.00000       9.38627       10.3749       10.7932       7.45592       6.38244       4.27172       2.36031       1.23953      0.546542      0.242096     0.0757975     0.0126848       0.00000       0.00000       0.00000       0.00000       0.00000       0.00000       0.00000       0.00000       0.00000       0.00000       0.00000       0.00000       0.00000       0.00000       0.00000       0.00000       0.00000       0.00000       0.00000       0.00000       0.00000       0.00000       0.00000       0.00000
   6  12 2142.5107    0.8020  0.4923 10.3833 -0.0003  0.0403   0.0444   0.0797    0.1077   0.0000   435.3244      -5.95865       7.56542      -5.71293       6.10711       3.34992      -2.61050     -0.304259     -0.147944      0.255017    -0.0226918    -0.0111087       0.00000       0.00000       0.00000       0.00000       0.00000       0.00000       0.00000       0.00000       0.00000       0.00000       0.00000       0.00000       0.00000       0.00000       0.00000       0.00000       0.00000       0.00000       0.00000       0.00000       0.00000       0.00000       0.00000       0.00000       14.1406       15.6854       14.5985       11.3716       6.96646       3.95913       2.28564       1.27453      0.513558      0.179558     0.0440780     0.0104081       0.00000       0.00000       0.00000       0.00000       0.00000       0.00000       0.00000       0.00000       0.00000       0.00000       0.00000       0.00000       0.00000       0.00000       0.00000       0.00000       0.00000       0.00000       0.00000       0.00000       0.00000       0.00000       0.00000       0.00000
   6  13 2279.8264    1.0441  0.6681 10.9172  0.0032  0.0662   0.0506   0.1042    0.1177   0.0000   437.3256      -3.23492       6.16319      -5.61189       2.89228       7.73686       3.55041     -0.575099       1.26655      0.567777    -0.0320709    -0.0209516       0.00000       0.00000       0.00000       0.00000       0.00000       0.00000       0.00000       0.00000       0.00000       0.00000       0.00000       0.00000       0.00000       0.00000       0.00000       0.00000       0.00000       0.00000       0.00000       0.00000       0.00000       0.00000       0.00000       0.00000       10.1368       20.5677       13.2541       13.5191       10.2366       6.09249       4.85477       1.18444       1.29108      0.269057      0.145034     0.0379939       0.00000       0.00000       0.00000       0.00000       0.00000       0.00000       0.00000       0.00000       0.00000       0.00000       0.00000       0.00000       0.00000       0.00000       0.00000       0.00000       0.00000       0.00000       0.00000       0.00000       0.00000       0.00000       0.00000       0.00000
   6  14 2415.6051    1.3195  0.7687 11.5215 -0.0068  0.0447   0.0602   0.1003    0.1257   0.0000   431.9522      -9.68907      -13.9869       18.5520       3.70144       6.16799     -0.418673      -1.01362       1.33200     -0.353985    -0.0422144     0.0255306       0.00000       0.00000       0.00000       0.00000       0.00000       0.00000       0.00000       0.00000       0.00000       0.00000       0.00000       0.00000       0.00000       0.00000       0.00000       0.00000       0.00000       0.00000       0.00000       0.00000       0.00000       0.00000       0.00000       0.00000       11.6415       12.6706       11.3449       10.0675       7.86048       5.36754       3.12657       1.50513      0.723837      0.256915     0.0801524     0.0172054       0.00000       0.00000       0.00000       0.00000       0.00000       0.00000       0.00000       0.00000       0.00000       0.00000       0.00000       0.00000       0.00000       0.00000       0.00000       0.00000       0.00000       0.00000       0.00000       0.00000       0.00000       0.00000       0.00000       0.00000
   6  15 2551.0762    1.7925  0.8823 11.9779 -0.0114  0.0458   0.0815   0.1315    0.1300   0.0000   454.4625      -5.56708       13.4338       10.6272      -16.9386       4.58695       1.23595       2.98283     -0.978407      0.167881     0.0582495   -0.00749344       0.00000       0.00000       0.00000       0.00000       0.00000       0.00000       0.00000       0.00000       0.00000       0.00000       0.00000       0.00000       0.00000       0.00000       0.00000       0.00000       0.00000       0.00000       0.00000       0.00000       0.00000       0.00000       0.00000       0.00000       11.5541       12.2759       12.2478       9.23208       8.30984       5.71997       3.09729       1.64247      0.691235      0.292915     0.0919990     0.0159904       0.00000       0.00000       0.00000       0.00000       0.00000       0.00000       0.00000       0.00000       0.00000       0.00000       0.00000       0.00000       0.00000       0.00000       0.00000       0.00000       0.00000       0.00000       0.00000       0.00000       0.00000       0.00000       0.00000       0.00000
   6  16 2687.1459    2.4748  0.8630 11.8577 -0.0002  0.0499   0.1013   0.0942    0.1826   0.0000   430.7258       12.3514     -0.737158      -5.71141       1.08025       4.58280      -2.04562     0.0443992     -0.588894     -0.229850     0.0118392     0.0117597       0.00000       0.00000       0.00000       0.00000       0.00000       0.00000       0.00000       0.00000       0.00000       0.00000       0.00000       0.00000       0.00000       0.00000       0.00000       0.00000       0.00000       0.00000       0.00000       0.00000       0.00000       0.00000       0.00000       0.00000       11.1323       12.2537       14.2585       8.62675       9.24808       5.12978       3.12392       1.98129      0.631385      0.335196      0.123614     0.0184420       0.00000       0.00000       0.00000       0.00000       0.00000       0.00000       0.00000       0.00000       0.00000       0.00000       0.00000       0.00000       0.00000       0.00000       0.00000       0.00000       0.00000       0.00000       0.00000       0.00000       0.00000       0.00000       0.00000       0.00000
   6  17 2823.7261    3.1932  0.6883 12.8029 -0.0037  0.0387   0.1518   0.0917    0.1439   0.0000   431.6731    -0.0536089      -4.01047      -2.36870       5.77591       5.34461    -0.0631207       1.07240      0.292967     -0.335024    -0.0936724    0.00238076       0.00000       0.00000       0.00000       0.00000       0.00000       0.00000       0.00000       0.00000       0.00000       0.00000       0.00000       0.00000       0.00000       0.00000       0.00000       0.00000       0.00000       0.00000       0.00000       0.00000       0.00000       0.00000       0.00000       0.00000       8.66844       12.1052       9.70992       8.76266       5.76553       3.63681       2.41645       1.01663      0.603830      0.192865     0.0714474     0.0187988       0.00000       0.00000       0.00000       0.00000       0.00000       0.00000       0.00000       0.00000       0.00000       0.00000       0.00000       0.00000       0.00000       0.00000       0.00000       0.00000       0.00000       0.00000       0.00000       0.00000       0.00000       0.00000       0.00000       0.00000
   6  19 3097.3110    3.9388  0.8104 13.2476  0.0008  0.0462   0.1805   0.1041    0.1995   0.0000   444.2333       4.89603       16.1554       9.15322       11.2256       1.63444      -2.16347      -3.29991      0.125172     -0.142787    -0.0106034     0.0132915       0.00000       0.00000       0.00000       0.00000       0.00000       0.00000       0.00000       0.00000       0.00000       0.00000       0.00000       0.00000       0.00000       0.00000       0.00000       0.00000       0.00000       0.00000       0.00000       0.00000       0.00000       0.00000       0.00000       0.00000       13.2246       14.1367       12.9667       10.9107       8.05173       5.40278       3.20720       1.53307      0.749249      0.251297     0.0713449     0.0147620       0.00000       0.00000       0.00000       0.00000       0.00000       0.00000       0.00000       0.00000       0.00000       0.00000       0.00000       0.00000       0.00000       0.00000       0.00000       0.00000       0.00000       0.00000       0.00000       0.00000       0.00000       0.00000       0.00000       0.00000
   6  20 3234.0680    3.9137  1.1116 13.2487  0.0089  0.0550   0.1616   0.1222    0.2638   0.0000   450.8091       34.0522      -12.1774       32.9911       2.50624      -5.40629      -1.38967       1.20018      0.628038     -0.139761     -0.179864   0.000307403       0.00000       0.00000       0.00000       0.00000       0.00000       0.00000       0.00000       0.00000       0.00000       0.00000       0.00000       0.00000       0.00000       0.00000       0.00000       0.00000       0.00000       0.00000       0.00000       0.00000       0.00000       0.00000       0.00000       0.00000       16.4363       17.5301       16.2287       12.5975       10.3929       6.75158       3.92998       1.74552      0.856225      0.302501      0.102746     0.0171479       0.00000       0.00000       0.00000       0.00000       0.00000       0.00000       0.00000       0.00000       0.00000       0.00000       0.00000       0.00000       0.00000       0.00000       0.00000       0.00000       0.00000       0.00000       0.00000       0.00000       0.00000       0.00000       0.00000       0.00000
   6  21 3370.9559    3.2299  1.7279 12.8167  0.0027  0.0700   0.1086   0.1975    0.2268   0.0000   446.5849       11.8757       2.45147       1.15886       19.1338      -1.51488      -5.55039       1.45704    -0.0243311     -0.331250     -0.123447     0.0411261       0.00000       0.00000       0.00000       0.00000       0.00000       0.00000       0.00000       0.00000       0.00000       0.00000       0.00000       0.00000       0.00000       0.00000       0.00000       0.00000       0.00000       0.00000       0.00000       0.00000       0.00000       0.00000       0.00000       0.00000       17.1186       18.6524       18.5784       15.3327       11.3320       8.39836       4.67836       2.55696       1.18127      0.481145      0.127994     0.0258074       0.00000       0.00000       0.00000       0.00000       0.00000       0.00000       0.00000       0.00000       0.00000       0.00000       0.00000       0.00000       0.00000       0.00000       0.00000       0.00000       0.00000       0.00000       0.00000       0.00000       0.00000       0.00000       0.00000       0.00000
   6  22 3508.1973    2.7391  2.0924 12.2646 -0.0208  0.0802   0.0889   0.2040    0.2914   0.0000   456.8980       49.8107       18.4898      -23.1926      -9.68055       10.1823       1.45874      -6.52111      0.686269     0.0936309    -0.0788192     0.0588428       0.00000       0.00000       0.00000       0.00000       0.00000       0.00000       0.00000       0.00000       0.00000       0.00000       0.00000       0.00000       0.00000       0.00000       0.00000       0.00000       0.00000       0.00000       0.00000       0.00000       0.00000       0.00000       0.00000       0.00000       20.6761       24.3260       22.9483       19.8498       13.6460       9.88421       5.90137       3.18065       1.50633      0.578359      0.159020     0.0346832       0.00000       0.00000       0.00000       0.00000       0.00000       0.00000       0.00000       0.00000       0.00000       0.00000       0.00000       0.00000       0.00000       0.00000       0.00000       0.00000       0.00000       0.00000       0.00000       0.00000       0.00000       0.00000       0.00000       0.00000
   6  23 3646.0915    2.3449  3.3240 11.5892 -0.0063  0.1074   0.0590   0.2823    0.1992   0.0000   448.3173       37.3939      -27.5615      -11.5062       11.7839       8.36298      -6.68581       3.41690     -0.721452     -0.490700     -0.110434     0.0263714       0.00000       0.00000       0.00000       0.00000       0.00000       0.00000       0.00000       0.00000       0.00000       0.00000       0.00000       0.00000       0.00000       0.00000       0.00000       0.00000       0.00000       0.00000       0.00000       0.00000       0.00000       0.00000       0.00000       0.00000       24.3183       31.8210       26.5507       27.6376       18.0567       14.6350       7.59932       4.74275       1.85877      0.885306      0.211476     0.0546655       0.00000       0.00000       0.00000       0.00000       0.00000       0.00000       0.00000       0.00000       0.00000       0.00000       0.00000       0.00000       0.00000       0.00000       0.00000       0.00000       0.00000       0.00000       0.00000       0.00000       0.00000       0.00000       0.00000       0.00000
   6  24 3783.8597    1.9361  4.8627 11.2912  0.0019  0.1325   0.0433   0.3582    0.1306   0.0000   396.6490       19.0916       50.4214       42.3763      -27.9880      -16.6930    -0.0285525       7.25529      -1.42430      -1.10911     -0.188040     0.0478738       0.00000       0.00000       0.00000       0.00000       0.00000       0.00000       0.00000       0.00000       0.00000       0.00000       0.00000       0.00000       0.00000       0.00000       0.00000       0.00000       0.00000       0.00000       0.00000       0.00000       0.00000       0.00000       0.00000       0.00000       32.6450       39.3524       36.9671       31.2789       24.5188       16.1637       9.97410       5.32754       2.43242      0.938544      0.300682     0.0589642       0.00000       0.00000       0.00000       0.00000       0.00000       0.00000       0.00000       0.00000       0.00000       0.00000       0.00000       0.00000       0.00000       0.00000       0.00000       0.00000       0.00000       0.00000       0.00000       0.00000       0.00000       0.00000       0.00000       0.00000
   7   9 1767.6974    0.3298  0.2333  9.8436 -0.0032  0.0618   0.0300   0.0467    0.0695   0.0000   445.6631      -3.15324       23.8422       3.56873      -3.58470      -4.62241     -0.191761      0.872896      0.331854     -0.212281     -0.188554    0.00368760   -0.00286337    0.00137749       0.00000       0.00000       0.00000       0.00000       0.00000       0.00000       0.00000       0.00000       0.00000       0.00000       0.00000       0.00000       0.00000       0.00000       0.00000       0.00000       0.00000       0.00000       0.00000       0.00000       0.00000       0.00000       21.8789       28.0744       27.3514       20.0957       12.2719       6.58429       2.98670       1.76970      0.776210      0.291147      0.127594     0.0539470     0.0131071    0.00238130       0.00000       0.00000       0.00000       0.00000       0.00000       0.00000       0.00000       0.00000       0.00000       0.00000       0.00000       0.00000       0.00000       0.00000       0.00000       0.00000       0.00000       0.00000       0.00000       0.00000       0.00000       0.00000
   7  10 1906.8692    0.4839  0.3502  9.9515 -0.0043  0.0288   0.0312   0.0581    0.0748   0.0000   444.8374      -9.51918       6.90003     -0.414554       6.22120     -0.877241      -1.28111     -0.642286      0.869346      0.494879    -0.0714607     0.0342001   -0.00383358   0.000534243       0.00000       0.00000       0.00000       0.00000       0.00000       0.00000       0.00000       0.00000       0.00000       0.00000       0.00000       0.00000       0.00000       0.00000       0.00000       0.00000       0.00000       0.00000       0.00000       0.00000       0.00000       0.00000       6.61173       7.26094       7.61023       6.26844       5.12533       3.28234       2.47014       1.42918      0.680263      0.421244      0.149159     0.0511253     0.0150407    0.00239070       0.00000       0.00000       0.00000       0.00000       0.00000       0.00000       0.00000       0.00000       0.00000       0.00000       0.00000       0.00000       0.00000       0.00000       0.00000       0.00000       0.00000       0.00000       0.00000       0.00000       0.00000       0.00000
   7  11 2045.8377    0.5622  0.4381 10.3621  0.0005  0.0343   0.0325   0.0797    0.0789   0.0000   433.8356     -0.109022     -0.688568       1.09847       2.92848       1.08208      -3.12486     -0.576392      0.138506     -0.106812      0.164726    -0.0201563     0.0108923    0.00115419       0.00000       0.00000       0.00000       0.00000       0.00000       0.00000       0.00000       0.00000       0.00000       0.00000       0.00000       0.00000       0.00000       0.00000       0.00000       0.00000       0.00000       0.00000       0.00000       0.00000       0.00000       0.00000       7.10236       8.05270       7.89696       6.80926       5.73914       4.03666       2.68193       1.67043      0.902665      0.386442      0.163123     0.0598426     0.0167957    0.00323846       0.00000       0.00000       0.00000       0.00000       0.00000       0.00000       0.00000       0.00000       0.00000       0.00000       0.00000       0.00000       0.00000       0.00000       0.00000       0.00000       0.00000       0.00000       0.00000       0.00000       0.00000       0.00000
   7  12 2184.5754    0.8463  0.7325 10.6368 -0.0035  0.0478   0.0363   0.0943    0.1045   0.0000   426.8095      -5.41931       2.13037      -2.04770     -0.920558     -0.150872      -2.34183      -1.31908     -0.122108      0.219402     0.0836389    -0.0583816    -0.0177803    0.00298235       0.00000       0.00000       0.00000       0.00000       0.00000       0.00000       0.00000       0.00000       0.00000       0.00000       0.00000       0.00000       0.00000       0.00000       0.00000       0.00000       0.00000       0.00000       0.00000       0.00000       0.00000       0.00000       9.64144       10.3074       11.5491       8.33931       8.29726       5.74725       3.19585       2.48842       1.35734      0.538090      0.218667     0.0941725     0.0257117    0.00381649       0.00000       0.00000       0.00000       0.00000       0.00000       0.00000       0.00000       0.00000       0.00000       0.00000       0.00000       0.00000       0.00000       0.00000       0.00000       0.00000       0.00000       0.00000       0.00000       0.00000       0.00000       0.00000
   7  13 2322.1365    1.1663  0.7145 10.9023 -0.0082  0.0395   0.0473   0.0857    0.1272   0.0000   420.1848       7.23194       2.06864      -11.6634      -11.5306       1.18806      -2.83359      -1.79819     -0.856130     0.0149803     -0.170487    -0.0110972     0.0264776   -0.00399602       0.00000       0.00000       0.00000       0.00000       0.00000       0.00000       0.00000       0.00000       0.00000       0.00000       0.00000       0.00000       0.00000       0.00000       0.00000       0.00000       0.00000       0.00000       0.00000       0.00000       0.00000       0.00000       8.78933       9.96730       8.36271       8.83092       6.63974       4.97366       3.21185       1.96372       1.00130      0.482573      0.182358     0.0620951     0.0159030    0.00393084       0.00000       0.00000       0.00000       0.00000       0.00000       0.00000       0.00000       0.00000       0.00000       0.00000       0.00000       0.00000       0.00000       0.00000       0.00000       0.00000       0.00000       0.00000       0.00000       0.00000       0.00000       0.00000
   7  15 2594.2586    1.8850  0.8731 11.9621 -0.0030  0.0453   0.0777   0.1052    0.1345   0.0000   444.4553       15.5579       19.1407       13.3542       2.50958     -0.913280       1.05394    -0.0299140       1.14029    -0.0580895      0.347505    -0.0709420    0.00912435  -0.000113739       0.00000       0.00000       0.00000       0.00000       0.00000       0.00000       0.00000       0.00000       0.00000       0.00000       0.00000       0.00000       0.00000       0.00000       0.00000       0.00000       0.00000       0.00000       0.00000       0.00000       0.00000       0.00000       11.1034       11.6259       11.2599       10.0505       7.90656       5.61889       3.83718       2.12212       1.05580      0.558611      0.223141     0.0692836     0.0186258    0.00344180       0.00000       0.00000       0.00000       0.00000       0.00000       0.00000       0.00000       0.00000       0.00000       0.00000       0.00000       0.00000       0.00000       0.00000       0.00000       0.00000       0.00000       0.00000       0.00000       0.00000       0.00000       0.00000
   7  16 2731.1793    2.7054  0.7146 12.6607  0.0133  0.0414   0.1159   0.1016    0.1241   0.0000   427.7656      0.100802       13.0996       5.57614       1.95674      -3.35662     -0.622111       2.28683      0.142317     -0.490502      0.281319      0.141212   -0.00833515   -0.00551306       0.00000       0.00000       0.00000       0.00000       0.00000       0.00000       0.00000       0.00000       0.00000       0.00000       0.00000       0.00000       0.00000       0.00000       0.00000       0.00000       0.00000       0.00000       0.00000       0.00000       0.00000       0.00000       8.43585       11.9302       9.53522       9.40987       7.04845       4.58684       3.41962       1.71075       1.33896      0.397240      0.249808     0.0590690     0.0223010    0.00499174       0.00000       0.00000       0.00000       0.00000       0.00000       0.00000       0.00000       0.00000       0.00000       0.00000       0.00000       0.00000       0.00000       0.00000       0.00000       0.00000       0.00000       0.00000       0.00000       0.00000       0.00000       0.00000
   7  17 2868.3701    3.3049  0.6779 13.1135 -0.0172  0.0412   0.1552   0.0947    0.1216   0.0000   427.8026       5.05768       3.53869       4.43958      -1.94071      -2.27756     -0.200013      -5.76658      0.120254      0.441567     -0.266489    -0.0110462     0.0154090   -0.00328564       0.00000       0.00000       0.00000       0.00000       0.00000       0.00000       0.00000       0.00000       0.00000       0.00000       0.00000       0.00000       0.00000       0.00000       0.00000       0.00000       0.00000       0.00000       0.00000       0.00000       0.00000       0.00000       8.57420       10.6414       10.5388       9.69957       5.43645       4.93073       3.38579       1.54131      0.913366      0.484798      0.244044     0.0691285     0.0172866    0.00422618       0.00000       0.00000       0.00000       0.00000       0.00000       0.00000       0.00000       0.00000       0.00000       0.00000       0.00000       0.00000       0.00000       0.00000       0.00000       0.00000       0.00000       0.00000       0.00000       0.00000       0.00000       0.00000
   7  18 3005.7011    3.8604  0.6896 13.3910 -0.0124  0.0371   0.1709   0.0813    0.1323   0.0000   426.0604       4.57151       1.16244       7.05928     -0.317036      -4.29828      -1.51385       2.02593      -1.53502      0.392422     -0.121096    -0.0145218    -0.0383784  -0.000920222       0.00000       0.00000       0.00000       0.00000       0.00000       0.00000       0.00000       0.00000       0.00000       0.00000       0.00000       0.00000       0.00000       0.00000       0.00000       0.00000       0.00000       0.00000       0.00000       0.00000       0.00000       0.00000       7.39099       9.23264       8.70452       7.74915       5.93740       4.74091       2.55701       1.88191       1.01908      0.412874      0.184260     0.0757397     0.0187432    0.00398227       0.00000       0.00000       0.00000       0.00000       0.00000       0.00000       0.00000       0.00000       0.00000       0.00000       0.00000       0.00000       0.00000       0.00000       0.00000       0.00000       0.00000       0.00000       0.00000       0.00000       0.00000       0.00000
   7  19 3142.7902    3.9699  0.7317 13.3240 -0.0125  0.0392   0.1773   0.0848    0.1446   0.0000   451.3168       20.9855      -1.15693      -1.18907       2.08454      0.482280      0.591509      -4.29537      -1.19210     -0.669858    -0.0512244    -0.0878344    0.00103341   -0.00214848       0.00000       0.00000       0.00000       0.00000       0.00000       0.00000       0.00000       0.00000       0.00000       0.00000       0.00000       0.00000       0.00000       0.00000       0.00000       0.00000       0.00000       0.00000       0.00000       0.00000       0.00000       0.00000       7.87650       9.97402       9.57674       8.42913       6.42957       4.21878       3.07919       1.83055      0.954919      0.500579      0.200444     0.0684775     0.0207245    0.00403939       0.00000       0.00000       0.00000       0.00000       0.00000       0.00000       0.00000       0.00000       0.00000       0.00000       0.00000       0.00000       0.00000       0.00000       0.00000       0.00000       0.00000       0.00000       0.00000       0.00000       0.00000       0.00000
   7  20 3279.9359    3.6252  1.2032 13.2939 -0.0011  0.0529   0.1294   0.1255    0.1565   0.0000   454.5517      -17.2238      -34.9846       11.8005       11.3790      -11.5954       3.33477       2.20226      -2.09250      0.416123     0.0608980     0.0796371   -0.00764779   -0.00186057       0.00000       0.00000       0.00000       0.00000       0.00000       0.00000       0.00000       0.00000       0.00000       0.00000       0.00000       0.00000       0.00000       0.00000       0.00000       0.00000       0.00000       0.00000       0.00000       0.00000       0.00000       0.00000       11.7783       14.2334       12.2244       11.9756       8.74973       6.48058       4.10043       2.48165       1.39676      0.597057      0.253854     0.0827355     0.0222567    0.00550667       0.00000       0.00000       0.00000       0.00000       0.00000       0.00000       0.00000       0.00000       0.00000       0.00000       0.00000       0.00000       0.00000       0.00000       0.00000       0.00000       0.00000       0.00000       0.00000       0.00000       0.00000       0.00000
   7  21 3417.5283    3.2631  1.7250 12.8260 -0.0015  0.0691   0.1013   0.1563    0.1507   0.0000   428.5268       7.20445     -0.528648       8.41775       7.24703      -3.72072      -3.96766       3.06740       1.33116      0.350529      0.347164     -0.184646    -0.0361200   -0.00750185       0.00000       0.00000       0.00000       0.00000       0.00000       0.00000       0.00000       0.00000       0.00000       0.00000       0.00000       0.00000       0.00000       0.00000       0.00000       0.00000       0.00000       0.00000       0.00000       0.00000       0.00000       0.00000       11.9932       18.2242       15.5250       14.5482       11.6864       7.96141       5.84444       3.06397       2.03256      0.756544      0.413030      0.121277     0.0417292    0.00848845       0.00000       0.00000       0.00000       0.00000       0.00000       0.00000       0.00000       0.00000       0.00000       0.00000       0.00000       0.00000       0.00000       0.00000       0.00000       0.00000       0.00000       0.00000       0.00000       0.00000       0.00000       0.00000
   7  22 3555.3496    2.7033  2.6548 12.0040 -0.0032  0.0866   0.0701   0.1931    0.1834   0.0000   443.1533       45.1828      -24.6865      0.478612      -1.76729       12.5806      -4.35223       1.39039      -1.16988     -0.322114     -0.500257      0.125683     0.0178907   -0.00589802       0.00000       0.00000       0.00000       0.00000       0.00000       0.00000       0.00000       0.00000       0.00000       0.00000       0.00000       0.00000       0.00000       0.00000       0.00000       0.00000       0.00000       0.00000       0.00000       0.00000       0.00000       0.00000       18.0688       23.9904       23.0970       19.1635       14.6988       10.0872       6.63985       3.78750       2.12480      0.979346      0.444681      0.159540     0.0485150    0.00915009       0.00000       0.00000       0.00000       0.00000       0.00000       0.00000       0.00000       0.00000       0.00000       0.00000       0.00000       0.00000       0.00000       0.00000       0.00000       0.00000       0.00000       0.00000       0.00000       0.00000       0.00000       0.00000
   7  23 3693.5975    2.2506  4.0899 11.4886  0.0103  0.1057   0.0487   0.2928    0.1289   0.0000   461.1558       10.7260       19.1632      -14.9408       21.0340       4.86370       9.45198      -1.51990       1.26492      -1.80868     -0.956809      0.320616     0.0230128   -0.00282874       0.00000       0.00000       0.00000       0.00000       0.00000       0.00000       0.00000       0.00000       0.00000       0.00000       0.00000       0.00000       0.00000       0.00000       0.00000       0.00000       0.00000       0.00000       0.00000       0.00000       0.00000       0.00000       22.5684       27.3018       27.1490       22.9216       18.9880       13.3012       8.95611       5.44058       2.94681       1.44110      0.594203      0.209964     0.0603533     0.0104966       0.00000       0.00000       0.00000       0.00000       0.00000       0.00000       0.00000       0.00000       0.00000       0.00000       0.00000       0.00000       0.00000       0.00000       0.00000       0.00000       0.00000       0.00000       0.00000       0.00000       0.00000       0.00000
   7  24 3831.9629    1.8023  5.9533 11.1167  0.0009  0.1404   0.0341   0.3928    0.1007   0.0000   422.2121       8.55192       33.4399       16.8524       10.2140       5.06211      0.475985      0.326608       5.47795      0.186563     -0.266615      0.105536     0.0101392    0.00609349       0.00000       0.00000       0.00000       0.00000       0.00000       0.00000       0.00000       0.00000       0.00000       0.00000       0.00000       0.00000       0.00000       0.00000       0.00000       0.00000       0.00000       0.00000       0.00000       0.00000       0.00000       0.00000       29.7174       35.9671       32.8121       31.3784       24.9117       18.5815       12.3721       7.92094       4.08170       2.12073      0.800174      0.286636     0.0758695     0.0150020       0.00000       0.00000       0.00000       0.00000       0.00000       0.00000       0.00000       0.00000       0.00000       0.00000       0.00000       0.00000       0.00000       0.00000       0.00000       0.00000       0.00000       0.00000       0.00000       0.00000       0.00000       0.00000
   7  25 3970.4258    1.4750  6.7126 11.0269 -0.0080  0.1607   0.0282   0.4488    0.0800   0.0000   438.1037     -0.816261       20.8474       17.1474       1.88234       4.28444      -35.9528      -27.8418       4.01685       6.38736      -1.27520     -0.139573    -0.0523602     0.0108842       0.00000       0.00000       0.00000       0.00000       0.00000       0.00000       0.00000       0.00000       0.00000       0.00000       0.00000       0.00000       0.00000       0.00000       0.00000       0.00000       0.00000       0.00000       0.00000       0.00000       0.00000       0.00000       32.8353       42.0647       40.4057       35.6259       28.9983       21.7376       14.3515       8.81902       4.69608       2.33410      0.964806      0.350490     0.0963018     0.0177489       0.00000       0.00000       0.00000       0.00000       0.00000       0.00000       0.00000       0.00000       0.00000       0.00000       0.00000       0.00000       0.00000       0.00000       0.00000       0.00000       0.00000       0.00000       0.00000       0.00000       0.00000       0.00000
   8  10 1946.0302    0.5360  0.4251 10.2888 -0.0207  0.0357   0.0330   0.0742    0.0811   0.0000   434.6097      -2.39590       12.7366      -5.75959      -9.03411       5.92143     -0.376383      0.257601       1.00636       1.05480    -0.0148066     -0.136394    -0.0377238     0.0291435   0.000395050  -0.000558637       0.00000       0.00000       0.00000       0.00000       0.00000       0.00000       0.00000       0.00000       0.00000       0.00000       0.00000       0.00000       0.00000       0.00000       0.00000       0.00000       0.00000       0.00000       0.00000       0.00000       6.73878       8.86833       7.08400       7.20395       5.64918       4.97249       3.39697       2.14693       1.10568      0.694869      0.261835      0.153925     0.0444291     0.0174741    0.00432603   0.000990736       0.00000       0.00000       0.00000       0.00000       0.00000       0.00000       0.00000       0.00000       0.00000       0.00000       0.00000       0.00000       0.00000       0.00000       0.00000       0.00000       0.00000       0.00000       0.00000       0.00000
   8  11 2086.1291    0.7175  0.5056 10.2632  0.0003  0.0417   0.0351   0.0730    0.0933   0.0000   447.4772      -13.7682      -1.56794       2.49376       3.55464      -5.37727      -2.19730     0.0472815     0.0303586    -0.0710322      0.133895    -0.0597158    -0.0738999    0.00582721  -3.86962e-05  -0.000186760       0.00000       0.00000       0.00000       0.00000       0.00000       0.00000       0.00000       0.00000       0.00000       0.00000       0.00000       0.00000       0.00000       0.00000       0.00000       0.00000       0.00000       0.00000       0.00000       0.00000       6.31803       9.44376       7.26762       7.25741       6.37102       4.69041       3.78245       2.06949       1.37401      0.600298      0.352940      0.136039     0.0641628     0.0164737    0.00609365    0.00118433       0.00000       0.00000       0.00000       0.00000       0.00000       0.00000       0.00000       0.00000       0.00000       0.00000       0.00000       0.00000       0.00000       0.00000       0.00000       0.00000       0.00000       0.00000       0.00000       0.00000
   8  13 2362.8955    1.2624  0.6433 11.3476 -0.0032  0.0379   0.0545   0.0769    0.1047   0.0000   444.8272      -2.10309       3.53454       3.37896     -0.823825     0.0686091     0.0678846      0.900501     0.0704639      0.616250    -0.0225861     -0.161932     0.0447538     0.0310656   0.000944500  -3.89410e-05       0.00000       0.00000       0.00000       0.00000       0.00000       0.00000       0.00000       0.00000       0.00000       0.00000       0.00000       0.00000       0.00000       0.00000       0.00000       0.00000       0.00000       0.00000       0.00000       0.00000       6.80734       8.75536       8.77803       7.42668       6.13568       4.68248       2.93843       2.18852       1.08594      0.656989      0.318925      0.148059     0.0503892     0.0216840    0.00494376   0.000919462       0.00000       0.00000       0.00000       0.00000       0.00000       0.00000       0.00000       0.00000       0.00000       0.00000       0.00000       0.00000       0.00000       0.00000       0.00000       0.00000       0.00000       0.00000       0.00000       0.00000
   8  14 2499.4199    1.6612  0.8736 11.6235 -0.0335  0.0372   0.0700   0.1046    0.1230   0.0000   439.7348     -0.753948       8.59357       9.47873       6.47150      -9.48993      -8.29962      0.239780       1.76752      -1.66464    -0.0301398     0.0807067      0.109722    0.00897668    0.00317302   0.000670100       0.00000       0.00000       0.00000       0.00000       0.00000       0.00000       0.00000       0.00000       0.00000       0.00000       0.00000       0.00000       0.00000       0.00000       0.00000       0.00000       0.00000       0.00000       0.00000       0.00000       7.28719       8.21837       8.51951       7.75241       6.14431       4.51131       3.45754       2.13577       1.21325      0.710063      0.366851      0.147884     0.0579269     0.0173940    0.00453732   0.000804806       0.00000       0.00000       0.00000       0.00000       0.00000       0.00000       0.00000       0.00000       0.00000       0.00000       0.00000       0.00000       0.00000       0.00000       0.00000       0.00000       0.00000       0.00000       0.00000       0.00000
   8  17 2911.5603    3.2031  0.8001 13.0967 -0.0096  0.0381   0.1232   0.0965    0.1248   0.0000   438.7356       3.53000       9.53812      -3.87743       12.5455       4.01898      -1.25059      0.780229      -1.40021      -1.73734     -0.635472     -0.254292     0.0259676  -0.000476474   -0.00274513   -0.00173881       0.00000       0.00000       0.00000       0.00000       0.00000       0.00000       0.00000       0.00000       0.00000       0.00000       0.00000       0.00000       0.00000       0.00000       0.00000       0.00000       0.00000       0.00000       0.00000       0.00000       6.87736       8.71523       7.66861       7.44406       6.15311       4.95016       3.54593       2.05870       1.43071      0.638111      0.367784      0.133556     0.0639000     0.0165387    0.00511323   0.000975072       0.00000       0.00000       0.00000       0.00000       0.00000       0.00000       0.00000       0.00000       0.00000       0.00000       0.00000       0.00000       0.00000       0.00000       0.00000       0.00000       0.00000       0.00000       0.00000       0.00000
   8  19 3186.6962    3.6642  0.8978 13.5796  0.0060  0.0529   0.1348   0.0968    0.1247   0.0000   441.9183       19.2723       27.7881       15.7814       3.93839      -7.17183      -4.80650       1.72342       1.24150      -1.44417      0.323871      0.212610     0.0107668    0.00982363    0.00221550  -3.98604e-05       0.00000       0.00000       0.00000       0.00000       0.00000       0.00000       0.00000       0.00000       0.00000       0.00000       0.00000       0.00000       0.00000       0.00000       0.00000       0.00000       0.00000       0.00000       0.00000       0.00000       7.91919       12.0422       10.3034       10.1039       8.44989       5.50474       4.80670       2.71986       1.77543      0.977791      0.502104      0.229884     0.0883580     0.0240659    0.00809053    0.00148288       0.00000       0.00000       0.00000       0.00000       0.00000       0.00000       0.00000       0.00000       0.00000       0.00000       0.00000       0.00000       0.00000       0.00000       0.00000       0.00000       0.00000       0.00000       0.00000       0.00000
   8  20 3324.4473    3.2662  1.2041 13.7323 -0.0018  0.0555   0.1152   0.1302    0.1125   0.0000   421.6088       7.94861       3.59408       7.32771       6.45421       1.84390      -11.3413       4.75814       2.97020     -0.995925      -1.35244     -0.231381     0.0948853    0.00705019   -0.00473745   -0.00226882       0.00000       0.00000       0.00000       0.00000       0.00000       0.00000       0.00000       0.00000       0.00000       0.00000       0.00000       0.00000       0.00000       0.00000       0.00000       0.00000       0.00000       0.00000       0.00000       0.00000       10.9143       13.1813       12.3904       12.4563       9.36116       6.78341       5.04385       3.14668       1.97207       1.03374      0.565970      0.224102     0.0875994     0.0243090    0.00678931    0.00134185       0.00000       0.00000       0.00000       0.00000       0.00000       0.00000       0.00000       0.00000       0.00000       0.00000       0.00000       0.00000       0.00000       0.00000       0.00000       0.00000       0.00000       0.00000       0.00000       0.00000
   8  21 3462.3185    2.8716  2.0194 12.6252  0.0098  0.0695   0.0755   0.1603    0.1100   0.0000   449.9282       40.3637      -14.1989       6.55239       15.2273       11.7788      -7.30293      -3.35969       4.86553       1.50931     -0.325250     -0.146507      0.238393     0.0149421    -0.0109344    0.00307559       0.00000       0.00000       0.00000       0.00000       0.00000       0.00000       0.00000       0.00000       0.00000       0.00000       0.00000       0.00000       0.00000       0.00000       0.00000       0.00000       0.00000       0.00000       0.00000       0.00000       12.6635       15.2873       14.9305       14.0755       11.8309       8.46700       7.06188       4.02811       2.68579       1.21191      0.803030      0.276316      0.130382     0.0322503     0.0103397    0.00173950       0.00000       0.00000       0.00000       0.00000       0.00000       0.00000       0.00000       0.00000       0.00000       0.00000       0.00000       0.00000       0.00000       0.00000       0.00000       0.00000       0.00000       0.00000       0.00000       0.00000
   8  22 3600.9157    2.3651  3.0109 12.1208 -0.0063  0.0836   0.0536   0.2147    0.0936   0.0000   441.4643       40.4935       22.7177       60.7385       18.2946       13.6217      -3.78564      -8.35700      -1.10588       1.62845      0.795543     -0.357173     -0.367830     -0.106269    0.00117988   3.46900e-06       0.00000       0.00000       0.00000       0.00000       0.00000       0.00000       0.00000       0.00000       0.00000       0.00000       0.00000       0.00000       0.00000       0.00000       0.00000       0.00000       0.00000       0.00000       0.00000       0.00000       16.2299       18.5659       18.3126       17.6104       14.1312       11.1174       7.98951       5.24855       3.04083       1.70492      0.813019      0.377081      0.137860     0.0441464     0.0108630    0.00196689       0.00000       0.00000       0.00000       0.00000       0.00000       0.00000       0.00000       0.00000       0.00000       0.00000       0.00000       0.00000       0.00000       0.00000       0.00000       0.00000       0.00000       0.00000       0.00000       0.00000
   8  23 3739.4607    2.0438  4.2500 11.5303  0.0040  0.1041   0.0392   0.2744    0.0953   0.0000   463.1971       11.1061      -37.9870       29.4351       18.1088       5.30272       9.05084      -10.2635       3.36380      0.546188     -0.353285     -0.185266     0.0277851    -0.0111659    0.00834118   -0.00217685       0.00000       0.00000       0.00000       0.00000       0.00000       0.00000       0.00000       0.00000       0.00000       0.00000       0.00000       0.00000       0.00000       0.00000       0.00000       0.00000       0.00000       0.00000       0.00000       0.00000       18.7794       22.7611       23.2630       20.8393       17.2808       14.0460       9.47618       6.44904       3.82636       2.10970       1.04139      0.459015      0.181388     0.0614598     0.0147095    0.00256763       0.00000       0.00000       0.00000       0.00000       0.00000       0.00000       0.00000       0.00000       0.00000       0.00000       0.00000       0.00000       0.00000       0.00000       0.00000       0.00000       0.00000       0.00000       0.00000       0.00000
   8  24 3878.3922    1.6372  5.6312 11.1894 -0.0018  0.1360   0.0289   0.3458    0.0778   0.0000   437.9251       17.0356       24.0331      0.955407      -21.8881       5.64724      -17.2262      -9.06069      -2.73270      -1.26897      -1.23745      0.357731      0.308582    -0.0483589    -0.0221461   -0.00357272       0.00000       0.00000       0.00000       0.00000       0.00000       0.00000       0.00000       0.00000       0.00000       0.00000       0.00000       0.00000       0.00000       0.00000       0.00000       0.00000       0.00000       0.00000       0.00000       0.00000       22.9185       30.9170       29.6047       27.8370       22.6897       18.0737       12.7289       8.15997       5.30870       2.57443       1.50142      0.567065      0.257745     0.0775715     0.0207080    0.00375000       0.00000       0.00000       0.00000       0.00000       0.00000       0.00000       0.00000       0.00000       0.00000       0.00000       0.00000       0.00000       0.00000       0.00000       0.00000       0.00000       0.00000       0.00000       0.00000       0.00000
   9  11 2125.0781    0.7741  0.6066 10.2048 -0.0013  0.0401   0.0308   0.0766    0.1133   0.0000   450.1450      -12.4917       4.58184       11.9150       7.48091      -3.97102      -1.88673       2.28641     -0.205386     0.0605450     -0.338561     -0.121930    -0.0223397   -0.00627264  -0.000444938  -0.000658749  -0.000219007   0.000197499       0.00000       0.00000       0.00000       0.00000       0.00000       0.00000       0.00000       0.00000       0.00000       0.00000       0.00000       0.00000       0.00000       0.00000       0.00000       0.00000       0.00000       0.00000       5.22327       7.40495       7.57657       6.27131       6.04220       4.31724       3.24730       2.68322       1.25775      0.938309      0.465650      0.264454      0.120983     0.0505630     0.0150157    0.00632213    0.00143637   0.000240489       0.00000       0.00000       0.00000       0.00000       0.00000       0.00000       0.00000       0.00000       0.00000       0.00000       0.00000       0.00000       0.00000       0.00000       0.00000       0.00000       0.00000       0.00000
   9  13 2402.3454    1.4299  0.6868 11.5805 -0.0215  0.0375   0.0583   0.0838    0.1033   0.0000   441.7156      -7.51005       10.2946      -1.54829       1.42165       6.76304      -3.05663      -1.67343       2.10991      -2.32447     0.0371883      0.130745     0.0721927    -0.0608877   -0.00782460    0.00284187   -0.00124913   0.000575826       0.00000       0.00000       0.00000       0.00000       0.00000       0.00000       0.00000       0.00000       0.00000       0.00000       0.00000       0.00000       0.00000       0.00000       0.00000       0.00000       0.00000       0.00000       6.20775       8.62008       6.36192       7.24944       5.76057       5.55232       3.56697       3.13628       1.54196       1.23408      0.454553      0.339825     0.0917359     0.0628942     0.0139253    0.00649630    0.00109704   0.000286322       0.00000       0.00000       0.00000       0.00000       0.00000       0.00000       0.00000       0.00000       0.00000       0.00000       0.00000       0.00000       0.00000       0.00000       0.00000       0.00000       0.00000       0.00000
   9  14 2539.6064    1.9538  0.7913 11.7764 -0.0045  0.0422   0.0727   0.0749    0.1255   0.0000   444.2971       5.51869       10.7254       5.88780      -2.28210      0.406655      -5.37778       3.63390     -0.523234     -0.294497      0.809843     -0.186461     0.0951975    -0.0247420   -0.00948216   -0.00735433   0.000183108   0.000206493       0.00000       0.00000       0.00000       0.00000       0.00000       0.00000       0.00000       0.00000       0.00000       0.00000       0.00000       0.00000       0.00000       0.00000       0.00000       0.00000       0.00000       0.00000       5.95492       9.54808       7.47373       8.85959       5.99190       5.55801       3.92742       2.44678       1.79614      0.906723      0.618426      0.212042      0.144602     0.0438002     0.0217849    0.00525629    0.00142059   0.000335921       0.00000       0.00000       0.00000       0.00000       0.00000       0.00000       0.00000       0.00000       0.00000       0.00000       0.00000       0.00000       0.00000       0.00000       0.00000       0.00000       0.00000       0.00000
   9  15 2677.0275    2.1578  0.8854 12.2677 -0.0093  0.0440   0.0772   0.0910    0.1194   0.0000   431.9308       2.89080       15.8799       3.20910      -3.63293      -7.38502     -0.921929     0.0243898      0.446989      -2.13783      0.532057      0.219463     0.0404299    -0.0368184    -0.0263509   -0.00429131   0.000889111   0.000421764       0.00000       0.00000       0.00000       0.00000       0.00000       0.00000       0.00000       0.00000       0.00000       0.00000       0.00000       0.00000       0.00000       0.00000       0.00000       0.00000       0.00000       0.00000       6.83585       8.78575       7.85136       9.11136       6.76299       5.04394       4.38548       2.86827       1.86696      0.962414      0.662802      0.303657      0.164395     0.0517726     0.0212203    0.00520524    0.00148525   0.000301881       0.00000       0.00000       0.00000       0.00000       0.00000       0.00000       0.00000       0.00000       0.00000       0.00000       0.00000       0.00000       0.00000       0.00000       0.00000       0.00000       0.00000       0.00000
   9  16 2815.1780    2.8992  0.6052 12.9972  0.0055  0.0285   0.1299   0.0735    0.0959   0.0000   429.8382       13.8256       13.6712       22.9571       9.58803      -4.45153      -4.07266       2.96034      0.428687      -1.70026     -0.233519   -0.00333823     -0.150833     0.0295619    0.00672178   0.000981937   -0.00105194   0.000190398       0.00000       0.00000       0.00000       0.00000       0.00000       0.00000       0.00000       0.00000       0.00000       0.00000       0.00000       0.00000       0.00000       0.00000       0.00000       0.00000       0.00000       0.00000       5.24543       6.08085       5.33993       5.78968       4.81619       3.74961       2.66441       1.87024       1.23236      0.771923      0.402602      0.197244     0.0864552     0.0329319     0.0111535    0.00327934   0.000802422   0.000161102       0.00000       0.00000       0.00000       0.00000       0.00000       0.00000       0.00000       0.00000       0.00000       0.00000       0.00000       0.00000       0.00000       0.00000       0.00000       0.00000       0.00000       0.00000
   9  18 3091.5736    3.7206  0.9341 13.2156 -0.0023  0.0390   0.1279   0.0961    0.1284   0.0000   450.1438       7.99382       14.6041     -0.938330       1.48376       11.8696      -7.61838      -2.51596     -0.271969    -0.0966737      0.921169     -0.168881     -0.165959     0.0277003   -0.00707582   -0.00729478    0.00249245   0.000145154       0.00000       0.00000       0.00000       0.00000       0.00000       0.00000       0.00000       0.00000       0.00000       0.00000       0.00000       0.00000       0.00000       0.00000       0.00000       0.00000       0.00000       0.00000       6.85220       8.69730       8.52910       7.95357       6.53479       4.82152       3.56304       2.41397       1.51707      0.841146      0.501280      0.237538      0.114581     0.0429464     0.0164867    0.00485046    0.00124261   0.000213614       0.00000       0.00000       0.00000       0.00000       0.00000       0.00000       0.00000       0.00000       0.00000       0.00000       0.00000       0.00000       0.00000       0.00000       0.00000       0.00000       0.00000       0.00000
   9  19 3229.4961    3.3934  0.9362 13.9030 -0.0014  0.0422   0.1305   0.1075    0.1085   0.0000   430.7122       21.8854       4.82859       7.69425      -10.4055     -0.656790       1.99848       3.45483       1.92314      0.237809      0.190725      0.204203      0.121602    -0.0661129    0.00469668    0.00260742  -0.000642836   0.000244136       0.00000       0.00000       0.00000       0.00000       0.00000       0.00000       0.00000       0.00000       0.00000       0.00000       0.00000       0.00000       0.00000       0.00000       0.00000       0.00000       0.00000       0.00000       7.86815       9.08467       8.84513       8.43856       7.38994       5.60926       3.97342       2.89971       1.83128       1.13073      0.582979      0.333265      0.118285     0.0563196     0.0177001    0.00578175    0.00126219   0.000210263       0.00000       0.00000       0.00000       0.00000       0.00000       0.00000       0.00000       0.00000       0.00000       0.00000       0.00000       0.00000       0.00000       0.00000       0.00000       0.00000       0.00000       0.00000
   9  20 3367.6991    2.9102  1.4242 13.6144 -0.0031  0.0584   0.0953   0.1430    0.0911   0.0000   436.0526       22.4408       1.67877      -22.9768      -3.12310       3.86994      -5.66756      -2.22122     -0.113404     -0.785740      0.694047      0.501438      0.108074     -0.119247    -0.0189112     0.0109040  -0.000480136   0.000580206       0.00000       0.00000       0.00000       0.00000       0.00000       0.00000       0.00000       0.00000       0.00000       0.00000       0.00000       0.00000       0.00000       0.00000       0.00000       0.00000       0.00000       0.00000       9.40812       11.4356       11.9491       10.4707       9.69706       7.08901       5.81354       3.96392       2.39733       1.55985      0.776672      0.441640      0.185387     0.0839852     0.0260835    0.00867536    0.00220755   0.000325327       0.00000       0.00000       0.00000       0.00000       0.00000       0.00000       0.00000       0.00000       0.00000       0.00000       0.00000       0.00000       0.00000       0.00000       0.00000       0.00000       0.00000       0.00000
   9  21 3506.1987    2.4814  2.0334 12.8779 -0.0104  0.0783   0.0655   0.1726    0.0760   0.0000   455.8337       43.8607      -17.2367      -4.36618      -25.0522       12.5836       12.5151      0.567474      -2.89722       1.75160       2.61323      0.350282     -0.409849     0.0842092     0.0892291    0.00377875   -0.00334451   -0.00124810       0.00000       0.00000       0.00000       0.00000       0.00000       0.00000       0.00000       0.00000       0.00000       0.00000       0.00000       0.00000       0.00000       0.00000       0.00000       0.00000       0.00000       0.00000       11.5160       17.0535       13.9268       15.3534       12.3667       9.79205       7.74011       4.83433       3.64053       1.81137       1.27366      0.478530      0.300310     0.0899950     0.0429419    0.00991918    0.00303809   0.000579138       0.00000       0.00000       0.00000       0.00000       0.00000       0.00000       0.00000       0.00000       0.00000       0.00000       0.00000       0.00000       0.00000       0.00000       0.00000       0.00000       0.00000       0.00000
   9  22 3645.2845    2.2603  2.9260 12.2105  0.0010  0.0808   0.0499   0.1920    0.0750   0.0000   432.5888       10.3610       9.14457       3.44556     -0.536694       10.1948     -0.170914      -5.73924      -4.71423       2.10957       1.51330     -0.415482     -0.364590     0.0519440     0.0173590   -0.00752953   0.000233679   0.000240324       0.00000       0.00000       0.00000       0.00000       0.00000       0.00000       0.00000       0.00000       0.00000       0.00000       0.00000       0.00000       0.00000       0.00000       0.00000       0.00000       0.00000       0.00000       13.5415       16.7979       15.7281       15.9193       13.2204       10.7628       8.24090       5.49073       3.79467       2.27648       1.22406      0.643207      0.281375      0.119392     0.0408763     0.0116703    0.00289078   0.000502240       0.00000       0.00000       0.00000       0.00000       0.00000       0.00000       0.00000       0.00000       0.00000       0.00000       0.00000       0.00000       0.00000       0.00000       0.00000       0.00000       0.00000       0.00000
   9  23 3784.0341    1.7501  4.5814 11.7311  0.0006  0.1103   0.0356   0.2841    0.0681   0.0000   459.5356       48.2906       40.1132       34.3672       22.3193      -2.73216      -10.0899       6.70968       6.67884      -8.45260     -0.420236       1.66316     -0.433189     -0.276395    -0.0527590     0.0186634    0.00514661   0.000109321       0.00000       0.00000       0.00000       0.00000       0.00000       0.00000       0.00000       0.00000       0.00000       0.00000       0.00000       0.00000       0.00000       0.00000       0.00000       0.00000       0.00000       0.00000       18.7106       22.4385       23.4831       21.5055       18.7330       14.4356       11.1300       7.45471       4.96453       3.08938       1.62951      0.847100      0.376126      0.162988     0.0552378     0.0165672    0.00408092   0.000617355       0.00000       0.00000       0.00000       0.00000       0.00000       0.00000       0.00000       0.00000       0.00000       0.00000       0.00000       0.00000       0.00000       0.00000       0.00000       0.00000       0.00000       0.00000
   9  24 3923.4999    1.4968  5.6571 11.3136 -0.0019  0.1303   0.0268   0.3353    0.0615   0.0000   452.6295       53.3597       25.3279      -33.8976       28.5612      -16.0775      -8.77115       9.59462       6.75266    -0.0257773     -0.312584     -0.408453   -0.00325856     0.0595390    -0.0596645     0.0328826   0.000714353   0.000303776       0.00000       0.00000       0.00000       0.00000       0.00000       0.00000       0.00000       0.00000       0.00000       0.00000       0.00000       0.00000       0.00000       0.00000       0.00000       0.00000       0.00000       0.00000       20.5320       26.5360       26.7123       24.5155       20.8430       17.6289       13.2128       9.33863       6.00379       3.59909       1.99388       1.04564      0.469242      0.197122     0.0698411     0.0211101    0.00487769   0.000814758       0.00000       0.00000       0.00000       0.00000       0.00000       0.00000       0.00000       0.00000       0.00000       0.00000       0.00000       0.00000       0.00000       0.00000       0.00000       0.00000       0.00000       0.00000
   9  25 4062.9339    1.2741  7.0426 10.9765 -0.0059  0.1490   0.0220   0.4029    0.0580   0.0000   438.3792      -2.76963      -20.1615       49.1883       1.47545      -31.5117      -12.5053       2.17323    -0.0332696       3.80969       1.86291      -2.09234     -0.432614     0.0320141    -0.0690136     0.0159337  -0.000808600    0.00142142       0.00000       0.00000       0.00000       0.00000       0.00000       0.00000       0.00000       0.00000       0.00000       0.00000       0.00000       0.00000       0.00000       0.00000       0.00000       0.00000       0.00000       0.00000       25.3241       31.4264       32.3626       28.5451       25.5819       20.0167       15.3097       10.8178       6.87854       4.22288       2.34307       1.20127      0.556369      0.226268     0.0788238     0.0238850    0.00560940   0.000837743       0.00000       0.00000       0.00000       0.00000       0.00000       0.00000       0.00000       0.00000       0.00000       0.00000       0.00000       0.00000       0.00000       0.00000       0.00000       0.00000       0.00000       0.00000
   9  26 4202.7550    1.0153  9.5066 10.7492 -0.0068  0.2014   0.0183   0.5846    0.0485   0.0000   469.1063       65.4961       37.5710      -7.13407       38.5144       22.1245      -24.5998       2.63693      -4.87620       4.98778       5.12012      -2.36139      -2.49598     -0.145261      0.165639     0.0106858    0.00118781  -0.000258925       0.00000       0.00000       0.00000       0.00000       0.00000       0.00000       0.00000       0.00000       0.00000       0.00000       0.00000       0.00000       0.00000       0.00000       0.00000       0.00000       0.00000       0.00000       33.0949       42.3531       43.0282       39.7683       33.9135       27.4029       20.5618       14.6827       9.57495       5.96346       3.39658       1.71415      0.814079      0.323329      0.113733     0.0335456    0.00759687    0.00122332       0.00000       0.00000       0.00000       0.00000       0.00000       0.00000       0.00000       0.00000       0.00000       0.00000       0.00000       0.00000       0.00000       0.00000       0.00000       0.00000       0.00000       0.00000
  10  12 2302.8562    1.1071  0.6496 10.9205  0.0088  0.0325   0.0430   0.0734    0.1291   0.0000   432.1618       2.79867       19.5368      -9.14158       2.78389      0.520869      -3.65864       2.48301       1.05305     -0.274901      0.133444    -0.0911715    -0.0802215    -0.0508347     0.0248668    -0.0274497  -5.28436e-05   0.000413735   0.000116889   6.15998e-05       0.00000       0.00000       0.00000       0.00000       0.00000       0.00000       0.00000       0.00000       0.00000       0.00000       0.00000       0.00000       0.00000       0.00000       0.00000       0.00000       5.45027       5.53301       6.23707       6.01121       4.46011       4.27790       3.47306       2.39660       1.56167       1.02800      0.551411      0.301412      0.158367     0.0757448     0.0347340     0.0132966    0.00398053   0.000975841   0.000197209   3.35061e-05       0.00000       0.00000       0.00000       0.00000       0.00000       0.00000       0.00000       0.00000       0.00000       0.00000       0.00000       0.00000       0.00000       0.00000       0.00000       0.00000
  10  14 2578.6341    1.8489  0.9600 12.0405  0.0047  0.0460   0.0612   0.0941    0.1052   0.0000   431.3938       8.02976       23.1445       3.30804      -2.10161      -3.70007      -4.01044     -0.933171      0.992753       1.00545      0.656734     -0.645632     -0.184089     0.0575920    -0.0261671    0.00594910   -0.00132359   0.000855310   0.000376050   5.09217e-05       0.00000       0.00000       0.00000       0.00000       0.00000       0.00000       0.00000       0.00000       0.00000       0.00000       0.00000       0.00000       0.00000       0.00000       0.00000       0.00000       6.38524       8.77879       7.18127       8.05680       6.52612       6.17152       4.18418       3.64990       2.06430       1.58266      0.729904      0.514202      0.225059      0.113517     0.0422860     0.0196450    0.00498659    0.00199955   0.000373105   8.10800e-05       0.00000       0.00000       0.00000       0.00000       0.00000       0.00000       0.00000       0.00000       0.00000       0.00000       0.00000       0.00000       0.00000       0.00000       0.00000       0.00000
  10  15 2716.9848    2.4717  0.7588 12.3820 -0.0040  0.0316   0.0885   0.0739    0.1070   0.0000   438.0161      -3.60246       4.92236       9.44299      -9.05565      -7.87011      -6.72932     -0.625816      0.886037      0.277412     -0.591086     -0.536050     -0.322398      0.102264   -0.00677153  -0.000966911    0.00764564    0.00102815   0.000100507   2.50891e-06       0.00000       0.00000       0.00000       0.00000       0.00000       0.00000       0.00000       0.00000       0.00000       0.00000       0.00000       0.00000       0.00000       0.00000       0.00000       0.00000       5.32259       6.28244       5.79219       5.24755       5.14661       4.29612       3.61086       2.48286       1.71649       1.01572      0.577233      0.321566      0.148563     0.0731646     0.0270424     0.0116262    0.00381799    0.00108839   0.000276147   4.06769e-05       0.00000       0.00000       0.00000       0.00000       0.00000       0.00000       0.00000       0.00000       0.00000       0.00000       0.00000       0.00000       0.00000       0.00000       0.00000       0.00000
  10  17 2994.4435    3.6175  0.7642 13.0886 -0.0058  0.0334   0.1286   0.0727    0.1132   0.0000   446.0395      -4.51116       19.6628      -3.65351       7.02682      -1.25312    -0.0755133     -0.862827       1.89547     -0.281832       1.83398     0.0430000      0.109153    -0.0221090    -0.0163657    -0.0215531    0.00664021   -0.00101125  -0.000420161   3.35194e-05       0.00000       0.00000       0.00000       0.00000       0.00000       0.00000       0.00000       0.00000       0.00000       0.00000       0.00000       0.00000       0.00000       0.00000       0.00000       0.00000       5.97786       7.82724       7.86944       7.50192       5.88647       4.69881       3.22053       2.12512       1.47197      0.963982      0.572596      0.305803      0.149794     0.0679690     0.0295703     0.0121721    0.00392425    0.00107951   0.000242849   4.54958e-05       0.00000       0.00000       0.00000       0.00000       0.00000       0.00000       0.00000       0.00000       0.00000       0.00000       0.00000       0.00000       0.00000       0.00000       0.00000       0.00000
  10  18 3132.8870    3.9286  0.9719 13.3807  0.0027  0.0613   0.1273   0.0908    0.1202   0.0000   432.9952      -10.5333       26.5309      -2.93593       4.52816       4.40589      -8.41680     -0.180169      0.289717     -0.868826      0.432103      0.257617     -0.368754    -0.0359259    -0.0290981   -0.00297975   -0.00106232  -0.000655104   0.000122664   5.20017e-05       0.00000       0.00000       0.00000       0.00000       0.00000       0.00000       0.00000       0.00000       0.00000       0.00000       0.00000       0.00000       0.00000       0.00000       0.00000       0.00000       5.67530       12.3202       7.94668       10.8749       7.84798       7.17705       5.78911       3.70345       3.20097       1.51022       1.34931      0.435468      0.416589     0.0921204     0.0873591     0.0174493     0.0109475    0.00195326   0.000683653   0.000138511       0.00000       0.00000       0.00000       0.00000       0.00000       0.00000       0.00000       0.00000       0.00000       0.00000       0.00000       0.00000       0.00000       0.00000       0.00000       0.00000
  10  19 3271.4632    3.4945  1.0439 13.4749  0.0005  0.0407   0.1104   0.1017    0.1188   0.0000   448.7081      -2.98502       10.4317       6.68060       5.05308       2.70156      0.608126       3.30011       1.00341      0.326581      0.870170      0.112277    -0.0732381    0.00880362     0.0188856   -0.00266717   -0.00362973    0.00200675   0.000495111   7.48264e-05       0.00000       0.00000       0.00000       0.00000       0.00000       0.00000       0.00000       0.00000       0.00000       0.00000       0.00000       0.00000       0.00000       0.00000       0.00000       0.00000       6.57467       7.63654       7.96556       7.34267       6.41755       4.99481       4.12395       2.91969       1.89352       1.20676      0.723550      0.396236      0.190459      0.103314     0.0394959     0.0151591    0.00463933    0.00138330   0.000328705   4.98216e-05       0.00000       0.00000       0.00000       0.00000       0.00000       0.00000       0.00000       0.00000       0.00000       0.00000       0.00000       0.00000       0.00000       0.00000       0.00000       0.00000
  10  20 3410.0499    3.0515  1.8590 12.8176 -0.0116  0.0564   0.0749   0.1333    0.0869   0.0000   448.4186       14.2077       3.03799    -0.0329995       7.97539      0.831457       8.87221      0.944264       3.57622     -0.720153      -1.22304      0.711193      0.623197     -0.298467     0.0910551    -0.0105958    0.00623255   0.000257098   0.000714107  -0.000186415       0.00000       0.00000       0.00000       0.00000       0.00000       0.00000       0.00000       0.00000       0.00000       0.00000       0.00000       0.00000       0.00000       0.00000       0.00000       0.00000       7.78664       10.5946       10.3636       10.0727       8.57829       7.23128       5.72211       3.97030       2.78675       1.73053       1.02972      0.564687      0.293990      0.136596     0.0605773     0.0234731    0.00813236    0.00227970   0.000546601   8.97274e-05       0.00000       0.00000       0.00000       0.00000       0.00000       0.00000       0.00000       0.00000       0.00000       0.00000       0.00000       0.00000       0.00000       0.00000       0.00000       0.00000
  10  21 3549.2581    2.4966  2.6897 12.6772 -0.0012  0.0732   0.0556   0.1872    0.0630   0.0000   422.2165       6.50168       8.02305      -6.87967      -3.29314      -4.37316       3.00189     -0.662991       4.19527      -4.39952      0.742427      0.158736     -0.688678     -0.302117      0.181945   -0.00604435    -0.0189656   0.000988825   0.000367424  -8.16145e-05       0.00000       0.00000       0.00000       0.00000       0.00000       0.00000       0.00000       0.00000       0.00000       0.00000       0.00000       0.00000       0.00000       0.00000       0.00000       0.00000       12.7802       16.5961       16.9813       15.7793       13.3648       9.93879       7.31669       5.20093       3.46754       2.15754       1.30012      0.733366      0.379437      0.179284     0.0737685     0.0283007    0.00951040    0.00272499   0.000627535   9.61421e-05       0.00000       0.00000       0.00000       0.00000       0.00000       0.00000       0.00000       0.00000       0.00000       0.00000       0.00000       0.00000       0.00000       0.00000       0.00000       0.00000
  10  22 3688.4774    1.9947  3.4444 12.1966 -0.0057  0.0874   0.0408   0.2134    0.0582   0.0000   451.0822       9.35279       17.7078       8.98654      0.614974      0.914359      0.810804      -6.67677       6.97200       4.44002       2.01235      0.652466      -1.13409      0.203013    0.00547767    -0.0454849  -0.000878347    0.00147701  -0.000204619   1.15162e-05       0.00000       0.00000       0.00000       0.00000       0.00000       0.00000       0.00000       0.00000       0.00000       0.00000       0.00000       0.00000       0.00000       0.00000       0.00000       0.00000       13.6517       17.0446       17.0203       15.8106       13.9965       12.0610       9.24748       6.62627       4.58508       2.93099       1.70261      0.952582      0.470182      0.224752     0.0941475     0.0385067     0.0127153    0.00354744   0.000789888   0.000124016       0.00000       0.00000       0.00000       0.00000       0.00000       0.00000       0.00000       0.00000       0.00000       0.00000       0.00000       0.00000       0.00000       0.00000       0.00000       0.00000
  10  23 3827.9588    1.6778  4.7731 11.6602 -0.0102  0.1093   0.0310   0.2775    0.0572   0.0000   439.8642       29.1510      -7.87197      -6.56140       48.3530      -10.0926      -21.2995       5.46497       2.42557      -7.87153       2.02183       1.44475      0.338363     -0.779753     -0.120121     0.0379472    -0.0168131   -0.00457561   0.000814557  -0.000620537       0.00000       0.00000       0.00000       0.00000       0.00000       0.00000       0.00000       0.00000       0.00000       0.00000       0.00000       0.00000       0.00000       0.00000       0.00000       0.00000       15.4242       20.7505       20.1020       19.1215       17.3438       13.8483       11.5791       8.19507       5.61589       3.57398       2.15214       1.18863      0.620631      0.298502      0.126980     0.0480776     0.0161537    0.00455273    0.00110748   0.000171464       0.00000       0.00000       0.00000       0.00000       0.00000       0.00000       0.00000       0.00000       0.00000       0.00000       0.00000       0.00000       0.00000       0.00000       0.00000       0.00000
  10  24 3967.5517    1.4117  6.2793 11.3532 -0.0010  0.1335   0.0246   0.3635    0.0524   0.0000   417.3333       15.4767       12.0544      0.867009       30.1065      -5.85889       2.23213      -4.52569      -6.93102       2.59081       4.38551      -1.50848      -1.22126      0.266924     -0.169119    -0.0894095     0.0112963   0.000269782    0.00291854   0.000271997       0.00000       0.00000       0.00000       0.00000       0.00000       0.00000       0.00000       0.00000       0.00000       0.00000       0.00000       0.00000       0.00000       0.00000       0.00000       0.00000       19.3784       24.5127       25.0241       23.5761       21.4729       17.7928       13.6650       10.0201       7.05431       4.48662       2.78402       1.52086      0.784088      0.375270      0.157631     0.0604153     0.0207635    0.00577603    0.00130618   0.000197113       0.00000       0.00000       0.00000       0.00000       0.00000       0.00000       0.00000       0.00000       0.00000       0.00000       0.00000       0.00000       0.00000       0.00000       0.00000       0.00000
  10  25 4107.5564    1.1877  8.3273 10.9550 -0.0063  0.1637   0.0196   0.4686    0.0481   0.0000   435.0370       53.9881       6.17001       11.1655       29.5693      -17.3367      -7.12950       14.6465      -13.4894       3.37826       1.30389     -0.785711      -2.08256     -0.244243      0.332007      0.165880    -0.0521712    0.00629990   0.000794761   0.000218344       0.00000       0.00000       0.00000       0.00000       0.00000       0.00000       0.00000       0.00000       0.00000       0.00000       0.00000       0.00000       0.00000       0.00000       0.00000       0.00000       23.7139       30.8011       31.1129       30.0317       26.4772       21.3787       17.4100       12.2205       8.66992       5.49562       3.41022       1.85287      0.928861      0.470170      0.194967     0.0770326     0.0255836    0.00691055    0.00163992   0.000246314       0.00000       0.00000       0.00000       0.00000       0.00000       0.00000       0.00000       0.00000       0.00000       0.00000       0.00000       0.00000       0.00000       0.00000       0.00000       0.00000
  10  27 4388.4009    0.7648 11.4223 10.6293 -0.0203  0.2576   0.0159   0.7290    0.0415   0.0000   471.1980       35.4843       67.1163      -33.9867      -60.3956       11.6408       69.9440      -11.2817      -21.0847       14.4583      -10.4980      -5.11122       2.52027       1.23551     -0.968088    -0.0461117     0.0242253     0.0144131  -0.000949807  -0.000405588       0.00000       0.00000       0.00000       0.00000       0.00000       0.00000       0.00000       0.00000       0.00000       0.00000       0.00000       0.00000       0.00000       0.00000       0.00000       0.00000       37.3815       47.6510       48.0979       46.1943       41.2703       35.2638       27.1641       20.7012       14.3535       9.40514       5.88761       3.27071       1.81472      0.806949      0.372653      0.131196     0.0444869     0.0119130    0.00247693   0.000387891       0.00000       0.00000       0.00000       0.00000       0.00000       0.00000       0.00000       0.00000       0.00000       0.00000       0.00000       0.00000       0.00000       0.00000       0.00000       0.00000
  11   9 1915.4463    0.5107  0.3546  9.9548 -0.0132  0.0260   0.0317   0.0572    0.0641   0.0000   435.3924       1.15755       13.7618      -2.33601      -3.88030     -0.105413      0.304349      -1.36056       1.60835      0.115977    -0.0193673     -0.418596    -0.0124409    -0.0501422     0.0498038    -0.0123599   -0.00410384    0.00197804  -0.000107845  -0.000498933  -2.69735e-05  -3.09627e-06       0.00000       0.00000       0.00000       0.00000       0.00000       0.00000       0.00000       0.00000       0.00000       0.00000       0.00000       0.00000       0.00000       0.00000       3.79158       4.79205       4.58476       4.47369       4.50880       3.56596       2.69220       1.59507       1.48027      0.940949      0.608132      0.381105      0.195510      0.109199     0.0386980     0.0224328    0.00672036    0.00327493   0.000946743   0.000234365   6.37764e-05   8.69590e-06       0.00000       0.00000       0.00000       0.00000       0.00000       0.00000       0.00000       0.00000       0.00000       0.00000       0.00000       0.00000       0.00000       0.00000
  11  10 2058.0091    0.6839  0.4873 10.1949  0.0077  0.0410   0.0297   0.0622    0.0735   0.0000   436.0022       4.23092       1.56452    -0.0254576      -2.57968       1.22242      -1.84235       1.19316      0.289998      0.331560     0.0920031     -0.454903    -0.0355548      0.128889   -0.00325326     0.0277191    0.00979742   -0.00392908   0.000181690  -0.000180182  -9.34732e-05   6.59535e-06       0.00000       0.00000       0.00000       0.00000       0.00000       0.00000       0.00000       0.00000       0.00000       0.00000       0.00000       0.00000       0.00000       0.00000       7.90529       10.8375       11.5015       10.4341       8.90724       6.29733       4.15248       2.93960       1.80664       1.01609      0.576975      0.386547      0.228125      0.122143     0.0627568     0.0226487    0.00903127    0.00288681   0.000931932   0.000240909   5.62325e-05   8.85159e-06       0.00000       0.00000       0.00000       0.00000       0.00000       0.00000       0.00000       0.00000       0.00000       0.00000       0.00000       0.00000       0.00000       0.00000
  11  12 2340.0596    1.2177  0.7240 11.1215 -0.0184  0.0392   0.0536   0.0804    0.1484   0.0000   439.9280       1.43259       9.64354      -6.38377      0.898470      -1.21148       2.38631      -1.19797      -2.18425      0.852857     -0.114112      0.372096      0.268696     -0.157614   -0.00260978     0.0525053   0.000381822    0.00772973   -0.00306432   0.000204262   8.05174e-05   1.18458e-05       0.00000       0.00000       0.00000       0.00000       0.00000       0.00000       0.00000       0.00000       0.00000       0.00000       0.00000       0.00000       0.00000       0.00000       4.93839       6.29698       6.31537       5.91906       5.70048       4.56773       3.57722       2.62498       1.91408       1.28859      0.791065      0.529832      0.262103      0.131404     0.0741928     0.0259181     0.0115529    0.00429656    0.00134796   0.000379547   8.79268e-05   1.31476e-05       0.00000       0.00000       0.00000       0.00000       0.00000       0.00000       0.00000       0.00000       0.00000       0.00000       0.00000       0.00000       0.00000       0.00000
  11  14 2616.9025    1.9578  0.8127 12.2757 -0.0051  0.0351   0.0667   0.0800    0.1140   0.0000   444.0412      0.590184       10.1684       3.99297       12.3716     -0.261646      -2.36899      0.975580      0.153039      -1.08653      0.635790      0.105307     -0.523689      0.190984    -0.0243012   -0.00482531  -0.000678455   -0.00651457    0.00171322   0.000147487  -7.56828e-05   6.62438e-06       0.00000       0.00000       0.00000       0.00000       0.00000       0.00000       0.00000       0.00000       0.00000       0.00000       0.00000       0.00000       0.00000       0.00000       4.75413       5.53150       6.07295       5.65039       5.11494       4.33611       3.35382       2.56346       1.89196       1.19456      0.724547      0.445292      0.262426      0.133423     0.0644051     0.0265069     0.0111963    0.00420496    0.00134989   0.000351961   7.52020e-05   1.09359e-05       0.00000       0.00000       0.00000       0.00000       0.00000       0.00000       0.00000       0.00000       0.00000       0.00000       0.00000       0.00000       0.00000       0.00000
  11  15 2756.1082    2.5850  0.7714 12.5998 -0.0108  0.0376   0.0917   0.0768    0.1048   0.0000   436.4351       1.57148       19.4625      -3.69197      -3.81250     0.0309663      -5.53521       3.87469      0.661387      -2.56079      -2.20285     0.0712776      0.143244      0.100964    -0.0188903  -0.000740232    -0.0130845   -0.00768004    0.00167001  -0.000119847   2.26697e-05   6.27338e-06       0.00000       0.00000       0.00000       0.00000       0.00000       0.00000       0.00000       0.00000       0.00000       0.00000       0.00000       0.00000       0.00000       0.00000       4.91250       5.45056       6.62645       5.72240       5.23682       5.03429       3.29588       2.86509       2.25050       1.13621      0.861225      0.518956      0.252850      0.146216     0.0789544     0.0279628     0.0112026    0.00486035    0.00176851   0.000403946   7.33150e-05   1.08148e-05       0.00000       0.00000       0.00000       0.00000       0.00000       0.00000       0.00000       0.00000       0.00000       0.00000       0.00000       0.00000       0.00000       0.00000
  11  16 2895.4366    3.4002  0.6593 12.9871  0.0011  0.0295   0.1212   0.0602    0.1009   0.0000   440.2923      0.891984       21.6966       1.35988      -10.6603      -3.16128      -4.65890      -1.15631     -0.700926      -1.57622     -0.575700     -0.310379     -0.245463     0.0504013   -0.00926841   -0.00552025     0.0107831    0.00260449   5.58378e-05  -5.93770e-05  -0.000111062   5.99301e-06       0.00000       0.00000       0.00000       0.00000       0.00000       0.00000       0.00000       0.00000       0.00000       0.00000       0.00000       0.00000       0.00000       0.00000       3.90436       4.86825       5.08300       5.31510       4.10736       3.72135       2.87660       2.12231       1.43663       1.02501      0.640387      0.363648      0.216960      0.104856     0.0526102     0.0229914     0.0103128    0.00339897    0.00109716   0.000291144   5.90359e-05   1.07014e-05       0.00000       0.00000       0.00000       0.00000       0.00000       0.00000       0.00000       0.00000       0.00000       0.00000       0.00000       0.00000       0.00000       0.00000
  11  17 3034.5314    3.7009  0.8513 13.3606  0.0020  0.0349   0.1219   0.0827    0.1041   0.0000   443.8552       8.13534       8.16924       1.40250      -3.99558       3.80360      0.938340      -2.63481     -0.142965     -0.639033     0.0819404     -0.309729     0.0474057     0.0455887    0.00482037    -0.0258193   -0.00728533    0.00768868    0.00110462  -0.000400406   5.04329e-05   2.23871e-05       0.00000       0.00000       0.00000       0.00000       0.00000       0.00000       0.00000       0.00000       0.00000       0.00000       0.00000       0.00000       0.00000       0.00000       4.64196       5.85616       5.82537       5.62220       5.27603       4.39275       3.46231       2.55207       1.76555       1.34341      0.746862      0.505440      0.239249      0.128220     0.0654096     0.0256850     0.0108992    0.00430768    0.00121147   0.000381699   7.84033e-05   1.22891e-05       0.00000       0.00000       0.00000       0.00000       0.00000       0.00000       0.00000       0.00000       0.00000       0.00000       0.00000       0.00000       0.00000       0.00000
  11  19 3312.3684    3.3739  1.2570 13.2394 -0.0124  0.0526   0.0986   0.1012    0.1057   0.0000   432.5438       20.8129       12.2867      -2.82945       3.25087      -8.32619      -7.79043       4.08772       1.30894      -1.13897       2.90177     -0.773944     -0.250754      0.232434     0.0739808     0.0260806     0.0386107   -0.00938807   -0.00335975   0.000512182   6.08177e-05   1.19658e-05       0.00000       0.00000       0.00000       0.00000       0.00000       0.00000       0.00000       0.00000       0.00000       0.00000       0.00000       0.00000       0.00000       0.00000       6.52601       10.0231       9.29164       9.30282       8.13107       6.24169       5.47330       3.39004       2.76234       1.65410       1.16371      0.642044      0.372147      0.195053     0.0886609     0.0440827     0.0172879    0.00629081    0.00206828   0.000486999   0.000141753   2.16320e-05       0.00000       0.00000       0.00000       0.00000       0.00000       0.00000       0.00000       0.00000       0.00000       0.00000       0.00000       0.00000       0.00000       0.00000
  11  20 3451.5949    2.8253  2.0092 12.5845  0.0018  0.0538   0.0628   0.1340    0.0773   0.0000   435.7204       21.4520      -5.81680       14.9720      -9.22149       1.46264       1.59402     -0.595698       2.21752      -1.11736      -1.12820      0.242054      0.958408     -0.424237    -0.0330401      0.110284     0.0261214   0.000753097    0.00172278   7.24913e-05  -0.000214927  -1.19999e-05       0.00000       0.00000       0.00000       0.00000       0.00000       0.00000       0.00000       0.00000       0.00000       0.00000       0.00000       0.00000       0.00000       0.00000       7.70991       9.53689       9.61591       8.92206       8.17667       6.79342       5.77315       4.37108       2.98784       1.97217       1.32269      0.694358      0.432057      0.209952      0.106347     0.0473993     0.0196587    0.00602198    0.00212951   0.000538111   0.000121195   1.72697e-05       0.00000       0.00000       0.00000       0.00000       0.00000       0.00000       0.00000       0.00000       0.00000       0.00000       0.00000       0.00000       0.00000       0.00000
  11  22 3730.8637    1.8712  3.9058 11.8487 -0.0044  0.0825   0.0336   0.2165    0.0553   0.0000   419.8129       13.6905       12.9209       5.64821       18.4860      -16.6556       10.0858       13.6170      -5.88609      -4.56240       5.62555      -1.73323     -0.159521     0.0616815     0.0143843   -0.00488385   -0.00615010   -0.00751022   -0.00105105   0.000753964  -5.18012e-06  -2.15053e-05       0.00000       0.00000       0.00000       0.00000       0.00000       0.00000       0.00000       0.00000       0.00000       0.00000       0.00000       0.00000       0.00000       0.00000       11.5580       14.7596       15.5710       14.6995       13.3166       10.7850       8.72944       6.40323       4.55605       3.06679       2.00859       1.20992      0.641610      0.347279      0.164955     0.0763190     0.0294493     0.0110268    0.00345958   0.000927004   0.000201623   2.80853e-05       0.00000       0.00000       0.00000       0.00000       0.00000       0.00000       0.00000       0.00000       0.00000       0.00000       0.00000       0.00000       0.00000       0.00000
  11  23 3870.7330    1.5204  4.7619 11.6512 -0.0080  0.1049   0.0283   0.2761    0.0509   0.0000   462.0368       34.6076       5.76594      -26.6123       22.7783       20.1548       9.50398      -2.72850       4.21244      -4.65167      -2.28757      0.186217     -0.225728     -0.568060      0.353430      0.208827    -0.0397609     0.0175229   -0.00318926   -0.00295577   0.000311307  -7.20272e-05       0.00000       0.00000       0.00000       0.00000       0.00000       0.00000       0.00000       0.00000       0.00000       0.00000       0.00000       0.00000       0.00000       0.00000       13.8903       18.3637       18.0677       18.4564       15.4469       13.8070       10.9593       8.23044       5.80304       4.10846       2.55913       1.55672      0.888096      0.443608      0.234259     0.0956485     0.0419977     0.0143084    0.00442999    0.00118555   0.000243596   4.05516e-05       0.00000       0.00000       0.00000       0.00000       0.00000       0.00000       0.00000       0.00000       0.00000       0.00000       0.00000       0.00000       0.00000       0.00000
  11  24 4010.8113    1.3108  6.5055 11.2515 -0.0067  0.1317   0.0223   0.3519    0.0480   0.0000   427.7479       32.9222       20.3468      -55.7488      -2.18155       22.1376       33.6490       16.4137       2.03426      -11.4953      0.348718       3.00704      -1.66408      -1.53795     0.0711181     0.0401216    -0.0517636    0.00802707  -0.000548093   -0.00139201   0.000945610  -2.97451e-05       0.00000       0.00000       0.00000       0.00000       0.00000       0.00000       0.00000       0.00000       0.00000       0.00000       0.00000       0.00000       0.00000       0.00000       17.8719       22.3071       24.3037       21.8471       20.2519       17.2642       13.4724       10.6135       7.32155       4.96557       3.28378       1.89762       1.07167      0.584212      0.262271      0.129370     0.0483594     0.0177956    0.00584846    0.00155846   0.000312846   4.36045e-05       0.00000       0.00000       0.00000       0.00000       0.00000       0.00000       0.00000       0.00000       0.00000       0.00000       0.00000       0.00000       0.00000       0.00000
  11  25 4151.5230    1.0990  8.3993 10.9243 -0.0105  0.1678   0.0190   0.4422    0.0474   0.0000   459.6449       31.9911       76.0882      -19.0546      -11.5459      -19.3565       10.2856       20.6995       8.92072      -3.40960      -11.3585      -2.30845       3.61093      0.407538     -0.765686    -0.0852986      0.190048     0.0278498    -0.0129903   -0.00295353   0.000613962  -2.53977e-05       0.00000       0.00000       0.00000       0.00000       0.00000       0.00000       0.00000       0.00000       0.00000       0.00000       0.00000       0.00000       0.00000       0.00000       22.6104       28.2882       30.7849       28.4033       26.2655       21.9526       16.8494       13.8298       9.46442       6.51337       4.25076       2.48701       1.50179      0.787932      0.374068      0.171111     0.0687885     0.0237427    0.00775531    0.00204883   0.000396143   5.67720e-05       0.00000       0.00000       0.00000       0.00000       0.00000       0.00000       0.00000       0.00000       0.00000       0.00000       0.00000       0.00000       0.00000       0.00000
  11  27 4432.3849    0.7094 11.6381 10.5650 -0.0151  0.2640   0.0154   0.7284    0.0404   0.0000   409.3323       34.9055       74.1960      -9.61659       89.2514       44.4366      -40.6635      -68.6246       16.6490       2.71225      -8.14215       2.74187      0.409128      -2.93713      0.598389       1.01691    -0.0661204    -0.0218401     0.0105698    0.00564861   -0.00136205  -1.24285e-05       0.00000       0.00000       0.00000       0.00000       0.00000       0.00000       0.00000       0.00000       0.00000       0.00000       0.00000       0.00000       0.00000       0.00000       36.0521       44.9404       47.6323       45.5933       41.1479       35.1396       28.5668       21.0760       15.6532       10.8429       7.04346       4.36266       2.44992       1.36090      0.627343      0.297504      0.113461     0.0417770     0.0122955    0.00310596   0.000650752   9.10324e-05       0.00000       0.00000       0.00000       0.00000       0.00000       0.00000       0.00000       0.00000       0.00000       0.00000       0.00000       0.00000       0.00000       0.00000
  12  11 2235.8166    1.0094  0.5486 10.9592 -0.0038  0.0250   0.0397   0.0619    0.0763   0.0000   436.9684      0.936440       8.60036       2.42999       5.22392       7.12297      -3.04623      -1.46602      0.626956      -2.55321     -0.832871      0.509277      0.244446    -0.0491189     0.0355616    0.00158302    -0.0128945    0.00656436   -0.00564792   -0.00135574   0.000144826   8.54249e-05  -1.47586e-05  -7.31199e-07       0.00000       0.00000       0.00000       0.00000       0.00000       0.00000       0.00000       0.00000       0.00000       0.00000       0.00000       0.00000       3.08331       4.12541       4.16553       4.11232       3.61186       3.01273       2.51926       1.82521       1.46394      0.957995      0.593855      0.391855      0.228170      0.123565     0.0729368     0.0310096     0.0165022    0.00560074    0.00261130   0.000855377   0.000249134   6.30213e-05   1.46467e-05   2.12651e-06       0.00000       0.00000       0.00000       0.00000       0.00000       0.00000       0.00000       0.00000       0.00000       0.00000       0.00000       0.00000
  12  12 2376.3347    1.4011  0.7214 11.2877 -0.0087  0.0308   0.0504   0.0677    0.1190   0.0000   432.1822      -2.88879       7.36930      -1.11922       1.81815      0.270759      -4.06764     0.0822356     0.0577539      -1.02793     -0.777329     -0.532983      0.182391      0.245868    -0.0563942    -0.0944142   -0.00312412    0.00797665    0.00600032   0.000740900   7.86792e-05  -6.00387e-05   7.42329e-06  -4.84987e-06       0.00000       0.00000       0.00000       0.00000       0.00000       0.00000       0.00000       0.00000       0.00000       0.00000       0.00000       0.00000       3.88226       5.07536       5.56667       5.29530       4.63654       3.74735       3.16234       2.20400       1.64982       1.17076      0.713124      0.461648      0.276372      0.159323     0.0790541     0.0440485     0.0164824    0.00857806    0.00314852    0.00108578   0.000301689   8.02731e-05   1.77931e-05   2.53495e-06       0.00000       0.00000       0.00000       0.00000       0.00000       0.00000       0.00000       0.00000       0.00000       0.00000       0.00000       0.00000
  12  13 2515.4853    1.7092  0.7634 12.0959  0.0069  0.0342   0.0697   0.0760    0.1339   0.0000   437.5544      -1.93929       13.3777       6.89299      -3.29982       2.01704      -2.81215       2.08793       1.27916      -1.04015       1.27236   0.000842718    -0.0505171      0.128376      0.101559   -0.00601124    -0.0288223   -0.00691653    0.00259815   -0.00168443  -0.000129404   0.000133133  -2.39549e-05  -1.28378e-06       0.00000       0.00000       0.00000       0.00000       0.00000       0.00000       0.00000       0.00000       0.00000       0.00000       0.00000       0.00000       4.60666       5.11633       5.62995       5.45519       4.87532       4.37998       3.62847       2.68389       2.03388       1.39975      0.961993      0.595878      0.351278      0.186355     0.0985759     0.0482140     0.0218680    0.00913329    0.00359388    0.00120717   0.000346340   8.18828e-05   1.74054e-05   2.42883e-06       0.00000       0.00000       0.00000       0.00000       0.00000       0.00000       0.00000       0.00000       0.00000       0.00000       0.00000       0.00000
  12  14 2654.6550    2.2352  0.7486 12.0938 -0.0100  0.0311   0.0778   0.0685    0.1722   0.0000   438.5203       4.02550      0.419246       6.06700       5.45856     -0.198324     -0.921652     -0.329260       1.00292       1.26908     -0.421122     -0.378284      0.573084     0.0728294     -0.211527     0.0473871    -0.0110637  -0.000603700   -0.00386769  -0.000151049   0.000203793  -6.74668e-05  -4.86373e-06  -2.49012e-06       0.00000       0.00000       0.00000       0.00000       0.00000       0.00000       0.00000       0.00000       0.00000       0.00000       0.00000       0.00000       4.43504       5.41151       5.17671       4.60997       4.30749       4.00702       3.47579       2.87052       2.01987       1.38030      0.852678      0.529656      0.284645      0.164258     0.0844653     0.0403437     0.0183810    0.00768674    0.00282219    0.00101053   0.000287971   7.94523e-05   1.55776e-05   2.32070e-06       0.00000       0.00000       0.00000       0.00000       0.00000       0.00000       0.00000       0.00000       0.00000       0.00000       0.00000       0.00000
  12  15 2794.4982    2.7792  0.6845 12.8510 -0.0232  0.0298   0.0991   0.0645    0.1173   0.0000   439.4583       1.91201       7.25116      -4.00056      -7.43894      -5.19695       4.89754      -4.17188      -3.08065       1.19891       1.22194    -0.0872035    -0.0791280    -0.0353191     -0.134895     0.0295521    0.00696193   -0.00852277  -0.000184261   -0.00214530   8.08488e-05   6.41765e-05   3.83075e-06  -2.43243e-07       0.00000       0.00000       0.00000       0.00000       0.00000       0.00000       0.00000       0.00000       0.00000       0.00000       0.00000       0.00000       3.76353       4.97189       4.89427       4.98347       4.29697       3.52188       3.13354       2.28751       1.73026       1.03545      0.800865      0.462334      0.260702      0.148745     0.0770670     0.0394702     0.0185732    0.00771007    0.00262804   0.000966776   0.000299524   6.73273e-05   1.71540e-05   2.58026e-06       0.00000       0.00000       0.00000       0.00000       0.00000       0.00000       0.00000       0.00000       0.00000       0.00000       0.00000       0.00000
  12  16 2934.3597    3.4525  0.7730 13.1047 -0.0049  0.0323   0.1120   0.0701    0.0978   0.0000   441.3352     -0.869420       10.8268      0.895290      -7.23314      0.453322       5.06429      -1.13650       2.08834      -2.07230      0.676879      0.293423      0.165454    -0.0653050     -0.101429    -0.0278458     0.0172138   -0.00136603   -0.00335388   -0.00108919  -9.25989e-05  -2.97306e-05   2.38906e-05   2.70484e-06       0.00000       0.00000       0.00000       0.00000       0.00000       0.00000       0.00000       0.00000       0.00000       0.00000       0.00000       0.00000       4.02178       5.91870       5.38957       5.45761       4.76294       4.24996       3.34202       2.56657       1.79074       1.34948      0.808898      0.559596      0.284143      0.180715     0.0766636     0.0462588     0.0160722    0.00897425    0.00275395    0.00119475   0.000307546   9.61887e-05   1.91917e-05   3.24782e-06       0.00000       0.00000       0.00000       0.00000       0.00000       0.00000       0.00000       0.00000       0.00000       0.00000       0.00000       0.00000
  12  19 3352.6830    3.2090  1.5894 12.9604 -0.0200  0.0497   0.0798   0.1101    0.0901   0.0000   438.7669       3.69242       1.72343      -1.17224      -3.32006       8.03627      -1.50778      0.249075     -0.461747       5.44938       1.49563      0.625639      0.668572      0.154987    -0.0652415     -0.101759     0.0582896     0.0210252    0.00776847   0.000638159  -0.000885168   0.000177299  -9.33815e-06  -8.69442e-06       0.00000       0.00000       0.00000       0.00000       0.00000       0.00000       0.00000       0.00000       0.00000       0.00000       0.00000       0.00000       5.66091       8.32656       6.98218       8.09965       6.62484       6.37109       4.81400       3.78393       2.78600       1.99506       1.30280      0.827309      0.483956      0.273118      0.134994     0.0693836     0.0295317     0.0130489    0.00483525    0.00174158   0.000514781   0.000133965   2.90159e-05   5.38512e-06       0.00000       0.00000       0.00000       0.00000       0.00000       0.00000       0.00000       0.00000       0.00000       0.00000       0.00000       0.00000
  12  20 3492.5150    2.7388  2.2585 12.3558 -0.0024  0.0551   0.0562   0.1411    0.0714   0.0000   420.7525       5.11594       11.4095      -1.55213       13.8473      -6.43719      -3.24613       3.78586      -2.41438      0.223457      0.816475     -0.264469     -0.911140      0.336723    -0.0560757     -0.147491    -0.0193742     0.0179862    0.00385787   -0.00234817  -7.35247e-06   0.000431571  -4.84539e-05  -1.43622e-06       0.00000       0.00000       0.00000       0.00000       0.00000       0.00000       0.00000       0.00000       0.00000       0.00000       0.00000       0.00000       6.85973       8.97452       9.50956       8.60049       8.53642       6.72048       5.60567       4.28897       3.05508       2.19955       1.43842      0.877951      0.552620      0.289832      0.155366     0.0770627     0.0325954     0.0145914    0.00564229    0.00187266   0.000610449   0.000167259   3.45844e-05   4.30482e-06       0.00000       0.00000       0.00000       0.00000       0.00000       0.00000       0.00000       0.00000       0.00000       0.00000       0.00000       0.00000
  12  21 3632.4771    2.2312  3.3711 11.9875  0.0015  0.0681   0.0393   0.1826    0.0567   0.0000   441.4148       12.0469       6.62493      0.636477       16.4590       7.50899      -20.3944     -0.366687       2.27274      -1.87675      -2.37657     -0.490899      0.580943      0.323685     -0.247238     0.0945235    -0.0226544    0.00592373     0.0145076   0.000417893  -0.000359974  -0.000280950  -2.45324e-05  -1.57670e-05       0.00000       0.00000       0.00000       0.00000       0.00000       0.00000       0.00000       0.00000       0.00000       0.00000       0.00000       0.00000       8.66567       10.6186       11.2676       10.6806       10.1557       8.93945       6.79059       5.50087       3.98212       2.83811       1.91634       1.26874      0.718647      0.422732      0.210978      0.111188     0.0468705     0.0209075    0.00731702    0.00275666   0.000805056   0.000207517   3.86666e-05   5.61024e-06       0.00000       0.00000       0.00000       0.00000       0.00000       0.00000       0.00000       0.00000       0.00000       0.00000       0.00000       0.00000
  12  22 3772.6529    1.8125  4.8381 11.5990 -0.0010  0.0877   0.0285   0.2377    0.0509   0.0000   419.7138       22.5390     -0.727154       6.71343     -0.408751     -0.531210       7.68361      -4.94582       3.76604      -2.36389       1.79869       1.61622     -0.104584     -0.173249      0.122627     0.0682933     -0.138489    -0.0319382    0.00499294  -0.000500358   0.000530655   0.000381746  -1.20546e-05   9.58289e-07       0.00000       0.00000       0.00000       0.00000       0.00000       0.00000       0.00000       0.00000       0.00000       0.00000       0.00000       0.00000       11.1182       14.0158       14.3532       14.4775       12.5252       11.3676       9.36073       7.17886       5.28075       3.71019       2.57146       1.54549      0.948565      0.519402      0.277295      0.131467     0.0646033     0.0261861     0.0103157    0.00337362    0.00104686   0.000251033   5.12626e-05   7.71678e-06       0.00000       0.00000       0.00000       0.00000       0.00000       0.00000       0.00000       0.00000       0.00000       0.00000       0.00000       0.00000
  12  23 3913.1462    1.4452  5.6795 11.4557 -0.0125  0.1096   0.0242   0.2955    0.0463   0.0000   460.0229       19.3021       23.6127       23.1788      -8.88674       16.0859       11.6576      -14.9163      -1.25695      -10.9319       1.30179      -5.39934      -1.30618       1.66709      0.173749     -0.565366    -0.0430231     0.0573990    0.00372777    0.00417509   -0.00103906   0.000477791  -8.60109e-05  -4.29559e-06       0.00000       0.00000       0.00000       0.00000       0.00000       0.00000       0.00000       0.00000       0.00000       0.00000       0.00000       0.00000       13.1606       17.2755       17.6347       18.0544       15.6086       14.0407       11.5002       8.87052       6.55420       4.79248       3.19845       2.03537       1.26232      0.699500      0.380814      0.191006     0.0870397     0.0364965     0.0142889    0.00467566    0.00137181   0.000336628   6.72621e-05   1.01548e-05       0.00000       0.00000       0.00000       0.00000       0.00000       0.00000       0.00000       0.00000       0.00000       0.00000       0.00000       0.00000
  12  24 4053.5235    1.2270  7.2163 11.1427 -0.0052  0.1327   0.0201   0.3665    0.0459   0.0000   435.4974       28.8411       2.32637       1.21572      0.247472       16.7931       33.9158      -5.65361      -14.7929       1.05720       1.29613      -1.91811     -0.318008      0.634375      0.546997   -0.00556542     -0.109175    0.00923682     0.0108337  -0.000612259   -0.00142440  -0.000425447   0.000140253  -1.28528e-05       0.00000       0.00000       0.00000       0.00000       0.00000       0.00000       0.00000       0.00000       0.00000       0.00000       0.00000       0.00000       16.2473       20.6659       22.0775       21.1594       19.6630       16.9074       14.0970       10.6012       8.13624       5.71636       3.78516       2.46033       1.46923      0.822195      0.441370      0.215586     0.0988034     0.0413604     0.0162491    0.00560823    0.00163754   0.000408737   8.36649e-05   1.11908e-05       0.00000       0.00000       0.00000       0.00000       0.00000       0.00000       0.00000       0.00000       0.00000       0.00000       0.00000       0.00000
  12  25 4194.0701    1.0223  9.1347 10.7871 -0.0035  0.1704   0.0173   0.4578    0.0474   0.0000   470.3246       23.2983      -7.71251      -6.74883      -23.7495      -3.83896       18.5176      -35.4778       5.08357       7.02682      -1.85254      -2.32261      -3.68911      0.782398      0.826936     -0.540416     0.0918465     0.0441294    0.00575687   -0.00942120  -7.94462e-05   5.47719e-05  -0.000146730   2.34950e-06       0.00000       0.00000       0.00000       0.00000       0.00000       0.00000       0.00000       0.00000       0.00000       0.00000       0.00000       0.00000       21.2039       26.5177       28.8806       28.0239       25.2890       21.8206       17.8469       13.9216       10.2481       7.24661       4.95369       3.21783       1.89404       1.09601      0.575803      0.296794      0.133154     0.0571994     0.0210842    0.00731367    0.00212502   0.000526706   0.000102648   1.42551e-05       0.00000       0.00000       0.00000       0.00000       0.00000       0.00000       0.00000       0.00000       0.00000       0.00000       0.00000       0.00000
  12  26 4335.2104    0.8054  9.7491 10.7462 -0.0139  0.2075   0.0158   0.5540    0.0396   0.0000   468.9503      -82.3606      -21.5077       16.0565       52.8000      -9.43300       5.53017       10.7284       18.9256     -0.175503       4.02372       13.1833     -0.946987      -2.21184       1.56365      0.301620    -0.0617360    -0.0473276     0.0476720     0.0105118   -0.00179424  -0.000402261  -0.000140753  -4.00945e-05       0.00000       0.00000       0.00000       0.00000       0.00000       0.00000       0.00000       0.00000       0.00000       0.00000       0.00000       0.00000       25.2334       32.0290       33.9727       32.5322       30.3986       26.9887       21.6669       17.2551       12.8388       9.18875       6.22301       4.08025       2.43698       1.39556      0.771881      0.356473      0.179566     0.0683502     0.0274067    0.00907026    0.00265511   0.000661371   0.000128670   1.79799e-05       0.00000       0.00000       0.00000       0.00000       0.00000       0.00000       0.00000       0.00000       0.00000       0.00000       0.00000       0.00000
  13  11 2271.1614    1.0298  0.7009 10.8686 -0.0142  0.0291   0.0355   0.0662    0.0835   0.0000   436.0869       4.22938       2.32048       7.19263       3.13746       2.80236       2.67533      -4.81123      -1.95733     -0.361785     -0.748104      0.178705      0.378772    -0.0686739    -0.0504886     0.0923185    0.00158035    0.00260394    0.00891167   0.000457278   6.25636e-05  -0.000219944  -2.53970e-05  -1.46778e-05   4.80265e-06   5.51808e-07       0.00000       0.00000       0.00000       0.00000       0.00000       0.00000       0.00000       0.00000       0.00000       0.00000       3.66351       4.54473       4.63410       4.42100       4.47903       3.75316       3.07537       2.17701       1.69873       1.25324      0.830006      0.586632      0.356690      0.210476      0.111469     0.0599147     0.0279996     0.0119616    0.00530745    0.00210907   0.000788883   0.000272879   7.22152e-05   1.93763e-05   4.14016e-06   5.27830e-07       0.00000       0.00000       0.00000       0.00000       0.00000       0.00000       0.00000       0.00000       0.00000       0.00000
  13  13 2551.7467    1.8579  0.6886 12.0703 -0.0047  0.0288   0.0640   0.0625    0.1212   0.0000   446.9398       1.38236       20.8501       10.5765       1.55434       1.74800     -0.181823      -2.99446     -0.533623      0.764827       2.19590     0.0255757    -0.0488667     -0.459980      0.119863    -0.0173361    -0.0180568   -0.00354758  -0.000611871   -0.00178386   0.000978201  -0.000293643   1.78493e-06   1.76234e-05  -2.44086e-06  -5.40805e-07       0.00000       0.00000       0.00000       0.00000       0.00000       0.00000       0.00000       0.00000       0.00000       0.00000       3.38274       4.22233       4.35154       4.24196       4.12379       3.45152       2.82804       2.23996       1.66020       1.20608      0.862279      0.526854      0.346690      0.201353      0.110877     0.0586597     0.0288449     0.0127357    0.00567987    0.00227753   0.000798833   0.000258325   7.95594e-05   1.92812e-05   3.99829e-06   5.59292e-07       0.00000       0.00000       0.00000       0.00000       0.00000       0.00000       0.00000       0.00000       0.00000       0.00000
  13  14 2691.6902    2.3743  0.7617 12.4963 -0.0214  0.0311   0.0821   0.0685    0.1601   0.0000   437.0904      -6.55908       15.5159       2.45329      -5.02537      0.548970    -0.0291566      -1.21863       3.17487    -0.0348695     -0.409829       1.44824     -0.501736     -0.573355      0.118050     0.0687980    -0.0202194    -0.0189450    0.00414265   0.000982386   0.000891928  -5.70387e-05   0.000134762  -4.29648e-05  -1.23104e-05  -8.39145e-08       0.00000       0.00000       0.00000       0.00000       0.00000       0.00000       0.00000       0.00000       0.00000       0.00000       3.53187       4.70989       4.84338       4.91160       4.46758       3.73032       3.16365       2.33095       1.82630       1.32659      0.848206      0.609182      0.355390      0.230138      0.116118     0.0665811     0.0331233     0.0142824    0.00654762    0.00260765   0.000926999   0.000323498   8.12990e-05   2.31231e-05   4.79760e-06   6.63593e-07       0.00000       0.00000       0.00000       0.00000       0.00000       0.00000       0.00000       0.00000       0.00000       0.00000
  13  15 2832.1635    2.9856  0.7148 12.7178 -0.0003  0.0304   0.0971   0.0679    0.1561   0.0000   437.3496       3.06405       12.6314       8.54463      -4.22873      -1.23815      -4.84940       2.88908       1.38808      -1.05933     -0.199590    -0.0929621     -0.169874      0.282806     -0.162251     -0.149896    -0.0112102     0.0109640   -0.00659887    0.00146227   0.000608067  -0.000484658  -3.05723e-05   1.53350e-05  -6.29660e-06  -7.27893e-07       0.00000       0.00000       0.00000       0.00000       0.00000       0.00000       0.00000       0.00000       0.00000       0.00000       3.43550       4.49949       5.03937       4.44439       4.18030       3.85815       3.00348       2.49790       1.69036       1.43698      0.811206      0.587767      0.375237      0.201406      0.119578     0.0621116     0.0323809     0.0133434    0.00613844    0.00258279    0.00105288   0.000311169   8.92737e-05   2.53447e-05   4.13681e-06   6.28358e-07       0.00000       0.00000       0.00000       0.00000       0.00000       0.00000       0.00000       0.00000       0.00000       0.00000
  13  16 2972.5977    3.3743  0.9294 13.3070 -0.0036  0.0337   0.1021   0.0749    0.1229   0.0000   442.6259       9.91033       11.3747      -1.13866      -2.02426       5.50993       2.13773      -3.54696     -0.426018      -1.77586       1.58996      0.383498     -0.347209     -0.244955    -0.0886735   -0.00368855    0.00161428    0.00495922   -0.00241003   -0.00493992   0.000824924  -0.000188031  -1.27413e-05  -9.87201e-06  -8.69419e-06  -7.08070e-07       0.00000       0.00000       0.00000       0.00000       0.00000       0.00000       0.00000       0.00000       0.00000       0.00000       3.77931       4.88853       4.99959       5.14043       4.68936       3.94924       3.55772       2.56775       2.02149       1.43160       1.02459      0.696379      0.405929      0.262063      0.134449     0.0723137     0.0377217     0.0157363    0.00780282    0.00292327    0.00106541   0.000370555   9.56039e-05   2.41096e-05   5.39998e-06   7.14206e-07       0.00000       0.00000       0.00000       0.00000       0.00000       0.00000       0.00000       0.00000       0.00000       0.00000
  13  17 3112.4938    3.9903  0.8011 13.6622 -0.0147  0.0404   0.1245   0.0718    0.0913   0.0000   440.8367       17.4697       13.0157       7.97120       2.01987      -2.99748      0.502711       1.50491      0.248321      -1.13862      0.786471      0.627471      0.102401     -0.163253     -0.242167      0.139863     0.0244296    -0.0483789     0.0133564    0.00354568   -0.00145027  -0.000210550  -8.73159e-06   2.14689e-05  -2.00523e-06   4.46148e-07       0.00000       0.00000       0.00000       0.00000       0.00000       0.00000       0.00000       0.00000       0.00000       0.00000       3.68198       6.00158       5.51804       5.05827       5.76031       3.50345       4.28379       2.62830       2.34060       1.75436      0.893458      0.886882      0.339629      0.324017      0.144707     0.0832669     0.0501440     0.0154596     0.0107566    0.00302302    0.00124738   0.000494987   6.95955e-05   3.56431e-05   7.97390e-06   8.80605e-07       0.00000       0.00000       0.00000       0.00000       0.00000       0.00000       0.00000       0.00000       0.00000       0.00000
  13  18 3252.3859    3.5406  1.1958 13.5680  0.0033  0.0392   0.0967   0.1023    0.1036   0.0000   438.6854       10.7739       9.72553       1.77351       1.76841      -1.06760      -1.36044      -1.39596      0.789021     -0.929739     -0.531204    -0.0169143      0.344618      0.142706     0.0196564      0.153310    0.00988187    -0.0356292  -0.000318438   -0.00355421  -0.000140817   0.000270577  -5.22849e-05  -1.52164e-05   7.88073e-06   8.54076e-07       0.00000       0.00000       0.00000       0.00000       0.00000       0.00000       0.00000       0.00000       0.00000       0.00000       4.53364       5.77511       6.12492       5.75759       5.43479       5.01056       3.91166       3.12398       2.39964       1.66782       1.16594      0.815660      0.453822      0.286896      0.159589     0.0790109     0.0390886     0.0195886    0.00816703    0.00309216    0.00120977   0.000435278   0.000117539   2.94025e-05   5.64998e-06   7.98770e-07       0.00000       0.00000       0.00000       0.00000       0.00000       0.00000       0.00000       0.00000       0.00000       0.00000
  13  19 3392.3899    3.0857  1.8298 13.0259 -0.0051  0.0513   0.0698   0.1231    0.0714   0.0000   431.0197       5.47873       28.2138       7.59261       11.5457       3.46090      -3.20932      -3.95824      -1.65965       2.68228     -0.643950    -0.0196566     0.0351045      0.475790     -0.372207      0.171216     0.0158908   -0.00133028   0.000826520    0.00105737   -0.00221509  -0.000555890  -1.63554e-07   7.27620e-05  -2.78516e-06   3.67733e-07       0.00000       0.00000       0.00000       0.00000       0.00000       0.00000       0.00000       0.00000       0.00000       0.00000       5.77766       7.78431       7.36164       8.48577       7.01373       6.30581       4.89598       4.28479       3.03241       2.20891       1.50476       1.03297      0.651925      0.381761      0.217877      0.122431     0.0599267     0.0288929     0.0118809    0.00484187    0.00166845   0.000537919   0.000154819   3.81370e-05   7.14564e-06   1.25872e-06       0.00000       0.00000       0.00000       0.00000       0.00000       0.00000       0.00000       0.00000       0.00000       0.00000
  13  20 3532.5965    2.5635  2.2050 12.5064 -0.0065  0.0541   0.0526   0.1321    0.0671   0.0000   434.4516       7.55839       14.6357       2.26809      -4.72669      -4.26774      0.547287      -5.42073      -8.12298      -4.63459       6.61436       2.71049     -0.755557     -0.561056     -0.142571     0.0275125     0.0376675     0.0843989   -0.00306544    -0.0102759    0.00100506   0.000482748   0.000130133  -5.83194e-05   1.47243e-05   9.30971e-07       0.00000       0.00000       0.00000       0.00000       0.00000       0.00000       0.00000       0.00000       0.00000       0.00000       6.32297       8.17910       8.85843       8.51332       7.61447       6.86115       5.50491       4.42295       3.25132       2.41079       1.67507       1.04206      0.684776      0.400908      0.228718      0.118648     0.0631347     0.0266941     0.0129934    0.00493136    0.00186949   0.000576733   0.000175684   4.21207e-05   7.78945e-06   1.11644e-06       0.00000       0.00000       0.00000       0.00000       0.00000       0.00000       0.00000       0.00000       0.00000       0.00000
  13  21 3673.1236    2.2003  3.6805 11.6890 -0.0015  0.0664   0.0352   0.1785    0.0589   0.0000   441.1230      -1.74738       15.4422       8.23523      -3.91831      -3.53927      -4.92585       4.31394       2.79806     -0.588135      -4.74493      0.756950     0.0368143    -0.0742173    -0.0421681     0.0188476    -0.0544154    -0.0211270    -0.0297166     0.0102561    0.00512840   0.000472092  -0.000261466  -2.23434e-06   1.23103e-05  -8.34073e-07       0.00000       0.00000       0.00000       0.00000       0.00000       0.00000       0.00000       0.00000       0.00000       0.00000       7.68128       9.84356       10.5080       10.3445       9.34287       8.48229       6.95163       5.49578       4.07089       3.09687       2.07102       1.40041      0.845106      0.529743      0.281380      0.151779     0.0752953     0.0338774     0.0156650    0.00628131    0.00228886   0.000777268   0.000209251   5.36534e-05   9.97037e-06   1.40881e-06       0.00000       0.00000       0.00000       0.00000       0.00000       0.00000       0.00000       0.00000       0.00000       0.00000
  13  22 3813.7338    1.7447  4.8900 11.5816 -0.0055  0.0841   0.0265   0.2371    0.0469   0.0000   436.5426       6.41256       25.9951       1.54593      -16.3025       8.78199       7.31816       8.72552      -8.73458      -1.86166       2.23561      -1.75233     -0.461845      0.472668      0.610703     -0.172056    -0.0571078     0.0628614     0.0143127   -0.00883847  -0.000595668  -0.000477827   0.000219935   4.69320e-05  -1.12184e-05   6.78120e-07       0.00000       0.00000       0.00000       0.00000       0.00000       0.00000       0.00000       0.00000       0.00000       0.00000       9.78022       12.4512       13.0728       12.5946       12.0505       10.7182       8.80914       6.89425       5.26904       3.83517       2.74015       1.84959       1.15849      0.700518      0.385542      0.216527      0.100680     0.0522225     0.0203655    0.00883704    0.00303666    0.00102686   0.000283845   6.74383e-05   1.29213e-05   1.71699e-06       0.00000       0.00000       0.00000       0.00000       0.00000       0.00000       0.00000       0.00000       0.00000       0.00000
  13  23 3954.4045    1.4012  6.3966 11.3245 -0.0013  0.1111   0.0217   0.3006    0.0446   0.0000   465.9023      -1.47415       23.1296      -16.8465       11.7766       16.3611      -13.4981      -4.37772       7.12084       3.30063       1.40720      0.570757       1.03566     -0.220981      0.102941      0.303680     0.0784190    0.00399936    0.00953357     0.0147154   -0.00334388   2.18996e-05   0.000763937  -7.14161e-06  -4.60705e-06  -3.08012e-06       0.00000       0.00000       0.00000       0.00000       0.00000       0.00000       0.00000       0.00000       0.00000       0.00000       12.5397       16.4696       17.4138       17.5336       15.2959       14.2613       11.2247       9.30833       6.98542       5.07894       3.59044       2.29769       1.48292      0.895393      0.507185      0.268569      0.141265     0.0610284     0.0294481     0.0110608    0.00412367    0.00133082   0.000385008   8.84915e-05   1.64837e-05   2.49154e-06       0.00000       0.00000       0.00000       0.00000       0.00000       0.00000       0.00000       0.00000       0.00000       0.00000
  13  24 4095.4346    1.1285  7.9117 11.0984 -0.0018  0.1394   0.0186   0.4031    0.0434   0.0000   450.6726     -0.519880       43.0598       17.1436      -8.68881       31.4067      -17.8935      -5.73684       4.86693      -2.70425      -7.84890       1.10984     -0.117388      -1.42260      -1.21378      0.211447      0.557548     -0.104849    -0.0949203    0.00560225  -0.000338870   -0.00121102    0.00121206   0.000152026   3.16598e-05   2.22801e-06       0.00000       0.00000       0.00000       0.00000       0.00000       0.00000       0.00000       0.00000       0.00000       0.00000       15.6220       20.5018       22.2444       20.9474       20.0069       17.4184       14.5389       11.9239       8.77330       6.51824       4.59220       3.01794       1.92517       1.15276      0.645817      0.348155      0.185446     0.0803182     0.0385224     0.0146050    0.00537357    0.00171384   0.000497092   0.000119778   2.21395e-05   2.91645e-06       0.00000       0.00000       0.00000       0.00000       0.00000       0.00000       0.00000       0.00000       0.00000       0.00000
  14  13 2587.3035    2.0404  0.7314 11.9450 -0.0109  0.0288   0.0651   0.0618    0.0999   0.0000   438.6748      -1.05666       17.1246       7.16685      -3.69357      -1.08315     -0.192452      -1.38228      0.429370     -0.376454      0.897128      0.398189    -0.0613037     -0.115172      0.226255     0.0285676    -0.0383728     0.0348806    0.00164902    0.00771463   -0.00329002   0.000620616  -9.30675e-05  -6.61683e-05  -3.34000e-05  -6.35519e-06  -1.69708e-06   8.29095e-08       0.00000       0.00000       0.00000       0.00000       0.00000       0.00000       0.00000       0.00000       3.10758       4.56312       4.16648       4.51677       4.14950       3.54284       3.13302       2.22211       1.83083       1.23464       1.00799      0.617290      0.424043      0.251388      0.156093     0.0800624     0.0432472     0.0197866     0.0104054    0.00419493    0.00195825   0.000666974   0.000246492   7.54826e-05   2.30787e-05   5.06920e-06   1.26226e-06   1.70143e-07       0.00000       0.00000       0.00000       0.00000       0.00000       0.00000       0.00000       0.00000
  14  15 2869.2440    3.3144  0.7025 12.8468 -0.0082  0.0307   0.1208   0.0618    0.1641   0.0000   430.2561       4.87993       14.2743      0.618237      -3.95933       2.58251       3.68400     -0.593512      -1.12493      -3.73024       1.09954       1.21473     0.0337119     -0.389778     -0.130062      0.140083     0.0529325     0.0100907   -0.00855921   0.000487191    0.00438888    0.00121216   0.000105906   5.81118e-05   1.12509e-06   2.00428e-06   1.27536e-06   7.38040e-08       0.00000       0.00000       0.00000       0.00000       0.00000       0.00000       0.00000       0.00000       3.07848       4.16465       4.26673       4.42566       3.79344       3.91224       2.69609       2.59645       1.87159       1.47485      0.953995      0.776320      0.405135      0.299421      0.172652     0.0944814     0.0547151     0.0259678     0.0131797    0.00552759    0.00238376   0.000789969   0.000323545   0.000108804   2.53616e-05   6.65244e-06   9.66766e-07   1.83397e-07       0.00000       0.00000       0.00000       0.00000       0.00000       0.00000       0.00000       0.00000
  14  17 3150.5953    3.7372  0.8783 13.7005  0.0016  0.0319   0.1083   0.0765    0.1019   0.0000   440.1880       3.71851       12.3731       5.58494      0.221432       5.07619      -9.52836      -1.46613      -3.28727      -1.36364       1.19011     0.0831139     -0.696828     -0.106204     -0.318463     0.0598541     0.0814617    -0.0229733    -0.0157644    0.00200554   0.000521142   -0.00146691   1.81546e-05   0.000124294   9.80498e-06   7.68570e-06  -8.12079e-07   3.07626e-07       0.00000       0.00000       0.00000       0.00000       0.00000       0.00000       0.00000       0.00000       3.22463       4.45555       4.88930       4.40793       4.33578       3.80972       3.10980       2.64139       1.95007       1.45643       1.02940      0.715673      0.422460      0.302619      0.155535     0.0997540     0.0502410     0.0257324     0.0129320    0.00542363    0.00240905   0.000904228   0.000290201   0.000110086   2.75513e-05   6.96358e-06   1.20256e-06   1.64199e-07       0.00000       0.00000       0.00000       0.00000       0.00000       0.00000       0.00000       0.00000
  14  18 3290.8855    3.4743  1.1649 13.5628  0.0005  0.0387   0.0960   0.0995    0.1094   0.0000   435.6408       11.0602       17.8969       2.14582      -10.6744      0.810393      -5.36291       3.31152    -0.0105611     -0.656678      0.551010      0.697437      -1.39630     0.0819359     0.0853333     -0.117289     0.0667088     0.0436827    0.00559773  -0.000459413  -0.000188179   0.000146686   0.000370448  -5.66261e-05   4.85166e-05  -1.37510e-06  -9.16454e-07  -2.76343e-07       0.00000       0.00000       0.00000       0.00000       0.00000       0.00000       0.00000       0.00000       4.18570       5.40105       6.09481       5.75270       5.41221       4.58512       4.02673       3.04914       2.28679       1.84175       1.16232      0.881661      0.540778      0.355991      0.207400      0.109097     0.0671728     0.0319916     0.0143255    0.00682015    0.00292226    0.00102017   0.000391405   0.000114310   2.93647e-05   8.17654e-06   1.46302e-06   1.81139e-07       0.00000       0.00000       0.00000       0.00000       0.00000       0.00000       0.00000       0.00000
  14  19 3431.4670    2.9211  1.7950 12.9095 -0.0182  0.0456   0.0667   0.1170    0.0810   0.0000   443.3162       3.92157       3.49042       8.19863       2.43726      -6.32118       7.62729      0.195070      -3.10749       2.38915       1.48436     -0.684206      0.311573      0.880912      0.258226    0.00837767     0.0990732     0.0183247     0.0129218   -0.00832397   -0.00196442   0.000472676  -2.27363e-05   0.000223157   1.56296e-05  -5.59443e-06  -2.63951e-06  -1.63145e-07       0.00000       0.00000       0.00000       0.00000       0.00000       0.00000       0.00000       0.00000       4.83867       6.27650       6.48822       6.86305       6.04754       5.53607       4.55477       3.85829       2.91629       2.20901       1.49739       1.09552      0.660342      0.423572      0.260836      0.139760     0.0765918     0.0391523     0.0185595    0.00855455    0.00337959    0.00125322   0.000465238   0.000143990   3.75841e-05   9.38882e-06   1.69966e-06   2.50153e-07       0.00000       0.00000       0.00000       0.00000       0.00000       0.00000       0.00000       0.00000
  14  20 3572.1923    2.3866  2.4169 12.5279 -0.0079  0.0577   0.0481   0.1387    0.0623   0.0000   450.0824       2.33288       8.09077       24.4237       17.0320      -7.48564      -12.0625      -1.25188       6.19380     -0.340006     -0.459385      0.924830      -1.01419     0.0270412     0.0538990     0.0941339      0.144688    -0.0113377   -0.00149319    0.00950307   1.45045e-05   -0.00340850  -0.000130707   0.000456481   8.84801e-05  -1.54807e-05  -2.86771e-06   1.03358e-07       0.00000       0.00000       0.00000       0.00000       0.00000       0.00000       0.00000       0.00000       6.32196       7.64525       8.20337       8.29493       7.52860       6.67444       5.98657       4.76756       4.02466       2.79010       2.02922       1.36485      0.882253      0.558893      0.329771      0.191162      0.103569     0.0540294     0.0243828     0.0114752    0.00450137    0.00175675   0.000592987   0.000192425   4.88010e-05   1.07049e-05   2.21943e-06   2.75640e-07       0.00000       0.00000       0.00000       0.00000       0.00000       0.00000       0.00000       0.00000
  14  21 3713.0873    1.9898  4.1874 11.7051 -0.0043  0.0715   0.0307   0.1924    0.0541   0.0000   451.5375       11.0128      -1.47947       6.80517       6.26239       7.27114      -9.80757      0.307047       5.19286       9.17856      -1.41644      -1.60354       1.67924      0.694826     -0.292321     -0.159814    0.00104133    -0.0419464     0.0320779    0.00196115   -0.00793825   6.19137e-05  -0.000482790   8.98812e-05  -4.34366e-05  -1.04658e-05   1.84537e-06  -6.81903e-08       0.00000       0.00000       0.00000       0.00000       0.00000       0.00000       0.00000       0.00000       7.72096       10.0652       10.5459       10.3926       9.81167       8.78908       7.49401       6.06845       4.67198       3.52406       2.54063       1.70734       1.12916      0.711806      0.419135      0.235793      0.129597     0.0628621     0.0310755     0.0133300    0.00588723    0.00215908   0.000754933   0.000234236   6.49890e-05   1.50716e-05   2.83296e-06   3.70291e-07       0.00000       0.00000       0.00000       0.00000       0.00000       0.00000       0.00000       0.00000
  14  22 3854.2681    1.6362  5.8161 11.3604 -0.0034  0.0993   0.0235   0.2514    0.0484   0.0000   459.3260       12.3054       26.7818     -0.493449      0.263469       18.7905       1.85361      -8.93002       4.74595       3.17177      -2.16696      -3.63711       1.72526      -1.35129      0.246295     0.0355910     -0.333711     0.0267524     0.0238167  -0.000257949   -0.00149272   -0.00237359   0.000686817   0.000194201  -0.000141577   2.56342e-06  -4.41453e-07   2.30449e-07       0.00000       0.00000       0.00000       0.00000       0.00000       0.00000       0.00000       0.00000       9.89074       13.8092       14.2616       13.9471       13.7908       11.6296       10.2189       8.31827       6.44777       4.93162       3.45407       2.37441       1.54910       1.00255      0.573164      0.346283      0.182109     0.0884298     0.0473360     0.0178555    0.00853009    0.00308477    0.00106586   0.000343494   9.30540e-05   2.30854e-05   4.32524e-06   5.41582e-07       0.00000       0.00000       0.00000       0.00000       0.00000       0.00000       0.00000       0.00000
  14  23 3995.4591    1.3364  6.4057 11.2102 -0.0028  0.1083   0.0203   0.2875    0.0451   0.0000   446.9114       5.99340      -9.81713      -1.37970       7.34882      -7.04685      -1.13289      -13.1585      -4.18970       4.34200     -0.185155     -0.532050      -2.07717       1.77088    0.00617583      0.105840    -0.0403435     0.0951320    -0.0736254    -0.0207159     0.0199494  -0.000229111   -0.00144079  -0.000197593  -0.000108799  -3.64899e-05   1.33168e-05  -5.54141e-08       0.00000       0.00000       0.00000       0.00000       0.00000       0.00000       0.00000       0.00000       11.2031       15.2870       15.1622       16.2529       14.2493       13.3086       10.9634       9.35295       7.04002       5.35806       3.83684       2.62351       1.71962       1.08617      0.650138      0.362662      0.201923      0.100189     0.0484093     0.0214921    0.00906083    0.00333785    0.00117256   0.000361847   9.96590e-05   2.32204e-05   4.27836e-06   6.37562e-07       0.00000       0.00000       0.00000       0.00000       0.00000       0.00000       0.00000       0.00000
  14  24 4136.6241    1.1051  9.4626 10.8827 -0.0058  0.1506   0.0171   0.4254    0.0447   0.0000   433.4004       33.3198      -18.4733       6.05735       19.4146      -25.5664       3.07620       18.7902       4.93664     -0.461177     -0.193861      -9.44092      0.284785      0.595683     -0.396402      -1.10047      0.569562      0.110646     -0.149748    -0.0279895     0.0145244   0.000245110    0.00129798   0.000184754  -0.000103341   2.75454e-05  -9.59798e-07   2.67827e-07       0.00000       0.00000       0.00000       0.00000       0.00000       0.00000       0.00000       0.00000       15.7741       20.4058       21.7727       21.5681       20.1680       18.4842       15.4551       12.8305       9.95655       7.46606       5.38922       3.74179       2.43216       1.55347      0.928601      0.533954      0.286467      0.145721     0.0707049     0.0311493     0.0130795    0.00495222    0.00171199   0.000538324   0.000143055   3.27598e-05   5.91824e-06   7.88788e-07       0.00000       0.00000       0.00000       0.00000       0.00000       0.00000       0.00000       0.00000
  15  10 2195.8154    0.8681  0.6197 10.6525  0.0007  0.0245   0.0298   0.0607    0.0684   0.0000   437.4282      -6.25338       8.35785       4.28493       1.45100       5.66653       2.24285      0.106522     -0.676680     -0.796553       1.65515    -0.0481129     -0.327520    -0.0654404      0.102629    -0.0390081     0.0108111     0.0115045     0.0191314     0.0101948   -0.00245744   -0.00153725   0.000344775   0.000508846  -1.82751e-05  -2.63271e-05  -1.42898e-05  -1.47933e-06   1.18263e-07  -3.05103e-08       0.00000       0.00000       0.00000       0.00000       0.00000       0.00000       2.69314       3.02988       3.34349       3.40003       2.96137       2.85369       2.54550       2.06932       1.57611       1.24630      0.883398      0.618030      0.442593      0.285675      0.155266     0.0897550     0.0520153     0.0283045     0.0149993    0.00669347    0.00300580    0.00131803   0.000559970   0.000197814   6.17365e-05   1.81973e-05   4.75939e-06   1.05592e-06   1.83154e-07   2.61088e-08       0.00000       0.00000       0.00000       0.00000       0.00000       0.00000
  15  11 2339.4898    1.1861  0.6868 11.2896 -0.0045  0.0260   0.0379   0.0645    0.0713   0.0000   434.3916       6.55788       10.7782      -1.29596      0.937533       2.31240      -3.80953      -1.70437       1.58721     -0.299711       1.14228       1.14555     -0.688560     0.0809971     0.0184842      0.236772    0.00935702    0.00100714    -0.0100102    -0.0134578    0.00148363  -6.82188e-06   -0.00102028   0.000220568   0.000143094  -1.34200e-05  -6.30509e-06  -4.66584e-07  -6.36920e-09   4.86088e-09       0.00000       0.00000       0.00000       0.00000       0.00000       0.00000       2.89214       3.70967       4.08244       4.10143       3.92476       3.18063       2.66233       2.23559       1.67402       1.25750      0.883468      0.591951      0.426439      0.268010      0.155287     0.0956808     0.0542686     0.0307362     0.0158047    0.00736294    0.00336871    0.00134073   0.000558967   0.000198853   6.11961e-05   1.92385e-05   5.41540e-06   1.24442e-06   2.22647e-07   2.81070e-08       0.00000       0.00000       0.00000       0.00000       0.00000       0.00000
  15  13 2622.3482    2.0161  0.9570 12.1404 -0.0019  0.0409   0.0559   0.0734    0.0916   0.0000   444.5028       6.57438       8.03010       1.02591      0.728578      -5.43994       5.70492     -0.133725      -3.73501     -0.242853       2.19371     -0.525392     -0.283211      0.215349    0.00519469     -0.128557     0.0472516   -0.00461052    -0.0628049   -0.00356825    0.00704956   -0.00196821  -0.000183251  -0.000159649   4.92272e-05  -5.33129e-06   3.27791e-06   1.12197e-06  -6.93287e-07   3.53818e-10       0.00000       0.00000       0.00000       0.00000       0.00000       0.00000       3.33974       5.52262       5.21343       5.30919       5.37782       3.91502       4.49643       2.70963       2.86290       1.73089       1.51273       1.04789      0.589191      0.502697      0.211538      0.185192     0.0759699     0.0479379     0.0249880    0.00964274    0.00616562    0.00180812   0.000996702   0.000347317   9.41511e-05   4.37443e-05   8.39258e-06   2.28692e-06   5.56229e-07   5.51516e-08       0.00000       0.00000       0.00000       0.00000       0.00000       0.00000
  15  14 2764.1106    2.7612  0.6688 12.7065 -0.0120  0.0283   0.0905   0.0571    0.0916   0.0000   436.6125       11.8637       12.1248      -2.16952      -4.53754       3.23346       2.21386      -2.63782      -3.99507     -0.910361      0.645755     -0.187777     -0.793346      0.325737     -0.103790     -0.138302    -0.0132529     0.0441243    -0.0170217    -0.0110555   -0.00393667   -0.00288463  -0.000482125  -0.000170517   0.000122422  -1.03816e-05  -2.42687e-06   5.90360e-07   4.53935e-07  -3.83641e-08       0.00000       0.00000       0.00000       0.00000       0.00000       0.00000       2.99963       3.81580       4.45329       3.61167       3.69377       3.42855       2.69492       2.69839       2.02887       1.44775       1.20255      0.679327      0.452182      0.340310      0.151608      0.108641     0.0664658     0.0254154     0.0171911    0.00858125    0.00290893    0.00168192   0.000721587   0.000187708   6.91019e-05   2.81459e-05   7.44337e-06   1.42171e-06   2.30596e-07   2.87009e-08       0.00000       0.00000       0.00000       0.00000       0.00000       0.00000
  15  15 2905.7783    3.4010  0.6504 13.1638 -0.0204  0.0257   0.1096   0.0546    0.1220   0.0000   436.2938       7.21347       12.0169      -3.64712     -0.749274       7.39050      -2.05492      -5.48231      -2.20843       1.23561      -1.16868      -1.06210      -1.42966     -0.400135     -0.123494      0.187093    -0.0470279   -0.00522324   -0.00528424    0.00936139    0.00232354    0.00189665   -0.00100539   0.000286632   4.84773e-05  -5.64271e-05  -1.09210e-05  -1.74033e-06   3.46431e-07   4.51263e-08       0.00000       0.00000       0.00000       0.00000       0.00000       0.00000       2.82469       3.43491       3.34938       3.58981       3.47657       3.08312       2.66925       2.17486       1.69922       1.15902      0.970690      0.668878      0.503685      0.291166      0.187187      0.105258     0.0555593     0.0319905     0.0151212    0.00812123    0.00322456    0.00150748   0.000500884   0.000210584   6.16766e-05   1.86106e-05   5.59866e-06   1.08724e-06   2.40201e-07   3.09611e-08       0.00000       0.00000       0.00000       0.00000       0.00000       0.00000
  15  17 3188.0513    3.7913  1.1041 13.3045 -0.0092  0.0381   0.1053   0.0849    0.1797   0.0000   434.0936       4.26428       14.7927      -1.78108      -6.92326    -0.0982135     0.0536080      -4.80265     -0.306781     -0.149460     -0.166824      0.218156      0.716649      0.221045     -0.197840     -0.186655      0.150875     0.0245908     0.0184097    0.00637378    0.00485574    0.00120575   0.000232474  -0.000197091  -4.92337e-05   2.22661e-05   7.33376e-06  -1.97641e-06   4.72883e-07   7.90827e-08       0.00000       0.00000       0.00000       0.00000       0.00000       0.00000       4.37741       5.63433       5.84996       5.58830       5.64900       4.97927       4.10582       3.41875       2.32101       1.74504       1.27481      0.980681      0.719382      0.441241      0.252487      0.145066     0.0742953     0.0433185     0.0214775    0.00999429    0.00470290    0.00182358   0.000730586   0.000283752   8.52869e-05   2.76024e-05   7.94910e-06   1.87067e-06   3.13362e-07   4.16724e-08       0.00000       0.00000       0.00000       0.00000       0.00000       0.00000
  15  18 3328.9126    3.2835  1.4372 13.3550 -0.0204  0.0430   0.0804   0.1016    0.1089   0.0000   426.7982       12.8975       20.9292       10.5051      -11.4598       1.80937       10.6294     -0.768368      -6.70348     -0.751301       2.29264     -0.619910     -0.614725      0.798993      0.160997     -0.295486     0.0949193      0.146686    -0.0428914    -0.0334143    0.00623488    0.00228252   0.000541046  -0.000244578  -1.92507e-05   2.89946e-05   1.62348e-05   4.99856e-06   1.35039e-07  -5.55399e-08       0.00000       0.00000       0.00000       0.00000       0.00000       0.00000       4.51884       5.61514       5.74326       6.04136       5.98330       5.06293       4.28836       3.55668       3.00701       2.05191       1.55670       1.11523      0.792131      0.495298      0.308904      0.170915      0.104447     0.0564405     0.0289112     0.0140462    0.00580566    0.00257485   0.000943929   0.000352566   0.000126333   3.57803e-05   9.88817e-06   2.08517e-06   4.23323e-07   5.09103e-08       0.00000       0.00000       0.00000       0.00000       0.00000       0.00000
  15  19 3470.0105    2.6561  1.8185 13.1333 -0.0128  0.0529   0.0619   0.1180    0.0744   0.0000   439.7907       9.89018       15.2002      -12.4768      -6.71796       1.03595       1.31251       2.18495     -0.159313      0.173010      0.465164     -0.717057      0.219771      0.880995     -0.636641     -0.185193     0.0273319    -0.0257667     0.0481333     0.0148734   -0.00171578   -0.00304838    0.00161843   0.000198527  -0.000164850   8.96818e-05  -5.34643e-06  -4.41144e-06  -4.82970e-07   1.11958e-07       0.00000       0.00000       0.00000       0.00000       0.00000       0.00000       4.95814       6.85905       7.11017       7.14600       6.82887       5.88967       5.23641       4.49317       3.39669       2.75561       1.90399       1.36812      0.897592      0.596616      0.369740      0.220325      0.126658     0.0711884     0.0355852     0.0173771    0.00784028    0.00346211    0.00132534   0.000489818   0.000158973   4.74934e-05   1.26052e-05   3.13468e-06   5.41218e-07   7.08637e-08       0.00000       0.00000       0.00000       0.00000       0.00000       0.00000
  15  20 3611.2380    2.2925  2.9248 12.2908 -0.0174  0.0611   0.0403   0.1528    0.0596   0.0000   442.1422       12.2847       11.1134       15.9224       6.41607       4.69328      -3.52046      -18.2394       3.01530       9.09220      -2.17692      0.953317      -1.21610       1.23597    -0.0559776     -0.174423     0.0319363      0.129282    -0.0581560    -0.0429670     0.0111625     0.0117470   -0.00225830  -0.000883461   8.55190e-05   4.56853e-05  -1.54812e-05   3.07029e-06   8.50010e-07  -1.61508e-08       0.00000       0.00000       0.00000       0.00000       0.00000       0.00000       5.92532       7.88190       8.12408       8.36620       7.66897       7.28204       6.19479       5.04675       4.06819       3.15199       2.30816       1.60114       1.07098      0.713460      0.438803      0.274029      0.147609     0.0828774     0.0403660     0.0194247    0.00902046    0.00383814    0.00152926   0.000585835   0.000184751   5.83879e-05   1.48184e-05   3.29865e-06   6.10793e-07   8.24348e-08       0.00000       0.00000       0.00000       0.00000       0.00000       0.00000
  15  21 3752.6276    1.9035  4.6202 11.6535 -0.0045  0.0754   0.0280   0.2057    0.0522   0.0000   459.9232       11.8734       3.45342       6.57940       22.2885       1.35790      -6.49365       9.45540       5.90149       5.39349      0.518788      -1.35122      -1.21746       1.12638      0.152447     -0.145387     -0.128749     0.0455712     0.0767460  -7.10505e-05   -0.00679896    0.00135604    0.00391531  -6.54273e-05  -0.000242692   2.34829e-05   2.56286e-05   6.48643e-07   3.12107e-07   5.86720e-08       0.00000       0.00000       0.00000       0.00000       0.00000       0.00000       7.65789       9.99632       10.6364       10.5051       10.0607       9.15281       7.75147       6.40352       5.15186       3.94614       2.82172       2.04417       1.34088      0.868530      0.558037      0.325328      0.186782     0.0993950     0.0502415     0.0251996     0.0108943    0.00487389    0.00184550   0.000693369   0.000239518   7.05629e-05   1.85307e-05   4.23317e-06   7.48074e-07   9.44116e-08       0.00000       0.00000       0.00000       0.00000       0.00000       0.00000
  15  22 3894.1466    1.5675  6.0490 11.3094 -0.0047  0.0971   0.0221   0.2461    0.0473   0.0000   451.0727       8.69680       12.8150       4.47005      -1.21852      -9.29049      -12.8564       11.6758       3.07451      -1.03658      -4.04112       6.59006       1.22414      -1.01974      0.182952      0.502332      0.220999     0.0387918    -0.0394402   -0.00724317     0.0143065    0.00279239   0.000372940   0.000590103   0.000238552   1.19482e-05  -9.40672e-06   1.49278e-06   2.63448e-06  -1.84352e-07       0.00000       0.00000       0.00000       0.00000       0.00000       0.00000       9.73572       12.2556       12.9497       13.2096       12.7574       11.0266       10.1290       7.93446       6.76629       5.00228       3.67655       2.65739       1.76140       1.16241      0.724947      0.436565      0.249722      0.136181     0.0705905     0.0343265     0.0155552    0.00653782    0.00255811   0.000932155   0.000308653   9.12525e-05   2.29110e-05   5.24739e-06   1.01884e-06   1.17500e-07       0.00000       0.00000       0.00000       0.00000       0.00000       0.00000
  15  23 4035.9309    1.2767  7.8841 11.0252 -0.0036  0.1189   0.0185   0.3275    0.0455   0.0000   449.0574       21.8458      -16.2743      -18.3528       5.81656      0.469193       3.76716       15.4637      -5.30879       5.81868      0.918014       4.73226      0.708124      -1.40934    -0.0357530      0.169296     0.0426444     0.0793909     0.0746988    0.00194350   -0.00650759   -0.00363836    0.00560729  -0.000155521  -0.000337647   0.000119560   1.96696e-05   4.74517e-06  -9.72612e-07  -3.15793e-08       0.00000       0.00000       0.00000       0.00000       0.00000       0.00000       12.1620       15.4078       16.9112       16.9110       16.1163       14.6120       11.8889       10.2053       8.08586       6.07673       4.59386       3.17503       2.11330       1.39793      0.884800      0.542008      0.303717      0.165519     0.0835211     0.0418076     0.0185503    0.00807944    0.00306723    0.00113894   0.000373000   0.000116240   3.01861e-05   6.46789e-06   1.13588e-06   1.46160e-07       0.00000       0.00000       0.00000       0.00000       0.00000       0.00000
  15  24 4177.4757    1.0458  9.5818 10.8153 -0.0067  0.1484   0.0158   0.4094    0.0429   0.0000   443.2416       37.3243       27.7287       30.7839      -33.1810      -34.6527       26.3020       9.75943      -6.48856      -14.3787      -6.25522      -1.32638       1.20600       5.26715      -1.73218     -0.392329     0.0481556      0.521295     0.0637712     -0.117686     0.0225340    0.00472710    0.00747611    0.00195234  -0.000587561  -0.000185278   1.07988e-05  -6.02987e-06  -5.03356e-07   1.55970e-07       0.00000       0.00000       0.00000       0.00000       0.00000       0.00000       14.9722       18.9811       20.3332       21.1844       19.7466       17.3788       15.3490       12.6776       10.2711       7.80051       5.73577       4.04776       2.76331       1.83328       1.14119      0.679848      0.397244      0.218399      0.113394     0.0536170     0.0251469     0.0104916    0.00417967    0.00148251   0.000494619   0.000144669   3.68607e-05   8.18168e-06   1.50604e-06   1.87173e-07       0.00000       0.00000       0.00000       0.00000       0.00000       0.00000
  15  25 4319.0179    0.8322 11.5937 10.7898 -0.0054  0.2080   0.0155   0.5933    0.0376   0.0000   441.8236       5.14143      -4.84889       5.38392       8.06387       37.2792       8.64239      -32.8504      -4.67564      -4.64187       9.75666      -3.22442       4.67085     -0.480441       1.16644      -1.41766      0.505539      0.428705     0.0256254    -0.0564017    -0.0588055    -0.0225792     0.0121035    0.00137101   -0.00121121  -0.000165243   7.21620e-05   2.56372e-05   9.34340e-07  -2.78772e-07       0.00000       0.00000       0.00000       0.00000       0.00000       0.00000       20.2259       26.0285       28.5113       28.7163       26.8539       24.6696       21.4619       17.1128       14.1996       10.7963       7.91974       5.76015       3.95478       2.56688       1.66698      0.991711      0.576727      0.316076      0.162729     0.0802252     0.0361759     0.0155931    0.00604794    0.00222239   0.000737490   0.000209784   5.31018e-05   1.15857e-05   2.13730e-06   2.64480e-07       0.00000       0.00000       0.00000       0.00000       0.00000       0.00000
  15  26 4461.5641    0.6976 13.5758 10.5452 -0.0040  0.2635   0.0131   0.7070    0.0357   0.0000   412.5730       13.2077       56.7341      -14.9599      -32.5365      -19.0457       56.5431       50.8599      -20.9034      -4.87917       20.0085      -4.85236      -1.18175       4.25155       1.47408     -0.375391      0.775978     0.0669935   0.000572857      0.124284    -0.0464133    0.00468572   -0.00633915   0.000754476   0.000201631   0.000764314   4.14261e-05   1.64210e-05  -3.47311e-06  -3.69671e-07       0.00000       0.00000       0.00000       0.00000       0.00000       0.00000       25.7683       33.0059       36.8998       36.8308       34.5553       31.4173       27.1933       22.3926       18.1503       13.5329       10.3736       7.21720       4.99275       3.32070       2.09232       1.25635      0.737572      0.407719      0.205699      0.106203     0.0453183     0.0209707    0.00784516    0.00286471   0.000932840   0.000274946   6.97964e-05   1.47905e-05   2.70282e-06   3.29914e-07       0.00000       0.00000       0.00000       0.00000       0.00000       0.00000
  16   8 1933.1519    0.5186  0.3730 10.1917 -0.0085  0.0246   0.0250   0.0535    0.0495   0.0000   435.4090      -2.69223       14.3908       4.61033      -2.16712      -1.70901       1.25412      0.686303      0.336524     -0.153375     -0.738182      0.848697      0.516861     -0.283420      0.198000     -0.120907     0.0320256    -0.0222096     0.0114546    -0.0115671   -0.00721426   0.000377930    0.00104062   0.000473902  -1.91963e-05  -2.85336e-05   1.90746e-05  -1.72906e-06  -5.29181e-07   4.88780e-07   1.56991e-07   4.04600e-09       0.00000       0.00000       0.00000       0.00000       2.37791       3.40170       3.35003       3.49548       3.55976       3.38438       2.40582       2.01183       1.47684       1.27170      0.889934      0.629999      0.437649      0.247156      0.204274      0.111126     0.0730911     0.0374234     0.0211781    0.00939680    0.00517527    0.00180678    0.00105285   0.000317639   0.000148909   4.63422e-05   1.81954e-05   4.23909e-06   1.55446e-06   3.45128e-07   6.04559e-08   8.16221e-09       0.00000       0.00000       0.00000       0.00000
  16  10 2228.4108    0.9806  0.6075 10.8992 -0.0024  0.0309   0.0322   0.0567    0.0777   0.0000   434.9208     -0.518935       14.8107     -0.662165      -7.95733      0.212205       3.72171     -0.641785      -1.02441      -2.24118     -0.853616    -0.0964493       1.11367      0.330061     -0.188478    -0.0481219    -0.0477209    -0.0175286    -0.0378285    -0.0108580   -0.00476309   -0.00308156  -5.98309e-05   0.000360307   0.000141920  -1.83561e-05  -2.34167e-05   4.87097e-06   1.81747e-06   2.06547e-08   1.42628e-07   1.04430e-08       0.00000       0.00000       0.00000       0.00000       2.56738       3.68846       4.43351       3.19436       4.41583       2.98199       2.94573       2.68291       1.65751       1.78313       1.08829      0.776870      0.653707      0.308608      0.261859      0.149489     0.0728790     0.0585808     0.0224345     0.0151121    0.00773306    0.00246832    0.00171231   0.000518188   0.000200057   9.75637e-05   2.14208e-05   6.80618e-06   2.44364e-06   5.68421e-07   8.13946e-08   7.70278e-09       0.00000       0.00000       0.00000       0.00000
  16  11 2372.5090    1.2878  0.8850 11.2113  0.0004  0.0310   0.0339   0.0668    0.0814   0.0000   440.8882      -1.46034       7.06546     -0.708116       3.07064      -4.71610      -1.16680      0.808376       1.40583      0.166701       1.96940      0.938077      0.196396      0.355036      0.364434    -0.0774978   6.66402e-05    0.00742656     0.0281404    0.00624001    0.00187830   -0.00139592   -0.00207184  -4.26389e-05  -0.000184254   3.44148e-05   2.73337e-05   6.28863e-06   7.87813e-07   2.45703e-07  -1.44849e-08   1.36592e-08       0.00000       0.00000       0.00000       0.00000       2.83865       3.55120       4.21727       3.97052       3.77929       3.54982       2.95421       2.55500       1.94465       1.42609       1.19032      0.800111      0.531497      0.409006      0.226364      0.141423     0.0869034     0.0457988     0.0247027     0.0132149    0.00630491    0.00278154    0.00132540   0.000572256   0.000210510   6.72466e-05   2.39103e-05   7.90407e-06   1.88932e-06   3.92724e-07   6.73066e-08   8.55786e-09       0.00000       0.00000       0.00000       0.00000
  16  12 2514.8086    1.7313  0.8279 11.7792 -0.0087  0.0307   0.0521   0.0696    0.0828   0.0000   435.5077       8.94941       13.2738      -4.81496      -2.93450       8.85220      -10.0895     -0.613836       1.71767      -2.17400     -0.804233      0.836353    0.00571855     -0.584339     -0.218056      0.214219      0.262952     0.0297684    -0.0716633    0.00878019    0.00950360   -0.00429913   -0.00151916    0.00125115  -0.000188239  -0.000145195  -2.24049e-05   1.60647e-05  -7.31532e-07  -4.15044e-07   9.29933e-08   7.45253e-09       0.00000       0.00000       0.00000       0.00000       3.07816       3.72520       4.58940       4.61960       3.66511       4.00220       3.67019       2.42832       2.54933       1.55768       1.21543      0.911183      0.591854      0.355271      0.259919      0.149495     0.0841437     0.0510983     0.0352908     0.0149646    0.00674936    0.00469872    0.00142294   0.000615719   0.000245780   8.66839e-05   2.75140e-05   8.12813e-06   1.97429e-06   3.14043e-07   7.67124e-08   8.70189e-09       0.00000       0.00000       0.00000       0.00000
  16  13 2656.9511    2.2126  0.7880 12.2936 -0.0116  0.0275   0.0631   0.0636    0.0836   0.0000   442.9442       4.19815       8.33828       5.24466      -5.90169      -7.25369      0.328474       2.44329      -3.31874      -3.14248       2.05868      0.333478      -1.18249    -0.0887705    -0.0971790   -0.00245803      0.166945     0.0985059    -0.0139837    -0.0169631    0.00438861   -0.00106162   7.47183e-05   0.000469877  -0.000412515  -1.49391e-05   1.89858e-05  -6.08516e-06   3.73619e-06   2.34690e-07   1.31968e-07  -1.35750e-08       0.00000       0.00000       0.00000       0.00000       2.56208       3.44225       3.42674       3.54690       3.38265       3.00976       2.72186       2.26768       1.80968       1.43047       1.01698      0.761934      0.523023      0.340211      0.213760      0.133097     0.0770576     0.0434535     0.0229110     0.0123708    0.00582504    0.00275427    0.00111232   0.000486430   0.000175188   6.52073e-05   2.01135e-05   5.84265e-06   1.49986e-06   3.67901e-07   6.68275e-08   8.83787e-09       0.00000       0.00000       0.00000       0.00000
  16  14 2799.5451    2.9472  0.7413 12.8941  0.0012  0.0262   0.0859   0.0614    0.0800   0.0000   439.0203      0.689587       15.4975     -0.627688       3.98612      -2.62860      -1.45773      -2.00115      -1.97122      -1.39728      0.418739      0.607206     -0.191667     -0.303811      0.291926     0.0420259    -0.0352173     0.0308922    -0.0554391   -0.00730480   -0.00465139    0.00353800  -0.000836117  -0.000717012  -0.000219215   5.90245e-05  -2.59820e-06   2.04079e-06  -3.55507e-08  -3.45518e-07  -2.99853e-08   2.16121e-09       0.00000       0.00000       0.00000       0.00000       2.80526       3.42416       3.71365       3.95433       3.57132       3.07322       2.83415       2.31311       1.76822       1.38064       1.04912      0.731388      0.467334      0.333900      0.212956      0.127629     0.0720547     0.0433439     0.0238396     0.0111915    0.00522613    0.00288419    0.00119713   0.000508752   0.000178658   5.88949e-05   1.78289e-05   5.20172e-06   1.28249e-06   3.11971e-07   5.51208e-08   7.05455e-09       0.00000       0.00000       0.00000       0.00000
  16  15 2941.8465    3.4863  0.7409 13.3210 -0.0111  0.0267   0.1035   0.0611    0.0908   0.0000   434.4191      0.146689       9.54285       7.09160      0.124710       2.70325       3.51042       2.31426      0.861956      -2.06312      0.460326      0.741244      0.612141     -0.445689     -0.122434     0.0362719    -0.0462535   -0.00217250    0.00764102    0.00126536   -0.00708402   -0.00588110    0.00103401   0.000390386  -0.000269122   3.69381e-06  -3.50093e-05   3.05618e-06  -1.75667e-06   4.00795e-07  -1.64884e-08   3.15128e-09       0.00000       0.00000       0.00000       0.00000       2.72232       3.36247       3.45189       3.67007       3.17287       2.87387       2.73668       2.33502       1.76188       1.52147       1.13595      0.728070      0.487002      0.343925      0.212934      0.120550     0.0715092     0.0438217     0.0240796     0.0109707    0.00519421    0.00265007    0.00120006   0.000499341   0.000189420   5.92413e-05   1.81849e-05   5.27940e-06   1.42132e-06   3.22161e-07   5.76894e-08   7.99173e-09       0.00000       0.00000       0.00000       0.00000
  16  16 3083.4847    3.9404  0.8347 13.3173 -0.0097  0.0275   0.1073   0.0655    0.1374   0.0000   437.4665       4.13026       7.25413      0.539131     -0.297816      -7.30784      -2.58016     -0.928952      0.734191      -2.84548      0.418483      0.876427      0.811224     -0.163411     -0.277892      0.107187      0.155560    -0.0621497     0.0106249     0.0244130   -0.00371637   -0.00199959    0.00148070  -2.14843e-05   0.000311027   2.73892e-06  -2.82848e-05   1.12373e-05  -1.24627e-06  -1.85771e-07   9.46870e-09   1.63944e-09       0.00000       0.00000       0.00000       0.00000       2.48879       3.59901       3.81845       3.69451       3.56247       3.01950       2.77626       2.23193       1.72183       1.42200      0.936148      0.736654      0.481268      0.317133      0.203882      0.120397     0.0722719     0.0396923     0.0215198     0.0110232    0.00557847    0.00245262    0.00115097   0.000451407   0.000180249   6.42419e-05   2.10667e-05   5.70966e-06   1.52571e-06   3.94219e-07   6.83638e-08   8.67776e-09       0.00000       0.00000       0.00000       0.00000
  16  18 3366.4052    3.2987  1.6447 12.9661 -0.0079  0.0429   0.0774   0.1034    0.1370   0.0000   441.0658       5.71575       9.84498       6.85186      -3.86348       6.21512     -0.973954       3.50129      -1.72280      -4.17451       1.26471       1.03800     -0.220412      -1.15468     -0.478938      0.197663     -0.112877    -0.0784561     0.0561677  -0.000897611    -0.0132984    0.00461670   0.000718944  -0.000408507  -0.000660147  -0.000108733   4.38216e-05  -3.63565e-06  -4.89268e-06   3.84570e-07  -1.48133e-07  -1.17350e-08       0.00000       0.00000       0.00000       0.00000       4.01774       5.16137       5.98577       5.41366       5.55970       5.15152       4.25329       3.63929       2.92594       2.10743       1.65536       1.27238      0.809959      0.571719      0.380543      0.212677      0.140897     0.0718212     0.0393908     0.0204829     0.0103221    0.00452428    0.00210460   0.000853927   0.000317583   0.000111026   4.24800e-05   1.15241e-05   2.87337e-06   6.09202e-07   1.02990e-07   1.17926e-08       0.00000       0.00000       0.00000       0.00000
  16  19 3507.9391    2.6977  2.2691 12.7095 -0.0129  0.0523   0.0541   0.1274    0.0808   0.0000   441.5484       14.3510       12.1098       6.33148      -1.73917     -0.225282      -7.59944      -3.01268       6.28441      -2.69569       1.05835      0.323139      -1.76582      -1.04827      0.453197     -0.155616     0.0109133    -0.0297636     0.0504655    -0.0126961    -0.0107122   -0.00362267   -0.00585891  -0.000451815   0.000656752   0.000253863  -7.99111e-05   1.95399e-05   6.63417e-06  -3.86325e-07  -1.64614e-07  -4.05143e-08       0.00000       0.00000       0.00000       0.00000       4.98070       6.24674       6.60109       7.35836       6.53489       6.05187       5.03195       4.43756       3.53653       2.75550       2.00271       1.43858       1.04272      0.719076      0.443391      0.269541      0.160559     0.0958354     0.0525340     0.0275884     0.0131158    0.00603907    0.00261572    0.00108828   0.000404548   0.000142065   4.40901e-05   1.29881e-05   3.23900e-06   7.00747e-07   1.19998e-07   1.70947e-08       0.00000       0.00000       0.00000       0.00000
  16  20 3649.8479    2.1529  3.5739 12.0173 -0.0021  0.0662   0.0341   0.1680    0.0626   0.0000   437.9574       6.74240     -0.812073      0.582713       4.53388      -3.34128      0.877308      -1.19309       2.33479       1.86154      0.347164       1.65802     -0.175114     -0.376916     -0.182778     0.0182154      0.199291      0.155258    0.00936969    -0.0524881    -0.0188969    0.00256025   0.000340395   0.000833005  -7.93674e-05   4.33685e-05  -2.93514e-05  -2.59007e-05  -3.96961e-06   4.68863e-07   2.31463e-07  -1.94457e-08       0.00000       0.00000       0.00000       0.00000       6.32992       8.28346       8.37604       8.75076       8.39837       7.89001       6.50332       5.73071       4.42358       3.69040       2.74082       1.95962       1.28107      0.906633      0.568844      0.370213      0.216632      0.123846     0.0662649     0.0339180     0.0157797    0.00783305    0.00320019    0.00138456   0.000506453   0.000177074   5.61010e-05   1.70822e-05   4.21915e-06   9.72377e-07   1.58129e-07   2.18493e-08       0.00000       0.00000       0.00000       0.00000
  16  21 3791.6605    1.8250  4.8793 11.4223 -0.0067  0.0779   0.0256   0.2008    0.0598   0.0000   438.6213       3.88848       2.32831       4.67687       3.33291       3.26750      -7.73676     -0.130939     -0.951175      -4.20323       1.09212     -0.744968      0.175347     -0.127406      -1.30628     -0.428162      0.114572    -0.0721060    -0.0236824     0.0229899  -0.000230847    0.00372080   -0.00260000   0.000273445   0.000771455   0.000113815  -0.000141440  -1.88686e-05   5.72486e-06   3.62291e-08  -2.69376e-07   3.45690e-08       0.00000       0.00000       0.00000       0.00000       7.38046       9.62570       10.8073       10.2917       10.3358       8.96016       7.97858       6.70627       5.27533       4.24362       3.06489       2.27392       1.51561       1.05489      0.665969      0.407446      0.244876      0.141078     0.0736471     0.0389049     0.0196203    0.00801281    0.00407221    0.00156833   0.000614852   0.000214934   7.03738e-05   2.04452e-05   5.15166e-06   1.19726e-06   1.96448e-07   2.22834e-08       0.00000       0.00000       0.00000       0.00000
  16  22 3933.6086    1.4970  6.3304 11.2287 -0.0061  0.0975   0.0206   0.2583    0.0475   0.0000   440.7916      -8.06482       6.59532       16.7306      -3.41929      -11.0930      -7.17319       6.50886      -3.93654      -5.08898       2.56629       5.53926      -1.35927      -2.09740     -0.631784       1.75507     -0.318022     -0.414017    -0.0442016     0.0311346    -0.0134526    0.00711646    -0.0112969  -0.000136469    0.00106429   0.000342019  -9.83787e-06  -3.79220e-05  -2.27194e-06   8.08098e-08   6.38634e-07   2.54361e-08       0.00000       0.00000       0.00000       0.00000       9.30459       11.3799       13.2408       12.8316       12.4059       11.4815       9.74546       8.24242       6.71866       5.17675       3.82250       2.85914       1.97469       1.30042      0.865559      0.534864      0.311516      0.180087     0.0981928     0.0498122     0.0247564     0.0117621    0.00505601    0.00202447   0.000788059   0.000283043   9.15212e-05   2.59300e-05   6.50153e-06   1.39235e-06   2.32657e-07   2.71950e-08       0.00000       0.00000       0.00000       0.00000
  16  23 4075.8935    1.2051  7.9486 10.9498 -0.0067  0.1180   0.0169   0.3204    0.0440   0.0000   436.2526       12.1738       13.4500      -27.4404       19.3794      -5.09701      -1.31974      -1.72977      -6.82715       1.62032       7.03538      -11.6530      -3.29525       4.07782       1.64929    -0.0527450    -0.0649123      0.373037    -0.0192631    -0.0450159   -0.00770089   -0.00490789    0.00446302    0.00621231  -0.000723335   -0.00115583  -0.000172015   4.97843e-05   3.72367e-06  -4.85715e-07  -7.50738e-09  -2.39908e-08       0.00000       0.00000       0.00000       0.00000       11.3590       14.6877       15.9898       16.1519       15.0215       14.2624       11.9562       10.2257       8.19096       6.30620       4.78785       3.47909       2.47075       1.64144       1.07844      0.677514      0.403122      0.228929      0.130899     0.0640547     0.0335393     0.0149426    0.00687045    0.00259710    0.00106979   0.000356446   0.000115001   3.21461e-05   8.01818e-06   1.64087e-06   2.83394e-07   3.67960e-08       0.00000       0.00000       0.00000       0.00000
  16  24 4217.7937    0.9939  9.9412 10.7972 -0.0026  0.1558   0.0152   0.4288    0.0411   0.0000   434.8068       24.0572       38.0335       37.3388       36.2691       5.63588      -8.44574       23.6022       16.9353      -10.2591       7.43928      -4.41317      -3.27040       1.41580      0.960721      0.664080      0.848369     -0.113932     -0.253940     -0.186067    -0.0346599     0.0221873   0.000460492   -0.00547965  -0.000219192   0.000874397  -0.000124987  -5.65577e-05  -9.31940e-06   2.56126e-07  -4.45723e-07  -5.69472e-08       0.00000       0.00000       0.00000       0.00000       14.1352       18.4455       20.5203       19.8373       19.4340       17.9806       15.4984       13.2692       10.6535       8.34207       6.31231       4.65316       3.20685       2.22418       1.43533      0.896298      0.537537      0.311398      0.172816     0.0872983     0.0455329     0.0196335    0.00949895    0.00358028    0.00142740   0.000484008   0.000156281   4.42481e-05   1.09053e-05   2.35596e-06   3.95872e-07   4.79454e-08       0.00000       0.00000       0.00000       0.00000
  16  25 4359.9950    0.7855 11.3826 10.7163 -0.0168  0.2111   0.0140   0.5586    0.0364   0.0000   438.9351       11.9782     -0.202693       19.1004       71.1947      -25.6920      -8.25643       16.3254       5.26721      -8.72741      -18.0194       5.86173       15.4139      -2.53849      -5.46279      -2.15803      0.150317     -0.199902     0.0438026     0.0732184     0.0875715    -0.0800824     0.0240674  -3.68821e-05   -0.00310686    0.00101470   0.000561360  -2.13933e-05   3.67291e-06   3.68731e-06  -5.46951e-08   1.89135e-07       0.00000       0.00000       0.00000       0.00000       19.0300       25.4532       27.0156       27.7355       26.0997       24.3488       21.0186       18.1659       14.3838       11.3446       8.81843       6.31333       4.48501       2.99617       1.98892       1.26981      0.762675      0.429962      0.249722      0.122822     0.0655880     0.0293730     0.0135812    0.00510030    0.00205157   0.000669590   0.000215550   6.01279e-05   1.52599e-05   3.15622e-06   5.48230e-07   6.99697e-08       0.00000       0.00000       0.00000       0.00000
  16  26 4501.9079    0.6316 13.6912 10.5576 -0.0064  0.2823   0.0120   0.7174    0.0328   0.0000   441.4950       14.7756       3.89387       18.2296       16.9383      -41.5006       59.6936      -13.1399       13.0526      -17.2654      -12.2847     -0.460350       11.8612       5.93466      -1.83202      -1.11926      0.587414       1.58684     0.0839214     -0.224827    -0.0717546     0.0563275     0.0211795   -0.00830617    0.00144187    0.00168001  -6.99954e-05  -0.000214833   6.69202e-06   3.69100e-06  -1.52138e-06   9.79423e-08       0.00000       0.00000       0.00000       0.00000       26.2375       33.5443       36.5250       36.9444       35.8278       32.4029       28.9441       23.6996       19.6423       15.5729       11.4293       8.48294       6.07553       4.05692       2.69053       1.68082       1.02417      0.590863      0.330880      0.171350     0.0860284     0.0394576     0.0174924    0.00695724    0.00270003   0.000921038   0.000288578   7.79334e-05   1.94913e-05   4.20625e-06   7.26929e-07   8.54292e-08       0.00000       0.00000       0.00000       0.00000
  17   9 2112.9504    0.7698  0.5418 10.3760 -0.0120  0.0216   0.0274   0.0500    0.0651   0.0000   438.7790     0.0234636       11.5882       2.92267      -2.17280      -3.51524      -2.06901      -3.03642     -0.514135     -0.148388      0.336425      -1.06180      0.329894      0.788404     -0.528273     0.0776538     0.0132321     -0.129222   -0.00186179    0.00105411    0.00378866    0.00431127    0.00186603   -0.00134859  -0.000436389   0.000153574  -3.97201e-05  -2.79868e-05   3.72038e-07   3.05072e-07   2.52632e-07  -1.86106e-07   1.34382e-08  -2.49657e-09       0.00000       0.00000       2.01378       2.47720       2.76983       2.61719       2.58272       2.45261       2.10269       1.82531       1.50951       1.16856      0.882211      0.677210      0.450756      0.321230      0.203571      0.132342     0.0768269     0.0457589     0.0260741     0.0131112    0.00690864    0.00335414    0.00156340   0.000715331   0.000281615   0.000111219   4.39438e-05   1.52018e-05   4.75787e-06   1.37204e-06   3.20490e-07   7.27925e-08   1.19330e-08   1.41759e-09       0.00000       0.00000
  17  10 2260.3353    1.0307  0.7287 10.8483 -0.0084  0.0272   0.0303   0.0593    0.0856   0.0000   437.5230      -4.39752       11.2754      -2.79093      -7.51209      0.421190     -0.102667      -2.37892      -1.69016       3.03734       1.28733     -0.412234      0.114497      0.103899     0.0778006    0.00335573     0.0133314   -0.00102450     0.0142343     0.0143065   -0.00144609    0.00307056    0.00104009  -0.000867721  -1.71383e-05   0.000282788  -8.15886e-06   3.66950e-06  -1.78463e-06   2.23611e-06  -6.62315e-09  -1.56719e-07  -1.31919e-08   1.56042e-09       0.00000       0.00000       2.47634       3.40780       3.37051       3.48069       3.20568       3.05357       2.75707       2.32533       1.83902       1.45001       1.08721      0.811771      0.579380      0.390991      0.257953      0.162099     0.0925574     0.0546569     0.0305566     0.0157921    0.00810605    0.00406883    0.00182896   0.000908263   0.000342231   0.000142051   5.22099e-05   1.80344e-05   5.47264e-06   1.59672e-06   4.01777e-07   9.04074e-08   1.63515e-08   2.18222e-09       0.00000       0.00000
  17  11 2405.0286    1.3768  0.9006 11.4227 -0.0070  0.0356   0.0360   0.0699    0.0845   0.0000   438.7023      -1.15675       15.7607       3.24511      -1.19708       4.51692       4.49003     0.0857282      -1.17002       3.18169       1.16449      -1.24194      -1.06687     -0.426438    -0.0621390     -0.148445    -0.0109688    -0.0119743    -0.0148367    -0.0351880     0.0165889   -0.00190744   -0.00223773    0.00131067   7.51135e-05  -0.000221840   0.000108685   2.58622e-05  -4.53186e-06   2.17624e-06  -1.20141e-06  -5.54858e-08  -1.08228e-08  -9.95219e-10       0.00000       0.00000       3.05171       4.00500       4.78218       4.18492       4.19308       4.03441       3.42276       2.77203       2.57751       1.78486       1.42897       1.13744      0.672226      0.520854      0.349671      0.205160      0.118557     0.0856347     0.0369821     0.0235585     0.0124584    0.00545682    0.00272522    0.00118729   0.000598410   0.000190422   7.01813e-05   3.08015e-05   9.40506e-06   2.70868e-06   5.62745e-07   1.26862e-07   2.23395e-08   2.33339e-09       0.00000       0.00000
  17  12 2548.0711    1.8533  0.9126 11.9088  0.0004  0.0375   0.0470   0.0675    0.0819   0.0000   435.2304      -3.14685       12.4048      -2.91669     -0.352352      -1.74952     -0.741035      -2.39301      -4.59221    -0.0747186      0.613167      0.788277      0.751239      0.708107     -0.510546     -0.203166      0.154155      0.111993    -0.0322786   -0.00862486    0.00549298    0.00463570    0.00398276   0.000780494  -0.000859362  -0.000465825   4.44551e-05   3.70251e-05   1.01091e-05   7.30396e-07   3.40205e-07  -6.93443e-08  -7.88607e-09  -3.24664e-09       0.00000       0.00000       2.96925       4.81268       4.22154       4.68822       4.08372       4.00893       3.40443       3.16780       2.63585       2.16387       1.62766       1.16897      0.787292      0.516559      0.341461      0.214949      0.140701     0.0779647     0.0492816     0.0214984     0.0149932    0.00521302    0.00362727    0.00105551   0.000696199   0.000175538   9.62743e-05   2.49492e-05   9.36317e-06   2.40718e-06   6.54496e-07   1.42262e-07   2.63728e-08   3.81196e-09       0.00000       0.00000
  17  13 2691.0698    2.4527  0.7995 12.2457 -0.0067  0.0290   0.0695   0.0584    0.0914   0.0000   440.3997     -0.290712       11.0843       3.31966       1.28400       5.95071       2.63822       3.37533      -1.79461      -3.04533    -0.0440058      -1.24951     -0.761771     -0.240157     -0.293915      0.238051     0.0401878     0.0480558    0.00378297     0.0137242    0.00666992   0.000565222  -6.56159e-05    0.00116931  -0.000126635  -7.95299e-05   0.000106540  -5.37070e-06  -1.32247e-05   1.98580e-06   2.61300e-08   1.59100e-07  -1.73183e-08   2.58423e-09       0.00000       0.00000       2.88728       3.43061       3.22823       3.56818       3.84144       3.60501       2.86423       2.22322       1.89359       1.66750       1.34826      0.928166      0.574925      0.379892      0.257675      0.196163      0.127758     0.0739276     0.0409343     0.0205654    0.00965716    0.00467852    0.00203450   0.000921080   0.000357901   0.000151077   5.33501e-05   1.62363e-05   5.90436e-06   1.68630e-06   4.21810e-07   8.65970e-08   1.61284e-08   2.00284e-09       0.00000       0.00000
  17  14 2834.3703    3.1614  0.6868 12.8803  0.0014  0.0275   0.0947   0.0600    0.0776   0.0000   435.6879       1.03547       18.6754      -1.13255      0.954538      0.136457      -4.79273      0.357023       1.72921      0.792846       1.58877      -1.36736     -0.559738      0.186981      0.255509      0.106385    -0.0654169    -0.0529333     0.0154124    -0.0128103   -0.00710652   -0.00227269    0.00101973  -8.60324e-05   0.000393520   0.000111542   1.85015e-05  -3.13493e-05   6.65204e-06   1.16846e-06  -9.05668e-08  -7.52197e-08   1.32945e-08   4.24135e-09       0.00000       0.00000       2.31241       3.04753       3.47495       3.27352       3.67954       2.69498       2.73527       2.36486       1.71275       1.55264      0.993739      0.888204      0.608977      0.338265      0.273983      0.159880      0.106188     0.0623176     0.0282276     0.0184809    0.00893760    0.00479497    0.00248293   0.000878981   0.000455089   0.000155357   5.45417e-05   2.31611e-05   6.28337e-06   1.54828e-06   5.13681e-07   1.19573e-07   1.77431e-08   1.84288e-09       0.00000       0.00000
  17  15 2977.2717    3.6533  0.7242 13.4199 -0.0044  0.0261   0.1039   0.0575    0.0776   0.0000   441.8056       2.05513       12.7115       1.18708       4.73091      -8.93707      -1.01508      -2.75698      -2.28205      0.492524      0.590171     -0.372775     -0.475491     -0.536245    -0.0989175     0.0975204     -0.191764     0.0407851    -0.0306238     0.0102254    0.00856251    0.00550272   9.17539e-05   6.26159e-06   0.000312141  -3.23454e-05   7.43286e-05   8.83009e-06  -3.86322e-06  -6.31422e-07  -6.22664e-08   4.24557e-08   9.64721e-09   4.02474e-10       0.00000       0.00000       2.39980       3.15329       3.44290       3.38654       3.31844       3.05410       2.51336       2.21987       1.85245       1.32054       1.05477      0.806268      0.532945      0.365598      0.229230      0.165016     0.0924243     0.0596404     0.0282261     0.0165540    0.00858273    0.00429517    0.00199971   0.000886131   0.000368835   0.000134446   4.95155e-05   1.92263e-05   5.65620e-06   1.83601e-06   3.91245e-07   8.76876e-08   1.54020e-08   1.90026e-09       0.00000       0.00000
  17  17 3261.4233    3.6974  1.1346 13.5188 -0.0033  0.0378   0.0984   0.0833    0.1352   0.0000   437.7941      0.956161       3.21724       2.84341       4.47780      -4.87785      -10.0795      -4.42953    -0.0356848      -2.63204      0.835690     -0.622732     -0.454293    -0.0928102      0.737387     -0.160699     0.0157187      0.120480   -0.00884033    -0.0282182   -0.00232266   0.000490594   -0.00627649   -0.00278989   0.000471064   0.000277707   4.28141e-05  -7.13311e-07  -8.95995e-06   4.66341e-07   1.20199e-07  -2.92605e-07   8.58056e-09  -1.84552e-09       0.00000       0.00000       3.72286       4.69675       5.08698       4.85696       5.38788       4.71233       3.78114       3.26829       2.43172       2.12649       1.70412       1.12070      0.814937      0.474360      0.355710      0.245085      0.152521     0.0952821     0.0498402     0.0255207     0.0135804    0.00620117    0.00288067    0.00128577   0.000543589   0.000198655   7.83730e-05   2.69839e-05   7.79814e-06   2.43404e-06   6.97561e-07   1.33031e-07   2.10713e-08   2.40242e-09       0.00000       0.00000
  17  18 3403.4436    3.1156  1.7295 12.7597 -0.0005  0.0420   0.0696   0.1071    0.1364   0.0000   434.7906       4.07250       14.2577       4.39135       11.0079      -7.82205      -6.04083      0.209982       1.27716      -2.46223       1.51502     -0.387604      -1.57024       1.04687    -0.0161033     -0.177540      0.195137     0.0577194     0.0244760    -0.0124380   -0.00498093    0.00836578   -0.00434792  -0.000449641   0.000217106  -0.000276968  -0.000107679  -1.92962e-05   1.29657e-05   5.70753e-07  -5.58806e-07  -1.03136e-07  -1.07238e-08  -8.41129e-10       0.00000       0.00000       3.64983       5.11424       5.15364       5.23752       5.08960       4.46806       4.24035       3.56032       3.00649       2.33022       1.81064       1.32995      0.921717      0.633058      0.406170      0.268045      0.156412     0.0972691     0.0511457     0.0293308     0.0146184    0.00721455    0.00359413    0.00145976   0.000678754   0.000253503   9.46255e-05   3.36932e-05   9.83342e-06   2.97124e-06   7.15307e-07   1.60911e-07   2.94259e-08   3.39584e-09       0.00000       0.00000
  17  19 3545.5892    2.6394  2.8637 12.2708 -0.0029  0.0554   0.0456   0.1467    0.0868   0.0000   437.7129       4.68067      0.873968      -2.19620       3.88169     -0.912134      -7.18602     -0.819845       1.63874      -3.40971       1.22057      0.288049      0.394762     -0.482505    -0.0993886      0.622305      0.345733     0.0319253    -0.0834924   -0.00962109     0.0190536    0.00141507    0.00279410   -0.00157844   0.000336553   0.000427647  -8.61247e-05  -3.00171e-05   8.56310e-06   4.41012e-06  -3.71182e-07   8.97942e-08   2.96707e-08   1.26434e-09       0.00000       0.00000       4.89589       6.45668       6.80695       6.87937       6.88345       6.07775       5.39512       4.65033       3.84689       3.03950       2.38663       1.70531       1.20991      0.800008      0.531224      0.352135      0.218004      0.128568     0.0711737     0.0390779     0.0198623    0.00998780    0.00467739    0.00207676   0.000851479   0.000343750   0.000123605   4.26579e-05   1.32805e-05   3.83824e-06   9.75469e-07   2.03576e-07   3.60355e-08   4.18289e-09       0.00000       0.00000
  17  20 3687.8837    2.1378  3.7278 11.9245 -0.0002  0.0672   0.0331   0.1723    0.0638   0.0000   450.4945       21.4407      -2.38740       6.66365       19.6327      -17.9173      -12.4192       8.02792       4.00667      0.981482     0.0456175    -0.0767664      0.257269      -1.21027     -0.279487      0.475062     0.0196426   -0.00936680    -0.0289178     0.0254936     0.0518476    -0.0117202   -0.00119299   -0.00102450  -0.000444454  -0.000354573  -0.000125914  -2.35101e-05  -1.49618e-06  -4.57324e-06  -1.65160e-07  -4.50219e-07  -4.94663e-09   5.31499e-09       0.00000       0.00000       5.61816       8.02260       8.23873       8.63890       8.13219       7.67413       6.52983       5.79439       4.49986       3.74048       2.69231       2.15000       1.39159       1.04757      0.645338      0.438608      0.260234      0.158987     0.0855827     0.0482574     0.0243405     0.0125761    0.00561207    0.00265940    0.00106569   0.000444462   0.000155242   5.54415e-05   1.69888e-05   5.03701e-06   1.14487e-06   2.79191e-07   4.33827e-08   5.91476e-09       0.00000       0.00000
  17  21 3830.0943    1.7157  5.0636 11.4619 -0.0089  0.0787   0.0242   0.2096    0.0523   0.0000   450.0600       23.1929       8.65148       1.89581       10.1568       5.85432      -8.54449      -4.52618      -1.83889      -2.13440      -2.77207       3.31107       5.93449      -3.18317      -1.43092      0.534649     -0.178272     -0.152013      0.156949     0.0591170   -0.00271913    0.00370596     0.0100831   -0.00344884   0.000296005    0.00121611   0.000187425   8.70283e-05  -3.17604e-05  -2.75568e-06   1.94131e-06   9.55116e-08  -1.97546e-08  -8.21966e-09       0.00000       0.00000       7.20798       9.25285       9.82132       10.0362       9.38757       8.99595       8.01056       6.64233       5.70573       4.46177       3.43113       2.49151       1.79251       1.24821      0.809170      0.515359      0.319180      0.188236      0.106448     0.0576722     0.0306433     0.0145420    0.00703140    0.00298395    0.00132933   0.000515468   0.000195181   6.54569e-05   2.04160e-05   5.63604e-06   1.34189e-06   2.81275e-07   5.01997e-08   6.00472e-09       0.00000       0.00000
  17  22 3972.3756    1.4052  7.0540 11.0648 -0.0059  0.1010   0.0178   0.2710    0.0432   0.0000   419.9984      -6.62709       18.4470       19.2242       21.3420      -17.5502      -16.6646       8.33475       14.9549       8.75962     -0.789100      -10.0182       2.57217       1.05205      -1.13615     -0.428244      0.768362      0.421324    -0.0531552    -0.0119820    -0.0586116    -0.0309777     0.0158751   -0.00112611   -0.00440881   -0.00151312   0.000758127   4.30346e-05  -3.02835e-06  -3.83597e-06   1.29713e-06  -2.90153e-07   3.97108e-08  -2.39027e-09       0.00000       0.00000       8.94011       11.4039       12.5336       12.9555       12.2337       11.5166       9.97724       8.65962       6.98313       5.63187       4.31756       3.15247       2.27262       1.58371       1.07373      0.669130      0.402210      0.247838      0.141817     0.0774193     0.0397140     0.0197127    0.00902005    0.00429166    0.00173666   0.000695960   0.000252943   8.67558e-05   2.64421e-05   7.48123e-06   1.84524e-06   3.79810e-07   6.33553e-08   7.83407e-09       0.00000       0.00000
  17  24 4257.4622    0.9395 10.9339 10.7327 -0.0115  0.1653   0.0139   0.4618    0.0374   0.0000   438.5682       21.0933       23.5684       3.08080      -21.5885       10.3524       31.1242      -16.3527       16.0955       13.9457       10.5207      -1.47066       2.77527       5.19591     -0.844887      -1.36629       1.50482      0.788279     -0.227101     -0.122852    -0.0911152    -0.0130841     0.0403087     0.0168743   -0.00222352  -0.000281863   4.38939e-05  -6.04107e-05  -6.93674e-05  -1.31680e-05   3.30280e-06   1.51743e-07  -1.87985e-07   1.19712e-08       0.00000       0.00000       14.6617       18.9730       20.6239       20.7468       20.0087       18.7330       16.5384       14.1740       11.8417       9.11294       7.07005       5.31502       3.82964       2.69683       1.79563       1.15446      0.721344      0.427884      0.251981      0.136753     0.0734064     0.0367125     0.0172276    0.00787350    0.00323086    0.00126558   0.000465964   0.000152782   4.76922e-05   1.28562e-05   3.04081e-06   6.25127e-07   1.06784e-07   1.25536e-08       0.00000       0.00000
  17  25 4399.9611    0.7466 12.0427 10.6372 -0.0160  0.2127   0.0128   0.5725    0.0346   0.0000   464.3180      -13.3510       102.455      -44.0644      -25.2672      -26.9961       22.5205       18.3572       23.6896      -1.23669      -19.3054       6.18677     -0.169911       3.66912       1.77936      0.412244     0.0914167     -0.415492     -0.222814     -0.321422     0.0890894    -0.0384987     0.0737269     0.0152052    -0.0127482    0.00109778   0.000580537  -0.000218095  -1.03873e-05   1.12138e-05   7.24115e-06   1.46757e-06  -8.87524e-08  -1.40808e-08       0.00000       0.00000       18.8234       24.1104       27.0499       27.1956       26.2576       23.6284       21.4507       18.1217       15.1585       12.1138       9.09794       6.99348       4.85419       3.38796       2.26316       1.47468      0.929928      0.560594      0.322150      0.176417     0.0967052     0.0480383     0.0227399     0.0102839    0.00431273    0.00165077   0.000606408   0.000199455   6.08472e-05   1.63234e-05   3.85576e-06   8.32142e-07   1.36783e-07   1.55794e-08       0.00000       0.00000
  17  26 4542.3481    0.5789 13.7836 10.4692 -0.0154  0.2898   0.0108   0.7296    0.0308   0.0000   454.6375       52.8760       72.9084      -24.4755       17.0468      -42.6406       9.63586      -37.4934      -33.6420     -0.199623       10.1008     -0.590192      0.198274      -4.03987     -0.193778     -0.679123     -0.630223      0.139009       1.50413     -0.165739     -0.416770    -0.0376659     0.0319736    -0.0129330    0.00234623   -0.00307162    0.00134629   0.000674767   3.31426e-05   1.30279e-05   3.21831e-06  -8.46409e-07  -2.57437e-07  -5.32916e-09       0.00000       0.00000       24.2668       32.0633       35.4440       35.4290       34.5828       31.8129       28.9949       23.7880       20.3021       15.9062       12.5587       9.28912       6.71101       4.67431       3.21049       2.09961       1.32276      0.802638      0.477779      0.263317      0.141954     0.0703744     0.0350467     0.0151267    0.00657723    0.00246451   0.000912663   0.000294323   8.86070e-05   2.35119e-05   5.59335e-06   1.13941e-06   1.98668e-07   2.21780e-08       0.00000       0.00000
  18  10 2291.5966    1.0994  0.6502 10.9476 -0.0002  0.0258   0.0335   0.0584    0.0773   0.0000   436.1356       6.15268       5.05877     -0.740505      0.801155      -2.88960      -6.71816       1.38738      0.454468      -3.08265     -0.205202       1.31694     0.0351999     -0.673684      0.623137     0.0782967     -0.196826    -0.0588519   -0.00676883    -0.0317598    -0.0270882    0.00105298   -0.00479787   -0.00376473    0.00128580  -2.50340e-05  -3.09260e-05   2.84487e-05   1.70379e-05  -1.09183e-05  -1.22912e-06   6.76480e-07  -1.41102e-08   6.75015e-08  -1.38198e-09  -8.65553e-10       2.20446       2.83317       2.76137       3.29611       3.24920       2.68211       2.45292       2.09460       1.76639       1.30124       1.05972      0.793972      0.616103      0.379263      0.261996      0.175338      0.120523     0.0760167     0.0396608     0.0243918     0.0118608    0.00717181    0.00352703    0.00166877   0.000743841   0.000295767   0.000116460   4.52808e-05   1.33053e-05   5.20577e-06   1.38195e-06   4.02375e-07   1.04909e-07   2.10572e-08   4.17334e-09   4.86670e-10
  18  11 2436.8298    1.5160  0.8505 11.5869 -0.0130  0.0294   0.0411   0.0621    0.0958   0.0000   437.8878       7.87527       4.65508       5.61004      0.639860      -5.25024       1.42538      0.212949       2.88295      -5.14637      -2.68687      0.854665     -0.631678     -0.877473     -0.134520      0.349555     -0.157647    -0.0917503    -0.0227256     0.0178020    -0.0323821   -0.00675884    0.00440664   0.000224287   0.000956654  -0.000538455   0.000373321   3.15966e-05  -1.02397e-05  -3.03631e-06   3.01968e-07  -8.16433e-07   2.26984e-07  -2.21364e-08  -4.08417e-09   4.20311e-10       2.51875       3.28948       3.34616       3.46582       3.30422       3.21239       2.85876       2.50250       1.95446       1.73591       1.30456       1.01117      0.681134      0.497722      0.328891      0.225419      0.134347     0.0901114     0.0468375     0.0278534     0.0153777    0.00668139    0.00371364    0.00178325   0.000705993   0.000356900   0.000145352   4.95930e-05   1.89644e-05   6.57484e-06   1.80939e-06   5.46219e-07   1.22068e-07   2.81856e-08   4.29056e-09   5.69148e-10
  18  14 2868.6752    3.2078  0.7576 13.1174 -0.0005  0.0253   0.0918   0.0601    0.0751   0.0000   439.1375       4.37859       17.9523      -1.39181      0.596531       5.22745     -0.512007       1.01313      -1.79829       1.68518       1.93432      0.361423     -0.611744      0.103041     -0.371424    -0.0864814    -0.0278344    -0.0455270     0.0110412    -0.0542577    0.00687041     0.0219693    0.00428628   -0.00115944   0.000266551   0.000347793   4.22099e-05   4.81042e-05  -1.51863e-06   1.94772e-06   7.23949e-07  -1.28709e-07   1.04584e-07   4.89508e-09   5.24583e-09  -2.59130e-10       2.21602       2.97720       3.27749       3.32356       3.29559       2.79647       2.64293       2.20173       1.69183       1.33438       1.00573      0.789201      0.561818      0.388475      0.276545      0.173761      0.111502     0.0645920     0.0384892     0.0222867     0.0117078    0.00622522    0.00309023    0.00154895   0.000675923   0.000303952   0.000116794   4.50221e-05   1.52956e-05   5.11966e-06   1.57052e-06   4.05961e-07   1.08966e-07   2.43397e-08   3.92087e-09   4.25546e-10
  18  15 3012.1234    3.7852  0.7291 13.4535 -0.0035  0.0239   0.1039   0.0541    0.0737   0.0000   439.5045       8.46870       13.4561       6.04056     -0.813787       2.78635       4.17133     0.0464508      -3.61620      -2.97414     -0.111944       1.07918     -0.194415     -0.400207      0.290931  -0.000646041      0.149970     0.0801941    -0.0540865    -0.0173442    0.00192680    0.00925294   -0.00468820  -0.000272420   0.000905422   3.06479e-05  -0.000163764   2.17469e-05   2.10495e-05   5.75939e-06  -2.50163e-06  -5.19179e-07   3.79582e-08  -1.24989e-08   8.80267e-10   9.72210e-10       2.03832       2.72252       2.73306       2.94614       2.83338       2.52736       2.33646       2.02854       1.64766       1.33351       1.03891      0.788866      0.570835      0.364704      0.267501      0.163395      0.113852     0.0667926     0.0395021     0.0209904     0.0120132    0.00585546    0.00306314    0.00153159   0.000609046   0.000295402   0.000109750   4.05882e-05   1.48914e-05   4.74628e-06   1.53938e-06   3.83476e-07   1.08060e-07   2.12961e-08   3.75432e-09   4.65119e-10
  18  16 3154.8184    3.7039  0.8754 13.7791 -0.0077  0.0307   0.0985   0.0663    0.0775   0.0000   440.3807       3.20715       16.9326       4.22068      -3.70495      -2.31652       2.46783      -3.96983      -1.16725       3.62200     -0.407365     -0.957161     -0.965986      0.738804     -0.477396     -0.108078      0.169186      0.126111    -0.0261425    0.00882094     0.0188839    0.00853141  -3.89579e-05   -0.00105935  -0.000169929   0.000705762  -0.000229100  -3.35141e-05  -3.06752e-07   2.63998e-06  -6.23652e-06   5.69834e-07   4.00196e-07   2.98734e-09  -5.66654e-09   5.07206e-10       2.60550       3.22291       3.63424       3.85196       3.40697       3.17869       3.05110       2.42154       2.09241       1.83449       1.29081      0.920156      0.742073      0.507191      0.317787      0.219497      0.134522     0.0803816     0.0477683     0.0270500     0.0158362    0.00748596    0.00410428    0.00185700   0.000787746   0.000349723   0.000155415   5.93915e-05   2.29422e-05   6.72411e-06   1.92951e-06   5.16984e-07   1.25456e-07   2.69295e-08   4.63948e-09   5.39352e-10
  18  17 3297.3849    3.3880  1.3787 13.3402 -0.0085  0.0368   0.0746   0.0913    0.1023   0.0000   433.8031      0.641768       17.4469       9.89866      -6.11355      -5.94351      -2.48965    -0.0154045      -1.81841       2.15478      0.482452      -1.20624      0.598770     -0.369055     -0.126917      0.208595     0.0376084    -0.0212013    -0.0578881     0.0446614     0.0125242   0.000242617   0.000165256    0.00284310  -0.000845187  -0.000100905   0.000224282  -2.70093e-05  -5.81243e-06   5.57462e-06  -2.90156e-06   4.88733e-07   1.15665e-07  -5.15353e-08   3.14516e-09  -2.08673e-10       3.34204       4.37701       4.62504       4.43107       4.63883       4.18888       3.88468       3.28941       2.52086       1.97549       1.40919       1.18049      0.880176      0.641247      0.438240      0.277600      0.177272      0.103711     0.0601086     0.0312804     0.0177992    0.00944354    0.00465766    0.00213398   0.000998302   0.000418725   0.000169163   6.38985e-05   2.34422e-05   7.50699e-06   2.35034e-06   6.04118e-07   1.57364e-07   3.54641e-08   5.45657e-09   6.01166e-10
  18  18 3440.0482    2.8944  2.0807 12.7036 -0.0107  0.0441   0.0569   0.1148    0.0986   0.0000   437.3813       12.2324       13.2844       10.4309     0.0945877      -3.30624       1.47758      -5.71244      -1.02495      0.433980      -1.35738      0.730524       1.13055       1.32519      0.286294      0.176511     0.0156554      0.127109     0.0322176     0.0380390    0.00261360    0.00638570    0.00465654   -0.00155699  -0.000610685  -0.000235619   0.000100036   4.56388e-05  -6.48102e-06  -1.12567e-05   6.86528e-06  -1.04685e-07  -8.60759e-09   9.68668e-08  -6.15855e-09   9.59032e-10       3.94760       5.03433       5.10290       5.28902       5.31699       5.01161       4.47210       3.84866       3.03216       2.41057       1.83678       1.41312       1.08738      0.796591      0.538619      0.358294      0.215278      0.136361     0.0764417     0.0439662     0.0242133     0.0122901    0.00635148    0.00287051    0.00134885   0.000555608   0.000236886   8.46783e-05   3.09955e-05   1.00489e-05   2.89686e-06   8.24780e-07   1.93436e-07   4.09698e-08   6.62237e-09   7.96008e-10
  18  19 3582.5571    2.4474  3.1996 11.9755 -0.0048  0.0562   0.0395   0.1444    0.0904   0.0000   439.7403       5.23289       11.1651       16.1650     -0.107839      -10.5402       3.87724       5.91365      -1.74981      -4.13414      -2.93324     -0.829832      0.442786      0.636627      0.139770     -0.972668     0.0333412     0.0446217      0.111500    -0.0584409    -0.0221493    -0.0326601   -0.00208508    0.00542493   -0.00254189  -0.000656274  -0.000324927  -1.24064e-05   2.98870e-05  -5.61117e-06   7.15668e-06   1.09784e-08  -9.48650e-08  -3.85557e-08  -1.17806e-08  -7.67777e-10       4.81183       6.10146       6.74727       6.66567       6.63434       6.15844       5.39320       4.77107       4.06727       3.19403       2.46604       1.88303       1.38521      0.944994      0.671196      0.432563      0.265642      0.170510     0.0949337     0.0577639     0.0302642     0.0162541    0.00814109    0.00379350    0.00177845   0.000721192   0.000302074   0.000111834   3.97694e-05   1.43134e-05   4.01680e-06   1.11356e-06   2.69196e-07   5.33933e-08   8.75687e-09   9.75891e-10
  18  20 3725.3606    2.0683  4.3909 11.5507 -0.0062  0.0659   0.0285   0.1785    0.0664   0.0000   439.3333       2.64132       22.2335       5.53754      -8.39511      -3.52992       12.2329       1.67347      -1.36050       2.56762     -0.193460      -1.87083       2.93911     -0.897790     -0.646661     -0.484403      0.388418    -0.0362383    -0.0264937     0.0578766    0.00337726     0.0431990   -0.00206786   0.000396004   -0.00291299   0.000224754   0.000244779   0.000186021   1.68766e-05  -1.18434e-05  -2.39122e-06  -2.59491e-06  -3.02482e-07   4.53401e-08  -1.10200e-08   6.31652e-11       5.55723       7.30737       7.75934       7.97762       7.84424       7.24387       6.53504       5.55705       4.63721       3.78259       2.87556       2.18185       1.61004       1.13142      0.758592      0.509419      0.320439      0.198000      0.116734     0.0651327     0.0359343     0.0188543    0.00917159    0.00439465    0.00193106   0.000849081   0.000337114   0.000133453   4.80863e-05   1.57315e-05   4.67234e-06   1.28549e-06   3.08034e-07   6.48647e-08   1.08064e-08   1.23476e-09
  18  21 3868.2353    1.6562  6.0823 11.2206 -0.0029  0.0851   0.0212   0.2296    0.0516   0.0000   436.6413      -2.94603       18.9357       20.8146      -19.3261       1.10634       6.07419       7.21813      -5.38055      -4.14230      -5.06910      -3.67637      -3.65019       2.06249     -0.308786     -0.118200     -0.121630     -0.224990      0.118039    -0.0817693   -0.00223597     0.0190621   -0.00283639   -0.00536383   0.000548836    0.00134242  -2.78182e-05  -1.08397e-05   7.09780e-06  -3.47396e-05   2.45290e-06   2.33745e-07  -1.47753e-07   4.69015e-08  -1.13584e-08  -2.30988e-10       7.35475       9.69615       10.1959       10.6290       10.2400       9.53016       8.62089       7.24800       6.12761       4.84020       3.82007       2.83638       2.07423       1.47250       1.03015      0.657630      0.421245      0.255190      0.153702     0.0877121     0.0483885     0.0241897     0.0123788    0.00583451    0.00265453    0.00114221   0.000475418   0.000176767   6.36192e-05   2.06982e-05   6.28494e-06   1.64822e-06   4.00565e-07   8.07101e-08   1.40697e-08   1.60185e-09
  18  22 4011.0412    1.3504  7.4718 10.9072 -0.0092  0.1016   0.0165   0.2737    0.0454   0.0000   417.8706      -5.82677       27.0080       25.1664       6.91564       19.9921      -16.7702      -4.90257       4.23875       10.4304      -2.68486      -1.88428       2.07300       4.11836     -0.866191      -1.08062      0.481428     -0.265737      0.455394    -0.0292579     -0.142633     0.0325135     0.0511063    0.00154840   -0.00610512   0.000680835  -1.44814e-05   0.000305861   5.92057e-05  -4.06517e-05  -8.37970e-06   2.22058e-06   3.38298e-07  -1.20574e-07  -1.52055e-08   1.42805e-09       8.45130       11.1653       12.2096       12.3812       12.1496       11.2186       10.0358       8.66886       7.12049       5.87491       4.44620       3.35229       2.52720       1.74073       1.20880      0.786789      0.503426      0.313298      0.180332      0.105627     0.0575774     0.0296040     0.0151994    0.00715413    0.00319075    0.00137284   0.000577524   0.000216422   7.80008e-05   2.60960e-05   7.53608e-06   2.04717e-06   5.04929e-07   1.02196e-07   1.66927e-08   1.90604e-09
  18  23 4153.8243    1.0904  9.0681 10.7537 -0.0069  0.1237   0.0139   0.3576    0.0388   0.0000   448.8208       26.5797       29.2061      -20.0541      -28.9526       7.49797       9.69195      -5.30820       7.00737      -8.01171      -5.23518       3.14014      -1.58923     -0.484743      0.631033    -0.0790138      0.391461     -0.711058     -0.210204     0.0962754    -0.0673861    -0.0726993    -0.0123815     0.0125606    0.00927062   -0.00330438   -0.00225975   0.000153843   9.21889e-05   3.56316e-05  -3.81083e-06  -1.27814e-06  -6.15282e-08  -7.39073e-08   2.89789e-08   7.60708e-09       10.4389       13.5185       14.7801       14.9060       14.7135       13.6529       12.2398       10.5207       8.69734       6.99344       5.58627       4.20004       3.05427       2.12867       1.46445      0.992494      0.634195      0.394412      0.235633      0.132285     0.0722747     0.0389095     0.0190287    0.00944087    0.00423460    0.00186553   0.000726531   0.000283420   9.83358e-05   3.18495e-05   9.48576e-06   2.57578e-06   6.05009e-07   1.21857e-07   2.01067e-08   2.24945e-09
  18  24 4296.8682    0.8679 10.6623 10.7404 -0.0077  0.1681   0.0133   0.4545    0.0346   0.0000   407.2242      0.852727       30.7775       1.28520       1.36781       16.6048      -13.1196      -16.0404       30.1898      -5.52797      -19.7404      -3.74917      -2.68428      0.236229      -2.05187      0.408634     -0.624384     -0.920403      0.394573      0.243639    0.00646313    0.00255786     0.0485074     0.0107185    -0.0101841   -0.00559903    0.00177972   0.000379617   6.25792e-05  -1.66147e-05   7.94126e-06  -2.13456e-06  -8.89471e-07   9.81847e-08  -4.95037e-08   1.14411e-10       13.9101       17.9584       19.7494       19.8393       19.7923       18.5783       16.4889       14.1714       11.8114       9.54372       7.52048       5.72191       4.16770       2.99660       1.97675       1.37248      0.880317      0.540402      0.326738      0.182459      0.100597     0.0537126     0.0274441     0.0124071    0.00618712    0.00241582    0.00104457   0.000387384   0.000139558   4.38564e-05   1.33172e-05   3.60764e-06   8.25012e-07   1.71016e-07   2.76146e-08   3.08752e-09
  18  25 4439.5292    0.6991 12.8543 10.6298 -0.0189  0.2289   0.0120   0.6243    0.0322   0.0000   461.4536       27.9374       31.3007       11.5990      -5.70673       23.8050       7.44930      -58.6391     -0.309161       10.4268      -25.4538      -2.10960       6.07942       5.58802     0.0986118     -0.834571     -0.928341      0.925266    -0.0826974      0.126187     -0.352643    -0.0904410   -0.00133344     0.0179593    0.00668377   -0.00229118   -0.00217148   0.000253853  -4.16513e-05   6.65345e-05  -8.72083e-06   2.10133e-06  -2.88930e-07  -8.95266e-08   4.18476e-08  -4.28339e-10       19.0522       24.1827       27.4676       27.2680       27.0355       24.7261       21.8781       20.0443       15.9895       13.0769       10.3145       7.81916       5.69530       4.09459       2.81996       1.88758       1.20313      0.756297      0.455044      0.266998      0.147565     0.0804337     0.0418024     0.0193210    0.00970804    0.00381948    0.00161671   0.000582907   0.000199616   6.40426e-05   1.85711e-05   4.99223e-06   1.16201e-06   2.30082e-07   3.51965e-08   4.04792e-09
  18  26 4582.7915    0.5641 14.5051 10.4333 -0.0096  0.3039   0.0097   0.7254    0.0273   0.0000   388.9460       27.6605       58.3734       11.0804       43.1891       15.5187      -78.0151      -18.8371       80.2269      -5.83528      -10.5870       2.71256      -5.77388      -8.51195      -4.52522      -1.61084     -0.615473     -0.519477     -0.494121   -0.00250722     -0.205514    -0.0774339    0.00800613     0.0418992   -0.00987038   0.000721913    0.00181866   0.000705401  -0.000347771  -0.000238360   2.80391e-05  -7.89299e-06  -2.44465e-06   1.77999e-07  -3.09176e-08  -1.95723e-09       25.1116       32.4984       35.9584       35.9239       35.9233       32.5443       29.8543       26.0005       21.3187       17.5985       13.4567       10.5972       7.52654       5.47881       3.71501       2.51376       1.60963      0.997550      0.609143      0.350324      0.192180      0.107413     0.0522594     0.0263832     0.0118149    0.00525383    0.00199040   0.000785957   0.000264038   8.47823e-05   2.47887e-05   6.55371e-06   1.51317e-06   3.19870e-07   4.91670e-08   5.46687e-09
  19   8 2021.7516    0.6208  0.3693 10.3791 -0.0110  0.0178   0.0263   0.0440    0.0511   0.0000   437.1527     -0.245976       20.6080      -5.23233     -0.986737      -2.18339       4.21048      0.976189      0.661995      0.725486     -0.394846      0.132711      0.785281      0.374965     0.0756195      0.331879    -0.0646036     0.0427452     0.0497966     0.0164691   -0.00900229   -0.00781395  -0.000126406  -0.000359106  -0.000340417   0.000336801   5.75614e-05   0.000114772   2.18074e-06   2.55334e-06  -2.42668e-07  -8.35189e-07   5.63980e-07   7.07376e-08  -1.64796e-08   2.29502e-10       1.49214       2.07771       2.20041       2.18719       2.23691       1.91979       1.89487       1.64200       1.30097       1.06314      0.845907      0.603963      0.491546      0.321818      0.238881      0.141926      0.100900     0.0578595     0.0360005     0.0204766     0.0113857    0.00636568    0.00318901    0.00173957   0.000781238   0.000396421   0.000145784   6.96598e-05   2.44390e-05   9.78987e-06   3.04536e-06   1.02617e-06   3.21326e-07   8.07844e-08   2.39058e-08   4.71241e-09
  19  10 2322.3182    1.2605  0.7361 11.0401 -0.0043  0.0223   0.0350   0.0609    0.0723   0.0000   441.1538     -0.109287       12.9583       3.19307      -1.29056      -2.05738      -1.25382       1.63179      -1.79906     -0.979323      0.112408    -0.0486236     0.0725510      0.159320     -0.240127     -0.115542     -0.106934    -0.0396765    0.00380225     0.0604332    -0.0284904    -0.0140771    0.00355918    0.00385647  -0.000341376  -0.000243487   0.000159437  -2.69442e-05  -3.78779e-05  -2.75420e-06  -2.81430e-06  -1.85694e-07   3.23375e-07   2.83748e-08   3.60700e-08  -7.96595e-09       1.92680       2.44721       2.63557       2.65942       2.62391       2.26759       2.15598       1.90505       1.58557       1.33729       1.06880      0.815308      0.570006      0.391663      0.272906      0.179801      0.119571     0.0728164     0.0444884     0.0275940     0.0148969    0.00769834    0.00422536    0.00196088   0.000986798   0.000493044   0.000198481   8.36316e-05   3.34516e-05   1.14515e-05   4.00834e-06   1.29924e-06   3.72098e-07   1.00129e-07   2.46725e-08   5.28820e-09
  19  11 2468.1205    1.6306  0.8146 11.8186 -0.0161  0.0264   0.0444   0.0638    0.0887   0.0000   438.8836       7.12142       10.7560      0.440379      -3.18371       3.92451       5.91802       3.05632     0.0757507      0.650170       1.82021     -0.879181    -0.0532726     0.0283450     -0.393918     -0.274996     -0.155924      0.206604   -0.00713031     0.0282304    -0.0158825   1.52745e-05    0.00545667    0.00260756   -0.00183273  -9.52943e-05   0.000333754   4.70421e-06  -4.82960e-06  -2.69169e-05  -6.52275e-06   2.02002e-06   6.58025e-07  -1.11896e-07   5.19967e-08  -3.83144e-09       2.30031       3.02333       2.97849       3.05660       3.03614       2.81184       2.57564       2.29997       1.88500       1.58362       1.19107      0.967099      0.674944      0.504595      0.335688      0.221642      0.150033     0.0899907     0.0551813     0.0320584     0.0171090     0.0100032    0.00472174    0.00262005    0.00116397   0.000535124   0.000227340   9.63193e-05   3.52632e-05   1.46097e-05   4.32841e-06   1.52488e-06   4.80024e-07   1.12867e-07   2.91402e-08   6.23528e-09
  19  12 2613.0301    2.0372  0.8150 12.2843 -0.0115  0.0254   0.0547   0.0607    0.0821   0.0000   442.1641       2.09830       14.5114     -0.840815       3.20512     -0.838022       3.65608      -3.62068     -0.140065      -1.13787       1.96470      0.608813      0.585563      0.546254     -0.211892     0.0248980      0.361826      0.117444     -0.121106     0.0382477    -0.0136189    -0.0111526    0.00822725  -0.000661226   -0.00173821   0.000309753  -0.000121520  -9.34909e-05   1.74246e-05   1.89480e-05   1.73077e-06  -2.15161e-06   1.13619e-07  -1.96278e-07   1.82097e-08   6.84098e-09       2.04443       2.73217       2.81586       3.02253       2.96676       2.68219       2.38747       2.10456       1.73397       1.46853       1.09045      0.873022      0.627269      0.448521      0.297825      0.208933      0.133018     0.0870452     0.0531678     0.0299233     0.0177265    0.00943776    0.00498522    0.00259400    0.00117558   0.000565869   0.000225606   9.95969e-05   3.57268e-05   1.38856e-05   4.91520e-06   1.47409e-06   4.36355e-07   1.20541e-07   2.81952e-08   6.36396e-09
  19  13 2757.9981    2.7112  0.7434 12.6329 -0.0014  0.0260   0.0717   0.0530    0.0776   0.0000   437.9043      0.552444       14.6617       1.93993       2.81873       2.23377      0.781553      0.953589      -3.96448     -0.163936      -1.09120       1.12100     -0.391704      0.907281     -0.139761      0.127790    -0.0404040     0.0952978   1.83705e-05    -0.0274412    0.00405170   -0.00475774    -0.0115902   -0.00312160   -0.00140769   0.000740909  -6.82255e-05  -3.22449e-05  -2.21890e-05  -1.07442e-06   1.27486e-06   2.69731e-06   3.78348e-07   3.69842e-08   2.14584e-08  -4.84914e-09       1.95466       2.77179       2.68531       2.90280       2.91936       2.50877       2.55765       1.91551       1.74814       1.32212       1.11686      0.854971      0.597256      0.466461      0.283818      0.226649      0.125431     0.0907961     0.0538607     0.0286414     0.0183000    0.00830958    0.00517016    0.00227134    0.00108542   0.000570521   0.000214350   0.000103850   3.96373e-05   1.22204e-05   5.62300e-06   1.38496e-06   4.59022e-07   1.36025e-07   2.50095e-08   6.42760e-09
  19  16 3189.9039    3.6375  1.0510 13.6267 -0.0125  0.0305   0.0898   0.0785    0.0823   0.0000   434.5045       7.65053       5.62342      0.156916      -3.83751       4.54683       2.53334      -5.59863      -1.66247       1.05942      0.578797       1.99920     -0.226177      -1.33469      0.965712   0.000515513     -0.271230      0.220771   -0.00468810     0.0210260    0.00276393    -0.0163093    0.00200712    0.00571249  -2.82781e-05   0.000200482   0.000246563   9.59888e-05  -8.34301e-05   5.84697e-06  -2.27480e-07   2.21945e-06   8.65357e-07   7.17488e-08   1.70550e-09   1.03384e-08       2.43809       3.30806       3.46306       3.78375       3.42929       3.47237       2.90699       2.55401       2.15928       1.82298       1.29942       1.07062      0.744313      0.554574      0.379121      0.267270      0.155224      0.104659     0.0620102     0.0377672     0.0206390     0.0119345    0.00609315    0.00304004    0.00136739   0.000701827   0.000277046   0.000122471   4.38867e-05   1.82682e-05   6.26296e-06   2.14523e-06   5.59388e-07   1.61660e-07   3.27175e-08   7.70452e-09
  19  17 3333.0474    3.3663  1.3454 13.3358 -0.0103  0.0382   0.0730   0.0860    0.0791   0.0000   441.0041      -3.98003       15.2456       7.03188      -4.42560      -4.68891       8.28878       2.03771       4.57200      -1.71516       1.07937       3.50813      0.714108      -1.14762      0.637005      0.222067    -0.0247528      0.299971      0.123420     0.0663106    -0.0203636  -0.000465597    0.00805731  -0.000241257   0.000489548   0.000420679  -2.38082e-05  -0.000225963  -5.69658e-05   2.20076e-06   5.74229e-06   2.40332e-06   1.99838e-08   7.19432e-07   3.77080e-08  -2.40871e-08       3.16978       3.99871       4.21643       4.65027       4.58312       4.07721       3.36478       3.24326       2.81983       2.14039       1.65440       1.32344       1.00737      0.710859      0.432471      0.295184      0.223545      0.138547     0.0842421     0.0470178     0.0252403     0.0148132    0.00868373    0.00426214    0.00202774   0.000960550   0.000357436   0.000154122   6.02441e-05   2.19352e-05   7.18816e-06   2.37202e-06   7.44411e-07   1.89461e-07   4.30409e-08   8.62378e-09
  19  18 3476.1221    2.7468  2.1468 12.8372 -0.0092  0.0438   0.0506   0.1148    0.0721   0.0000   440.9742       15.5088       19.0261       4.71170       6.90550       5.00022      -2.82870       6.44883       6.59464      -3.98780     -0.275061       1.96785      0.827081      -1.10999      0.299965      0.454715     -0.277078     -0.362986    -0.0794958     0.0523709   0.000809248    -0.0411080    0.00852973    0.00782190   -0.00360845  -3.55399e-06   0.000589001  -0.000227452  -0.000155843  -1.47929e-05   1.51941e-05  -3.77493e-06   4.81362e-07  -2.45647e-07   7.23817e-08   1.34748e-09       3.62561       4.68051       4.89728       5.14481       5.09257       4.66711       4.25444       3.77456       3.12159       2.60308       1.99981       1.54374       1.16707      0.818999      0.597766      0.410759      0.249649      0.165246     0.0958250     0.0634542     0.0331173     0.0202663    0.00921543    0.00548166    0.00220343    0.00128399   0.000436388   0.000232081   7.16551e-05   3.25041e-05   9.43843e-06   3.37838e-06   8.28785e-07   2.44367e-07   5.51959e-08   1.12695e-08
  19  19 3619.3455    2.2637  3.2492 12.1277 -0.0118  0.0574   0.0357   0.1497    0.0679   0.0000   447.1541       6.51539       8.26822       10.4388      -7.19064       2.79836       11.5241      -4.25034      -7.87065      -2.66379      -1.58468      -1.41582    -0.0148346     -0.641859      0.144973       1.08044     -0.722381     -0.194608      0.107157    -0.0461251    -0.0665802    -0.0214966     0.0123583    -0.0144101   -0.00176314   0.000894645   0.000992279  -0.000139440  -0.000147068   1.34579e-05   4.57899e-06  -5.24998e-06  -1.18219e-06  -5.33044e-07   7.80724e-08   4.83200e-08       4.80366       5.83629       6.69836       6.86794       6.61874       5.98812       5.73946       4.94555       3.91302       3.30430       2.72235       1.98751       1.45379       1.08532      0.757651      0.494136      0.322166      0.213542      0.131037     0.0729433     0.0411755     0.0239828     0.0128132    0.00603030    0.00295520    0.00137184   0.000656479   0.000263130   0.000105164   3.66640e-05   1.23276e-05   3.81874e-06   1.11171e-06   2.97326e-07   6.93161e-08   1.36976e-08
  19  20 3762.4536    1.9115  4.9470 11.3883 -0.0006  0.0706   0.0240   0.1890    0.0594   0.0000   442.6340       20.3379       7.35600      -2.86253      -11.1701       8.19025       7.21508       5.18854     -0.633808      -4.39780       4.01475      -4.04954      -2.29054      0.720444     -0.281467     0.0422968      0.273858      0.264291      0.395617     -0.141547    -0.0744458     0.0344496     0.0362725    -0.0164725   -0.00773806    0.00127574  -5.59331e-06  -0.000760092   0.000239543   8.75075e-05  -8.00911e-06  -2.55087e-06   3.11322e-06   1.36971e-07  -1.51786e-07  -2.44429e-08       5.59807       7.35404       8.02393       8.16109       8.24225       7.52879       6.86734       5.91626       4.91345       4.07587       3.17181       2.49948       1.81648       1.32916      0.889796      0.612483      0.419714      0.258309      0.159951     0.0939225     0.0527673     0.0286410     0.0150895    0.00777521    0.00367821    0.00174016   0.000718948   0.000314383   0.000121631   4.57287e-05   1.54093e-05   4.94112e-06   1.49150e-06   3.83984e-07   9.01047e-08   1.87487e-08
  19  21 3905.7062    1.5620  6.3005 11.1755 -0.0039  0.0842   0.0189   0.2314    0.0470   0.0000   432.0409       15.3378       34.2056      -6.72429      -6.46117      -6.72367       10.8417       8.22699       5.98440      -9.08737      -4.99118      -1.41034       6.76773     -0.380932      0.346193       1.48431     -0.476759     0.0277960      0.138554    -0.0547846     0.0121916    0.00500041   -0.00352489   -0.00125564    0.00242497   -0.00220178   -0.00118956   0.000334665   0.000193003  -5.55737e-06  -2.53281e-05   1.92853e-06   4.29808e-06  -2.68451e-07  -7.97794e-08   7.77848e-09       6.87466       8.65887       9.71565       9.84796       9.74387       9.12565       8.11337       7.10473       6.01509       4.79662       3.91707       2.98708       2.18949       1.61984       1.08688      0.744191      0.503558      0.317802      0.194434      0.115211     0.0655912     0.0360678     0.0190311    0.00982389    0.00472187    0.00216512   0.000943756   0.000399872   0.000155812   5.72031e-05   1.91266e-05   6.10816e-06   1.81874e-06   4.67441e-07   1.04205e-07   2.07411e-08
  19  22 4049.1053    1.2951  8.6708 10.8796 -0.0060  0.1083   0.0148   0.3113    0.0385   0.0000   435.3510      -9.49476       36.5404      -9.80767      -1.47734       5.83242       25.9716      -10.2103      -9.78935       13.5448      -4.72764       3.43637      0.413683      -2.01797      -2.94130    -0.0876530      0.942415     -0.349069     -0.737739     0.0934952     0.0793545    -0.0215040    -0.0400565     0.0202985    0.00393729   -0.00639275  -0.000482816  -0.000113770  -0.000274434   4.77981e-05   3.22340e-05   9.21217e-06   2.43117e-08   2.63471e-07   2.28688e-07   2.12471e-08       8.63955       11.2268       12.1949       12.6976       12.4274       11.6609       10.2629       9.39042       7.57062       6.32257       4.91361       3.83123       2.85187       2.05692       1.43200      0.982080      0.638934      0.410564      0.251100      0.147191     0.0846952     0.0466438     0.0242864     0.0125548    0.00604843    0.00273624    0.00121930   0.000502782   0.000194028   7.18747e-05   2.48692e-05   7.85383e-06   2.28582e-06   6.06264e-07   1.40811e-07   2.76998e-08
  19  23 4192.3206    1.0519 10.5810 10.7345 -0.0056  0.1344   0.0130   0.3923    0.0358   0.0000   425.4744       9.85854       56.6874       14.4026      -33.2308      -22.3767       10.5982       5.39962      -25.0566       8.54815      -8.19663      -7.34688      -1.60988      0.248184      0.708467       1.86639     -0.570412      0.471058      0.215842     0.0925764     -0.264607     0.0975176    -0.0236010    -0.0130946    0.00351687    0.00524385   -0.00203734    0.00119780   0.000437873  -8.69876e-06  -3.78698e-05  -1.22843e-05   5.83248e-06   2.34863e-07  -3.28098e-08  -2.58791e-08       10.8533       13.8322       15.4007       15.8181       15.4896       14.4446       13.0829       11.3272       9.61227       7.91251       6.14472       4.81882       3.58106       2.54840       1.80685       1.21897      0.807096      0.518039      0.318543      0.187273      0.107887     0.0590145     0.0319282     0.0156825    0.00793656    0.00346940    0.00162031   0.000630389   0.000259102   9.14881e-05   3.23440e-05   1.01243e-05   2.90446e-06   7.41127e-07   1.72344e-07   3.43519e-08
  19  25 4479.3182    0.6703 13.9821 10.5668 -0.0001  0.2434   0.0104   0.6289    0.0288   0.0000   446.3918      -29.8433       24.2569     -0.224608     -0.971518       4.37421       18.7385      -10.5963      -14.0039       11.0001       3.46464       7.11486       1.19922      -7.49961       3.35143       1.13228       1.66135     -0.284264     -0.544513      0.443708     -0.311155   -0.00238259      0.157848    -0.0164070    -0.0140192     0.0119707    0.00109351   -0.00279450   0.000271500   0.000311224  -8.01929e-05  -1.15456e-05  -3.52104e-07  -3.62070e-07  -1.11142e-08  -1.96015e-08       19.3646       24.9372       28.3372       28.2875       27.9791       25.8783       23.3362       20.5873       17.6562       14.1071       11.4551       8.73207       6.56453       4.67599       3.26153       2.24233       1.48934      0.955225      0.590660      0.352874      0.207696      0.113438     0.0613413     0.0324014     0.0153954    0.00755014    0.00308803    0.00136997   0.000506137   0.000187294   6.30117e-05   1.93847e-05   5.60751e-06   1.42923e-06   3.23327e-07   6.18004e-08
  20   6 1734.1773    0.3137  0.2770  9.8449  0.0009  0.0238   0.0148   0.0362    0.0374   0.0000   437.0961      0.617463       20.9941       1.62109      -2.84659      0.768324      -1.96008      -1.10263      0.590847      -1.02393      0.604934     0.0530970      0.453679     0.0942178      0.160427     -0.151511      0.115445     0.0267334     0.0228681     0.0382805    -0.0261343    0.00195525    0.00825696   -0.00117169  -0.000928827  -0.000909952  -0.000617080   3.67609e-05   1.24772e-05  -1.91945e-05   1.57900e-05  -5.36095e-06  -1.85836e-07  -1.01325e-07   8.20839e-08   3.51431e-08       2.43432       2.94394       2.60020       2.09107       2.06248       2.56933       2.85592       2.63496       1.98280       1.33619      0.916304      0.802201      0.736074      0.637419      0.491451      0.341923      0.213596      0.121427     0.0681444     0.0347972     0.0182850    0.00970984    0.00449137    0.00250367    0.00123088   0.000629976   0.000297773   0.000126452   5.69640e-05   2.07632e-05   7.69316e-06   3.04652e-06   8.68473e-07   2.77911e-07   8.67614e-08   2.02293e-08
  20   9 2203.0885    0.9552  0.6939 10.6327  0.0027  0.0243   0.0256   0.0506    0.0710   0.0000   437.9566     -0.816787       14.8156       1.81228      -1.52163      -4.37607      -1.61990      -2.59094     0.0288970      -1.03459     -0.260205     -0.773648    -0.0298686     -0.346542      0.466579      0.570788     0.0607777     -0.182474     0.0329240     0.0286046    0.00726919    -0.0132434    -0.0116309    0.00778308   -0.00141364  -0.000809018   0.000194840  -0.000111571   4.78834e-05   2.79217e-05  -3.72139e-05  -5.87788e-06   2.57414e-06   2.32512e-07   3.45052e-07  -1.43921e-08       2.06708       2.74101       2.87722       2.97921       2.80466       2.64974       2.37620       2.06879       1.78691       1.58180       1.19895      0.952062      0.684512      0.507653      0.321509      0.220137      0.149883      0.101202     0.0594449     0.0377365     0.0206006     0.0121300    0.00631614    0.00349846    0.00177340   0.000846968   0.000370677   0.000164275   6.97825e-05   2.97774e-05   1.15879e-05   4.20462e-06   1.28555e-06   4.30432e-07   1.09641e-07   3.02376e-08
  20  10 2352.3544    1.2547  0.8165 11.2205 -0.0149  0.0250   0.0332   0.0602    0.0714   0.0000   439.0169       5.03743       14.6939     -0.935484       2.12804      -1.81076       1.49726     -0.208105      -1.29489     -0.876288       1.64139       2.11709     -0.536872     -0.760443     -0.456449     -0.545308      0.382246     -0.156119    -0.0479550     0.0490023    0.00734409    -0.0104907    0.00967002    0.00107406   0.000222643  -0.000950401   0.000614481   1.95873e-05  -0.000167266   4.49519e-05   1.92813e-06  -7.24796e-06  -1.98709e-06   5.61176e-07  -1.75967e-07   3.92331e-08       2.09523       2.62177       2.89132       3.00162       2.99329       2.82004       2.53323       2.10664       1.80551       1.37059       1.13084      0.880634      0.681119      0.460941      0.350117      0.237961      0.160277      0.105835     0.0642787     0.0391929     0.0229036     0.0127830    0.00677123    0.00367148    0.00180966   0.000936580   0.000409587   0.000190156   7.67391e-05   3.17266e-05   1.10628e-05   4.22759e-06   1.42609e-06   4.37700e-07   1.21469e-07   3.06873e-08
  20  11 2499.0225    1.7425  0.7468 11.9037 -0.0087  0.0300   0.0472   0.0561    0.0758   0.0000   440.8252      -6.29660       17.3749       2.66288      0.719401      -2.23227      -2.46112     -0.790687    -0.0951814     -0.132818     -0.524928     -0.344618       1.49821      0.677749    -0.0744340     -0.317992      0.235852    -0.0933712     -0.120553     0.0159342     0.0144376    0.00760127    -0.0138005   -0.00518438  -0.000961736    0.00110201   0.000438218   0.000135455  -4.28688e-05   6.56263e-07   9.10334e-06  -9.69240e-06   7.03910e-07   3.29619e-07   1.26677e-07   3.40108e-08       2.07325       3.19616       2.88558       3.44668       3.32474       2.78969       2.87321       2.24694       2.20056       1.33994       1.30249      0.945211      0.747142      0.521926      0.363843      0.291831      0.168358      0.115226     0.0586865     0.0433049     0.0244505     0.0140636    0.00704327    0.00361801    0.00205481    0.00103650   0.000489136   0.000216401   8.03332e-05   3.50207e-05   1.04925e-05   4.45321e-06   1.31116e-06   4.34158e-07   1.18694e-07   3.10980e-08
  20  12 2644.8675    2.2895  0.8969 12.3341 -0.0070  0.0284   0.0556   0.0635    0.0926   0.0000   438.1226       3.70593       11.3793       3.62557      -1.54918      0.745358      -2.63763       1.92627      -3.00317      -1.60236      0.414817       1.20642      0.772849    -0.0374963     -0.273831     -0.254668     0.0139105     -0.130308     0.0544580     0.0147433   -0.00996011   -0.00327367   -0.00164700   -0.00222068   -0.00292035   0.000401303   0.000183714  -0.000250277  -1.31140e-05   2.04916e-05   2.32785e-05  -3.57772e-06  -2.04816e-06  -3.45378e-07   2.28149e-07  -1.25216e-08       2.59092       3.50860       3.94583       4.12638       3.94000       3.51247       3.19036       2.61461       2.15709       1.65631       1.39640       1.02949      0.751591      0.510789      0.342171      0.249802      0.154147      0.109894     0.0667520     0.0411554     0.0243492     0.0129046    0.00737085    0.00359260    0.00190680   0.000891977   0.000445852   0.000189943   8.33677e-05   3.21037e-05   1.23786e-05   4.15577e-06   1.51029e-06   4.22177e-07   1.22915e-07   3.41240e-08
  20  13 2790.7363    2.7450  0.7269 12.9992 -0.0038  0.0234   0.0724   0.0574    0.0645   0.0000   439.1635       4.64399       12.4405      -1.45946      -1.49109       4.55497      -1.90187       2.41993      -1.62631     -0.288075      0.215834      0.587901     -0.496446      0.101517      0.582951     0.0867265     0.0516003     0.0949399   -0.00616085    -0.0258517    0.00803616  -0.000264414    0.00260885    0.00138947    0.00323051   -0.00108141   0.000487036  -8.00568e-05   7.08567e-06  -3.11733e-06  -1.57239e-05   8.40119e-07   1.33660e-06   4.81342e-07  -6.15771e-08  -1.46512e-08       1.69352       2.24955       2.69818       2.46987       2.67756       2.49833       2.02947       1.98141       1.58598       1.25414       1.12278      0.727904      0.657785      0.418503      0.301147      0.212304      0.135043     0.0933982     0.0599792     0.0348282     0.0204512     0.0114717    0.00629417    0.00330329    0.00173913   0.000823522   0.000382152   0.000171136   7.26194e-05   2.81431e-05   1.13746e-05   4.19722e-06   1.41119e-06   4.07514e-07   1.27874e-07   3.81229e-08
  20  14 2935.9598    3.4814  0.8540 13.0483 -0.0035  0.0248   0.0851   0.0619    0.0810   0.0000   440.5114       4.09497       16.8007      -1.69368      -2.78136       1.12313      -5.25074       3.02574       1.16826     -0.318342       1.20755     -0.898775     -0.316213     -0.328970     -0.298723     -0.372535      0.232821    -0.0635752      0.132466    -0.0832217     0.0280667     0.0104476    0.00123240   -0.00285156  -0.000484260  -0.000196872   0.000463486  -0.000186241  -0.000127750  -4.41301e-05   1.25980e-05   1.21459e-06   2.36983e-06   5.39167e-07   1.20737e-07   4.40830e-08       2.05652       2.45681       2.48160       2.67701       2.77683       2.43854       2.23994       1.97139       1.77226       1.49703       1.18417      0.909845      0.667297      0.482255      0.363138      0.248914      0.154947     0.0996155     0.0612139     0.0406859     0.0232173     0.0138603    0.00746749    0.00385548    0.00190592   0.000911641   0.000416567   0.000193744   7.56294e-05   2.93380e-05   1.10859e-05   3.86749e-06   1.29602e-06   4.22839e-07   1.07172e-07   2.98298e-08
  20  15 3080.4682    3.9156  0.8074 13.5756 -0.0050  0.0243   0.0983   0.0577    0.0737   0.0000   439.9762       7.95367       17.2297      -2.78120      -2.26086    -0.0184328      -6.19875      -2.90975      -1.70389       1.20338       1.14973     -0.237704      -1.45383      0.146985     -0.112864      0.112603    -0.0346578     -0.107507   -0.00844867    -0.0232713    -0.0231765   -0.00846464    0.00217234    0.00620759  -0.000926804   0.000345852   8.82208e-05   0.000324353   3.98447e-05  -2.98893e-06  -7.63791e-06   1.46654e-06   2.43151e-06  -4.43012e-08  -1.62458e-07   2.03683e-08       1.83740       2.48547       2.51663       2.69451       2.63053       2.39528       2.17912       2.02518       1.70786       1.37197       1.13034      0.849575      0.661896      0.457534      0.331658      0.232909      0.151110     0.0904785     0.0591428     0.0350530     0.0212650     0.0122071    0.00635467    0.00330299    0.00174743   0.000836424   0.000401262   0.000178394   7.38846e-05   2.74493e-05   1.08848e-05   3.88836e-06   1.29048e-06   3.89347e-07   1.19102e-07   3.13883e-08
  20  16 3224.3652    3.8227  1.1563 13.3623 -0.0107  0.0299   0.0830   0.0743    0.0925   0.0000   436.5553       8.60661       12.7364       5.30600      -5.73832      0.350183       1.82096      -1.15754      -3.33285     -0.996557      0.924433      0.227163      -1.99073     -0.493133     0.0968200     -0.100722     -0.178687     0.0621338     0.0536076    -0.0748080    -0.0135611    -0.0610951    0.00912037   0.000434933   -0.00505610   -0.00152681  -0.000146493   0.000639804  -6.72676e-05   1.04266e-05  -1.75012e-06   2.47726e-06   2.15885e-07   7.38949e-07  -7.36058e-09  -2.20609e-09       2.29365       2.92512       3.23378       3.35507       3.37608       3.01229       2.76975       2.44514       2.07752       1.75673       1.34460       1.05760      0.785781      0.569113      0.409448      0.288706      0.176839      0.123371     0.0731521     0.0459648     0.0275050     0.0158377    0.00859822    0.00450399    0.00229898    0.00111036   0.000508608   0.000234934   9.68468e-05   3.89714e-05   1.41436e-05   5.21909e-06   1.78687e-06   5.43589e-07   1.48145e-07   4.07184e-08
  20  17 3368.0440    3.1431  1.6558 13.0291 -0.0088  0.0373   0.0589   0.0926    0.0679   0.0000   438.4965       10.7646       13.2056       3.32504       5.30045      -1.49053      -3.37614       2.11016      -4.21044      -4.83056      0.957016      -1.13505     -0.992068      -1.04363     -0.627194     -0.691239     -0.307337      0.245827     -0.141651    -0.0347944     0.0165358     0.0139950   -0.00763093  -0.000376805   -0.00444294   0.000632634    0.00136307   0.000261338  -0.000108624  -8.36706e-06   3.21336e-05  -6.04313e-06   1.00846e-06   8.81405e-10  -2.23451e-07  -3.14733e-09       2.91452       3.71421       3.94992       4.12069       4.13286       3.89302       3.61841       3.15434       2.53391       2.15204       1.78623       1.37879      0.994121      0.767729      0.525495      0.371123      0.246659      0.163954      0.104561     0.0627370     0.0357299     0.0210111     0.0111614    0.00568630    0.00302772    0.00141960   0.000627497   0.000319545   0.000127191   5.24100e-05   1.98193e-05   7.02491e-06   2.20717e-06   7.08766e-07   2.02015e-07   5.28115e-08
  20  18 3511.9452    2.5754  2.4493 12.5669 -0.0090  0.0481   0.0429   0.1203    0.0655   0.0000   444.6986       10.3114       19.5518      0.843403      -2.62450     0.0515459       7.90700       3.49595      -6.66510      0.639947       2.44257      0.243234       1.68647      0.187816     -0.815770      0.713160    -0.0705510     -0.376173    0.00913458     0.0556339    -0.0469842    -0.0237143    0.00326121    0.00840512   -0.00681179   -0.00119287    0.00109512  -0.000596093   2.02857e-05   0.000100238  -1.13843e-05  -5.02185e-06  -2.60910e-06  -1.91952e-06   5.03378e-08   1.79441e-08       3.50433       4.97055       5.04244       5.50137       5.41879       5.12205       4.49399       3.98766       3.28279       2.73857       2.24889       1.69891       1.33737      0.900255      0.675354      0.443439      0.316869      0.204772      0.131846     0.0775547     0.0478490     0.0258723     0.0144486    0.00731147    0.00390124    0.00183909   0.000858581   0.000381306   0.000162814   6.50134e-05   2.46877e-05   8.68965e-06   2.99241e-06   9.20861e-07   2.58101e-07   6.80432e-08
  20  19 3655.6368    2.1457  3.4285 12.0648 -0.0159  0.0578   0.0322   0.1545    0.0615   0.0000   445.1973       12.7836       24.0625       4.70090       3.52830      0.597741       9.12520       5.35853     -0.271059      -5.94735      -6.43973      -1.79204       1.05815      -2.67979     0.0166721      0.875576     0.0115359      0.272697      0.287937     -0.183637     0.0576373     0.0297316    0.00593322    0.00684349    0.00127098  -0.000181269   -0.00102397    0.00192493   0.000562433  -0.000151970  -8.52189e-05   2.54831e-06   4.97782e-06  -1.75966e-06   5.46835e-08   4.02048e-08       4.33986       5.63080       6.27016       6.41400       6.44498       6.04468       5.30571       4.86664       4.00964       3.44124       2.65227       2.10650       1.59750       1.15744      0.824594      0.568626      0.372034      0.258959      0.156854     0.0969346     0.0559589     0.0317429     0.0178786    0.00971922    0.00471014    0.00239776    0.00108583   0.000493497   0.000204817   8.48664e-05   3.07964e-05   1.14636e-05   3.85985e-06   1.19785e-06   3.28039e-07   8.86217e-08
  20  20 3799.2408    1.8568  5.7158 11.2210 -0.0024  0.0733   0.0208   0.2025    0.0524   0.0000   437.2157       22.4893       13.2849       2.58080       13.2211       1.61845      -4.60877      -9.18101       1.85051       1.03477       1.62022      -6.09010       2.30635       1.79454     -0.733371    -0.0585497     -0.400372      0.518969      0.193083    -0.0484413    -0.0484861     0.0447256     0.0264509   -0.00514213    -0.0152180    0.00337244    0.00156903  -0.000611349  -0.000233142   0.000128109  -2.50300e-05  -3.64146e-05   4.28236e-06   3.36853e-06   3.07827e-07  -9.02108e-08       5.50129       7.27369       8.07610       8.10027       8.18237       7.63753       6.78658       6.07476       5.23854       4.33237       3.50246       2.68868       2.03441       1.47374       1.06273      0.723241      0.484212      0.316723      0.197898      0.121320     0.0721937     0.0406633     0.0226620     0.0116362    0.00606445    0.00290982    0.00134199   0.000608949   0.000254384   0.000102799   3.95030e-05   1.39431e-05   4.83048e-06   1.50405e-06   4.28115e-07   1.10426e-07
  20  21 3943.0582    1.4920  7.4129 10.9779 -0.0012  0.0905   0.0164   0.2529    0.0428   0.0000   433.9029       19.5921       12.2555       7.33870     -0.876399      -4.92875      0.921291       1.59873      -8.33805      -1.25624       1.24577       5.92633      -1.44955     -0.749192      -1.02324     -0.141198     -0.598699     -0.272245     0.0669589      0.127049    -0.0927491    0.00953987     0.0420145   -0.00161094   0.000742712   -0.00568724   -0.00105539   5.04216e-05  -3.11095e-05  -9.32353e-05   7.40308e-05   3.14600e-07  -2.25595e-06   1.39542e-06  -7.83535e-07  -1.57307e-07       6.95004       8.89003       10.0608       10.1826       9.91784       9.40243       8.75414       7.47447       6.44089       5.27106       4.18049       3.38572       2.45421       1.86086       1.28826      0.912861      0.613168      0.395475      0.255027      0.152329     0.0911552     0.0512570     0.0283037     0.0151502    0.00753527    0.00383483    0.00174466   0.000812710   0.000333615   0.000139060   5.16650e-05   1.87280e-05   6.22243e-06   1.89410e-06   5.39541e-07   1.31340e-07
  20  22 4086.7979    1.1785  8.7387 10.9020 -0.0115  0.1131   0.0140   0.3169    0.0360   0.0000   433.8605       23.8089       14.1010       40.2816       9.26477      -6.77110      -29.1244       13.1216      -9.25308      -7.77859     0.0219410     -0.663215      -3.23250      -1.13126      0.166478      -1.65344      -2.06670      0.692029     -0.318192     -0.258644      0.145679     0.0105175     0.0411670     0.0358226    -0.0223743    -0.0108718    0.00187376    0.00131920  -0.000827155  -2.05728e-05   6.48488e-05  -4.73526e-05  -5.59087e-06   5.62655e-07   5.50627e-07  -1.19928e-08       8.56718       11.1169       12.3999       12.6098       12.4082       11.7364       10.9194       9.35576       8.10189       6.61920       5.36758       4.12819       3.15682       2.34853       1.65368       1.16071      0.779086      0.505202      0.317053      0.195493      0.113920     0.0652731     0.0358504     0.0192090    0.00965846    0.00474464    0.00226936   0.000984320   0.000427515   0.000172092   6.57805e-05   2.35981e-05   7.73629e-06   2.41116e-06   6.62086e-07   1.69990e-07
  20  23 4230.4451    0.9968  9.7762 10.7465 -0.0039  0.1361   0.0127   0.3656    0.0343   0.0000   447.8973      -2.59639     0.0453268      -11.9715      -14.8156      0.311894      -7.11932       4.62826       10.3536       3.93502      -1.20815      -11.1444       3.89459       1.82095     -0.395659     -0.777364       1.77462       1.27878     -0.415281     -0.260802     -0.341199     0.0957749     0.0704707    0.00839337   -0.00107770    0.00356647  -0.000948233   0.000930880   0.000736603   7.93073e-05  -5.53759e-05   8.11887e-06   3.15485e-06  -4.74823e-07  -1.36631e-06  -3.06731e-07       9.78085       13.4536       14.6489       14.7370       14.8001       13.7819       12.6673       11.0537       9.82317       7.75582       6.68168       4.94872       3.78897       2.81772       1.98000       1.39147      0.916797      0.614908      0.379444      0.237546      0.139553     0.0798254     0.0447151     0.0236243     0.0120913    0.00585450    0.00281441    0.00122245   0.000534590   0.000212643   8.12607e-05   2.83945e-05   9.52651e-06   2.96411e-06   8.35917e-07   2.16973e-07
  20  24 4374.0187    0.7845 12.1590 10.6676 -0.0078  0.1873   0.0113   0.5157    0.0304   0.0000   432.1793       23.9320       36.4891      -33.4377       9.15588       15.8865       14.3853      -23.0038       3.10047       12.7240      -11.9258       8.31588       6.85973      -2.01048     -0.969652       4.63321     -0.300767     0.0961607     -0.326481      0.175546      0.155404     -0.217026    -0.0378041     0.0145497    0.00968578   -0.00880282     0.0113835   -0.00275693   -0.00161679   0.000225180   0.000195469  -2.96460e-05  -3.38571e-05   4.01120e-06   1.38058e-06  -1.89887e-07       13.8320       17.9466       20.1446       19.9644       20.1590       19.1150       17.4883       15.2419       13.5552       10.8284       8.84216       6.99128       5.25988       3.91700       2.77255       1.93543       1.31835      0.858259      0.548880      0.341657      0.197063      0.117233     0.0642584     0.0340561     0.0181050    0.00856992    0.00417089    0.00182018   0.000797983   0.000304083   0.000120855   4.18876e-05   1.37983e-05   4.29343e-06   1.17526e-06   2.94078e-07
  20  26 4661.7899    0.4861 16.1044 10.3987 -0.0090  0.3570   0.0079   0.8255    0.0230   0.0000   481.3275       62.4649      -38.4366      -53.8210       41.9220      -4.75905      -6.78762       11.6016      -4.32537       8.01007       3.47138       26.2830       4.91141      -13.3549      0.543973     -0.946287      0.816352     -0.793146      -1.26605     -0.115424     -0.563190      0.124590     0.0340542     0.0755945    -0.0649759   0.000181233     0.0115072  -0.000439691    0.00494465   0.000429087  -0.000166257  -0.000245720   5.29403e-06   2.42572e-06   1.95424e-06   8.93250e-07       26.2845       34.0176       38.0112       39.1235       38.3314       36.2742       33.8398       29.4095       24.9194       21.0589       17.1705       13.2934       10.2590       7.47364       5.39994       3.76406       2.59645       1.70459       1.10400      0.683270      0.415525      0.238445      0.134759     0.0745191     0.0367182     0.0196690    0.00869844    0.00422897    0.00164053   0.000714579   0.000250442   9.05534e-05   2.84201e-05   8.49895e-06   2.24738e-06   5.66749e-07
  21   8 2077.7024    0.7311  0.6427 10.2315 -0.0027  0.0255   0.0198   0.0484    0.0609   0.0000   439.9099      0.899506       17.4927       1.43735      -1.52998      0.427961       1.41803      -1.30033       2.74967      0.811703     -0.105974     -0.552136      0.137822     -0.390417      0.413764     -0.152632     -0.109515    -0.0961118     0.0642080  -0.000886946    -0.0459135    -0.0142434  -6.11785e-05    0.00272126    0.00185577  -7.82697e-05  -0.000318639   7.08234e-05  -4.41463e-05   6.42119e-05  -1.76281e-05   8.77965e-06  -1.24027e-08   7.01447e-07   6.49197e-07  -3.03251e-07       2.04803       2.66196       3.19539       3.15319       3.16888       2.95468       2.51159       2.21981       1.86704       1.45671       1.17017      0.862109      0.653083      0.483645      0.356205      0.236297      0.169826      0.107191     0.0687884     0.0444013     0.0264883     0.0145928    0.00874761    0.00487795    0.00248152    0.00127860   0.000604548   0.000315659   0.000130249   5.52602e-05   2.39976e-05   1.01631e-05   3.28966e-06   1.23661e-06   4.40067e-07   1.34559e-07
  21   9 2231.8999    1.0055  0.6567 10.8285 -0.0085  0.0248   0.0267   0.0514    0.0663   0.0000   439.9529      -3.11796       14.6485       3.45637      -2.21287      -2.59462       1.71926       1.00191       1.35852      0.218593     -0.680668     -0.200984      0.196863     -0.543472      0.263637      0.590026     0.0677886     -0.178244     0.0939002     0.0549273    0.00956165     0.0178426     0.0106682   -0.00145309   -0.00324215   0.000216774   0.000803085   0.000119332  -5.06874e-05  -5.05164e-05   9.99064e-06  -9.62620e-06   1.07836e-07   3.17785e-07   2.21677e-08   1.93293e-08       1.69492       2.41886       2.26163       2.63847       2.47189       2.51646       2.28922       1.82560       1.61795       1.24972       1.15069      0.867873      0.700282      0.441474      0.347950      0.217106      0.169025      0.111245     0.0751127     0.0485039     0.0283501     0.0163809    0.00867486    0.00513839    0.00240049    0.00124064   0.000615211   0.000297785   0.000133068   5.28706e-05   2.40483e-05   8.65107e-06   3.33553e-06   1.06964e-06   3.78116e-07   1.14700e-07
  21  10 2381.8936    1.3617  0.7641 11.4019  0.0054  0.0234   0.0350   0.0574    0.0668   0.0000   439.8763       1.96181       11.5856       1.40385       3.97124     -0.821297       2.03008      -4.27392      0.254158      0.485107      0.897494       1.11760     -0.909873    -0.0810421       1.02699     -0.220667      0.321237     0.0508583    -0.0649582     0.0933633     0.0278984    -0.0339076     0.0124961    0.00414576   -0.00329783  -0.000128271   0.000250464   0.000569331  -0.000118404  -1.71746e-07  -1.61809e-06  -9.84624e-06   5.79740e-06   6.49340e-07   5.11739e-07   1.25282e-07       1.78834       2.19679       2.43588       2.57609       2.62405       2.23594       2.25314       1.91595       1.57783       1.36546       1.13862      0.848386      0.631437      0.497318      0.350576      0.232044      0.166833      0.106339     0.0743804     0.0439940     0.0263968     0.0162718    0.00870800    0.00505508    0.00268051    0.00131870   0.000650048   0.000294456   0.000135134   6.09746e-05   2.50384e-05   9.68024e-06   3.51585e-06   1.18125e-06   3.41211e-07   1.05878e-07
  21  11 2529.3026    1.7951  0.7669 11.9182 -0.0040  0.0259   0.0480   0.0571    0.0694   0.0000   437.8489      -1.93837       15.8757      -1.99730       1.75111       1.11471      0.989042      -2.22865       1.76556      0.488796       2.48777      0.590764      -1.84071      -1.11004     0.0777015    0.00940045    -0.0879189     0.0554694    -0.0551640    -0.0774120    -0.0405503   0.000348412   -0.00569045    0.00117550   -0.00132827  -0.000166295  -0.000298087  -0.000177076  -0.000155590   0.000104817   3.89295e-06  -1.96237e-06  -1.26312e-06  -2.04578e-06  -4.16599e-07  -4.60066e-08       2.09334       2.61588       2.74787       2.48115       2.54752       2.57990       2.60793       2.36482       1.89829       1.46541       1.03760      0.827919      0.741359      0.573005      0.447963      0.327779      0.218638      0.136278     0.0877201     0.0488451     0.0277616     0.0170441    0.00853529    0.00471850    0.00254349    0.00133337   0.000666117   0.000289646   0.000142335   6.13723e-05   2.40012e-05   8.84773e-06   3.70295e-06   1.34505e-06   4.04198e-07   1.18215e-07
  21  12 2676.2127    2.2855  0.8322 12.6417 -0.0070  0.0283   0.0570   0.0585    0.0794   0.0000   440.6360       1.73479       14.2519       3.48802      -1.83048      -1.15329       3.19294      -1.77408      0.963986     -0.218400     -0.151139      -1.72496      0.697233      0.772823     -0.756362      0.270769      0.104570     0.0116366     0.0257941     0.0573256     0.0557312    -0.0397846     0.0247448    0.00343594   -0.00427963  -0.000313459    0.00228442  -6.37185e-05  -0.000131395   2.62329e-05   1.63207e-05  -6.68050e-06   1.64099e-06  -1.08773e-06   2.41533e-07  -3.97563e-07       2.15455       2.66982       2.99654       3.00000       2.89567       2.71234       2.64553       2.23462       1.93317       1.72006       1.33910       1.14590      0.820477      0.606970      0.409648      0.299998      0.198054      0.125897     0.0916910     0.0550916     0.0316786     0.0185534     0.0104464    0.00604616    0.00299564    0.00148865   0.000741854   0.000359561   0.000164469   7.13948e-05   2.81291e-05   1.10551e-05   4.33285e-06   1.54576e-06   4.63054e-07   1.34628e-07
  21  13 2822.9871    2.9827  0.7325 13.1014 -0.0129  0.0246   0.0771   0.0541    0.0750   0.0000   438.2022       2.38068       13.2382       1.83194      -2.01902       4.68008       1.06064     -0.382690     -0.943808      -1.64163     -0.356446      0.217425      0.742560     -0.300918    -0.0404527      0.173768     -0.257072     0.0712191      0.135887     0.0236240     0.0158971    0.00615362    -0.0149170    0.00738493   -0.00148579  -0.000746770  -0.000602882   0.000211179  -0.000249298  -4.72652e-05   2.95853e-05  -5.28617e-06  -3.65047e-06   2.20375e-07  -2.94009e-07   3.34250e-07       1.98920       2.66652       2.92625       2.82683       3.04685       2.88310       2.53659       2.12778       1.62995       1.38387       1.17059      0.947523      0.711084      0.481492      0.322330      0.234893      0.156854      0.124991     0.0780050     0.0508936     0.0301516     0.0168180    0.00919950    0.00479122    0.00249819    0.00120752   0.000602906   0.000296474   0.000121123   5.83202e-05   2.31462e-05   9.28653e-06   3.17854e-06   1.16070e-06   3.97698e-07   1.15857e-07
  21  14 2968.9154    3.6454  0.8217 13.4830 -0.0013  0.0233   0.0891   0.0589    0.0668   0.0000   442.4594       7.79499       14.5695       1.61437     -0.592500      -2.16200      0.398751      -2.16310      -2.74482     -0.646343      0.245299      0.464146     -0.602741     -0.133792      0.619343     -0.151874      0.107057    -0.0911874     -0.121842    -0.0359913     0.0181540    -0.0295254  -7.72671e-05    0.00285095   0.000824410   -0.00136492  -0.000178068   0.000501920  -0.000116958  -3.63491e-05   2.80484e-05   1.36208e-05   6.06201e-08  -2.56451e-06  -3.57961e-07   2.53848e-07       1.79049       2.33011       2.44029       2.42629       2.48438       2.35111       2.26580       1.98598       1.70713       1.37276       1.06726      0.838425      0.627022      0.527689      0.384836      0.282525      0.178669      0.119034     0.0740524     0.0436594     0.0267463     0.0157638    0.00882231    0.00498363    0.00250839    0.00137068   0.000588223   0.000315320   0.000125023   6.45196e-05   2.32839e-05   1.00315e-05   3.30484e-06   1.29030e-06   3.81872e-07   1.19689e-07
  21  15 3113.9769    3.8252  0.8308 13.7396 -0.0044  0.0243   0.0952   0.0596    0.0683   0.0000   435.2244       8.96407       10.2685       7.84919     -0.224594      -1.61212      0.297545      0.685931      -3.82103     -0.302770      -1.16568      0.445554      0.394831      0.168713     -0.409235     -0.332268      0.117679    -0.0958708      0.147179    -0.0212427   -0.00244238    0.00828159    0.00900459    0.00121800    0.00191635   0.000301370   0.000797981   0.000329328  -0.000192053  -2.18017e-05   1.55408e-05   1.54596e-05  -3.74119e-06  -2.16536e-06  -2.20239e-07   1.07239e-07       1.92591       2.62391       2.74069       2.95686       2.93099       2.70684       2.42038       2.14583       1.79902       1.42680       1.15668      0.900457      0.711436      0.510789      0.352200      0.246426      0.172012      0.115764     0.0785048     0.0477261     0.0274108     0.0159247    0.00910070    0.00481839    0.00274340    0.00132516   0.000680970   0.000307280   0.000140865   5.96784e-05   2.34558e-05   9.23968e-06   3.45698e-06   1.20762e-06   3.57958e-07   1.12203e-07
  21  16 3258.5166    3.7003  1.2431 13.3113 -0.0103  0.0321   0.0753   0.0711    0.0853   0.0000   438.0447       12.0037       12.4684       1.25963       2.78324      -2.43680       3.67163       1.27729      -2.27243      -2.34834      0.400467     -0.760404      -1.23367       1.63311     -0.101302     -0.397888    -0.0285300    -0.0177214     0.0366604    -0.0460033    -0.0533818     0.0434088   -0.00411234   -0.00538090    0.00430697   -0.00134302   -0.00136168  -6.98560e-05   0.000343493  -7.50909e-05   2.68136e-05   2.44406e-05  -9.26950e-07   5.80041e-07  -9.48683e-07  -2.24417e-07       2.55837       3.57938       4.02630       4.05186       4.13060       3.83126       3.39239       2.94637       2.35554       1.85501       1.52590       1.14363      0.883905      0.664684      0.466092      0.335074      0.224591      0.150874      0.101834     0.0609535     0.0365803     0.0212531     0.0118443    0.00652472    0.00349617    0.00171392   0.000848368   0.000402862   0.000180818   8.01891e-05   3.32644e-05   1.23568e-05   4.76175e-06   1.71388e-06   5.24309e-07   1.64046e-07
  21  17 3402.8999    2.9580  1.8869 12.9304 -0.0025  0.0387   0.0502   0.0991    0.0560   0.0000   442.5226       3.70641       11.6694      -4.82536       3.53473      -2.21436     -0.472335      -1.77928      -3.61652     -0.792976       3.61371     -0.364847      -2.65622     -0.646519      0.231184     -0.542264    0.00833120     0.0313467      0.168067     -0.197838    -0.0626931   -0.00969353     0.0150207   0.000272686   -0.00697968   0.000597428   7.08463e-05  -0.000670488  -0.000389609   2.00143e-08  -1.28157e-05   1.94148e-05   1.24753e-05  -3.67667e-06  -5.80487e-07   6.32787e-08       2.85680       3.74431       3.88379       4.21278       4.18156       4.01349       3.50079       3.14062       2.73911       2.27613       1.82244       1.39108       1.10711      0.830167      0.594882      0.410130      0.293233      0.186507      0.126276     0.0770601     0.0475358     0.0277211     0.0163116    0.00890182    0.00490485    0.00245243    0.00124388   0.000541181   0.000266620   0.000100996   4.61485e-05   1.68181e-05   6.63802e-06   2.18568e-06   6.80902e-07   2.06625e-07
  21  18 3547.2330    2.3983  2.6006 12.5871 -0.0085  0.0473   0.0367   0.1236    0.0488   0.0000   440.0746      -1.41420       11.6644       5.53249      -4.88731      -1.51253       10.8819       9.43684      -8.21535      -5.38919      0.711869       1.79900     -0.616427     -0.244598      -1.40969      0.200293      0.240074     -0.154249     -0.433037     0.0527117     0.0605137    0.00490086   -0.00929280    0.00606585    0.00167416    0.00158418   0.000676555   4.92526e-05   0.000236146  -7.74972e-05  -2.27341e-05   6.79297e-05  -5.69277e-06  -1.13654e-05   7.38994e-07   5.99361e-07       3.33157       4.42315       4.87666       4.98009       4.92901       4.63691       4.29712       3.84134       3.29788       2.80288       2.29828       1.78035       1.37503       1.01665      0.748927      0.512723      0.356654      0.238733      0.153229     0.0951223     0.0591585     0.0347320     0.0194304     0.0111150    0.00574835    0.00298558    0.00150353   0.000684251   0.000327575   0.000134260   5.93227e-05   2.26871e-05   8.22629e-06   2.92778e-06   9.03358e-07   2.75476e-07
  21  19 3691.5798    2.0077  3.9222 11.9673 -0.0085  0.0600   0.0275   0.1605    0.0488   0.0000   439.7118       6.94619       15.1201       3.57658       5.53055       7.37972       5.18376       7.83496       4.81380      -6.80915      0.526223      -3.33007      -2.35088       2.66500       1.04326     -0.514553     -0.101404     -0.518514     0.0321106      0.200343   -0.00789701     0.0424433    -0.0205231    0.00452929   -0.00358655   0.000630584   -0.00319491  -2.45250e-05  -0.000283721  -5.21609e-05   0.000161696   5.96912e-05  -1.68488e-05  -1.02157e-05  -4.28602e-07   1.56828e-08       4.31595       5.75290       6.32205       6.72953       6.43619       6.11755       5.69563       4.92978       4.25699       3.54192       2.88726       2.24903       1.74490       1.28672      0.937027      0.668681      0.458311      0.298946      0.195146      0.123594     0.0734644     0.0451959     0.0247458     0.0140634    0.00714148    0.00383108    0.00182137   0.000885304   0.000398670   0.000175755   7.05296e-05   2.85283e-05   1.03444e-05   3.77155e-06   1.11265e-06   3.45682e-07
  21  20 3835.7924    1.6664  5.6919 11.4072 -0.0014  0.0779   0.0205   0.2030    0.0457   0.0000   427.8791      -8.19476       22.0172       2.09962      -2.71233       1.66252      -6.38744      0.493615       2.83176      -2.75711      -8.81409       4.36659      0.221433       1.88342     -0.542988      0.955844     -0.520308     -0.332464     0.0308646     0.0862791     -0.105113    -0.0567459    0.00551441     0.0211129    0.00506262   -0.00578983  -0.000869740  -0.000883692  -4.47723e-06  -3.40923e-05  -5.22042e-05  -1.47575e-05   1.47187e-05  -3.96549e-06  -4.03498e-06   9.41859e-08       5.49902       7.41404       8.07426       8.56400       8.16880       8.03394       7.21685       6.38022       5.53360       4.61828       3.74235       2.93470       2.27030       1.70721       1.22872      0.847232      0.609674      0.388025      0.256536      0.162105     0.0966712     0.0557483     0.0324666     0.0179510    0.00948430    0.00474171    0.00238117    0.00113327   0.000503833   0.000216564   9.01375e-05   3.59463e-05   1.36048e-05   4.62227e-06   1.47038e-06   4.56012e-07
  21  21 3979.7363    1.3911  7.3567 11.0393 -0.0025  0.0910   0.0154   0.2551    0.0381   0.0000   425.8938       15.2654      -4.81756       19.6886      -2.52498       6.08470       11.5007     -0.273359     -0.693119      -1.14601       1.20690      -2.04467      -2.63416       3.01585      -1.08056      -2.20332   -0.00956121      0.921733     -0.386505     -0.265521      0.103685    0.00626783     0.0203948    -0.0226014   -0.00229783    0.00125099   -0.00425064   0.000737425   0.000205479  -3.68685e-05  -0.000110398   7.05351e-05   2.36193e-05  -2.03876e-07   1.75838e-06  -5.40417e-07       6.51964       8.60209       9.74081       9.84024       9.73667       9.39478       8.47649       7.54164       6.45107       5.37791       4.33298       3.48005       2.63389       1.99432       1.43941       1.01099      0.708186      0.468779      0.301904      0.194164      0.115706     0.0681349     0.0394514     0.0214317     0.0115489    0.00586082    0.00296911    0.00136227   0.000650643   0.000266189   0.000114954   4.37142e-05   1.67342e-05   5.56848e-06   1.82938e-06   5.57607e-07
  21  23 4268.4397    0.9025 11.0427 10.7905 -0.0093  0.1554   0.0121   0.4285    0.0303   0.0000   423.6943       29.7570       12.5652       23.8788       15.3568      -3.73258       5.03337       10.6547     -0.815493       4.38420      -6.69807      -21.5629       2.85711     -0.327436      -1.35492      -1.15916       1.57673      -1.09840     -0.146768      0.470417      0.113391    -0.0868634    -0.0480392     0.0322368    -0.0343845    -0.0137288    0.00509334    0.00145414  -0.000523262   0.000168314   0.000269063   0.000258851  -4.45728e-05  -3.54786e-05   1.64585e-06  -3.24389e-07       11.1989       14.2984       16.1592       16.7285       16.2226       15.8385       14.2999       12.5811       10.9937       9.31663       7.51014       5.93999       4.60799       3.41265       2.50749       1.75618       1.23322      0.817704      0.536845      0.339271      0.208134      0.125725     0.0723483     0.0395264     0.0219651     0.0110045    0.00564289    0.00258767    0.00120693   0.000513592   0.000216780   8.16015e-05   3.13059e-05   1.04139e-05   3.28649e-06   9.67784e-07
  21  24 4412.4658    0.7150 12.6298 10.6915 -0.0172  0.2088   0.0106   0.5500    0.0278   0.0000   403.0656       16.6767   -0.00656287       31.9322      -1.99594      -11.9711       14.7978      -12.7095       30.9296      -12.2074       9.62804       5.08194      -12.3506       5.77565     -0.905439      -3.43732       2.33681      0.208726     -0.394857     -0.230530     -0.216638    0.00629413      0.209979    0.00348336    -0.0733939   -0.00186334     0.0128921   -0.00707798   -0.00146936    0.00114718   0.000280985  -0.000160868  -4.97423e-05   9.90673e-06   3.60029e-06   1.10743e-06       14.5509       18.7137       21.5134       21.5909       21.4382       20.8229       18.8986       16.8860       14.7351       12.4027       9.99121       8.08789       6.16418       4.57234       3.42338       2.40268       1.65509       1.11935      0.723012      0.464931      0.283582      0.171172     0.0981563     0.0546266     0.0300422     0.0148660    0.00768118    0.00366800    0.00162464   0.000731330   0.000298071   0.000113822   4.28066e-05   1.44336e-05   4.63179e-06   1.37346e-06
  21  25 4556.7340    0.5722 14.5450 10.5375 -0.0056  0.2725   0.0088   0.6900    0.0241   0.0000   445.7083       41.0548       62.6167       19.1400       35.2581       29.5763      -33.0601      -61.1673       6.07353      -2.97231      -16.0895       19.9592       10.9593     -0.264663      -9.71524       1.27871       2.74248      0.409062     -0.217962      0.106545     -0.645711    -0.0739156      0.191653      0.107943    0.00316814    -0.0407815    -0.0208240     0.0147188    0.00323818   -0.00180990   0.000137483   0.000223738   0.000141924   9.03157e-06   8.76910e-06  -2.71083e-06       19.1730       25.0453       28.2620       29.0434       28.6881       27.5451       25.0470       22.3385       19.2174       16.3129       13.1488       10.4296       8.12761       6.03245       4.45051       3.16313       2.20904       1.46717      0.965013      0.616178      0.382906      0.230085      0.134197     0.0755352     0.0406710     0.0214628     0.0107241    0.00516261    0.00237801    0.00101627   0.000418697   0.000162619   5.83875e-05   1.99008e-05   5.97119e-06   1.77163e-06
  22   7 1945.0247    0.5348  0.3899 10.1552 -0.0008  0.0197   0.0189   0.0368    0.0439   0.0000   438.4673      -1.01434       14.9917      -2.69762       1.12705      0.881050      -1.58738       1.00498     -0.718623      -1.08927     -0.377784     -0.187610      0.621126    -0.0167519     -0.104835      0.177618      0.267241     -0.168450     -0.198658    0.00768690    0.00765143    0.00449829     0.0120660    0.00605452   0.000481434   -0.00215281   -0.00143327   8.86372e-05   2.44342e-05   1.04058e-05  -4.51676e-05   1.51964e-05  -4.93270e-06  -3.87297e-06   4.04963e-07   2.57775e-07       1.45597       1.88981       2.11450       1.87495       1.98343       1.94058       1.82870       1.61855       1.44175       1.15063      0.915348      0.659881      0.554801      0.442780      0.332423      0.250483      0.176004      0.103558     0.0738834     0.0432287     0.0250177     0.0152917    0.00872716    0.00513768    0.00275507    0.00153273   0.000700091   0.000387263   0.000161066   7.63584e-05   3.69661e-05   1.40387e-05   5.03563e-06   2.41301e-06   9.16256e-07   2.89606e-07
  22   9 2259.9913    1.0270  0.7627 10.9430 -0.0050  0.0260   0.0255   0.0576    0.0633   0.0000   437.5282       3.55461       15.5014       1.96473      -6.53792      -6.38761     -0.458160       2.71311       2.95705     -0.224437     -0.114601       1.16014     -0.379342      0.579905      0.254615     -0.343562    -0.0680021      0.143749     0.0607336    -0.0794337    -0.0571620    0.00779778     0.0146482   -0.00573793   -0.00527109    0.00348027  -0.000476544  -0.000351675  -7.08358e-05   1.85799e-05   4.65189e-07   1.32963e-05   1.16955e-06   2.82920e-06  -7.10629e-07  -5.25731e-09       1.69175       2.16438       2.63646       2.55151       2.42877       2.46440       2.18212       1.98177       1.73472       1.48024       1.23576      0.970715      0.712790      0.588743      0.400064      0.262613      0.204128      0.129478     0.0857297     0.0566891     0.0360592     0.0203241     0.0116209    0.00736647    0.00393608    0.00198374    0.00109569   0.000504544   0.000271622   0.000110765   4.85620e-05   2.10812e-05   9.50876e-06   3.32766e-06   1.27770e-06   4.03195e-07
  22  10 2410.8403    1.4062  0.8517 11.6085 -0.0153  0.0273   0.0352   0.0577    0.0752   0.0000   438.6976      -4.08140       12.1391     -0.388454      -2.55937       4.63500       4.54091      -4.12070       1.92475       4.37068       1.02145       1.46077     -0.589311      0.652156      0.469599     -0.400568     0.0181808     0.0368832    -0.0159919    -0.0896215     0.0187051   -0.00839216   -0.00520739    0.00925327  -3.93668e-05   -0.00423138   -0.00164756    0.00119676   0.000264482  -0.000156346  -9.67873e-05   9.49099e-06  -2.71747e-06  -9.21508e-06  -1.41169e-06  -2.21396e-07       1.89217       2.65062       2.81791       2.89936       3.02441       2.69064       2.61574       2.21145       1.90797       1.49477       1.31776      0.966342      0.805575      0.565971      0.427579      0.315468      0.213257      0.144818     0.0944858     0.0643360     0.0368472     0.0243475     0.0133284    0.00786510    0.00423055    0.00221403    0.00115299   0.000577472   0.000272178   0.000130681   5.69617e-05   2.35774e-05   8.78269e-06   3.61467e-06   1.23477e-06   3.98417e-07
  22  11 2559.1848    1.9405  0.8667 12.1297 -0.0003  0.0253   0.0464   0.0614    0.0666   0.0000   437.1133       3.44866       14.9151       3.30992      -4.79247      -2.26862       1.85049      0.166424     -0.122930      -1.67105     -0.889523       1.89967      -1.40520     -0.293237      0.623487      0.258519      0.166505     -0.254714    -0.0768143    -0.0507285    -0.0199087    -0.0323285     0.0210999    0.00767601   -0.00751859    0.00222404  -0.000176818  -0.000154894  -5.33213e-05  -3.38525e-05  -3.06929e-05  -9.30869e-06   4.18087e-06  -1.35481e-07  -8.04227e-07  -3.94243e-07       1.65099       2.34477       2.34233       2.67506       2.56956       2.45646       2.15453       1.99608       1.67184       1.48521       1.19905      0.966407      0.716268      0.549083      0.416472      0.281701      0.206559      0.130664     0.0946141     0.0538205     0.0367711     0.0213707     0.0137065    0.00694698    0.00431425    0.00212354    0.00117127   0.000562012   0.000246159   0.000128189   4.94550e-05   2.43332e-05   7.99472e-06   3.42905e-06   1.14405e-06   3.78993e-07
  22  12 2707.1329    2.4513  0.8437 12.6026 -0.0056  0.0246   0.0580   0.0558    0.0759   0.0000   437.5899      -1.09108       14.8885       7.02801      -2.01141      -1.60611     -0.948907      -1.49832       1.46723      -1.13238      -1.13122     -0.397042      0.996475      0.833237     0.0421026      0.558471      0.126998    -0.0197171     -0.113225     0.0360950    -0.0886406    0.00646233  -0.000156306    -0.0115644   -0.00537024    0.00148628   -0.00120585  -0.000233228   2.99653e-05   0.000191231  -9.73931e-06  -6.61153e-06  -8.23647e-06  -5.46793e-06   2.04848e-06   5.99732e-07       1.70316       2.40161       2.35269       2.59974       2.46718       2.43386       2.13998       2.03009       1.69957       1.48567       1.18917      0.988987      0.776581      0.557721      0.403002      0.283409      0.202617      0.133726     0.0937648     0.0556462     0.0382052     0.0211405     0.0128123    0.00689214    0.00391689    0.00199681    0.00106887   0.000525701   0.000254207   0.000115586   4.86764e-05   2.08488e-05   8.12448e-06   3.04694e-06   1.07404e-06   3.76880e-07
  22  13 2854.7521    3.1763  0.7379 13.2319 -0.0000  0.0227   0.0787   0.0538    0.0719   0.0000   440.0359       6.49802       10.1383       4.24018      -2.54495       1.49333      -3.70353     -0.554813     -0.864972      0.785333      0.531604      -1.90890     0.0612475      0.614979      0.164580      0.396616      0.201256    -0.0909187    -0.0168738    -0.0376890     0.0336654    -0.0182280   -0.00426993   -0.00869470   -0.00276220   0.000984487   0.000786102   0.000349425  -0.000393712  -5.66734e-05   6.57778e-07   3.15187e-05   3.17136e-06  -1.41284e-06   7.34187e-07   4.34502e-08       1.68463       2.23001       2.45824       2.59068       2.71438       2.44595       2.25762       1.82720       1.62351       1.40372       1.07628      0.845238      0.652235      0.476726      0.351715      0.258933      0.175241      0.119118     0.0747930     0.0502496     0.0306298     0.0192880     0.0119264    0.00638997    0.00367271    0.00189861    0.00100186   0.000460395   0.000218651   9.88681e-05   4.20753e-05   1.80838e-05   6.68674e-06   2.83525e-06   9.63415e-07   3.34062e-07
  22  14 3001.3832    3.7466  0.7472 13.5839 -0.0075  0.0238   0.0929   0.0506    0.0681   0.0000   442.8056       5.79918       11.9035       1.03231       3.26560      0.690370      -2.46563      0.521625      -1.09111     -0.777319     0.0875720     -0.444461      0.485108      0.708678     -0.184915     -0.344705     0.0815433     0.0682710    -0.0406956    -0.0601534    -0.0267579    -0.0127192     0.0112035    0.00266769    0.00511791    0.00320202   -0.00186746  -0.000683925   0.000661580  -0.000145718   3.00476e-05   1.97055e-05  -7.32602e-06   2.13064e-08   2.17228e-07   1.38801e-07       1.50239       2.27819       2.19186       2.55870       2.37927       2.34011       2.02319       1.91789       1.54696       1.46263       1.09236      0.925610      0.668229      0.552030      0.367058      0.279814      0.172697      0.133052     0.0792135     0.0570692     0.0307982     0.0210735     0.0109027    0.00706693    0.00358329    0.00209914   0.000983270   0.000510210   0.000232035   0.000106213   4.68469e-05   1.97451e-05   7.76736e-06   2.93926e-06   1.01130e-06   3.50346e-07
  22  15 3147.0422    3.9679  0.9501 13.5389  0.0026  0.0251   0.0897   0.0613    0.0746   0.0000   438.2501       1.47821       16.8652       3.64641      -1.40882      -3.33449      -4.77563       1.52105     -0.206220      0.361497      0.192993      -1.64641      0.707275      0.157603     -0.210443     -0.628477      0.185888    -0.0895940     -0.142990    -0.0609643     0.0587594    -0.0184099     0.0255356   -0.00339004   -0.00388862   -0.00322193    0.00147087   0.000501186  -0.000314304  -6.94159e-05   0.000107988   5.67840e-08   1.28500e-05   1.54608e-06  -2.11451e-06  -4.65175e-08       1.82816       2.29951       2.52545       2.62525       2.53546       2.54269       2.35524       2.08314       1.65212       1.43708       1.20064      0.997224      0.743383      0.547320      0.408963      0.287773      0.193238      0.138318     0.0952344     0.0607719     0.0371792     0.0220493     0.0132530    0.00703008    0.00390860    0.00207036    0.00102746   0.000510293   0.000237235   0.000115517   5.30546e-05   2.24083e-05   8.46122e-06   3.27497e-06   1.14927e-06   3.89527e-07
  22  16 3292.2408    3.5629  1.3920 13.2007  0.0006  0.0307   0.0666   0.0814    0.0754   0.0000   440.9064       9.99825       13.3899       2.47186      -5.27723      -1.55872       5.39665      -1.53617     -0.960065      -2.48360      0.542673      0.561450       1.02093     -0.118418     -0.654835     -0.149363      0.249671     -0.285927    -0.0555108    -0.0310019   -0.00900056   -0.00652657    -0.0197006    -0.0127621    0.00240500    0.00574700    0.00224910  -0.000746720  -9.40239e-05   5.87842e-05   7.60975e-06   3.87903e-05   1.86124e-05   1.78687e-06  -1.59581e-06   9.15671e-08       2.23599       2.90418       2.93571       3.19783       3.22414       3.25501       2.89904       2.36682       2.09733       1.87911       1.46879       1.23730      0.905598      0.680013      0.513809      0.367761      0.252063      0.178770      0.114604     0.0731984     0.0473384     0.0302934     0.0167460    0.00978731    0.00546416    0.00268050    0.00136959   0.000683134   0.000332899   0.000130298   6.53030e-05   2.71945e-05   1.12989e-05   3.86743e-06   1.50462e-06   5.33532e-07
  22  17 3437.2678    2.8945  1.8861 12.9654 -0.0102  0.0390   0.0487   0.0936    0.0547   0.0000   446.0816       5.59429       7.78800       9.66004      0.148165      -2.94475      -2.75077      0.430600       2.74635       1.76216      -2.90318      -3.06220     -0.415224      0.345429      0.648412     -0.296805     -0.382053     0.0906150      0.150144    -0.0719053    -0.0942577     0.0234834     0.0371909     0.0144144    0.00168287    0.00298987    0.00206186   -0.00147041  -1.20325e-05  -5.89939e-05   0.000103523  -2.52723e-05  -2.11879e-05   2.26017e-05   2.22244e-06   5.64862e-07       2.68590       3.49936       3.96959       3.99422       4.01325       3.69591       3.57954       2.96849       2.75946       2.40379       1.86462       1.52785       1.18956      0.888994      0.641770      0.467458      0.327666      0.209717      0.149254     0.0917328     0.0569315     0.0352574     0.0205813     0.0117420    0.00656911    0.00352895    0.00179379   0.000900405   0.000421768   0.000197048   8.59922e-05   3.66536e-05   1.39685e-05   5.64379e-06   2.10991e-06   7.09373e-07
  22  18 3582.2149    2.3309  2.9287 12.4892 -0.0043  0.0483   0.0335   0.1332    0.0440   0.0000   451.6956       11.1982       5.09913       4.90784      -1.32241     0.0538915       3.61418      0.247473      -8.97534      -2.16246      0.968893     0.0373259      0.494010      -1.59967      0.159680      0.634580       1.24359     -0.598556     -0.347176      0.180797    -0.0667884     0.0371126    0.00209876    0.00448194    0.00149968   -0.00995131   -0.00130283    0.00301972  -0.000488487   0.000154034   0.000306766  -8.44444e-06  -1.78674e-05  -1.42861e-05  -2.19547e-06  -9.65132e-07       3.39123       4.32737       4.75244       4.93085       4.94880       4.68742       4.46322       3.83446       3.49984       2.82058       2.32262       1.88574       1.44673       1.08660      0.825920      0.616410      0.415491      0.283139      0.184269      0.121142     0.0749372     0.0450743     0.0271818     0.0155967    0.00857062    0.00456383    0.00232299    0.00115015   0.000571638   0.000256693   0.000117703   4.62284e-05   1.90509e-05   7.04619e-06   2.49974e-06   8.58774e-07
  22  19 3727.0640    1.8944  4.3655 11.8417 -0.0036  0.0609   0.0244   0.1684    0.0440   0.0000   437.3359       4.91144       13.0431       12.4017       10.4796       8.17764      -4.27172      -1.98067      -7.06233      -4.14668       3.50158      0.158280      -2.60848      -3.03981       1.06920     -0.564013     -0.594962      0.349274   -0.00792950    -0.0952343     0.0307248     0.0123974   -0.00765933     0.0355054    0.00447190    -0.0115179   -0.00118129  -0.000427832   -0.00301977   0.000636791   0.000105023   5.93932e-06  -5.14455e-05  -1.64302e-05   2.94006e-06   1.09248e-07       4.31307       5.66027       6.19703       6.47144       6.26557       6.05844       5.65972       5.01127       4.42005       3.67387       3.06038       2.41512       1.89371       1.42729       1.06070      0.764518      0.529437      0.355565      0.239945      0.150993     0.0950766     0.0563824     0.0339757     0.0191686     0.0103317    0.00575884    0.00284978    0.00143145   0.000681187   0.000318265   0.000140393   5.81464e-05   2.29888e-05   9.05313e-06   3.06069e-06   1.07512e-06
  22  20 3871.7440    1.6347  6.0589 11.3628 -0.0011  0.0777   0.0187   0.2091    0.0409   0.0000   437.6830     -0.672965       2.74451       13.6477     -0.534412      -7.09360      -11.1128    -0.0291777     -0.105421      -7.29466       4.79414     -0.235025       1.53140      0.144191     -0.174394     -0.751083     0.0259444      0.732104     -0.404065    -0.0386751     0.0476973    -0.0968184    -0.0219532     0.0127716    0.00295085    -0.0106040    0.00189655   0.000568773  -0.000459721   0.000885602   5.80507e-05  -7.22696e-05   2.19174e-07   1.00583e-06  -6.68283e-07  -2.59317e-06       5.36525       7.12941       7.95316       7.76162       8.00880       7.80178       7.10347       6.44584       5.48762       4.65889       3.81161       3.05610       2.35295       1.79518       1.35437      0.969674      0.694883      0.458289      0.299991      0.197498      0.120222     0.0737967     0.0444541     0.0240780     0.0138910    0.00712978    0.00364092    0.00183283   0.000890434   0.000389334   0.000184125   7.35121e-05   2.99886e-05   1.15638e-05   4.03671e-06   1.34166e-06
  22  21 4016.1584    1.3269  7.6237 11.0582 -0.0063  0.0927   0.0149   0.2617    0.0357   0.0000   430.7445       31.6284       8.39121       29.5512       2.55131       13.0886      -4.79697      -21.7823      -5.08963       13.4094     -0.419239       5.87979       3.42444       4.75510      -2.10674     -0.469958       1.75315      -1.10973    -0.0184902      0.198548     0.0969497    -0.0556971     0.0211712     0.0421033     0.0159085  -0.000718788   -0.00204069    0.00135903  -0.000144059   0.000125437  -0.000654678   4.51953e-05   5.30451e-05  -8.03976e-06   3.47341e-06   5.44955e-06       6.40120       8.58340       9.40610       9.75091       9.85762       9.35556       8.62235       7.62578       6.56125       5.60535       4.59801       3.61594       2.86424       2.12548       1.60315       1.15281      0.809747      0.550531      0.358258      0.234082      0.146128     0.0893316     0.0529516     0.0301196     0.0165839    0.00884820    0.00453840    0.00226790    0.00109080   0.000496466   0.000221490   9.21794e-05   3.66806e-05   1.41223e-05   4.82481e-06   1.64753e-06
  22  22 4160.9711    1.0454 10.0143 10.8953 -0.0025  0.1259   0.0129   0.3659    0.0318   0.0000   434.4448       17.1780       48.7190       8.36355     -0.537864      -3.32099     -0.657807       3.22265       1.87054     -0.770528      -4.52882      -2.63783       7.83513      -1.47854      -3.80731     -0.597762     -0.619050     -0.706349     -0.650468     -0.139132      0.297201      0.262043     0.0859283     -0.106287  -0.000266559     0.0242513  -0.000994858   -0.00376776   0.000809488   0.000281537  -0.000417328  -5.36695e-06  -4.45111e-05  -8.02335e-06  -1.83316e-05   4.42107e-07       8.75544       11.5268       12.6736       13.4507       13.2329       12.6171       11.7654       10.1812       8.95142       7.62972       6.30710       4.94383       3.84116       2.92356       2.18809       1.57870       1.10289      0.749112      0.496022      0.324677      0.199554      0.125567     0.0746165     0.0425904     0.0234774     0.0128113    0.00652895    0.00325722    0.00153299   0.000730387   0.000316698   0.000135251   5.22672e-05   2.04488e-05   6.90259e-06   2.31979e-06
  22  23 4305.9398    0.8539 10.9803 10.8000 -0.0070  0.1532   0.0117   0.4346    0.0290   0.0000   469.2937      -16.4740       14.8756       6.83780      -8.73147      -10.7467      -10.4578      -33.1658       6.20382       1.51636      -6.15969      -1.74949       2.12596     -0.402297      -1.28147       2.27151       1.32622      -1.61498     -0.567191      0.124501      0.145764     -0.145007    -0.0834888   0.000493364    -0.0607683    -0.0187706     0.0114140    0.00301673   -0.00131210   -0.00234877   0.000417816   0.000358686  -1.71652e-05  -7.77798e-06   1.15518e-05   3.64459e-06       10.4189       13.6197       15.3626       15.6543       15.4563       14.7799       13.8893       12.4118       10.8294       9.13467       7.56287       6.07346       4.73961       3.61646       2.64830       1.93203       1.34057      0.924729      0.612344      0.400244      0.247934      0.152198     0.0913820     0.0512814     0.0294036     0.0155008    0.00826456    0.00407639    0.00199281   0.000921117   0.000407348   0.000172016   6.70911e-05   2.57276e-05   8.74096e-06   2.90618e-06
  23   7 1969.6135    0.5513  0.4826 10.1966 -0.0002  0.0276   0.0183   0.0460    0.0477   0.0000   438.1221     -0.868484       21.9370      0.126568     -0.830907       1.93611      -1.18945     0.0838768      -3.63814      0.655846     -0.108909       1.44926      0.422509     0.0993145     -0.470928      0.101143      0.270580    -0.0391391     -0.139475     0.0729823   -0.00619076    -0.0213053    0.00646777    0.00367553    0.00532626    0.00139379   -0.00142381  -0.000351483  -0.000105520  -3.38721e-05  -6.00676e-05  -2.20303e-05  -7.39626e-06   1.59610e-06  -7.35898e-07  -8.80016e-07       1.60604       2.03092       2.39208       2.18337       2.63124       2.26898       2.09363       1.97269       1.70237       1.57034       1.20729       1.01289      0.792817      0.582721      0.432505      0.319429      0.233772      0.172972      0.108877     0.0648760     0.0458251     0.0308130     0.0159885     0.0115260    0.00518419    0.00313335    0.00182532   0.000836974   0.000502375   0.000210719   0.000114744   3.56111e-05   2.03243e-05   8.12863e-06   3.15524e-06   9.72216e-07
  23   9 2287.4742    1.1490  0.7223 11.0542 -0.0024  0.0214   0.0286   0.0532    0.0627   0.0000   437.4308      -1.36501       18.3102       3.57669      -3.46821     -0.976832      -1.62400     -0.255012       2.67034       1.73792     -0.858110       1.06496      0.105030     -0.320164      0.288252     0.0482829     0.0999670    -0.0130218      0.184334    -0.0899002    0.00953652    -0.0168526    -0.0114405    -0.0124389   -0.00263126   -0.00160872  -0.000380948   -0.00170928  -0.000336011  -0.000126651   6.77476e-05  -2.96941e-05  -1.16780e-05   5.90887e-07   9.58174e-07  -1.04240e-06       1.50190       1.91207       2.12083       2.06886       2.05236       2.03947       1.94224       1.75118       1.51472       1.29105       1.00885      0.800014      0.642226      0.502039      0.378953      0.288194      0.202854      0.138834     0.0925831     0.0580832     0.0366768     0.0221964     0.0135704    0.00751730    0.00444456    0.00228232    0.00130070   0.000632836   0.000330738   0.000159534   6.79580e-05   3.41933e-05   1.29680e-05   5.85760e-06   2.20022e-06   8.27010e-07
  23  11 2588.6768    2.1204  0.8217 12.1416 -0.0040  0.0240   0.0492   0.0535    0.0688   0.0000   437.1353      0.696737       17.3777      -2.66038      -1.00930     -0.479328      -3.93276     -0.438017       2.15058     -0.659677       1.06462     -0.404339      -1.09028      0.547803      0.365667     -0.332717     0.0620305      0.203829     0.0642776    -0.0823656    0.00150603     0.0292598    0.00226221    -0.0142405    0.00304734    0.00128194    0.00150374  -0.000494168   9.35739e-05   0.000258101  -4.71972e-05   5.06499e-05   6.66618e-06   1.08372e-05   1.86580e-06   2.36679e-07       1.67309       2.12070       2.15573       2.20420       2.54635       2.36013       2.19612       1.76791       1.62770       1.47327       1.21228      0.973772      0.696245      0.549424      0.423157      0.342300      0.236491      0.163782      0.101294     0.0608301     0.0444173     0.0270296     0.0184404     0.0105004    0.00579572    0.00322979    0.00154598   0.000802896   0.000394845   0.000177371   8.20645e-05   3.57614e-05   1.55402e-05   6.18782e-06   2.41173e-06   8.63918e-07
  23  12 2737.6261    2.6720  0.7527 12.6398 -0.0035  0.0228   0.0646   0.0482    0.0702   0.0000   441.3442     0.0624631       19.5604       4.73605      0.832640       1.87382      -3.81848      -1.88727     -0.897581      0.581297       1.09704     -0.742090     -0.828356     -0.486041      0.393951     -0.322952      0.469322    -0.0519252    -0.0583801     0.0736352    -0.0255419    -0.0467518     0.0203118    0.00732207    0.00612173    0.00466959    0.00102404  -0.000335729  -0.000141884  -3.55653e-05   0.000197052  -5.33249e-05  -2.10474e-05  -8.33173e-06  -6.94055e-07  -1.00339e-07       1.49617       2.00244       2.08516       2.30270       2.30219       1.94792       2.05900       1.73277       1.57641       1.30718       1.13109      0.924367      0.666391      0.565183      0.385999      0.296460      0.198249      0.141803     0.0983073     0.0602048     0.0399506     0.0241918     0.0155468    0.00833813    0.00488197    0.00278950    0.00141887   0.000814480   0.000359490   0.000185484   8.30651e-05   3.78304e-05   1.65825e-05   6.53067e-06   2.44076e-06   8.85012e-07
  23  13 2886.0797    3.3087  0.7243 13.1459 -0.0078  0.0203   0.0811   0.0504    0.0797   0.0000   439.1037       1.00922       13.9566       1.81538      0.721670       4.03534      -1.08949     -0.123086       1.87623      0.810736      0.731176       1.58592     -0.706707     -0.303234     -0.520935    -0.0599660     -0.177803      0.286417    -0.0797951    -0.0106220    -0.0143026    -0.0441238   -0.00158942    0.00975221    0.00304686  -0.000431392   -0.00131565   -0.00196234   0.000275259   2.97211e-05  -4.27555e-05  -1.76807e-05   8.55502e-06   8.55829e-06   7.89502e-08   6.18035e-07       1.49271       1.95842       2.15469       2.29276       2.22944       2.02791       1.95259       1.82068       1.46232       1.25856       1.04963      0.848711      0.642190      0.487587      0.367944      0.266257      0.178973      0.127748     0.0871898     0.0527966     0.0344388     0.0210081     0.0135496    0.00763634    0.00387424    0.00233660    0.00127163   0.000634158   0.000322916   0.000143680   7.12198e-05   3.41768e-05   1.41613e-05   5.69779e-06   2.24106e-06   7.52983e-07
  23  14 3033.4489    3.8931  0.7796 13.7096  0.0008  0.0232   0.0936   0.0542    0.0732   0.0000   438.2012       5.99120       18.0646       5.38155       1.67831      -5.43743      -1.61813      0.397315     -0.323287      -1.94737      0.993020      -2.08015     0.0897365      0.619327      0.603457      0.426302      0.274015     -0.369262     0.0599831     0.0295501   -0.00969277    -0.0219224    0.00226848    -0.0141702   0.000620782    0.00329226  -0.000965084  -0.000832086   7.42439e-05   0.000107236  -6.28370e-06  -1.11975e-06   6.16199e-07   4.01873e-06   1.05019e-07  -7.07209e-07       1.50793       2.15642       2.17867       2.33015       2.50789       2.12634       2.18832       1.68464       1.74072       1.33078       1.18071      0.892386      0.697692      0.561352      0.407009      0.291213      0.199002      0.141062     0.0956407     0.0644954     0.0382534     0.0253705     0.0143679    0.00882951    0.00500877    0.00280017    0.00158514   0.000758234   0.000397732   0.000178591   8.07409e-05   3.97617e-05   1.48090e-05   6.66927e-06   2.30909e-06   8.59019e-07
  23  15 3179.7080    3.7161  0.9856 13.7397 -0.0103  0.0262   0.0795   0.0640    0.0677   0.0000   440.1804       1.87655       19.0893     -0.217976      -5.11573      -2.95410       5.38494       1.65408      -2.99267      -1.90189      0.659571     -0.956328      0.604751      0.493379     -0.342585     -0.491610    -0.0937769      0.249402    -0.0346830    -0.0742522    -0.0945696    -0.0210007     0.0318899     0.0182325    0.00310841  -0.000481529  -0.000163378   0.000729229   0.000497541  -0.000175185  -6.69488e-05  -5.88986e-08   6.06369e-06   1.23927e-05   1.05553e-05  -2.53118e-06       1.72537       2.28504       2.53859       2.56149       2.61244       2.47661       2.39962       2.15905       1.75595       1.51001       1.32019      0.975142      0.805703      0.616113      0.459182      0.343329      0.242523      0.169879      0.112128     0.0748848     0.0477494     0.0292952     0.0175767     0.0105614    0.00569917    0.00328112    0.00166036   0.000890936   0.000426936   0.000203793   0.000100309   4.27162e-05   1.90775e-05   7.57643e-06   3.20264e-06   1.11737e-06
  23  16 3325.5712    3.2288  1.4715 13.2744 -0.0013  0.0340   0.0589   0.0806    0.0623   0.0000   438.4869       6.13560       13.7259      0.329477      -3.14462      -5.08086     -0.528324      -5.72703      -4.70666      -1.20119       1.27991       1.27441      0.762748     -0.934892     -0.356201     -0.157333      0.317466      0.507459     0.0858416    -0.0117728    -0.0430364     0.0110381   0.000807337    -0.0141193    0.00784457    0.00870790   -0.00345730   -0.00440363    0.00101345    0.00101245   0.000208646  -0.000107539  -3.42772e-05  -4.49956e-06   5.82659e-06  -1.77000e-06       2.21176       2.89748       3.35484       3.29817       3.35614       3.27701       2.95937       2.72348       2.31180       2.04278       1.68136       1.29708       1.07941      0.806145      0.617268      0.429515      0.305029      0.216813      0.145862     0.0975631     0.0615842     0.0383769     0.0228080     0.0131989    0.00802706    0.00437071    0.00231339    0.00128460   0.000592318   0.000318727   0.000127267   6.52564e-05   2.53173e-05   1.15721e-05   3.93126e-06   1.62787e-06
  23  17 3471.3529    2.7559  2.1410 12.7845 -0.0046  0.0389   0.0424   0.1004    0.0503   0.0000   436.2409       3.29810       2.72890       8.25001       9.42472      -2.73608      -2.96589       3.67853      -3.12628       2.47715       3.06542      0.234293       1.99352      -1.61602      0.448385      0.865600    -0.0607990    -0.0474371     -0.255697    -0.0433697     0.0189650     0.0264940    -0.0567540     0.0159654   0.000125111   -0.00820911    0.00600374   2.36866e-05  -3.91881e-05   9.46789e-05   2.15995e-05   0.000129874  -8.00833e-05  -1.37553e-05   8.51748e-07   2.65318e-07       2.63720       3.38584       3.73357       3.99230       3.99653       3.74517       3.46490       3.19022       2.80651       2.29130       1.96156       1.54924       1.25153      0.953692      0.696535      0.532245      0.361425      0.265771      0.167795      0.118569     0.0691114     0.0480706     0.0269478     0.0166928    0.00905491    0.00508982    0.00278373    0.00143437   0.000725436   0.000356715   0.000159519   7.63432e-05   2.99579e-05   1.27774e-05   4.55099e-06   1.70598e-06
  23  18 3616.6268    2.1902  3.1734 12.2848 -0.0040  0.0488   0.0289   0.1324    0.0410   0.0000   446.5140       19.8172       11.6470       6.07020       3.39185      -3.11037       3.14622     -0.882405     -0.773199      -2.61850      -4.04773       1.77544      0.689676       2.50098     0.0610509      -1.26160     -0.566754      0.245661      0.130771     0.0475058    -0.0911423    -0.0447916   -0.00818706     0.0293425    0.00425670    0.00395153  -0.000104907   -0.00367281  -6.04582e-05  -0.000149201   0.000213201   0.000144279  -1.62732e-05  -5.86770e-06  -8.02970e-06  -9.11757e-07       3.27063       4.29796       4.70348       4.90216       5.02016       4.67071       4.50333       3.91920       3.37271       2.94249       2.36436       1.95545       1.49044       1.15831      0.892474      0.646164      0.466345      0.312399      0.217928      0.142235     0.0908569     0.0558239     0.0346855     0.0202097     0.0116369    0.00652904    0.00340344    0.00178252   0.000874284   0.000423930   0.000199612   8.94403e-05   3.82537e-05   1.53257e-05   5.73967e-06   2.16026e-06
  23  19 3762.0705    1.8474  4.7465 11.7601 -0.0004  0.0626   0.0221   0.1759    0.0401   0.0000   451.3639       5.98105       14.0110      -9.94643       3.82974      0.126692      -2.43635       2.16442      0.611452       6.40051       5.80486       1.45023       2.25626       1.03057      0.538805     -0.167133      0.441683     -0.313496     -0.324506      0.150686     -0.124110    -0.0275618     0.0112733     0.0225876    -0.0304148   -0.00737556   3.73972e-05    0.00450388   -0.00139044   0.000550178   0.000159211  -9.01974e-05  -0.000103651  -2.37294e-05   1.65454e-05   8.22491e-07       4.16229       5.45656       6.02814       6.28507       6.39404       5.99608       5.56489       5.08872       4.39447       3.77090       3.09896       2.53986       1.95723       1.53141       1.12443      0.847205      0.600129      0.406391      0.278671      0.183777      0.116118     0.0740816     0.0442166     0.0261995     0.0151466    0.00841135    0.00442632    0.00231811    0.00117190   0.000570158   0.000259101   0.000119676   4.93866e-05   2.04395e-05   7.43827e-06   2.82871e-06
  23  20 3907.2196    1.5194  6.7723 11.2053 -0.0031  0.0787   0.0160   0.2226    0.0368   0.0000   430.3596       26.7726       29.3951      -4.09819      -4.51278     -0.867441      -18.6109     -0.418049       8.08521       5.93109      -5.18386      -5.14977       5.05113       2.63144       1.08782     -0.373165      0.747989      0.301784     -0.342991     -0.496373      0.257223     0.0975710     0.0417845    -0.0596670    -0.0229159    0.00474415    0.00306896   -0.00720235   -0.00235554  -0.000421896   0.000371837  -0.000244467  -8.07065e-05   1.59237e-05  -6.52599e-06  -8.68805e-07       5.23605       6.73355       7.62446       7.88645       7.91668       7.54915       7.07301       6.41116       5.47694       4.69600       3.90699       3.10631       2.52185       1.92436       1.40823       1.07586      0.729895      0.525896      0.353584      0.235795      0.150137     0.0932472     0.0564907     0.0332211     0.0189759     0.0105507    0.00566374    0.00297574    0.00146027   0.000730843   0.000327754   0.000153029   6.23621e-05   2.63994e-05   9.58878e-06   3.67957e-06
  23  21 4052.7208    1.2492  7.8944 11.0564 -0.0050  0.0952   0.0142   0.2671    0.0337   0.0000   422.0340       10.0354      0.408961       4.93852      -7.78982       2.83264      -12.2715      -2.90626       8.79310       4.46908      -3.53247      -3.93042      -2.62802     -0.553700     -0.516699      0.799368      0.666151     -0.965611     -0.562341    0.00867562      0.118637      0.108900    -0.0856605    -0.0178901    0.00533027    0.00976293    -0.0123770    0.00261670    0.00331070   0.000883244  -0.000298591   0.000140320  -1.91609e-05  -3.45861e-05  -1.32156e-05   4.48321e-06       6.33151       8.29964       9.42880       9.60074       9.60712       9.11982       8.47721       7.62761       6.79884       5.79489       4.84576       3.90571       3.06478       2.36042       1.75339       1.28968      0.916627      0.620466      0.433578      0.281440      0.177471      0.113154     0.0688026     0.0400056     0.0232878     0.0129397    0.00691296    0.00362142    0.00183629   0.000855348   0.000424560   0.000177210   8.24844e-05   3.09559e-05   1.19656e-05   4.43941e-06
  23  22 4197.6140    1.0138 10.9174 10.8733 -0.0028  0.1366   0.0123   0.3917    0.0302   0.0000   437.7158       4.53774       16.9534      -21.3641      -9.40984       8.43460      0.199462      -9.29444       7.27558       12.6800      -8.67557      -7.12510      -1.68359       5.73921       1.95741      -1.01060      0.182087      -1.04155     -0.411555     -0.400163     0.0413734    -0.0757328     0.0595520    -0.0175444    -0.0102148   -0.00211179    -0.0313878    0.00228595  -3.44589e-05   0.000345856   0.000103480   0.000241561   3.35966e-05  -6.54379e-05   1.33243e-05   9.91929e-06       8.81804       11.5099       12.8557       13.5232       13.1905       12.6928       12.0849       10.8549       9.50634       8.31883       6.76327       5.47682       4.38953       3.40636       2.51065       1.87911       1.32341      0.919772      0.632416      0.411972      0.266264      0.165808      0.100903     0.0604402     0.0338466     0.0192030     0.0103521    0.00540356    0.00268129    0.00130737   0.000609212   0.000272168   0.000115821   4.75929e-05   1.79066e-05   6.68016e-06
  23  23 4342.8227    0.8156 11.8504 10.7668 -0.0061  0.1641   0.0111   0.4703    0.0276   0.0000   438.6470       21.7739       50.6087       37.3584      -7.48289      -3.52911      -33.2574      -25.7308      -6.79527       9.85967      0.544671      -1.89252      -13.0062      -5.65596       2.00654     -0.843959      -3.61007      0.265486      0.972270    -0.0974770      0.282055      0.159951     0.0144895     -0.146768     -0.104207     0.0151766     0.0229840   -0.00731146   -0.00432773    0.00193031  -4.79913e-06  -0.000187776   0.000165781   0.000133337   1.99012e-05  -8.93532e-06       10.6104       13.9636       15.6646       16.3025       16.1659       15.6386       14.6099       13.2031       11.4259       9.85661       8.08580       6.65259       5.28210       4.00929       3.03219       2.23239       1.61085       1.11291      0.754431      0.504840      0.322617      0.203307      0.125003     0.0739046     0.0421081     0.0239441     0.0127665    0.00667979    0.00342203    0.00165772   0.000767092   0.000354115   0.000145993   5.98409e-05   2.20437e-05   8.15917e-06
  23  25 4632.5425    0.4784 14.7623 10.5205 -0.0148  0.3213   0.0080   0.7644    0.0211   0.0000   444.5229       60.9048      -25.2935      -58.1556       55.9261       38.0307      -31.3996      -44.3202      -3.16205       21.0883       43.0601       1.93158       12.8329      -9.69370       1.81323       1.63089       2.09844       2.33875      0.781408      -2.65176     -0.535719      0.568249      0.754842     -0.262100    -0.0714877     0.0723753  -0.000491871     0.0158876   -0.00724985   0.000641420    0.00233765  -0.000712309   0.000184817   0.000128858  -2.37215e-05  -4.55041e-06       20.0291       26.9468       30.0644       31.3918       31.2705       30.2012       28.0621       25.4156       22.3936       18.8850       16.0487       12.9239       10.1760       7.91296       5.99412       4.42305       3.15464       2.20846       1.50258       1.01184      0.657801      0.410402      0.252693      0.153836     0.0875747     0.0503437     0.0272880     0.0143916    0.00732988    0.00358268    0.00170070   0.000757218   0.000318783   0.000130214   4.57128e-05   1.66449e-05
  24   6 1826.3260    0.4095  0.3573  9.9409 -0.0094  0.0188   0.0149   0.0387    0.0383   0.0000   440.2867      -1.96030       19.8314      0.500180      -3.04668      -1.61873       1.21289       1.08149     -0.642737      -2.70009     -0.356117     -0.301075      0.204496     -0.133703      0.414741      0.265565     -0.103020    -0.0797275     0.0356594     0.0899625    -0.0204688    -0.0393304    -0.0119499    0.00925368    0.00750839   -0.00112918   -0.00140968    0.00126246   0.000668651   5.02990e-05  -0.000128294   4.19175e-05   3.08570e-06   5.34310e-06  -7.00662e-07  -1.35427e-06       1.08141       1.53957       1.46817       1.80733       1.56523       1.74767       1.47920       1.44796       1.16837       1.07052      0.816207      0.699156      0.583723      0.468776      0.307453      0.239463      0.165043      0.120708     0.0800539     0.0613026     0.0349703     0.0249523     0.0147441    0.00918406    0.00471451    0.00256166    0.00152695   0.000854287   0.000418684   0.000209350   0.000103871   5.07777e-05   2.04486e-05   9.24189e-06   3.44841e-06   1.69150e-06
  24   7 1993.5583    0.6017  0.4880 10.2586 -0.0069  0.0299   0.0186   0.0421    0.0472   0.0000   440.5816      0.496341       15.9149      -1.38177      -1.16313    -0.0164531      0.868718       4.39385     0.0686436      -3.12827     -0.761621       1.01561      0.469535     0.0513634    -0.0911872     -0.343190      0.282168     -0.268241     -0.123221    -0.0253623     0.0167395     0.0322497     0.0167829   -0.00420676   -0.00296259    0.00508610   -0.00203049  -0.000524615   0.000331857  -0.000168553  -0.000175923  -6.51255e-05   2.13473e-05   1.02122e-05  -6.17166e-06  -4.31779e-06       1.36595       2.49479       1.66259       2.84469       2.12807       2.79959       1.95407       2.51744       1.80419       1.76698       1.29980       1.08008       1.03607      0.698255      0.640111      0.367235      0.389115      0.190409      0.209128     0.0725657     0.0893783     0.0269039     0.0352183     0.0103420     0.0121789    0.00266185    0.00376618    0.00104538    0.00100123   0.000294553   0.000241076   6.64522e-05   4.51100e-05   1.24013e-05   7.30891e-06   2.03257e-06
  24   8 2156.7253    0.8814  0.6887 10.5012 -0.0021  0.0213   0.0217   0.0498    0.0579   0.0000   438.8520      0.324406       18.4356      0.544230      0.595606      -1.96272      0.811435       2.54800      0.313639      0.228639      0.353255      0.139275      -1.50112      0.595940     -0.858132      0.222606      0.107045    -0.0210030     -0.164493     0.0830375   -0.00995843   -0.00323692    -0.0111588   0.000260156    0.00314749    0.00339329   -0.00209244   -0.00164543   0.000429677   0.000393278   8.01649e-05   8.75784e-05  -3.90129e-05   2.70936e-05   1.11229e-05   1.96204e-07       1.35696       1.80868       2.01152       2.14372       2.24860       1.90283       1.87575       1.70529       1.51374       1.20375       1.05661      0.900555      0.687342      0.515251      0.378142      0.306189      0.207504      0.139192     0.0970025     0.0673650     0.0459369     0.0280569     0.0166874     0.0103617    0.00604862    0.00358059    0.00201203   0.000937975   0.000546088   0.000251563   0.000139856   6.27819e-05   3.05324e-05   1.27434e-05   4.85845e-06   1.89031e-06
  24   9 2314.3313    1.2294  0.7635 11.1274 -0.0047  0.0206   0.0284   0.0512    0.0605   0.0000   439.0462       1.47919       18.4495      0.123599      -4.73005    -0.0914262      0.443912      0.236794      0.596121      -2.34734    -0.0627216      -1.58222     -0.545362     -0.106171    -0.0616524    -0.0443142     -0.327046    -0.0203997    -0.0678800     -0.160461     0.0206869     0.0327696    0.00539448   -0.00901560   -0.00172684   -0.00428086    0.00152387  -0.000974375  -0.000811263  -9.15941e-05   1.15467e-05   2.18686e-05  -1.64101e-05  -1.04705e-05   8.47515e-06   3.82596e-06       1.32780       1.83376       1.91606       2.06776       1.99680       1.99635       1.77916       1.64709       1.39151       1.27431       1.05409      0.862484      0.678865      0.522889      0.388545      0.281785      0.207875      0.141570     0.0982046     0.0643704     0.0433608     0.0271209     0.0170596    0.00995063    0.00628909    0.00332087    0.00189329    0.00101424   0.000520394   0.000254575   0.000128372   5.98683e-05   2.61113e-05   1.14436e-05   4.82583e-06   1.87534e-06
  24  10 2467.0127    1.6606  0.8585 11.7442 -0.0102  0.0236   0.0370   0.0549    0.0753   0.0000   435.9924       2.15845       17.6132       3.10595      -3.04325      0.527179       1.43599      -1.50356      -3.52543       1.53173       1.81306     -0.726021      -1.30395      -1.61712      0.767361     0.0730288      0.318262     -0.176165     0.0171953      0.107785     0.0609311    -0.0102860     0.0297138   -0.00291876    0.00377314   0.000445884  -0.000158479   -0.00165181   0.000188708   0.000335493   0.000147370  -5.02963e-05  -1.69721e-05  -3.44936e-06   4.20068e-06  -3.34480e-06       1.54430       2.09062       2.12931       2.36198       2.39736       2.28645       2.11098       1.91555       1.62276       1.38103       1.10770      0.965761      0.782107      0.599206      0.424665      0.309272      0.227746      0.157015      0.115415     0.0753490     0.0505237     0.0327029     0.0199969     0.0119513    0.00664653    0.00381240    0.00207285    0.00110323   0.000594305   0.000300867   0.000146040   6.80959e-05   2.97364e-05   1.28270e-05   5.08806e-06   1.96363e-06
  24  11 2617.6355    2.0930  0.9024 12.3897 -0.0087  0.0238   0.0481   0.0631    0.0687   0.0000   439.3500       2.79666       18.2869      -2.94850       1.70528       1.39908      -4.34571       2.60622      -2.30110      -2.47843      -1.06973       1.14103       1.59169     -0.762053     -0.195225      0.798593     -0.674653     0.0656319      0.249554      0.119684    -0.0342757    -0.0342451    -0.0133663    -0.0189555    0.00412018    0.00698076   -0.00209840  -0.000416950    0.00171737  -0.000259803  -0.000270441   4.35112e-05   5.09400e-06  -1.69772e-05   8.59595e-06   5.76090e-07       1.53937       2.14586       2.19784       2.35975       2.36573       2.23022       2.07360       1.88877       1.65320       1.47075       1.22891      0.996376      0.802213      0.621227      0.454568      0.336679      0.232180      0.164660      0.111648     0.0802873     0.0507817     0.0328555     0.0196286     0.0114742    0.00720158    0.00393452    0.00225226    0.00117152   0.000605028   0.000310439   0.000142567   6.95839e-05   2.88432e-05   1.34011e-05   5.05469e-06   2.08671e-06
  24  12 2767.7059    2.7521  0.9340 12.7446 -0.0027  0.0242   0.0590   0.0599    0.0691   0.0000   436.6918       1.22950       13.4734      -3.98320      -3.38257      0.126711      0.656886     -0.598490       1.61596       2.38858       1.54686     -0.867034      -1.56177      0.308240     0.0188572     -0.551174     -0.251166    -0.0353740   0.000192330     -0.151784     0.0536713    -0.0335047   -0.00321030    0.00922016    0.00541944    0.00531935    0.00348160   0.000348483  -9.30724e-05   0.000303228  -0.000101461   5.11794e-05   3.80002e-05   1.22267e-05   4.52425e-06   2.12545e-06       1.50201       2.12796       2.16731       2.31132       2.41339       2.19598       2.13012       1.90971       1.61156       1.43512       1.17060      0.974248      0.769278      0.573311      0.457490      0.321501      0.229795      0.170198      0.109744     0.0792044     0.0489317     0.0318634     0.0200181     0.0113029    0.00710522    0.00388357    0.00208767    0.00121015   0.000563106   0.000294359   0.000146100   6.54171e-05   2.97797e-05   1.25317e-05   5.51817e-06   2.05772e-06
  24  13 2916.9490    3.3403  0.7816 13.3969 -0.0079  0.0211   0.0816   0.0540    0.0660   0.0000   438.0791       3.50092       12.7907      -2.48507      -4.50938       1.84746       4.27506      -2.59178      -2.92497      -1.21329       2.82704     -0.544244     -0.310577      0.638979     -0.519420      0.204908      0.346872      0.373453     0.0351892     0.0187429     0.0295547     0.0230495     0.0219594  -0.000954584    0.00375339    0.00161328  -3.48296e-05   -0.00135954   0.000565015  -0.000274284   3.45461e-05  -7.45070e-05   2.78903e-05   1.75388e-05  -8.48409e-06  -4.24019e-07       1.37242       1.80903       1.84915       2.08167       2.03575       1.89149       1.83865       1.73525       1.47834       1.23054       1.03244      0.852951      0.686807      0.538352      0.386837      0.294521      0.211937      0.152751      0.101188     0.0685003     0.0445220     0.0279611     0.0174730     0.0102629    0.00598049    0.00343066    0.00184156    0.00103843   0.000558718   0.000261451   0.000149340   5.99430e-05   3.04938e-05   1.14414e-05   5.34663e-06   1.78807e-06
  24  14 3065.0423    4.1409  0.7776 13.5716  0.0025  0.0219   0.0941   0.0499    0.0765   0.0000   440.2227       6.87406       15.4317      0.357648      -1.13335      0.311399       2.52204    -0.0828937    -0.0987947      0.770828       1.75802      0.488597      0.219963     -0.520571     0.0875689     -0.640583    -0.0295906     0.0283623    -0.0818511   -0.00963770     -0.115659     0.0268077     0.0244756    0.00204278    -0.0134412    0.00197031  -0.000789093  -0.000195570  -0.000425147   0.000129282  -0.000197967   2.85636e-05   3.77789e-05   1.07525e-05  -6.86137e-06  -1.83988e-06       1.49125       2.02228       1.94655       2.09154       2.11837       2.05482       1.99447       1.84806       1.54571       1.31461       1.08481      0.887953      0.710527      0.542618      0.421287      0.331368      0.233435      0.167241      0.108538     0.0755957     0.0490933     0.0300939     0.0184860     0.0106442    0.00663707    0.00361085    0.00201736    0.00100067   0.000525967   0.000283264   0.000128746   6.69146e-05   2.66494e-05   1.23885e-05   4.51979e-06   1.96276e-06
  24  15 3212.0313    3.7055  0.9892 13.7900 -0.0118  0.0271   0.0826   0.0645    0.0734   0.0000   437.4123       3.80308       15.8973      0.964137     -0.223334      0.934809       2.87954     -0.978870      -1.74784       1.16146      0.191330      0.904617     -0.477157      0.151281     0.0214731     -0.394970      0.436331      0.100410     0.0143476     0.0732477     0.0569418     0.0154194    -0.0276391   0.000200117    0.00142015    0.00743055    0.00336474  -0.000361801   9.20662e-05   0.000744382  -0.000211834  -2.39199e-05  -5.49282e-05  -1.92180e-05   1.42623e-06   1.03684e-06       1.76888       2.46213       2.47860       2.80088       2.71990       2.60040       2.50058       2.23893       1.91678       1.51755       1.39550       1.06329      0.913633      0.661812      0.523240      0.351596      0.266000      0.181993      0.134543     0.0859401     0.0590018     0.0375640     0.0225955     0.0136251    0.00746139    0.00474673    0.00229248    0.00135196   0.000665279   0.000369164   0.000168325   8.09010e-05   3.33705e-05   1.57707e-05   6.24862e-06   2.36041e-06
  24  16 3358.5289    3.3002  1.6016 13.1354 -0.0054  0.0331   0.0558   0.0843    0.0616   0.0000   437.6931       7.03465       13.3793       2.68414       3.52807      -4.37603       3.13843      -1.50895      -3.83343      0.744351     -0.391295     -0.107076      0.831106      0.505493     -0.334628     -0.301242     -0.576106      0.133132      0.109966     -0.108650    -0.0550221      0.127287    0.00423544    -0.0137595     0.0118509  -7.35738e-05    0.00441635   -0.00338676   -0.00180713   0.000220653  -6.10735e-05  -0.000176276   4.32323e-05  -5.98143e-06  -6.85835e-06  -2.83863e-06       2.07106       2.78483       2.90772       3.08133       3.13208       3.03896       2.88364       2.58752       2.26247       1.94745       1.63798       1.35646       1.03552      0.842568      0.623001      0.489522      0.336300      0.240365      0.170584      0.110566     0.0729488     0.0477240     0.0289687     0.0171195     0.0108369    0.00575492    0.00341703    0.00173886   0.000913922   0.000465805   0.000217800   0.000108111   4.45531e-05   2.09912e-05   7.97769e-06   3.24526e-06
  24  17 3504.9083    2.5986  2.4818 12.7208  0.0000  0.0420   0.0373   0.1093    0.0434   0.0000   438.4020       6.90803       4.24470       9.41161       5.76594      -7.86657       2.94680      -5.69111     -0.677753       2.71496       4.94400      -1.55138      0.855781     -0.651033     -0.970882     -0.377218      0.555669    -0.0905420     0.0955618      0.325320     0.0463942     -0.148221    -0.0593225     0.0259447    0.00587538   -0.00670819   -0.00189274  -2.85225e-05    0.00128005  -0.000370517  -0.000138239   0.000229055   1.69180e-05  -2.48053e-05  -2.16088e-06  -4.53682e-06       2.70626       3.65385       4.07548       4.17716       4.20503       4.06514       3.72844       3.38149       2.94160       2.61792       2.13729       1.75211       1.39563       1.07841      0.800759      0.608905      0.435462      0.309176      0.205924      0.140271     0.0899177     0.0577696     0.0364658     0.0222078     0.0125357    0.00758130    0.00388066    0.00222579    0.00112748   0.000548248   0.000284604   0.000124188   5.86845e-05   2.43974e-05   1.00211e-05   3.87289e-06
  24  18 3651.0297    2.1255  3.7970 12.0571 -0.0028  0.0527   0.0255   0.1402    0.0377   0.0000   436.5262       10.8226       11.5265      0.933271       4.73976      -8.97585      -1.17423      -1.00694      -1.45929       2.98846      0.128669      -8.00260     -0.636070       2.69903     -0.959052     -0.628335     -0.243646      0.355916     -0.211871     -0.286552    -0.0568588      0.132690     -0.134412    -0.0278469   0.000157362   -0.00829462   -0.00370728  -0.000409705   -0.00136381  -0.000899262   0.000845536  -0.000107603   4.75404e-05   8.29948e-05  -5.91630e-06  -1.40099e-05       3.38866       4.56517       4.91154       5.10754       5.19349       4.99137       4.52828       4.19887       3.75745       3.15834       2.73903       2.23889       1.74585       1.34546       1.03970      0.758493      0.550780      0.380823      0.262782      0.177125      0.116223     0.0732433     0.0460864     0.0274340     0.0162539    0.00932702    0.00504306    0.00275618    0.00137608   0.000710196   0.000339500   0.000159725   7.31666e-05   3.08712e-05   1.24768e-05   4.80508e-06
  24  19 3796.8947    1.7417  5.2275 11.5884 -0.0030  0.0656   0.0195   0.1768    0.0375   0.0000   424.9022       14.3040       23.1775      -1.17446      -3.44589       26.6442       9.22407      -4.07157      -6.77330       2.91673       3.67286      0.513278      0.123289       1.76105       2.48098      -2.15928     -0.992438     0.0485310      0.724273     0.0484021      0.108805    -0.0660894  -0.000833776     0.0184543    -0.0369162   0.000526526    -0.0112307   0.000698927   0.000689968  -0.000508746  -3.23678e-05   0.000114129  -0.000168113  -5.16028e-05   1.15224e-05   9.79056e-06       4.23505       5.61495       6.27958       6.33321       6.40581       6.34641       5.73156       5.31612       4.74942       3.93976       3.37373       2.71638       2.14825       1.72374       1.28319      0.968399      0.693576      0.489148      0.335246      0.229794      0.143743     0.0946472     0.0572558     0.0350221     0.0200807     0.0116601    0.00644713    0.00344998    0.00178133   0.000915089   0.000427771   0.000202122   9.39264e-05   3.98631e-05   1.56003e-05   6.31604e-06
  24  20 3942.5538    1.4335  7.0694 11.2185 -0.0029  0.0824   0.0154   0.2293    0.0342   0.0000   437.0506       13.1587       11.0024       6.83757       1.83838      -7.90213      -9.11781      -3.02251      -5.35157      -2.10158       4.63060       2.97821      -1.93145     -0.345220      0.942231      -1.45790     -0.761897     -0.103316     -0.177060     -0.133767     0.0391991      0.118449     0.0406540    -0.0676344    -0.0153908     0.0143158    0.00750999  -0.000843398  -0.000257572   -0.00148206  -0.000201171   8.37946e-05   0.000170777  -1.46111e-05   1.16305e-05   4.48732e-06       5.15707       6.98603       7.52205       8.17460       7.86611       7.99636       7.11699       6.63211       5.70574       5.01825       4.11411       3.42729       2.65741       2.11185       1.59265       1.18833      0.864491      0.614825      0.419883      0.279822      0.186749      0.116411     0.0747114     0.0449218     0.0263848     0.0149915    0.00838570    0.00444325    0.00235025    0.00116909   0.000569832   0.000266462   0.000119486   5.21982e-05   2.06067e-05   8.35616e-06
  24  21 4088.2785    1.1491  9.0644 11.0012 -0.0062  0.1105   0.0133   0.3037    0.0312   0.0000   436.9524       10.8008       38.6146       3.63596      -6.58337       9.65527      -18.1454      -1.05643       18.8129       4.30108       1.95098      -3.70367     -0.529606     -0.542368      -1.34128       1.81681     -0.904670      -1.37384      0.411247       1.15288     -0.215650     0.0127657     -0.159192  -0.000311887   0.000945661     0.0201817    -0.0270859   -0.00369067    0.00334863   6.64523e-05   -0.00211675   -0.00112830   0.000158760   0.000102268   2.98323e-05  -1.28150e-05       6.93649       9.14205       10.4101       10.4869       10.8045       10.4423       9.60306       8.64034       7.93670       6.65040       5.61817       4.54105       3.60431       2.85171       2.16635       1.63173       1.15193      0.831894      0.568579      0.381645      0.251137      0.157055     0.0997083     0.0602469     0.0350868     0.0205155     0.0113310    0.00622632    0.00318890    0.00162159   0.000768832   0.000375900   0.000162274   7.41745e-05   2.75042e-05   1.13108e-05
  24  22 4233.8166    0.9440 10.5272 10.9057 -0.0032  0.1344   0.0122   0.3910    0.0285   0.0000   451.0708      -1.07231       6.30481       28.3379       1.90162      -30.1323      -9.15003       14.3423       7.98410      -3.98073       2.07809      -4.26008      -4.54620      -2.57361      -1.75619       2.53114       1.91994     -0.902556      0.828513      0.295770    -0.0453353     -0.341289    -0.0623263    -0.0433889    -0.0221315    0.00888769    -0.0295560    -0.0108600    0.00212891    0.00139534   -0.00110687   0.000508452   0.000342421  -0.000206770  -2.43462e-05   2.44273e-05       8.48952       11.0340       12.5966       12.7654       12.9594       12.5560       11.6167       10.6233       9.35676       8.24007       6.84526       5.65987       4.46594       3.54523       2.63673       1.98141       1.42348       1.00718      0.693758      0.471954      0.305252      0.197286      0.123334     0.0749083     0.0437772     0.0257590     0.0140786    0.00767911    0.00397557    0.00204020   0.000982269   0.000462290   0.000212463   9.18313e-05   3.56622e-05   1.43073e-05
  24  24 4524.8803    0.5753 13.5517 10.6393 -0.0059  0.2346   0.0094   0.6464    0.0234   0.0000   403.7987       38.8979       22.0246      0.326918      -34.2456      -3.65913      -1.53492      -4.35222       13.5076      -8.51464      -5.83199      -14.5597       2.30508      0.793387       4.99852       2.95849      -4.33189       1.51347       2.09178     -0.870182     -0.881522     -0.209004      0.397411   6.82463e-05     0.0454751    -0.0421668    -0.0239306     0.0229587    0.00443937    0.00107245   0.000347478   -0.00178606  -3.75911e-05   0.000137199   6.62738e-05   1.59994e-05       14.3597       18.9972       21.4035       22.4219       22.6017       21.6674       20.5343       18.3878       16.1432       14.2310       11.6886       9.73588       7.78102       6.09053       4.59596       3.41480       2.51520       1.75991       1.23682      0.842705      0.550697      0.358841      0.227530      0.136138     0.0828980     0.0474608     0.0266024     0.0147356    0.00767213    0.00388960    0.00194792   0.000894713   0.000417875   0.000173966   6.87290e-05   2.63485e-05
  25   7 2016.9375    0.6196  0.5280 10.2993 -0.0059  0.0217   0.0170   0.0435    0.0476   0.0000   441.0115      0.149437       17.7058      -1.63171      -2.98152       2.59502       1.04319      -1.81654      -1.76218      0.307079       1.78740       1.20686     -0.566498     -0.763903     -0.260855      0.335660     0.0714065     0.0307799    -0.0397109     0.0574727     0.0236452    -0.0329768    -0.0461521    -0.0114155    0.00751739    0.00316834   -0.00547226   -0.00194399    0.00101476   0.000754072  -0.000135654  -0.000123382  -2.21077e-05   2.26926e-05   7.70018e-06  -2.16903e-06       1.41268       1.48796       1.81553       2.19726       2.10230       1.64483       1.98734       1.68655       1.38767       1.10162       1.16239      0.859311      0.621432      0.485734      0.463226      0.325422      0.186785      0.154223      0.120949     0.0732596     0.0464654     0.0281950     0.0225992     0.0119775    0.00738163    0.00432271    0.00249762    0.00137958   0.000761421   0.000480220   0.000193416   9.15639e-05   4.66918e-05   2.77578e-05   1.26945e-05   6.03187e-06
  25   8 2181.7403    0.8731  0.6551 10.7610 -0.0068  0.0228   0.0223   0.0457    0.0541   0.0000   439.3657       3.36819       15.1877      -1.52683      0.108475     -0.236275     -0.559398      0.675405      0.383998      -1.24875       1.91686     -0.451763     0.0262290    -0.0445646     -0.393092      0.696852      0.188731      0.213279     -0.219812     0.0667352   0.000399657    -0.0324082     0.0302619   -0.00103558   -0.00119482   0.000778486    0.00345655   -0.00101612   -0.00151943   0.000245211   0.000292415   0.000132891   2.25573e-05  -7.05720e-06  -8.99466e-06  -3.99846e-06       1.27982       1.83775       1.99406       2.12290       2.06040       2.08887       1.85903       1.79363       1.57766       1.21521       1.17132      0.842444      0.722198      0.556161      0.436861      0.314704      0.242453      0.171553      0.118733     0.0772177     0.0524137     0.0363139     0.0210622     0.0127550    0.00765489    0.00480941    0.00257215    0.00146516   0.000724449   0.000411801   0.000210143   0.000110680   4.60896e-05   2.15448e-05   9.58003e-06   4.56897e-06
  25   9 2340.5140    1.3137  0.7893 11.2998 -0.0030  0.0210   0.0296   0.0525    0.0620   0.0000   439.7269     -0.634275       15.7190       1.45156      -1.05100      0.783441     -0.167192     -0.771896     -0.445679      -1.18535      0.989690      0.511817      0.458982     -0.393355     -0.477155     0.0230494     0.0540709     0.0423955    -0.0526025     0.0525458    -0.0570287    -0.0280120     0.0143184    -0.0109327    -0.0127826   -0.00102129   -0.00266496   0.000988809   0.000152969  -0.000292785   0.000258471  -4.16161e-05  -2.13412e-05  -1.88447e-05  -3.41741e-06  -5.13776e-06       1.31596       1.80988       1.97950       2.09015       2.15335       1.94235       1.87038       1.67019       1.49020       1.29142       1.06327      0.870711      0.696739      0.550530      0.419844      0.307747      0.230459      0.156947      0.112515     0.0771072     0.0501383     0.0324659     0.0209129     0.0118159    0.00789182    0.00429225    0.00247740    0.00145269   0.000737191   0.000390618   0.000206989   9.14936e-05   4.83277e-05   2.00031e-05   8.91096e-06   3.68483e-06
  25  10 2494.3573    1.7162  0.8380 11.9299 -0.0015  0.0222   0.0372   0.0548    0.0626   0.0000   439.4189       3.43369       14.0147       1.67921      -3.01667      0.865694      -2.26165      0.641424    -0.0832882     -0.512421       1.82934      0.427882      -1.44520     -0.184185      0.522790      0.482159     0.0950558      0.154398      0.121231    -0.0532866    -0.0288468    -0.0721767    -0.0172562    -0.0100716     0.0201969   -0.00257650  -0.000868449   -0.00266957   0.000190217   2.11827e-05   7.29662e-06  -0.000158351   5.96050e-05   8.75441e-06   5.40025e-07   3.76892e-06       1.40641       1.76007       1.97820       1.99463       2.13553       2.01865       1.91525       1.73489       1.43174       1.41533       1.11309      0.925385      0.785511      0.553704      0.433542      0.351598      0.246808      0.176820      0.122117     0.0788208     0.0542204     0.0331876     0.0230235     0.0141012    0.00831368    0.00513654    0.00285009    0.00154394   0.000824650   0.000433981   0.000211152   0.000111817   4.69242e-05   2.45142e-05   9.87023e-06   4.05093e-06
  25  11 2646.2192    2.3293  0.8615 12.3121 -0.0084  0.0230   0.0500   0.0530    0.0763   0.0000   439.9492       3.03135       14.4366     -0.518214      -1.25812       3.40295     -0.677301       2.43050       2.34474     -0.424663      -1.43428       1.51408       1.42089    -0.0355460     -0.517443      0.583544     -0.328951     -0.131321     -0.141878      0.123138     0.0700227    -0.0364579   -0.00714604   -0.00436690    0.00677433    0.00349094   -0.00336970   -0.00143093   5.85829e-05   0.000717056  -0.000154529  -5.45028e-05  -8.00766e-05   1.43206e-05  -2.52470e-06   1.09122e-07       1.36894       1.96876       2.10246       2.18225       2.22300       1.95381       1.99296       1.69642       1.67453       1.37791       1.22802      0.970600      0.826941      0.634646      0.459369      0.358510      0.244286      0.185678      0.115019     0.0896486     0.0547456     0.0352571     0.0239922     0.0134823    0.00903243    0.00454657    0.00286057    0.00160154   0.000785483   0.000473427   0.000208535   0.000114275   4.96943e-05   2.44285e-05   9.28530e-06   3.94282e-06
  25  12 2797.3650    2.8103  0.8449 12.9237 -0.0046  0.0223   0.0628   0.0545    0.0631   0.0000   437.5746      -2.19818       17.6918       2.09928    -0.0382831      0.173770      0.703828      -1.29988      -2.56877      -1.12627     -0.812479      0.228830      0.402758       1.44629      -1.17807      0.320435     0.0981498      0.238271    -0.0436655     0.0870836    -0.0643638     0.0346332    -0.0115387    -0.0133787    0.00153049    0.00800125  -0.000560221   -0.00160983   -0.00106752  -0.000149818  -3.83064e-06   4.49679e-05  -4.01310e-06   3.64272e-05  -3.00980e-06   3.56514e-06       1.47461       2.00450       2.24382       2.38984       2.46693       2.30680       2.13833       1.90706       1.66479       1.35408       1.12909      0.923844      0.731677      0.570082      0.415759      0.323490      0.234303      0.164170      0.114503     0.0784985     0.0546282     0.0342613     0.0216380     0.0134530    0.00784276    0.00492553    0.00269221    0.00150240   0.000768174   0.000410340   0.000219389   0.000101982   4.98535e-05   2.34892e-05   9.67942e-06   3.98256e-06
  25  13 2947.4132    3.5516  0.7216 13.3307 -0.0064  0.0191   0.0819   0.0471    0.0621   0.0000   437.8995       5.34796       19.5905       1.00236      -5.69495      -1.25055      0.431280      -1.06460      0.803908      0.991900       1.82814     -0.376884     -0.718768     -0.151719      0.402455      0.113267     -0.232841     0.0346642    0.00283234     0.0293911    -0.0720615     0.0731029     0.0186784    0.00730749    0.00312260   0.000614039  -7.66131e-05    0.00275725   0.000269398  -0.000470837  -0.000290940   0.000130250   1.88418e-05  -2.03814e-05   3.74697e-06   6.03882e-06       1.20067       1.55135       1.72794       1.83113       1.83869       1.67749       1.58785       1.53872       1.30249       1.18453      0.974234      0.809575      0.650641      0.510974      0.390494      0.289877      0.215259      0.150782      0.103496     0.0714360     0.0454869     0.0308290     0.0183236     0.0119424    0.00687947    0.00412088    0.00228850    0.00129884   0.000705257   0.000362565   0.000186200   9.17410e-05   4.44376e-05   1.96063e-05   8.92363e-06   3.62601e-06
  25  14 3096.2453    3.8242  0.8751 13.6901 -0.0110  0.0229   0.0858   0.0580    0.0771   0.0000   439.4485       5.30184       13.6144       3.32655     -0.174028       2.38671       3.94460      0.205002      -1.31698      -2.94130      -1.33148     0.0185900     -0.631003     -0.227425     0.0663531    -0.0461830      0.161688     0.0439275   -0.00368544     -0.212466    0.00925865    -0.0364160    -0.0174121     0.0124134   -0.00549950   -0.00389292    0.00272582   0.000256640  -0.000595256   0.000320611   5.48501e-05  -8.13683e-06   5.25981e-05   3.02266e-05   1.20542e-05  -3.28218e-06       1.45814       1.88087       1.91610       2.25847       2.08285       2.07786       1.91223       1.82017       1.51284       1.41106       1.17463      0.948039      0.733395      0.590587      0.457148      0.347014      0.258176      0.176683      0.127853     0.0821682     0.0549278     0.0346923     0.0227753     0.0139336    0.00851819    0.00494761    0.00281669    0.00157310   0.000850366   0.000439981   0.000211747   0.000106514   4.86582e-05   2.25625e-05   1.00225e-05   4.32076e-06
  25  15 3243.9489    3.6023  1.1900 13.7630 -0.0086  0.0342   0.0735   0.0717    0.0780   0.0000   439.1744       3.28399       16.7895       1.56415      0.665631       9.20756       2.25600     -0.339143       3.11251      -1.59132       1.62122      0.516403      0.751864      0.364232     -0.258738    -0.0336652   -0.00315784      0.262360    -0.0348378     0.0340458     0.0886918    0.00252512    -0.0123738    0.00412416    0.00155126   0.000689379   0.000818996    0.00408080  -0.000682419   0.000357033  -0.000213835   0.000227909  -6.53130e-05  -2.17199e-05  -6.89145e-06  -8.06637e-08       2.48536       3.15508       2.97532       2.71334       3.17023       3.54692       3.56611       3.10492       2.28923       1.78317       1.53529       1.59060       1.39762       1.09226      0.758005      0.471954      0.325903      0.247938      0.211493      0.159204      0.115997     0.0763553     0.0466221     0.0262440     0.0150269    0.00775734    0.00427757    0.00217356    0.00110774   0.000586814   0.000304645   0.000143519   6.97275e-05   2.93853e-05   1.33705e-05   5.51840e-06
  25  16 3391.0543    3.1441  1.7210 13.0889 -0.0020  0.0344   0.0523   0.0856    0.0599   0.0000   438.6153       2.97206       11.2817       6.49210     -0.356650       1.55172      -2.91200      -2.96186      -6.69751       2.65788       2.13108      -3.06944      -1.82190       1.43764     0.0258696      0.597345      0.305427      0.378879     -0.123874      0.154708    -0.0292588    -0.0246432    -0.0689285     0.0104858    0.00152125    0.00801990    0.00363455   0.000148209   0.000318620   0.000454707  -0.000147745  -2.14023e-05  -7.70631e-05  -1.15050e-05  -1.19037e-06   2.38290e-06       2.02635       2.73314       2.95212       3.24888       3.18643       2.99919       2.81500       2.67593       2.27191       2.02360       1.72803       1.39231       1.14631      0.896421      0.673471      0.522214      0.362052      0.268363      0.182872      0.129827     0.0852080     0.0543714     0.0357828     0.0216709     0.0131860    0.00767921    0.00437033    0.00251448    0.00135666   0.000699387   0.000351904   0.000173382   8.16284e-05   3.70945e-05   1.57630e-05   6.80102e-06
  25  17 3538.1230    2.4760  2.6479 12.6099 -0.0013  0.0427   0.0342   0.1116    0.0434   0.0000   440.3180       1.60545       6.53502       14.1856       11.8095       2.99932      0.180164      -2.08234       1.61801     -0.110167     -0.586918     -0.729385      0.625496      0.952574      -1.03904     -0.623079      0.565860      0.296906    -0.0320530    -0.0820264     -0.115843    0.00932615    -0.0239615    -0.0909109    0.00517098    0.00781632   -0.00218073    0.00278134    0.00394737   0.000289076   0.000238117   0.000237381   2.38170e-05  -4.35109e-06  -3.75353e-06  -6.57948e-06       2.59012       3.58016       3.75704       4.15337       4.13206       3.99968       3.74492       3.37101       3.01735       2.49867       2.19747       1.73366       1.42906       1.08676      0.874666      0.644034      0.473374      0.337788      0.237250      0.166685      0.107904     0.0706761     0.0442939     0.0280744     0.0166356    0.00956806    0.00550346    0.00310037    0.00169608   0.000856147   0.000425723   0.000208728   0.000101215   4.46798e-05   2.02957e-05   8.21450e-06
  25  18 3684.8967    1.9598  3.7475 12.1097 -0.0046  0.0546   0.0239   0.1440    0.0363   0.0000   442.5746       1.51104       11.8326      0.353571      -1.58055      -5.60371      -7.81196      -3.27510       3.36129       2.35288     -0.489059     -0.983061      -1.03260     -0.169622      0.799176       2.12538      -2.04293     -0.979488      0.437535     -0.234992     -0.211830      0.102439     0.0386636    -0.0762362     0.0100878    0.00885702   -0.00710522   0.000994901  -0.000425259   -0.00178810   0.000337936  -4.86901e-05   8.99475e-05  -9.33287e-05  -3.68551e-05   9.77895e-06       3.24793       4.59277       4.89974       5.22377       5.22221       4.99033       4.60930       4.33159       3.75793       3.31966       2.80107       2.31701       1.84939       1.44545       1.11511      0.833149      0.613015      0.431585      0.302185      0.204524      0.141252     0.0871917     0.0581013     0.0350173     0.0214447     0.0125016    0.00737021    0.00394607    0.00217444    0.00111714   0.000576899   0.000277643   0.000130754   6.12608e-05   2.49443e-05   1.05276e-05
  25  19 3831.1865    1.6370  5.9874 11.4801 -0.0026  0.0691   0.0172   0.1928    0.0343   0.0000   427.5036       9.28941       12.3158       11.4799      -3.59203      -9.95663      -3.43492       10.8754       3.96130      -1.99268      -5.03893      -2.16200       2.50844       2.11538      -1.26043     -0.988316      0.385245      0.496872       1.29332      0.220658     -0.255592    -0.0752064     0.0585506    0.00573932    -0.0189395     0.0299856   -0.00139711    0.00181574   -0.00106946   -0.00172632   0.000238225    0.00109546  -0.000109787  -5.63932e-05  -1.96068e-05  -1.13871e-05       4.24758       5.58749       6.31205       6.56118       6.57009       6.39944       5.86295       5.32831       4.91589       4.20831       3.59569       2.97729       2.37493       1.90058       1.43681       1.05554      0.792798      0.550879      0.395926      0.263511      0.180008      0.115047     0.0743315     0.0458814     0.0276201     0.0163541    0.00925545    0.00514963    0.00283642    0.00145563   0.000745257   0.000369765   0.000172069   7.90636e-05   3.26700e-05   1.40445e-05
  25  20 3977.5243    1.3633  7.3778 11.2249 -0.0009  0.0832   0.0146   0.2419    0.0323   0.0000   426.0110       11.8817       6.31738       5.27284       13.4377      -26.0623      -5.68019     0.0913190       5.26718       7.28280       3.74467      -4.08750      -1.61441      -1.01116       1.84549      -2.19188     -0.636210     0.0466515     -0.305342    -0.0341406     -0.221601     0.0888553     0.0724436    -0.0173014    -0.0339898    0.00287570     0.0179474    0.00678698   0.000713608   -0.00134012   0.000774728   0.000269412  -0.000371187  -8.12570e-05   3.54625e-05  -3.29799e-05       5.12855       6.70898       7.65086       7.73577       7.92640       7.68151       7.12521       6.61260       5.84056       5.02256       4.27629       3.47941       2.89247       2.25707       1.71914       1.29974      0.936122      0.679657      0.480528      0.328296      0.221989      0.143332     0.0920654     0.0561894     0.0337714     0.0200418     0.0112522    0.00634023    0.00348098    0.00179215   0.000937343   0.000451267   0.000217871   9.70507e-05   4.11631e-05   1.72452e-05
  25  21 4123.8056    1.0708  9.3922 11.0544 -0.0047  0.1154   0.0131   0.3278    0.0299   0.0000   447.4787       2.43492       14.3257       23.1691      -9.33836       2.43964       12.4193       2.93965      -15.7183       4.70893       7.20444     -0.380444       3.16002      -3.92148       3.51142      -1.02793      0.525545     0.0707421     -0.484821    -0.0641206      0.414439     -0.507934     -0.234856      0.184905     0.0477019    -0.0334399   -0.00681469  -0.000745677   -0.00165949    0.00309271   0.000788293   -0.00112374  -0.000357389  -4.86675e-05   4.08712e-05   2.31306e-05       6.84559       9.15810       10.3066       10.5204       10.6675       10.4571       9.68058       9.00731       8.04414       6.87384       5.86890       4.85833       3.89177       3.10025       2.35476       1.82388       1.30848      0.965559      0.665787      0.458619      0.306488      0.200884      0.126820     0.0790779     0.0483313     0.0276719     0.0162999    0.00908766    0.00472879    0.00259710    0.00133289   0.000626323   0.000310106   0.000140844   5.69951e-05   2.40902e-05
  25  23 4415.8653    0.6764 11.9792 10.8128 -0.0094  0.1905   0.0109   0.5311    0.0251   0.0000   436.2652      -30.7567       38.1404       69.4976       28.0193      -74.9171      -8.59994       12.6718       11.9726      -18.7032       6.98865      -4.96323       8.79503      -17.7901      0.936029       1.87453     -0.702154     -0.686003      0.638782     -0.279195     -0.144838     -0.410490    -0.0898981      0.214543     0.0801127     0.0189966     0.0168804     0.0416541     0.0162994   -0.00140572   0.000293950  -0.000411399   -0.00146677  -0.000142528   0.000114630   8.24037e-05       11.0774       14.9514       16.5369       17.5569       17.6148       17.0411       16.0598       14.7256       13.1355       11.3375       9.66014       7.88967       6.47512       5.08746       3.93180       2.98265       2.18464       1.59789       1.11217      0.776561      0.512829      0.341305      0.217541      0.138194     0.0833211     0.0497554     0.0286252     0.0160903    0.00885101    0.00467034    0.00241776    0.00117933   0.000563108   0.000250419   0.000103200   4.28968e-05
  25  24 4561.8205    0.5135 13.3389 10.6885 -0.0185  0.2695   0.0092   0.6745    0.0218   0.0000   440.3855      -29.2479      -27.5228      -19.7604       29.5263       41.1919      -23.1633      -14.3791       5.37597       42.6194       2.24120       17.8342      -2.96341       7.18613      -10.9070      -7.80968    -0.0379554     -0.650925       1.61553     -0.385541      0.234025     0.0174234     -0.345307      0.177961      0.109571    -0.0576988   -0.00812326     0.0479215     0.0200377   0.000997292   0.000239006    0.00250485   0.000530005  -0.000389705  -3.08690e-05   0.000131711       16.3337       21.2407       23.9318       24.8331       25.3005       24.8570       23.1635       20.9188       18.7577       16.3518       13.6758       11.3532       9.20317       7.34021       5.51817       4.26917       3.17886       2.24276       1.60451       1.11627      0.737297      0.489290      0.314086      0.196929      0.121056     0.0716086     0.0411600     0.0234080     0.0128426    0.00669309    0.00349767    0.00171597   0.000812185   0.000374282   0.000144519   6.22648e-05
  26   6 1869.0427    0.4646  0.3272 10.0525 -0.0169  0.0172   0.0175   0.0324    0.0378   0.0000   439.3496      -1.48259       19.5355     -0.249679      -1.71708      -4.75719       1.69629      -1.74440      -1.17146     -0.868969     0.0861894     0.0972465     -0.581131     -0.619845      0.232822    -0.0374233     0.0976983      0.231445      0.175804     0.0161083     0.0380492     0.0403311    0.00617983    -0.0213204   4.34443e-05  -0.000116864   -0.00252846   0.000119897   0.000522374   0.000308792   8.32495e-05   5.09574e-05   6.21462e-05  -2.52144e-05   4.94613e-07   3.59540e-07       1.05284       1.28804       1.47007       1.70506       1.62463       1.63881       1.50445       1.37362       1.16093      0.988909      0.905313      0.652137      0.514680      0.433167      0.350399      0.250807      0.191273      0.131577      0.101684     0.0630518     0.0460175     0.0330192     0.0183036     0.0121055    0.00726159    0.00448771    0.00274633    0.00166234   0.000806721   0.000482616   0.000246594   0.000115875   5.78576e-05   2.71393e-05   1.24375e-05   5.39172e-06
  26   7 2039.7245    0.7006  0.5197 10.3084 -0.0093  0.0194   0.0191   0.0405    0.0480   0.0000   439.8632      0.738757       18.2943     -0.697793      -3.07335       2.57294      -1.50303     -0.361047     -0.620534      0.299364     -0.125922      0.838104     -0.651660      0.494970      0.561099     -0.182607     -0.302969      0.187595    -0.0758506   -0.00130878     0.0702831     0.0385307   -0.00119230    -0.0140382    0.00260305    0.00452256   -0.00374864    0.00250927   0.000540238   0.000134463   0.000157792  -7.88522e-05   3.47769e-05   3.83419e-05   1.04708e-05  -1.91827e-06       1.05940       1.48005       1.61762       1.57357       1.81702       1.55228       1.65114       1.38257       1.22412       1.11764      0.890658      0.816885      0.595589      0.515417      0.394305      0.299429      0.214274      0.146389      0.116563     0.0741707     0.0542661     0.0358216     0.0228111     0.0137979    0.00899451    0.00474671    0.00326044    0.00171990   0.000927761   0.000555919   0.000242018   0.000139181   6.47157e-05   2.95612e-05   1.31503e-05   6.21267e-06
  26   8 2206.0125    0.9799  0.6725 10.8494  0.0053  0.0203   0.0234   0.0482    0.0528   0.0000   439.8404      0.833780       16.7780       6.29870      -1.33297      0.442833      -4.09605      -1.83430      0.388841     -0.455158       2.79450     -0.158784      0.987144    -0.0324991     -0.747044      0.176833      0.512962    0.00986918     0.0175251     0.0461464   -0.00119156    -0.0974996    -0.0149924    -0.0177079    0.00849778    0.00337857  -0.000676472  -0.000128099   0.000301898  -0.000521646  -0.000644851   3.55366e-07  -2.77221e-05  -5.21638e-06   5.01646e-06   7.82486e-06       1.21691       1.52000       1.60754       1.79314       1.86783       1.65378       1.69166       1.52730       1.26871       1.22280      0.977966      0.840484      0.672382      0.524895      0.442834      0.309822      0.234597      0.163112      0.115125     0.0873410     0.0586723     0.0391890     0.0255957     0.0147639     0.0100789    0.00557022    0.00345426    0.00196929    0.00107275   0.000623059   0.000279500   0.000161443   7.12565e-05   3.63014e-05   1.59373e-05   7.06216e-06
[truncated: 1,602,660 more chars]
