# Supplementary material for: Global-Mode Analysis of Full-Disk Data from the Michelson Doppler Imager and the Helioseismic and Magnetic Imager
Source: Sol Phys. 2018 Jan 31;293(2):29. doi: 10.1007/s11207-017-1201-5 (PMC6566312; doi:10.1007/s11207-017-1201-5)
Supplement: Supplementary file 2 — (TAR 362.4 MB) [file 11207_2017_1201_MOESM2_ESM.tar › HMI/hmiv72d.6904.36]

   0  13 1957.4604    0.6301  0.4534 10.3275  0.0000  0.1025   0.1192   0.2501    0.4077   0.0000    -0.0000       0.00000       0.00000       0.00000       0.00000       0.00000       0.00000       0.00000       0.00000       0.00000       0.00000       0.00000       0.00000       0.00000       0.00000       0.00000       0.00000       0.00000       0.00000       0.00000       0.00000       0.00000       0.00000       0.00000       0.00000       0.00000       0.00000       0.00000       0.00000       0.00000       0.00000       0.00000       0.00000       0.00000       0.00000       0.00000       0.00000       0.00000       0.00000       0.00000       0.00000       0.00000       0.00000       0.00000       0.00000       0.00000       0.00000       0.00000       0.00000       0.00000       0.00000       0.00000       0.00000       0.00000       0.00000       0.00000       0.00000       0.00000       0.00000       0.00000       0.00000       0.00000       0.00000       0.00000       0.00000       0.00000       0.00000       0.00000       0.00000       0.00000       0.00000       0.00000
   0  14 2093.5560    0.9003  0.4973 10.0781  0.0000  0.1200   0.1681   0.2980    0.6848   0.0000    -0.0000       0.00000       0.00000       0.00000       0.00000       0.00000       0.00000       0.00000       0.00000       0.00000       0.00000       0.00000       0.00000       0.00000       0.00000       0.00000       0.00000       0.00000       0.00000       0.00000       0.00000       0.00000       0.00000       0.00000       0.00000       0.00000       0.00000       0.00000       0.00000       0.00000       0.00000       0.00000       0.00000       0.00000       0.00000       0.00000       0.00000       0.00000       0.00000       0.00000       0.00000       0.00000       0.00000       0.00000       0.00000       0.00000       0.00000       0.00000       0.00000       0.00000       0.00000       0.00000       0.00000       0.00000       0.00000       0.00000       0.00000       0.00000       0.00000       0.00000       0.00000       0.00000       0.00000       0.00000       0.00000       0.00000       0.00000       0.00000       0.00000       0.00000       0.00000       0.00000
   0  15 2228.7534    0.9970  0.7478 10.7285  0.0000  0.1301   0.1675   0.5147    0.7992   0.0000    -0.0000       0.00000       0.00000       0.00000       0.00000       0.00000       0.00000       0.00000       0.00000       0.00000       0.00000       0.00000       0.00000       0.00000       0.00000       0.00000       0.00000       0.00000       0.00000       0.00000       0.00000       0.00000       0.00000       0.00000       0.00000       0.00000       0.00000       0.00000       0.00000       0.00000       0.00000       0.00000       0.00000       0.00000       0.00000       0.00000       0.00000       0.00000       0.00000       0.00000       0.00000       0.00000       0.00000       0.00000       0.00000       0.00000       0.00000       0.00000       0.00000       0.00000       0.00000       0.00000       0.00000       0.00000       0.00000       0.00000       0.00000       0.00000       0.00000       0.00000       0.00000       0.00000       0.00000       0.00000       0.00000       0.00000       0.00000       0.00000       0.00000       0.00000       0.00000       0.00000
   0  18 2629.6445    2.4693  0.7850  6.7892  0.0000  0.1003   0.3743   0.4597  175.6449   0.0000    -0.0000       0.00000       0.00000       0.00000       0.00000       0.00000       0.00000       0.00000       0.00000       0.00000       0.00000       0.00000       0.00000       0.00000       0.00000       0.00000       0.00000       0.00000       0.00000       0.00000       0.00000       0.00000       0.00000       0.00000       0.00000       0.00000       0.00000       0.00000       0.00000       0.00000       0.00000       0.00000       0.00000       0.00000       0.00000       0.00000       0.00000       0.00000       0.00000       0.00000       0.00000       0.00000       0.00000       0.00000       0.00000       0.00000       0.00000       0.00000       0.00000       0.00000       0.00000       0.00000       0.00000       0.00000       0.00000       0.00000       0.00000       0.00000       0.00000       0.00000       0.00000       0.00000       0.00000       0.00000       0.00000       0.00000       0.00000       0.00000       0.00000       0.00000       0.00000       0.00000
   0  22 3168.7372    4.1836  1.2149  7.1290  0.0000  0.1972   0.8035   0.7700  760.5964   0.0000    -0.0000       0.00000       0.00000       0.00000       0.00000       0.00000       0.00000       0.00000       0.00000       0.00000       0.00000       0.00000       0.00000       0.00000       0.00000       0.00000       0.00000       0.00000       0.00000       0.00000       0.00000       0.00000       0.00000       0.00000       0.00000       0.00000       0.00000       0.00000       0.00000       0.00000       0.00000       0.00000       0.00000       0.00000       0.00000       0.00000       0.00000       0.00000       0.00000       0.00000       0.00000       0.00000       0.00000       0.00000       0.00000       0.00000       0.00000       0.00000       0.00000       0.00000       0.00000       0.00000       0.00000       0.00000       0.00000       0.00000       0.00000       0.00000       0.00000       0.00000       0.00000       0.00000       0.00000       0.00000       0.00000       0.00000       0.00000       0.00000       0.00000       0.00000       0.00000       0.00000
   1  12 1884.9468    0.4569  0.6450 10.0133  0.0000  0.0813   0.0489   0.2659    0.2370   0.0000   467.6756      -12.0308       0.00000       0.00000       0.00000       0.00000       0.00000       0.00000       0.00000       0.00000       0.00000       0.00000       0.00000       0.00000       0.00000       0.00000       0.00000       0.00000       0.00000       0.00000       0.00000       0.00000       0.00000       0.00000       0.00000       0.00000       0.00000       0.00000       0.00000       0.00000       0.00000       0.00000       0.00000       0.00000       0.00000       0.00000       103.281       53.6891       0.00000       0.00000       0.00000       0.00000       0.00000       0.00000       0.00000       0.00000       0.00000       0.00000       0.00000       0.00000       0.00000       0.00000       0.00000       0.00000       0.00000       0.00000       0.00000       0.00000       0.00000       0.00000       0.00000       0.00000       0.00000       0.00000       0.00000       0.00000       0.00000       0.00000       0.00000       0.00000       0.00000       0.00000
   1  13 2020.6952    0.6297  0.3740 10.1044  0.0000  0.0781   0.0765   0.1212    0.2468   0.0000   390.3839      -23.6925       0.00000       0.00000       0.00000       0.00000       0.00000       0.00000       0.00000       0.00000       0.00000       0.00000       0.00000       0.00000       0.00000       0.00000       0.00000       0.00000       0.00000       0.00000       0.00000       0.00000       0.00000       0.00000       0.00000       0.00000       0.00000       0.00000       0.00000       0.00000       0.00000       0.00000       0.00000       0.00000       0.00000       0.00000       103.648       44.4714       0.00000       0.00000       0.00000       0.00000       0.00000       0.00000       0.00000       0.00000       0.00000       0.00000       0.00000       0.00000       0.00000       0.00000       0.00000       0.00000       0.00000       0.00000       0.00000       0.00000       0.00000       0.00000       0.00000       0.00000       0.00000       0.00000       0.00000       0.00000       0.00000       0.00000       0.00000       0.00000       0.00000       0.00000
   1  14 2156.8514    0.8192  0.3190 10.6289  0.0000  0.0692   0.1134   0.1402    0.2436   0.0000   502.0700       51.5388       0.00000       0.00000       0.00000       0.00000       0.00000       0.00000       0.00000       0.00000       0.00000       0.00000       0.00000       0.00000       0.00000       0.00000       0.00000       0.00000       0.00000       0.00000       0.00000       0.00000       0.00000       0.00000       0.00000       0.00000       0.00000       0.00000       0.00000       0.00000       0.00000       0.00000       0.00000       0.00000       0.00000       0.00000       77.6426       44.1560       0.00000       0.00000       0.00000       0.00000       0.00000       0.00000       0.00000       0.00000       0.00000       0.00000       0.00000       0.00000       0.00000       0.00000       0.00000       0.00000       0.00000       0.00000       0.00000       0.00000       0.00000       0.00000       0.00000       0.00000       0.00000       0.00000       0.00000       0.00000       0.00000       0.00000       0.00000       0.00000       0.00000       0.00000
   1  15 2291.9466    1.1699  0.9698 10.3653  0.0000  0.1031   0.1028   0.2608    0.9262   0.0000   427.3928      -70.1336       0.00000       0.00000       0.00000       0.00000       0.00000       0.00000       0.00000       0.00000       0.00000       0.00000       0.00000       0.00000       0.00000       0.00000       0.00000       0.00000       0.00000       0.00000       0.00000       0.00000       0.00000       0.00000       0.00000       0.00000       0.00000       0.00000       0.00000       0.00000       0.00000       0.00000       0.00000       0.00000       0.00000       0.00000       90.8601       86.1642       0.00000       0.00000       0.00000       0.00000       0.00000       0.00000       0.00000       0.00000       0.00000       0.00000       0.00000       0.00000       0.00000       0.00000       0.00000       0.00000       0.00000       0.00000       0.00000       0.00000       0.00000       0.00000       0.00000       0.00000       0.00000       0.00000       0.00000       0.00000       0.00000       0.00000       0.00000       0.00000       0.00000       0.00000
   1  17 2559.1994    1.9106  1.2169  4.6734  0.0000  0.0844   0.1429   0.3075  798.5990   0.0000   438.1969       40.5341       0.00000       0.00000       0.00000       0.00000       0.00000       0.00000       0.00000       0.00000       0.00000       0.00000       0.00000       0.00000       0.00000       0.00000       0.00000       0.00000       0.00000       0.00000       0.00000       0.00000       0.00000       0.00000       0.00000       0.00000       0.00000       0.00000       0.00000       0.00000       0.00000       0.00000       0.00000       0.00000       0.00000       0.00000       109.701       54.9657       0.00000       0.00000       0.00000       0.00000       0.00000       0.00000       0.00000       0.00000       0.00000       0.00000       0.00000       0.00000       0.00000       0.00000       0.00000       0.00000       0.00000       0.00000       0.00000       0.00000       0.00000       0.00000       0.00000       0.00000       0.00000       0.00000       0.00000       0.00000       0.00000       0.00000       0.00000       0.00000       0.00000       0.00000
   1  18 2693.4171    2.2515  1.0274  8.4432  0.0000  0.0936   0.1806   0.2352   23.9989   0.0000   545.2151       76.4976       0.00000       0.00000       0.00000       0.00000       0.00000       0.00000       0.00000       0.00000       0.00000       0.00000       0.00000       0.00000       0.00000       0.00000       0.00000       0.00000       0.00000       0.00000       0.00000       0.00000       0.00000       0.00000       0.00000       0.00000       0.00000       0.00000       0.00000       0.00000       0.00000       0.00000       0.00000       0.00000       0.00000       0.00000       118.984       64.0866       0.00000       0.00000       0.00000       0.00000       0.00000       0.00000       0.00000       0.00000       0.00000       0.00000       0.00000       0.00000       0.00000       0.00000       0.00000       0.00000       0.00000       0.00000       0.00000       0.00000       0.00000       0.00000       0.00000       0.00000       0.00000       0.00000       0.00000       0.00000       0.00000       0.00000       0.00000       0.00000       0.00000       0.00000
   1  20 2963.3758    3.5354  1.1014 10.6591 -0.0061  0.0844   0.2720   0.3607    8.1147   0.0000   442.1326       89.8636       0.00000       0.00000       0.00000       0.00000       0.00000       0.00000       0.00000       0.00000       0.00000       0.00000       0.00000       0.00000       0.00000       0.00000       0.00000       0.00000       0.00000       0.00000       0.00000       0.00000       0.00000       0.00000       0.00000       0.00000       0.00000       0.00000       0.00000       0.00000       0.00000       0.00000       0.00000       0.00000       0.00000       0.00000       102.119       54.7996       0.00000       0.00000       0.00000       0.00000       0.00000       0.00000       0.00000       0.00000       0.00000       0.00000       0.00000       0.00000       0.00000       0.00000       0.00000       0.00000       0.00000       0.00000       0.00000       0.00000       0.00000       0.00000       0.00000       0.00000       0.00000       0.00000       0.00000       0.00000       0.00000       0.00000       0.00000       0.00000       0.00000       0.00000
   1  23 3368.5686    3.3276  1.8079 11.1352  0.0000  0.1154   0.2406   0.4349    3.6733   0.0000   347.1562       150.662       0.00000       0.00000       0.00000       0.00000       0.00000       0.00000       0.00000       0.00000       0.00000       0.00000       0.00000       0.00000       0.00000       0.00000       0.00000       0.00000       0.00000       0.00000       0.00000       0.00000       0.00000       0.00000       0.00000       0.00000       0.00000       0.00000       0.00000       0.00000       0.00000       0.00000       0.00000       0.00000       0.00000       0.00000       137.180       81.8001       0.00000       0.00000       0.00000       0.00000       0.00000       0.00000       0.00000       0.00000       0.00000       0.00000       0.00000       0.00000       0.00000       0.00000       0.00000       0.00000       0.00000       0.00000       0.00000       0.00000       0.00000       0.00000       0.00000       0.00000       0.00000       0.00000       0.00000       0.00000       0.00000       0.00000       0.00000       0.00000       0.00000       0.00000
   1  24 3504.6644    2.9928  3.0861  3.2099  0.0000  0.1507   0.1587   0.5485 1000.0000   0.0000   596.3405       60.0929       0.00000       0.00000       0.00000       0.00000       0.00000       0.00000       0.00000       0.00000       0.00000       0.00000       0.00000       0.00000       0.00000       0.00000       0.00000       0.00000       0.00000       0.00000       0.00000       0.00000       0.00000       0.00000       0.00000       0.00000       0.00000       0.00000       0.00000       0.00000       0.00000       0.00000       0.00000       0.00000       0.00000       0.00000       186.960       108.720       0.00000       0.00000       0.00000       0.00000       0.00000       0.00000       0.00000       0.00000       0.00000       0.00000       0.00000       0.00000       0.00000       0.00000       0.00000       0.00000       0.00000       0.00000       0.00000       0.00000       0.00000       0.00000       0.00000       0.00000       0.00000       0.00000       0.00000       0.00000       0.00000       0.00000       0.00000       0.00000       0.00000       0.00000
   1  25 3640.6071    2.3568  3.8237 10.2226  0.0000  0.1857   0.1247   0.6415    2.1634   0.0000   258.8695      -42.2017       0.00000       0.00000       0.00000       0.00000       0.00000       0.00000       0.00000       0.00000       0.00000       0.00000       0.00000       0.00000       0.00000       0.00000       0.00000       0.00000       0.00000       0.00000       0.00000       0.00000       0.00000       0.00000       0.00000       0.00000       0.00000       0.00000       0.00000       0.00000       0.00000       0.00000       0.00000       0.00000       0.00000       0.00000       227.229       132.323       0.00000       0.00000       0.00000       0.00000       0.00000       0.00000       0.00000       0.00000       0.00000       0.00000       0.00000       0.00000       0.00000       0.00000       0.00000       0.00000       0.00000       0.00000       0.00000       0.00000       0.00000       0.00000       0.00000       0.00000       0.00000       0.00000       0.00000       0.00000       0.00000       0.00000       0.00000       0.00000       0.00000       0.00000
   2  11 1810.3275    0.3497  0.2813 10.0505  0.0000  0.0491   0.0430   0.1274    0.1149   0.0000   475.4720       38.8137       34.2052      -6.06315       0.00000       0.00000       0.00000       0.00000       0.00000       0.00000       0.00000       0.00000       0.00000       0.00000       0.00000       0.00000       0.00000       0.00000       0.00000       0.00000       0.00000       0.00000       0.00000       0.00000       0.00000       0.00000       0.00000       0.00000       0.00000       0.00000       0.00000       0.00000       0.00000       0.00000       0.00000       0.00000       27.0652       27.7939       16.8259       7.35084       0.00000       0.00000       0.00000       0.00000       0.00000       0.00000       0.00000       0.00000       0.00000       0.00000       0.00000       0.00000       0.00000       0.00000       0.00000       0.00000       0.00000       0.00000       0.00000       0.00000       0.00000       0.00000       0.00000       0.00000       0.00000       0.00000       0.00000       0.00000       0.00000       0.00000       0.00000       0.00000
   2  13 2082.1384    0.7080  0.3320 10.5714  0.0000  0.0481   0.0683   0.0922    0.1573   0.0000   393.7888      -9.51305       22.8695       5.90978       0.00000       0.00000       0.00000       0.00000       0.00000       0.00000       0.00000       0.00000       0.00000       0.00000       0.00000       0.00000       0.00000       0.00000       0.00000       0.00000       0.00000       0.00000       0.00000       0.00000       0.00000       0.00000       0.00000       0.00000       0.00000       0.00000       0.00000       0.00000       0.00000       0.00000       0.00000       0.00000       23.4867       28.5627       15.1221       8.01996       0.00000       0.00000       0.00000       0.00000       0.00000       0.00000       0.00000       0.00000       0.00000       0.00000       0.00000       0.00000       0.00000       0.00000       0.00000       0.00000       0.00000       0.00000       0.00000       0.00000       0.00000       0.00000       0.00000       0.00000       0.00000       0.00000       0.00000       0.00000       0.00000       0.00000       0.00000       0.00000
   2  15 2352.2194    1.2574  0.9275 10.0225  0.0000  0.0659   0.0756   0.1931    0.8660   0.0000   393.4922       31.4245       10.9407       7.01328       0.00000       0.00000       0.00000       0.00000       0.00000       0.00000       0.00000       0.00000       0.00000       0.00000       0.00000       0.00000       0.00000       0.00000       0.00000       0.00000       0.00000       0.00000       0.00000       0.00000       0.00000       0.00000       0.00000       0.00000       0.00000       0.00000       0.00000       0.00000       0.00000       0.00000       0.00000       0.00000       42.2066       42.6278       20.9076       10.2104       0.00000       0.00000       0.00000       0.00000       0.00000       0.00000       0.00000       0.00000       0.00000       0.00000       0.00000       0.00000       0.00000       0.00000       0.00000       0.00000       0.00000       0.00000       0.00000       0.00000       0.00000       0.00000       0.00000       0.00000       0.00000       0.00000       0.00000       0.00000       0.00000       0.00000       0.00000       0.00000
   2  16 2485.9184    1.6275  1.0048 11.0632  0.0000  0.0732   0.0987   0.2085    0.6293   0.0000   435.5207     -0.813385      -41.3928      0.395147       0.00000       0.00000       0.00000       0.00000       0.00000       0.00000       0.00000       0.00000       0.00000       0.00000       0.00000       0.00000       0.00000       0.00000       0.00000       0.00000       0.00000       0.00000       0.00000       0.00000       0.00000       0.00000       0.00000       0.00000       0.00000       0.00000       0.00000       0.00000       0.00000       0.00000       0.00000       0.00000       42.1420       43.3013       25.6593       11.8954       0.00000       0.00000       0.00000       0.00000       0.00000       0.00000       0.00000       0.00000       0.00000       0.00000       0.00000       0.00000       0.00000       0.00000       0.00000       0.00000       0.00000       0.00000       0.00000       0.00000       0.00000       0.00000       0.00000       0.00000       0.00000       0.00000       0.00000       0.00000       0.00000       0.00000       0.00000       0.00000
   2  18 2754.4984    2.9275  1.1446  5.4850  0.0000  0.0671   0.1695   0.1930  428.5779   0.0000   432.1310       25.6650       10.5520       3.08100       0.00000       0.00000       0.00000       0.00000       0.00000       0.00000       0.00000       0.00000       0.00000       0.00000       0.00000       0.00000       0.00000       0.00000       0.00000       0.00000       0.00000       0.00000       0.00000       0.00000       0.00000       0.00000       0.00000       0.00000       0.00000       0.00000       0.00000       0.00000       0.00000       0.00000       0.00000       0.00000       48.5285       39.1844       25.4320       8.70339       0.00000       0.00000       0.00000       0.00000       0.00000       0.00000       0.00000       0.00000       0.00000       0.00000       0.00000       0.00000       0.00000       0.00000       0.00000       0.00000       0.00000       0.00000       0.00000       0.00000       0.00000       0.00000       0.00000       0.00000       0.00000       0.00000       0.00000       0.00000       0.00000       0.00000       0.00000       0.00000
   2  20 3024.9243    3.8795  0.8360 12.3197  0.0000  0.0659   0.2502   0.1542    0.9004   0.0000   469.6795       12.0830       38.4307       1.63829       0.00000       0.00000       0.00000       0.00000       0.00000       0.00000       0.00000       0.00000       0.00000       0.00000       0.00000       0.00000       0.00000       0.00000       0.00000       0.00000       0.00000       0.00000       0.00000       0.00000       0.00000       0.00000       0.00000       0.00000       0.00000       0.00000       0.00000       0.00000       0.00000       0.00000       0.00000       0.00000       53.7969       43.2264       20.7798       7.17699       0.00000       0.00000       0.00000       0.00000       0.00000       0.00000       0.00000       0.00000       0.00000       0.00000       0.00000       0.00000       0.00000       0.00000       0.00000       0.00000       0.00000       0.00000       0.00000       0.00000       0.00000       0.00000       0.00000       0.00000       0.00000       0.00000       0.00000       0.00000       0.00000       0.00000       0.00000       0.00000
   2  21 3159.9279    4.0606  1.1416 -0.8964  0.0000  0.0634   0.2221   0.2211 1000.0000   0.0000   467.0072       92.9209       9.24217      -11.2682       0.00000       0.00000       0.00000       0.00000       0.00000       0.00000       0.00000       0.00000       0.00000       0.00000       0.00000       0.00000       0.00000       0.00000       0.00000       0.00000       0.00000       0.00000       0.00000       0.00000       0.00000       0.00000       0.00000       0.00000       0.00000       0.00000       0.00000       0.00000       0.00000       0.00000       0.00000       0.00000       40.3590       40.3953       19.1295       9.75093       0.00000       0.00000       0.00000       0.00000       0.00000       0.00000       0.00000       0.00000       0.00000       0.00000       0.00000       0.00000       0.00000       0.00000       0.00000       0.00000       0.00000       0.00000       0.00000       0.00000       0.00000       0.00000       0.00000       0.00000       0.00000       0.00000       0.00000       0.00000       0.00000       0.00000       0.00000       0.00000
   2  24 3566.8584    2.5747  3.2363 10.7607  0.0000  0.1277   0.0973   0.3584    0.8747   0.0000   398.7086      -23.6422      -31.5528      -1.00272       0.00000       0.00000       0.00000       0.00000       0.00000       0.00000       0.00000       0.00000       0.00000       0.00000       0.00000       0.00000       0.00000       0.00000       0.00000       0.00000       0.00000       0.00000       0.00000       0.00000       0.00000       0.00000       0.00000       0.00000       0.00000       0.00000       0.00000       0.00000       0.00000       0.00000       0.00000       0.00000       89.4911       75.2747       47.3967       17.0713       0.00000       0.00000       0.00000       0.00000       0.00000       0.00000       0.00000       0.00000       0.00000       0.00000       0.00000       0.00000       0.00000       0.00000       0.00000       0.00000       0.00000       0.00000       0.00000       0.00000       0.00000       0.00000       0.00000       0.00000       0.00000       0.00000       0.00000       0.00000       0.00000       0.00000       0.00000       0.00000
   3  11 1865.1593    0.3797  0.5193 10.0563  0.0000  0.0581   0.0297   0.1323    0.1317   0.0000   416.1761      -44.3004      -1.54672      -19.1892       2.76512      -1.47196       0.00000       0.00000       0.00000       0.00000       0.00000       0.00000       0.00000       0.00000       0.00000       0.00000       0.00000       0.00000       0.00000       0.00000       0.00000       0.00000       0.00000       0.00000       0.00000       0.00000       0.00000       0.00000       0.00000       0.00000       0.00000       0.00000       0.00000       0.00000       0.00000       0.00000       23.6838       27.5247       20.5412       9.98300       6.59902       2.00229       0.00000       0.00000       0.00000       0.00000       0.00000       0.00000       0.00000       0.00000       0.00000       0.00000       0.00000       0.00000       0.00000       0.00000       0.00000       0.00000       0.00000       0.00000       0.00000       0.00000       0.00000       0.00000       0.00000       0.00000       0.00000       0.00000       0.00000       0.00000       0.00000       0.00000
   3  12 2001.1695    0.5584  0.5550 10.1655  0.0000  0.0587   0.0427   0.1242    0.2021   0.0000   428.8406       5.17244      -10.2411       21.1277     -0.684819     -0.536556       0.00000       0.00000       0.00000       0.00000       0.00000       0.00000       0.00000       0.00000       0.00000       0.00000       0.00000       0.00000       0.00000       0.00000       0.00000       0.00000       0.00000       0.00000       0.00000       0.00000       0.00000       0.00000       0.00000       0.00000       0.00000       0.00000       0.00000       0.00000       0.00000       0.00000       28.0995       23.1498       20.5536       13.5722       5.58633       1.38669       0.00000       0.00000       0.00000       0.00000       0.00000       0.00000       0.00000       0.00000       0.00000       0.00000       0.00000       0.00000       0.00000       0.00000       0.00000       0.00000       0.00000       0.00000       0.00000       0.00000       0.00000       0.00000       0.00000       0.00000       0.00000       0.00000       0.00000       0.00000       0.00000       0.00000
   3  13 2137.6645    0.7489  0.6903 10.1225  0.0000  0.0633   0.0479   0.1227    0.2548   0.0000   421.1218       23.6539       22.4333       2.61811      -5.79973      -1.92191       0.00000       0.00000       0.00000       0.00000       0.00000       0.00000       0.00000       0.00000       0.00000       0.00000       0.00000       0.00000       0.00000       0.00000       0.00000       0.00000       0.00000       0.00000       0.00000       0.00000       0.00000       0.00000       0.00000       0.00000       0.00000       0.00000       0.00000       0.00000       0.00000       0.00000       38.6570       36.9104       24.5755       11.3012       4.93489       1.29960       0.00000       0.00000       0.00000       0.00000       0.00000       0.00000       0.00000       0.00000       0.00000       0.00000       0.00000       0.00000       0.00000       0.00000       0.00000       0.00000       0.00000       0.00000       0.00000       0.00000       0.00000       0.00000       0.00000       0.00000       0.00000       0.00000       0.00000       0.00000       0.00000       0.00000
   3  14 2273.3882    1.1060  0.8023 10.3428  0.0000  0.0547   0.0615   0.1269    0.3994   0.0000   443.2380      -5.63065      0.384397       2.40272       5.21289     -0.700819       0.00000       0.00000       0.00000       0.00000       0.00000       0.00000       0.00000       0.00000       0.00000       0.00000       0.00000       0.00000       0.00000       0.00000       0.00000       0.00000       0.00000       0.00000       0.00000       0.00000       0.00000       0.00000       0.00000       0.00000       0.00000       0.00000       0.00000       0.00000       0.00000       0.00000       24.4023       25.1876       18.7392       10.5733       5.35430       1.70913       0.00000       0.00000       0.00000       0.00000       0.00000       0.00000       0.00000       0.00000       0.00000       0.00000       0.00000       0.00000       0.00000       0.00000       0.00000       0.00000       0.00000       0.00000       0.00000       0.00000       0.00000       0.00000       0.00000       0.00000       0.00000       0.00000       0.00000       0.00000       0.00000       0.00000
   3  15 2407.5300    1.5291  0.9004  9.9351  0.0000  0.0567   0.0770   0.1289    0.8602   0.0000   435.5963      -19.1007       9.62492       12.1621      -1.18498      -1.03968       0.00000       0.00000       0.00000       0.00000       0.00000       0.00000       0.00000       0.00000       0.00000       0.00000       0.00000       0.00000       0.00000       0.00000       0.00000       0.00000       0.00000       0.00000       0.00000       0.00000       0.00000       0.00000       0.00000       0.00000       0.00000       0.00000       0.00000       0.00000       0.00000       0.00000       27.1254       23.5994       20.9294       13.3667       6.06734       1.65201       0.00000       0.00000       0.00000       0.00000       0.00000       0.00000       0.00000       0.00000       0.00000       0.00000       0.00000       0.00000       0.00000       0.00000       0.00000       0.00000       0.00000       0.00000       0.00000       0.00000       0.00000       0.00000       0.00000       0.00000       0.00000       0.00000       0.00000       0.00000       0.00000       0.00000
   3  16 2541.6521    1.8861  1.2988  3.4124  0.0000  0.0690   0.0854   0.1712  774.7896   0.0000   431.1026      -17.9297      -34.7187      -4.65295       1.85846      -1.72702       0.00000       0.00000       0.00000       0.00000       0.00000       0.00000       0.00000       0.00000       0.00000       0.00000       0.00000       0.00000       0.00000       0.00000       0.00000       0.00000       0.00000       0.00000       0.00000       0.00000       0.00000       0.00000       0.00000       0.00000       0.00000       0.00000       0.00000       0.00000       0.00000       0.00000       38.4282       34.1031       25.0579       14.6853       5.64605       1.53354       0.00000       0.00000       0.00000       0.00000       0.00000       0.00000       0.00000       0.00000       0.00000       0.00000       0.00000       0.00000       0.00000       0.00000       0.00000       0.00000       0.00000       0.00000       0.00000       0.00000       0.00000       0.00000       0.00000       0.00000       0.00000       0.00000       0.00000       0.00000       0.00000       0.00000
   3  17 2676.2205    2.4824  1.0903  3.2079  0.0000  0.0756   0.1188   0.1551 1000.0000   0.0000   420.8356       11.2980      -2.79714       12.5190      -2.79869      -2.83986       0.00000       0.00000       0.00000       0.00000       0.00000       0.00000       0.00000       0.00000       0.00000       0.00000       0.00000       0.00000       0.00000       0.00000       0.00000       0.00000       0.00000       0.00000       0.00000       0.00000       0.00000       0.00000       0.00000       0.00000       0.00000       0.00000       0.00000       0.00000       0.00000       0.00000       47.8923       46.4634       27.1088       13.9925       4.82578       1.86775       0.00000       0.00000       0.00000       0.00000       0.00000       0.00000       0.00000       0.00000       0.00000       0.00000       0.00000       0.00000       0.00000       0.00000       0.00000       0.00000       0.00000       0.00000       0.00000       0.00000       0.00000       0.00000       0.00000       0.00000       0.00000       0.00000       0.00000       0.00000       0.00000       0.00000
   3  18 2811.3773    3.0134  0.8428 10.9346  0.0000  0.0430   0.1569   0.1372    1.2839   0.0000   420.0118       38.7641       30.4847       3.35095      0.730538     -0.638370       0.00000       0.00000       0.00000       0.00000       0.00000       0.00000       0.00000       0.00000       0.00000       0.00000       0.00000       0.00000       0.00000       0.00000       0.00000       0.00000       0.00000       0.00000       0.00000       0.00000       0.00000       0.00000       0.00000       0.00000       0.00000       0.00000       0.00000       0.00000       0.00000       0.00000       22.8516       20.9157       15.7135       9.27797       4.02401       1.14809       0.00000       0.00000       0.00000       0.00000       0.00000       0.00000       0.00000       0.00000       0.00000       0.00000       0.00000       0.00000       0.00000       0.00000       0.00000       0.00000       0.00000       0.00000       0.00000       0.00000       0.00000       0.00000       0.00000       0.00000       0.00000       0.00000       0.00000       0.00000       0.00000       0.00000
   3  19 2947.1230    3.8523  0.8951  7.8684  0.0000  0.0540   0.1816   0.1193   37.6485   0.0000   462.9665       33.0120       5.24758      -13.4397      -7.00438      0.135770       0.00000       0.00000       0.00000       0.00000       0.00000       0.00000       0.00000       0.00000       0.00000       0.00000       0.00000       0.00000       0.00000       0.00000       0.00000       0.00000       0.00000       0.00000       0.00000       0.00000       0.00000       0.00000       0.00000       0.00000       0.00000       0.00000       0.00000       0.00000       0.00000       0.00000       25.1935       26.0153       20.1801       9.24987       5.80137       1.63038       0.00000       0.00000       0.00000       0.00000       0.00000       0.00000       0.00000       0.00000       0.00000       0.00000       0.00000       0.00000       0.00000       0.00000       0.00000       0.00000       0.00000       0.00000       0.00000       0.00000       0.00000       0.00000       0.00000       0.00000       0.00000       0.00000       0.00000       0.00000       0.00000       0.00000
   3  20 3082.4691    4.1967  1.1599 10.9371  0.0000  0.0739   0.1990   0.1710    3.6318   0.0000   470.3947       52.5703       5.42727      -2.61024      -8.63061      -3.11202       0.00000       0.00000       0.00000       0.00000       0.00000       0.00000       0.00000       0.00000       0.00000       0.00000       0.00000       0.00000       0.00000       0.00000       0.00000       0.00000       0.00000       0.00000       0.00000       0.00000       0.00000       0.00000       0.00000       0.00000       0.00000       0.00000       0.00000       0.00000       0.00000       0.00000       29.4139       33.8023       27.1742       12.1613       8.56068       2.46031       0.00000       0.00000       0.00000       0.00000       0.00000       0.00000       0.00000       0.00000       0.00000       0.00000       0.00000       0.00000       0.00000       0.00000       0.00000       0.00000       0.00000       0.00000       0.00000       0.00000       0.00000       0.00000       0.00000       0.00000       0.00000       0.00000       0.00000       0.00000       0.00000       0.00000
   3  21 3217.8815    3.5559  0.9979 13.5806  0.0000  0.0597   0.1959   0.1956    0.3024   0.0000   445.8557       25.8526      -12.0556       11.6211       2.51940     -0.782236       0.00000       0.00000       0.00000       0.00000       0.00000       0.00000       0.00000       0.00000       0.00000       0.00000       0.00000       0.00000       0.00000       0.00000       0.00000       0.00000       0.00000       0.00000       0.00000       0.00000       0.00000       0.00000       0.00000       0.00000       0.00000       0.00000       0.00000       0.00000       0.00000       0.00000       27.5171       28.3370       21.3325       13.7061       5.93815       1.94688       0.00000       0.00000       0.00000       0.00000       0.00000       0.00000       0.00000       0.00000       0.00000       0.00000       0.00000       0.00000       0.00000       0.00000       0.00000       0.00000       0.00000       0.00000       0.00000       0.00000       0.00000       0.00000       0.00000       0.00000       0.00000       0.00000       0.00000       0.00000       0.00000       0.00000
   3  22 3353.4972    3.4325  2.0916  9.5451  0.0000  0.0758   0.1177   0.2156    3.8585   0.0000   426.5857       44.8660      -45.0571      -22.9384       8.67186    -0.0918881       0.00000       0.00000       0.00000       0.00000       0.00000       0.00000       0.00000       0.00000       0.00000       0.00000       0.00000       0.00000       0.00000       0.00000       0.00000       0.00000       0.00000       0.00000       0.00000       0.00000       0.00000       0.00000       0.00000       0.00000       0.00000       0.00000       0.00000       0.00000       0.00000       0.00000       40.0373       36.6239       28.1408       16.2184       7.37372       2.03561       0.00000       0.00000       0.00000       0.00000       0.00000       0.00000       0.00000       0.00000       0.00000       0.00000       0.00000       0.00000       0.00000       0.00000       0.00000       0.00000       0.00000       0.00000       0.00000       0.00000       0.00000       0.00000       0.00000       0.00000       0.00000       0.00000       0.00000       0.00000       0.00000       0.00000
   3  23 3489.5557    3.0498  2.9536  4.3264  0.0000  0.0898   0.0870   0.2500  369.9947   0.0000   506.6936      -27.7125       68.9994       1.19537       5.31738      -2.96525       0.00000       0.00000       0.00000       0.00000       0.00000       0.00000       0.00000       0.00000       0.00000       0.00000       0.00000       0.00000       0.00000       0.00000       0.00000       0.00000       0.00000       0.00000       0.00000       0.00000       0.00000       0.00000       0.00000       0.00000       0.00000       0.00000       0.00000       0.00000       0.00000       0.00000       46.3343       44.0246       32.6366       19.1030       8.51565       2.53421       0.00000       0.00000       0.00000       0.00000       0.00000       0.00000       0.00000       0.00000       0.00000       0.00000       0.00000       0.00000       0.00000       0.00000       0.00000       0.00000       0.00000       0.00000       0.00000       0.00000       0.00000       0.00000       0.00000       0.00000       0.00000       0.00000       0.00000       0.00000       0.00000       0.00000
   3  24 3626.1206    2.3811  4.1711 10.3299  0.0000  0.1138   0.0612   0.3336    0.4718   0.0000   402.3700       36.2878       22.3583      -23.4716       16.4008      -2.08602       0.00000       0.00000       0.00000       0.00000       0.00000       0.00000       0.00000       0.00000       0.00000       0.00000       0.00000       0.00000       0.00000       0.00000       0.00000       0.00000       0.00000       0.00000       0.00000       0.00000       0.00000       0.00000       0.00000       0.00000       0.00000       0.00000       0.00000       0.00000       0.00000       0.00000       55.2545       52.7043       41.4577       24.3730       11.4813       3.32507       0.00000       0.00000       0.00000       0.00000       0.00000       0.00000       0.00000       0.00000       0.00000       0.00000       0.00000       0.00000       0.00000       0.00000       0.00000       0.00000       0.00000       0.00000       0.00000       0.00000       0.00000       0.00000       0.00000       0.00000       0.00000       0.00000       0.00000       0.00000       0.00000       0.00000
   3  25 3762.7113    2.0314  5.6436 10.1467  0.0000  0.1433   0.0482   0.4088    0.3826   0.0000   408.9171      -10.1043      -16.3998       26.9749       18.8812    -0.0410101       0.00000       0.00000       0.00000       0.00000       0.00000       0.00000       0.00000       0.00000       0.00000       0.00000       0.00000       0.00000       0.00000       0.00000       0.00000       0.00000       0.00000       0.00000       0.00000       0.00000       0.00000       0.00000       0.00000       0.00000       0.00000       0.00000       0.00000       0.00000       0.00000       0.00000       68.4248       68.7421       49.8345       31.4511       13.5426       4.46507       0.00000       0.00000       0.00000       0.00000       0.00000       0.00000       0.00000       0.00000       0.00000       0.00000       0.00000       0.00000       0.00000       0.00000       0.00000       0.00000       0.00000       0.00000       0.00000       0.00000       0.00000       0.00000       0.00000       0.00000       0.00000       0.00000       0.00000       0.00000       0.00000       0.00000
   4  10 1778.0739    0.3003  0.2547 10.2142  0.0070  0.0631   0.0349   0.0706    0.0797   0.0000   449.4739      -20.7874      -7.86776       8.82670       5.46565       1.67610      -1.45848    -0.0226879       0.00000       0.00000       0.00000       0.00000       0.00000       0.00000       0.00000       0.00000       0.00000       0.00000       0.00000       0.00000       0.00000       0.00000       0.00000       0.00000       0.00000       0.00000       0.00000       0.00000       0.00000       0.00000       0.00000       0.00000       0.00000       0.00000       0.00000       0.00000       13.5659       22.4935       16.7806       11.4156       9.08460       3.08477       1.93039      0.540659       0.00000       0.00000       0.00000       0.00000       0.00000       0.00000       0.00000       0.00000       0.00000       0.00000       0.00000       0.00000       0.00000       0.00000       0.00000       0.00000       0.00000       0.00000       0.00000       0.00000       0.00000       0.00000       0.00000       0.00000       0.00000       0.00000       0.00000       0.00000
   4  11 1914.7442    0.4847  0.2356 10.1491  0.0096  0.0276   0.0477   0.0628    0.0895   0.0000   426.9721      -18.9577       15.2721     0.0224556       5.84556       2.38858     -0.260357      0.357463       0.00000       0.00000       0.00000       0.00000       0.00000       0.00000       0.00000       0.00000       0.00000       0.00000       0.00000       0.00000       0.00000       0.00000       0.00000       0.00000       0.00000       0.00000       0.00000       0.00000       0.00000       0.00000       0.00000       0.00000       0.00000       0.00000       0.00000       0.00000       10.4358       9.68627       9.54390       6.24979       3.66172       2.15665      0.773748      0.182366       0.00000       0.00000       0.00000       0.00000       0.00000       0.00000       0.00000       0.00000       0.00000       0.00000       0.00000       0.00000       0.00000       0.00000       0.00000       0.00000       0.00000       0.00000       0.00000       0.00000       0.00000       0.00000       0.00000       0.00000       0.00000       0.00000       0.00000       0.00000
   4  13 2188.3719    0.9156  0.7697  9.7797  0.0045  0.0454   0.0474   0.1218    0.3921   0.0000   447.2832      -14.0253      -22.7246       6.25053       15.3847     -0.744033      -1.32122    0.00295384       0.00000       0.00000       0.00000       0.00000       0.00000       0.00000       0.00000       0.00000       0.00000       0.00000       0.00000       0.00000       0.00000       0.00000       0.00000       0.00000       0.00000       0.00000       0.00000       0.00000       0.00000       0.00000       0.00000       0.00000       0.00000       0.00000       0.00000       0.00000       15.9916       16.6662       14.2541       9.75607       6.19883       2.82450       1.19128      0.292290       0.00000       0.00000       0.00000       0.00000       0.00000       0.00000       0.00000       0.00000       0.00000       0.00000       0.00000       0.00000       0.00000       0.00000       0.00000       0.00000       0.00000       0.00000       0.00000       0.00000       0.00000       0.00000       0.00000       0.00000       0.00000       0.00000       0.00000       0.00000
   4  14 2324.1081    1.3250  0.8163  8.3237  0.0079  0.0486   0.0693   0.1266    2.5968   0.0000   462.0159      -20.9287       14.3365      -20.7530       4.44748      -4.03454       2.79820      0.460117       0.00000       0.00000       0.00000       0.00000       0.00000       0.00000       0.00000       0.00000       0.00000       0.00000       0.00000       0.00000       0.00000       0.00000       0.00000       0.00000       0.00000       0.00000       0.00000       0.00000       0.00000       0.00000       0.00000       0.00000       0.00000       0.00000       0.00000       0.00000       16.7347       18.6366       14.6776       11.3118       7.12938       3.11088       1.30207      0.371782       0.00000       0.00000       0.00000       0.00000       0.00000       0.00000       0.00000       0.00000       0.00000       0.00000       0.00000       0.00000       0.00000       0.00000       0.00000       0.00000       0.00000       0.00000       0.00000       0.00000       0.00000       0.00000       0.00000       0.00000       0.00000       0.00000       0.00000       0.00000
   4  15 2458.5439    1.7044  0.8353  9.1163  0.0037  0.0515   0.0922   0.1305    2.8662   0.0000   499.7960       18.4405      -12.7207      -10.6431      -1.42748      0.297871       2.57452     -0.701859       0.00000       0.00000       0.00000       0.00000       0.00000       0.00000       0.00000       0.00000       0.00000       0.00000       0.00000       0.00000       0.00000       0.00000       0.00000       0.00000       0.00000       0.00000       0.00000       0.00000       0.00000       0.00000       0.00000       0.00000       0.00000       0.00000       0.00000       0.00000       18.5432       19.3208       16.6787       12.2579       6.65409       3.80229       1.34779      0.382650       0.00000       0.00000       0.00000       0.00000       0.00000       0.00000       0.00000       0.00000       0.00000       0.00000       0.00000       0.00000       0.00000       0.00000       0.00000       0.00000       0.00000       0.00000       0.00000       0.00000       0.00000       0.00000       0.00000       0.00000       0.00000       0.00000       0.00000       0.00000
   4  17 2728.4494    2.5390  0.8356 11.6289  0.0040  0.0494   0.1202   0.1106    0.5617   0.0000   447.2372      -4.03135       12.6717      -15.4618      -4.46398       1.92865      0.394551      0.272162       0.00000       0.00000       0.00000       0.00000       0.00000       0.00000       0.00000       0.00000       0.00000       0.00000       0.00000       0.00000       0.00000       0.00000       0.00000       0.00000       0.00000       0.00000       0.00000       0.00000       0.00000       0.00000       0.00000       0.00000       0.00000       0.00000       0.00000       0.00000       18.0505       21.4334       14.9825       11.8841       6.31400       3.18920       1.09149      0.378064       0.00000       0.00000       0.00000       0.00000       0.00000       0.00000       0.00000       0.00000       0.00000       0.00000       0.00000       0.00000       0.00000       0.00000       0.00000       0.00000       0.00000       0.00000       0.00000       0.00000       0.00000       0.00000       0.00000       0.00000       0.00000       0.00000       0.00000       0.00000
   4  18 2864.2945    3.2418  1.0263 11.6640  0.0009  0.0453   0.1436   0.1532    0.8476   0.0000   434.8060       24.0130       7.10607       11.6528     0.0311714     -0.638099    -0.0868527     -0.201150       0.00000       0.00000       0.00000       0.00000       0.00000       0.00000       0.00000       0.00000       0.00000       0.00000       0.00000       0.00000       0.00000       0.00000       0.00000       0.00000       0.00000       0.00000       0.00000       0.00000       0.00000       0.00000       0.00000       0.00000       0.00000       0.00000       0.00000       0.00000       18.1874       19.1040       15.5761       10.8616       6.21687       3.10653       1.13070      0.284748       0.00000       0.00000       0.00000       0.00000       0.00000       0.00000       0.00000       0.00000       0.00000       0.00000       0.00000       0.00000       0.00000       0.00000       0.00000       0.00000       0.00000       0.00000       0.00000       0.00000       0.00000       0.00000       0.00000       0.00000       0.00000       0.00000       0.00000       0.00000
   4  20 3136.0526    4.0367  1.0609  4.2021  0.0000  0.0661   0.1719   0.1187 1000.0000   0.0000   400.6864       8.45803      -11.5637      -2.99553       9.81788      -6.41688       0.00000       0.00000       0.00000       0.00000       0.00000       0.00000       0.00000       0.00000       0.00000       0.00000       0.00000       0.00000       0.00000       0.00000       0.00000       0.00000       0.00000       0.00000       0.00000       0.00000       0.00000       0.00000       0.00000       0.00000       0.00000       0.00000       0.00000       0.00000       0.00000       0.00000       23.1173       25.2030       23.9364       12.9029       8.44396       4.54570       2.08637      0.453070       0.00000       0.00000       0.00000       0.00000       0.00000       0.00000       0.00000       0.00000       0.00000       0.00000       0.00000       0.00000       0.00000       0.00000       0.00000       0.00000       0.00000       0.00000       0.00000       0.00000       0.00000       0.00000       0.00000       0.00000       0.00000       0.00000       0.00000       0.00000
   4  21 3271.7980    3.9924  1.3843 11.1482 -0.0004  0.0601   0.1513   0.1674    1.6204   0.0000   405.0283       3.59732       8.71483       24.2972      -16.8196      -5.82453       1.38303     -0.306014       0.00000       0.00000       0.00000       0.00000       0.00000       0.00000       0.00000       0.00000       0.00000       0.00000       0.00000       0.00000       0.00000       0.00000       0.00000       0.00000       0.00000       0.00000       0.00000       0.00000       0.00000       0.00000       0.00000       0.00000       0.00000       0.00000       0.00000       0.00000       25.4651       27.3078       20.9299       13.6824       7.27357       3.71521       1.34884      0.374322       0.00000       0.00000       0.00000       0.00000       0.00000       0.00000       0.00000       0.00000       0.00000       0.00000       0.00000       0.00000       0.00000       0.00000       0.00000       0.00000       0.00000       0.00000       0.00000       0.00000       0.00000       0.00000       0.00000       0.00000       0.00000       0.00000       0.00000       0.00000
   4  22 3408.1741    3.1528  2.2326 11.3249 -0.0022  0.0747   0.1012   0.2139    0.5854   0.0000   456.3089       23.6119       17.4799      -8.97697      -4.60181      -8.94126      0.928369     -0.697122       0.00000       0.00000       0.00000       0.00000       0.00000       0.00000       0.00000       0.00000       0.00000       0.00000       0.00000       0.00000       0.00000       0.00000       0.00000       0.00000       0.00000       0.00000       0.00000       0.00000       0.00000       0.00000       0.00000       0.00000       0.00000       0.00000       0.00000       0.00000       26.6371       29.9968       24.0150       16.2828       10.2353       4.53683       1.99564      0.549611       0.00000       0.00000       0.00000       0.00000       0.00000       0.00000       0.00000       0.00000       0.00000       0.00000       0.00000       0.00000       0.00000       0.00000       0.00000       0.00000       0.00000       0.00000       0.00000       0.00000       0.00000       0.00000       0.00000       0.00000       0.00000       0.00000       0.00000       0.00000
   4  23 3544.8891    2.5591  3.1687 11.2441 -0.0045  0.0935   0.0680   0.2488    0.3166   0.0000   462.6200      -7.98196       15.9790       8.82470      -21.2132       5.31213       3.91413      -1.12339       0.00000       0.00000       0.00000       0.00000       0.00000       0.00000       0.00000       0.00000       0.00000       0.00000       0.00000       0.00000       0.00000       0.00000       0.00000       0.00000       0.00000       0.00000       0.00000       0.00000       0.00000       0.00000       0.00000       0.00000       0.00000       0.00000       0.00000       0.00000       34.7418       34.2108       30.7138       22.3827       13.7415       6.69994       2.56004      0.621763       0.00000       0.00000       0.00000       0.00000       0.00000       0.00000       0.00000       0.00000       0.00000       0.00000       0.00000       0.00000       0.00000       0.00000       0.00000       0.00000       0.00000       0.00000       0.00000       0.00000       0.00000       0.00000       0.00000       0.00000       0.00000       0.00000       0.00000       0.00000
   4  25 3818.6423    1.9178  5.9228  9.7234 -0.0005  0.1294   0.0394   0.3576    0.4392   0.0000   526.2216       157.047      -19.5390       13.3221      -3.52632       11.2421       1.52373      -1.19950       0.00000       0.00000       0.00000       0.00000       0.00000       0.00000       0.00000       0.00000       0.00000       0.00000       0.00000       0.00000       0.00000       0.00000       0.00000       0.00000       0.00000       0.00000       0.00000       0.00000       0.00000       0.00000       0.00000       0.00000       0.00000       0.00000       0.00000       0.00000       47.9923       50.6805       42.4494       30.5948       17.9323       9.09537       3.39980      0.901126       0.00000       0.00000       0.00000       0.00000       0.00000       0.00000       0.00000       0.00000       0.00000       0.00000       0.00000       0.00000       0.00000       0.00000       0.00000       0.00000       0.00000       0.00000       0.00000       0.00000       0.00000       0.00000       0.00000       0.00000       0.00000       0.00000       0.00000       0.00000
   4  27 4093.8908    1.3400  9.3942  9.8334  0.0022  0.1919   0.0281   0.5596    0.2284   0.0000   619.5232       70.0046      -7.28410      -81.7541     -0.719495      -2.75862     -0.186941      -1.04294       0.00000       0.00000       0.00000       0.00000       0.00000       0.00000       0.00000       0.00000       0.00000       0.00000       0.00000       0.00000       0.00000       0.00000       0.00000       0.00000       0.00000       0.00000       0.00000       0.00000       0.00000       0.00000       0.00000       0.00000       0.00000       0.00000       0.00000       0.00000       70.6475       78.2560       65.0852       44.7724       25.4530       13.8169       5.27885       1.41202       0.00000       0.00000       0.00000       0.00000       0.00000       0.00000       0.00000       0.00000       0.00000       0.00000       0.00000       0.00000       0.00000       0.00000       0.00000       0.00000       0.00000       0.00000       0.00000       0.00000       0.00000       0.00000       0.00000       0.00000       0.00000       0.00000       0.00000       0.00000
   5  11 1960.5672    0.5577  0.3768  9.9114  0.0105  0.0311   0.0374   0.0813    0.1105   0.0000   425.0422       6.33411       16.7846       15.5150      -3.36914    -0.0333298      0.817847     -0.157246     -0.277182    0.00561706       0.00000       0.00000       0.00000       0.00000       0.00000       0.00000       0.00000       0.00000       0.00000       0.00000       0.00000       0.00000       0.00000       0.00000       0.00000       0.00000       0.00000       0.00000       0.00000       0.00000       0.00000       0.00000       0.00000       0.00000       0.00000       0.00000       8.73372       11.2564       8.73619       7.20822       4.61027       3.01974       1.15479      0.672383      0.207832     0.0630755       0.00000       0.00000       0.00000       0.00000       0.00000       0.00000       0.00000       0.00000       0.00000       0.00000       0.00000       0.00000       0.00000       0.00000       0.00000       0.00000       0.00000       0.00000       0.00000       0.00000       0.00000       0.00000       0.00000       0.00000       0.00000       0.00000
   5  12 2098.4189    0.7444  0.7428  9.7106 -0.0127  0.0424   0.0365   0.0988    0.2396   0.0000   424.3580      -10.4092       46.0237       6.25044      -4.04825     -0.891355       4.52894       1.49554      0.222634    -0.0536363       0.00000       0.00000       0.00000       0.00000       0.00000       0.00000       0.00000       0.00000       0.00000       0.00000       0.00000       0.00000       0.00000       0.00000       0.00000       0.00000       0.00000       0.00000       0.00000       0.00000       0.00000       0.00000       0.00000       0.00000       0.00000       0.00000       12.0633       14.1118       12.3416       9.94818       6.19560       3.64312       2.09347      0.841268      0.292337     0.0734298       0.00000       0.00000       0.00000       0.00000       0.00000       0.00000       0.00000       0.00000       0.00000       0.00000       0.00000       0.00000       0.00000       0.00000       0.00000       0.00000       0.00000       0.00000       0.00000       0.00000       0.00000       0.00000       0.00000       0.00000       0.00000       0.00000
   5  13 2235.3929    0.9570  0.7118 10.3237 -0.0061  0.0499   0.0468   0.0931    0.2092   0.0000   457.6688       23.5894       28.7286      -19.8819       7.41124      -9.31900      -1.06241      -1.87169      0.377325    -0.0880189       0.00000       0.00000       0.00000       0.00000       0.00000       0.00000       0.00000       0.00000       0.00000       0.00000       0.00000       0.00000       0.00000       0.00000       0.00000       0.00000       0.00000       0.00000       0.00000       0.00000       0.00000       0.00000       0.00000       0.00000       0.00000       0.00000       16.1154       16.1041       12.7643       11.8727       9.50175       5.05193       2.57395      0.833528      0.331395     0.0771798       0.00000       0.00000       0.00000       0.00000       0.00000       0.00000       0.00000       0.00000       0.00000       0.00000       0.00000       0.00000       0.00000       0.00000       0.00000       0.00000       0.00000       0.00000       0.00000       0.00000       0.00000       0.00000       0.00000       0.00000       0.00000       0.00000
   5  14 2371.0550    1.3100  0.9700 10.3579  0.0016  0.0485   0.0530   0.1071    0.3312   0.0000   434.3508       11.2677       16.5590     -0.385822      -4.28390      -4.74319     -0.331055     -0.588255      0.232494     0.0553922       0.00000       0.00000       0.00000       0.00000       0.00000       0.00000       0.00000       0.00000       0.00000       0.00000       0.00000       0.00000       0.00000       0.00000       0.00000       0.00000       0.00000       0.00000       0.00000       0.00000       0.00000       0.00000       0.00000       0.00000       0.00000       0.00000       14.0689       14.4815       14.5525       11.3847       7.32854       4.58944       2.55378       1.10696      0.352617     0.0777036       0.00000       0.00000       0.00000       0.00000       0.00000       0.00000       0.00000       0.00000       0.00000       0.00000       0.00000       0.00000       0.00000       0.00000       0.00000       0.00000       0.00000       0.00000       0.00000       0.00000       0.00000       0.00000       0.00000       0.00000       0.00000       0.00000
   5  15 2506.0521    1.7532  1.1130  9.4041 -0.0045  0.0491   0.0662   0.1254    1.5516   0.0000   437.8976       12.8361       16.1564       4.19647      -15.2714    -0.0467036       3.97928     -0.153703      0.512238     -0.128200       0.00000       0.00000       0.00000       0.00000       0.00000       0.00000       0.00000       0.00000       0.00000       0.00000       0.00000       0.00000       0.00000       0.00000       0.00000       0.00000       0.00000       0.00000       0.00000       0.00000       0.00000       0.00000       0.00000       0.00000       0.00000       0.00000       16.7534       15.1565       13.2808       12.2356       8.92072       5.12523       2.54373      0.915056      0.276983     0.0602347       0.00000       0.00000       0.00000       0.00000       0.00000       0.00000       0.00000       0.00000       0.00000       0.00000       0.00000       0.00000       0.00000       0.00000       0.00000       0.00000       0.00000       0.00000       0.00000       0.00000       0.00000       0.00000       0.00000       0.00000       0.00000       0.00000
   5  16 2641.2376    2.2362  0.9607  9.7296 -0.0014  0.0419   0.0874   0.1076    1.9514   0.0000   430.1820      -16.3872       3.50994      -8.72055       5.38079       3.79451      0.940364     -0.945681      0.444586    -0.0205626       0.00000       0.00000       0.00000       0.00000       0.00000       0.00000       0.00000       0.00000       0.00000       0.00000       0.00000       0.00000       0.00000       0.00000       0.00000       0.00000       0.00000       0.00000       0.00000       0.00000       0.00000       0.00000       0.00000       0.00000       0.00000       0.00000       12.7558       14.2271       12.3162       9.60289       6.72491       3.87728       1.98247      0.814005      0.292093     0.0677033       0.00000       0.00000       0.00000       0.00000       0.00000       0.00000       0.00000       0.00000       0.00000       0.00000       0.00000       0.00000       0.00000       0.00000       0.00000       0.00000       0.00000       0.00000       0.00000       0.00000       0.00000       0.00000       0.00000       0.00000       0.00000       0.00000
   5  17 2777.3223    2.9427  0.8319 10.2357 -0.0012  0.0375   0.1219   0.1022    2.0488   0.0000   432.8690      -4.57260       26.9491      -14.7118      0.919355      -2.55743      0.404442     -0.592673     -0.106174    -0.0186061       0.00000       0.00000       0.00000       0.00000       0.00000       0.00000       0.00000       0.00000       0.00000       0.00000       0.00000       0.00000       0.00000       0.00000       0.00000       0.00000       0.00000       0.00000       0.00000       0.00000       0.00000       0.00000       0.00000       0.00000       0.00000       0.00000       12.1316       13.0316       11.9951       8.78649       5.70882       3.28768       1.82414      0.769475      0.256667     0.0558137       0.00000       0.00000       0.00000       0.00000       0.00000       0.00000       0.00000       0.00000       0.00000       0.00000       0.00000       0.00000       0.00000       0.00000       0.00000       0.00000       0.00000       0.00000       0.00000       0.00000       0.00000       0.00000       0.00000       0.00000       0.00000       0.00000
   5  18 2913.8162    3.7033  0.9148 -0.2042  0.0000  0.0414   0.1540   0.1061 1000.0000   0.0000   437.9993       26.0602       3.92094      -8.68971      -11.6586      -1.30828       0.00000       0.00000       0.00000       0.00000       0.00000       0.00000       0.00000       0.00000       0.00000       0.00000       0.00000       0.00000       0.00000       0.00000       0.00000       0.00000       0.00000       0.00000       0.00000       0.00000       0.00000       0.00000       0.00000       0.00000       0.00000       0.00000       0.00000       0.00000       0.00000       0.00000       13.2128       14.9956       11.8947       10.8722       6.96004       4.20107       2.00845      0.880236      0.264814     0.0725860       0.00000       0.00000       0.00000       0.00000       0.00000       0.00000       0.00000       0.00000       0.00000       0.00000       0.00000       0.00000       0.00000       0.00000       0.00000       0.00000       0.00000       0.00000       0.00000       0.00000       0.00000       0.00000       0.00000       0.00000       0.00000       0.00000
   5  23 3596.7154    2.5424  3.5512 10.7108 -0.0014  0.0912   0.0598   0.2464    0.4762   0.0000   424.3816      -41.6681      -12.4603      -15.4439       17.4242      -11.1250       5.08861      0.170240     -0.460427    -0.0432520       0.00000       0.00000       0.00000       0.00000       0.00000       0.00000       0.00000       0.00000       0.00000       0.00000       0.00000       0.00000       0.00000       0.00000       0.00000       0.00000       0.00000       0.00000       0.00000       0.00000       0.00000       0.00000       0.00000       0.00000       0.00000       0.00000       26.0730       31.7255       26.4468       21.2553       14.5986       8.45793       4.46604       1.83050      0.668554      0.166459       0.00000       0.00000       0.00000       0.00000       0.00000       0.00000       0.00000       0.00000       0.00000       0.00000       0.00000       0.00000       0.00000       0.00000       0.00000       0.00000       0.00000       0.00000       0.00000       0.00000       0.00000       0.00000       0.00000       0.00000       0.00000       0.00000
   5  25 3871.8353    1.8010  6.9366  9.3254 -0.0009  0.1335   0.0305   0.3583    0.3901   0.0000   502.9354       60.4743      -10.8972      -14.6164       7.53134       5.79841      -2.98315      -2.85366       3.20058      0.419004       0.00000       0.00000       0.00000       0.00000       0.00000       0.00000       0.00000       0.00000       0.00000       0.00000       0.00000       0.00000       0.00000       0.00000       0.00000       0.00000       0.00000       0.00000       0.00000       0.00000       0.00000       0.00000       0.00000       0.00000       0.00000       0.00000       40.1521       45.1101       41.3460       31.5745       21.3394       13.2111       6.39262       3.01427       1.01364      0.228553       0.00000       0.00000       0.00000       0.00000       0.00000       0.00000       0.00000       0.00000       0.00000       0.00000       0.00000       0.00000       0.00000       0.00000       0.00000       0.00000       0.00000       0.00000       0.00000       0.00000       0.00000       0.00000       0.00000       0.00000       0.00000       0.00000
   5  27 4148.2315    1.2106 10.2678  9.8432 -0.0019  0.1961   0.0209   0.5666    0.1442   0.0000   396.6084       46.4616      -31.4582      -34.8436      -10.2819      -4.61011       13.9886       1.01826      0.337655     -0.137496       0.00000       0.00000       0.00000       0.00000       0.00000       0.00000       0.00000       0.00000       0.00000       0.00000       0.00000       0.00000       0.00000       0.00000       0.00000       0.00000       0.00000       0.00000       0.00000       0.00000       0.00000       0.00000       0.00000       0.00000       0.00000       0.00000       55.6490       66.7841       56.3317       47.6296       31.6097       19.6897       9.86543       4.35776       1.45386      0.371209       0.00000       0.00000       0.00000       0.00000       0.00000       0.00000       0.00000       0.00000       0.00000       0.00000       0.00000       0.00000       0.00000       0.00000       0.00000       0.00000       0.00000       0.00000       0.00000       0.00000       0.00000       0.00000       0.00000       0.00000       0.00000       0.00000
   6  10 1866.2004    0.4145  0.2425 10.2769 -0.0155  0.0287   0.0359   0.0517    0.0726   0.0000   434.1537      -1.33741       10.6516       2.53766      -6.01450     -0.564147       1.39977      0.551454      0.289642     -0.376874     0.0200276     0.0287131       0.00000       0.00000       0.00000       0.00000       0.00000       0.00000       0.00000       0.00000       0.00000       0.00000       0.00000       0.00000       0.00000       0.00000       0.00000       0.00000       0.00000       0.00000       0.00000       0.00000       0.00000       0.00000       0.00000       0.00000       7.21517       8.28579       6.64742       6.71042       4.98163       3.05842       2.20793      0.944558      0.494854      0.150901     0.0501904     0.0131513       0.00000       0.00000       0.00000       0.00000       0.00000       0.00000       0.00000       0.00000       0.00000       0.00000       0.00000       0.00000       0.00000       0.00000       0.00000       0.00000       0.00000       0.00000       0.00000       0.00000       0.00000       0.00000       0.00000       0.00000
   6  13 2279.8120    1.1019  0.7502 10.3438 -0.0008  0.0396   0.0458   0.0935    0.2344   0.0000   426.5304       1.55295       18.8716      -4.22450       2.07701      -1.77075      -3.36059     -0.230430       1.10476     0.0819895    -0.0762931   -0.00861575       0.00000       0.00000       0.00000       0.00000       0.00000       0.00000       0.00000       0.00000       0.00000       0.00000       0.00000       0.00000       0.00000       0.00000       0.00000       0.00000       0.00000       0.00000       0.00000       0.00000       0.00000       0.00000       0.00000       0.00000       9.92016       11.8416       11.7243       8.50819       6.59921       3.91834       2.50546       1.37361      0.607986      0.242047     0.0812720     0.0148431       0.00000       0.00000       0.00000       0.00000       0.00000       0.00000       0.00000       0.00000       0.00000       0.00000       0.00000       0.00000       0.00000       0.00000       0.00000       0.00000       0.00000       0.00000       0.00000       0.00000       0.00000       0.00000       0.00000       0.00000
   6  14 2415.5956    1.3936  0.9470 10.9650 -0.0012  0.0438   0.0537   0.1094    0.2283   0.0000   442.2809       7.65585      -2.97770      -1.46363      -3.51618      -4.43761      -4.00320     -0.446426    -0.0367368      0.230365   -0.00548343   -0.00262409       0.00000       0.00000       0.00000       0.00000       0.00000       0.00000       0.00000       0.00000       0.00000       0.00000       0.00000       0.00000       0.00000       0.00000       0.00000       0.00000       0.00000       0.00000       0.00000       0.00000       0.00000       0.00000       0.00000       0.00000       11.3090       11.8416       11.1371       10.0871       7.03343       5.14199       3.01286       1.51952      0.730605      0.266435     0.0691111     0.0158745       0.00000       0.00000       0.00000       0.00000       0.00000       0.00000       0.00000       0.00000       0.00000       0.00000       0.00000       0.00000       0.00000       0.00000       0.00000       0.00000       0.00000       0.00000       0.00000       0.00000       0.00000       0.00000       0.00000       0.00000
   6  15 2551.1006    1.9896  0.9147 11.0629 -0.0074  0.0390   0.0823   0.0991    0.4032   0.0000   448.3339       15.4359       1.17439       4.79427     -0.751968      -3.77974      -3.58679       1.09226      0.755580     -0.119293      0.121233    0.00590538       0.00000       0.00000       0.00000       0.00000       0.00000       0.00000       0.00000       0.00000       0.00000       0.00000       0.00000       0.00000       0.00000       0.00000       0.00000       0.00000       0.00000       0.00000       0.00000       0.00000       0.00000       0.00000       0.00000       0.00000       10.4589       11.5151       10.9714       8.95860       6.35291       4.30782       2.61576       1.31458      0.609716      0.224018     0.0673273     0.0141042       0.00000       0.00000       0.00000       0.00000       0.00000       0.00000       0.00000       0.00000       0.00000       0.00000       0.00000       0.00000       0.00000       0.00000       0.00000       0.00000       0.00000       0.00000       0.00000       0.00000       0.00000       0.00000       0.00000       0.00000
   6  16 2687.1202    2.3533  0.9643 11.7040 -0.0139  0.0435   0.0932   0.1116    0.3412   0.0000   443.2029       11.1016       31.4515       27.4204       7.02988      0.987130      -3.36070      -1.09111     -0.326657     -0.272280      0.137929    0.00289391       0.00000       0.00000       0.00000       0.00000       0.00000       0.00000       0.00000       0.00000       0.00000       0.00000       0.00000       0.00000       0.00000       0.00000       0.00000       0.00000       0.00000       0.00000       0.00000       0.00000       0.00000       0.00000       0.00000       0.00000       11.5614       12.4004       12.7680       9.43656       6.79674       5.25950       2.77569       1.22000      0.690354      0.287612     0.0751755     0.0140117       0.00000       0.00000       0.00000       0.00000       0.00000       0.00000       0.00000       0.00000       0.00000       0.00000       0.00000       0.00000       0.00000       0.00000       0.00000       0.00000       0.00000       0.00000       0.00000       0.00000       0.00000       0.00000       0.00000       0.00000
   6  17 2823.7317    2.9075  1.0293 11.5050  0.0006  0.0441   0.1027   0.1116    0.4725   0.0000   445.7262       19.6417       4.68884      -13.9429      0.862629      -2.91005     -0.515792     -0.486563       1.07092     -0.167208    -0.0504958    -0.0108779       0.00000       0.00000       0.00000       0.00000       0.00000       0.00000       0.00000       0.00000       0.00000       0.00000       0.00000       0.00000       0.00000       0.00000       0.00000       0.00000       0.00000       0.00000       0.00000       0.00000       0.00000       0.00000       0.00000       0.00000       10.1524       12.8143       10.4099       10.8444       6.73869       4.97418       2.65414       1.79813      0.634081      0.296125     0.0702257     0.0213390       0.00000       0.00000       0.00000       0.00000       0.00000       0.00000       0.00000       0.00000       0.00000       0.00000       0.00000       0.00000       0.00000       0.00000       0.00000       0.00000       0.00000       0.00000       0.00000       0.00000       0.00000       0.00000       0.00000       0.00000
   6  18 2960.7873    3.4770  0.8672 12.5777 -0.0137  0.0444   0.1458   0.0963    0.3501   0.0000   443.0950       32.2179       34.8605      -5.09684      -15.9886      -3.92608      0.573434     -0.299328      0.795134     -0.370311    -0.0487098     0.0308611       0.00000       0.00000       0.00000       0.00000       0.00000       0.00000       0.00000       0.00000       0.00000       0.00000       0.00000       0.00000       0.00000       0.00000       0.00000       0.00000       0.00000       0.00000       0.00000       0.00000       0.00000       0.00000       0.00000       0.00000       12.5060       15.1186       14.2933       10.2382       7.13130       4.72596       2.47702       1.36109      0.607764      0.292184     0.0797541     0.0159946       0.00000       0.00000       0.00000       0.00000       0.00000       0.00000       0.00000       0.00000       0.00000       0.00000       0.00000       0.00000       0.00000       0.00000       0.00000       0.00000       0.00000       0.00000       0.00000       0.00000       0.00000       0.00000       0.00000       0.00000
   6  19 3097.3578    3.9629  1.0290 12.4530 -0.0054  0.0439   0.1474   0.1102    0.5131   0.0000   444.2398       40.2084       18.2635      -16.6049       1.02538      0.348280       1.54253      -3.41266     -0.169424    -0.0643955     0.0771172    0.00497636       0.00000       0.00000       0.00000       0.00000       0.00000       0.00000       0.00000       0.00000       0.00000       0.00000       0.00000       0.00000       0.00000       0.00000       0.00000       0.00000       0.00000       0.00000       0.00000       0.00000       0.00000       0.00000       0.00000       0.00000       10.4173       11.9955       11.6097       9.27688       7.13120       4.99305       2.86971       1.41148      0.717169      0.275139     0.0847178     0.0173007       0.00000       0.00000       0.00000       0.00000       0.00000       0.00000       0.00000       0.00000       0.00000       0.00000       0.00000       0.00000       0.00000       0.00000       0.00000       0.00000       0.00000       0.00000       0.00000       0.00000       0.00000       0.00000       0.00000       0.00000
   6  20 3234.1164    3.8501  1.3496 10.9556 -0.0001  0.0481   0.1264   0.1199    1.4688   0.0000   449.4850       21.7255       6.42841       3.16033      -3.03150      -6.75013      -1.05484      -4.37188    -0.0309582     -0.386846     0.0192198   -0.00802558       0.00000       0.00000       0.00000       0.00000       0.00000       0.00000       0.00000       0.00000       0.00000       0.00000       0.00000       0.00000       0.00000       0.00000       0.00000       0.00000       0.00000       0.00000       0.00000       0.00000       0.00000       0.00000       0.00000       0.00000       11.6030       14.1280       12.5561       10.5286       7.79351       4.91676       3.09675       1.64606      0.742410      0.275504     0.0886089     0.0192592       0.00000       0.00000       0.00000       0.00000       0.00000       0.00000       0.00000       0.00000       0.00000       0.00000       0.00000       0.00000       0.00000       0.00000       0.00000       0.00000       0.00000       0.00000       0.00000       0.00000       0.00000       0.00000       0.00000       0.00000
   6  21 3371.2601    3.3253  1.7514 11.3740 -0.0034  0.0615   0.0973   0.1407    0.8516   0.0000   454.5310       50.3768       35.0308      -15.1640       5.26333      -6.38054      -2.09502      -1.64116       1.35149      0.147905    -0.0335940    -0.0189971       0.00000       0.00000       0.00000       0.00000       0.00000       0.00000       0.00000       0.00000       0.00000       0.00000       0.00000       0.00000       0.00000       0.00000       0.00000       0.00000       0.00000       0.00000       0.00000       0.00000       0.00000       0.00000       0.00000       0.00000       15.6336       18.4297       17.6309       14.1282       9.66900       7.37302       3.75232       2.10067      0.945588      0.424612      0.111238     0.0246070       0.00000       0.00000       0.00000       0.00000       0.00000       0.00000       0.00000       0.00000       0.00000       0.00000       0.00000       0.00000       0.00000       0.00000       0.00000       0.00000       0.00000       0.00000       0.00000       0.00000       0.00000       0.00000       0.00000       0.00000
   6  22 3508.3684    2.9319  2.9520  8.9027  0.0006  0.0828   0.0656   0.1936    3.3919   0.0000   468.0082       13.8227      -6.30594       9.97252      -7.93299      -12.6261      -4.81580      -2.66609      0.376799      0.147665     -0.114224   -0.00158217       0.00000       0.00000       0.00000       0.00000       0.00000       0.00000       0.00000       0.00000       0.00000       0.00000       0.00000       0.00000       0.00000       0.00000       0.00000       0.00000       0.00000       0.00000       0.00000       0.00000       0.00000       0.00000       0.00000       0.00000       18.7351       25.7254       20.3915       19.9620       12.2604       9.96086       5.01248       3.07769       1.24997      0.577731      0.141547     0.0418838       0.00000       0.00000       0.00000       0.00000       0.00000       0.00000       0.00000       0.00000       0.00000       0.00000       0.00000       0.00000       0.00000       0.00000       0.00000       0.00000       0.00000       0.00000       0.00000       0.00000       0.00000       0.00000       0.00000       0.00000
   6  23 3645.9617    2.3470  4.5585  9.5446  0.0002  0.0939   0.0425   0.2496    0.6235   0.0000   429.1166       12.7784       42.4968      -18.2751      -16.2169       2.77294      0.801803      -2.69037       3.55798      0.151620    -0.0438777    -0.0690382       0.00000       0.00000       0.00000       0.00000       0.00000       0.00000       0.00000       0.00000       0.00000       0.00000       0.00000       0.00000       0.00000       0.00000       0.00000       0.00000       0.00000       0.00000       0.00000       0.00000       0.00000       0.00000       0.00000       0.00000       24.4475       28.7781       26.9669       22.2558       16.1063       10.7569       6.30824       3.50324       1.53603      0.622150      0.187925     0.0387252       0.00000       0.00000       0.00000       0.00000       0.00000       0.00000       0.00000       0.00000       0.00000       0.00000       0.00000       0.00000       0.00000       0.00000       0.00000       0.00000       0.00000       0.00000       0.00000       0.00000       0.00000       0.00000       0.00000       0.00000
   6  26 4060.4010    1.3910  9.1227  9.8114  0.0014  0.1534   0.0206   0.4500    0.1397   0.0000   437.3978       77.0619       8.45401      -37.5838       1.73361      -2.10534      -13.4236       1.53454       5.11703      -1.15738      0.118716      0.126678       0.00000       0.00000       0.00000       0.00000       0.00000       0.00000       0.00000       0.00000       0.00000       0.00000       0.00000       0.00000       0.00000       0.00000       0.00000       0.00000       0.00000       0.00000       0.00000       0.00000       0.00000       0.00000       0.00000       0.00000       38.1373       44.7982       43.9191       34.9577       26.9669       17.7701       10.6832       5.62856       2.62546       1.03941      0.335929     0.0639655       0.00000       0.00000       0.00000       0.00000       0.00000       0.00000       0.00000       0.00000       0.00000       0.00000       0.00000       0.00000       0.00000       0.00000       0.00000       0.00000       0.00000       0.00000       0.00000       0.00000       0.00000       0.00000       0.00000       0.00000
   6  27 4199.2527    1.1509 11.7850  9.8206  0.0020  0.2043   0.0176   0.5637    0.1127   0.0000   442.0382       84.7481       40.2540      -26.1314      -13.0450       27.6297       17.1721      -7.42055      -1.15080      0.161486      0.138146   -0.00203887       0.00000       0.00000       0.00000       0.00000       0.00000       0.00000       0.00000       0.00000       0.00000       0.00000       0.00000       0.00000       0.00000       0.00000       0.00000       0.00000       0.00000       0.00000       0.00000       0.00000       0.00000       0.00000       0.00000       0.00000       49.7366       60.2670       56.7108       46.6248       35.4063       23.6111       14.2751       7.24762       3.51744       1.35565      0.433888     0.0881479       0.00000       0.00000       0.00000       0.00000       0.00000       0.00000       0.00000       0.00000       0.00000       0.00000       0.00000       0.00000       0.00000       0.00000       0.00000       0.00000       0.00000       0.00000       0.00000       0.00000       0.00000       0.00000       0.00000       0.00000
   7  11 2045.8040    0.7068  0.5502 10.0206 -0.0004  0.0320   0.0340   0.0745    0.1280   0.0000   427.9601       2.85161       10.8189       4.79812       1.77728      -3.68920       2.94610      0.273623      0.264522      0.215622      0.209409    -0.0687275    -0.0155089   -0.00188332       0.00000       0.00000       0.00000       0.00000       0.00000       0.00000       0.00000       0.00000       0.00000       0.00000       0.00000       0.00000       0.00000       0.00000       0.00000       0.00000       0.00000       0.00000       0.00000       0.00000       0.00000       0.00000       6.13055       8.08267       7.45455       6.78724       4.89345       3.78558       2.56052       1.32936      0.815490      0.343177      0.184873     0.0548373     0.0158379    0.00347013       0.00000       0.00000       0.00000       0.00000       0.00000       0.00000       0.00000       0.00000       0.00000       0.00000       0.00000       0.00000       0.00000       0.00000       0.00000       0.00000       0.00000       0.00000       0.00000       0.00000       0.00000       0.00000
   7  12 2184.5659    0.8253  0.8815 10.2118  0.0017  0.0417   0.0318   0.1017    0.1730   0.0000   444.5067       2.22755       11.2684       9.09869       1.32055     -0.513548      -3.51507     -0.873305      0.608554     -0.436371     0.0317007     -0.112056     0.0172166    0.00197568       0.00000       0.00000       0.00000       0.00000       0.00000       0.00000       0.00000       0.00000       0.00000       0.00000       0.00000       0.00000       0.00000       0.00000       0.00000       0.00000       0.00000       0.00000       0.00000       0.00000       0.00000       0.00000       9.67345       11.0854       10.2609       9.54913       7.34834       4.80244       3.28729       1.94638       1.14468      0.454821      0.203911     0.0624009     0.0189264    0.00381177       0.00000       0.00000       0.00000       0.00000       0.00000       0.00000       0.00000       0.00000       0.00000       0.00000       0.00000       0.00000       0.00000       0.00000       0.00000       0.00000       0.00000       0.00000       0.00000       0.00000       0.00000       0.00000
   7  13 2322.1978    1.2812  0.7439 10.1531 -0.0039  0.0485   0.0527   0.0847    0.2562   0.0000   440.3071      -1.77649       8.96957       6.08560      -3.49645       3.73033       1.71683      0.891386     -0.742303    -0.0842122     -0.123140    -0.0122839    -0.0215917   -0.00153680       0.00000       0.00000       0.00000       0.00000       0.00000       0.00000       0.00000       0.00000       0.00000       0.00000       0.00000       0.00000       0.00000       0.00000       0.00000       0.00000       0.00000       0.00000       0.00000       0.00000       0.00000       0.00000       7.62372       12.5909       8.02018       10.7130       5.42967       6.21432       2.69630       2.41407      0.810343      0.627086      0.162028     0.0913078     0.0138688    0.00649844       0.00000       0.00000       0.00000       0.00000       0.00000       0.00000       0.00000       0.00000       0.00000       0.00000       0.00000       0.00000       0.00000       0.00000       0.00000       0.00000       0.00000       0.00000       0.00000       0.00000       0.00000       0.00000
   7  14 2458.1984    1.6053  0.8694 11.0401 -0.0076  0.0395   0.0592   0.0938    0.2599   0.0000   441.6688       17.8073      -12.8377       10.0112       1.98671      -1.24359       1.53718       1.06739      -1.03964     -0.140800     -0.216708    -0.0778147    -0.0209115   -0.00207170       0.00000       0.00000       0.00000       0.00000       0.00000       0.00000       0.00000       0.00000       0.00000       0.00000       0.00000       0.00000       0.00000       0.00000       0.00000       0.00000       0.00000       0.00000       0.00000       0.00000       0.00000       0.00000       8.69054       10.3948       9.64133       8.26159       6.52172       5.04510       2.99484       1.81810      0.984589      0.397261      0.185318     0.0690219     0.0181561    0.00375216       0.00000       0.00000       0.00000       0.00000       0.00000       0.00000       0.00000       0.00000       0.00000       0.00000       0.00000       0.00000       0.00000       0.00000       0.00000       0.00000       0.00000       0.00000       0.00000       0.00000       0.00000       0.00000
   7  15 2594.2334    2.1742  1.1993  9.8181 -0.0031  0.0414   0.0675   0.1069    1.0869   0.0000   437.1863      -13.2482       15.9879       1.08755       9.18553       3.85287       7.71982     -0.456449      0.983413      0.419361     0.0721974      0.119530     0.0253196   0.000898749       0.00000       0.00000       0.00000       0.00000       0.00000       0.00000       0.00000       0.00000       0.00000       0.00000       0.00000       0.00000       0.00000       0.00000       0.00000       0.00000       0.00000       0.00000       0.00000       0.00000       0.00000       0.00000       9.25481       11.0521       10.3778       8.58143       7.38805       4.92405       3.48654       1.92036      0.946975      0.507493      0.185445     0.0676963     0.0217495    0.00390791       0.00000       0.00000       0.00000       0.00000       0.00000       0.00000       0.00000       0.00000       0.00000       0.00000       0.00000       0.00000       0.00000       0.00000       0.00000       0.00000       0.00000       0.00000       0.00000       0.00000       0.00000       0.00000
   7  16 2731.1924    2.5496  0.9521 11.7555 -0.0075  0.0376   0.0926   0.1045    0.3051   0.0000   436.6159       7.78549       8.41711      -3.80162      -14.0495      -10.8360     -0.664533       2.54608     -0.526576     -0.473491    -0.0296124    -0.0337501    0.00205196   -0.00122699       0.00000       0.00000       0.00000       0.00000       0.00000       0.00000       0.00000       0.00000       0.00000       0.00000       0.00000       0.00000       0.00000       0.00000       0.00000       0.00000       0.00000       0.00000       0.00000       0.00000       0.00000       0.00000       8.01057       9.95640       9.54041       7.46354       6.52686       4.40921       2.88259       1.73815      0.841334      0.444445      0.164611     0.0650145     0.0201306    0.00360541       0.00000       0.00000       0.00000       0.00000       0.00000       0.00000       0.00000       0.00000       0.00000       0.00000       0.00000       0.00000       0.00000       0.00000       0.00000       0.00000       0.00000       0.00000       0.00000       0.00000       0.00000       0.00000
   7  17 2868.3567    3.0819  1.0027 11.6142 -0.0073  0.0450   0.1059   0.0986    0.5621   0.0000   452.4176       9.06988     0.0642848      -1.97482     -0.852334       5.53581    -0.0565294      -2.36952      0.252681     -0.356496    -0.0717299   -0.00646286  -0.000930525   -0.00533260       0.00000       0.00000       0.00000       0.00000       0.00000       0.00000       0.00000       0.00000       0.00000       0.00000       0.00000       0.00000       0.00000       0.00000       0.00000       0.00000       0.00000       0.00000       0.00000       0.00000       0.00000       0.00000       9.28100       11.7163       11.6410       8.92297       7.97217       4.55878       3.35585       2.05671       1.04036      0.560265      0.201097     0.0757302     0.0258767    0.00420095       0.00000       0.00000       0.00000       0.00000       0.00000       0.00000       0.00000       0.00000       0.00000       0.00000       0.00000       0.00000       0.00000       0.00000       0.00000       0.00000       0.00000       0.00000       0.00000       0.00000       0.00000       0.00000
   7  18 3005.7441    3.6825  0.8973 12.6591 -0.0021  0.0372   0.1336   0.0985    0.2885   0.0000   438.3580       25.2704       3.85784     -0.944841       6.67203      -8.50389      0.314470     -0.880299     -0.239939     -0.520440    -0.0802061    -0.0533764    0.00229114    0.00196400       0.00000       0.00000       0.00000       0.00000       0.00000       0.00000       0.00000       0.00000       0.00000       0.00000       0.00000       0.00000       0.00000       0.00000       0.00000       0.00000       0.00000       0.00000       0.00000       0.00000       0.00000       0.00000       9.74418       10.2773       9.08731       8.00102       6.94981       5.25116       3.37244       1.83971      0.896045      0.403933      0.160442     0.0535720     0.0146390    0.00272438       0.00000       0.00000       0.00000       0.00000       0.00000       0.00000       0.00000       0.00000       0.00000       0.00000       0.00000       0.00000       0.00000       0.00000       0.00000       0.00000       0.00000       0.00000       0.00000       0.00000       0.00000       0.00000
   7  19 3142.8483    3.9195  1.0169 12.3751 -0.0109  0.0406   0.1384   0.0981    0.4524   0.0000   425.2635       23.8121       39.2547      -1.68079      -5.22022      -7.39894      -3.55663      -3.98266      -1.15662     -0.257284     -0.293616    -0.0268381   -0.00675234    0.00250416       0.00000       0.00000       0.00000       0.00000       0.00000       0.00000       0.00000       0.00000       0.00000       0.00000       0.00000       0.00000       0.00000       0.00000       0.00000       0.00000       0.00000       0.00000       0.00000       0.00000       0.00000       0.00000       9.83715       10.1701       10.1602       8.42520       7.37027       5.37471       3.27946       2.09436       1.05961      0.458066      0.177798     0.0673804     0.0180561    0.00312521       0.00000       0.00000       0.00000       0.00000       0.00000       0.00000       0.00000       0.00000       0.00000       0.00000       0.00000       0.00000       0.00000       0.00000       0.00000       0.00000       0.00000       0.00000       0.00000       0.00000       0.00000       0.00000
   7  20 3280.0053    3.6345  1.3374 12.8481 -0.0050  0.0490   0.1176   0.1188    0.2628   0.0000   439.5834       42.1789       3.33212      -4.66363      -1.12198      -6.41077      -5.47272       2.15883     -0.437323     -0.928341     0.0890543    -0.0613347     0.0480890   -0.00532956       0.00000       0.00000       0.00000       0.00000       0.00000       0.00000       0.00000       0.00000       0.00000       0.00000       0.00000       0.00000       0.00000       0.00000       0.00000       0.00000       0.00000       0.00000       0.00000       0.00000       0.00000       0.00000       11.0046       12.1263       12.3326       10.2765       8.31346       5.97723       3.88184       2.30642       1.21098      0.586660      0.237045     0.0855658     0.0236889    0.00416158       0.00000       0.00000       0.00000       0.00000       0.00000       0.00000       0.00000       0.00000       0.00000       0.00000       0.00000       0.00000       0.00000       0.00000       0.00000       0.00000       0.00000       0.00000       0.00000       0.00000       0.00000       0.00000
   7  21 3417.6002    3.2069  2.3997 10.3688  0.0009  0.0561   0.0721   0.1615    0.8037   0.0000   438.2872       40.6701       30.6277       23.5685       7.42495       3.69382      -4.17988      -2.84308      0.146188       1.27965     -0.294721      0.143746   -0.00828525   -0.00438820       0.00000       0.00000       0.00000       0.00000       0.00000       0.00000       0.00000       0.00000       0.00000       0.00000       0.00000       0.00000       0.00000       0.00000       0.00000       0.00000       0.00000       0.00000       0.00000       0.00000       0.00000       0.00000       13.1767       14.4386       13.7841       12.2337       9.49696       7.11220       4.77549       2.57609       1.35057      0.670337      0.276733     0.0910292     0.0250261    0.00481626       0.00000       0.00000       0.00000       0.00000       0.00000       0.00000       0.00000       0.00000       0.00000       0.00000       0.00000       0.00000       0.00000       0.00000       0.00000       0.00000       0.00000       0.00000       0.00000       0.00000       0.00000       0.00000
   7  22 3555.4684    2.6542  3.1475 10.9273 -0.0035  0.0717   0.0526   0.1794    0.3120   0.0000   422.7616       26.3923      -7.09702       4.19780       21.2157      -17.6281     -0.811209     -0.528101      -2.31508      0.197175  -0.000130618    -0.0233734    -0.0523639   -0.00553227       0.00000       0.00000       0.00000       0.00000       0.00000       0.00000       0.00000       0.00000       0.00000       0.00000       0.00000       0.00000       0.00000       0.00000       0.00000       0.00000       0.00000       0.00000       0.00000       0.00000       0.00000       0.00000       15.6851       18.3765       17.1864       15.2391       12.3770       8.76231       5.92039       3.39492       1.75698      0.875378      0.345470      0.121372     0.0354707    0.00686878       0.00000       0.00000       0.00000       0.00000       0.00000       0.00000       0.00000       0.00000       0.00000       0.00000       0.00000       0.00000       0.00000       0.00000       0.00000       0.00000       0.00000       0.00000       0.00000       0.00000       0.00000       0.00000
   7  23 3693.6202    2.2020  4.5077 10.5164 -0.0018  0.0943   0.0375   0.2351    0.2335   0.0000   415.7964       61.5047       18.2430       6.81789      -40.2198      -23.5460       11.2504      -6.83967      -2.49407     -0.388278    0.00469597    -0.0822422     0.0758352    0.00813977       0.00000       0.00000       0.00000       0.00000       0.00000       0.00000       0.00000       0.00000       0.00000       0.00000       0.00000       0.00000       0.00000       0.00000       0.00000       0.00000       0.00000       0.00000       0.00000       0.00000       0.00000       0.00000       19.0200       24.3852       21.7635       20.0174       16.1180       11.1339       7.55176       4.52951       2.43244       1.15968      0.465043      0.164676     0.0506142     0.0102785       0.00000       0.00000       0.00000       0.00000       0.00000       0.00000       0.00000       0.00000       0.00000       0.00000       0.00000       0.00000       0.00000       0.00000       0.00000       0.00000       0.00000       0.00000       0.00000       0.00000       0.00000       0.00000
   7  25 3970.5242    1.5408  8.2934  9.9080 -0.0025  0.1386   0.0217   0.3707    0.1449   0.0000   441.6487       15.5964       46.8670      -1.23632       3.84983      -10.2555      -10.7171      -10.0339       9.36159       2.55754     -0.302625     0.0329874     0.0424736  -0.000640032       0.00000       0.00000       0.00000       0.00000       0.00000       0.00000       0.00000       0.00000       0.00000       0.00000       0.00000       0.00000       0.00000       0.00000       0.00000       0.00000       0.00000       0.00000       0.00000       0.00000       0.00000       0.00000       29.2126       36.3374       34.5000       30.3682       24.1620       16.4182       11.1391       6.62751       3.66794       1.71792      0.713934      0.248871     0.0763356     0.0145089       0.00000       0.00000       0.00000       0.00000       0.00000       0.00000       0.00000       0.00000       0.00000       0.00000       0.00000       0.00000       0.00000       0.00000       0.00000       0.00000       0.00000       0.00000       0.00000       0.00000       0.00000       0.00000
   7  26 4109.5650    1.3242  9.8187  9.7430 -0.0038  0.1550   0.0180   0.4385    0.1269   0.0000   428.6740      -52.7673       18.1384       22.4155      -41.7246      -43.5756       2.07641       23.6468      0.320886      -5.78804      0.208608     -0.424195    -0.0925351    -0.0115794       0.00000       0.00000       0.00000       0.00000       0.00000       0.00000       0.00000       0.00000       0.00000       0.00000       0.00000       0.00000       0.00000       0.00000       0.00000       0.00000       0.00000       0.00000       0.00000       0.00000       0.00000       0.00000       33.5129       40.5909       39.2614       34.0674       27.1042       18.7955       12.4124       7.54915       4.17820       1.89430      0.809759      0.284201     0.0839372     0.0156056       0.00000       0.00000       0.00000       0.00000       0.00000       0.00000       0.00000       0.00000       0.00000       0.00000       0.00000       0.00000       0.00000       0.00000       0.00000       0.00000       0.00000       0.00000       0.00000       0.00000       0.00000       0.00000
   8  10 1946.0846    0.4953  0.4611 10.0835 -0.0019  0.0378   0.0265   0.0724    0.0851   0.0000   435.6902      -4.67250       18.2999      -2.78652      -4.40049       10.2314       1.40834     -0.980704       1.39946     0.0669347     -0.724058      0.166070     0.0515728     0.0265388    0.00421284  -0.000483399       0.00000       0.00000       0.00000       0.00000       0.00000       0.00000       0.00000       0.00000       0.00000       0.00000       0.00000       0.00000       0.00000       0.00000       0.00000       0.00000       0.00000       0.00000       0.00000       0.00000       6.78443       7.71546       9.40095       6.96851       5.76299       4.59133       2.55486       1.86531       1.12499      0.626425      0.300655      0.139014     0.0624630     0.0215525    0.00468317   0.000655010       0.00000       0.00000       0.00000       0.00000       0.00000       0.00000       0.00000       0.00000       0.00000       0.00000       0.00000       0.00000       0.00000       0.00000       0.00000       0.00000       0.00000       0.00000       0.00000       0.00000
   8  11 2086.0790    0.7155  0.5875 10.1454  0.0038  0.0305   0.0305   0.0685    0.1145   0.0000   436.1332      -10.6778       16.7821      0.726579       4.24759       1.40805      -1.01367      -1.23641       1.02901     -0.177869      0.230721    -0.0813754     0.0230676   -0.00644521    0.00273429   -0.00105063       0.00000       0.00000       0.00000       0.00000       0.00000       0.00000       0.00000       0.00000       0.00000       0.00000       0.00000       0.00000       0.00000       0.00000       0.00000       0.00000       0.00000       0.00000       0.00000       0.00000       5.69385       6.68559       6.35838       5.85691       4.87705       3.81410       2.82501       1.77157      0.984319      0.531437      0.273366      0.116623     0.0431257     0.0138723    0.00374498   0.000711486       0.00000       0.00000       0.00000       0.00000       0.00000       0.00000       0.00000       0.00000       0.00000       0.00000       0.00000       0.00000       0.00000       0.00000       0.00000       0.00000       0.00000       0.00000       0.00000       0.00000
   8  12 2225.1490    0.9970  0.7213 10.2456 -0.0049  0.0388   0.0367   0.0763    0.1735   0.0000   441.0819      -20.2228      -8.02886       3.28792       5.96483      -3.06107       1.44153      0.832825      -1.82079     -0.832203      0.711680    0.00970792    -0.0181812     0.0153364    0.00278920  -0.000821044       0.00000       0.00000       0.00000       0.00000       0.00000       0.00000       0.00000       0.00000       0.00000       0.00000       0.00000       0.00000       0.00000       0.00000       0.00000       0.00000       0.00000       0.00000       0.00000       0.00000       7.52581       7.31527       8.98597       8.00857       5.72233       4.35609       3.57493       2.27188       1.06510      0.646648      0.422018      0.168904     0.0598123     0.0181055    0.00425281   0.000672467       0.00000       0.00000       0.00000       0.00000       0.00000       0.00000       0.00000       0.00000       0.00000       0.00000       0.00000       0.00000       0.00000       0.00000       0.00000       0.00000       0.00000       0.00000       0.00000       0.00000
   8  13 2362.8474    1.2993  0.9294 10.5519 -0.0022  0.0367   0.0450   0.0931    0.2212   0.0000   446.4798     -0.274149       17.2682      -9.42730      -8.19120       1.74512      -1.28405      0.286519       2.55862     -0.858908     0.0248892      0.298595     -0.112861   -0.00604450   -0.00393416   -0.00138398       0.00000       0.00000       0.00000       0.00000       0.00000       0.00000       0.00000       0.00000       0.00000       0.00000       0.00000       0.00000       0.00000       0.00000       0.00000       0.00000       0.00000       0.00000       0.00000       0.00000       7.32445       7.84990       8.51160       7.53817       5.77671       4.73236       3.35056       1.98557       1.30035      0.649378      0.331491      0.146015     0.0608405     0.0170997    0.00417829   0.000728940       0.00000       0.00000       0.00000       0.00000       0.00000       0.00000       0.00000       0.00000       0.00000       0.00000       0.00000       0.00000       0.00000       0.00000       0.00000       0.00000       0.00000       0.00000       0.00000       0.00000
   8  14 2499.4806    1.7022  1.0724 10.8888 -0.0132  0.0461   0.0550   0.1088    0.3295   0.0000   441.0991       1.23754      -2.07044      -6.24810      -1.33925       2.58602      -4.79334      0.733616     -0.488141       1.81200     -0.871772      0.393472     0.0741656    -0.0380461    0.00494429    0.00109688       0.00000       0.00000       0.00000       0.00000       0.00000       0.00000       0.00000       0.00000       0.00000       0.00000       0.00000       0.00000       0.00000       0.00000       0.00000       0.00000       0.00000       0.00000       0.00000       0.00000       9.50227       10.5821       11.1752       10.3214       7.07894       5.49308       4.39340       2.62270       1.19249      0.759056      0.454209      0.199542     0.0658302     0.0198582    0.00476656   0.000893512       0.00000       0.00000       0.00000       0.00000       0.00000       0.00000       0.00000       0.00000       0.00000       0.00000       0.00000       0.00000       0.00000       0.00000       0.00000       0.00000       0.00000       0.00000       0.00000       0.00000
   8  15 2636.1513    2.1257  0.9594 10.9748  0.0004  0.0387   0.0686   0.0843    0.3382   0.0000   433.9603       11.0591       1.03792      -1.08723       3.61251      -4.95361      -2.16581       1.98660      0.364758      0.139572     -0.500727    -0.0289276    -0.0124617    0.00474180    0.00188467   0.000172134       0.00000       0.00000       0.00000       0.00000       0.00000       0.00000       0.00000       0.00000       0.00000       0.00000       0.00000       0.00000       0.00000       0.00000       0.00000       0.00000       0.00000       0.00000       0.00000       0.00000       7.41916       8.86412       8.18552       8.34738       6.35085       4.66666       3.38302       2.03426       1.42511      0.696104      0.369654      0.142092     0.0616881     0.0155603    0.00466783   0.000967016       0.00000       0.00000       0.00000       0.00000       0.00000       0.00000       0.00000       0.00000       0.00000       0.00000       0.00000       0.00000       0.00000       0.00000       0.00000       0.00000       0.00000       0.00000       0.00000       0.00000
   8  16 2773.8076    2.8150  0.7662 12.0518 -0.0094  0.0333   0.1010   0.0788    0.2464   0.0000   440.3786       6.95095       14.4043      0.188077       1.05773       6.04932       2.43479       1.01916     -0.547376     -0.602284     -0.117014     -0.100482     0.0396621   -0.00442568    0.00410712   0.000151499       0.00000       0.00000       0.00000       0.00000       0.00000       0.00000       0.00000       0.00000       0.00000       0.00000       0.00000       0.00000       0.00000       0.00000       0.00000       0.00000       0.00000       0.00000       0.00000       0.00000       6.58111       8.13035       7.10688       7.20334       5.70271       4.10727       2.84663       1.78963       1.22866      0.599290      0.315410      0.111913     0.0499193     0.0134121    0.00395089   0.000816138       0.00000       0.00000       0.00000       0.00000       0.00000       0.00000       0.00000       0.00000       0.00000       0.00000       0.00000       0.00000       0.00000       0.00000       0.00000       0.00000       0.00000       0.00000       0.00000       0.00000
   8  17 2911.6611    3.2957  0.8723 12.4107 -0.0052  0.0424   0.1123   0.0845    0.2619   0.0000   431.1147       25.8874       8.59470       7.45814     -0.931852       9.19838     -0.752112     -0.903167      -1.23424     -0.705268      0.581235    -0.0250797   -0.00435737     0.0102626   -0.00514338   0.000259855       0.00000       0.00000       0.00000       0.00000       0.00000       0.00000       0.00000       0.00000       0.00000       0.00000       0.00000       0.00000       0.00000       0.00000       0.00000       0.00000       0.00000       0.00000       0.00000       0.00000       9.52475       8.52621       8.12609       9.24890       8.16753       5.30609       3.61788       2.68857       1.72278      0.930960      0.426039      0.156133     0.0516534     0.0158532    0.00403968   0.000651206       0.00000       0.00000       0.00000       0.00000       0.00000       0.00000       0.00000       0.00000       0.00000       0.00000       0.00000       0.00000       0.00000       0.00000       0.00000       0.00000       0.00000       0.00000       0.00000       0.00000
   8  18 3049.2626    3.9165  1.0004 11.7488 -0.0056  0.0373   0.1240   0.0853    0.6045   0.0000   444.2198       8.35467       1.55739       12.4639      -2.26572     -0.478050       2.36540       2.35081     0.0490154      -2.10816      0.103670     -0.174009   -0.00162528    -0.0177912    0.00135839   0.000421427       0.00000       0.00000       0.00000       0.00000       0.00000       0.00000       0.00000       0.00000       0.00000       0.00000       0.00000       0.00000       0.00000       0.00000       0.00000       0.00000       0.00000       0.00000       0.00000       0.00000       7.34794       8.86157       8.74599       7.27998       6.36406       4.86381       3.16836       2.24882       1.14255      0.652381      0.334971      0.127967     0.0498929     0.0192084    0.00472845   0.000836925       0.00000       0.00000       0.00000       0.00000       0.00000       0.00000       0.00000       0.00000       0.00000       0.00000       0.00000       0.00000       0.00000       0.00000       0.00000       0.00000       0.00000       0.00000       0.00000       0.00000
   8  19 3186.7808    3.8097  1.1488 12.5683  0.0064  0.0433   0.1175   0.0994    0.3234   0.0000   430.1243       18.0097       14.6509      0.889999      -3.90374      -2.86303      -2.39092      -2.22216       1.05566     -0.191852     -0.278389    -0.0966144     0.0266529    0.00318738   -0.00183981   0.000674810       0.00000       0.00000       0.00000       0.00000       0.00000       0.00000       0.00000       0.00000       0.00000       0.00000       0.00000       0.00000       0.00000       0.00000       0.00000       0.00000       0.00000       0.00000       0.00000       0.00000       8.91205       10.6111       9.81822       9.03386       7.18791       5.89514       3.87960       2.59693       1.40306      0.796343      0.343558      0.163093     0.0573611     0.0205278    0.00477074   0.000998765       0.00000       0.00000       0.00000       0.00000       0.00000       0.00000       0.00000       0.00000       0.00000       0.00000       0.00000       0.00000       0.00000       0.00000       0.00000       0.00000       0.00000       0.00000       0.00000       0.00000
   8  20 3324.4420    3.5213  1.7321 11.7655 -0.0057  0.0494   0.0860   0.1162    0.3129   0.0000   429.1751       10.6470       24.8344      -6.48131     -0.357035      -6.39139       1.51637      -6.30885     -0.220825     0.0493222      0.177159     0.0840087     0.0711613   -0.00221032   -0.00682589   0.000893744       0.00000       0.00000       0.00000       0.00000       0.00000       0.00000       0.00000       0.00000       0.00000       0.00000       0.00000       0.00000       0.00000       0.00000       0.00000       0.00000       0.00000       0.00000       0.00000       0.00000       9.97976       10.8681       10.5976       9.77368       8.85613       6.14800       4.23036       2.93931       1.77418      0.968650      0.445092      0.177942     0.0657225     0.0222701    0.00609147    0.00100365       0.00000       0.00000       0.00000       0.00000       0.00000       0.00000       0.00000       0.00000       0.00000       0.00000       0.00000       0.00000       0.00000       0.00000       0.00000       0.00000       0.00000       0.00000       0.00000       0.00000
   8  21 3462.5575    3.0743  2.4760 10.8121 -0.0019  0.0576   0.0628   0.1452    0.3691   0.0000   451.4902       8.03968      -6.33229      -4.51243       4.39313      -6.18358       5.78733      -8.19799      0.304162      -2.17250     -0.331981     -0.127848    0.00878475    0.00181235     0.0135555   0.000854344       0.00000       0.00000       0.00000       0.00000       0.00000       0.00000       0.00000       0.00000       0.00000       0.00000       0.00000       0.00000       0.00000       0.00000       0.00000       0.00000       0.00000       0.00000       0.00000       0.00000       10.7615       13.7015       12.5952       12.0207       9.07025       7.32326       5.15326       3.27728       1.78592       1.00229      0.481929      0.226265     0.0826049     0.0272844    0.00707111    0.00149238       0.00000       0.00000       0.00000       0.00000       0.00000       0.00000       0.00000       0.00000       0.00000       0.00000       0.00000       0.00000       0.00000       0.00000       0.00000       0.00000       0.00000       0.00000       0.00000       0.00000
   8  22 3601.0496    2.5825  3.5155 10.4214  0.0007  0.0697   0.0447   0.1747    0.3142   0.0000   457.7780       36.3373       14.4886       14.8494       9.63215       1.58629      -6.47256      -6.40870      -1.41099     -0.149207       1.01129      0.256804    -0.0452059     0.0348888    0.00664116   -0.00260812       0.00000       0.00000       0.00000       0.00000       0.00000       0.00000       0.00000       0.00000       0.00000       0.00000       0.00000       0.00000       0.00000       0.00000       0.00000       0.00000       0.00000       0.00000       0.00000       0.00000       13.9240       16.1425       15.9946       14.4398       11.9288       8.76382       6.16362       3.94960       2.37465       1.27919      0.619123      0.268452      0.101755     0.0326859    0.00876576    0.00153731       0.00000       0.00000       0.00000       0.00000       0.00000       0.00000       0.00000       0.00000       0.00000       0.00000       0.00000       0.00000       0.00000       0.00000       0.00000       0.00000       0.00000       0.00000       0.00000       0.00000
   8  23 3739.4828    2.0733  5.3711 10.2390 -0.0001  0.0901   0.0307   0.2519    0.1967   0.0000   453.5425       20.4266      -12.8536       5.43104      -17.7522      -13.7875       2.07495       4.53705      -1.70417     0.0167512      0.292779    -0.0219769     0.0216167    -0.0168331   -0.00627749    0.00103873       0.00000       0.00000       0.00000       0.00000       0.00000       0.00000       0.00000       0.00000       0.00000       0.00000       0.00000       0.00000       0.00000       0.00000       0.00000       0.00000       0.00000       0.00000       0.00000       0.00000       18.3218       21.7175       21.3073       18.8856       15.6703       11.6133       8.10329       5.13372       3.03085       1.58484      0.792953      0.330820      0.130396     0.0426170     0.0115954    0.00198736       0.00000       0.00000       0.00000       0.00000       0.00000       0.00000       0.00000       0.00000       0.00000       0.00000       0.00000       0.00000       0.00000       0.00000       0.00000       0.00000       0.00000       0.00000       0.00000       0.00000
   8  25 4017.5122    1.4519  8.8702  9.9657  0.0029  0.1366   0.0200   0.3791    0.1237   0.0000   422.4991       4.68371      -9.22005      -38.0657      -3.44390      -3.38580       25.3881      -20.6709      -3.73654      0.338395      -1.63807     0.0232246    -0.0355790     0.0419319  -0.000625755   0.000428555       0.00000       0.00000       0.00000       0.00000       0.00000       0.00000       0.00000       0.00000       0.00000       0.00000       0.00000       0.00000       0.00000       0.00000       0.00000       0.00000       0.00000       0.00000       0.00000       0.00000       26.3476       32.1106       31.8074       28.4640       23.4015       17.8370       12.5388       7.80204       4.81630       2.47766       1.23829      0.530204      0.219229     0.0693207     0.0188114    0.00327758       0.00000       0.00000       0.00000       0.00000       0.00000       0.00000       0.00000       0.00000       0.00000       0.00000       0.00000       0.00000       0.00000       0.00000       0.00000       0.00000       0.00000       0.00000       0.00000       0.00000
   9  12 2264.5579    1.0625  0.8307 10.3391 -0.0075  0.0319   0.0368   0.0837    0.1887   0.0000   433.5706    -0.0958589       10.4111      -8.11491       8.62957      -2.41688       2.27046      -1.59391     0.0412026    -0.0347006      0.414972     0.0585965    -0.0307380    -0.0537138    0.00663736    0.00114579    0.00186563  -8.21057e-05       0.00000       0.00000       0.00000       0.00000       0.00000       0.00000       0.00000       0.00000       0.00000       0.00000       0.00000       0.00000       0.00000       0.00000       0.00000       0.00000       0.00000       0.00000       5.83684       6.79545       6.93607       6.20138       5.22484       4.11550       2.90978       2.14245       1.23787      0.723063      0.407435      0.208468     0.0942969     0.0372640     0.0128894    0.00420806   0.000952880   0.000160279       0.00000       0.00000       0.00000       0.00000       0.00000       0.00000       0.00000       0.00000       0.00000       0.00000       0.00000       0.00000       0.00000       0.00000       0.00000       0.00000       0.00000       0.00000
   9  14 2539.5918    2.0438  0.8186 10.7713 -0.0040  0.0294   0.0674   0.0686    0.3290   0.0000   443.9719      -7.40752       8.95193     -0.755260      -4.22071      -6.21068       1.77299      -2.31914       1.36951      -1.41984     -0.776777      0.101871      0.112301     0.0335753    0.00226247   -0.00322472  -0.000578786   0.000184823       0.00000       0.00000       0.00000       0.00000       0.00000       0.00000       0.00000       0.00000       0.00000       0.00000       0.00000       0.00000       0.00000       0.00000       0.00000       0.00000       0.00000       0.00000       5.32963       6.04625       5.85104       5.59785       5.00648       3.80892       2.80574       1.93331       1.26418      0.768499      0.404801      0.194684     0.0845695     0.0335624     0.0117747    0.00361695   0.000928209   0.000152670       0.00000       0.00000       0.00000       0.00000       0.00000       0.00000       0.00000       0.00000       0.00000       0.00000       0.00000       0.00000       0.00000       0.00000       0.00000       0.00000       0.00000       0.00000
   9  15 2677.0413    2.3980  0.9339 11.3541 -0.0047  0.0353   0.0745   0.0797    0.2758   0.0000   438.1562       20.8579       8.14034       1.06662       5.74182      -2.64823      -1.73601      -3.23009      -1.36153     -0.910628      0.446903     -0.117260     0.0430189     0.0431202    0.00142225   -0.00248738  -0.000627832   3.50118e-05       0.00000       0.00000       0.00000       0.00000       0.00000       0.00000       0.00000       0.00000       0.00000       0.00000       0.00000       0.00000       0.00000       0.00000       0.00000       0.00000       0.00000       0.00000       7.04664       8.16219       7.97654       6.95155       6.02375       5.02173       3.78390       2.53939       1.50189      0.835161      0.435694      0.210123     0.0988115     0.0387184     0.0140901    0.00424804    0.00104490   0.000166521       0.00000       0.00000       0.00000       0.00000       0.00000       0.00000       0.00000       0.00000       0.00000       0.00000       0.00000       0.00000       0.00000       0.00000       0.00000       0.00000       0.00000       0.00000
   9  16 2815.1939    2.9172  0.8403 12.1797 -0.0051  0.0313   0.0999   0.0845    0.2331   0.0000   432.4907       9.18353       2.93420      -7.19246       2.43522      -5.92402       3.64897      -2.83039     -0.953958     -0.544671     -0.141584    -0.0421345     0.0709961    -0.0237827     0.0248210  -1.86585e-05   -0.00219029  -9.10137e-05       0.00000       0.00000       0.00000       0.00000       0.00000       0.00000       0.00000       0.00000       0.00000       0.00000       0.00000       0.00000       0.00000       0.00000       0.00000       0.00000       0.00000       0.00000       5.27712       7.17040       6.73034       6.15339       5.17394       3.97460       2.78887       2.09639       1.11791      0.724874      0.378145      0.187122     0.0923400     0.0358335     0.0121070    0.00441271    0.00104417   0.000194511       0.00000       0.00000       0.00000       0.00000       0.00000       0.00000       0.00000       0.00000       0.00000       0.00000       0.00000       0.00000       0.00000       0.00000       0.00000       0.00000       0.00000       0.00000
   9  17 2953.6439    3.6423  0.8938 11.9975 -0.0103  0.0339   0.1174   0.0753    0.3840   0.0000   434.1960       14.4062       4.65552      -10.5019       2.41747     -0.910296     -0.453934      -4.32048       1.44245    -0.0236840    -0.0346598      0.318738     -0.119877    -0.0496770   -0.00845244   0.000595102   -0.00137659   2.86603e-05       0.00000       0.00000       0.00000       0.00000       0.00000       0.00000       0.00000       0.00000       0.00000       0.00000       0.00000       0.00000       0.00000       0.00000       0.00000       0.00000       0.00000       0.00000       6.14990       6.38381       6.82170       6.09326       5.62876       4.52395       3.08244       2.36047       1.51841      0.783653      0.480607      0.248027     0.0949927     0.0367251     0.0151880    0.00440290   0.000984030   0.000149575       0.00000       0.00000       0.00000       0.00000       0.00000       0.00000       0.00000       0.00000       0.00000       0.00000       0.00000       0.00000       0.00000       0.00000       0.00000       0.00000       0.00000       0.00000
   9  18 3091.6355    4.0079  1.1079 11.1718 -0.0052  0.0359   0.1131   0.0831    0.9606   0.0000   438.2462       20.1502       8.31392       3.07393       7.18883       1.91008       1.88744      -4.46271       3.60960      0.428378      0.299098     -0.145121     0.0903513     0.0259934   -0.00820211   -0.00277710  -0.000894059  -0.000127395       0.00000       0.00000       0.00000       0.00000       0.00000       0.00000       0.00000       0.00000       0.00000       0.00000       0.00000       0.00000       0.00000       0.00000       0.00000       0.00000       0.00000       0.00000       6.62960       7.75975       8.06649       6.79385       6.18066       4.82938       3.30473       2.35632       1.51018      0.891271      0.472571      0.223659      0.102222     0.0411349     0.0153084    0.00498953    0.00115458   0.000170673       0.00000       0.00000       0.00000       0.00000       0.00000       0.00000       0.00000       0.00000       0.00000       0.00000       0.00000       0.00000       0.00000       0.00000       0.00000       0.00000       0.00000       0.00000
   9  19 3229.5966    3.6373  1.3438 12.6977 -0.0064  0.0423   0.1019   0.1103    0.2394   0.0000   441.0758       13.1727       7.66810      -5.91509      -2.52363      -3.24061       4.70463      -4.86453      -1.14090      0.863090      0.163723     0.0609627    -0.0608329    0.00720564    0.00920034  -0.000528493   -0.00265199   0.000134534       0.00000       0.00000       0.00000       0.00000       0.00000       0.00000       0.00000       0.00000       0.00000       0.00000       0.00000       0.00000       0.00000       0.00000       0.00000       0.00000       0.00000       0.00000       7.44602       9.18365       9.35029       8.38595       7.17738       5.32239       3.65720       2.55447       1.72189      0.947573      0.540887      0.279626      0.109983     0.0472798     0.0183381    0.00540247    0.00138375   0.000223125       0.00000       0.00000       0.00000       0.00000       0.00000       0.00000       0.00000       0.00000       0.00000       0.00000       0.00000       0.00000       0.00000       0.00000       0.00000       0.00000       0.00000       0.00000
   9  20 3367.8179    3.3576  2.0900 11.7320  0.0018  0.0535   0.0716   0.1293    0.2273   0.0000   435.8652       33.1250       7.81411       1.57679      -20.3148      -12.3183       4.12767      -6.78913      -1.47652     -0.371385      0.319214     -0.367303    -0.0146132     0.0295866     0.0511291    0.00262264   -0.00296238  -0.000438030       0.00000       0.00000       0.00000       0.00000       0.00000       0.00000       0.00000       0.00000       0.00000       0.00000       0.00000       0.00000       0.00000       0.00000       0.00000       0.00000       0.00000       0.00000       9.19886       11.0474       10.5000       10.1537       8.56538       6.61672       5.40686       3.57932       2.21927       1.18016      0.674906      0.370484      0.153536     0.0637652     0.0222628    0.00628718    0.00178049   0.000304184       0.00000       0.00000       0.00000       0.00000       0.00000       0.00000       0.00000       0.00000       0.00000       0.00000       0.00000       0.00000       0.00000       0.00000       0.00000       0.00000       0.00000       0.00000
   9  21 3506.4027    2.8401  2.7081 11.1950 -0.0019  0.0600   0.0540   0.1446    0.1934   0.0000   432.9757       13.9519       4.87751      0.646750      -2.98452       4.42005       2.94683      0.698588       3.50750      0.318551      0.209736     -0.857682    -0.0593695    -0.0318337     0.0556281     0.0197079   0.000749796  -0.000295882       0.00000       0.00000       0.00000       0.00000       0.00000       0.00000       0.00000       0.00000       0.00000       0.00000       0.00000       0.00000       0.00000       0.00000       0.00000       0.00000       0.00000       0.00000       10.3230       11.9589       12.1516       10.9132       9.89251       7.33783       5.94684       3.92508       2.51730       1.38678      0.790211      0.410790      0.179181     0.0714315     0.0257985    0.00766185    0.00206721   0.000310527       0.00000       0.00000       0.00000       0.00000       0.00000       0.00000       0.00000       0.00000       0.00000       0.00000       0.00000       0.00000       0.00000       0.00000       0.00000       0.00000       0.00000       0.00000
   9  22 3645.4101    2.4647  3.7555 10.8529 -0.0031  0.0698   0.0412   0.1785    0.1738   0.0000   428.9049       20.7019       13.4378      -2.86747       27.6911      -8.95350      -7.36177      -1.19654       1.11631      -3.33020       1.35038      0.239083      0.237808    0.00449606    -0.0417144    0.00970170    0.00125555  -0.000310806       0.00000       0.00000       0.00000       0.00000       0.00000       0.00000       0.00000       0.00000       0.00000       0.00000       0.00000       0.00000       0.00000       0.00000       0.00000       0.00000       0.00000       0.00000       12.0154       15.0217       14.5147       14.1223       11.4431       8.82405       6.43122       4.23749       2.85182       1.65453      0.937365      0.441844      0.211410     0.0810506     0.0306178    0.00867159    0.00225345   0.000413540       0.00000       0.00000       0.00000       0.00000       0.00000       0.00000       0.00000       0.00000       0.00000       0.00000       0.00000       0.00000       0.00000       0.00000       0.00000       0.00000       0.00000       0.00000
   9  23 3784.3864    1.9877  5.2905 10.5753  0.0003  0.0891   0.0301   0.2322    0.1462   0.0000   432.7195       1.76695      -13.8838      0.688082       15.7241      -12.6819       4.05688      -7.24334       1.39353     -0.215858     -0.128425      -1.48550     -0.392074     -0.163995     0.0636541    -0.0135886   -0.00400177   0.000374452       0.00000       0.00000       0.00000       0.00000       0.00000       0.00000       0.00000       0.00000       0.00000       0.00000       0.00000       0.00000       0.00000       0.00000       0.00000       0.00000       0.00000       0.00000       15.4818       18.7051       19.0037       16.7829       14.5127       11.6913       8.48225       5.82003       3.64828       2.11126       1.14886      0.570358      0.260081      0.106001     0.0391502     0.0121304    0.00294231   0.000482476       0.00000       0.00000       0.00000       0.00000       0.00000       0.00000       0.00000       0.00000       0.00000       0.00000       0.00000       0.00000       0.00000       0.00000       0.00000       0.00000       0.00000       0.00000
   9  24 3923.6144    1.7069  7.6724 10.1095 -0.0014  0.1096   0.0213   0.3040    0.1201   0.0000   441.6590      -1.03193       53.7265       5.01965      -13.0322      -21.9155      -3.56180      -7.13206     -0.483301      -5.11340     -0.818679     -0.446412      0.318478     0.0994703     0.0393708     0.0225806   0.000515511   6.45099e-05       0.00000       0.00000       0.00000       0.00000       0.00000       0.00000       0.00000       0.00000       0.00000       0.00000       0.00000       0.00000       0.00000       0.00000       0.00000       0.00000       0.00000       0.00000       19.1172       23.7824       23.4409       21.3940       18.4922       14.5020       10.3651       7.37939       4.41992       2.74194       1.42011      0.712672      0.322617      0.132383     0.0462249     0.0156753    0.00373407   0.000629992       0.00000       0.00000       0.00000       0.00000       0.00000       0.00000       0.00000       0.00000       0.00000       0.00000       0.00000       0.00000       0.00000       0.00000       0.00000       0.00000       0.00000       0.00000
   9  25 4063.2200    1.4110  9.4275  9.8860 -0.0013  0.1335   0.0172   0.3633    0.1063   0.0000   446.2787       15.2943       15.6163       14.2370      -21.2287      -19.5729       1.12954      -8.42633      -1.69981      -3.04544      -2.43836      0.150881      0.801940    -0.0480607    -0.0630125    -0.0207042    0.00701015   0.000933673       0.00000       0.00000       0.00000       0.00000       0.00000       0.00000       0.00000       0.00000       0.00000       0.00000       0.00000       0.00000       0.00000       0.00000       0.00000       0.00000       0.00000       0.00000       22.7200       28.2385       28.4191       26.1194       22.6929       17.3581       12.4379       8.65169       5.46355       3.42110       1.77309      0.904715      0.397719      0.169466     0.0582380     0.0192455    0.00472783   0.000773955       0.00000       0.00000       0.00000       0.00000       0.00000       0.00000       0.00000       0.00000       0.00000       0.00000       0.00000       0.00000       0.00000       0.00000       0.00000       0.00000       0.00000       0.00000
   9  26 4203.1342    1.1436 11.2877 10.0306 -0.0038  0.1668   0.0148   0.4662    0.0784   0.0000   415.2719      -73.6750      0.597815       24.8021       17.8710      -22.2910      -23.4961       5.78717       9.09790      0.937483    -0.0945484      -2.19843    -0.0253241      0.694443     -0.113256    -0.0243906    0.00182111   -0.00147701       0.00000       0.00000       0.00000       0.00000       0.00000       0.00000       0.00000       0.00000       0.00000       0.00000       0.00000       0.00000       0.00000       0.00000       0.00000       0.00000       0.00000       0.00000       27.5823       34.3503       33.8055       32.5884       27.1160       21.8188       15.8132       11.2770       7.17369       4.20895       2.39289       1.19824      0.552227      0.218064     0.0798200     0.0242649    0.00580074    0.00102144       0.00000       0.00000       0.00000       0.00000       0.00000       0.00000       0.00000       0.00000       0.00000       0.00000       0.00000       0.00000       0.00000       0.00000       0.00000       0.00000       0.00000       0.00000
   9  27 4343.2091    0.9814 13.5185  9.9101 -0.0041  0.2018   0.0128   0.5593    0.0718   0.0000   482.1673       18.7151       46.0678      -15.3433       27.7516      -5.04514       35.3045      -2.59609      -19.4795      0.157939       1.92987     -0.472293     -0.856938      0.102176     0.0454225     0.0187606    -0.0125530  -0.000830766       0.00000       0.00000       0.00000       0.00000       0.00000       0.00000       0.00000       0.00000       0.00000       0.00000       0.00000       0.00000       0.00000       0.00000       0.00000       0.00000       0.00000       0.00000       33.8393       41.5899       41.9475       38.6701       33.5764       26.1638       19.9983       13.6908       8.54666       5.19236       2.78063       1.42106      0.651801      0.270011     0.0931360     0.0295413    0.00734836    0.00117661       0.00000       0.00000       0.00000       0.00000       0.00000       0.00000       0.00000       0.00000       0.00000       0.00000       0.00000       0.00000       0.00000       0.00000       0.00000       0.00000       0.00000       0.00000
   9  28 4483.1729    0.7861 17.0516  9.8784  0.0000  0.2884   0.0105   0.7729    0.0612   0.0000   383.5281      -32.3028       12.5192       16.3542      -31.0608       4.92118      -50.6694      -4.85361      -22.9972      -7.46735       4.96200      -2.73168     -0.838888      0.150028     0.0438645  -3.13124e-05    -0.0215629   -0.00232710       0.00000       0.00000       0.00000       0.00000       0.00000       0.00000       0.00000       0.00000       0.00000       0.00000       0.00000       0.00000       0.00000       0.00000       0.00000       0.00000       0.00000       0.00000       45.9562       60.9129       60.0786       56.2279       47.4085       37.7336       27.8734       19.2911       12.2257       7.33114       4.05773       1.98173      0.961121      0.384572      0.141436     0.0442087     0.0108705    0.00183792       0.00000       0.00000       0.00000       0.00000       0.00000       0.00000       0.00000       0.00000       0.00000       0.00000       0.00000       0.00000       0.00000       0.00000       0.00000       0.00000       0.00000       0.00000
   9  29 4623.4753    0.6484 18.5342  9.9673 -0.0027  0.3529   0.0095   0.9075    0.0477   0.0000   286.9083      -113.012       28.7324       9.62323       48.8798      -10.3108      -87.0378      -28.6935       6.42709       11.4472       7.93194      -1.53658     -0.905400     0.0912198      0.109421     0.0326279   0.000547258   -0.00155018       0.00000       0.00000       0.00000       0.00000       0.00000       0.00000       0.00000       0.00000       0.00000       0.00000       0.00000       0.00000       0.00000       0.00000       0.00000       0.00000       0.00000       0.00000       54.9855       71.8529       70.1756       67.5577       57.5144       46.9142       34.1478       24.6286       15.4204       9.53387       5.18970       2.61828       1.21082      0.496192      0.176425     0.0564741     0.0132003    0.00228143       0.00000       0.00000       0.00000       0.00000       0.00000       0.00000       0.00000       0.00000       0.00000       0.00000       0.00000       0.00000       0.00000       0.00000       0.00000       0.00000       0.00000       0.00000
  10  10 2021.4574    0.6077  0.5869 10.1667 -0.0100  0.0329   0.0251   0.0751    0.0971   0.0000   439.3469      -1.04373       10.8814       4.71468       7.03386      -3.86161      -3.17269       1.27700      -1.63619     -0.552195     -0.207160     -0.126648    -0.0444965     0.0192658    -0.0228124   -0.00852615    0.00578827   -0.00129522  -2.36723e-05   2.38089e-05       0.00000       0.00000       0.00000       0.00000       0.00000       0.00000       0.00000       0.00000       0.00000       0.00000       0.00000       0.00000       0.00000       0.00000       0.00000       0.00000       5.35888       6.73487       6.75596       5.96413       5.18335       4.39887       3.25819       2.40628       1.47960      0.965515      0.575869      0.280108      0.129585     0.0733946     0.0285643     0.0109339    0.00395150    0.00122947   0.000248259   4.25146e-05       0.00000       0.00000       0.00000       0.00000       0.00000       0.00000       0.00000       0.00000       0.00000       0.00000       0.00000       0.00000       0.00000       0.00000       0.00000       0.00000
  10  11 2162.9088    0.8767  0.7378  9.9108 -0.0038  0.0386   0.0318   0.0765    0.1825   0.0000   442.8344      0.656831       7.96152       12.9121      -2.98687      -5.52542      0.613922      -2.88956       1.61381      -1.80356      0.301855      0.412780    -0.0716934      0.149494    0.00202685     0.0127917   0.000987307   -0.00142353   1.50522e-05  -2.36836e-05       0.00000       0.00000       0.00000       0.00000       0.00000       0.00000       0.00000       0.00000       0.00000       0.00000       0.00000       0.00000       0.00000       0.00000       0.00000       0.00000       6.10640       8.09489       8.64397       7.02432       6.90913       4.36559       3.76863       2.59324       1.51270       1.08866      0.521142      0.335241      0.173107     0.0716224     0.0350399     0.0135809    0.00354316    0.00145304   0.000364648   4.28355e-05       0.00000       0.00000       0.00000       0.00000       0.00000       0.00000       0.00000       0.00000       0.00000       0.00000       0.00000       0.00000       0.00000       0.00000       0.00000       0.00000
  10  12 2302.8551    1.1396  0.8041 10.6158 -0.0009  0.0324   0.0376   0.0759    0.1647   0.0000   442.4930      0.760515       11.4070      -4.21104       2.19204       7.60768      -1.91489      0.107890       1.49612      0.942545    -0.0624721     -0.194790     0.0413033    -0.0375127    -0.0151372   -0.00631694   -0.00179307   0.000552819   0.000318533  -2.00515e-05       0.00000       0.00000       0.00000       0.00000       0.00000       0.00000       0.00000       0.00000       0.00000       0.00000       0.00000       0.00000       0.00000       0.00000       0.00000       0.00000       5.13539       5.72270       5.61630       5.78165       5.12074       3.72465       3.29584       2.33872       1.63051      0.932700      0.538686      0.335706      0.168706     0.0800163     0.0303097     0.0118325    0.00352905   0.000992642   0.000271709   4.08167e-05       0.00000       0.00000       0.00000       0.00000       0.00000       0.00000       0.00000       0.00000       0.00000       0.00000       0.00000       0.00000       0.00000       0.00000       0.00000       0.00000
  10  13 2440.7936    1.5324  0.9701 11.1990 -0.0102  0.0352   0.0467   0.0828    0.1816   0.0000   442.0204       6.79881       15.4503       6.35078       2.04633      -1.91817      -5.87015      -1.65011     -0.395634     0.0503467      -1.02117      0.461110     0.0171959      0.108527    -0.0355052    0.00323143   -0.00504800   0.000220211   4.68376e-05   5.02601e-05       0.00000       0.00000       0.00000       0.00000       0.00000       0.00000       0.00000       0.00000       0.00000       0.00000       0.00000       0.00000       0.00000       0.00000       0.00000       0.00000       5.44988       6.34575       6.32688       5.80461       5.62233       4.37173       3.54422       2.47827       1.63904       1.12518      0.646388      0.338382      0.172410     0.0762397     0.0348230     0.0124456    0.00405624    0.00126815   0.000300322   4.37518e-05       0.00000       0.00000       0.00000       0.00000       0.00000       0.00000       0.00000       0.00000       0.00000       0.00000       0.00000       0.00000       0.00000       0.00000       0.00000       0.00000
  10  14 2578.6190    1.9542  1.0178 11.3479 -0.0059  0.0353   0.0574   0.0856    0.2405   0.0000   438.6547       2.46010       15.0497      -6.95358      -2.85033      -6.52449       1.30952      -2.38225      -2.82607     -0.179099      0.276117     -0.359283     -0.121742    -0.0251492    0.00848297   0.000506070  -0.000281125   -0.00132198  -0.000381170   2.21054e-05       0.00000       0.00000       0.00000       0.00000       0.00000       0.00000       0.00000       0.00000       0.00000       0.00000       0.00000       0.00000       0.00000       0.00000       0.00000       0.00000       6.04910       7.63450       7.66974       7.11731       6.20307       4.75541       3.44716       2.28684       1.68603       1.03561      0.620320      0.347862      0.164751     0.0771287     0.0306679     0.0125934    0.00421953    0.00118172   0.000292230   4.49235e-05       0.00000       0.00000       0.00000       0.00000       0.00000       0.00000       0.00000       0.00000       0.00000       0.00000       0.00000       0.00000       0.00000       0.00000       0.00000       0.00000
  10  15 2717.1012    2.5220  0.9477 11.3877 -0.0037  0.0316   0.0741   0.0764    0.2903   0.0000   450.6350       16.7530       22.8066       3.45043       4.59677     -0.172003       1.05438      -5.66439      0.451555     0.0149006      0.156110    -0.0360772     0.0505322     -0.138959    -0.0190421    0.00539647   -0.00109768   0.000631773  -3.77193e-05  -4.45352e-05       0.00000       0.00000       0.00000       0.00000       0.00000       0.00000       0.00000       0.00000       0.00000       0.00000       0.00000       0.00000       0.00000       0.00000       0.00000       0.00000       5.25788       5.99573       6.29208       5.63251       5.07419       4.13193       3.07303       2.25762       1.49767      0.927971      0.541726      0.301101      0.147345     0.0692961     0.0280811     0.0111247    0.00380584    0.00108674   0.000240748   3.57058e-05       0.00000       0.00000       0.00000       0.00000       0.00000       0.00000       0.00000       0.00000       0.00000       0.00000       0.00000       0.00000       0.00000       0.00000       0.00000       0.00000
  10  17 2994.5622    3.6853  0.9493 12.3547 -0.0013  0.0328   0.1097   0.0806    0.2507   0.0000   431.6066      -4.81435       11.0315       1.94573      -7.14863      -2.95541     -0.319241      -3.33853      -1.24281      -1.09764      0.497833      0.336129      0.226562     0.0176052    0.00817910     0.0242757   -0.00861781   0.000499539   2.66721e-05   5.56231e-05       0.00000       0.00000       0.00000       0.00000       0.00000       0.00000       0.00000       0.00000       0.00000       0.00000       0.00000       0.00000       0.00000       0.00000       0.00000       0.00000       5.18902       6.70060       6.14792       6.20338       5.13159       4.42990       3.21386       2.30349       1.55540       1.00754      0.592132      0.312360      0.149018     0.0746130     0.0291847     0.0118017    0.00397533    0.00113082   0.000258158   5.05114e-05       0.00000       0.00000       0.00000       0.00000       0.00000       0.00000       0.00000       0.00000       0.00000       0.00000       0.00000       0.00000       0.00000       0.00000       0.00000       0.00000
  10  18 3133.0004    3.9760  0.9554 12.3498 -0.0071  0.0416   0.1213   0.0787    0.3355   0.0000   438.5584       14.9940       4.40166       2.15420      -3.56731      -4.72119       2.80038       1.47631      -1.10785      0.767133      0.370672     0.0303760    -0.0947697    0.00992015    -0.0318683    0.00709075    0.00611190   -0.00107403   0.000566761  -1.06308e-06       0.00000       0.00000       0.00000       0.00000       0.00000       0.00000       0.00000       0.00000       0.00000       0.00000       0.00000       0.00000       0.00000       0.00000       0.00000       0.00000       5.06083       8.27464       6.23956       7.51865       5.86079       5.51808       3.88528       2.75304       2.01811       1.11312      0.810368      0.331316      0.233328     0.0717264     0.0460073     0.0118211    0.00603139    0.00143899   0.000408492   8.10013e-05       0.00000       0.00000       0.00000       0.00000       0.00000       0.00000       0.00000       0.00000       0.00000       0.00000       0.00000       0.00000       0.00000       0.00000       0.00000       0.00000
  10  19 3271.4323    3.7254  1.3379 12.1893 -0.0047  0.0369   0.0962   0.1022    0.3005   0.0000   440.4561       31.9140       10.7732       3.46911      -9.18068      -10.0676      -3.35434      -1.18070     -0.313504     -0.363752     -0.587412   -0.00527748      0.182449     -0.115481    -0.0142124     0.0224286   -0.00269402  -0.000558228  -1.34309e-05   0.000105512       0.00000       0.00000       0.00000       0.00000       0.00000       0.00000       0.00000       0.00000       0.00000       0.00000       0.00000       0.00000       0.00000       0.00000       0.00000       0.00000       6.05085       6.95393       6.94861       6.77924       6.03113       4.74841       3.72956       2.63614       1.84646       1.11929      0.653553      0.369674      0.191429     0.0817704     0.0353238     0.0132444    0.00437191    0.00121389   0.000302091   4.82076e-05       0.00000       0.00000       0.00000       0.00000       0.00000       0.00000       0.00000       0.00000       0.00000       0.00000       0.00000       0.00000       0.00000       0.00000       0.00000       0.00000
  10  20 3410.1850    2.9974  2.2448 11.6915 -0.0042  0.0511   0.0596   0.1270    0.1748   0.0000   444.3484       22.0173       15.5150      -12.8172       17.9512      -7.81303      -7.65043     -0.239008     -0.227912      -1.48802     -0.641296      0.417362     -0.409928     -0.122363     0.0521404   -0.00477480   -0.00100718   0.000290121   0.000590421  -4.15134e-05       0.00000       0.00000       0.00000       0.00000       0.00000       0.00000       0.00000       0.00000       0.00000       0.00000       0.00000       0.00000       0.00000       0.00000       0.00000       0.00000       8.44632       9.90404       9.66944       8.90461       8.59571       6.82253       5.16059       3.69784       2.50992       1.62032      0.970132      0.502023      0.241113      0.115193     0.0454053     0.0171111    0.00601423    0.00179416   0.000429156   6.37204e-05       0.00000       0.00000       0.00000       0.00000       0.00000       0.00000       0.00000       0.00000       0.00000       0.00000       0.00000       0.00000       0.00000       0.00000       0.00000       0.00000
  10  21 3549.1421    2.6567  3.2353 11.2792 -0.0013  0.0611   0.0447   0.1532    0.1377   0.0000   445.1574       9.16879       29.2617     -0.463875      -4.98370       2.36069      -2.62372      -6.29163      -2.11198      -2.12305     -0.400165     -0.548325     0.0339196    -0.0670127     -0.111133    -0.0190635   0.000821854   -0.00282572   0.000250344  -2.47657e-05       0.00000       0.00000       0.00000       0.00000       0.00000       0.00000       0.00000       0.00000       0.00000       0.00000       0.00000       0.00000       0.00000       0.00000       0.00000       0.00000       9.71641       11.7981       12.0785       11.2502       9.80516       7.89165       5.89354       4.49174       2.86484       1.78665       1.04005      0.588581      0.303718      0.140443     0.0589382     0.0219562    0.00747187    0.00227828   0.000496146   8.08033e-05       0.00000       0.00000       0.00000       0.00000       0.00000       0.00000       0.00000       0.00000       0.00000       0.00000       0.00000       0.00000       0.00000       0.00000       0.00000       0.00000
  10  22 3688.5122    2.1687  4.3602 11.0728 -0.0014  0.0757   0.0335   0.1976    0.1107   0.0000   421.9271       19.9793       27.5174      -19.6628      -7.16039      -20.1531       3.74802       1.88943     -0.111666      -4.15613      0.933575     0.0171267     -0.624718     0.0190961    -0.0335702    0.00160152    0.00818212    0.00158310  -0.000206872   0.000142431       0.00000       0.00000       0.00000       0.00000       0.00000       0.00000       0.00000       0.00000       0.00000       0.00000       0.00000       0.00000       0.00000       0.00000       0.00000       0.00000       11.8837       14.9663       14.1767       13.9213       12.0897       9.82436       7.52233       5.43963       3.57691       2.33860       1.31261      0.739774      0.372928      0.167679     0.0721466     0.0275502    0.00879003    0.00270091   0.000636401   0.000109756       0.00000       0.00000       0.00000       0.00000       0.00000       0.00000       0.00000       0.00000       0.00000       0.00000       0.00000       0.00000       0.00000       0.00000       0.00000       0.00000
  10  23 3828.0964    1.8679  5.9258 10.3425 -0.0038  0.0886   0.0246   0.2280    0.1241   0.0000   462.6730       11.3539      -14.6129      0.315354       9.66732      -6.71882      -16.2055       2.79118      -2.89445      -7.32697      0.342365      -1.17063     -0.417730     -0.109961     -0.101024     0.0410508    0.00359883    0.00317604  -0.000216696   0.000100002       0.00000       0.00000       0.00000       0.00000       0.00000       0.00000       0.00000       0.00000       0.00000       0.00000       0.00000       0.00000       0.00000       0.00000       0.00000       0.00000       13.8822       16.9557       17.1295       16.3112       14.0961       11.5206       8.85992       6.33220       4.17505       2.72932       1.56380      0.860908      0.428732      0.204255     0.0865768     0.0335180     0.0108925    0.00326442   0.000748630   0.000121336       0.00000       0.00000       0.00000       0.00000       0.00000       0.00000       0.00000       0.00000       0.00000       0.00000       0.00000       0.00000       0.00000       0.00000       0.00000       0.00000
  10  26 4247.8922    1.0779 12.6764 10.0570 -0.0011  0.1768   0.0137   0.5181    0.0690   0.0000   440.4717       82.8461       53.6193      -5.26480      -28.3435      -18.4054      -13.4555      -5.93109       5.96165      -8.75627      -3.40018       2.42490      0.931009     0.0344392     0.0463180    -0.0113710    -0.0360870   -0.00105980    0.00121887   0.000366452       0.00000       0.00000       0.00000       0.00000       0.00000       0.00000       0.00000       0.00000       0.00000       0.00000       0.00000       0.00000       0.00000       0.00000       0.00000       0.00000       26.8738       32.9940       33.8052       32.3640       27.8614       22.8660       18.2388       13.3177       8.79249       5.44253       3.29295       1.78216      0.923904      0.451338      0.189439     0.0711363     0.0244015    0.00696075    0.00160020   0.000250487       0.00000       0.00000       0.00000       0.00000       0.00000       0.00000       0.00000       0.00000       0.00000       0.00000       0.00000       0.00000       0.00000       0.00000       0.00000       0.00000
  11  10 2057.9470    0.6693  0.5242 10.0965 -0.0097  0.0260   0.0265   0.0564    0.0965   0.0000   438.5573      -1.49428       9.79810      -1.91916     -0.961920      -4.43110     -0.703900      0.699230      -3.06339     -0.408181     -0.303087     0.0136863      0.106701     0.0148244     0.0329269    -0.0123701     0.0167354   -0.00264009  -0.000660608   3.86467e-05  -3.09364e-05  -3.14052e-06       0.00000       0.00000       0.00000       0.00000       0.00000       0.00000       0.00000       0.00000       0.00000       0.00000       0.00000       0.00000       0.00000       0.00000       3.79833       4.44028       4.71646       4.60514       4.00585       3.25092       2.52320       1.92429       1.39895      0.883851      0.528271      0.336330      0.176755     0.0916641     0.0465794     0.0181523    0.00767412    0.00275788   0.000827379   0.000235423   5.09185e-05   7.65698e-06       0.00000       0.00000       0.00000       0.00000       0.00000       0.00000       0.00000       0.00000       0.00000       0.00000       0.00000       0.00000       0.00000       0.00000
  11  11 2199.7928    0.9254  0.7450 10.2236 -0.0031  0.0314   0.0309   0.0706    0.1522   0.0000   430.6183     -0.697411       12.5708      -1.16274      -2.42510       4.87605      -5.54137      -1.37260      -2.94342      0.357784    -0.0372030      0.718668     -0.174075   -0.00970625     0.0114716    -0.0178772    0.00327373    0.00215565   0.000425460  -0.000388587  -0.000100257  -5.22123e-06       0.00000       0.00000       0.00000       0.00000       0.00000       0.00000       0.00000       0.00000       0.00000       0.00000       0.00000       0.00000       0.00000       0.00000       4.20866       5.24384       5.13074       5.41296       4.38852       3.77015       3.22265       2.36897       1.64546       1.05454      0.689272      0.386701      0.216167      0.106394     0.0578289     0.0241015     0.0101987    0.00326207    0.00109789   0.000284714   6.79852e-05   1.14873e-05       0.00000       0.00000       0.00000       0.00000       0.00000       0.00000       0.00000       0.00000       0.00000       0.00000       0.00000       0.00000       0.00000       0.00000
  11  12 2340.0046    1.2805  1.0010 10.1736 -0.0032  0.0335   0.0369   0.0879    0.2869   0.0000   433.8958       7.76801       2.87780     0.0141928      0.891549      -4.69534      -4.56090      0.385440      -1.55458      -1.99441     -0.242230      0.131700     -0.147733      0.125144    -0.0161791    -0.0120170    0.00464643   0.000174500   -0.00230855  -0.000395073  -2.51729e-06   1.50178e-05       0.00000       0.00000       0.00000       0.00000       0.00000       0.00000       0.00000       0.00000       0.00000       0.00000       0.00000       0.00000       0.00000       0.00000       4.92829       5.50061       5.67296       5.85521       4.98251       4.02775       3.41474       2.53884       1.76079       1.13053      0.756302      0.425533      0.231383      0.120324     0.0621531     0.0264122     0.0102270    0.00334191    0.00109419   0.000270682   6.35674e-05   9.85650e-06       0.00000       0.00000       0.00000       0.00000       0.00000       0.00000       0.00000       0.00000       0.00000       0.00000       0.00000       0.00000       0.00000       0.00000
  11  13 2478.5211    1.5817  0.8813 10.9854 -0.0095  0.0362   0.0483   0.0719    0.2265   0.0000   435.2859       6.73989       6.38891       10.6547      -4.34458      -9.02969      -4.03323      -1.39439     -0.566463     -0.131754     -0.125247      0.370386     -0.222992     -0.114806      0.104018     0.0233207    0.00347279    0.00192557  -0.000570455  -0.000169473  -3.18874e-06   1.53317e-05       0.00000       0.00000       0.00000       0.00000       0.00000       0.00000       0.00000       0.00000       0.00000       0.00000       0.00000       0.00000       0.00000       0.00000       5.04285       6.64379       6.80192       6.83097       5.37042       4.59986       3.62823       2.29059       1.77771       1.16829      0.693526      0.420793      0.240707      0.125521     0.0533692     0.0272810     0.0108886    0.00410143    0.00119224   0.000304010   7.62657e-05   1.32939e-05       0.00000       0.00000       0.00000       0.00000       0.00000       0.00000       0.00000       0.00000       0.00000       0.00000       0.00000       0.00000       0.00000       0.00000
  11  14 2616.9766    2.2513  0.9092 11.4485 -0.0055  0.0320   0.0690   0.0755    0.2447   0.0000   431.7395      -2.45366       13.9661       3.47872       4.04836      -4.35189       1.92288      -4.80430     -0.200881      -1.56139     -0.593813     -0.100307      0.136883     -0.120547     0.0628818     0.0383235    -0.0124742   -0.00158641  -0.000547237   0.000121147   6.72859e-05  -1.02120e-05       0.00000       0.00000       0.00000       0.00000       0.00000       0.00000       0.00000       0.00000       0.00000       0.00000       0.00000       0.00000       0.00000       0.00000       4.62649       5.71464       5.42017       5.65925       5.03730       3.92547       3.33583       2.27938       1.72989       1.10999      0.695874      0.429666      0.217086      0.124355     0.0496936     0.0263024    0.00857785    0.00364337    0.00101470   0.000267914   7.30783e-05   1.09314e-05       0.00000       0.00000       0.00000       0.00000       0.00000       0.00000       0.00000       0.00000       0.00000       0.00000       0.00000       0.00000       0.00000       0.00000
  11  15 2756.1977    2.8225  0.8716 11.3702 -0.0079  0.0312   0.0823   0.0658    0.3596   0.0000   441.6268       7.78558       12.9794      -1.18711      -8.09652      -4.37807       1.81587      0.474111      -1.96284      0.376899     -0.310416     -0.381306      0.376473    -0.0509895    -0.0459346    0.00287171    -0.0130069    0.00163353   -0.00104130   0.000475199  -5.02673e-05  -2.24656e-06       0.00000       0.00000       0.00000       0.00000       0.00000       0.00000       0.00000       0.00000       0.00000       0.00000       0.00000       0.00000       0.00000       0.00000       4.70318       5.18798       5.90273       5.56568       4.55822       3.83872       3.38019       2.38575       1.49490       1.12100      0.686893      0.384984      0.210599      0.103263     0.0539987     0.0256220     0.0107204    0.00339596   0.000996948   0.000282793   5.89418e-05   8.37640e-06       0.00000       0.00000       0.00000       0.00000       0.00000       0.00000       0.00000       0.00000       0.00000       0.00000       0.00000       0.00000       0.00000       0.00000
  11  16 2895.4890    3.2675  0.9706 12.0661 -0.0129  0.0296   0.0949   0.0811    0.2603   0.0000   439.4125       8.93349       12.9419       5.58934       1.61347      -5.76605      -1.86767      -5.92119       1.68780       1.22696    -0.0411985     -0.590403     -0.125750    0.00151595    -0.0358976     0.0244166    0.00114194   -0.00125455    0.00267365   0.000737770   0.000113455  -1.61408e-05       0.00000       0.00000       0.00000       0.00000       0.00000       0.00000       0.00000       0.00000       0.00000       0.00000       0.00000       0.00000       0.00000       0.00000       4.23645       5.54234       5.47544       5.26828       4.49265       3.76526       3.11006       2.42458       1.49096       1.03975      0.629664      0.366328      0.187117     0.0997475     0.0489531     0.0230658    0.00885161    0.00315175   0.000976976   0.000298483   6.39604e-05   1.04677e-05       0.00000       0.00000       0.00000       0.00000       0.00000       0.00000       0.00000       0.00000       0.00000       0.00000       0.00000       0.00000       0.00000       0.00000
  11  17 3034.6031    3.7054  1.1231 12.0821 -0.0049  0.0324   0.0988   0.0856    0.3421   0.0000   440.6490       3.19813       11.1979      -4.23037       6.33128      -2.02868      -3.01034      -2.02997      -1.16728      0.401297    -0.0508997     0.0835553      0.288306     0.0209762     0.0331153    0.00838177   -0.00590194    0.00810626  -0.000378551  -7.93998e-05  -9.21781e-05  -1.39770e-06       0.00000       0.00000       0.00000       0.00000       0.00000       0.00000       0.00000       0.00000       0.00000       0.00000       0.00000       0.00000       0.00000       0.00000       4.97273       5.92909       5.76535       5.41821       4.84210       4.35264       3.47962       2.59407       1.79410       1.19633      0.722192      0.416680      0.217654      0.112532     0.0500601     0.0234841    0.00905123    0.00346319    0.00105432   0.000291830   6.23100e-05   1.03318e-05       0.00000       0.00000       0.00000       0.00000       0.00000       0.00000       0.00000       0.00000       0.00000       0.00000       0.00000       0.00000       0.00000       0.00000
  11  18 3173.5863    3.8739  1.1961 12.0205 -0.0095  0.0349   0.0993   0.0850    0.3774   0.0000   430.2875       12.5585       7.49984      -6.39914       2.60937      -5.13501      -4.08380      -4.02860      -1.76797      -2.04710     0.0642910     -0.514738      0.224424      0.173421    -0.0589294    -0.0292654    0.00897426   -0.00337078  -0.000574743   0.000227926   3.69485e-05   9.77823e-08       0.00000       0.00000       0.00000       0.00000       0.00000       0.00000       0.00000       0.00000       0.00000       0.00000       0.00000       0.00000       0.00000       0.00000       5.18646       6.94308       6.97655       6.56494       5.90441       4.56072       3.54986       2.47032       1.70638       1.18966      0.717476      0.454596      0.225762      0.118824     0.0577546     0.0241183    0.00965124    0.00375731    0.00111058   0.000338407   7.86057e-05   1.18991e-05       0.00000       0.00000       0.00000       0.00000       0.00000       0.00000       0.00000       0.00000       0.00000       0.00000       0.00000       0.00000       0.00000       0.00000
  11  19 3312.4334    3.5809  1.5745 11.9752 -0.0085  0.0390   0.0807   0.1018    0.2577   0.0000   435.6548       12.6870       14.8397      -3.05763      -2.84933      -2.68379      0.784569     -0.632252       3.94841      -1.92942      0.827172     -0.520294     -0.148502     -0.162215     -0.132978   -0.00407584    0.00727052    0.00985054   -0.00115503  -4.01394e-05  -4.04680e-05   5.75899e-06       0.00000       0.00000       0.00000       0.00000       0.00000       0.00000       0.00000       0.00000       0.00000       0.00000       0.00000       0.00000       0.00000       0.00000       6.07237       7.40205       7.38402       7.16926       5.96045       5.25338       4.22954       3.00497       2.11027       1.38722      0.871127      0.478229      0.267319      0.127622     0.0660004     0.0273774     0.0122222    0.00402397    0.00129221   0.000322596   7.41206e-05   1.25107e-05       0.00000       0.00000       0.00000       0.00000       0.00000       0.00000       0.00000       0.00000       0.00000       0.00000       0.00000       0.00000       0.00000       0.00000
  11  20 3451.7943    3.0394  2.3328 11.5135 -0.0025  0.0502   0.0560   0.1225    0.1719   0.0000   435.7257       15.6808       16.8235       2.85669      -1.25138      -9.13470     -0.939386      -8.43975      -2.09979     -0.688939      0.421969      0.358664      0.325049     0.0703349      0.113366    -0.0682526   0.000988451   0.000418530   0.000537552   0.000546396  -0.000155650  -1.87453e-05       0.00000       0.00000       0.00000       0.00000       0.00000       0.00000       0.00000       0.00000       0.00000       0.00000       0.00000       0.00000       0.00000       0.00000       7.39194       9.38280       9.56088       9.16993       7.93987       6.29973       5.22008       3.71363       2.41129       1.73912       1.05099      0.638252      0.314788      0.165857     0.0845105     0.0369813     0.0149471    0.00538337    0.00152050   0.000471421   0.000105912   1.61639e-05       0.00000       0.00000       0.00000       0.00000       0.00000       0.00000       0.00000       0.00000       0.00000       0.00000       0.00000       0.00000       0.00000       0.00000
  11  21 3591.2443    2.5569  3.2975 11.2743 -0.0042  0.0592   0.0412   0.1513    0.1239   0.0000   433.4570       12.3421       1.28202      -2.50137       8.51130       9.52066      -6.43370      -2.65500      -3.77543     -0.342963    -0.0580003      0.392400     -0.927757     -0.341340    -0.0748968     0.0847450    0.00292608     0.0101908   0.000335531  -0.000362111   2.09894e-05   5.85545e-06       0.00000       0.00000       0.00000       0.00000       0.00000       0.00000       0.00000       0.00000       0.00000       0.00000       0.00000       0.00000       0.00000       0.00000       8.79442       11.1297       10.8969       10.6383       9.33385       7.89279       6.10034       4.47178       3.12419       2.12707       1.28466      0.780075      0.409311      0.212435     0.0972101     0.0439598     0.0170851    0.00654247    0.00195063   0.000566466   0.000124140   2.03961e-05       0.00000       0.00000       0.00000       0.00000       0.00000       0.00000       0.00000       0.00000       0.00000       0.00000       0.00000       0.00000       0.00000       0.00000
  11  22 3730.9294    2.0894  4.7944 10.9430 -0.0034  0.0759   0.0295   0.2002    0.0968   0.0000   422.9495      -16.5901       11.4333       17.7188       10.8728      -15.2303       7.57929      0.157343     -0.355709      -5.55417     -0.838852       1.56993     -0.229169     -0.322517    -0.0571473     0.0747322     0.0292889     0.0121377   0.000732140   -0.00106347   0.000229995   1.81147e-05       0.00000       0.00000       0.00000       0.00000       0.00000       0.00000       0.00000       0.00000       0.00000       0.00000       0.00000       0.00000       0.00000       0.00000       10.7823       13.3774       13.2614       12.6277       11.3674       9.85974       7.79761       5.99444       3.98543       2.77159       1.70032      0.992880      0.525437      0.271384      0.129076     0.0585961     0.0230257    0.00832844    0.00263868   0.000772432   0.000161874   2.57417e-05       0.00000       0.00000       0.00000       0.00000       0.00000       0.00000       0.00000       0.00000       0.00000       0.00000       0.00000       0.00000       0.00000       0.00000
  11  23 3871.0804    1.7866  6.3097 10.3510  0.0003  0.0898   0.0220   0.2358    0.1065   0.0000   439.3239       14.2763       19.8902      -15.1269       12.7238       15.9929       5.57859       2.20145      -1.75962      0.156057      -1.72544      0.438825    -0.0402935      0.687256   -0.00193074     -0.128140    0.00910420   -0.00332156  -0.000322098  -0.000359743   4.05407e-05   3.14053e-05       0.00000       0.00000       0.00000       0.00000       0.00000       0.00000       0.00000       0.00000       0.00000       0.00000       0.00000       0.00000       0.00000       0.00000       12.1832       15.6984       16.0841       15.3041       13.7035       11.3260       9.10983       6.51991       4.71708       3.07603       1.96795       1.16979      0.616761      0.327844      0.155842     0.0701982     0.0274438     0.0104887    0.00331872   0.000901538   0.000209772   3.12286e-05       0.00000       0.00000       0.00000       0.00000       0.00000       0.00000       0.00000       0.00000       0.00000       0.00000       0.00000       0.00000       0.00000       0.00000
  11  24 4011.1982    1.4956  8.8231 10.0087 -0.0022  0.1105   0.0166   0.3154    0.0959   0.0000   440.0004       34.6718       11.9404       21.7789      -2.80823      -20.3268      -13.4279      -16.9295      -8.60422      -3.27684      -3.01248     -0.668261      0.289799      0.584972     -0.121071    -0.0299296  -0.000687088    0.00514707   -0.00988506   0.000131125  -0.000131309  -4.75666e-05       0.00000       0.00000       0.00000       0.00000       0.00000       0.00000       0.00000       0.00000       0.00000       0.00000       0.00000       0.00000       0.00000       0.00000       15.8886       19.8436       20.1041       19.2561       17.2551       14.3786       11.6043       8.35056       5.97580       3.95268       2.50002       1.44476      0.792675      0.400532      0.194303     0.0849504     0.0349896     0.0124875    0.00402751    0.00108585   0.000249822   3.71173e-05       0.00000       0.00000       0.00000       0.00000       0.00000       0.00000       0.00000       0.00000       0.00000       0.00000       0.00000       0.00000       0.00000       0.00000
  11  25 4151.4070    1.2115 10.2548 10.0726 -0.0013  0.1354   0.0143   0.3748    0.0758   0.0000   420.9412       5.08657       51.2105       18.4446      -31.6436       7.42842       28.3879       1.41536      -11.2327     -0.541636     -0.860608      -1.07699       1.24131     -0.863258    -0.0671523     0.0174662     0.0708898    0.00681407    0.00380068   -0.00272212  -0.000732648   3.22611e-05       0.00000       0.00000       0.00000       0.00000       0.00000       0.00000       0.00000       0.00000       0.00000       0.00000       0.00000       0.00000       0.00000       0.00000       19.3246       23.8708       23.6893       23.4953       21.1985       17.7829       14.0674       10.3011       7.34582       4.99428       3.17028       1.85566       1.01492      0.523829      0.241630      0.109925     0.0434273     0.0157890    0.00498868    0.00137651   0.000309035   4.68383e-05       0.00000       0.00000       0.00000       0.00000       0.00000       0.00000       0.00000       0.00000       0.00000       0.00000       0.00000       0.00000       0.00000       0.00000
  11  29 4715.3337    0.5661 20.4241  9.9896 -0.0033  0.3820   0.0079   0.9746    0.0378   0.0000   464.8714       24.4344      -19.2475      -23.3842       29.3166       3.80497      -24.9986      -33.5944      -35.5869      -3.96805      -13.7188      -10.4799     -0.525705       1.17714     -0.349600      0.190011     0.0824907    -0.0535996     0.0110602    0.00137762  -0.000480385  -0.000171349       0.00000       0.00000       0.00000       0.00000       0.00000       0.00000       0.00000       0.00000       0.00000       0.00000       0.00000       0.00000       0.00000       0.00000       51.5081       65.7612       69.0496       65.1417       58.8384       49.6696       39.2042       30.1935       21.7875       14.3900       9.06990       5.59719       3.14238       1.64153      0.825494      0.347070      0.143382     0.0522110     0.0163849    0.00434580   0.000911145   0.000133380       0.00000       0.00000       0.00000       0.00000       0.00000       0.00000       0.00000       0.00000       0.00000       0.00000       0.00000       0.00000       0.00000       0.00000
  12   9 1949.9648    0.5929  0.4065 10.0104 -0.0068  0.0242   0.0254   0.0491    0.0779   0.0000   437.8995      -7.96150       13.9054      0.888189      -2.19183      -1.21649      -1.73146    -0.0383488     -0.185787     -0.163992     -0.598041      0.164927      0.218804      0.206401    0.00686020     0.0139636   -0.00131119    0.00518992   0.000963383  -0.000441009   2.80075e-05   2.00024e-05   2.15662e-05   2.89231e-06       0.00000       0.00000       0.00000       0.00000       0.00000       0.00000       0.00000       0.00000       0.00000       0.00000       0.00000       0.00000       2.71509       3.79770       3.67301       3.83079       3.36086       2.78845       2.19110       1.58650       1.30693      0.784972      0.561130      0.328569      0.204485      0.118470     0.0592859     0.0303629     0.0122516    0.00564186    0.00197650   0.000737645   0.000237967   5.54370e-05   1.41274e-05   2.21700e-06       0.00000       0.00000       0.00000       0.00000       0.00000       0.00000       0.00000       0.00000       0.00000       0.00000       0.00000       0.00000
  12  10 2093.6923    0.7512  0.5903 10.0756 -0.0080  0.0264   0.0264   0.0575    0.1041   0.0000   434.9345     -0.225728       4.64166       1.98372      -2.95305       7.50330      -4.54715     -0.433085       1.17499      0.189868      0.344063      0.220707     -0.240638     -0.254935     0.0123006     0.0359416  -4.65267e-05     0.0113185    0.00160067   -0.00124299   0.000145435   0.000124242  -7.81809e-07   2.33001e-06       0.00000       0.00000       0.00000       0.00000       0.00000       0.00000       0.00000       0.00000       0.00000       0.00000       0.00000       0.00000       3.62027       4.17340       4.36702       4.17495       3.95277       3.29276       2.50957       2.10484       1.56939       1.03388      0.638986      0.382439      0.233342      0.149927     0.0709075     0.0334034     0.0144285    0.00617535    0.00201866   0.000810635   0.000243930   6.34671e-05   1.20267e-05   1.76195e-06       0.00000       0.00000       0.00000       0.00000       0.00000       0.00000       0.00000       0.00000       0.00000       0.00000       0.00000       0.00000
  12  11 2235.8916    0.9857  0.7121 10.4293 -0.0056  0.0266   0.0316   0.0645    0.1251   0.0000   436.7426       5.56223       14.0969      -2.77292      -1.23603       2.11733       4.66560      0.497782      0.169821       1.48392      -1.15776      0.156617      0.257195     0.0296592   0.000975130     0.0396203    0.00665555    0.00505921    0.00120513  -0.000557702   1.59472e-05  -2.07404e-06   8.45701e-06   3.61633e-07       0.00000       0.00000       0.00000       0.00000       0.00000       0.00000       0.00000       0.00000       0.00000       0.00000       0.00000       0.00000       3.54590       4.35802       4.47253       4.13046       3.91157       3.37610       2.82060       2.05076       1.49159       1.07032      0.707455      0.415385      0.254237      0.138439     0.0668008     0.0337229     0.0141097    0.00671592    0.00238739   0.000825499   0.000254787   6.59954e-05   1.40220e-05   1.93988e-06       0.00000       0.00000       0.00000       0.00000       0.00000       0.00000       0.00000       0.00000       0.00000       0.00000       0.00000       0.00000
  12  12 2376.3138    1.3527  0.8847 10.9746  0.0023  0.0374   0.0410   0.0743    0.1575   0.0000   435.0079      0.808739       16.7425       2.54422      -2.66214      -7.90774      0.265066      -4.64746      0.411293      0.185145     -0.601762     -0.950721      0.187338      0.166667     0.0633924     0.0160260    0.00790135    0.00293123  -0.000429832  -0.000462112  -1.07758e-05   2.23521e-05  -2.36229e-06   1.59370e-06       0.00000       0.00000       0.00000       0.00000       0.00000       0.00000       0.00000       0.00000       0.00000       0.00000       0.00000       0.00000       6.02848       6.87160       6.55943       5.42299       4.87129       5.01079       4.62876       3.86117       2.78773       1.77404       1.07002      0.622774      0.322286      0.169710     0.0868471     0.0430378     0.0188251    0.00774992    0.00294872    0.00106002   0.000298303   6.99559e-05   1.49676e-05   2.02111e-06       0.00000       0.00000       0.00000       0.00000       0.00000       0.00000       0.00000       0.00000       0.00000       0.00000       0.00000       0.00000
  12  13 2515.4670    1.8481  1.0026 10.9046 -0.0039  0.0321   0.0506   0.0756    0.2893   0.0000   440.5384       5.51369       11.2736       3.58585       3.97759      -5.77804       1.12403      0.708112     -0.761812      -1.92873     -0.330712     -0.761827      0.249547    -0.0484613     -0.125818    -0.0218420    0.00508323    0.00108995  -0.000785931   0.000379198  -0.000535463  -2.65828e-07   1.81672e-06  -9.81010e-07       0.00000       0.00000       0.00000       0.00000       0.00000       0.00000       0.00000       0.00000       0.00000       0.00000       0.00000       0.00000       4.24515       5.47267       5.45506       5.41660       4.48991       4.07229       3.30309       2.65918       1.90901       1.27279      0.803542      0.480389      0.287375      0.150864     0.0847530     0.0411609     0.0183711    0.00763524    0.00298875   0.000986711   0.000316376   7.83743e-05   1.63661e-05   2.79100e-06       0.00000       0.00000       0.00000       0.00000       0.00000       0.00000       0.00000       0.00000       0.00000       0.00000       0.00000       0.00000
  12  14 2654.6334    2.3254  0.9599 11.2351  0.0021  0.0322   0.0634   0.0702    0.2895   0.0000   440.5612       10.4686       13.3237     -0.869474      -5.76521      -1.49842     -0.423935     -0.808333       1.49993     -0.955549      -1.61512      0.157573     -0.273154     0.0265300    -0.0344790    -0.0341069    -0.0144426  -0.000836663    0.00295335    0.00136217    0.00101215  -3.73030e-05  -3.95051e-06   2.21675e-06       0.00000       0.00000       0.00000       0.00000       0.00000       0.00000       0.00000       0.00000       0.00000       0.00000       0.00000       0.00000       4.17443       5.20005       5.31990       4.95145       4.63662       4.27839       3.12249       2.40896       1.80211       1.20342      0.885783      0.529957      0.314232      0.160748     0.0849925     0.0379843     0.0184119    0.00697082    0.00298503    0.00102139   0.000355197   7.98901e-05   1.61625e-05   2.55380e-06       0.00000       0.00000       0.00000       0.00000       0.00000       0.00000       0.00000       0.00000       0.00000       0.00000       0.00000       0.00000
  12  15 2794.5206    2.9710  0.8456 11.9206 -0.0043  0.0277   0.0859   0.0659    0.2448   0.0000   432.1165       1.79012       8.74618       2.60436      -3.24074     -0.137937      -2.55813      -2.72236      0.300084      -1.81028     -0.619039     -0.109233     -0.451261      0.180926    -0.0702652     0.0681671    -0.0190068   -0.00831093   -0.00332346    0.00126513  -4.34867e-05   1.85018e-05  -5.51031e-06   2.98161e-06       0.00000       0.00000       0.00000       0.00000       0.00000       0.00000       0.00000       0.00000       0.00000       0.00000       0.00000       0.00000       3.72052       4.57816       4.39996       4.41552       3.97713       3.50794       2.93754       2.19297       1.70419       1.14539      0.714616      0.444744      0.260430      0.149849     0.0743032     0.0367926     0.0153568    0.00663145    0.00245701   0.000896354   0.000252162   6.40314e-05   1.50065e-05   2.28564e-06       0.00000       0.00000       0.00000       0.00000       0.00000       0.00000       0.00000       0.00000       0.00000       0.00000       0.00000       0.00000
  12  16 2934.4293    3.6638  0.8716 12.2782 -0.0029  0.0293   0.1012   0.0648    0.2291   0.0000   436.0726       5.59793       17.8890       6.21056      -1.43425      -2.38522      0.529699     0.0652756     0.0506224     -0.622809     -0.256162    -0.0912264      0.199065    -0.0360707    -0.0392979    0.00581725    0.00715953    0.00588825    0.00107928  -0.000626358  -0.000287614   1.46578e-05   9.60516e-06   2.26360e-06       0.00000       0.00000       0.00000       0.00000       0.00000       0.00000       0.00000       0.00000       0.00000       0.00000       0.00000       0.00000       3.85302       4.47548       4.86064       4.81882       3.97415       3.72614       2.96052       2.18432       1.69998       1.21728      0.676624      0.453562      0.267894      0.159110     0.0786510     0.0385182     0.0158807    0.00745687    0.00288842    0.00104680   0.000261943   7.01487e-05   1.38000e-05   2.27908e-06       0.00000       0.00000       0.00000       0.00000       0.00000       0.00000       0.00000       0.00000       0.00000       0.00000       0.00000       0.00000
  12  17 3073.9388    3.8219  0.9148 12.6442 -0.0039  0.0281   0.1103   0.0763    0.2073   0.0000   432.1302       1.64367       9.16909       2.97603      -1.82367      -6.99135      -1.21345      -4.45846     -0.750485      -1.96311      -1.32298     -0.681929      0.173907   -0.00481507    -0.0395538   -0.00531607    -0.0176328    0.00849000   -0.00336187   -0.00126378   0.000438088  -8.01220e-05  -2.29891e-05   4.99474e-06       0.00000       0.00000       0.00000       0.00000       0.00000       0.00000       0.00000       0.00000       0.00000       0.00000       0.00000       0.00000       3.76849       4.54485       4.47814       4.64165       4.15107       3.57963       2.79276       2.21106       1.54290       1.07305      0.752533      0.477848      0.267864      0.142337     0.0756600     0.0369206     0.0169447    0.00664975    0.00251150   0.000848433   0.000267956   6.94293e-05   1.43436e-05   2.33112e-06       0.00000       0.00000       0.00000       0.00000       0.00000       0.00000       0.00000       0.00000       0.00000       0.00000       0.00000       0.00000
  12  18 3213.3309    4.0865  1.0940 12.2482 -0.0040  0.0305   0.1068   0.0804    0.3305   0.0000   432.0671       10.3566       9.34731      -10.1678      0.341815      -3.31586      -2.25463      -4.00817      -3.21875       1.21607      0.676649      -1.04443      0.141516    -0.0973176      0.122466     0.0233699   -0.00536127    0.00752324   0.000172085  -0.000827471   3.50691e-05   7.18527e-05  -2.16167e-06  -3.18195e-06       0.00000       0.00000       0.00000       0.00000       0.00000       0.00000       0.00000       0.00000       0.00000       0.00000       0.00000       0.00000       4.42098       5.28117       5.16451       4.93789       4.71304       4.09685       3.35807       2.46216       1.82514       1.26061      0.869808      0.523184      0.306682      0.159815     0.0781648     0.0389322     0.0157063    0.00722901    0.00260197   0.000881009   0.000279982   6.96240e-05   1.59739e-05   2.23342e-06       0.00000       0.00000       0.00000       0.00000       0.00000       0.00000       0.00000       0.00000       0.00000       0.00000       0.00000       0.00000
  12  19 3352.8833    3.3627  1.7291 12.1940 -0.0042  0.0421   0.0697   0.1011    0.1608   0.0000   440.6525       17.1017      -5.92936      -1.04369      -8.81072      -12.7804      -7.37112      -5.77865      -3.53869      -1.63062     0.0333366      -1.31080    -0.0498244    -0.0327475    -0.0681643     0.0230795    -0.0359357    0.00103818   -0.00364668    0.00101248   0.000103504   8.24456e-05  -3.33156e-06  -4.42364e-06       0.00000       0.00000       0.00000       0.00000       0.00000       0.00000       0.00000       0.00000       0.00000       0.00000       0.00000       0.00000       5.59171       6.49129       6.84025       6.90618       6.14829       5.17426       4.31895       3.25603       2.50349       1.61255       1.09341      0.669189      0.399734      0.221011      0.117498     0.0581977     0.0257433     0.0106170    0.00396044    0.00134466   0.000409043   9.68381e-05   2.22506e-05   3.23335e-06       0.00000       0.00000       0.00000       0.00000       0.00000       0.00000       0.00000       0.00000       0.00000       0.00000       0.00000       0.00000
  12  20 3492.5913    2.9246  2.6154 11.2711 -0.0009  0.0487   0.0485   0.1194    0.1554   0.0000   419.1331       18.7490       5.02998      -12.7458      -6.25731      -2.94384      -6.67519      -8.50054       1.50292      -2.37647    -0.0899528     -0.587875     -0.137217     -0.158154     0.0505409    -0.0182134    -0.0203683   -0.00904294    0.00620619  -0.000574886   0.000684590  -5.71705e-05  -6.47731e-06   7.64020e-06       0.00000       0.00000       0.00000       0.00000       0.00000       0.00000       0.00000       0.00000       0.00000       0.00000       0.00000       0.00000       6.39202       7.90679       8.30881       8.01213       7.22146       6.11076       5.01868       3.86104       2.71251       1.92687       1.25806      0.767054      0.456410      0.249545      0.131051     0.0622778     0.0296173     0.0121294    0.00472233    0.00154715   0.000481178   0.000127985   2.67871e-05   3.90215e-06       0.00000       0.00000       0.00000       0.00000       0.00000       0.00000       0.00000       0.00000       0.00000       0.00000       0.00000       0.00000
  12  21 3632.5964    2.3379  4.0650 10.8210 -0.0009  0.0623   0.0327   0.1675    0.1152   0.0000   452.6523       13.1672      -1.13149      -18.0687       1.88952     -0.878167      -3.89154      -1.37328      -4.85436       3.15346      -1.31443     -0.401184     -0.114506    0.00305721     -0.294221    -0.0921849    -0.0209780     0.0186284  -0.000910028   -0.00379335   -0.00148243   0.000301661   4.55727e-05  -5.10337e-06       0.00000       0.00000       0.00000       0.00000       0.00000       0.00000       0.00000       0.00000       0.00000       0.00000       0.00000       0.00000       8.29066       10.2833       10.2996       10.3225       9.09093       7.84265       6.45185       5.13963       3.72649       2.55284       1.59595      0.982845      0.572759      0.329256      0.169417     0.0817071     0.0369918     0.0152861    0.00572906    0.00200735   0.000599018   0.000161605   3.38636e-05   5.21194e-06       0.00000       0.00000       0.00000       0.00000       0.00000       0.00000       0.00000       0.00000       0.00000       0.00000       0.00000       0.00000
  12  22 3772.6639    2.0309  5.1622 10.6113 -0.0017  0.0736   0.0255   0.1901    0.1001   0.0000   425.7223       19.0390       22.1109     -0.573533      -13.3551      -2.78769       3.88580      -1.93100       2.92019      -1.74939       2.33944      0.274226      -1.28215      0.170712     -0.217752     -0.192316     0.0725767     0.0315013    -0.0113121    0.00280147  -0.000319168  -2.31688e-05   8.13126e-05   5.16607e-06       0.00000       0.00000       0.00000       0.00000       0.00000       0.00000       0.00000       0.00000       0.00000       0.00000       0.00000       0.00000       9.87638       11.9947       12.6454       12.0857       11.1394       9.33164       7.65161       5.87558       4.19803       2.96125       1.92710       1.17571      0.700513      0.389260      0.199827     0.0960141     0.0442205     0.0185188    0.00700047    0.00235403   0.000725821   0.000194418   4.04875e-05   5.62219e-06       0.00000       0.00000       0.00000       0.00000       0.00000       0.00000       0.00000       0.00000       0.00000       0.00000       0.00000       0.00000
  12  23 3913.1403    1.6421  7.5203 10.4092 -0.0030  0.0989   0.0190   0.2693    0.0836   0.0000   440.9126       4.07828      -5.79928       9.64734       21.3083      -24.0559      -16.3578      -4.34678       3.27304      -12.0265      -4.16572       2.60716       1.94510      0.782089    -0.0965570     0.0962225    -0.0618036    -0.0173283     0.0123252    0.00277611   -0.00144211   0.000247110   1.45064e-06  -7.50061e-07       0.00000       0.00000       0.00000       0.00000       0.00000       0.00000       0.00000       0.00000       0.00000       0.00000       0.00000       0.00000       12.2649       15.9940       16.2614       15.9897       14.4536       12.2720       10.2121       7.73552       5.70446       3.90367       2.59311       1.56618      0.930960      0.520105      0.265012      0.130534     0.0591718     0.0253371    0.00954728    0.00332955    0.00103564   0.000270556   5.99090e-05   8.66505e-06       0.00000       0.00000       0.00000       0.00000       0.00000       0.00000       0.00000       0.00000       0.00000       0.00000       0.00000       0.00000
  12  24 4053.7742    1.3964  8.6624 10.2447 -0.0070  0.1128   0.0163   0.3057    0.0798   0.0000   450.4948       12.9596       22.9106       12.2865     -0.264961      -6.75637      -12.4701       1.07086      -9.39307      -14.5311       4.30777       2.19572     -0.395168     -0.156518      0.414827     -0.134923    -0.0299233    -0.0533016    0.00422199    0.00117651  -0.000206258   0.000148739   7.79669e-05   1.14141e-05       0.00000       0.00000       0.00000       0.00000       0.00000       0.00000       0.00000       0.00000       0.00000       0.00000       0.00000       0.00000       14.5537       18.8192       18.5574       18.9051       16.7995       14.5310       11.4778       9.07305       6.53986       4.61556       2.94349       1.87983       1.07922      0.631563      0.316187      0.159699     0.0692782     0.0300185     0.0108470    0.00392781    0.00114829   0.000313330   6.41201e-05   1.00543e-05       0.00000       0.00000       0.00000       0.00000       0.00000       0.00000       0.00000       0.00000       0.00000       0.00000       0.00000       0.00000
  12  27 4476.3341    0.8036 16.1145  9.9481 -0.0034  0.2332   0.0091   0.6270    0.0498   0.0000   465.3010       34.2374       27.8575      -64.6445       15.4165       5.54810       7.93898       21.6190      -9.49960      -27.3744      -9.52950      0.210938      -1.90505     -0.407805    -0.0394477     -0.388672     -0.332521     0.0601713    -0.0154776   -0.00488191   -0.00403240  -0.000184348   0.000170952   2.72959e-05       0.00000       0.00000       0.00000       0.00000       0.00000       0.00000       0.00000       0.00000       0.00000       0.00000       0.00000       0.00000       29.4276       36.7405       39.0517       37.9796       34.5786       29.3883       24.2728       18.6821       13.5091       9.85031       6.30819       3.98260       2.37756       1.38054      0.694725      0.349213      0.155547     0.0686544     0.0254030    0.00883753    0.00257405   0.000688855   0.000138402   1.93579e-05       0.00000       0.00000       0.00000       0.00000       0.00000       0.00000       0.00000       0.00000       0.00000       0.00000       0.00000       0.00000
  12  28 4617.8848    0.6490 18.7304 10.0084 -0.0038  0.3116   0.0081   0.8080    0.0399   0.0000   412.5614       17.8938       7.95148      -47.9098       40.0097       45.7391      -24.6494      -32.2961      -3.04809      -26.9269       7.13429       3.59711      0.434879       1.21444       1.15622      0.212013     -0.238123     0.0371857    -0.0500737    0.00595639   -0.00103151   0.000927953  -0.000214390   6.79949e-05       0.00000       0.00000       0.00000       0.00000       0.00000       0.00000       0.00000       0.00000       0.00000       0.00000       0.00000       0.00000       37.6433       49.4303       51.6417       49.7690       45.8436       39.3122       32.5064       24.6990       18.6392       12.9317       8.66349       5.41004       3.27810       1.81482      0.962146      0.475257      0.214314     0.0916212     0.0356066     0.0121372    0.00372209   0.000938579   0.000197528   2.74054e-05       0.00000       0.00000       0.00000       0.00000       0.00000       0.00000       0.00000       0.00000       0.00000       0.00000       0.00000       0.00000
  13  10 2128.4702    0.8005  0.7005 10.0048 -0.0018  0.0331   0.0266   0.0650    0.1169   0.0000   433.7478      -2.11138       10.6571       3.00135      0.515065       2.64836       2.77501     -0.354634      0.725419      0.193289      -2.02115     -0.748655      0.106915      0.110092     0.0758442    -0.0399089    -0.0232814     0.0138227   0.000720381   -0.00261682   0.000689610  -0.000220528   8.76871e-05   2.45449e-06   3.46169e-06  -3.32354e-07       0.00000       0.00000       0.00000       0.00000       0.00000       0.00000       0.00000       0.00000       0.00000       0.00000       4.76209       5.95606       5.69885       4.19169       4.05388       4.17727       3.86988       3.55813       2.62178       1.84938       1.15927      0.636062      0.367557      0.201593     0.0948737     0.0562828     0.0274125    0.00987473    0.00553948    0.00222723   0.000766867   0.000271733   8.69066e-05   2.10909e-05   3.75293e-06   4.89127e-07       0.00000       0.00000       0.00000       0.00000       0.00000       0.00000       0.00000       0.00000       0.00000       0.00000
  13  11 2271.1719    1.0651  0.8275 10.3473 -0.0028  0.0337   0.0307   0.0672    0.1521   0.0000   437.5719       8.56657       7.89477     -0.484651      -1.94667       3.76864      -2.37983     -0.196956       1.26963     0.0735718      0.331865     -0.188451      0.845293      0.119774     -0.105344    -0.0493831     0.0114156    0.00104004    0.00251239   -0.00124085  -0.000856460  -2.60070e-06   7.01689e-05  -5.55598e-06  -2.71706e-06   5.49146e-07       0.00000       0.00000       0.00000       0.00000       0.00000       0.00000       0.00000       0.00000       0.00000       0.00000       4.24211       5.85181       6.28287       5.79737       5.62590       4.16665       3.51126       2.69981       1.84397       1.31968      0.908712      0.554685      0.385166      0.188260      0.115918     0.0600287     0.0284963     0.0150068    0.00542969    0.00245425   0.000874032   0.000255950   9.57795e-05   2.52771e-05   5.25926e-06   6.14601e-07       0.00000       0.00000       0.00000       0.00000       0.00000       0.00000       0.00000       0.00000       0.00000       0.00000
  13  12 2411.8395    1.4637  0.9434 10.9802 -0.0121  0.0308   0.0422   0.0715    0.1812   0.0000   441.9954       2.06938       18.5310      -4.34051      -4.67261      -1.12143       1.77544      -1.32064     -0.547965     -0.797898      -1.54125    -0.0774704     -0.163701   -0.00504926     -0.115120    -0.0823536     0.0260459    -0.0223216  -0.000354915   -0.00724595   0.000399102  -0.000333771   9.37863e-05   2.99395e-05   7.46703e-06   4.77823e-07       0.00000       0.00000       0.00000       0.00000       0.00000       0.00000       0.00000       0.00000       0.00000       0.00000       3.85923       4.95092       4.82893       4.96387       4.54113       3.94623       3.14136       2.50136       1.76791       1.38603      0.888571      0.589315      0.364158      0.215687      0.119054     0.0606813     0.0279931     0.0134990    0.00548443    0.00234910   0.000814100   0.000266273   7.57260e-05   2.13785e-05   4.01736e-06   6.32470e-07       0.00000       0.00000       0.00000       0.00000       0.00000       0.00000       0.00000       0.00000       0.00000       0.00000
  13  13 2551.7525    1.9674  0.8393 11.4778 -0.0009  0.0286   0.0562   0.0627    0.1888   0.0000   439.9671       5.25518       11.2886       9.04722      0.201781      0.669972      -2.90686       2.51745     -0.585900     -0.522646      0.922710     -0.234939     -0.222965    -0.0836647      0.195715   -0.00965812    -0.0192886  -0.000334282    0.00293645   -0.00246111   -0.00153899  -0.000227085  -3.22113e-05  -1.75712e-06  -9.93865e-06  -4.28589e-07       0.00000       0.00000       0.00000       0.00000       0.00000       0.00000       0.00000       0.00000       0.00000       0.00000       3.68063       4.48778       4.62592       4.49940       3.85199       3.52558       3.16881       2.52559       1.86930       1.30252      0.950850      0.524017      0.333328      0.199215      0.109630     0.0540423     0.0252002     0.0135084    0.00575407    0.00237561   0.000782149   0.000251307   8.02532e-05   1.73706e-05   3.85832e-06   5.42274e-07       0.00000       0.00000       0.00000       0.00000       0.00000       0.00000       0.00000       0.00000       0.00000       0.00000
  13  14 2691.7070    2.4555  1.0902 10.9146 -0.0074  0.0332   0.0609   0.0802    0.5105   0.0000   438.8074       7.65496       17.8639      -3.01902      -2.92707      -6.75042      0.658661      -5.28926     -0.594248      -1.01994    -0.0468029      0.150222    -0.0153779     0.0701577     -0.105163    0.00377344     0.0232895    -0.0210039   -0.00433759   0.000409423   5.77071e-06   1.16339e-06   4.84807e-05  -2.59313e-07   1.45143e-06  -1.04136e-06       0.00000       0.00000       0.00000       0.00000       0.00000       0.00000       0.00000       0.00000       0.00000       0.00000       3.64532       5.13728       5.21401       5.04626       4.65494       4.19589       3.24003       2.67537       1.93701       1.33895       1.02705      0.603211      0.390550      0.239993      0.117871     0.0658921     0.0328925     0.0132796    0.00696765    0.00267002   0.000902519   0.000337752   0.000108762   2.51253e-05   5.02746e-06   7.63838e-07       0.00000       0.00000       0.00000       0.00000       0.00000       0.00000       0.00000       0.00000       0.00000       0.00000
  13  15 2832.2538    3.1835  0.8461 11.5281 -0.0089  0.0271   0.0864   0.0632    0.4503   0.0000   447.1485       14.9251       7.00917       5.45039      -2.55743      -6.68373       7.53491      -1.86525      -3.14378     -0.885996    -0.0318661     -0.431907     -0.491024    -0.0807378     0.0358926     0.0490955   -0.00637037    -0.0166579    0.00499191   0.000995429  -6.27701e-05  -0.000485293  -2.58712e-05   1.26554e-05   5.87143e-06   7.37229e-07       0.00000       0.00000       0.00000       0.00000       0.00000       0.00000       0.00000       0.00000       0.00000       0.00000       3.22107       4.14568       4.12274       4.32792       3.85579       3.38291       2.63139       2.17900       1.71662       1.18885      0.793267      0.475576      0.297718      0.197660      0.107467     0.0595971     0.0258867     0.0130360    0.00504774    0.00220164   0.000714709   0.000258300   7.56626e-05   1.82008e-05   3.67989e-06   5.86168e-07       0.00000       0.00000       0.00000       0.00000       0.00000       0.00000       0.00000       0.00000       0.00000       0.00000
  13  16 2972.6609    3.5921  0.9591 12.7113  0.0012  0.0313   0.0959   0.0702    0.2052   0.0000   442.6209       1.16899       2.88019       7.44035       4.82718      -2.49471      -1.90212      -4.05627     -0.213658      0.139538      -1.01215     -0.928707      0.402311     0.0910190     0.0475801     0.0594960    -0.0172936    -0.0110848  -0.000200453    0.00154547   0.000462118  -0.000172907   8.68817e-05  -2.89019e-05  -5.80040e-07   1.56777e-07       0.00000       0.00000       0.00000       0.00000       0.00000       0.00000       0.00000       0.00000       0.00000       0.00000       3.81348       4.69167       4.79554       4.75701       4.14965       3.76419       3.24009       2.61049       1.95827       1.39838      0.947989      0.577234      0.367970      0.205799      0.116483     0.0605199     0.0301371     0.0138296    0.00617618    0.00248375   0.000884470   0.000273168   8.48827e-05   1.99364e-05   4.12437e-06   6.15752e-07       0.00000       0.00000       0.00000       0.00000       0.00000       0.00000       0.00000       0.00000       0.00000       0.00000
  13  17 3112.6218    3.9168  1.0557 12.5818  0.0006  0.0330   0.0984   0.0721    0.2494   0.0000   437.3075     -0.834823       20.2034       4.73733      -2.40890      -2.98673     -0.964593      -1.55125      0.254105     -0.290114      -1.10616      0.507537     0.0922496      0.156016     0.0825050    0.00971891    -0.0796600   -0.00523594    0.00295328   -0.00153704   0.000462045   0.000449811  -4.25100e-05  -9.96437e-06  -6.35516e-06   2.26543e-07       0.00000       0.00000       0.00000       0.00000       0.00000       0.00000       0.00000       0.00000       0.00000       0.00000       4.24815       4.70486       5.50894       5.54321       4.46978       3.84480       3.65819       2.82580       1.82139       1.48115       1.05180      0.583557      0.361189      0.234250      0.128975     0.0612515     0.0306179     0.0164169    0.00770652    0.00305200   0.000968615   0.000281247   8.31419e-05   2.09935e-05   3.92199e-06   5.40564e-07       0.00000       0.00000       0.00000       0.00000       0.00000       0.00000       0.00000       0.00000       0.00000       0.00000
  13  18 3252.4427    3.7966  1.4006 12.0578 -0.0026  0.0340   0.0825   0.0876    0.2530   0.0000   438.5597       5.87197       6.48433      -7.84114       2.63808     -0.483262       3.52212      -5.31159       2.01170      -3.00822      0.508053     0.0349498     -0.236641     -0.405220     -0.151653     0.0334992    0.00932257    -0.0253895   -0.00492373   -0.00125488  -0.000837454  -9.36625e-06   8.60639e-05   3.31033e-05   1.69961e-06  -8.94166e-07       0.00000       0.00000       0.00000       0.00000       0.00000       0.00000       0.00000       0.00000       0.00000       0.00000       4.32702       5.23900       5.62339       5.59765       5.09012       4.34752       3.57924       2.75316       2.06140       1.42677       1.00672      0.665831      0.398577      0.239082      0.133847     0.0672888     0.0345874     0.0159439    0.00698062    0.00255652   0.000959236   0.000322253   9.16666e-05   2.21947e-05   4.59275e-06   6.35037e-07       0.00000       0.00000       0.00000       0.00000       0.00000       0.00000       0.00000       0.00000       0.00000       0.00000
  13  19 3392.4898    3.3029  1.9215 11.9114 -0.0028  0.0431   0.0617   0.0984    0.1633   0.0000   444.2135       12.6812     -0.842230      -11.0137       8.76448      -2.52961       1.12747      -2.53180      -2.58794      -2.36787      0.753465     -0.564716     -0.567874    -0.0359155      0.196113     0.0536419     0.0688765     0.0325814   -0.00933779   -0.00492865    0.00111993   0.000464623   4.74075e-05  -4.73265e-06  -8.09762e-06   1.93088e-07       0.00000       0.00000       0.00000       0.00000       0.00000       0.00000       0.00000       0.00000       0.00000       0.00000       5.70373       7.35741       7.66876       7.05959       6.19603       5.66879       4.71084       3.87939       2.82770       2.02339       1.31105      0.807630      0.501076      0.274309      0.154447     0.0802286     0.0405340     0.0183031    0.00817560    0.00331185    0.00124490   0.000394662   0.000120026   2.94839e-05   5.64356e-06   8.40183e-07       0.00000       0.00000       0.00000       0.00000       0.00000       0.00000       0.00000       0.00000       0.00000       0.00000
  13  20 3532.6827    2.7476  2.8104 11.3927 -0.0032  0.0484   0.0431   0.1255    0.1180   0.0000   442.0549       22.3443       3.94277      -12.9533      -10.5394      -10.7120      -3.40336       4.49697      0.680452      -1.58445      -3.75740       1.72646      0.131112    -0.0144253     0.0262596     0.0800558   -0.00326507     0.0211125   -0.00403422   -0.00213335  -0.000848935   -0.00162568   5.48689e-05   1.94204e-05   4.93087e-06   3.23512e-08       0.00000       0.00000       0.00000       0.00000       0.00000       0.00000       0.00000       0.00000       0.00000       0.00000       5.91134       7.14974       7.76354       7.51507       6.98936       6.11167       5.03138       3.81824       2.86689       2.06698       1.46413      0.922893      0.590143      0.340568      0.185685     0.0978595     0.0481138     0.0215886    0.00970387    0.00390569    0.00140931   0.000460261   0.000137510   3.29929e-05   6.76900e-06   9.10324e-07       0.00000       0.00000       0.00000       0.00000       0.00000       0.00000       0.00000       0.00000       0.00000       0.00000
  13  21 3673.2318    2.2835  4.2971 10.8654 -0.0028  0.0646   0.0300   0.1611    0.1003   0.0000   432.0668       18.4192       50.7361      -8.27411      -28.7606      -14.6977       1.66047      -18.4938     -0.956944       1.26891      -1.56619      -2.00727      0.709883      0.584362     -0.259863     -0.135196     -0.111114   -0.00448667     0.0162912   -0.00144403    0.00272846   0.000233104  -0.000104614  -0.000100358  -3.61122e-06   2.82817e-07       0.00000       0.00000       0.00000       0.00000       0.00000       0.00000       0.00000       0.00000       0.00000       0.00000       7.66814       9.65080       9.77419       9.88390       8.80362       7.99847       6.52469       5.45578       3.98224       2.88767       1.94259       1.23645      0.773280      0.457013      0.247309      0.135224     0.0662939     0.0300515     0.0131420    0.00531036    0.00186290   0.000619398   0.000183033   4.61681e-05   8.85891e-06   1.36108e-06       0.00000       0.00000       0.00000       0.00000       0.00000       0.00000       0.00000       0.00000       0.00000       0.00000
  13  22 3813.7441    1.8602  6.2105 10.6993 -0.0017  0.0831   0.0220   0.2209    0.0794   0.0000   427.6674       10.2851       9.20899      -11.4472     -0.593398      -5.21559       7.46692     -0.243227      -2.84063      -3.16436      -1.70859      0.285510      0.473151     -0.794482     -0.140809      0.113566    -0.0635305   -0.00788074   -0.00225705   -0.00822323  -0.000187896  -0.000141175  -6.95723e-05   3.41532e-05  -9.62119e-06   9.36443e-07       0.00000       0.00000       0.00000       0.00000       0.00000       0.00000       0.00000       0.00000       0.00000       0.00000       10.0635       12.6093       13.0040       12.9921       12.1891       10.4694       8.48751       6.55391       5.17867       3.61735       2.48593       1.57834       1.02279      0.595408      0.334337      0.178663     0.0860575     0.0393005     0.0163376    0.00677193    0.00244881   0.000806473   0.000241716   5.75671e-05   1.21323e-05   1.65937e-06       0.00000       0.00000       0.00000       0.00000       0.00000       0.00000       0.00000       0.00000       0.00000       0.00000
  13  23 3954.5825    1.5548  7.8491 10.4341 -0.0014  0.0996   0.0176   0.2685    0.0755   0.0000   432.9000       28.8975      0.671106       7.33486       6.39014       20.0975      -4.27128       1.15394      -1.15745      -4.27430       7.96633      -1.61007     -0.206779    -0.0529053     -0.368298      0.122293     0.0172197    -0.0402349    0.00793618   -0.00681779    0.00602694   -0.00141401  -0.000393422  -2.87899e-05   1.13087e-05  -9.11508e-07       0.00000       0.00000       0.00000       0.00000       0.00000       0.00000       0.00000       0.00000       0.00000       0.00000       12.0415       15.7366       16.0459       16.1573       14.3512       12.8156       10.2753       8.33988       6.19695       4.43022       3.01318       1.91609       1.18719      0.697188      0.396694      0.201963      0.101540     0.0464116     0.0204611    0.00791621    0.00298699   0.000975330   0.000293314   7.29619e-05   1.44651e-05   2.16494e-06       0.00000       0.00000       0.00000       0.00000       0.00000       0.00000       0.00000       0.00000       0.00000       0.00000
  13  24 4095.5132    1.3147  9.5687 10.2436 -0.0014  0.1179   0.0146   0.3319    0.0701   0.0000   427.3648       25.0264      -4.31133      -30.5613      0.467229       6.93419      -1.00591      -19.5497       3.37305      0.943552      0.307440       2.80257       1.12515     -0.373886      0.349117     -0.272338     -0.225040   -0.00527938    -0.0254912   0.000943623    0.00246824  -0.000238662  -8.09849e-05  -5.91352e-07  -1.32473e-05   2.69432e-06       0.00000       0.00000       0.00000       0.00000       0.00000       0.00000       0.00000       0.00000       0.00000       0.00000       13.8415       17.6149       18.5130       17.7877       16.6128       14.5099       12.2779       9.74539       7.33501       5.22263       3.59063       2.34811       1.44627      0.835916      0.466957      0.245850      0.122180     0.0574882     0.0245096    0.00984569    0.00363189    0.00120183   0.000355005   8.86544e-05   1.78009e-05   2.38620e-06       0.00000       0.00000       0.00000       0.00000       0.00000       0.00000       0.00000       0.00000       0.00000       0.00000
  13  25 4236.7544    1.0843 12.0526 10.1663 -0.0045  0.1547   0.0125   0.4189    0.0612   0.0000   461.0845       52.3570      -30.6034      -10.3613       19.3201       6.09337       13.0244      -14.5896       13.7566     -0.307000      -2.83920      0.737112      0.657627      -2.06570     -0.544967      0.141239      0.294560     0.0708226    -0.0877855    -0.0164944    0.00792931    0.00104544  -0.000103894   5.65323e-05  -2.05305e-05  -1.34163e-06       0.00000       0.00000       0.00000       0.00000       0.00000       0.00000       0.00000       0.00000       0.00000       0.00000       18.3848       23.2538       23.7789       24.1806       21.9872       19.3695       16.0827       12.6094       9.82682       6.91078       4.76511       3.05636       1.95097       1.13469      0.641307      0.343151      0.165959     0.0791082     0.0325508     0.0135943    0.00488208    0.00159520   0.000469404   0.000112000   2.32151e-05   3.25823e-06       0.00000       0.00000       0.00000       0.00000       0.00000       0.00000       0.00000       0.00000       0.00000       0.00000
  13  27 4520.0651    0.7590 16.3309  9.9923 -0.0044  0.2327   0.0086   0.6301    0.0451   0.0000   470.1433       9.76810       41.1360       43.1503      -22.3759      -32.3841      -11.8204       13.0239       4.87664       4.55542      -6.68373       1.21832     0.0897507     -0.822357       1.46870     -0.997312      0.245508      0.132830     0.0222146    -0.0161587    0.00346093   -0.00160676   0.000327974   1.00246e-05  -0.000117187   1.42666e-05       0.00000       0.00000       0.00000       0.00000       0.00000       0.00000       0.00000       0.00000       0.00000       0.00000       27.1738       34.9039       36.3997       35.5890       33.2603       28.5824       24.5940       19.0869       14.9801       10.5527       7.19891       4.78029       2.94421       1.71826      0.996871      0.506666      0.261668      0.118280     0.0524202     0.0199999    0.00778627    0.00250596   0.000721970   0.000178056   3.68804e-05   4.81769e-06       0.00000       0.00000       0.00000       0.00000       0.00000       0.00000       0.00000       0.00000       0.00000       0.00000
  14   8 1870.7978    0.4617  0.3447 10.0461 -0.0117  0.0201   0.0233   0.0495    0.0580   0.0000   439.6052      0.112216       7.88143      -5.51213      -3.86365      0.782492      -2.28416    -0.0689690    -0.0802486     -0.613173      0.330840    -0.0999089     -0.293841      0.273277    -0.0927826    -0.0391686    -0.0685429    -0.0155434  -0.000302537    0.00322512   0.000978286   0.000181389   2.04139e-05   2.00176e-06  -2.25505e-05   1.63956e-06  -6.28897e-07   3.84824e-08       0.00000       0.00000       0.00000       0.00000       0.00000       0.00000       0.00000       0.00000       2.16191       2.87800       3.11087       2.82263       2.90553       2.41534       1.90149       1.70595       1.17833      0.879953      0.656517      0.401846      0.259884      0.173226     0.0970451     0.0567848     0.0297827     0.0139282    0.00706144    0.00284331    0.00132922   0.000457962   0.000147199   5.48629e-05   1.72753e-05   4.08796e-06   7.11002e-07   9.64832e-08       0.00000       0.00000       0.00000       0.00000       0.00000       0.00000       0.00000       0.00000
  14   9 2016.9945    0.6062  0.6208  9.9529 -0.0065  0.0281   0.0198   0.0557    0.0956   0.0000   434.0609      -1.07861       14.9160      -2.99042      -9.78074      0.143505       4.36844       2.48718      0.878115      0.347303       1.26441      0.363096     -0.226054     -0.209691   -0.00697551     0.0638959    -0.0490895     0.0285742    0.00749242   -0.00481394   -0.00326308  -9.83837e-05  -3.42427e-05  -3.51885e-05  -1.93274e-05  -3.03871e-06   1.98216e-07   1.34711e-07       0.00000       0.00000       0.00000       0.00000       0.00000       0.00000       0.00000       0.00000       3.10942       3.90644       4.08006       3.64681       3.55912       3.31318       2.68936       2.44730       1.81356       1.41208      0.963453      0.591126      0.390670      0.228516      0.140593     0.0802717     0.0394466     0.0197581    0.00963111    0.00395510    0.00169587   0.000667568   0.000230824   7.27561e-05   2.28727e-05   5.37851e-06   8.69564e-07   1.26580e-07       0.00000       0.00000       0.00000       0.00000       0.00000       0.00000       0.00000       0.00000
  14  10 2162.5273    0.8619  0.6446 10.3487 -0.0044  0.0289   0.0277   0.0565    0.1014   0.0000   439.1873     -0.121473       12.2146      -1.79888      -3.36411       2.44803      0.858431     -0.922205     0.0871927       2.40181    -0.0609280      0.110923     -0.137763    -0.0613869    -0.0404805    -0.0888613   0.000205344     0.0300832   8.67158e-05   -0.00555036    0.00177125   0.000828669  -2.55434e-05  -7.75721e-05  -8.90647e-06  -5.75142e-07   1.53056e-06  -1.24936e-08       0.00000       0.00000       0.00000       0.00000       0.00000       0.00000       0.00000       0.00000       3.12383       3.41932       4.19822       4.26648       3.28134       3.30466       3.12823       2.13949       1.66303       1.41277      0.925298      0.563562      0.434646      0.266969      0.128129     0.0838200     0.0465814     0.0217570    0.00964186    0.00437927    0.00228299   0.000892703   0.000270266   7.72786e-05   1.99220e-05   4.52193e-06   9.23407e-07   1.25988e-07       0.00000       0.00000       0.00000       0.00000       0.00000       0.00000       0.00000       0.00000
  14  11 2305.7184    1.2018  0.7791 10.5066 -0.0016  0.0280   0.0357   0.0633    0.1566   0.0000   430.4407     -0.236853       14.2424       4.70956      0.976320      0.295643      -5.78978      -1.50444      0.960438      0.382376       1.30035      0.443709     0.0460662    -0.0559162     0.0594551    0.00559859     0.0169993   -0.00431703     0.0143097   0.000840172   -0.00159783   0.000249706  -8.29662e-05  -5.29732e-05  -7.68459e-06   3.40829e-08  -1.34883e-06   1.34744e-07       0.00000       0.00000       0.00000       0.00000       0.00000       0.00000       0.00000       0.00000       3.20568       4.28329       4.37747       4.62679       4.11029       3.45564       2.85331       2.35009       1.74243       1.22543      0.845791      0.618532      0.378935      0.235296      0.125443     0.0765032     0.0392678     0.0217870    0.00938325    0.00438413    0.00157878   0.000654972   0.000208348   7.29370e-05   1.94191e-05   4.99106e-06   9.69832e-07   1.44711e-07       0.00000       0.00000       0.00000       0.00000       0.00000       0.00000       0.00000       0.00000
  14  12 2446.7549    1.5056  0.9714 10.9213 -0.0145  0.0345   0.0399   0.0697    0.1837   0.0000   445.7241      -7.49151       14.3756       2.32789      -1.49997      -5.08428      -2.65091      -4.32860      0.472102     -0.443498       2.47665     -0.928720    -0.0754104     0.0954917    -0.0757443     0.0275271     0.0219039  -0.000505964    0.00377944   -0.00176199   -0.00102170  -0.000647853   0.000247646  -9.14936e-05   1.58322e-06  -1.35084e-08   1.33071e-07  -1.22304e-07       0.00000       0.00000       0.00000       0.00000       0.00000       0.00000       0.00000       0.00000       3.52996       4.46020       4.75880       5.05565       4.22005       4.40011       3.08048       2.55670       2.23577       1.54786       1.02485      0.742935      0.467434      0.253457      0.195475      0.102121     0.0511995     0.0253487     0.0140388    0.00494225    0.00207379   0.000832277   0.000360217   9.89126e-05   2.71490e-05   5.71505e-06   1.10809e-06   1.89945e-07       0.00000       0.00000       0.00000       0.00000       0.00000       0.00000       0.00000       0.00000
  14  13 2587.3039    2.0009  1.0304 11.2471 -0.0032  0.0307   0.0496   0.0738    0.2143   0.0000   440.0169       2.24744       17.2459       2.84545       1.61079      -5.78589       1.69313      -3.46087       2.74496       1.32691     -0.897734      0.148391      0.357431     -0.246823     0.0980166      0.100046   -0.00270534     0.0329430     0.0139124   -0.00925474   0.000564042   0.000119681  -6.63414e-05  -0.000114252   5.16136e-05  -2.99652e-06  -6.88280e-07   2.02467e-07       0.00000       0.00000       0.00000       0.00000       0.00000       0.00000       0.00000       0.00000       3.83116       4.66292       5.13988       5.22672       4.58184       4.13850       3.21979       2.43079       1.96730       1.46983      0.943864      0.633433      0.415227      0.256478      0.156701     0.0894641     0.0467225     0.0228709     0.0107595    0.00435751    0.00191835   0.000748615   0.000268794   7.97642e-05   2.10553e-05   4.84135e-06   9.26856e-07   1.37403e-07       0.00000       0.00000       0.00000       0.00000       0.00000       0.00000       0.00000       0.00000
  14  14 2728.2502    2.6497  0.9843 11.3918  0.0008  0.0339   0.0679   0.0725    0.3324   0.0000   438.6547       4.59584       11.8604      0.248531      -1.19852      -5.46066     0.0887934      -6.54367       1.19640      0.545681      0.369902     -0.381603     -0.379026    -0.0569450    -0.0648566    -0.0238369    -0.0486062  -0.000820719    0.00583473    0.00731407    0.00362032   -0.00116953  -0.000243129  -9.57760e-05   3.19939e-05  -2.44285e-06  -4.11260e-07  -1.32269e-07       0.00000       0.00000       0.00000       0.00000       0.00000       0.00000       0.00000       0.00000       4.21568       4.39696       5.08054       5.08131       4.22517       4.54079       4.05319       2.56494       1.85737       1.65408       1.14589      0.772526      0.580939      0.353952      0.170105     0.0933630     0.0564191     0.0242396    0.00954470    0.00491805    0.00258433   0.000996186   0.000320242   8.67139e-05   2.12827e-05   4.63327e-06   9.11181e-07   1.29954e-07       0.00000       0.00000       0.00000       0.00000       0.00000       0.00000       0.00000       0.00000
  14  16 3010.2358    3.8811  0.9897 12.2640 -0.0104  0.0285   0.1025   0.0700    0.3786   0.0000   438.2173       10.7802       10.8613       2.93714      -1.69509      -3.74253       2.97583      -3.56032      -2.60821      -3.73997     -0.646230     -0.299666    -0.0579137     -0.378446     -0.114747     -0.107447     0.0466342   -0.00238855  -1.21290e-05    0.00406045   9.09617e-05   0.000532077  -0.000136231  -6.14010e-05  -1.81289e-05   4.33829e-06   3.60701e-07  -1.01202e-07       0.00000       0.00000       0.00000       0.00000       0.00000       0.00000       0.00000       0.00000       3.38519       4.19673       4.53673       4.54660       4.06195       3.51830       3.16131       2.38067       1.77784       1.36650      0.944090      0.609777      0.401441      0.252790      0.140278     0.0819732     0.0411396     0.0209228    0.00974833    0.00444705    0.00187050   0.000738300   0.000229525   7.24295e-05   1.96310e-05   4.82152e-06   9.84357e-07   1.26849e-07       0.00000       0.00000       0.00000       0.00000       0.00000       0.00000       0.00000       0.00000
  14  17 3150.5983    3.8881  1.1539 12.8582 -0.0095  0.0316   0.0986   0.0792    0.2444   0.0000   435.3977       17.4677       13.4858      -1.96568      -2.54634      -2.18957    -0.0209273      -5.08823      -2.15640     -0.324098      0.282416     0.0781141     -0.621201    -0.0826452     -0.204454     -0.160116    -0.0577536     0.0214523    -0.0155759    0.00292412   -0.00395410  -0.000796219  -0.000247351   1.11144e-05   2.36917e-05   1.21570e-06   2.74984e-06   2.36217e-07       0.00000       0.00000       0.00000       0.00000       0.00000       0.00000       0.00000       0.00000       3.60955       4.75838       4.62589       4.79081       4.35855       3.96869       3.19218       2.64811       2.02570       1.54446       1.03750      0.699695      0.435830      0.281098      0.162815     0.0962435     0.0461136     0.0241492     0.0106243    0.00491149    0.00189254   0.000797912   0.000257658   8.73638e-05   2.31564e-05   5.90037e-06   1.13255e-06   1.71281e-07       0.00000       0.00000       0.00000       0.00000       0.00000       0.00000       0.00000       0.00000
  14  18 3291.0089    3.7552  1.4450 12.2659 -0.0039  0.0348   0.0800   0.0827    0.2172   0.0000   441.0623       10.0718       8.02600      -1.41368       1.12778      -7.59544      -4.26465      -5.12970       1.49370      -2.18142      0.311926      0.751817      0.454121     -0.896328    -0.0424628      0.174074    -0.0125571   -0.00510154     0.0105858   -0.00748771  -0.000465501  -0.000580536   2.60351e-05  -4.23051e-05  -1.72896e-06   5.17197e-06  -5.98014e-07  -1.70717e-07       0.00000       0.00000       0.00000       0.00000       0.00000       0.00000       0.00000       0.00000       3.91892       4.85045       5.16998       5.21747       4.85050       4.30728       3.41939       2.86671       2.15582       1.60961       1.14442      0.748871      0.465387      0.308032      0.186169      0.101015     0.0532284     0.0255205     0.0122427    0.00549590    0.00222807   0.000806985   0.000293213   9.35804e-05   2.65299e-05   6.31462e-06   1.17019e-06   1.68919e-07       0.00000       0.00000       0.00000       0.00000       0.00000       0.00000       0.00000       0.00000
  14  19 3431.5515    3.1369  2.3631 11.6559 -0.0025  0.0437   0.0506   0.1094    0.1402   0.0000   437.8233       14.4881       18.0805      -10.8127     -0.963930      -13.0513      -3.16544      -3.84230      -4.50261      -2.86149    -0.0507279     0.0633311      -1.04150      0.121904      0.325706     -0.130763     0.0815180     0.0416193    -0.0290250    -0.0155821   -0.00124461  -4.89399e-05   0.000500929   0.000151300   1.01066e-05  -8.59842e-06   4.04661e-07   1.42951e-07       0.00000       0.00000       0.00000       0.00000       0.00000       0.00000       0.00000       0.00000       5.08394       6.33686       6.55582       6.49487       6.10972       5.33304       4.51823       3.57079       2.96120       2.11040       1.47511      0.958484      0.596305      0.389683      0.223719      0.127709     0.0676767     0.0326697     0.0151657    0.00661996    0.00276803    0.00103069   0.000362863   0.000122032   3.19583e-05   7.62336e-06   1.57328e-06   2.02815e-07       0.00000       0.00000       0.00000       0.00000       0.00000       0.00000       0.00000       0.00000
  14  20 3572.2656    2.5052  3.4439 11.3194 -0.0062  0.0549   0.0363   0.1405    0.1077   0.0000   445.3646       6.08833       12.0037       7.67796       5.50510      -8.85775      -24.1479      -9.27139       4.63999      -5.57233     -0.236797     -0.449253       1.16574     -0.298556    -0.0388668      0.208460    -0.0319164     0.0497208     0.0207484    0.00353455   -0.00270688  -0.000170318  -0.000611042  -0.000157785   1.81077e-05  -2.18581e-05   1.51415e-06  -1.08073e-07       0.00000       0.00000       0.00000       0.00000       0.00000       0.00000       0.00000       0.00000       6.29219       7.80901       8.08970       8.18435       7.49404       6.57194       5.84299       4.72605       3.62063       2.60119       1.88943       1.22993      0.801339      0.484244      0.279501      0.156374     0.0831018     0.0414548     0.0201532    0.00865594    0.00364904    0.00134529   0.000460195   0.000146355   4.24649e-05   9.86046e-06   2.00699e-06   2.68850e-07       0.00000       0.00000       0.00000       0.00000       0.00000       0.00000       0.00000       0.00000
  14  21 3713.2081    2.1149  4.8612 10.8585 -0.0025  0.0667   0.0256   0.1772    0.0898   0.0000   440.2569       8.87886      -6.63554      -7.36119      -1.04805       5.48252      -5.34895      0.983869      -2.44486      -3.00003     -0.970751      0.137940      0.525505     -0.361960      0.753671      0.144216    0.00851363   -0.00498835    -0.0127870    0.00270854   -0.00393201    0.00106955  -0.000235292   3.78451e-05   7.69757e-05  -1.36618e-05   8.93900e-07   3.43371e-07       0.00000       0.00000       0.00000       0.00000       0.00000       0.00000       0.00000       0.00000       7.89773       9.60762       10.1317       9.95905       8.64441       8.33329       7.05412       5.76933       4.51344       3.43253       2.28902       1.48845      0.973636      0.583923      0.340282      0.189025      0.102096     0.0500954     0.0226770     0.0103001    0.00436544    0.00171927   0.000597198   0.000178612   4.98037e-05   1.17771e-05   2.16612e-06   3.15665e-07       0.00000       0.00000       0.00000       0.00000       0.00000       0.00000       0.00000       0.00000
  14  22 3854.3347    1.7753  6.4192 10.5429 -0.0023  0.0828   0.0200   0.2144    0.0840   0.0000   451.0684       28.9206      -2.55038      -22.7320       7.12181       10.3004       6.85024       1.24140       3.85112      -2.32111      0.110523       3.72510      0.975093     -0.259578     -0.622395      0.421641     0.0404025     -0.153177    -0.0386745    0.00990214   -0.00587250   -0.00211772   -0.00121217   6.71578e-05  -6.06662e-05   6.14456e-07  -3.96907e-06  -6.07772e-07       0.00000       0.00000       0.00000       0.00000       0.00000       0.00000       0.00000       0.00000       9.19025       11.6828       11.9872       12.2346       11.4790       10.1278       8.53067       6.71783       5.36646       3.82490       2.78728       1.86701       1.22495      0.743872      0.441491      0.249756      0.127377     0.0671695     0.0298997     0.0138707    0.00530211    0.00216313   0.000735691   0.000236796   6.65456e-05   1.53764e-05   3.17937e-06   4.21604e-07       0.00000       0.00000       0.00000       0.00000       0.00000       0.00000       0.00000       0.00000
  14  23 3995.5136    1.4545  8.2519 10.4442 -0.0026  0.1014   0.0160   0.2774    0.0684   0.0000   419.1963       22.2305       28.9226      -7.12917       23.5639       2.19664       8.24430      -16.1912      -2.79185      -1.84039     -0.617735      -2.12997       1.86866      0.462607     -0.161892      0.449441     -0.258347    -0.0927054    -0.0369128    -0.0179796    -0.0159642   -0.00118844   0.000579356   4.22417e-05  -7.46913e-05  -4.46043e-05   9.76422e-07   1.13226e-06       0.00000       0.00000       0.00000       0.00000       0.00000       0.00000       0.00000       0.00000       11.2767       14.2640       14.9756       14.7254       13.9071       12.3112       10.7878       8.33320       6.56974       4.84081       3.45019       2.34377       1.47955      0.918854      0.548223      0.297832      0.156083     0.0765964     0.0370944     0.0164088    0.00685644    0.00259649   0.000933966   0.000291448   8.06418e-05   1.97016e-05   3.95736e-06   5.00261e-07       0.00000       0.00000       0.00000       0.00000       0.00000       0.00000       0.00000       0.00000
  14  24 4136.9476    1.2545 10.8342 10.1490 -0.0023  0.1268   0.0131   0.3457    0.0680   0.0000   423.5142       36.9896       39.9028       4.43653       1.19307       1.95076      -6.24747      -15.7332      0.810611      -1.45786       1.49149       1.10932       4.73382       1.82242     -0.317147      0.171554    -0.0775664     -0.209050    -0.0430942   -0.00731550     0.0119309   0.000885311  -0.000557440  -0.000703915  -2.81427e-05  -1.56646e-05  -1.24366e-06  -8.22790e-07       0.00000       0.00000       0.00000       0.00000       0.00000       0.00000       0.00000       0.00000       14.0575       18.0731       19.0809       18.4831       17.6051       15.3137       13.3205       10.5970       8.36955       6.07081       4.31029       2.88074       1.89608       1.14823      0.662560      0.376938      0.199315      0.101561     0.0473459     0.0209071    0.00869652    0.00338159    0.00116791   0.000372655   0.000105196   2.50644e-05   4.96085e-06   6.20133e-07       0.00000       0.00000       0.00000       0.00000       0.00000       0.00000       0.00000       0.00000
  14  26 4420.1111    0.8342 14.9098 10.1280 -0.0058  0.2031   0.0093   0.5550    0.0468   0.0000   415.9655      -31.8733       43.3301       26.5108       13.3453      -5.17212      -2.93010      -22.0717      -2.92420       3.24497      -6.05719      -4.56340      -3.09438      -2.83535      0.645895      0.965127     -0.369747      0.223031      0.190176   -0.00242579    -0.0116019     0.0107198    0.00113762  -0.000558928  -4.68648e-05  -4.03534e-05  -6.97993e-07   1.26534e-06       0.00000       0.00000       0.00000       0.00000       0.00000       0.00000       0.00000       0.00000       21.4223       27.8631       29.4618       29.0605       27.8988       24.1336       20.6727       17.0359       13.0356       9.69624       6.81645       4.69349       3.11183       1.87296       1.10585      0.614219      0.339895      0.170417     0.0801388     0.0355053     0.0147161    0.00558232    0.00199441   0.000615390   0.000177714   4.30236e-05   8.11775e-06   1.04620e-06       0.00000       0.00000       0.00000       0.00000       0.00000       0.00000       0.00000       0.00000
  14  27 4561.9281    0.7192 18.3093 10.0358 -0.0031  0.2616   0.0074   0.6772    0.0387   0.0000   403.8164       57.1744       27.8522      -10.3043      -26.1773      -32.7977     -0.524064      -7.32397      -47.5073       8.16828      -1.70376      -10.1441       1.24957      0.654155      -1.53042      0.311166     -0.443785     -0.324652      0.142196     0.0488844    -0.0514526    -0.0183750   -0.00123324   0.000654266   9.12130e-05   0.000163100  -1.52489e-05   6.31397e-07       0.00000       0.00000       0.00000       0.00000       0.00000       0.00000       0.00000       0.00000       28.0357       36.3304       39.4959       38.7897       36.2525       31.7680       27.3990       21.3006       17.0130       12.5353       8.93969       5.99044       3.95038       2.47383       1.44214      0.827546      0.437531      0.222436      0.103590     0.0470456     0.0195526    0.00768140    0.00262627   0.000835940   0.000228786   5.36053e-05   1.04693e-05   1.31226e-06       0.00000       0.00000       0.00000       0.00000       0.00000       0.00000       0.00000       0.00000
  15   9 2049.5857    0.6793  0.5457 10.1072 -0.0106  0.0290   0.0225   0.0489    0.0879   0.0000   434.9517      0.462684       6.23107      -3.36572      -6.66998     -0.594026       4.63549      -3.40176      -1.01430      0.955752     0.0794308     -0.756297     -0.235748     -0.173472     0.0316605      0.141435   -0.00895461  -0.000759894    0.00785742    0.00766680   -0.00236876  -0.000472563  -0.000478979   0.000135470   0.000145210  -7.01890e-06  -5.01731e-06   1.13028e-06   4.87445e-07   1.82626e-08       0.00000       0.00000       0.00000       0.00000       0.00000       0.00000       3.01439       4.07331       3.75731       4.33576       3.48414       3.68869       2.94588       2.44006       1.64032       1.43575      0.970825      0.720264      0.460906      0.328179      0.180516      0.108153     0.0566317     0.0316631     0.0136023    0.00747897    0.00271159    0.00154855   0.000533367   0.000215997   6.30192e-05   2.01539e-05   4.88932e-06   1.35301e-06   2.13563e-07   4.26124e-08       0.00000       0.00000       0.00000       0.00000       0.00000       0.00000
  15  10 2195.7971    0.9210  0.8412 10.0661  0.0010  0.0295   0.0249   0.0642    0.1280   0.0000   439.4284      0.346979       15.5966       6.86382       5.91179      -4.13259      -3.15990      -2.07130     0.0628463      0.546276     -0.273646      0.616010      0.111979     0.0495795   -0.00239910    -0.0551196   -0.00618901     0.0370469    -0.0119022   -0.00645934   -0.00372938    0.00119698  -0.000407793   8.18465e-06   3.05218e-05  -9.48294e-06  -3.57140e-06   7.12733e-07  -2.48088e-08   4.36417e-09       0.00000       0.00000       0.00000       0.00000       0.00000       0.00000       3.04023       4.02194       4.41701       4.22496       4.03280       3.32480       3.01620       2.55390       1.82042       1.40146       1.06729      0.654134      0.484429      0.256986      0.182185      0.105943     0.0536634     0.0303102     0.0149172    0.00757317    0.00368153    0.00148458   0.000578818   0.000227148   6.74188e-05   1.98145e-05   6.73437e-06   1.40762e-06   2.70911e-07   3.24919e-08       0.00000       0.00000       0.00000       0.00000       0.00000       0.00000
  15  11 2339.5206    1.2795  0.9281 10.4646 -0.0019  0.0289   0.0320   0.0699    0.1535   0.0000   441.8350      -1.27025       12.4485      -5.31519       1.96149      -2.50164       1.91316      -2.01449      0.684170       1.19811       1.26353      -1.21830     -0.262055      0.275208     -0.140793     0.0195504    -0.0157814    0.00637825     0.0136285  -0.000562037    0.00146221  -2.34723e-06  -0.000962487   0.000120686  -4.63983e-06   1.38310e-05   4.63653e-06  -1.33661e-07   1.24501e-07   6.28350e-08       0.00000       0.00000       0.00000       0.00000       0.00000       0.00000       3.46301       3.99086       3.70628       3.80094       3.83783       3.82108       3.31429       2.52181       1.75943       1.28328       1.02549      0.848093      0.600610      0.379938      0.221655      0.120457     0.0616284     0.0305802     0.0158387    0.00768763    0.00325283    0.00135422   0.000529076   0.000193611   6.50969e-05   1.94624e-05   4.98714e-06   1.20049e-06   2.23118e-07   3.13947e-08       0.00000       0.00000       0.00000       0.00000       0.00000       0.00000
  15  12 2481.0409    1.6421  1.0485 10.9179 -0.0014  0.0295   0.0404   0.0752    0.1833   0.0000   442.3264       5.16293       10.9198     -0.945536     -0.707133     -0.500879      -4.57033      -1.35682     -0.429100      0.566740      -1.18347     -0.142469     -0.389325     -0.397102    -0.0903484     0.0408833   -0.00431869    -0.0113340     0.0237869   -0.00716471    0.00118881  -0.000564576   0.000525731  -0.000175301  -0.000115817   6.92846e-06   5.94157e-06  -1.95872e-06  -3.34384e-07  -1.12254e-08       0.00000       0.00000       0.00000       0.00000       0.00000       0.00000       3.19204       4.11300       4.17091       4.24702       3.89401       3.41095       3.18849       2.48955       2.03020       1.52563       1.12103      0.724348      0.504204      0.299968      0.194290      0.108544     0.0603476     0.0329239     0.0152158    0.00800795    0.00326261    0.00159104   0.000559725   0.000228436   7.21074e-05   2.00945e-05   6.06602e-06   1.33627e-06   2.85276e-07   3.52446e-08       0.00000       0.00000       0.00000       0.00000       0.00000       0.00000
  15  13 2622.3795    2.2050  1.0388 11.0699 -0.0032  0.0279   0.0523   0.0666    0.2441   0.0000   439.2170       10.6271       11.8188     -0.846561      -1.80700      -1.62302      -9.11067      -2.00948       2.22077      -1.61820    -0.0685822      0.167165     -0.666879     -0.230228     0.0387639    -0.0361823     0.0403701    -0.0359199    -0.0214234    0.00705594  -0.000893189   -0.00147230  -0.000470450   0.000409681   0.000194323  -1.40466e-05  -2.35087e-06  -1.08953e-06   2.19816e-07  -3.35718e-08       0.00000       0.00000       0.00000       0.00000       0.00000       0.00000       3.07109       3.79766       3.75741       3.85575       3.78968       3.41769       2.93739       2.29528       1.93024       1.43991       1.06838      0.714411      0.474621      0.306777      0.189459      0.118605     0.0609980     0.0333559     0.0158929    0.00739787    0.00340056    0.00134264   0.000535823   0.000210780   6.66717e-05   2.15735e-05   5.60525e-06   1.27757e-06   2.60526e-07   3.30147e-08       0.00000       0.00000       0.00000       0.00000       0.00000       0.00000
  15  14 2764.1753    2.8088  0.9037 12.0227 -0.0078  0.0254   0.0714   0.0621    0.1798   0.0000   438.2538      -4.97760       8.34496      -2.15823      -3.36138      -8.64692      -2.24323      -3.08245      0.338286     -0.453692       1.42292     -0.403841     -0.234356     -0.104468     0.0496102    -0.0104564    -0.0111758   -0.00583417   -0.00915940  -3.64522e-05    0.00540394    0.00141282  -0.000291758   0.000152363   4.13632e-06  -2.55794e-05   8.26263e-06  -7.63504e-07  -1.61521e-07  -2.84227e-08       0.00000       0.00000       0.00000       0.00000       0.00000       0.00000       2.76846       3.52218       3.65432       3.86035       3.38276       3.16648       2.59826       2.22500       1.68535       1.28943      0.925369      0.646079      0.418605      0.268054      0.163761     0.0959197     0.0526197     0.0282800     0.0146644    0.00667396    0.00331762    0.00128356   0.000534722   0.000189728   6.35496e-05   1.93394e-05   5.15233e-06   1.20649e-06   2.16486e-07   3.29135e-08       0.00000       0.00000       0.00000       0.00000       0.00000       0.00000
  15  15 2905.8442    3.3316  0.8839 12.0187 -0.0073  0.0280   0.0869   0.0600    0.2861   0.0000   437.1604       9.38808       6.08926      -5.13050      -7.46667      -3.70559       4.33509      -1.17474      -1.42891      0.845238      0.152179      0.222610     -0.182920     -0.318972      0.257553    -0.0552678    -0.0209570     0.0293991     0.0173905     0.0122683   -0.00697420  -0.000199694  -0.000392340  -3.84324e-06   4.23685e-05  -3.13729e-05   1.16822e-06  -3.50134e-07   2.63851e-07   4.64854e-09       0.00000       0.00000       0.00000       0.00000       0.00000       0.00000       3.30069       4.01744       3.95103       3.84906       4.01297       3.75917       3.16036       2.43038       1.70879       1.23343       1.02199      0.765172      0.539763      0.357473      0.199085      0.112319     0.0596759     0.0300311     0.0151214    0.00700591    0.00306702    0.00130691   0.000535672   0.000180120   6.06176e-05   2.10579e-05   5.44638e-06   1.20833e-06   2.21595e-07   2.98343e-08       0.00000       0.00000       0.00000       0.00000       0.00000       0.00000
  15  16 3047.1940    3.8373  1.1162 12.1013  0.0048  0.0289   0.0905   0.0724    0.3523   0.0000   442.8677       2.57410       13.0974       4.54454      -3.03730      -6.03868      -2.20063      -5.39325       1.40080     -0.720325      -1.44618     -0.210060      0.360128     0.0994793     -0.293929     -0.161266      0.118945     0.0142252   -0.00766122   0.000340899  -0.000225974  -0.000314212  -0.000386763  -0.000368091   1.46452e-05  -5.18582e-05  -1.44523e-05  -1.57060e-06  -9.52732e-08  -1.29026e-08       0.00000       0.00000       0.00000       0.00000       0.00000       0.00000       3.12648       3.77096       4.03370       4.12424       3.87861       3.45818       2.82128       2.41903       1.93768       1.45003       1.04078      0.711964      0.477836      0.297267      0.189092      0.110451     0.0632545     0.0331188     0.0169799    0.00796252    0.00356328    0.00144478   0.000571590   0.000210858   7.24324e-05   2.16772e-05   5.96595e-06   1.32733e-06   2.39446e-07   3.26034e-08       0.00000       0.00000       0.00000       0.00000       0.00000       0.00000
  15  17 3188.1104    3.9054  1.1025 12.9541 -0.0116  0.0333   0.0983   0.0757    0.2294   0.0000   435.0788       8.83966       14.0837       3.28885    -0.0610255      -4.22571      -5.29848      -2.09516     -0.564348      -1.07355    -0.0785769     -0.819472    0.00124332     0.0592615     -0.223469      0.130838    -0.0764212     0.0134393   0.000914095    -0.0120094  -0.000369152   0.000612711   0.000897972  -0.000157411   8.15390e-05   3.53150e-05   2.74488e-06   9.90907e-07  -2.06548e-07   5.16785e-08       0.00000       0.00000       0.00000       0.00000       0.00000       0.00000       3.28966       4.52820       4.23850       4.55178       4.31265       4.03657       3.42194       2.61329       2.11455       1.51158       1.26176      0.784167      0.607562      0.349542      0.237285      0.133477     0.0718133     0.0390461     0.0175203    0.00961670    0.00361534    0.00183736   0.000635759   0.000269661   8.25204e-05   2.48779e-05   7.93698e-06   1.51889e-06   3.46675e-07   4.75067e-08       0.00000       0.00000       0.00000       0.00000       0.00000       0.00000
  15  18 3328.8788    3.4719  1.5424 12.7221  0.0043  0.0412   0.0737   0.0947    0.1531   0.0000   455.4807       7.66108       14.7510       2.41646       3.09202      -7.09752      -3.59766      0.478539       1.09809      -3.99492      0.288306     -0.773793     -0.720358    -0.0345641     -0.202032      0.151092     0.0412186     0.0241561   -0.00203212    0.00742366   -0.00530867    0.00113312   3.67160e-05  -0.000441936  -5.06316e-05   9.59276e-05  -3.56882e-06  -2.11383e-07   6.01228e-07   1.01060e-08       0.00000       0.00000       0.00000       0.00000       0.00000       0.00000       3.82708       5.53668       5.50888       5.56070       5.33781       4.67901       3.88591       3.38385       2.48044       2.01149       1.41513      0.904300      0.700851      0.385653      0.259889      0.151981     0.0831854     0.0448171     0.0236634    0.00999425    0.00533533    0.00182595   0.000868982   0.000318248   0.000104160   3.01251e-05   9.99288e-06   2.18180e-06   3.99870e-07   5.64951e-08       0.00000       0.00000       0.00000       0.00000       0.00000       0.00000
  15  19 3470.1347    2.8996  2.5573 11.8450 -0.0041  0.0464   0.0470   0.1173    0.1220   0.0000   443.2308       9.86513       10.3096       5.28116      -6.88604      -11.5786      -2.06773      -1.03336       4.03014     -0.392807    -0.0585714      -1.82554     -0.410186      0.255084      0.347963     0.0621024      0.142614     0.0304556     0.0159812    0.00703923    0.00437355    0.00231342   -0.00113110  -0.000489836   8.76729e-05   6.99129e-05   6.75463e-06  -1.45629e-06  -3.64682e-07  -3.88862e-08       0.00000       0.00000       0.00000       0.00000       0.00000       0.00000       5.00554       6.24527       6.46164       6.82450       6.07159       5.43716       4.76437       4.08175       3.10234       2.31440       1.70250       1.20946      0.770071      0.494795      0.304976      0.174245     0.0980384     0.0512649     0.0265712     0.0130342    0.00600059    0.00252427   0.000962552   0.000336010   0.000115292   3.52149e-05   9.31522e-06   2.18953e-06   4.04890e-07   5.73469e-08       0.00000       0.00000       0.00000       0.00000       0.00000       0.00000
  15  20 3611.2578    2.4576  3.8033 11.1776 -0.0008  0.0573   0.0324   0.1438    0.1026   0.0000   440.2375       12.9037       4.86734       10.6274      -7.94776      -14.8842      -7.95039      -5.01560       1.96834      -4.76914     -0.986860      0.442809      -1.29305      -1.56734     -0.179757    -0.0324022      0.190514      0.116958    -0.0164963     0.0131314    0.00356057  -0.000248634  -0.000689492   6.93655e-05   1.02804e-05   1.30948e-05  -1.07288e-05   4.74778e-06  -4.11637e-07  -1.24648e-09       0.00000       0.00000       0.00000       0.00000       0.00000       0.00000       6.03114       7.73572       8.14298       8.26590       7.57951       6.94314       5.85009       4.94162       3.83822       2.91221       2.06277       1.44744      0.976241      0.633663      0.363592      0.214193      0.122903     0.0639027     0.0344851     0.0151982    0.00729815    0.00284256    0.00126379   0.000427279   0.000147270   4.56737e-05   1.22628e-05   2.90403e-06   5.29153e-07   7.24487e-08       0.00000       0.00000       0.00000       0.00000       0.00000       0.00000
  15  21 3752.7570    2.0904  5.3008 10.5675 -0.0008  0.0675   0.0234   0.1781    0.0963   0.0000   436.5203       22.6370       28.5627       2.04794      -9.42937    -0.0215974      -4.55030      -12.6052       9.52680     -0.517504      -1.07046       1.20120     -0.740238     -0.326132       1.16949      0.589008     0.0973961    -0.0114004     0.0369790    -0.0103767    -0.0104408   -0.00192878   -0.00125350   0.000619826   0.000200713  -8.19728e-05  -4.29518e-06  -5.20796e-06  -1.47518e-07   9.27269e-08       0.00000       0.00000       0.00000       0.00000       0.00000       0.00000       7.20563       9.28411       9.66776       9.68714       8.99912       8.04811       7.03666       5.77609       4.63581       3.45365       2.50440       1.72149       1.14287      0.722715      0.440710      0.257541      0.144082     0.0754089     0.0387305     0.0185107    0.00826457    0.00352464    0.00141001   0.000513343   0.000175408   5.31283e-05   1.42420e-05   3.29469e-06   6.42230e-07   8.28693e-08       0.00000       0.00000       0.00000       0.00000       0.00000       0.00000
  15  22 3894.2208    1.7016  7.0277 10.3923 -0.0002  0.0831   0.0177   0.2260    0.0762   0.0000   456.0587       34.9189       10.7066       20.3134      -12.0103      -6.62715      -1.18265      -4.28788      -4.55143      -2.53727       2.40111     -0.258677     0.0457682     -0.257490    -0.0743034     -0.467044     -0.281129      0.162441    -0.0257951     0.0238333    0.00714916    0.00507699   0.000367635  -0.000829260   2.88021e-05   1.79866e-05   3.53974e-05   1.38539e-06   7.52010e-07  -1.41244e-08       0.00000       0.00000       0.00000       0.00000       0.00000       0.00000       8.70758       11.1567       11.5666       11.8661       10.8793       10.0629       8.58895       7.09713       5.58783       4.09908       3.08498       2.14312       1.44016      0.923499      0.560477      0.322502      0.182920     0.0949396     0.0493518     0.0234028     0.0107354    0.00450276    0.00181580   0.000641590   0.000223179   6.82098e-05   1.84327e-05   4.11985e-06   7.92254e-07   1.05830e-07       0.00000       0.00000       0.00000       0.00000       0.00000       0.00000
  15  23 4035.9758    1.4141  8.9940 10.2884 -0.0045  0.1064   0.0144   0.2793    0.0651   0.0000   423.1947      -7.09549      -9.99116      -6.21595       1.37668      -4.00352     -0.450062       11.1654      -3.49997      -11.8377      -7.02844       2.77645       1.00103      -1.75277      0.179016       1.06265      0.112231   -0.00483862    0.00202119     0.0665397   0.000544516   -0.00642000  -0.000354967  -7.90559e-05   0.000133283  -0.000104673  -8.49193e-06  -7.03783e-06  -3.40654e-07  -1.53436e-07       0.00000       0.00000       0.00000       0.00000       0.00000       0.00000       11.2631       14.2441       15.0653       14.7504       13.7814       12.7752       11.2470       9.11275       7.09005       5.47642       4.03321       2.74044       1.86490       1.18575      0.724233      0.417142      0.229228      0.124366     0.0602730     0.0290486     0.0133468    0.00585848    0.00229796   0.000862857   0.000281789   8.54098e-05   2.35776e-05   5.36308e-06   9.98132e-07   1.27257e-07       0.00000       0.00000       0.00000       0.00000       0.00000       0.00000
  15  24 4177.6583    1.1815 11.5515 10.1099 -0.0074  0.1350   0.0121   0.3704    0.0633   0.0000   443.3617       16.0083       19.6054      -6.95447       32.5686    -0.0936110       2.59307       12.1084      -12.4241      -4.15987       5.98786      -2.63817       3.07150     -0.180372      -1.16813       1.27873      0.408925      0.160858     0.0732413     0.0689970     0.0530757   -0.00387446   -0.00192913    0.00152574   0.000638956  -0.000141690  -4.15451e-05   7.85538e-06  -5.71820e-08   3.35069e-08       0.00000       0.00000       0.00000       0.00000       0.00000       0.00000       13.6358       17.9171       18.8252       18.6174       18.1453       15.7219       13.9698       11.2416       9.17936       6.69063       5.02330       3.43607       2.31469       1.48102      0.907847      0.527557      0.298769      0.157301     0.0812488     0.0378544     0.0177188    0.00727979    0.00296458    0.00106215   0.000369191   0.000113743   3.12862e-05   7.17019e-06   1.40961e-06   1.67263e-07       0.00000       0.00000       0.00000       0.00000       0.00000       0.00000
  15  25 4319.5265    0.9801 13.2862 10.1006 -0.0050  0.1605   0.0103   0.4545    0.0516   0.0000   456.1327       39.2444       6.77290      -14.0594       48.9474      -22.1392       13.5694       13.7693       15.2969      -9.07765      -9.66390      -3.33782     -0.510363      -1.97928     -0.433170       1.37666     -0.326210      0.482751     -0.142701     0.0569970    0.00741390   -0.00734508   -0.00193959   0.000932590  -0.000271178  -0.000287912   5.03264e-05   6.33231e-06   3.34851e-06   3.38699e-08       0.00000       0.00000       0.00000       0.00000       0.00000       0.00000       16.9653       22.0000       23.0188       23.8692       22.1096       19.6330       16.4932       13.8208       10.8727       8.01895       5.88583       4.10393       2.78833       1.79761       1.08319      0.633153      0.361040      0.198081     0.0988112     0.0488550     0.0209482    0.00934284    0.00351823    0.00131021   0.000436920   0.000135060   3.62858e-05   8.21628e-06   1.53729e-06   2.04059e-07       0.00000       0.00000       0.00000       0.00000       0.00000       0.00000
  15  26 4461.4755    0.8085 15.8742 10.0503 -0.0022  0.2102   0.0085   0.5645    0.0430   0.0000   452.5155       36.5820       25.8564      -35.1401      -13.3942       3.03448      -8.66026       11.5676      -8.69241      -9.36198      -4.66410      -3.17621      -6.07694      -1.31126      0.474702      0.939795      0.447344    -0.0107299    -0.0496222     0.0945739   -0.00927468    -0.0246062   -0.00206180   0.000302510  -0.000439490   0.000260543  -3.12227e-05   5.71418e-06   9.68225e-07  -1.36571e-07       0.00000       0.00000       0.00000       0.00000       0.00000       0.00000       20.7003       27.1800       28.9829       28.8210       27.9151       24.4513       21.4427       17.2411       14.0970       10.6554       7.76244       5.41719       3.60866       2.35804       1.45858      0.868355      0.492652      0.262697      0.133379     0.0644774     0.0288821     0.0125024    0.00494080    0.00182384   0.000616680   0.000188067   5.00120e-05   1.16097e-05   2.17815e-06   2.63566e-07       0.00000       0.00000       0.00000       0.00000       0.00000       0.00000
  16   9 2081.6017    0.7412  0.5330 10.1486 -0.0122  0.0318   0.0247   0.0507    0.0895   0.0000   441.5082      -1.62145       14.5046       2.75527     -0.994010      -2.84089       1.02201      0.198745      -1.49144       1.06289      0.576348      0.238816     -0.692009     0.0244298      0.257295    -0.0308391    -0.0860092    -0.0441416   -0.00709662    -0.0225899    0.00438406    0.00222297   0.000195579  -0.000145605   0.000130637   4.05653e-05  -4.43060e-06   4.01153e-06   1.12484e-06   1.09351e-07   3.03980e-08   7.27216e-09       0.00000       0.00000       0.00000       0.00000       2.47601       3.94938       3.45519       4.13469       3.03871       3.92965       2.41320       2.78301       1.75460       1.43464       1.02145      0.899982      0.503263      0.427593      0.225165      0.151448     0.0796978     0.0507058     0.0175604     0.0151245    0.00532376    0.00328679    0.00109919   0.000633826   0.000137989   7.82188e-05   2.22519e-05   8.53101e-06   1.70778e-06   4.49393e-07   5.48272e-08   1.37784e-08       0.00000       0.00000       0.00000       0.00000
  16  10 2228.4103    1.0268  0.7330 10.3305 -0.0005  0.0237   0.0275   0.0575    0.1237   0.0000   440.8967      -3.05363       15.8184       1.21148     0.0380129      -5.26260     -0.106533      -1.21996       1.25627     -0.335146      0.833518     -0.396629     -0.362658      0.164278      0.272291    -0.0528077     0.0109158    -0.0107253    -0.0122787    0.00910985    0.00133624    0.00335634  -0.000706404  -0.000492506   6.67634e-05  -5.36946e-05   2.97919e-06  -6.98544e-06  -3.55713e-07   2.41537e-07  -2.58483e-08  -3.34713e-09       0.00000       0.00000       0.00000       0.00000       2.41916       2.99836       3.34293       3.24588       3.09391       2.89676       2.47158       1.96254       1.52010       1.13966      0.869075      0.631067      0.442529      0.299526      0.187013      0.112260     0.0660130     0.0353601     0.0182797    0.00959832    0.00475519    0.00200932   0.000960236   0.000388043   0.000151519   5.21781e-05   1.73071e-05   5.09462e-06   1.27021e-06   2.74343e-07   4.93365e-08   6.17285e-09       0.00000       0.00000       0.00000       0.00000
  16  11 2372.6097    1.3569  0.9163 10.7640 -0.0092  0.0275   0.0340   0.0654    0.1522   0.0000   435.2198       3.49159       15.9685       2.77274      -7.49271     -0.158190       2.53010      -2.25513      -1.11718      -1.53855     -0.634292      -1.23136     -0.239665    -0.0210607     -0.215377    -0.0217907     -0.134713     0.0110642    0.00492121   -0.00371038   -0.00129053    0.00104479  -0.000851011   0.000521190  -0.000293519   3.85879e-05  -1.02546e-05  -8.98763e-07   1.45587e-08  -2.70462e-07  -1.62715e-08   1.04504e-08       0.00000       0.00000       0.00000       0.00000       2.61253       3.34995       3.48864       3.86529       3.26946       3.17246       2.76907       2.18633       1.82518       1.39191       1.04995      0.704146      0.529853      0.358702      0.214698      0.132378     0.0769627     0.0455722     0.0235090     0.0132806    0.00555982    0.00289859    0.00107277   0.000539533   0.000184410   6.98795e-05   1.98098e-05   6.10169e-06   1.50906e-06   3.14522e-07   6.42752e-08   9.23026e-09       0.00000       0.00000       0.00000       0.00000
  16  12 2514.8979    1.7688  1.1608 10.7202 -0.0010  0.0304   0.0382   0.0716    0.2272   0.0000   437.7569       1.59317       14.0632      -1.89411       5.09845       1.13988     -0.633244       2.06284      0.300582       1.43209      -1.04577       1.27301      0.119502      0.199446     -0.130393    -0.0647265  -0.000536429    0.00391997    -0.0238976   -0.00744170  -0.000823063  -0.000809342   -0.00308932   0.000599988   0.000237578  -4.18369e-05  -1.60368e-06  -4.33229e-06   1.31989e-06   6.47595e-08   2.33204e-08  -7.91639e-09       0.00000       0.00000       0.00000       0.00000       3.06252       4.05342       4.35316       4.44198       4.09605       3.61243       3.10656       2.63310       2.04433       1.58781       1.15561      0.830470      0.549948      0.358053      0.232869      0.141229     0.0799860     0.0475320     0.0247451     0.0129406    0.00625735    0.00293170    0.00131129   0.000520047   0.000190554   7.03807e-05   2.15800e-05   6.46613e-06   1.71009e-06   3.91261e-07   6.90819e-08   9.09297e-09       0.00000       0.00000       0.00000       0.00000
  16  13 2657.0045    2.1895  1.0907 11.4668 -0.0039  0.0296   0.0495   0.0722    0.1816   0.0000   436.9025       6.91074       5.17185       3.88081       6.94024      -3.39199       2.19253      -4.48717       1.29501     -0.860810      -1.17302     -0.805179      0.120123     0.0308388     0.0891231     0.0221343     0.0148720    -0.0120092   -0.00409923     0.0233828    0.00636580   -0.00295594   -0.00159699   0.000121057  -0.000179166  -3.54043e-06   3.98346e-05  -3.60604e-06  -1.60442e-06  -3.05429e-07   4.75221e-08   2.31119e-09       0.00000       0.00000       0.00000       0.00000       2.89635       3.98091       4.07491       3.97133       3.78632       3.42823       2.99676       2.55274       2.10737       1.59804       1.20059      0.814975      0.563022      0.371512      0.219564      0.147546     0.0794216     0.0450496     0.0260052     0.0114486    0.00628655    0.00261776    0.00125123   0.000431314   0.000206661   6.56830e-05   2.14721e-05   6.96462e-06   1.75186e-06   3.89741e-07   7.39278e-08   9.29455e-09       0.00000       0.00000       0.00000       0.00000
  16  16 3083.5909    3.8985  1.0179 12.4927  0.0017  0.0278   0.0933   0.0694    0.2477   0.0000   437.6497       11.5261       13.8627       1.92376       3.79582     -0.873252      -1.47525      -3.03662      0.316260      -1.50900      0.391265      -1.03271      0.346955     -0.270676     0.0320744     -0.106038     0.0737403     0.0473065    -0.0102960   -0.00714775    0.00188587   0.000919950   1.11291e-05  -0.000678475  -0.000424958   0.000111894   1.16786e-05   3.46778e-06  -4.26842e-08  -2.22631e-07   6.96157e-08  -1.72289e-08       0.00000       0.00000       0.00000       0.00000       2.60967       3.59489       3.36145       3.84323       3.38517       3.34685       2.55767       2.45132       1.74730       1.51402       1.03854      0.783598      0.498962      0.363536      0.210548      0.140139     0.0743402     0.0484955     0.0219301     0.0131698    0.00525231    0.00284277    0.00104568   0.000520421   0.000156102   6.81674e-05   1.79519e-05   6.51308e-06   1.51206e-06   3.93547e-07   5.86771e-08   1.05193e-08       0.00000       0.00000       0.00000       0.00000
  16  17 3225.0156    3.7509  1.2632 12.8803 -0.0059  0.0336   0.0856   0.0801    0.2074   0.0000   436.3475       4.21858       17.7100      -8.38311      -11.6347       6.06016      -2.17246       2.86837      -2.41590      -1.50743       2.40545   -0.00244603    -0.0976693     -0.249611      0.172785      0.108311    -0.0795969    -0.0513381     0.0580821   -0.00661038   -0.00221660    0.00109008    0.00265690  -0.000705494   0.000200223  -1.06623e-05   1.84333e-05   5.22708e-06   1.50995e-06  -3.82289e-07  -1.97115e-07   1.58179e-08       0.00000       0.00000       0.00000       0.00000       3.26913       4.29262       4.24240       4.44321       4.04601       3.89900       3.23571       2.90654       2.43827       1.86104       1.42772      0.933639      0.677602      0.435322      0.271769      0.165707     0.0973589     0.0551979     0.0307408     0.0150219    0.00732012    0.00323953    0.00142234   0.000567887   0.000228655   7.76876e-05   2.57623e-05   7.89904e-06   2.15208e-06   4.27695e-07   8.14978e-08   1.12151e-08       0.00000       0.00000       0.00000       0.00000
  16  18 3366.5050    3.3944  1.8435 12.2525  0.0063  0.0379   0.0638   0.1012    0.1769   0.0000   436.2647       12.7595       9.53697      -5.84724       4.39575      -3.94921       3.02341      -1.39172      -1.33609      -3.52312      -1.05460     -0.424564      0.234463     -0.286133    -0.0245275    -0.0693789    -0.0268375     0.0486698    -0.0289076     0.0131386    0.00822789   0.000190512    0.00112123   0.000701561   0.000139290  -0.000174524   1.64514e-05  -6.49050e-06   2.21514e-06  -2.41954e-07   1.41820e-07   2.21520e-08       0.00000       0.00000       0.00000       0.00000       3.86674       4.76013       5.11730       5.35484       4.91917       4.50811       3.82596       3.19887       2.63493       2.02742       1.45858       1.05849      0.693920      0.502848      0.292050      0.184764      0.106359     0.0636655     0.0327082     0.0176841    0.00824337    0.00361774    0.00165627   0.000674827   0.000245576   8.89395e-05   2.76072e-05   8.70608e-06   1.95159e-06   4.75649e-07   8.34644e-08   1.11509e-08       0.00000       0.00000       0.00000       0.00000
  16  19 3508.1228    2.8233  2.6884 11.5660 -0.0062  0.0449   0.0427   0.1199    0.1472   0.0000   446.8541       4.14570       6.16772       4.30364      -11.4138      0.743233      -2.32281      -9.85667       4.47130      0.427991       1.44721     -0.525650       2.13132      -1.02177      0.181574      0.183142      0.258354     0.0188578    -0.0191804  -0.000388164     0.0112458   -0.00607935   0.000102405  -0.000203802   8.37428e-05  -3.08824e-06   1.34373e-05  -8.53094e-06   5.64285e-07  -9.06857e-07   4.12802e-08   2.76383e-09       0.00000       0.00000       0.00000       0.00000       4.79878       6.08622       6.45190       6.15359       5.71685       5.37449       4.64698       4.07222       3.38422       2.60438       1.92358       1.31527      0.893211      0.564615      0.354195      0.214246      0.127010     0.0691911     0.0371371     0.0187829    0.00922775    0.00407223    0.00180350   0.000726300   0.000285491   0.000100808   3.33942e-05   9.77824e-06   2.58031e-06   5.49746e-07   9.84807e-08   1.23780e-08       0.00000       0.00000       0.00000       0.00000
  16  20 3649.9477    2.3507  4.1578 11.0351 -0.0021  0.0579   0.0285   0.1536    0.1005   0.0000   434.2087       19.2602       6.67381     -0.818931      -5.38338      -2.66625       4.18393       2.57748    -0.0200695      -3.69250     -0.382603      0.460727      -1.32926    -0.0827876     -0.235706      0.346323    -0.0140357     0.0929653      0.107195    -0.0152789    0.00604467    0.00177277    0.00171261   0.000213701  -0.000155033   0.000105643  -4.37808e-05   1.04602e-05   3.70653e-06  -3.35555e-07  -1.41331e-07  -1.53487e-08       0.00000       0.00000       0.00000       0.00000       5.80959       7.37071       7.80370       7.71347       7.39934       6.67024       6.01914       4.86853       4.05974       3.10444       2.31983       1.65743       1.11168      0.733455      0.463271      0.288000      0.167035     0.0911491     0.0498897     0.0243940     0.0119957    0.00561604    0.00238458   0.000972478   0.000385016   0.000132760   4.40485e-05   1.28995e-05   3.28398e-06   7.51783e-07   1.40991e-07   1.64667e-08       0.00000       0.00000       0.00000       0.00000
  16  21 3791.7011    1.9386  6.0288 10.5099 -0.0000  0.0723   0.0202   0.1949    0.0852   0.0000   434.1638       10.1125       25.4607      -6.39159      -10.7220       7.87655       5.70466      -9.29655      -1.21344      -5.35031      -4.86373       1.15283      0.803762     -0.139674      0.227663     -0.138603     -0.261138      0.120408     0.0317922     0.0344511    0.00600615   -0.00270207   -0.00498767    0.00110934  -0.000113733   0.000122549  -1.12482e-05   1.84477e-06   4.73428e-06   8.12814e-07  -8.18869e-08  -1.79387e-08       0.00000       0.00000       0.00000       0.00000       7.17037       9.27350       9.43435       9.76707       9.27610       8.69519       7.33249       6.06883       5.03069       3.87779       2.89201       2.04815       1.40290      0.914336      0.587691      0.370101      0.211787      0.120659     0.0621919     0.0322899     0.0148503    0.00717057    0.00287119    0.00123764   0.000457339   0.000172444   5.42939e-05   1.64499e-05   4.24159e-06   9.47026e-07   1.76727e-07   2.29511e-08       0.00000       0.00000       0.00000       0.00000
  16  22 3933.6145    1.6192  7.4935 10.5067 -0.0027  0.0892   0.0167   0.2352    0.0672   0.0000   444.2990       34.6482      -3.16659       23.5968      -5.81010      -14.0518      -3.51971      -10.6086       7.00787       3.20954      -2.63897      -2.33642      0.429326      -1.56321     -0.846613      0.669289     -0.143945      0.238564   -0.00985178     0.0856482    -0.0100213   -0.00526061   -0.00127349  -0.000403755   -0.00100717   3.06318e-05   2.33819e-05  -7.79044e-06   2.65694e-06   1.87011e-07   2.66847e-07  -2.05457e-08       0.00000       0.00000       0.00000       0.00000       8.68880       11.2056       11.9792       11.8561       11.4813       10.4386       8.93381       7.54861       6.15756       4.63032       3.50367       2.50378       1.68981       1.16066      0.722404      0.431487      0.262478      0.147643     0.0746329     0.0418948     0.0193296    0.00873151    0.00384781    0.00165751   0.000574819   0.000213864   7.09099e-05   2.12266e-05   5.38160e-06   1.19579e-06   2.16334e-07   2.65835e-08       0.00000       0.00000       0.00000       0.00000
  16  23 4075.8058    1.3344  9.5094 10.3199 -0.0041  0.1069   0.0133   0.2982    0.0606   0.0000   423.1971       35.3365       17.9578      -14.0628      -2.18661       5.51006      -7.36282      -22.4542       6.33507      -4.13004       1.91584      -4.26790     0.0644744       1.21781      -1.76292      0.103556      0.210452      0.216609     0.0141518    -0.0443418     0.0531984   -0.00644145   -0.00741095    0.00183005    0.00110378  -0.000325672   3.30673e-05   6.42431e-05   1.96727e-06  -1.49835e-06   2.19585e-07   1.41569e-08       0.00000       0.00000       0.00000       0.00000       10.5633       13.5556       14.3722       14.6825       14.0341       12.6577       10.8719       9.12734       7.30627       5.64907       4.17288       2.96925       2.09657       1.36845      0.876258      0.534860      0.311554      0.177950     0.0937917     0.0494539     0.0230348     0.0110401    0.00451582    0.00194261   0.000714062   0.000262100   8.27460e-05   2.47022e-05   6.53586e-06   1.43882e-06   2.58540e-07   3.22626e-08       0.00000       0.00000       0.00000       0.00000
  16  24 4217.8889    1.1186 11.8507 10.1854 -0.0002  0.1334   0.0113   0.3766    0.0553   0.0000   464.4696       13.8133       5.84565      -22.9009      -4.27113     -0.237104       15.5826      -38.4423      -1.79425       8.27066       5.20211       3.05022      0.879764      -2.51627     -0.379912      0.797343      0.355036     -0.363585     0.0199183    -0.0562515    0.00385283     0.0102362   -0.00126220    0.00159279  -4.16987e-05  -0.000141909   0.000113357   4.92046e-05   5.79419e-06  -2.40212e-06   3.10057e-07   3.25818e-08       0.00000       0.00000       0.00000       0.00000       13.0918       16.8991       18.1708       17.9657       17.5325       15.3922       13.7186       11.4739       9.25888       7.20589       5.35410       3.79896       2.59638       1.70417       1.09382      0.674934      0.389746      0.223692      0.117758     0.0604860     0.0294789     0.0135138    0.00598370    0.00240390   0.000916748   0.000330494   0.000105276   3.15929e-05   8.32806e-06   1.87229e-06   3.34267e-07   3.90180e-08       0.00000       0.00000       0.00000       0.00000
  17   9 2112.9762    0.8041  0.6290 10.0352 -0.0108  0.0305   0.0235   0.0535    0.0987   0.0000   435.1410      -1.68991       14.7035    -0.0599194      -3.58258     -0.182880      -1.62816      -1.63332       3.18916      -1.54995     -0.772078      0.159362     -0.914719      0.280802    -0.0519881     -0.134038     -0.138887    -0.0403894     0.0231370    0.00390231   -0.00531654  -0.000723066   -0.00147969   0.000199406   0.000224940  -8.22427e-05   2.86145e-05   2.15142e-06   7.38418e-06  -1.40344e-06   1.93676e-07  -8.56225e-10  -1.79807e-08   1.82667e-10       0.00000       0.00000       2.90392       3.88490       4.01837       4.48102       4.04798       3.55334       3.08397       2.45373       2.26037       1.58524       1.26582      0.799682      0.631773      0.391267      0.299439      0.148902     0.0936864     0.0628658     0.0342564     0.0213095    0.00979464    0.00522748    0.00188086    0.00108097   0.000355954   0.000167690   4.58785e-05   2.11328e-05   6.01877e-06   1.61589e-06   4.65519e-07   7.46557e-08   1.93105e-08   2.33160e-09       0.00000       0.00000
  17  10 2260.3639    1.0331  0.8092 10.4537 -0.0075  0.0255   0.0270   0.0583    0.1229   0.0000   433.6449    -0.0769665       13.9313      -4.24238      0.545254       5.41499      -1.00583     -0.178429       1.84640     -0.735588     -0.518494       1.05110       1.22606    -0.0420549     -0.437537    -0.0921924     0.0884440     0.0584028    -0.0463381    -0.0136933    0.00679515    -0.0127067   0.000258991  -0.000968223   -0.00102164   0.000162921  -1.44503e-05  -1.97579e-05   1.39993e-06  -9.97404e-08   9.96471e-08   1.97215e-08  -1.91916e-08   1.08662e-09       0.00000       0.00000       2.43184       3.17703       3.28131       3.13380       2.95683       2.84019       2.51505       2.25637       1.89264       1.48132       1.09822      0.811609      0.582052      0.392929      0.247089      0.154956     0.0870140     0.0561168     0.0265350     0.0168233    0.00809209    0.00415015    0.00192754   0.000752129   0.000366317   0.000137185   4.78469e-05   1.92741e-05   5.22174e-06   1.67030e-06   3.96651e-07   8.58664e-08   1.44413e-08   1.85880e-09       0.00000       0.00000
  17  11 2405.0294    1.5200  0.9224 10.7652 -0.0085  0.0261   0.0382   0.0627    0.1775   0.0000   434.7261       5.82913       5.17241      0.517460      -1.45863      -4.94597     -0.284430      -5.96401       5.05061     -0.323632     -0.444314     -0.924075    -0.0735104     0.0859565      0.219542      0.122272     0.0358818     0.0231031    -0.0192912     0.0239341     0.0109557   -0.00377109   0.000587424    0.00158913   0.000309621   8.59235e-05  -5.76369e-05   4.17347e-06  -6.26435e-07  -1.43458e-06  -2.81139e-07  -2.01993e-08   2.26235e-08   2.40763e-10       0.00000       0.00000       2.62580       3.16047       3.55150       3.50936       3.50641       3.09768       2.69332       2.25335       1.81893       1.38820       1.07047      0.797972      0.519860      0.375614      0.246035      0.156412     0.0963489     0.0543333     0.0318872     0.0166001    0.00825282    0.00403018    0.00194802   0.000867421   0.000358684   0.000138920   4.95916e-05   1.64190e-05   5.49683e-06   1.52779e-06   3.70905e-07   8.15628e-08   1.35298e-08   1.48442e-09       0.00000       0.00000
  17  12 2548.0879    1.9373  1.0637 10.8501 -0.0065  0.0312   0.0419   0.0694    0.2221   0.0000   438.0750      0.878361       17.6857      -2.11437      -6.39486       2.20001      0.593637      0.690870      -1.49132      -1.45391      0.498091     -0.218871      0.491979     -0.243600      0.124952    -0.0369940      0.155970     0.0103280     0.0240858    0.00474577    0.00111321   -0.00105213    0.00208186  -0.000299946   9.43554e-05   5.82572e-05   6.16659e-05  -1.65278e-05  -4.81949e-06   1.18250e-06  -4.21207e-07  -1.12200e-07   3.73355e-09   2.07363e-09       0.00000       0.00000       3.49077       4.50801       4.70604       4.26771       3.44909       3.26628       3.23768       3.16719       2.74173       2.24286       1.68752       1.15098      0.723507      0.481555      0.277552      0.167388     0.0972624     0.0544760     0.0314253     0.0177545    0.00776410    0.00427839    0.00203114   0.000919731   0.000383916   0.000166832   5.39872e-05   1.82994e-05   5.69646e-06   1.73104e-06   4.00421e-07   8.97803e-08   1.45031e-08   1.99594e-09       0.00000       0.00000
  17  13 2691.0848    2.5234  1.0629 10.9893 -0.0048  0.0266   0.0534   0.0636    0.2986   0.0000   434.9610       5.37540       17.2030      -3.50515      -3.41172      -3.64623     -0.279964      -2.97829      0.451687      -1.41398       1.39772      0.513474     -0.500978     -0.147868      0.514967      0.232755     0.0546358   -0.00978961     0.0570012    0.00967858   0.000914864   -0.00501381    0.00237758   0.000695977  -5.52871e-05  -0.000136643  -2.26400e-05   5.05514e-06  -2.26817e-06  -2.02387e-07  -1.65443e-07  -6.58237e-08  -9.47102e-09   1.46613e-09       0.00000       0.00000       2.48643       3.26591       3.29093       3.54223       3.24211       3.11702       2.63965       2.36324       1.82031       1.44303       1.04371      0.843329      0.563332      0.413043      0.248282      0.168382     0.0972156     0.0575718     0.0298382     0.0171924    0.00838201    0.00451719    0.00192953   0.000908912   0.000343108   0.000150079   4.96771e-05   1.85935e-05   5.48599e-06   1.72744e-06   3.83404e-07   9.58286e-08   1.50668e-08   2.17518e-09       0.00000       0.00000
  17  14 2834.3764    3.1212  0.9435 11.8265 -0.0065  0.0244   0.0713   0.0620    0.2196   0.0000   439.4075       2.09327       13.1549      0.642812       2.60219      -3.91538      0.377666      -1.32164      -1.46600      -3.46707     -0.608000      -1.13761     -0.906321    -0.0733080      0.382064      0.161164    -0.0810383    -0.0750769   -0.00474317    0.00323044   -0.00176932   0.000393443  -0.000648437  -0.000664057  -0.000507382   0.000202787   6.72627e-05  -2.13521e-06  -4.45052e-06   1.83675e-06  -2.18935e-07  -3.50368e-08  -3.83641e-09   1.49586e-09       0.00000       0.00000       2.20285       2.82513       3.03757       3.00186       2.97252       2.64614       2.37853       1.99258       1.66734       1.25551      0.983154      0.706233      0.498485      0.341304      0.223255      0.144362     0.0825520     0.0507254     0.0281426     0.0145825    0.00788677    0.00371918    0.00174332   0.000811368   0.000332709   0.000124218   4.84781e-05   1.59920e-05   5.05003e-06   1.53189e-06   3.69757e-07   7.93008e-08   1.46362e-08   1.68691e-09       0.00000       0.00000
  17  15 2977.3009    3.8232  0.9100 12.6254 -0.0049  0.0254   0.0932   0.0585    0.1748   0.0000   439.6110       4.27304       17.5046      -4.26244      -1.30040      -2.02954       1.89020      0.286796       1.54599       1.27342      -2.12927      0.357001      0.274958     0.0881804     -0.321585     -0.173190      0.125429    0.00933425   -0.00757603    -0.0105930    0.00517755    0.00563637   0.000681092   5.15744e-05   0.000427391   0.000308717  -1.14913e-05  -9.61943e-06  -3.41359e-06   2.14568e-06  -7.20332e-07   1.17783e-08  -2.27730e-08  -2.33306e-09       0.00000       0.00000       2.53559       3.17484       3.25383       3.41141       3.23992       3.02432       2.64900       2.13998       1.75228       1.44100       1.04410      0.779148      0.532344      0.370616      0.248039      0.156344     0.0911042     0.0548435     0.0308023     0.0169878    0.00773090    0.00397052    0.00180779   0.000811648   0.000320239   0.000136282   4.67786e-05   1.71325e-05   4.97951e-06   1.40005e-06   3.44468e-07   8.04867e-08   1.35877e-08   1.80196e-09       0.00000       0.00000
  17  16 3119.4911    3.9104  1.1125 12.5588 -0.0021  0.0295   0.0885   0.0688    0.2671   0.0000   440.1883       10.3509       10.6085      0.622778      -3.87843      -4.61131       2.44210      -4.00547       1.81655      -1.28444      0.794544     -0.391964      -1.95880      0.792744     -0.176854   -0.00542598    -0.0249573     0.0702363   -0.00233198    -0.0233190    0.00552381   0.000863762  -0.000565958   0.000203364  -0.000379475  -0.000377183  -8.26248e-05   9.54240e-07  -8.84070e-06  -3.43770e-07   5.23796e-07  -8.06368e-08   2.70706e-09   1.37539e-09       0.00000       0.00000       2.83875       3.60976       3.66781       3.97836       3.68976       3.53800       2.96294       2.48256       2.02679       1.52093       1.20460      0.880454      0.617585      0.412174      0.300754      0.165622      0.109717     0.0647756     0.0349176     0.0188127    0.00971812    0.00468473    0.00200584    0.00100368   0.000405562   0.000153856   5.23935e-05   1.97359e-05   6.50307e-06   1.62638e-06   4.39476e-07   8.54334e-08   1.64951e-08   2.27606e-09       0.00000       0.00000
  17  17 3261.4957    3.8077  1.5024 11.8392 -0.0076  0.0313   0.0709   0.0810    0.3534   0.0000   442.2417       18.6151       17.6181      -4.98393       2.95736    -0.0862005      -4.10782      -4.36048      0.476259      -1.90744    -0.0422014      0.912943     -0.435068     -0.815963    -0.0161716     0.0540734     -0.105603    -0.0267346     0.0731282     0.0169026    -0.0125927  -0.000643475    0.00150278   0.000631365  -0.000651440  -4.53878e-05  -1.18770e-05   1.08739e-05   5.02274e-06  -3.49105e-06  -3.46568e-07   4.84775e-09   2.84580e-08  -1.33683e-09       0.00000       0.00000       3.00785       3.82650       4.21234       4.08993       3.92568       3.61621       3.20923       2.74345       2.14449       1.70721       1.28802      0.939195      0.673272      0.447982      0.306144      0.184067      0.108491     0.0660259     0.0359641     0.0191167    0.00989694    0.00487838    0.00213613    0.00108297   0.000422613   0.000170018   6.15615e-05   2.21196e-05   6.62170e-06   1.86842e-06   4.98023e-07   1.03752e-07   1.73943e-08   2.11533e-09       0.00000       0.00000
  17  18 3403.6085    3.3307  2.1032 11.6142 -0.0020  0.0378   0.0550   0.1030    0.2603   0.0000   441.8519       5.40566       6.82596       6.58290       9.53670      -8.35241      -3.20437      -7.07171     -0.752801     -0.151790     -0.252945     -0.915772      0.590590      0.308989      0.573038     0.0547344     -0.220504     0.0450578    -0.0178831    -0.0136161   0.000505495    0.00393333    0.00161305  -0.000578582   0.000498796   7.73421e-05   2.34173e-05   1.13048e-05  -1.35844e-06   6.76136e-07  -6.44138e-07  -6.84969e-08  -7.57249e-09   1.01761e-09       0.00000       0.00000       3.50345       4.42266       4.59344       4.77546       4.53954       4.19810       3.84606       3.09077       2.67464       1.96933       1.59061       1.11858      0.831152      0.549990      0.367045      0.230792      0.141171     0.0807685     0.0449366     0.0244828     0.0123536    0.00611796    0.00292684    0.00124157   0.000533183   0.000209436   7.64469e-05   2.61895e-05   8.20655e-06   2.30108e-06   5.86383e-07   1.17837e-07   2.44023e-08   2.78060e-09       0.00000       0.00000
  17  19 3545.5581    2.7444  3.0879 11.2773 -0.0049  0.0474   0.0374   0.1203    0.1480   0.0000   442.1372       6.34027       16.7940       1.91488       2.43929      -8.43947       11.8927      -2.76704      0.693675      -1.47479       1.70022      0.638349     -0.818236      -1.38155     -0.732338      0.147172     -0.112663     0.0838310    -0.0122489   -0.00627677   0.000773725     0.0110598    0.00390027   -0.00312514   0.000153543   0.000218245   0.000147279  -3.25116e-05  -3.48441e-06  -1.83370e-06   3.53533e-07   2.46914e-07   9.53959e-09   3.18469e-09       0.00000       0.00000       4.39326       5.62764       6.04836       6.38408       5.76806       5.57076       4.71954       4.01426       3.25880       2.58679       1.90925       1.44851       1.00582      0.665067      0.459173      0.282335      0.174858     0.0991432     0.0586784     0.0300633     0.0159117    0.00753283    0.00379381    0.00158554   0.000690589   0.000255886   0.000102206   3.36753e-05   1.10644e-05   2.89798e-06   7.46183e-07   1.60302e-07   2.74307e-08   3.66867e-09       0.00000       0.00000
  17  20 3687.9056    2.2660  4.5887 10.7439  0.0001  0.0609   0.0257   0.1556    0.1094   0.0000   434.9407       13.3454       6.18640       1.84857      0.644428      -13.1659      -4.89515      -7.32414       7.29814      -4.12674      -1.10387      0.734878      0.279547      0.105481      0.947849     -0.136179     0.0198576      0.106465    -0.0358912     0.0263166    -0.0106688   -0.00972488   -0.00174871    0.00234328   0.000502922   0.000183087  -3.18609e-05  -1.87119e-05   5.92948e-06  -5.70361e-06  -1.27771e-06   5.60022e-08   2.40277e-08   1.05553e-08       0.00000       0.00000       5.50846       7.42564       7.59406       7.99050       7.39621       6.99355       6.11747       5.17300       4.17265       3.26050       2.55431       1.81505       1.30313      0.885085      0.578844      0.364901      0.225647      0.131003     0.0715039     0.0383092     0.0202428    0.00956975    0.00464494    0.00195706   0.000891862   0.000334717   0.000126195   4.22345e-05   1.34187e-05   3.89667e-06   9.97833e-07   2.10834e-07   3.84193e-08   4.96503e-09       0.00000       0.00000
  17  21 3830.1871    1.8983  6.2593 10.4666 -0.0030  0.0717   0.0188   0.1908    0.0797   0.0000   435.8388       17.1160       27.1784      -3.27898      -3.24323       4.39454      -7.77670       6.75013      -10.2217      -3.18499       2.02172      0.316486      -1.69035      0.760649      0.388833      0.742972     -0.187809     -0.490807     -0.207330    -0.0204914     0.0475980   -0.00992301   -0.00645002    0.00241410    0.00136878  -0.000589472  -0.000232822   6.05628e-05   1.99266e-05   7.92092e-06   6.09287e-07   3.24741e-07   3.75487e-08  -4.76514e-09       0.00000       0.00000       6.73174       8.63795       9.46056       9.50239       9.19476       8.43481       7.27441       6.16084       5.00847       3.92132       2.94681       2.17512       1.52383       1.05326      0.689934      0.431999      0.263332      0.155228     0.0865066     0.0465116     0.0241464     0.0116076    0.00544837    0.00238964    0.00102326   0.000397356   0.000147940   5.11020e-05   1.63364e-05   4.65223e-06   1.16578e-06   2.54653e-07   4.32190e-08   5.18110e-09       0.00000       0.00000
  17  22 3972.5113    1.5623  7.9233 10.3035 -0.0009  0.0860   0.0147   0.2422    0.0667   0.0000   468.7246       5.66759      -11.2467       17.9715      -7.80764     -0.132633      -22.6349      -17.1475       2.36221      -2.31023       2.15389     -0.949918     -0.606192    -0.0847688     -0.145666      0.589173      0.474938     -0.140823    -0.0460924    0.00753696   -0.00502359     0.0191367    0.00840071  -0.000784641  -0.000295543  -0.000515137   0.000282719   4.93722e-05   6.11310e-06  -6.07413e-06   2.31947e-06  -3.59352e-07  -2.85507e-09  -1.01697e-08       0.00000       0.00000       7.91558       10.2083       10.9994       10.8438       10.7587       9.86391       8.49026       7.46285       5.90840       4.76084       3.60318       2.62597       1.86522       1.25542      0.820565      0.531908      0.318276      0.187457      0.104931     0.0562365     0.0285964     0.0143049    0.00656410    0.00297325    0.00120240   0.000485830   0.000179351   6.16714e-05   1.92094e-05   5.70071e-06   1.46091e-06   3.14351e-07   5.19160e-08   6.33762e-09       0.00000       0.00000
  17  23 4115.1009    1.3077 10.4977 10.1527  0.0001  0.1102   0.0120   0.3119    0.0606   0.0000   457.2049       13.5898       30.6379       8.88672      -17.8925      -12.9816       8.61322      -16.0071      -4.84736       3.33673      -1.35803      -3.91352       2.64177      -1.38844     0.0474304     -0.433604    0.00474264     -0.123913     -0.200260    -0.0571580   -0.00725064    -0.0207875    0.00108816    0.00210979  -0.000426359   0.000290882   6.59115e-05  -4.67499e-05   1.80896e-05  -4.83378e-06   3.48829e-08   8.72779e-09   4.73871e-09   9.04472e-09       0.00000       0.00000       10.0060       13.2485       13.9979       14.2666       13.8431       12.5788       11.2045       9.34383       7.65158       6.01480       4.54529       3.36183       2.35801       1.63504       1.05911      0.679377      0.407774      0.240524      0.135341     0.0724841     0.0374901     0.0183172    0.00858930    0.00382640    0.00160588   0.000632146   0.000236055   8.03876e-05   2.52252e-05   7.30770e-06   1.81524e-06   4.06520e-07   7.12338e-08   8.46228e-09       0.00000       0.00000
  17  24 4257.3406    1.0581 12.1253 10.1796 -0.0008  0.1348   0.0105   0.3888    0.0511   0.0000   432.1779       43.1916       16.5738      -2.50789       30.6123      -20.2005       11.0484      -7.11438      -1.38296     -0.163801      -3.82792      -1.53559       2.01448      -1.14963      -1.00430     -0.293972      0.132511      0.207255    0.00581721     -0.128543   -0.00325188   -0.00845974   -0.00399229   0.000472415    0.00138500    0.00132257   0.000174841   0.000172988   7.01142e-05   6.11458e-06  -1.59553e-06   1.33659e-07  -4.92009e-08   4.31191e-09       0.00000       0.00000       12.3431       15.7648       17.1656       17.4062       16.6741       15.3122       13.3782       11.5557       9.42817       7.39321       5.70479       4.17170       2.88573       2.01285       1.31843      0.828631      0.508629      0.300887      0.167725     0.0917698     0.0467693     0.0230928     0.0108365    0.00483210    0.00204738   0.000804261   0.000288581   0.000100594   3.19492e-05   9.18718e-06   2.27086e-06   4.87480e-07   8.28538e-08   9.99588e-09       0.00000       0.00000
  17  25 4400.3749    0.8608 15.1896 10.1604 -0.0026  0.1851   0.0083   0.5102    0.0420   0.0000   429.5829       10.5295       28.1266      -20.0201      -33.9304       19.8827       51.7803      -16.9652      -43.9772       23.9817       9.35293      0.599100       6.28442      -4.46246    -0.0416286       3.20374      0.478213      -1.01497     0.0359101      0.156348      0.196702     0.0651896   -0.00219232   -0.00608139    0.00570093   0.000846442   -0.00126712   9.80037e-05   1.00467e-05  -5.26712e-06   1.53471e-06   6.17161e-08  -6.49572e-08  -1.53823e-08       0.00000       0.00000       16.2128       21.2113       22.9845       23.2835       22.5651       20.6789       18.1097       15.6114       12.8160       10.0372       7.67079       5.66416       4.06231       2.75644       1.83869       1.17962      0.705876      0.427157      0.238132      0.131664     0.0675371     0.0333002     0.0161044    0.00691575    0.00298743    0.00114724   0.000427145   0.000149247   4.55629e-05   1.31510e-05   3.28001e-06   6.93048e-07   1.18492e-07   1.42021e-08       0.00000       0.00000
  18  10 2291.6325    1.1274  0.8325 10.6301 -0.0052  0.0291   0.0290   0.0645    0.1301   0.0000   436.1274       1.69147       19.4832      -2.75803      0.356645     0.0488309      -2.04261      -2.51653      0.354199     0.0772698     -0.454621    -0.0665961      0.575845    -0.0145065      0.169979     0.0208011     0.0556958    -0.0286563     0.0182817     0.0274163   -0.00689754   -0.00444920    0.00443880  -0.000403947   0.000210780  -0.000157157   4.21278e-05   3.37288e-05   3.26083e-05  -6.35985e-06  -2.41639e-06   2.98283e-07   2.56578e-09   3.32617e-09  -3.33798e-10  -2.79076e-10       2.93789       3.71016       4.36657       4.27309       4.03642       3.91205       3.25915       2.45597       2.21803       1.52817       1.11646      0.968432      0.622599      0.436310      0.331758      0.200972      0.111052     0.0773861     0.0444488     0.0211405     0.0131034    0.00731653    0.00304126    0.00145007   0.000746542   0.000347453   0.000108924   4.39248e-05   1.87831e-05   6.83700e-06   1.97851e-06   4.80961e-07   9.90193e-08   2.19820e-08   3.93035e-09   4.40674e-10
  18  11 2436.8369    1.5520  1.0287 10.8395 -0.0084  0.0269   0.0345   0.0660    0.1684   0.0000   435.2193       6.58453       16.4199      -1.58706       3.26402      0.596392       1.25274       1.32343       2.10304     -0.640676     0.0222249    -0.0759513      0.839567    -0.0750277      0.619576      0.398697     0.0634411    -0.0249626    -0.0420671    -0.0481935    -0.0147045   -0.00220348   -0.00413044   -0.00193189   0.000620780   0.000295967  -1.80484e-05  -6.95874e-06  -3.65979e-05  -6.63779e-06   1.35114e-06   4.04597e-07  -6.21010e-08  -1.05117e-08  -1.28386e-09  -1.80503e-10       2.29679       3.07343       3.28882       3.37097       3.16321       2.86568       2.58857       2.25317       1.85739       1.50711       1.17262      0.833294      0.609783      0.432850      0.276286      0.180456      0.114328     0.0665127     0.0409018     0.0226683     0.0121359    0.00667437    0.00309802    0.00149751   0.000677225   0.000295852   0.000116988   4.80934e-05   1.60980e-05   5.09791e-06   1.63977e-06   4.58115e-07   1.11161e-07   2.37236e-08   4.03722e-09   4.96535e-10
  18  12 2580.9279    1.9274  1.0117 11.6355 -0.0181  0.0285   0.0459   0.0662    0.1548   0.0000   439.0177     -0.475554       13.2583       2.45264       1.46613     -0.151020       5.75226      -4.21667       2.99209      -1.15249      -2.50301       2.09532     -0.609595   -0.00267403      0.102824      0.136332      0.107299     0.0581361    -0.0695390    -0.0492729  -0.000198302     0.0211162    0.00350349    0.00166053   0.000835287   0.000252698   7.15678e-05  -6.44943e-05   1.02210e-05   1.67635e-06  -1.40455e-06   3.22467e-07   7.90473e-08  -3.59350e-09   1.53690e-09  -8.66248e-10       2.49978       3.32079       3.43119       3.58589       3.31275       3.16141       2.85522       2.45569       1.98578       1.61403       1.24316      0.942278      0.691236      0.443508      0.305898      0.203866      0.130115     0.0757783     0.0459132     0.0245850     0.0135327    0.00660853    0.00366678    0.00158241   0.000811215   0.000289202   0.000134795   4.66533e-05   1.88058e-05   5.69904e-06   1.78124e-06   4.76443e-07   1.23691e-07   2.44761e-08   4.16357e-09   5.52692e-10
  18  13 2724.8028    2.6465  0.9477 11.8225 -0.0102  0.0256   0.0608   0.0604    0.1792   0.0000   437.1673       9.78603       12.7842       1.72036      -1.75829      -2.69736       5.76528      -1.59907     -0.228840     -0.424666       1.22731     -0.711275     0.0622917     -0.330702     -0.398761    -0.0987506     0.0895406    -0.0570450   -0.00120670     0.0155650    0.00370564   -0.00554076   -0.00441663    0.00296035  -0.000724317  -8.04367e-05   0.000122883   1.74827e-06   2.36847e-05  -3.44097e-06   1.47235e-08   1.88175e-07  -1.16969e-07  -1.78082e-08   3.94700e-09   7.07553e-10       2.45958       2.97457       3.16600       3.13608       2.98428       2.71556       2.47341       2.24494       1.98661       1.61309       1.18751      0.889466      0.651691      0.431181      0.283190      0.178086      0.114473     0.0679918     0.0388696     0.0216734     0.0121459    0.00647309    0.00328371    0.00151668   0.000642120   0.000268641   0.000106812   4.17746e-05   1.50598e-05   4.95212e-06   1.48396e-06   3.88938e-07   9.94004e-08   2.02576e-08   3.35203e-09   4.02167e-10
  18  15 3012.2479    3.7382  0.9389 12.8703 -0.0079  0.0287   0.0879   0.0626    0.1649   0.0000   437.3743       3.82398       10.8519      0.348311      -1.91646      0.903434       4.49901      -1.01334      -1.32639      -2.11839    -0.0403150     -0.257040      0.517619      0.585234     -0.130965     -0.113611    -0.0692706     0.0789226     0.0301177    -0.0220170    0.00894169   0.000473642   0.000424851    0.00124257  -6.61735e-05  -0.000383490  -0.000179784   2.21035e-05  -3.61746e-06   2.06621e-06  -4.06730e-07   2.47821e-07  -3.00398e-08   1.68172e-08  -5.09164e-10  -2.74890e-10       2.90975       3.13219       3.32849       3.84545       3.78202       3.49187       2.75045       2.26807       2.11667       1.74623       1.22319      0.845620      0.647023      0.487953      0.335356      0.210471      0.120827     0.0717265     0.0495650     0.0309022     0.0165885    0.00794228    0.00381888    0.00178158   0.000713198   0.000293615   0.000117502   4.59229e-05   1.62464e-05   5.15462e-06   1.51053e-06   3.86529e-07   8.85404e-08   1.77343e-08   3.13350e-09   4.09965e-10
  18  16 3154.9547    3.8730  1.1600 12.7265 -0.0064  0.0303   0.0828   0.0727    0.2059   0.0000   439.0590       10.8960       8.41748      -1.99347      0.815429      0.127302       2.55557      -2.75314      -1.24537     -0.690225     -0.359004     -0.886677      0.995704    -0.0945224     -0.165424      0.186822     0.0151927     -0.123539    0.00343506    -0.0161127     0.0216574   -0.00291744   -0.00122023   0.000392097   0.000339280   1.50384e-05   1.93142e-05   3.42781e-05   1.03773e-05  -6.82548e-06   4.14571e-07  -1.02505e-07   1.86505e-07   1.70590e-08   2.98882e-09  -7.41122e-10       2.76923       3.74075       3.66726       3.89175       3.10661       3.24575       2.90231       2.78000       2.27997       1.93499       1.42724       1.08043      0.765555      0.521679      0.320561      0.225835      0.127576     0.0763120     0.0438602     0.0260876     0.0132419    0.00684578    0.00354418    0.00176779   0.000769127   0.000317985   0.000132050   5.34246e-05   1.85972e-05   6.01654e-06   1.66515e-06   5.01645e-07   1.13011e-07   2.55827e-08   4.11428e-09   6.52092e-10
  18  17 3297.4332    3.6460  1.5395 12.1860 -0.0052  0.0319   0.0669   0.0800    0.2162   0.0000   436.8014       11.0263       12.2580      -1.19327     -0.375502      -6.38399       2.48972      -6.29495       3.66177      -1.12144     0.0822150      -1.12868     -0.620042      0.203206      0.363797    -0.0717880      0.249404    -0.0372584   -0.00440973     0.0277270   -0.00559307   -0.00893490    0.00187794   0.000278149  -0.000422955   0.000317702  -0.000173778  -1.89970e-07   1.79971e-05  -2.35848e-08  -3.65456e-07   1.88057e-07  -5.37100e-09  -1.62349e-08   6.61462e-09   7.88420e-10       2.95737       3.50632       3.70035       3.81381       3.78972       3.59603       3.11966       2.63144       2.22148       1.74458       1.49463       1.09967      0.728140      0.505943      0.334725      0.235034      0.153436     0.0962117     0.0541105     0.0302635     0.0156440    0.00779146    0.00394263    0.00183141   0.000841256   0.000355078   0.000147499   5.21561e-05   1.82135e-05   6.25527e-06   1.94248e-06   5.48686e-07   1.19370e-07   2.48587e-08   4.45592e-09   5.24059e-10
  18  18 3440.0866    3.1397  2.1749 11.8956 -0.0056  0.0383   0.0499   0.0994    0.1671   0.0000   443.1405       11.6252       8.73019      -4.36940      -1.39835      -7.27892      0.849218      -2.69125      -3.42397      -2.03284       1.41641      -1.61270    -0.0830569       1.35673     0.0276333     -0.576564     -0.188406      0.163453    -0.0777707     0.0375506     0.0177507   -0.00507765   -0.00720875  -0.000460296  -0.000613999  -0.000595548   0.000226517   7.71950e-06  -7.45772e-06   4.48019e-06  -1.65482e-06  -3.40331e-07   4.81549e-08   2.37270e-08  -1.41954e-09   6.59514e-10       3.41705       4.41494       4.60457       4.76205       4.66609       4.36608       3.80086       3.25094       2.68426       2.08573       1.64336       1.19594      0.920002      0.627994      0.425383      0.280193      0.177772      0.107522     0.0617016     0.0346923     0.0178659     0.0100875    0.00459480    0.00225105   0.000979202   0.000425376   0.000161391   6.84124e-05   2.27012e-05   7.88298e-06   2.33297e-06   6.62544e-07   1.64873e-07   3.22221e-08   5.82757e-09   7.02775e-10
  18  19 3582.7198    2.5858  3.4508 11.0586 -0.0028  0.0490   0.0326   0.1264    0.1423   0.0000   436.8861       10.2371       24.5132      -1.79428       3.19708      -9.61600      -4.30612      -7.51309      0.482545      -3.56835     -0.599480      -1.24980      0.127846      0.472489     -0.506785    -0.0539813      0.359681      0.130742    -0.0591644     0.0479583     0.0181777   0.000142831    0.00703267    0.00461607  -0.000413933  -0.000285150   0.000159967   0.000179433  -1.65619e-05  -7.24228e-06   8.81639e-06  -2.26503e-08  -4.79011e-07  -7.43444e-08  -1.66102e-09   4.12319e-10       4.53682       5.64642       5.84867       6.24064       5.98220       5.58112       4.92389       4.18405       3.45631       2.82262       2.22419       1.61061       1.14713      0.805636      0.554598      0.361515      0.218771      0.137403     0.0800999     0.0468736     0.0243192     0.0123512    0.00586377    0.00288631    0.00124026   0.000563217   0.000216571   8.42994e-05   2.87475e-05   9.83379e-06   2.83295e-06   8.13106e-07   1.97133e-07   4.13262e-08   7.18463e-09   8.79257e-10
  18  20 3725.5096    2.1634  5.1226 10.8059 -0.0026  0.0635   0.0229   0.1629    0.0892   0.0000   436.3393       13.2661       5.49680      -10.4782       9.27143      -3.64157     -0.407335      -7.05292      -6.31926      -6.97919       5.99523      -1.56847      -1.14178      -1.10126      0.584736      0.141613     -0.133740     -0.112471      0.107515     -0.113099     0.0217596     0.0106999  -0.000674388   -0.00219721    0.00290964    0.00102864  -8.97792e-05   8.87810e-05   6.45729e-05  -1.67266e-05   7.32730e-07   6.45991e-07   3.73053e-08  -2.10747e-08  -3.99719e-09   2.54646e-10       5.51925       7.13397       7.53744       7.90969       7.37130       7.00113       6.18408       5.36350       4.54950       3.60286       2.77552       2.06893       1.52015       1.03133      0.716880      0.453963      0.285489      0.171942      0.101267     0.0574263     0.0308521     0.0160641    0.00803229    0.00371214    0.00175329   0.000711264   0.000296236   0.000111168   4.04458e-05   1.35689e-05   4.08811e-06   1.09480e-06   2.76172e-07   5.64408e-08   9.89367e-09   1.21062e-09
  18  21 3868.2521    1.7888  7.0011 10.2630 -0.0008  0.0756   0.0166   0.2062    0.0807   0.0000   439.8144       21.9616       11.9097       1.93469      -12.6116      -16.7557       4.75774      0.717757       3.03034      -6.82031     -0.908647       1.29811       6.42841      -1.39459       1.27788      0.727730     -0.153157      0.259775    -0.0848222  -0.000575997     0.0161692    0.00671218    -0.0128233    0.00785651    0.00162079  -0.000739799   3.91742e-05  -0.000120079  -5.15307e-05   2.23354e-05   2.63908e-06  -1.21605e-06   3.44959e-07   9.57779e-08  -2.68388e-08  -5.87954e-10       6.63268       8.37701       9.02244       9.20022       9.07178       8.30932       7.69801       6.32350       5.27875       4.17314       3.26507       2.45411       1.79338       1.27079      0.841005      0.557192      0.353307      0.214485      0.122234     0.0678908     0.0367492     0.0189490    0.00947635    0.00445220    0.00198377   0.000862170   0.000353901   0.000134476   4.79715e-05   1.57690e-05   4.80161e-06   1.33501e-06   3.21843e-07   7.03083e-08   1.22243e-08   1.33012e-09
  18  22 4011.1747    1.4571  8.9122 10.3176 -0.0026  0.0942   0.0132   0.2569    0.0594   0.0000   444.5634       23.1152       4.31710       3.83377       4.07528      -1.07842      -6.68382      -2.82095       5.21155      -8.42899     0.0503507      -5.61679     -0.970532      -2.77761     -0.798478      -1.17742      0.164571      0.274935      0.168436      0.107747    -0.0734595    0.00334474     0.0260048    -0.0101727    0.00211613  -0.000653194   0.000544555  -0.000264989  -7.35389e-06   2.69703e-05   7.81289e-07  -1.16437e-06   1.34024e-07   1.68959e-07  -3.25140e-08   2.01446e-09       8.31586       10.7370       11.5532       11.6796       11.4427       10.5190       9.44033       8.10805       6.64162       5.39488       4.13508       3.10865       2.23615       1.56803       1.05608      0.683980      0.435881      0.262364      0.152134     0.0868998     0.0464382     0.0239373     0.0120208    0.00569874    0.00254178    0.00109445   0.000449934   0.000170760   6.01409e-05   2.01052e-05   6.10144e-06   1.68538e-06   4.20066e-07   8.89478e-08   1.46643e-08   1.69659e-09
  18  23 4154.0972    1.2272 10.6384 10.1914 -0.0025  0.1134   0.0112   0.3161    0.0557   0.0000   450.5365       21.4199       2.12720       31.3749       20.8956      -47.1449       3.22901      -10.0752       21.8298      -17.9740      -3.97744      -1.08636      -1.28293      -2.41793     -0.370252     -0.591149     -0.994129     -0.251380      0.138441     -0.133876    -0.0442300    0.00874285     0.0229304    0.00876124   -0.00292994   -0.00241863  -7.07255e-05  -3.15152e-06  -2.08676e-06  -1.31882e-05   3.30214e-06   4.93046e-07  -4.73046e-07   2.08070e-08   6.97541e-10  -3.71128e-12       9.90559       12.9128       13.9602       14.4786       14.0161       12.6683       11.4015       9.63497       8.01887       6.54726       4.81455       3.70652       2.66865       1.88214       1.25231      0.830220      0.517320      0.313202      0.185139      0.104516     0.0569263     0.0296309     0.0146309    0.00709657    0.00306160    0.00135300   0.000532480   0.000210285   7.50104e-05   2.46312e-05   7.42148e-06   2.03300e-06   4.97624e-07   1.10064e-07   1.79838e-08   2.09182e-09
  18  24 4297.3916    1.0117 13.4161 10.1887 -0.0020  0.1471   0.0093   0.4115    0.0463   0.0000   428.6891      -4.83881       14.2415      -15.3554      -5.55482      -2.96379      -10.4625      -24.2497       14.5790      0.570994      -13.5308      -4.74346      -3.68325      -3.44380     -0.954766     -0.385728      0.424372     -0.203765    0.00561483     -0.107361    -0.0511118    -0.0132362     0.0117847     0.0177450   -0.00752109    0.00130829    0.00168061  -2.28729e-05  -3.42221e-05   1.39144e-05  -1.42515e-05   3.33576e-06   4.12510e-07   1.16991e-07   1.40725e-08  -4.11298e-09       12.6342       16.6722       18.0284       18.3334       17.7020       16.3581       14.6750       12.5059       10.2933       8.43102       6.38472       4.89393       3.44810       2.47548       1.63346       1.08743      0.684285      0.420337      0.244742      0.136901     0.0745572     0.0390194     0.0193427    0.00907707    0.00418150    0.00177840   0.000731998   0.000279402   0.000100161   3.29799e-05   1.00619e-05   2.77210e-06   6.59862e-07   1.44416e-07   2.32636e-08   2.74962e-09
  18  25 4439.9154    0.8312 16.1548 10.1540 -0.0021  0.1933   0.0077   0.5214    0.0396   0.0000   445.5871       25.7316       17.9993       19.8397      -9.38091       4.92839      -27.2270       12.8521       45.3358       15.0739      -6.46491      -1.27250      -5.81543       3.72247      0.368977     0.0453700     -0.516172      0.419183      0.253487      0.113608    -0.0768059    0.00669525   -0.00903774    0.00516556   -0.00176948    0.00324640  -0.000454827  -0.000590998   0.000211296   2.58825e-05  -4.83733e-06   3.88111e-06  -6.61509e-07   1.09512e-07  -3.47316e-09   6.99420e-09       16.7612       21.7511       23.5189       24.1183       23.0288       21.3149       19.0639       16.7145       13.6831       11.2608       8.55198       6.40228       4.72058       3.24997       2.22103       1.44525      0.907888      0.552752      0.324546      0.185187      0.100619     0.0519700     0.0260673     0.0125342    0.00555608    0.00241944   0.000977997   0.000375421   0.000134442   4.43694e-05   1.31829e-05   3.62181e-06   9.04042e-07   1.85373e-07   3.01037e-08   3.61174e-09
  18  26 4582.8054    0.6751 17.2976 10.0821 -0.0016  0.2244   0.0067   0.6059    0.0335   0.0000   426.9639       7.83683       6.97945      -10.6270       12.4565       16.3251      -14.2215      -16.6607      -25.8708      0.648687       6.67531       2.85398      -13.4239      -4.72220       3.95748     -0.910296      0.148770      0.453114     -0.812852     -0.176146     0.0831686    -0.0211910   -0.00133062    0.00448524    0.00170437   -0.00255352   -0.00160003   0.000422843  -0.000177082   1.71463e-06   2.78287e-06   5.55117e-06   1.38792e-06  -3.59883e-07  -6.76234e-08  -6.87764e-09       19.2273       24.5384       27.2007       27.6503       26.5311       24.8703       22.1732       18.9554       15.7315       12.8053       9.82058       7.48633       5.38433       3.78737       2.55269       1.69328       1.08437      0.653483      0.387332      0.220162      0.118646     0.0611376     0.0309510     0.0148085    0.00662760    0.00284511    0.00116960   0.000449838   0.000160623   5.28735e-05   1.60874e-05   4.33442e-06   1.03823e-06   2.16086e-07   3.48660e-08   4.07863e-09
  19   7 1867.2554    0.4289  0.3922 10.1165 -0.0109  0.0229   0.0185   0.0456    0.0501   0.0000   437.8550      0.470335       15.9625      0.669523     -0.757407      -2.82856      -3.90706       2.13894       2.88487       1.87258      -2.21654      -1.60442      0.489541      0.164733    -0.0500905   -0.00150789      0.140815    -0.0584114     0.0193645    -0.0136948    -0.0200888   0.000822425    0.00732537    0.00208609   0.000279646  -0.000217393   5.67214e-05  -2.27537e-05  -2.46240e-05   4.81278e-06   5.81028e-06   2.06123e-07  -4.19394e-07  -8.76632e-08   1.09736e-08  -6.84592e-09       1.68711       2.18128       2.57988       2.46984       2.29813       2.33344       2.16479       1.70220       1.68207       1.17442      0.924932      0.787332      0.517555      0.380997      0.270705      0.166775      0.113561     0.0759344     0.0414537     0.0240110     0.0142475    0.00771589    0.00395203    0.00221827    0.00103468   0.000426485   0.000214112   8.60774e-05   3.15196e-05   1.17344e-05   4.44012e-06   1.54398e-06   4.88158e-07   1.05220e-07   2.36033e-08   5.30751e-09
  19   8 2021.7342    0.6582  0.5636 10.0507 -0.0031  0.0242   0.0200   0.0468    0.0763   0.0000   437.6592      -4.81096       14.8691       3.00537      -5.68333      0.497288       2.18721     -0.188178      -1.39741      0.854811      -1.15333      0.359851      0.392287      0.199244      0.146517     -0.319333    0.00151572     0.0241264     0.0249718     0.0129471    0.00387877    0.00366253   0.000349246    0.00144782  -0.000789393  -0.000190724   0.000123509  -0.000138484   2.15176e-06  -1.25978e-05  -1.77424e-06  -6.12477e-07   1.11525e-07  -8.93718e-09  -8.75062e-09  -6.82312e-10       2.13448       2.63980       2.83892       2.77188       2.58522       2.62415       2.45302       1.96320       1.64370       1.51223       1.18514      0.887455      0.627378      0.456850      0.254001      0.201689      0.134952     0.0831066     0.0477949     0.0299902     0.0156918    0.00776940    0.00367597    0.00208595   0.000979270   0.000414070   0.000170903   8.21514e-05   3.52192e-05   1.36046e-05   4.11412e-06   1.30848e-06   3.68704e-07   1.05818e-07   2.09268e-08   5.37703e-09
  19   9 2173.7324    0.8697  0.7079 10.2440 -0.0063  0.0247   0.0229   0.0497    0.0968   0.0000   438.4234      0.502551       14.0089      0.641784      -2.21268      -1.35338     -0.721206      0.118940      -1.25146      0.992771       1.65118      0.648970    -0.0512343     -0.667059     -0.191019    -0.0848976      0.189356     -0.126659     0.0226366     0.0192416  -0.000962692   -0.00572225   -0.00137724  -0.000639329  -0.000771619   0.000220291  -0.000102984   4.30106e-05   9.33183e-06  -5.37427e-06  -1.79028e-06  -5.06325e-07  -1.52296e-07   5.37265e-08  -2.68895e-08  -2.98305e-09       2.23557       2.72968       3.03715       2.82109       2.90102       2.81378       2.55976       2.27708       1.75321       1.28873       1.04558      0.807429      0.623571      0.503089      0.333301      0.236208      0.141756     0.0872215     0.0520644     0.0261687     0.0164481    0.00821299    0.00413300    0.00230243    0.00102443   0.000480112   0.000209029   9.29793e-05   3.13088e-05   1.25162e-05   4.63694e-06   1.29856e-06   4.57429e-07   1.25540e-07   2.63781e-08   5.45417e-09
  19  10 2322.2994    1.2025  0.9996 10.4431  0.0021  0.0273   0.0264   0.0656    0.1438   0.0000   433.3144      0.144067       18.3664       1.73559      0.753112      0.650209      -2.08372     -0.988946     -0.588330       1.11142     -0.544935      0.114790      0.457611      0.381693     -0.465499     -0.180916      0.122178    -0.0252190    -0.0470184    -0.0146557     0.0200966   -0.00188160   -0.00116043   -0.00349482  -0.000835347   0.000510048  -0.000380524   3.87467e-05  -2.84784e-05  -7.05452e-06   6.92955e-07   1.44032e-06  -3.07989e-07  -8.82770e-08  -4.08014e-08  -1.12217e-08       2.15663       2.99788       3.20679       3.21201       3.13401       2.76661       2.59567       2.25689       1.89415       1.55687       1.21541      0.930534      0.661373      0.460496      0.315040      0.201368      0.142042     0.0786816     0.0495018     0.0307730     0.0165508    0.00892814    0.00445449    0.00241143    0.00117273   0.000536004   0.000228221   9.50858e-05   3.83483e-05   1.44828e-05   4.50500e-06   1.58534e-06   4.90959e-07   1.21386e-07   3.25968e-08   6.47503e-09
  19  11 2468.1591    1.6831  1.0395 11.0726 -0.0061  0.0275   0.0364   0.0620    0.1643   0.0000   440.8025      -1.02649       14.9375     -0.674045     0.0401565     -0.812021       3.51912     -0.828505      -3.77518      -3.32003     -0.617712      0.463667       1.10429     -0.136578     -0.276628     -0.286240    -0.0870692    0.00388873     0.0127955     0.0247762   -0.00507633   -0.00292581   -0.00622182   -0.00109970   0.000250995  -6.18086e-05  -9.49313e-05   9.17802e-05   3.03792e-05  -1.04415e-05  -7.40613e-06  -9.44936e-07   4.64604e-07  -1.77724e-07  -1.21560e-09   8.47806e-09       2.51609       2.95396       3.14028       3.23725       3.21822       2.99796       2.74894       2.48767       2.03289       1.50614       1.18902      0.927879      0.726040      0.516066      0.387046      0.252455      0.159896     0.0907541     0.0569660     0.0323201     0.0186172    0.00970995    0.00501296    0.00255615    0.00125392   0.000580881   0.000247434   9.88444e-05   3.60327e-05   1.35006e-05   4.62374e-06   1.47527e-06   4.60080e-07   1.13954e-07   2.91449e-08   5.25164e-09
  19  12 2613.1414    2.1270  1.0091 11.2395 -0.0057  0.0251   0.0457   0.0608    0.2290   0.0000   439.8055       7.28086       15.0637       5.58250       2.65041      -3.46331     -0.861504      0.663347     -0.336118      -4.12911      -2.43944     -0.779288     -0.423919      0.536275     -0.126958     0.0514151    -0.0354358    -0.0918930     0.0574741     0.0331122   -0.00675897    0.00160436   -0.00296508    0.00263668    0.00169978   0.000244086  -0.000207452  -5.87565e-06  -3.15356e-05   2.52491e-06   4.84207e-07   2.00622e-06   3.69428e-07  -1.35465e-07   1.61244e-08   7.77432e-09       2.26267       2.95379       3.17471       3.13896       3.12231       2.93198       2.58785       2.16703       1.80737       1.52121       1.18000      0.883588      0.634702      0.458521      0.296981      0.208054      0.137188     0.0819958     0.0524322     0.0298197     0.0167295    0.00865164    0.00455258    0.00217108    0.00107550   0.000473210   0.000206804   8.27976e-05   3.55222e-05   1.28759e-05   4.52830e-06   1.35471e-06   4.37158e-07   1.12659e-07   2.69101e-08   5.59583e-09
  19  13 2757.9661    2.7269  0.9163 11.9375 -0.0027  0.0262   0.0623   0.0575    0.1607   0.0000   435.7996       5.87328       15.5671      -2.58893      -4.52417       2.02897       1.47446      -2.75453      0.886652     -0.335307      -1.43205      0.784248    -0.0234486     0.0824851     -0.290292     -0.194236     -0.142997     -0.117840     0.0636168  -7.99535e-05   -0.00518755   -0.00991894   -0.00511196  -0.000884515   0.000373549  -0.000290580   0.000245776   0.000141086  -3.65088e-05  -1.97904e-05  -8.96818e-07   2.95664e-06   4.28919e-07  -3.95800e-08  -5.01809e-08  -2.68374e-10       2.41428       2.54940       2.85032       3.40928       2.96354       2.51199       2.63608       2.48051       1.83853       1.37090       1.23247      0.961860      0.669432      0.449295      0.358059      0.239602      0.146006     0.0837868     0.0566373     0.0324889     0.0184244    0.00960104    0.00476774    0.00247561    0.00129931   0.000665212   0.000294582   0.000114600   3.93246e-05   1.39094e-05   4.37700e-06   1.31361e-06   3.91861e-07   9.49808e-08   2.46619e-08   4.60156e-09
  19  14 2902.5573    3.4545  0.9099 12.0028 -0.0009  0.0234   0.0755   0.0545    0.1982   0.0000   438.4856       3.90108       13.8631      -2.93717    -0.0190916      -3.01339       1.56604      -1.58435       1.33384       1.06125      0.293973     -0.151826     -0.364737      0.107915     0.0290195     -0.677028    0.00653278     0.0670478   -0.00704521    -0.0410246   0.000509872     0.0151055   -0.00150214   -0.00283839  -0.000159235  -0.000183885   5.91373e-05   2.75858e-05  -2.41716e-05   1.58054e-05  -1.42402e-06  -1.22595e-06   1.64484e-07  -7.30440e-08  -2.06578e-08  -1.30236e-08       2.14029       2.67400       2.66204       2.77850       2.86869       2.66505       2.46388       2.01083       1.68645       1.36079       1.06895      0.884723      0.602752      0.453006      0.288440      0.211974      0.139935     0.0872953     0.0543547     0.0282327     0.0169924    0.00820380    0.00444550    0.00219855    0.00100370   0.000477917   0.000187773   8.57443e-05   3.02475e-05   1.13498e-05   4.29488e-06   1.16755e-06   4.08125e-07   9.91768e-08   2.24036e-08   5.44546e-09
  19  15 3046.6007    3.9635  1.0882 11.3623 -0.0056  0.0241   0.0796   0.0625    0.5065   0.0000   434.9914       5.84982       12.9945     0.0632749       3.70640      -7.38849      -4.55055       1.29813      -1.08693      -2.58415     -0.455602     -0.107270      0.163995     -0.445611    -0.0576183     -0.110933    -0.0979569     -0.112380     0.0243654     0.0152605    0.00780619    -0.0105448   -0.00713298    0.00404903  -0.000158082  -0.000580893  -0.000198020   4.33417e-05  -7.64616e-06   4.51941e-06  -3.71529e-06  -6.82091e-07   1.11827e-08   1.12610e-07   8.81358e-09   2.80420e-09       2.17496       2.60166       2.88579       2.74471       2.74698       2.61098       2.38040       2.18520       1.75028       1.36137       1.11585      0.833692      0.635552      0.466582      0.312513      0.208897      0.139623     0.0807707     0.0487001     0.0282557     0.0149746    0.00807141    0.00449110    0.00209903    0.00105571   0.000503070   0.000203374   8.44192e-05   3.54581e-05   1.21195e-05   4.02334e-06   1.29210e-06   4.18420e-07   1.12759e-07   2.59465e-08   4.94973e-09
  19  16 3189.9376    4.0375  1.2875 11.9406  0.0008  0.0294   0.0752   0.0684    0.2752   0.0000   436.7755       7.27391       9.18487     -0.677359       1.87781      -3.56931      -3.89131      0.694471       1.37481     -0.293671      0.485463     -0.619674      0.218893      0.440724      0.485392      0.284054     0.0911649    -0.0896507     0.0257150   -0.00930465    -0.0190680     0.0145546    0.00130293   -0.00130790   -0.00104028   3.38124e-05  -0.000220008  -0.000238063  -1.95545e-05  -1.85468e-05   4.94996e-06  -1.82384e-06   4.29836e-07  -9.05520e-08   4.26975e-09   5.56101e-09       2.90318       3.65106       4.00421       4.06531       3.81060       3.45055       3.10674       2.77781       2.30118       1.86882       1.44102       1.06700      0.792328      0.561214      0.357436      0.244208      0.157577     0.0927864     0.0568095     0.0321421     0.0180888    0.00993985    0.00509187    0.00266369    0.00127243   0.000567271   0.000241272   9.96138e-05   3.90539e-05   1.49602e-05   4.79992e-06   1.42873e-06   4.51573e-07   1.19070e-07   2.73862e-08   5.54434e-09
  19  17 3333.0768    3.5668  1.7691 12.1067 -0.0057  0.0336   0.0586   0.0814    0.1563   0.0000   446.2656       8.98116       19.7553      -5.34682      -3.10404      -2.59819       4.45396      -12.5755    -0.0833897      -2.61512       1.56347     -0.798065      0.152646     -0.183278     -0.249679     -0.355773      0.114347      0.102792     0.0151247    -0.0156831     0.0176363    0.00749618     0.0103646    0.00197961   4.90634e-05   0.000116511  -0.000535017  -0.000146723   6.65430e-06   1.27138e-05  -2.49037e-06   8.43252e-08   4.23787e-08  -3.41393e-08   3.55445e-08   7.88491e-09       2.90086       3.75527       3.97006       4.10162       3.99082       3.68805       3.35788       3.03733       2.41066       1.93978       1.48670       1.11989      0.886624      0.619474      0.420974      0.297125      0.179125      0.115242     0.0652220     0.0394185     0.0219215     0.0116602    0.00620206    0.00317287    0.00153028   0.000697601   0.000292256   0.000121877   4.76260e-05   1.77449e-05   6.22999e-06   1.93047e-06   5.29867e-07   1.61986e-07   3.79347e-08   7.72399e-09
  19  18 3476.3253    2.9322  2.5192 11.6186 -0.0035  0.0413   0.0414   0.1042    0.1376   0.0000   435.4669       13.2502       14.6106       7.55931       3.99942      -8.14054       5.85482      -6.65648       1.06795     -0.430743      -2.17140      0.247235      0.320171      0.924097      0.644834    -0.0896726     -0.218805      0.284780     0.0823410    -0.0278034     0.0128647   -0.00366923    -0.0133661    0.00306494   -0.00108628   1.71002e-05   7.93340e-05   0.000288560   0.000120520  -6.92318e-06   8.65641e-06  -2.44682e-08  -5.28832e-07   3.73825e-08   1.74166e-08  -3.23114e-09       3.83007       4.84921       5.05669       4.93204       4.74387       4.26625       4.12193       3.62153       3.21180       2.73008       2.12986       1.62297       1.15891      0.795951      0.518598      0.343930      0.225826      0.141056     0.0851857     0.0485123     0.0267424     0.0145319    0.00772119    0.00380618    0.00177890   0.000846108   0.000343170   0.000148412   5.79992e-05   2.15840e-05   7.34261e-06   2.30455e-06   6.78280e-07   1.79095e-07   4.33435e-08   9.28786e-09
  19  19 3619.3808    2.4369  3.6442 11.3586 -0.0030  0.0501   0.0304   0.1364    0.1019   0.0000   437.8043       17.1220       21.3686      -13.4345      -6.85315      -7.54727       3.37236    -0.0653692     -0.126846      -3.50196     -0.332911      0.997989      -1.17180     -0.959689     -0.158397      0.217671    0.00132434     0.0984756     -0.106361    -0.0784377    -0.0264844    -0.0300893    -0.0149703    0.00375536   -0.00193499   -0.00161191   0.000414372   4.45868e-05   6.97722e-05   6.47811e-05  -4.08956e-07  -7.01724e-06  -4.15031e-07  -1.95955e-07   1.05821e-07   1.20543e-08       4.31878       5.34025       5.67623       5.94515       5.84906       5.48378       4.93721       4.16690       3.54506       2.91150       2.32134       1.76558       1.29172      0.911520      0.621740      0.416004      0.279329      0.177528      0.108508     0.0611516     0.0342847     0.0186222    0.00980683    0.00475908    0.00227646    0.00102301   0.000453554   0.000184909   7.32152e-05   2.69540e-05   9.28121e-06   2.94612e-06   8.80541e-07   2.31559e-07   5.52924e-08   1.14559e-08
  19  20 3762.5208    2.0729  5.5503 10.5669 -0.0015  0.0617   0.0203   0.1723    0.0870   0.0000   430.1502       13.3387       8.20547      -12.7257       7.76701      -8.13737      0.863531      -3.03169       1.72144      -9.93231      -1.48086       1.49855      0.370680     -0.823106      0.425866      0.135265     -0.222806      0.127182     -0.164526    -0.0488984   -0.00724510    -0.0167366   -0.00370918   -0.00448103    0.00353822   0.000139429   0.000330989  -0.000250049   2.39049e-05   1.63442e-05  -4.04282e-06  -8.53589e-06  -1.31673e-06   3.40635e-07   3.75891e-08   1.59607e-09       5.24929       6.59673       7.13659       7.55017       7.19328       6.76267       6.09761       5.27292       4.40274       3.60451       2.79051       2.14349       1.56878       1.12192      0.791457      0.513326      0.338457      0.209106      0.128858     0.0735559     0.0416547     0.0227722     0.0121058    0.00583309    0.00283782    0.00129771   0.000576522   0.000233570   9.30887e-05   3.35375e-05   1.17026e-05   3.72032e-06   1.11055e-06   2.85026e-07   6.95204e-08   1.42931e-08
  19  21 3905.9238    1.6993  7.4894 10.3124 -0.0020  0.0793   0.0152   0.2127    0.0701   0.0000   432.2361       24.8082       17.1028      -18.4662      0.159636      -14.7495      -15.9949      -4.69315      -6.23106      -8.35842      -4.62880     0.0529463     -0.934570      0.997895      0.241981     0.0493770      0.507682     -0.179492    -0.0657112     0.0104431     0.0774144    -0.0383715   -0.00403676  -5.48271e-06    0.00145488    0.00109575  -0.000180295  -4.71156e-05  -8.39335e-05  -0.000130994   1.37918e-05   1.00089e-05  -1.64914e-06   1.98469e-07   1.01026e-07   9.94001e-09       6.61704       8.65899       9.21316       9.48224       9.21888       8.62296       7.82623       6.79262       5.65588       4.68996       3.54725       2.77444       2.02085       1.46047       1.01861      0.673007      0.427930      0.273317      0.161469     0.0953907     0.0520905     0.0296457     0.0150527    0.00756749    0.00357064    0.00164126   0.000731110   0.000299225   0.000116940   4.41489e-05   1.49650e-05   5.02081e-06   1.41439e-06   3.86319e-07   9.25012e-08   1.97498e-08
  19  22 4049.2541    1.3871  9.2430 10.2363 -0.0015  0.0942   0.0120   0.2643    0.0557   0.0000   446.7648       9.59977      -1.40410      -6.83833      -8.35092       12.9303      -5.80483       6.40439       2.61938       6.03972      -4.99325      -7.30114      -4.93401       3.40290      0.220188       1.05054      0.616305      0.131061      0.104767      0.108395     0.0223733     0.0329656    -0.0142729    -0.0142459   -0.00356031   -0.00101951    0.00155194   0.000123880  -0.000357763  -2.12839e-05   1.65144e-06   1.30921e-05   2.21789e-06  -1.30138e-07  -1.85594e-08   6.72192e-09       7.97880       10.1821       10.9142       11.4020       10.9242       10.4891       9.23905       8.09300       6.63892       5.51016       4.33096       3.34623       2.41281       1.72056       1.20246      0.809781      0.521173      0.330543      0.199767      0.116888     0.0666332     0.0350557     0.0181482    0.00914841    0.00434445    0.00202566   0.000873400   0.000372492   0.000142223   5.25152e-05   1.84701e-05   5.90441e-06   1.73035e-06   4.62915e-07   1.08643e-07   2.22466e-08
  19  23 4192.5285    1.1899 12.0385 10.1339 -0.0007  0.1238   0.0100   0.3411    0.0510   0.0000   438.6234     -0.964697       28.3069       12.1986       11.1908      -19.5183       1.12951      -12.7514       3.22186      -14.6340       3.64741     -0.469002      -5.44504      -4.21806      0.372559      0.237306    -0.0331998     -0.746443      0.179118   -0.00184489    -0.0329369     0.0109751    -0.0191531   -0.00935014  -0.000282079   -0.00145290   -0.00158324   0.000532926   0.000105569   2.93667e-05  -1.18602e-05  -6.93768e-06   2.11204e-06  -1.71881e-07  -1.12485e-07  -4.08526e-08       10.0467       13.3849       14.3577       14.6357       14.5676       13.0987       12.1990       10.3821       8.83469       7.15957       5.63136       4.35778       3.12020       2.28216       1.55057       1.05280      0.674366      0.426510      0.258300      0.150125     0.0860906     0.0458926     0.0241773     0.0121881    0.00574376    0.00273756    0.00114755   0.000499963   0.000188701   7.05076e-05   2.45309e-05   7.84360e-06   2.36258e-06   6.34201e-07   1.49018e-07   3.20958e-08
  19  25 4479.5634    0.7921 16.6091 10.1160 -0.0009  0.1980   0.0070   0.5332    0.0353   0.0000   426.7427       12.6932       28.9339       30.9183      -26.2024      -2.84048      -12.5451      -43.2573       26.6561      -29.1116      -1.42133      -12.0619       8.05056       7.76048      -1.33358       1.47790     -0.649523      -1.08982      0.404947      0.166342     -0.173490     -0.192967      0.101278    -0.0188635    0.00275660    0.00296113   4.98549e-05  -0.000493677   0.000367994   6.82383e-05   1.19482e-05   1.33609e-05  -2.01389e-06  -1.38915e-06   1.59489e-07   6.36495e-08       16.1056       20.7036       22.7330       23.3695       22.7718       20.9136       19.3424       16.7006       13.9079       11.3948       8.94529       6.89246       4.99155       3.68326       2.58430       1.71771       1.11933      0.694445      0.431552      0.253790      0.143228     0.0802030     0.0412961     0.0210448    0.00988026    0.00479689    0.00203646   0.000875617   0.000331739   0.000124949   4.15378e-05   1.33620e-05   3.94964e-06   1.02201e-06   2.40874e-07   4.93521e-08
  19  26 4623.1362    0.6558 18.6967 10.0221 -0.0020  0.2481   0.0062   0.6231    0.0308   0.0000   419.6766       42.6449       28.1130      -35.2754      -11.0247       18.6083       33.7975      -49.9345      -4.66169      -24.3617      -11.6702       6.49436       5.40151      0.843768       2.67048      0.262459      -1.43860      0.498061      0.909383     0.0200040     -0.112255    -0.0512988     0.0648027     0.0103984    -0.0113550   -0.00275571    0.00132717    0.00122135   0.000348163   5.15380e-05   1.16133e-05   5.21530e-06  -6.66349e-06  -4.96035e-07   7.63205e-08   5.92344e-08       19.3929       25.6154       28.4709       28.9305       28.5888       26.2022       23.9083       20.4883       17.3301       13.9673       11.2526       8.45861       6.28914       4.48942       3.18136       2.12377       1.39582      0.883488      0.536218      0.326040      0.180870      0.100196     0.0532286     0.0262663     0.0127674    0.00606085    0.00258884    0.00109068   0.000432845   0.000157577   5.37688e-05   1.75887e-05   5.06962e-06   1.35002e-06   3.17168e-07   6.28854e-08
  20   8 2050.0426    0.6442  0.6691 10.1562 -0.0122  0.0255   0.0177   0.0547    0.0762   0.0000   438.2736      0.349949       12.4632     -0.332548      -4.63844      -2.28331     -0.316091      -2.18590      0.501569      -2.23892      0.108050     -0.628888      0.497392      0.281673    -0.0248979    -0.0395100      0.213203     -0.135646     0.0441512     0.0283395   -0.00995071     0.0102623   -0.00489244    0.00269018  -0.000884854   0.000557586   0.000166103  -1.24433e-05  -3.87221e-05  -3.53322e-06  -2.44974e-06  -2.86749e-06   4.54382e-07  -8.51502e-07   9.78759e-08   8.82282e-09       1.93720       2.29732       2.74519       2.84322       2.35303       2.53716       2.30274       1.95874       1.67556       1.50965       1.14799      0.840340      0.688518      0.461257      0.335397      0.240657      0.152075     0.0897067     0.0627925     0.0374223     0.0201865     0.0116102    0.00699581    0.00362871    0.00148939   0.000829820   0.000414778   0.000181434   7.08385e-05   3.14741e-05   1.22873e-05   4.77472e-06   1.50509e-06   4.35522e-07   1.15437e-07   2.98691e-08
  20   9 2203.1405    0.9110  0.8185 10.2822 -0.0115  0.0259   0.0226   0.0561    0.1140   0.0000   441.6145      -1.72685       11.4863    -0.0475328      -4.06175     -0.473499      -1.76390       3.85580     -0.937797      -1.75176     -0.553176    -0.0205753      0.459399     -0.471635     -0.436845      0.245666    -0.0166374     0.0772523    -0.0559536     0.0251631   -0.00485889   -0.00903142   0.000820577   -0.00277334   0.000495283  -0.000691581  -0.000213236  -5.87706e-05   8.62535e-05  -2.76874e-05  -1.18386e-05   1.22373e-05  -5.31710e-07  -9.91247e-08   1.37093e-08  -3.91690e-08       2.00179       2.61109       2.78875       2.89105       2.59962       2.51965       2.22107       2.07938       1.80866       1.48059       1.26299      0.962772      0.682808      0.475951      0.352137      0.223935      0.148445     0.0948366     0.0616039     0.0347411     0.0229874     0.0113450    0.00680746    0.00339661    0.00166560   0.000828195   0.000410804   0.000175100   7.74523e-05   3.17434e-05   1.07956e-05   3.85098e-06   1.44583e-06   4.06397e-07   1.27850e-07   3.08168e-08
  20  10 2352.4001    1.3210  0.9938 10.6619 -0.0001  0.0277   0.0290   0.0620    0.1327   0.0000   438.1803     -0.729401       11.1187      -6.15839      -3.67614       1.03766      -2.64303      -4.70108       2.78438     -0.245614      0.186133    -0.0269494     0.0187143    0.00748936    -0.0973082    -0.0536690     -0.218510     0.0261907     0.0418576     0.0261686     0.0235486     0.0182938    0.00165002   -0.00587094    0.00111545   -0.00137118   0.000157102   0.000250795  -5.61714e-06   3.06130e-05  -7.14321e-06   1.67184e-06  -2.29069e-06  -1.79640e-07   2.48853e-07   5.46942e-09       2.00071       2.92304       2.39712       3.29061       2.76708       3.12072       2.32878       2.49074       1.70016       1.71155       1.13964       1.10987      0.664736      0.590527      0.339021      0.275992      0.160852      0.126568     0.0711031     0.0474525     0.0231195     0.0152262    0.00715027    0.00437351    0.00186181   0.000998338   0.000423419   0.000199902   7.91846e-05   3.30268e-05   1.08448e-05   4.42512e-06   1.23013e-06   4.51243e-07   1.15348e-07   3.07663e-08
  20  12 2644.8560    2.2250  0.9541 11.8217 -0.0030  0.0261   0.0485   0.0623    0.1370   0.0000   444.5282       1.01966       15.1711      0.607443      -3.79145      -6.54947     -0.975055      -4.89032      0.109136       1.43643     -0.882923     -0.243546     -0.298024      0.789517      0.829793     -0.139652     -0.166060      0.112050    -0.0595805    -0.0189464  -0.000987056     0.0148951    -0.0104497   -0.00326660    0.00259979   0.000293037  -3.80612e-05   0.000130628   3.44057e-05   3.08862e-05   3.69559e-06  -1.68255e-06   2.06744e-06  -1.36437e-07  -1.74685e-07   3.26318e-09       2.36028       2.62049       3.02553       3.33301       3.00228       2.65848       2.73947       2.46274       1.73614       1.49338       1.33862      0.953027      0.649282      0.516688      0.412278      0.254028      0.152646      0.108700     0.0732318     0.0391762     0.0209117     0.0125914    0.00784600    0.00391231    0.00163602   0.000763662   0.000414968   0.000214969   9.35475e-05   3.66071e-05   1.21991e-05   3.89948e-06   1.23340e-06   3.47728e-07   1.01660e-07   2.68427e-08
  20  13 2790.7720    2.8589  0.8994 12.3733 -0.0049  0.0248   0.0650   0.0576    0.1425   0.0000   438.4282       4.45014       19.3170      -1.36963      -1.78147      -2.76665      0.410384      -5.03572     0.0777362     -0.921357     -0.970478      -1.36508      0.447005     -0.110880      0.503047    -0.0115542    -0.0719096     0.0612240     0.0464619    -0.0568793    -0.0118771    0.00467682    0.00218465   -0.00543190  -0.000419387   -0.00117335  -0.000345552   2.44456e-05  -5.75059e-06  -2.44564e-05  -7.40665e-06  -2.71234e-06  -1.39851e-06  -9.17279e-08  -1.26278e-08  -1.65681e-08       2.04750       2.51217       2.70925       2.60668       2.68289       2.59454       2.43144       2.11914       1.78584       1.39451       1.06019      0.832659      0.680208      0.503712      0.369418      0.256080      0.164642      0.111801     0.0616440     0.0403788     0.0220165     0.0116390    0.00718339    0.00332681    0.00181531   0.000881236   0.000372435   0.000188598   6.34757e-05   3.08083e-05   1.18580e-05   3.73895e-06   1.47043e-06   4.54246e-07   1.16761e-07   3.17542e-08
  20  15 3080.5533    3.9800  0.9598 12.8169 -0.0010  0.0246   0.0848   0.0567    0.1660   0.0000   437.2444       3.72683       15.1209     -0.243262      -2.88545      -2.05311      -7.54273      -4.54325      -1.53553      -1.05340     -0.545061     -0.897946     -0.123513     -0.681398      0.508356     -0.472302     -0.134454   -0.00821267     0.0894460    0.00962551   -0.00612806   -0.00821245    0.00386200    0.00373934    0.00116067   0.000575916  -1.31557e-05  -0.000147487   2.96487e-05  -1.43000e-05   4.34438e-06  -5.80987e-06   1.58663e-06   1.97709e-07  -4.76931e-08  -2.93434e-08       1.99906       2.55025       2.70598       2.85426       2.64030       2.62452       2.41802       2.04938       1.80909       1.42287       1.15015      0.899226      0.660305      0.498186      0.348541      0.229613      0.163764     0.0993049     0.0602537     0.0372597     0.0221102     0.0117261    0.00648378    0.00335866    0.00170747   0.000842364   0.000393522   0.000166089   7.12948e-05   3.09258e-05   1.14508e-05   3.98328e-06   1.31924e-06   4.36046e-07   1.26930e-07   2.90522e-08
  20  16 3224.4950    3.9658  1.2652 12.3267 -0.0009  0.0271   0.0725   0.0638    0.1961   0.0000   440.3093       10.1779       11.1436       6.27600       3.19136      -10.1057       1.39357      -4.58229      -1.11376      -4.22650      -1.30256       1.27730     -0.537701   -0.00536790      0.110498     0.0748613    0.00772897     -0.104042     0.0506093     0.0350934    -0.0208479     0.0110537  -0.000647231   0.000858402   -0.00279256    0.00138627   0.000140646  -0.000226373  -0.000111525   8.08163e-05   2.02880e-05  -1.76597e-06  -1.00210e-06  -4.96236e-07  -1.13896e-07   7.27412e-08       2.12087       2.79983       2.84842       3.13909       2.95052       2.87543       2.58217       2.24441       1.87138       1.59577       1.25671      0.984073      0.746488      0.518211      0.369422      0.255096      0.172523      0.108222     0.0711390     0.0426197     0.0241745     0.0131685    0.00777656    0.00374073    0.00191733   0.000904805   0.000449322   0.000192957   8.07206e-05   3.14693e-05   1.32046e-05   4.36380e-06   1.54937e-06   4.55173e-07   1.29531e-07   3.37551e-08
  20  17 3368.1720    3.3641  1.9341 12.1663 -0.0039  0.0344   0.0513   0.0836    0.1142   0.0000   436.6879       11.6594       4.54936     -0.195940      0.261871       7.82033       1.55573      -4.67193       1.79848      -4.01003       1.12761       1.45322     -0.454404      -1.29708      0.490762     -0.198553    -0.0126393      0.230889     -0.100166     0.0327196     0.0138061    -0.0209733    -0.0165331   -0.00369398  -0.000496776  -0.000383122   0.000308970  -0.000172431   0.000103201  -6.00406e-05   9.66671e-06   1.40672e-05   1.01688e-06  -3.60492e-09   5.85925e-08  -1.97955e-08       2.89465       3.68447       3.87828       3.92762       3.93897       3.66120       3.33704       2.88193       2.54697       2.11819       1.65003       1.25576      0.967614      0.685966      0.501113      0.331811      0.222396      0.137379     0.0874781     0.0519289     0.0305157     0.0176497    0.00935222    0.00497483    0.00245876    0.00116349   0.000537037   0.000231310   9.94959e-05   3.85172e-05   1.50050e-05   5.58106e-06   1.83737e-06   5.68032e-07   1.62819e-07   4.07817e-08
  20  18 3511.9166    2.8130  2.8114 11.7022 -0.0014  0.0422   0.0364   0.1091    0.0988   0.0000   439.3186       13.0466       10.0328      -4.33216      0.757118      -1.54121      -3.82751      -4.94215      -2.73637      -6.32909       1.72399      0.656219      0.633104     -0.258094      0.735823     -0.570681      0.150585    -0.0838951      0.230537    -0.0529127    0.00445562    -0.0146111     0.0208968    0.00616025   -0.00158089  -0.000104004   0.000568950   0.000458300  -0.000194658   7.04684e-05   1.80475e-05   3.42508e-06   1.99300e-06   5.92591e-07  -6.96610e-08   1.56220e-07       3.34668       4.36532       4.72687       4.99964       4.84498       4.41399       4.08938       3.52397       3.00355       2.43041       1.95543       1.51317       1.10830      0.818807      0.573131      0.387549      0.262681      0.166339      0.105563     0.0631590     0.0364421     0.0212590     0.0111630    0.00597248    0.00307352    0.00146850   0.000686183   0.000306923   0.000132894   5.13122e-05   1.97826e-05   7.05141e-06   2.24276e-06   7.33508e-07   2.08067e-07   5.29361e-08
  20  19 3655.7217    2.3556  4.1784 11.1362 -0.0020  0.0527   0.0257   0.1380    0.0865   0.0000   434.8097       12.7069       20.1738       3.46771       4.42278      -3.85700       2.47593     -0.841324     -0.106243      -4.39868      -2.45669      0.132328      -2.13762       2.41378     0.0388401    -0.0319412     -0.138754     0.0255903     0.0311470    -0.0247231     0.0254555    -0.0411233   -0.00678341   -0.00205311    0.00271518   -0.00420879  -0.000902221  -0.000453887  -2.69438e-05  -4.09644e-05  -3.24618e-05   1.18465e-05   1.94704e-06  -5.36058e-07  -4.45477e-07   6.62560e-08       4.23879       5.45691       6.07236       6.35187       6.05870       5.67175       5.15888       4.47815       3.77866       3.16527       2.45362       1.90018       1.42784       1.03628      0.728646      0.500896      0.332434      0.211352      0.129853     0.0807765     0.0467303     0.0270460     0.0143001    0.00758248    0.00390745    0.00185193   0.000894187   0.000374407   0.000168999   6.47710e-05   2.59348e-05   9.17220e-06   3.02536e-06   9.56705e-07   2.63422e-07   6.89358e-08
  20  20 3799.3522    1.9681  6.0731 10.4858 -0.0010  0.0665   0.0178   0.1736    0.0773   0.0000   431.7702     -0.221433       27.5603       7.56686      -1.54671       3.97029       2.17266      -6.03349       4.49342      -4.65797       2.80108      -2.94292     -0.798425     -0.279435      0.602797     -0.261308     -0.408306      0.332578     0.0930578      0.136793     0.0173189    -0.0221254    -0.0113048     0.0208765   -0.00440608   0.000222473   -0.00130945  -0.000428141   0.000166484  -0.000200596   5.73689e-05   3.28661e-06  -3.90663e-06  -9.48069e-07   2.52828e-07   3.14043e-08       5.22207       6.88175       7.19126       7.60236       7.48055       7.11246       6.33184       5.56530       4.76112       3.87019       3.21779       2.43735       1.81835       1.33178      0.915645      0.641406      0.423227      0.276661      0.172089      0.106151     0.0602741     0.0348028     0.0184382    0.00971288    0.00486825    0.00230679    0.00110515   0.000470484   0.000207894   8.04533e-05   3.14355e-05   1.12062e-05   3.67090e-06   1.17833e-06   3.42307e-07   9.12784e-08
  20  21 3943.1828    1.6324  7.6800 10.2958 -0.0016  0.0789   0.0140   0.2121    0.0653   0.0000   443.1819       21.2245       26.0140       5.45483       18.4964      -6.92267       13.8091      -11.1859      -6.17818      0.203601       7.88036     0.0943540      -2.34453    -0.0753572       1.63651     0.0224085     -0.518551      0.133425      0.130075     -0.162166    -0.0710919    -0.0181180    0.00896951     0.0300558    0.00199137   -0.00198003    0.00292031    0.00142280  -0.000125343  -0.000110201   7.22803e-05   2.97827e-06  -3.17555e-06  -2.43512e-06  -5.98597e-07   2.58998e-07       6.36760       8.30592       8.87831       9.17506       9.15580       8.32025       7.70674       6.69955       5.82184       4.77867       3.70499       2.94018       2.15574       1.62244       1.10751      0.766863      0.504275      0.326173      0.200478      0.119835     0.0711144     0.0396201     0.0215634     0.0116135    0.00576767    0.00282099    0.00129360   0.000557982   0.000238961   9.65397e-05   3.59355e-05   1.30743e-05   4.38977e-06   1.37870e-06   3.92238e-07   1.03317e-07
  20  22 4086.8689    1.3510  9.9798 10.1840 -0.0004  0.0975   0.0110   0.2755    0.0529   0.0000   442.0932       5.78665      -11.3321      -16.7773       4.08175      -15.2162      -1.38060       3.52175      -5.95604      -10.9671       8.12616      -1.97157      -2.28711    -0.0601071       1.79962      0.427833      0.213216       1.02253     -0.207448     0.0821634    -0.0298086     0.0890506     0.0501594     0.0121066    -0.0125551   0.000853122   -0.00156018   -0.00146191  -0.000353191  -0.000174195  -8.58803e-06   6.31020e-06   3.88332e-06  -1.89704e-06   2.87056e-07   2.02849e-07       7.67457       10.1137       10.5918       10.9854       10.8914       10.2395       9.40575       8.36598       6.86505       5.85822       4.57342       3.62389       2.70685       1.98848       1.38813      0.966593      0.632099      0.421223      0.256348      0.155276     0.0903171     0.0495418     0.0279292     0.0140807    0.00730095    0.00351258    0.00159627   0.000739853   0.000301175   0.000124830   4.76603e-05   1.65057e-05   5.79791e-06   1.75244e-06   4.92196e-07   1.34118e-07
  20  23 4230.6717    1.0979 12.2857 10.2070 -0.0035  0.1269   0.0091   0.3565    0.0460   0.0000   450.7525       16.2999     0.0575143      -20.7359       12.7158      -14.2343      -4.13635       7.09520      -1.34551      -14.8838      -1.88511       8.60127       3.67485       1.33003       2.83065      0.230156       1.03238      0.911863     -0.205837     -0.195991      0.164564     0.0898330    -0.0486190    -0.0359171   -0.00916097    0.00326979    0.00172073    0.00266440  -0.000239381  -0.000363938   0.000126368   3.33724e-05  -1.50082e-05   4.71408e-06   7.31934e-07  -2.91633e-07       9.99618       13.1141       14.0196       14.7300       14.2875       13.7882       12.1224       10.7976       9.07804       7.49693       5.94642       4.57968       3.50904       2.54052       1.81267       1.24921      0.826055      0.536199      0.334748      0.201258      0.117826     0.0674482     0.0359349     0.0193151    0.00959348    0.00474442    0.00211092   0.000978688   0.000399290   0.000165620   6.12229e-05   2.29244e-05   7.55544e-06   2.38071e-06   6.70037e-07   1.78145e-07
  20  24 4374.4027    0.9222 14.4283 10.1651 -0.0021  0.1607   0.0078   0.4287    0.0409   0.0000   433.4850      -16.0649       20.9908       7.40312      -11.6681       2.16441       26.9229      -5.19091      -14.1674      -18.2192       16.6513       16.0347      -5.56146     -0.943105       1.75805       1.87381       1.16517      0.759651     0.0862244    0.00323878    -0.0437035    -0.0921764    -0.0369135     0.0228102   -0.00550202   -0.00459484   -0.00325142   0.000552156    0.00124620  -0.000132121  -7.70615e-06   3.49152e-06  -1.62501e-05   1.02710e-06   2.16024e-06  -8.01117e-08       12.3766       15.9882       17.4970       17.7356       17.9343       16.5209       15.3191       13.3306       11.3756       9.55245       7.43629       5.79083       4.41670       3.27994       2.29298       1.57488       1.07266      0.677691      0.425065      0.258276      0.149917     0.0866903     0.0457897     0.0251965     0.0124214    0.00606882    0.00286937    0.00119933   0.000536629   0.000213107   8.19233e-05   3.01486e-05   9.71968e-06   3.08954e-06   8.73567e-07   2.27200e-07
  20  25 4518.6281    0.7309 16.7605 10.1664 -0.0032  0.2080   0.0067   0.5379    0.0332   0.0000   430.7462       10.4139       3.58414       22.9424       4.10168      -5.85498       4.63651       2.58962      -7.52899      -13.9899       1.20695       9.07625      -2.57612       5.65212      -7.75723      -2.28814       2.13579      -1.44171     -0.780639      0.432671      0.187179     -0.215602    -0.0548048     0.0857500    -0.0198733   -0.00960533    0.00121244    0.00200900   5.06595e-05  -0.000441215  -8.77917e-05  -6.63542e-06  -6.25505e-06  -4.90886e-06   1.78217e-07   5.86669e-08       15.6671       20.8224       22.6160       23.7413       22.8964       21.8870       19.5629       17.2470       14.7639       12.0991       9.87656       7.43407       5.76379       4.17145       2.95632       2.02752       1.36526      0.887014      0.563275      0.336395      0.198183      0.113417     0.0614721     0.0330053     0.0165606    0.00811145    0.00369938    0.00168409   0.000708800   0.000289915   0.000109386   4.01927e-05   1.32501e-05   4.13353e-06   1.17265e-06   3.06190e-07
  21   8 2077.7158    0.7517  0.6020 10.1698 -0.0072  0.0204   0.0203   0.0467    0.0787   0.0000   438.1223      0.498534       13.3264      -1.71068     -0.706443      -4.21523      -4.42387     -0.979943      -3.61096      0.503779     -0.171311      0.633916     -0.483256     -0.752200     -0.429056     0.0509913     -0.169142     0.0348546    -0.0388827     0.0448575     0.0194055    -0.0180913   -0.00862712    0.00106809   -0.00295077    0.00113081    0.00103151   1.93594e-05   0.000136083   2.89380e-05   3.04047e-05   6.30999e-06   3.04973e-07  -3.43092e-07   2.18732e-07   6.40146e-08       1.62742       1.89064       2.05168       2.25561       2.31108       2.04835       1.91710       1.63251       1.46120       1.19973      0.934390      0.712433      0.559921      0.442695      0.301765      0.209513      0.139726     0.0985560     0.0631309     0.0395016     0.0226259     0.0130047    0.00793733    0.00429576    0.00243076    0.00122935   0.000559250   0.000269696   0.000109772   5.16426e-05   1.86219e-05   7.94680e-06   2.83076e-06   9.27980e-07   3.03239e-07   8.90291e-08
  21   9 2231.9068    0.9851  0.8477 10.5205 -0.0029  0.0237   0.0227   0.0559    0.1050   0.0000   440.8535       2.45306       11.5625      -2.59417      -3.06007      0.616201     -0.195512      0.857101     -0.134954      -1.24284      -1.02056     -0.466206      0.144995     -0.721603      0.216004     -0.155761    -0.0793649     -0.172544   -0.00885968    -0.0262229     0.0480031    0.00607061   -0.00628361   0.000700105    0.00186008   8.30147e-05  -0.000627093  -0.000425714  -4.16894e-05   6.20258e-05   2.62194e-05  -2.12301e-06   8.71291e-07   2.43214e-07   4.49929e-09  -7.21651e-09       1.79881       2.31736       2.33034       2.65116       2.50003       2.36268       2.17126       1.94993       1.63515       1.35509       1.12540      0.884827      0.689766      0.487930      0.339785      0.243087      0.178320      0.108154     0.0719334     0.0432108     0.0288901     0.0159881    0.00880777    0.00462306    0.00246725    0.00123977   0.000669043   0.000306960   0.000135211   5.49152e-05   2.37265e-05   8.89065e-06   3.28874e-06   1.13231e-06   3.38547e-07   1.02915e-07
  21  10 2381.8765    1.4221  0.9780 10.7450 -0.0046  0.0242   0.0297   0.0600    0.1409   0.0000   440.1267     -0.356746       15.4190     -0.950684      -3.81251      -1.51624      -2.43071      -4.77043      0.768118       3.37885      0.550161     -0.257339      0.652840     -0.312984     -0.454352      0.314906     -0.153885      0.130478     0.0399900    -0.0229109    -0.0149717     0.0126847     0.0135694   -0.00479261   -0.00129326   0.000502130  -0.000330085   3.55885e-05  -3.10822e-05   4.30976e-05  -2.29408e-05   6.71094e-06  -2.57697e-06   1.00182e-06  -1.50572e-08   9.11282e-08       1.89411       2.30595       2.39778       2.65234       2.51216       2.53964       2.26021       1.88922       1.64773       1.52667       1.13428      0.924647      0.659513      0.505846      0.370836      0.262962      0.176854      0.114108     0.0735462     0.0463085     0.0287091     0.0167944    0.00975327    0.00526629    0.00265360    0.00132875   0.000615077   0.000289406   0.000131227   5.50660e-05   2.29207e-05   9.36817e-06   3.35446e-06   1.20061e-06   3.94197e-07   1.13872e-07
  21  11 2529.3230    1.8301  1.0014 11.4327 -0.0104  0.0374   0.0427   0.0630    0.1406   0.0000   437.8611     -0.347128       17.9917      -1.82995      0.519609      -4.82122      -1.02167      -4.51622       1.48224      -2.31535      0.184846     -0.561964     0.0970756     -0.582489    -0.0979527      0.373023     -0.439807    -0.0279129     -0.167227     0.0322091     0.0200717    0.00576680    -0.0118583  -6.72526e-06  -0.000503431   0.000236001   7.30695e-05   2.12396e-05  -0.000238671   1.04104e-06   2.60278e-05   1.15519e-05   2.00315e-06   4.95860e-07  -1.94637e-07   5.92922e-08       3.33445       2.71228       2.97218       4.79052       4.64222       2.79549       2.75095       3.59899       3.06096       1.72141       1.40246       1.66464       1.30064      0.690433      0.406623      0.447499      0.349005      0.184036     0.0821962     0.0652092     0.0547830     0.0323649     0.0140899    0.00526533    0.00386148    0.00275349    0.00157393   0.000761396   0.000319706   0.000114609   3.69293e-05   1.18675e-05   3.83822e-06   1.20945e-06   4.05361e-07   1.15288e-07
  21  12 2676.2230    2.4362  1.0913 11.4952 -0.0051  0.0245   0.0491   0.0645    0.2034   0.0000   439.3054     0.0791009       16.5441       1.21864      -5.53813      -1.02301       1.47660      0.705624     -0.184676      0.471025       2.07885      -1.43362      -1.24203      0.512887      0.128072    -0.0641421    -0.0700284     0.0450753      0.132832      0.139724     0.0479492    -0.0316807    0.00717529    0.00160787    0.00411456  -0.000268442  -0.000622307   0.000224222  -6.34824e-05  -6.69654e-05   1.91942e-05   1.32821e-05  -4.85988e-06  -3.10595e-07  -3.60323e-08   8.90636e-08       2.04021       2.48740       2.58158       2.88536       2.78438       2.62788       2.39372       2.07560       1.76292       1.51543       1.26021      0.947167      0.678440      0.521565      0.402129      0.286277      0.181592      0.116922     0.0747968     0.0471547     0.0295469     0.0175319     0.0101895    0.00549488    0.00282226    0.00132457   0.000636872   0.000313037   0.000136754   6.35455e-05   2.48512e-05   9.76588e-06   3.36508e-06   1.15210e-06   3.70060e-07   1.06595e-07
  21  13 2823.0153    2.9653  0.9139 12.2322 -0.0033  0.0223   0.0622   0.0553    0.1578   0.0000   441.0534       7.67889       12.7176      -1.83536      -6.12492      0.246403      -2.17473      0.425510      -2.78408    -0.0569072      0.741577     -0.479250   -0.00460012     -0.125869      0.199611    -0.0875771      0.251206     -0.294797     -0.115398    -0.0176560     0.0133714    0.00400133    0.00520275   -0.00403198   -0.00162921   0.000322830   4.59369e-05  -8.60495e-05   0.000102268  -4.29937e-05  -3.62527e-05  -7.90900e-06   6.51653e-06  -1.03796e-08  -3.19677e-07  -1.05551e-07       1.66802       2.12077       2.22076       2.43805       2.37538       2.24504       2.02784       1.76241       1.59556       1.28380       1.09193      0.808404      0.637711      0.457880      0.340957      0.223678      0.156463      0.105729     0.0670075     0.0429369     0.0247194     0.0148915    0.00822446    0.00484431    0.00239852    0.00125882   0.000593936   0.000276598   0.000124245   5.37495e-05   2.18871e-05   8.59424e-06   3.12575e-06   1.08909e-06   3.45119e-07   1.09245e-07
  21  14 2968.9516    3.6771  0.8984 12.7892 -0.0056  0.0219   0.0800   0.0536    0.1376   0.0000   439.7018       5.79486       13.3078      -1.44039      -7.01207     -0.705987       2.55933      -1.41567     -0.866619      -1.11027      0.594962       1.66084      0.388970     -0.315050      0.418553     -0.305653      0.368331     0.0958253     0.0380303     0.0355206    -0.0178117     0.0171543    0.00282842   -0.00179062   0.000736883   -0.00143822  -0.000827558  -0.000180295  -9.18328e-05  -3.23488e-05   1.63087e-05  -1.17588e-05   1.50544e-06   8.65991e-07   1.49206e-07  -1.23403e-07       1.73355       2.10188       2.25033       2.48848       2.44991       2.23910       2.02870       1.78398       1.53175       1.33721       1.03742      0.794334      0.609632      0.467203      0.336045      0.233802      0.157439      0.105832     0.0664823     0.0390035     0.0262871     0.0145233    0.00850106    0.00472185    0.00249579    0.00126689   0.000618245   0.000279733   0.000118244   5.22974e-05   2.23470e-05   8.64756e-06   2.99131e-06   1.07260e-06   3.53737e-07   9.68854e-08
  21  15 3114.0888    4.1024  1.0144 12.5805 -0.0016  0.0228   0.0825   0.0587    0.1925   0.0000   441.2333       6.65407       10.5838      0.131033      -3.71350    -0.0442674      -1.55049      -1.16548       2.05407      0.441684     -0.832983     -0.961410      0.599245     0.0647021    0.00462845      0.116535    -0.0130284      0.100463    -0.0194243    -0.0864399    -0.0174892     0.0378463   -0.00263310    0.00163465    0.00220848   0.000524838  -0.000520694   0.000171291  -2.52489e-05  -1.06259e-05  -4.26560e-06   6.20324e-06   1.35009e-06   8.54192e-07   1.47026e-07  -6.23247e-09       1.81265       2.38827       2.45385       2.65093       2.54451       2.47054       2.27083       1.91771       1.63717       1.36071       1.11169      0.861208      0.664286      0.481966      0.341954      0.241267      0.167820      0.105362     0.0725035     0.0441417     0.0265403     0.0145566    0.00857394    0.00475245    0.00237590    0.00114932   0.000568747   0.000277276   0.000121040   5.09410e-05   2.11134e-05   8.48953e-06   3.15334e-06   1.10467e-06   3.36325e-07   1.00227e-07
  21  16 3258.6198    3.7439  1.4996 12.2437 -0.0025  0.0299   0.0624   0.0680    0.1591   0.0000   442.5786       9.96312       19.0003       2.18642       2.43880       2.88583      0.390101      -5.29115       2.58688      -2.29884     -0.364074      -1.31304      -1.05632      0.358580     0.0102736     -0.132760      0.275818     -0.205545    0.00833584     0.0525251    -0.0186775    0.00524448   -0.00196839    -0.0127787   -0.00110405  -0.000982404  -0.000644526  -0.000305374  -0.000116016   1.73151e-05   1.73799e-05   8.24350e-06   8.17409e-06   1.43254e-06  -9.38701e-07   1.18720e-09       2.29203       2.80943       3.13060       3.30048       3.23191       3.07368       2.78380       2.49160       2.08675       1.72228       1.38411       1.16551      0.844883      0.623637      0.433368      0.314607      0.224359      0.142508     0.0884925     0.0578604     0.0357465     0.0210357     0.0116373    0.00581513    0.00311403    0.00168208   0.000823296   0.000387784   0.000177926   7.42888e-05   2.94510e-05   1.19745e-05   4.47559e-06   1.46396e-06   4.92046e-07   1.54913e-07
  21  17 3402.9381    3.2757  2.0790 12.0382 -0.0022  0.0340   0.0462   0.0881    0.1023   0.0000   440.7996       8.59155       18.9614       2.08396       5.31852       1.67408       1.38988     -0.496948     -0.304115      0.356793      -1.08679    -0.0593361      0.522718    -0.0956318      0.421756      0.229130    -0.0853840     0.0582210     0.0311853     0.0746339     0.0377195     0.0405566   -0.00779114   -0.00621551     0.0101706    0.00488952   0.000496084  -0.000497184   0.000196283  -4.41167e-08  -5.67213e-06  -3.15665e-05  -1.34308e-06   5.41945e-07   9.50526e-07  -5.52488e-08       2.65220       3.49228       3.74356       3.97887       3.73646       3.62007       3.34810       2.86282       2.47104       2.03223       1.65058       1.27204      0.962242      0.737522      0.515677      0.366393      0.247732      0.163923      0.104292     0.0640633     0.0388849     0.0224431     0.0127493    0.00676037    0.00364844    0.00183626   0.000884758   0.000414237   0.000184966   8.18694e-05   3.35259e-05   1.33953e-05   4.91168e-06   1.69192e-06   5.50592e-07   1.63066e-07
  21  18 3547.2799    2.7007  3.1239 11.4247 -0.0019  0.0429   0.0320   0.1103    0.0895   0.0000   438.5838       9.68255       14.0883       7.85062     0.0985458      -8.10050       2.68140      0.290597      0.642107      -4.06518       3.03479      -1.46649      -1.02218      0.219214      0.890254      0.364842      0.209186    -0.0225128     0.0129969     0.0472846     0.0756622    -0.0323175    -0.0127666     0.0151393  -0.000657729   -0.00246776   -0.00163583    0.00117974   0.000170945  -0.000148568   7.36980e-05  -6.87948e-06   4.18331e-06  -5.45266e-07   2.63778e-07  -2.91300e-07       3.34028       4.24979       4.49993       4.84695       4.80129       4.43625       4.12137       3.51309       3.12961       2.56446       2.07131       1.60436       1.24635      0.878279      0.676116      0.469754      0.318800      0.201201      0.130777     0.0817972     0.0500815     0.0292915     0.0170207    0.00905020    0.00482539    0.00235257    0.00118074   0.000557938   0.000249390   0.000105997   4.26697e-05   1.62746e-05   6.17033e-06   2.11568e-06   7.06535e-07   2.03627e-07
  21  19 3691.6238    2.2058  4.5331 11.0493  0.0002  0.0544   0.0229   0.1426    0.0765   0.0000   441.2129       2.17313       1.01075       1.67193       2.10162      -1.33313      -2.04432      -6.96059       1.00599      -4.78568       1.87077       2.33905     0.0475514     -0.378044      0.716626     -0.660796     -0.700041      0.288586     0.0507891    -0.0179428   -0.00853722     0.0252416    0.00547634    0.00538841   -0.00127761   3.13750e-05  -0.000630273    0.00106881   0.000123343  -0.000269320   1.57293e-06   3.76087e-05  -2.45138e-06  -4.04140e-06  -2.09071e-07  -1.97120e-07       4.22996       5.32667       5.79350       6.07293       5.96327       5.65008       5.12640       4.58219       3.96939       3.26827       2.66409       2.06104       1.55889       1.18222      0.856741      0.610636      0.400203      0.266837      0.170104      0.104826     0.0636117     0.0372806     0.0209912     0.0117806    0.00613114    0.00299722    0.00150410   0.000699530   0.000311537   0.000135701   5.65557e-05   2.11692e-05   7.93192e-06   2.81452e-06   9.02887e-07   2.75331e-07
  21  20 3835.7581    1.8276  6.5294 10.5981 -0.0018  0.0689   0.0163   0.1847    0.0639   0.0000   438.4195       8.71442       21.4187       1.79820      -6.60062      -5.99519      -17.9636      -2.91700      -2.97342      -11.1637      -2.04859       1.18497       1.46549      -3.56630    -0.0966938      0.160386     -0.357904     -0.127659     0.0325124     0.0588480     0.0671839     0.0616778     0.0315077    -0.0372795    0.00783296    0.00985492    0.00225843  -0.000965102  -0.000255967  -0.000129357   7.62523e-05  -2.33753e-05   6.18906e-06  -3.75408e-06   5.87574e-07   6.72817e-07       5.29484       6.71968       7.57402       7.75367       7.73979       7.24636       6.65791       5.71178       4.99302       4.06903       3.36731       2.57674       2.00572       1.44481       1.05965      0.726602      0.499113      0.331988      0.210777      0.135532     0.0789843     0.0460997     0.0264646     0.0143922    0.00755115    0.00380364    0.00185497   0.000880514   0.000397475   0.000170473   6.94325e-05   2.76891e-05   1.02528e-05   3.51404e-06   1.17057e-06   3.58267e-07
  21  21 3980.1057    1.5499  8.1608 10.3537 -0.0019  0.0820   0.0131   0.2240    0.0582   0.0000   451.5228       19.8532       10.4097      -5.92586       3.71153      -8.96518     0.0985734      0.528800       2.14989      -1.14383      -1.44235      -6.99859       1.13099      -1.72985     -0.130894    -0.0238118      0.625695      0.554517      0.112365      0.181814    -0.0375268  -0.000214950     0.0336772     0.0380072    0.00585483   -0.00308150    0.00176100  -0.000414439   2.85325e-05  -0.000245977  -2.70289e-05   3.43806e-05  -8.84829e-06   2.39024e-06   1.56314e-06  -9.02130e-07       6.24614       7.98797       8.44330       8.98773       8.82748       8.52019       7.79950       6.72718       5.87365       4.91149       3.98589       3.12110       2.39905       1.74695       1.29491      0.902019      0.611426      0.406417      0.260104      0.158743     0.0981832     0.0586858     0.0319987     0.0173486    0.00911200    0.00473000    0.00222982    0.00105203   0.000464210   0.000209769   8.34855e-05   3.28481e-05   1.18965e-05   4.32644e-06   1.37738e-06   4.15859e-07
  21  24 4412.2930    0.8756 15.9642 10.1360 -0.0012  0.1726   0.0069   0.4614    0.0375   0.0000   431.2227       21.3533      -10.3443      -1.50629       6.77517       21.3083       14.2029      -45.5970       1.00995       6.38461      -3.87738      -5.67667      -3.48515       3.81899       4.63383       1.49394      0.714535      -1.33021     -0.106761     -0.813107      0.306392      0.128069     -0.177468    -0.0548743     0.0406871   -0.00318359   -0.00704119   -0.00124533    0.00136112  -4.77045e-07  -8.87609e-05   0.000123434  -1.97017e-06  -6.49632e-06   4.04506e-06   1.06291e-06       12.8852       16.8129       18.2144       18.9089       18.7513       17.7704       16.4738       14.2955       12.3806       10.2675       8.30204       6.55639       5.02939       3.73775       2.70653       1.93044       1.31005      0.865280      0.560525      0.348646      0.212597      0.123617     0.0710130     0.0381023     0.0205161     0.0102289    0.00508888    0.00240493    0.00107652   0.000471332   0.000191875   7.50694e-05   2.82646e-05   9.76408e-06   3.13597e-06   9.34553e-07
  22   7 1945.0652    0.5526  0.5374 10.0818 -0.0028  0.0246   0.0164   0.0441    0.0567   0.0000   438.6573      -1.14265       16.7101       2.46654     -0.619494      -2.20077     -0.983263      -1.73431       2.89129      0.794047       1.75161      0.720538      -1.10335     -0.327036     -0.165709     -0.385339    -0.0203592    -0.0599500     0.0515378    -0.0275526   -0.00277293    -0.0331444    -0.0138018   -0.00269065   0.000863483    0.00242540   0.000728855   0.000566127  -0.000224132  -1.58105e-05  -6.63674e-06  -7.83397e-06  -1.57001e-05  -4.37356e-06  -3.34367e-07  -6.85223e-08       1.86029       2.00760       2.24652       2.52432       2.53720       2.47192       2.31609       1.75755       1.45702       1.49391       1.28872      0.823115      0.685001      0.487433      0.379749      0.287944      0.213772      0.129420     0.0760047     0.0496519     0.0349497     0.0235054     0.0138144    0.00788199    0.00406408    0.00205332   0.000997563   0.000499935   0.000215762   9.69177e-05   3.98556e-05   1.96235e-05   8.02570e-06   3.24016e-06   1.10679e-06   3.18750e-07
  22   8 2104.7310    0.7868  0.7328 10.1206 -0.0011  0.0225   0.0197   0.0538    0.0865   0.0000   439.7875       2.60674       19.1643     0.0397878      -2.85100      -1.83629      -3.47241      0.405455       1.22093     0.0640821      -1.31212      0.909850      0.231586     -0.242570     -0.136035     -0.354618     0.0183909     0.0773145     0.0682737     0.0185976    -0.0403020     0.0116959     0.0138596    0.00720264   -0.00463972   -0.00193622   -0.00118429   0.000902705  -2.69896e-05   8.34108e-06  -1.39327e-05   1.78664e-05   3.33737e-06   5.86696e-07   4.40610e-07   2.13159e-07       1.60868       1.96528       2.03063       2.27146       2.30556       2.20348       1.92518       1.65793       1.57721       1.27523       1.09669      0.807584      0.649693      0.437634      0.385135      0.267218      0.185589      0.120102     0.0761358     0.0486401     0.0320652     0.0192659     0.0115910    0.00718749    0.00354095    0.00197940   0.000911552   0.000480510   0.000217461   9.94450e-05   4.33130e-05   1.69096e-05   7.12450e-06   2.46249e-06   9.19782e-07   3.11991e-07
  22  10 2410.8441    1.4688  1.0596 10.6988 -0.0067  0.0237   0.0293   0.0634    0.1625   0.0000   434.6829       1.44688       13.5246      -1.39223      -1.26436      -3.34030      -1.90365     -0.320229     0.0954537       1.36583       1.64926     -0.793259      0.160936      0.737057     0.0913028      0.218409     -0.167078     0.0246338   -0.00914293     0.0243395     0.0586954    -0.0300086    0.00536702    0.00130945   6.51158e-05  -0.000517222  -9.43846e-05  -4.72155e-05   7.12712e-07  -0.000170217  -3.17480e-05   2.63038e-06  -2.60609e-07  -2.79469e-06   1.59176e-07   2.95614e-07       1.80243       2.21993       2.37724       2.54362       2.48987       2.42566       2.17802       1.95658       1.73226       1.40760       1.17963      0.911131      0.713372      0.512357      0.401669      0.301320      0.206043      0.132082     0.0848736     0.0515040     0.0342818     0.0212973     0.0123772    0.00695750    0.00361308    0.00194773   0.000961595   0.000493165   0.000226934   0.000107681   4.53717e-05   1.88516e-05   7.24032e-06   2.75475e-06   9.83076e-07   3.57116e-07
  22  11 2559.2201    2.0198  1.0337 10.9492 -0.0032  0.0243   0.0392   0.0572    0.1871   0.0000   439.3413       3.48507       14.9373       2.53507      -2.47968       2.54465      -1.10151      -2.05143      0.146738      0.273644      -1.08295      -1.72819     -0.410705      0.643647      0.342960      0.214829     -0.112311    -0.0157059    -0.0499860     0.0239381    0.00801606     0.0284361     0.0265388   -0.00555860   0.000607260  -0.000146333  -0.000240899   0.000395218  -0.000236670  -3.12664e-05   5.43113e-06   1.24548e-06   9.25357e-07  -3.63527e-06   1.47278e-06   5.03560e-07       1.80024       2.22660       2.46286       2.73894       2.53898       2.55282       2.32138       1.98216       1.63086       1.42974       1.11793      0.912825      0.672303      0.501798      0.367711      0.292619      0.190986      0.121959     0.0828392     0.0560534     0.0324069     0.0202833     0.0122886    0.00691852    0.00362906    0.00194825   0.000946657   0.000454378   0.000222857   0.000111132   4.75196e-05   1.87567e-05   7.38163e-06   2.97864e-06   1.10769e-06   3.77505e-07
  22  12 2707.1416    2.4936  1.0368 11.7092 -0.0048  0.0239   0.0496   0.0570    0.1727   0.0000   435.7514       1.28700       14.5856       2.02408     -0.356469      -1.11581       1.62734      -1.59180      -1.08821     -0.271545     0.0193168   -0.00480250    -0.0400321      0.192262      0.344390     0.0323674      0.151633     -0.131785    0.00142527     0.0359200     0.0429376    0.00962585     0.0155097   -0.00748798   0.000165287  -0.000740396   0.000467897   0.000481386   0.000231040   9.19380e-05   1.90216e-05  -1.44246e-05  -2.64635e-06   5.80927e-06   1.86712e-06  -4.50483e-07       1.79966       2.18207       2.36588       2.52124       2.43384       2.49804       2.24066       1.96989       1.64561       1.37076       1.20651      0.940048      0.700169      0.532928      0.408911      0.274302      0.199459      0.134146     0.0899171     0.0569483     0.0359555     0.0216147     0.0129532    0.00700661    0.00371258    0.00201228   0.000996621   0.000480341   0.000222339   0.000106744   4.77236e-05   2.01985e-05   8.02862e-06   3.07880e-06   1.02962e-06   3.46420e-07
  22  13 2854.8377    3.2223  0.9235 12.0940 -0.0038  0.0269   0.0638   0.0511    0.1644   0.0000   439.7692       6.06975       10.8371      -1.00507      -1.73280      -8.54995      -1.98846      -1.37174      0.874469      -1.35670     -0.268355     -0.347915     -0.229218      0.116164      0.503025     -0.276575    0.00257175      0.103699     0.0893530    -0.0248801     0.0450668   -0.00603952    -0.0111627    0.00366528   0.000589057   -0.00198859  -2.75286e-05   0.000152116  -3.36545e-05   0.000124935   5.43415e-05   2.96980e-06   1.11653e-05   5.55266e-06   1.00328e-06   1.36828e-07       2.06583       2.15591       2.47854       2.85332       2.97999       2.40749       2.28993       2.40994       1.77867       1.40388       1.37605       1.08234      0.750816      0.512973      0.453803      0.372681      0.225245      0.129666     0.0982637     0.0655713     0.0400711     0.0220661     0.0137017    0.00889729    0.00496407    0.00215119   0.000980602   0.000525686   0.000295240   0.000146592   6.42930e-05   2.45693e-05   9.00047e-06   2.95831e-06   9.91551e-07   3.19052e-07
  22  14 3001.4981    3.8799  0.9079 12.5749 -0.0049  0.0210   0.0810   0.0535    0.1616   0.0000   438.8735       8.92064       14.3939      -3.63751      -4.62755      -1.28694      -4.01186      -2.78991      -2.22984      -1.70239     -0.818072      0.608710      0.167112     -0.332121    -0.0352606     0.0612617    -0.0720451    -0.0339846     0.0258364     0.0316974     0.0430251    -0.0435227    -0.0169585   -0.00691852  -0.000996120   0.000624365   0.000487220  -0.000349523   6.18843e-05  -0.000195104   1.49482e-05   3.09313e-05  -6.31520e-06  -1.57620e-06   1.05285e-06  -7.97836e-08       1.60704       2.03313       2.24579       2.19147       2.24765       2.07437       1.84390       1.74713       1.55947       1.32868       1.12040      0.834775      0.670476      0.502132      0.360001      0.251765      0.171868      0.111469     0.0762024     0.0476340     0.0282984     0.0170724     0.0100112    0.00576260    0.00320322    0.00174889   0.000837301   0.000431063   0.000192070   8.85079e-05   3.87972e-05   1.62114e-05   6.12585e-06   2.52013e-06   8.77838e-07   2.97465e-07
  22  15 3147.1064    4.0285  1.1405 12.6661 -0.0022  0.0256   0.0770   0.0603    0.1843   0.0000   440.5165       8.84619       13.7687      -1.03653      -1.85075      -2.09048      -1.70470      -2.75856     -0.962417     -0.405429      -2.42529      0.342288      0.221836    -0.0811474      -1.07214      0.311769    0.00789491    -0.0953481     0.0483545     0.0760390    -0.0421570    -0.0162616   -0.00652880    0.00153057    0.00400695  -0.000232976   0.000443042  -0.000109099  -0.000260333  -0.000165523  -1.58880e-05   1.92640e-05   2.92945e-06  -4.73761e-06  -7.34848e-07  -7.73518e-07       2.03258       2.50903       2.61364       2.72440       2.69282       2.57949       2.50689       2.21791       1.93903       1.47521       1.30545       1.01629      0.769913      0.607554      0.459786      0.327949      0.227149      0.147788     0.0984019     0.0643569     0.0376958     0.0215440     0.0124923    0.00729913    0.00398532    0.00201432   0.000960885   0.000494727   0.000245235   0.000110869   4.95849e-05   2.01398e-05   7.91239e-06   2.95417e-06   1.01597e-06   3.31547e-07
  22  16 3292.3250    3.6012  1.7099 12.1721 -0.0044  0.0293   0.0539   0.0744    0.1178   0.0000   440.3842       7.52950       13.8063      0.628807       3.50329      -10.1125      -1.81845      -5.28661     -0.946298      -2.61649     -0.819262     -0.896554     -0.401761      0.155337      0.460741     -0.208543      0.283486     0.0226252     0.0352977    -0.0229949   -0.00427751    0.00353208     0.0215610     0.0144559   -0.00240281   -0.00307821   0.000636697  -0.000267956   5.44248e-06  -5.62534e-05   7.49773e-05   1.31981e-05   8.32123e-07   4.27378e-06   3.45173e-07   1.85530e-07       2.16739       2.70227       2.96139       3.11063       3.06234       2.91178       2.58719       2.40480       2.09615       1.78623       1.45329       1.14192      0.900142      0.670869      0.481408      0.352766      0.233846      0.159917      0.106355     0.0675039     0.0415331     0.0250169     0.0146757    0.00841884    0.00471478    0.00247636    0.00125639   0.000635160   0.000290266   0.000137138   5.79155e-05   2.46319e-05   9.36658e-06   3.65752e-06   1.32888e-06   4.44600e-07
  22  17 3437.3401    3.1099  2.2808 11.8901 -0.0034  0.0366   0.0410   0.0853    0.0941   0.0000   439.0966       11.1558       11.7716       2.78266      -2.28679      0.501530       3.37117      -1.42931      -2.71518      -3.84048      -3.86806       1.15706      -1.43055     -0.223374      0.910172     -0.280234     -0.297851     0.0741725     -0.208353      0.162087    -0.0400112    -0.0142364     0.0207527     0.0225919    0.00247116   -0.00308847   0.000192705   0.000458077   0.000181245   0.000221274  -1.77530e-05  -3.21761e-05   2.27847e-06  -3.17720e-06  -2.39596e-06  -7.20174e-08       2.66904       3.53594       3.61409       3.95685       3.78556       3.73024       3.41815       3.02398       2.56387       2.20221       1.81882       1.43370       1.09545      0.841011      0.605543      0.439721      0.305887      0.203663      0.138101     0.0842667     0.0545678     0.0320316     0.0192333     0.0104126    0.00571556    0.00303338    0.00151212   0.000762563   0.000347352   0.000162059   7.10284e-05   3.03448e-05   1.15667e-05   4.61347e-06   1.58079e-06   5.41639e-07
  22  18 3582.2424    2.5807  3.5437 11.3188 -0.0017  0.0441   0.0284   0.1162    0.0789   0.0000   439.9790       12.1088       9.06785      -2.30843       6.73085      -8.41221      -1.44407      -6.52514     -0.288562      -5.96836      -1.29991      0.244757      -2.36201      -3.07510       1.06563      0.346305     -0.142011      0.146759      0.237394     0.0331848    -0.0392031    -0.0256566   0.000162436   -0.00113593    -0.0180121   -0.00288337    0.00120583  -0.000640319  -0.000200067   0.000122505   7.11793e-05  -2.26232e-05   1.02382e-05   5.43933e-06  -2.84147e-06  -4.37677e-07       3.32849       4.19318       4.49136       4.76215       4.66112       4.45257       4.13246       3.63081       3.18448       2.72358       2.21367       1.77896       1.37429       1.02410      0.748311      0.532672      0.372433      0.244609      0.164915      0.103985     0.0641383     0.0393275     0.0224855     0.0128639    0.00699126    0.00365490    0.00189060   0.000909472   0.000439876   0.000199686   8.66759e-05   3.62322e-05   1.44342e-05   5.35210e-06   2.01126e-06   6.65957e-07
  22  19 3727.0249    2.1657  4.8600 10.9539 -0.0010  0.0550   0.0212   0.1448    0.0712   0.0000   440.9551       7.61213       17.0562      -1.08232       3.58399      -15.6027      -4.88935      -1.83486      -1.77867     0.0340741       1.56000      -1.20895     -0.866364      -1.72801      0.864108     -0.249316      0.210974     0.0524603      0.342456    -0.0395915      0.121350     0.0502107   -0.00874958    0.00229391   -0.00280045   -0.00304748   -0.00325056   7.30437e-05    0.00112611  -5.29642e-05  -9.35281e-06   1.90627e-05   2.30091e-05   3.50751e-06   3.38102e-07  -3.27437e-07       3.97396       5.12107       5.56039       5.82048       5.73195       5.40172       5.04356       4.54518       3.92227       3.31649       2.72158       2.16663       1.65339       1.27227      0.928514      0.668687      0.453404      0.308698      0.203147      0.130392     0.0791545     0.0471188     0.0279812     0.0158629    0.00866024    0.00462720    0.00238725    0.00113279   0.000547241   0.000258383   0.000110969   4.66451e-05   1.87131e-05   7.01932e-06   2.49738e-06   8.38485e-07
  22  20 3871.7952    1.7645  7.0198 10.5128 -0.0009  0.0697   0.0149   0.1912    0.0591   0.0000   443.6679       16.4614       24.0811      -1.26245      -4.53244      -6.35939       6.09449       4.05132      -8.96034      0.429599      0.798081     0.0509332     -0.131406       1.43853       1.04623      0.272188      0.390698     -0.315205     0.0318365     -0.120522    -0.0483173     0.0718448    -0.0587914    0.00355482    0.00424663     0.0112725   -0.00189268   4.40371e-05   0.000398739  -0.000350418  -3.40652e-05   7.20139e-05   2.97424e-05  -1.40915e-05   1.07756e-06   5.74212e-07       5.07276       6.59732       7.21308       7.49661       7.35694       6.95088       6.59414       5.79800       4.99779       4.21201       3.51173       2.71661       2.12262       1.60683       1.18173      0.841693      0.577984      0.395086      0.257818      0.160572      0.100410     0.0612935     0.0354193     0.0197822     0.0107894    0.00578490    0.00296336    0.00145729   0.000675337   0.000317835   0.000137990   6.04090e-05   2.34795e-05   8.98460e-06   3.17884e-06   1.07893e-06
  22  22 4161.2703    1.2078 10.9627 10.2612 -0.0013  0.1064   0.0096   0.3044    0.0446   0.0000   446.3135       12.5379     -0.227750       5.64478      -6.03438      -15.4642      -11.9652       4.79148      -5.92476      -6.73527      -7.08091       4.34352      0.781236      -3.15750      -3.50373      0.127020     -0.337487     -0.739085     -0.130864     -0.467390     0.0172360      0.158329     0.0368546    -0.0198514    0.00865879    0.00319960   -0.00544824    0.00264771   -0.00165110  -0.000366823  -0.000101214  -8.62516e-05   5.98280e-05   1.51629e-05   5.60648e-07  -2.44579e-07       7.62175       10.1007       11.0539       11.4470       11.3605       10.8629       9.99627       8.80168       7.70002       6.48075       5.19975       4.19414       3.27449       2.41749       1.81358       1.27778      0.897911      0.602605      0.398097      0.249510      0.158271     0.0936926     0.0558019     0.0307614     0.0170297    0.00903474    0.00459693    0.00231745    0.00107037   0.000502939   0.000213192   9.24818e-05   3.57323e-05   1.40464e-05   4.93007e-06   1.72414e-06
  22  23 4305.7461    1.0124 13.5140 10.1512 -0.0000  0.1375   0.0079   0.3814    0.0410   0.0000   430.7215       34.7106      -8.51533      -15.5805       16.1969      -30.7954      -3.05312      -16.3346       8.97237      -5.43323       9.46608       3.43227      -6.19902      -2.91912      -2.97076      0.669733    -0.0870130      0.136429     -0.242220      0.156791     0.0227471    -0.0196537     0.0340666     0.0408381    -0.0273859    0.00924985   -0.00324230  -0.000545681    0.00155646   0.000351058  -5.43120e-05  -2.55628e-05   3.41947e-05   3.14277e-06  -5.66909e-06  -2.13537e-06       9.57241       12.5454       13.6660       14.2739       14.1358       13.5185       12.2926       11.2382       9.75947       8.24710       6.67112       5.41902       4.13544       3.13620       2.34210       1.66991       1.15922      0.788444      0.506131      0.329940      0.204030      0.122176     0.0729510     0.0410902     0.0226324     0.0119998    0.00617881    0.00303225    0.00145862   0.000666094   0.000293827   0.000120381   4.90688e-05   1.86196e-05   6.42993e-06   2.22501e-06
  22  24 4450.8509    0.8236 16.5534 10.1550  0.0012  0.1809   0.0066   0.4828    0.0338   0.0000   462.4526       1.39115       8.70968       1.44688       30.6834      -15.5778      -19.7416      0.752312       1.22257      0.135018       9.72317      -6.69692      -9.24519       1.19171       1.43952      0.168945     -0.131058       1.53242     -0.821420      0.116717      0.284282     0.0868714     -0.117260    -0.0376975    -0.0829653     0.0260472     0.0184312    0.00197848   -0.00267644  -0.000385857   0.000149781   6.48628e-05  -2.29767e-05   2.12257e-05  -3.92145e-06  -2.24037e-06       12.7900       16.4665       18.5762       18.9113       19.2363       18.0104       16.7262       14.8258       12.8569       10.9283       8.78117       7.05423       5.52388       4.16571       3.05317       2.20677       1.52818       1.04066      0.693856      0.439714      0.274086      0.166716     0.0970313     0.0556100     0.0301008     0.0163602    0.00838433    0.00411714    0.00195239   0.000906457   0.000391861   0.000165919   6.60721e-05   2.53291e-05   9.00876e-06   3.11179e-06
  23   8 2131.0705    0.8284  0.6893 10.2132 -0.0065  0.0201   0.0202   0.0471    0.0840   0.0000   439.4628       1.76625       17.3603       3.94768      -1.90312      -1.58076     -0.817629      0.155241       2.18760      0.155320     -0.911767      0.533297     -0.538052     -0.205067     -0.295205     0.0713560     -0.239230      0.104179      0.141983    -0.0319360    -0.0154244   -0.00139594     0.0124040    0.00124699    0.00607511   0.000277909   -0.00203477  -0.000321077  -0.000731895   0.000271889   3.77872e-05  -7.35273e-06   4.61681e-06   4.87748e-06  -1.60415e-06   1.11242e-06       1.41534       1.72035       1.97674       2.02982       1.93236       1.94048       1.71918       1.68439       1.39291       1.20749       1.04562      0.830955      0.639418      0.510079      0.357687      0.242630      0.187468      0.128669     0.0787276     0.0561168     0.0360469     0.0204709     0.0133276    0.00716856    0.00416196    0.00229593    0.00116113   0.000612909   0.000315144   0.000153070   6.91945e-05   2.95880e-05   1.30130e-05   5.49319e-06   2.22165e-06   8.43006e-07
  23   9 2287.4956    1.1644  0.8296 10.4678 -0.0009  0.0205   0.0251   0.0530    0.1115   0.0000   440.2380      0.235938       14.9492      0.112137      -3.23058       1.26124       3.55601       1.56435     -0.505270     -0.105259   -0.00257587      0.953148      0.208021     -0.601699     0.0722583    -0.0145163    -0.0117306      0.122360    -0.0347888     0.0212521     0.0115424    0.00516987    0.00611566    -0.0113534   -0.00322302    0.00497664  -0.000310674   5.88581e-05   0.000106043   7.50355e-05   1.28335e-05  -5.17266e-05  -3.18180e-06   8.86997e-06   4.08870e-07  -6.66328e-07       1.52774       1.87075       2.03020       2.15944       2.25696       2.10440       1.88784       1.65023       1.49500       1.25508       1.05213      0.821549      0.609312      0.485361      0.358379      0.281839      0.193154      0.124742     0.0856008     0.0541340     0.0356220     0.0209025     0.0135692    0.00796496    0.00461898    0.00248120    0.00133221   0.000647911   0.000311198   0.000151825   7.04461e-05   3.15798e-05   1.21710e-05   5.13751e-06   1.93435e-06   7.41960e-07
  23  10 2439.1546    1.6106  1.1232 10.7416 -0.0051  0.0250   0.0299   0.0588    0.1777   0.0000   439.5842      -2.98916       16.8237    -0.0155627      -2.30739     -0.755449       4.92691     -0.577881      -1.34132       1.13957       1.19727     -0.511820    -0.0250144     -0.224290      0.191889      0.417884     0.0893224     -0.244071    -0.0251795    -0.0354538     0.0300293   -0.00566080    -0.0181035   -0.00614515  -9.64067e-05   -0.00134623   -0.00194460   0.000792039   0.000353515   0.000435341   2.04633e-05   2.07466e-05   3.01500e-05  -2.80337e-06   7.42159e-08   5.26143e-07       1.79665       2.34882       2.47075       2.66007       2.57439       2.43510       2.23086       2.05977       1.80856       1.60955       1.29478       1.05283      0.829889      0.639833      0.456522      0.326337      0.220112      0.150374      0.106239     0.0713087     0.0445887     0.0251115     0.0152886    0.00894641    0.00516289    0.00300241    0.00155893   0.000799822   0.000394723   0.000190645   8.60432e-05   3.94567e-05   1.59162e-05   6.33090e-06   2.58928e-06   9.58474e-07
  23  11 2588.6547    2.1038  0.9586 11.5148 -0.0047  0.0232   0.0425   0.0547    0.1422   0.0000   440.7064     -0.476469       14.3552    -0.0413872      0.740439      -2.26740       3.23970      -3.62668      0.750105     -0.678864       1.01557      -1.09860      0.511772      -1.51558      0.184672      0.531622     -0.412271    -0.0796694    0.00758004  -0.000769104     0.0127723   -0.00597198     0.0146188    0.00527951   -0.00118729   1.44688e-05   -0.00186009   -0.00113517   5.18520e-06   3.17402e-05   3.21612e-05   4.12250e-05  -1.20891e-05   4.65846e-07   3.32389e-06   7.26560e-08       1.77526       2.08818       2.21911       2.49991       2.55018       2.31380       2.20127       1.97229       1.71882       1.41522       1.11882      0.879511      0.715369      0.583026      0.417333      0.302545      0.217713      0.144498      0.104281     0.0682909     0.0431803     0.0246690     0.0144643    0.00853490    0.00505911    0.00282468    0.00150675   0.000781442   0.000381571   0.000181102   8.34090e-05   3.55894e-05   1.46722e-05   5.91307e-06   2.19473e-06   8.56127e-07
  23  12 2737.6624    2.7463  1.0710 11.3362 -0.0055  0.0225   0.0514   0.0581    0.2389   0.0000   441.7071       4.10872       15.1010      -1.10646     -0.658973       1.87429      0.123925     -0.717818     -0.441155      0.322806      0.477926      0.796906      0.201937     -0.420715     -0.212059     -0.272342     -0.115269    0.00981180     -0.105641     0.0626338     0.0736220    0.00882676    -0.0160942    0.00330544   0.000142452   -0.00168451   0.000879874  -0.000965853   6.66918e-05   0.000194554  -1.55096e-05  -1.51659e-05   2.47993e-05   4.29513e-06   1.96606e-06   1.13666e-06       1.63535       1.91925       2.18411       2.33331       2.27661       2.18372       2.02063       1.77784       1.55389       1.38061       1.15402      0.859365      0.678975      0.548570      0.401140      0.285073      0.210008      0.143505     0.0905797     0.0604466     0.0391766     0.0235775     0.0146132    0.00864243    0.00493052    0.00268595    0.00146192   0.000729036   0.000360702   0.000171538   7.74720e-05   3.35263e-05   1.43300e-05   6.19782e-06   2.52681e-06   9.01868e-07
  23  13 2886.1328    3.3610  0.9821 12.2212 -0.0031  0.0236   0.0648   0.0505    0.1851   0.0000   440.6205       10.3167       17.0952       2.81043       1.79058     -0.577350      0.536772      -3.47572       1.63510     -0.887805      -1.49531      -1.74224     -0.555197      0.276295     -0.567231      0.189324     0.0127701     -0.149382     0.0833412     0.0212120   -0.00632192     0.0498300    0.00757784    0.00525836   0.000516639   -0.00187566  -0.000650505    0.00128166   9.02524e-05  -0.000185569   3.66760e-05  -1.20407e-05  -3.46442e-06  -7.94202e-06  -2.01630e-06  -4.52377e-07       1.81832       2.36251       2.54691       2.72692       2.76551       2.62739       2.33528       2.14891       1.74095       1.46331       1.21192      0.969680      0.731739      0.579590      0.409281      0.308673      0.213077      0.148099      0.103044     0.0640158     0.0413295     0.0262347     0.0154334    0.00917536    0.00487571    0.00262747    0.00149272   0.000733509   0.000356317   0.000169652   7.97493e-05   3.47972e-05   1.46678e-05   6.09854e-06   2.27821e-06   8.15023e-07
  23  14 3033.5524    3.9895  0.9442 12.0581 -0.0033  0.0230   0.0780   0.0510    0.2616   0.0000   439.3715       3.24230       17.2215      0.353034      -5.01465      -3.05585     0.0994022      -5.30620     -0.769069     -0.763426      -1.04941      0.654848     -0.277040      -1.00936     -0.379696     0.0750056    -0.0882201     0.0693907     0.0742295      0.159478     0.0241009    0.00729083     0.0179349    0.00690545    0.00442426   0.000627460   -0.00102773  -0.000525905   0.000273222  -0.000131331  -9.48046e-05  -5.23115e-05   2.69906e-06   3.53031e-06  -3.87760e-06  -4.54111e-07       1.92592       2.36306       2.72257       2.98246       2.96695       2.68669       2.40747       2.16389       1.79909       1.51142       1.22388      0.913596      0.683116      0.567735      0.430033      0.286076      0.184334      0.133464      0.100397     0.0633624     0.0383197     0.0223492     0.0135653    0.00783059    0.00470106    0.00277939    0.00150334   0.000779793   0.000339834   0.000160658   7.25867e-05   3.43687e-05   1.49629e-05   6.06092e-06   2.17736e-06   8.03709e-07
  23  15 3179.8591    4.0295  1.2863 12.2990 -0.0025  0.0262   0.0683   0.0609    0.1814   0.0000   438.0656       5.04036       17.3933       4.61374      -1.12401      -3.32327      -4.15169      -1.04749     -0.361611     -0.317309      0.563395      -1.52181      -1.76730     -0.137466     -0.453189      0.407321     -0.237765     0.0452594     0.0636147    -0.0511689     0.0119460     0.0428566     0.0194885    0.00216125   -0.00104638    0.00472374   -0.00213925  -0.000477711   0.000594218  -0.000126358   4.15009e-06   6.03736e-05  -1.11833e-05  -2.53761e-06   1.31043e-06  -6.83421e-07       1.87656       2.14864       2.52824       2.77610       2.60393       2.48825       2.34842       2.16123       1.85162       1.43660       1.27595       1.03770      0.833852      0.579046      0.456057      0.336007      0.241787      0.154825      0.105225     0.0748540     0.0466125     0.0278051     0.0162326    0.00980663    0.00580929    0.00324236    0.00152607   0.000784329   0.000425932   0.000210668   0.000100864   4.68320e-05   1.85916e-05   6.95936e-06   2.83091e-06   1.07563e-06
  23  16 3325.7071    3.5772  1.6011 12.5687 -0.0058  0.0290   0.0559   0.0725    0.1126   0.0000   440.4378       13.6330       12.5923      -1.70354      -2.20499      -3.31566       1.88124      -8.25932      0.274585      0.145749      -1.92583      -1.76237      0.915960       1.00214     -0.328690     -0.492176     -0.174266      0.326503     0.0544545    -0.0789171    0.00562228     0.0207857     0.0298680   -0.00201348     0.0152459   -0.00338871   -0.00276676   0.000264013  -0.000276197  -0.000312423   1.85070e-05   4.51108e-05   2.69128e-05   9.55899e-06  -3.35665e-06   9.00160e-07       2.07954       2.71324       3.01069       3.13568       3.08169       2.83003       2.70787       2.45353       2.11366       1.78014       1.48943       1.17320      0.921584      0.705771      0.522063      0.373616      0.264938      0.185605      0.119251     0.0781207     0.0477804     0.0301456     0.0190845     0.0103442    0.00579140    0.00322551    0.00174299   0.000905417   0.000449400   0.000210269   9.68765e-05   4.48596e-05   1.89056e-05   7.52996e-06   3.02628e-06   1.12890e-06
  23  17 3471.3980    2.9869  2.6626 11.7550 -0.0024  0.0375   0.0352   0.0946    0.0761   0.0000   442.4909       6.79653       15.9202       4.65571      -6.92283      -5.68159      0.232921      -11.3181       4.16225      -1.70850      -2.49249      -2.43120       1.46139     -0.847001     0.0612584     -0.108564      0.166973     -0.229839     -0.100815      0.195244     0.0902156    -0.0341006    -0.0112021     0.0132701     0.0104119    0.00127443   -0.00200907   -0.00177497  -0.000380239  -0.000169670   8.52866e-06   5.54922e-05   3.49162e-05  -1.11340e-05  -1.45509e-06   2.12414e-06       2.58562       3.46810       3.51867       3.79733       3.80230       3.56533       3.39674       2.97943       2.68188       2.25643       1.91889       1.56184       1.20740      0.916142      0.682580      0.488022      0.355259      0.237460      0.161822      0.102241     0.0669107     0.0410968     0.0252110     0.0146926    0.00789898    0.00443334    0.00231409    0.00119491   0.000588834   0.000278771   0.000129563   5.75582e-05   2.39960e-05   9.68208e-06   3.76801e-06   1.36568e-06
  23  18 3616.8914    2.4441  3.7210 11.4657 -0.0011  0.0457   0.0258   0.1178    0.0627   0.0000   437.3235       7.20420       7.16718       2.18028       1.43593      -8.83339       4.06169      -3.67204      -1.35126     -0.268469      -1.64130       2.55893      -2.12453      0.912990      0.955332     -0.131935    -0.0532285      0.241585     0.0357444    -0.0160455      0.108350     0.0431881    -0.0249190     0.0112322    0.00108250   -0.00351415  -0.000460239   0.000200408   1.32076e-05   0.000584836   6.70384e-05   3.10215e-05  -1.11550e-05   3.09682e-06   7.07220e-06   1.88880e-06       3.23320       4.10521       4.47930       4.73256       4.70205       4.58680       4.23004       3.74961       3.27457       2.68357       2.30322       1.85494       1.47154       1.09308      0.827317      0.584834      0.417345      0.290530      0.199070      0.129627     0.0845107     0.0505907     0.0307671     0.0176376     0.0100108    0.00536692    0.00292798    0.00145543   0.000737515   0.000352348   0.000163260   7.38892e-05   3.05959e-05   1.27280e-05   4.82068e-06   1.75693e-06
  23  19 3762.2712    2.0287  5.4139 10.8093 -0.0016  0.0569   0.0182   0.1535    0.0648   0.0000   444.9837       13.1110       17.3960      -7.31256      -5.09726      -8.88483       1.09680       1.17772       3.76765      -2.21763      -2.63540      -1.85938       3.31926    -0.0420385      -1.11760      0.737750     -0.118518      0.540256    -0.0547736     -0.118829    -0.0404878    -0.0227490    -0.0585997    -0.0449837   -0.00606656   -0.00279110    0.00383551  -0.000930352  -0.000304564  -0.000221178  -0.000214969   2.77355e-05  -1.62792e-05   3.30998e-05  -9.49363e-06   2.24670e-06       3.93321       5.08252       5.50448       5.69937       5.69716       5.52664       5.10308       4.58650       4.04236       3.46660       2.84141       2.31178       1.81713       1.40089       1.03484      0.745929      0.522889      0.368217      0.246078      0.160363      0.102291     0.0634322     0.0368905     0.0221215     0.0122250    0.00683985    0.00359383    0.00185945   0.000924026   0.000438935   0.000200654   8.86816e-05   3.79284e-05   1.56632e-05   6.05834e-06   2.21183e-06
  23  20 3907.4175    1.6962  7.1749 10.5072 -0.0005  0.0702   0.0140   0.1904    0.0570   0.0000   439.8816       12.4631       14.4220      -12.3776       4.94100      0.553560      -5.01967     -0.602794       1.34740      -2.80660      -1.54977       2.77114      -1.49671       2.16810     -0.634434       1.00265      0.609626      0.593789     -0.307179      0.260392     0.0271176      0.133655     0.0245986   -0.00393261    0.00243138     0.0110654   -0.00442042   0.000849707   0.000586261    0.00134471   0.000106545  -0.000167803  -7.64248e-05   3.68742e-05  -8.46715e-07  -4.58299e-06       4.86335       6.23333       6.96509       7.16437       7.19017       6.86281       6.37457       5.66551       5.06177       4.25527       3.54999       2.85025       2.24147       1.70292       1.28080      0.925090      0.652489      0.450588      0.302018      0.195778      0.126487     0.0761064     0.0468323     0.0269422     0.0152499    0.00848618    0.00442328    0.00230464    0.00113206   0.000543217   0.000252595   0.000110344   4.81988e-05   1.91918e-05   7.55536e-06   2.80008e-06
  23  21 4052.8056    1.3861 10.1014 10.3261 -0.0012  0.0935   0.0103   0.2597    0.0462   0.0000   439.9492      -1.62306       8.43295      -2.06111      -2.73725       7.70923     -0.693391      -16.5116       2.39572       4.43871       1.97195      0.884995       2.76719       2.07512      -1.11553      0.965858      0.549605     -0.577952     -0.337113      0.132862   -0.00723174     -0.170285     -0.183107     0.0190192     0.0461423    -0.0169998   -0.00479127    0.00556688    0.00434591   -0.00101225  -0.000329525   2.90670e-05   5.16750e-05  -3.40251e-05  -2.11709e-05   3.04115e-06       6.52971       8.49026       9.29437       9.67073       9.72966       9.24970       8.67491       7.74608       6.70241       5.71295       4.74871       3.80439       2.97273       2.28702       1.70032       1.24641      0.888399      0.612203      0.404384      0.262755      0.168508      0.104350     0.0630690     0.0366874     0.0205425     0.0112735    0.00588041    0.00307390    0.00150673   0.000731072   0.000334971   0.000148512   6.32680e-05   2.61711e-05   1.00398e-05   3.74580e-06
  23  22 4197.6380    1.1872 12.6668 10.2100 -0.0011  0.1196   0.0084   0.3265    0.0432   0.0000   449.3976       15.6750       9.94694      -11.7181       2.89103      -7.32620       25.0997      -1.19149       15.8980      -11.4803      -3.34812      -1.66318       5.65825      -3.60562      -2.29464       1.79996     -0.192742     -0.474849      0.933525     -0.536098     -0.233051      0.189378      0.138495    -0.0134221    -0.0494548  -0.000743732     0.0162137   -0.00427618   0.000186449  -0.000409105   0.000122025   0.000311243  -8.98814e-05   6.88679e-06   2.86062e-05   4.24385e-06       8.18167       10.7629       11.7890       12.3503       12.2863       11.7929       10.9171       9.75130       8.52791       7.28513       6.07300       4.84338       3.90405       2.87417       2.19639       1.56483       1.13717      0.760992      0.522515      0.340668      0.217277      0.134214     0.0811216     0.0473851     0.0265673     0.0145297    0.00775739    0.00397023    0.00194799   0.000956903   0.000433692   0.000198977   8.09156e-05   3.41858e-05   1.29267e-05   4.91175e-06
  23  24 4487.6043    0.7589 16.7404 10.2234 -0.0030  0.1893   0.0061   0.5105    0.0309   0.0000   450.7091      -13.6485       57.9332      -16.7958      -44.2864       4.68399       26.1078      -9.68691       24.9912      -10.2093       5.47464      -4.57164       8.55228       2.70828      -2.84810      -1.17756      -1.92496      -2.27860      0.170974      0.129214      0.595465     -0.278535      0.292350     0.0774238     0.0979084    -0.0201921   -0.00144814    0.00133686   0.000524211    0.00132800   -0.00128572  -0.000272729   2.04202e-05  -7.44431e-05  -1.03627e-06  -1.05760e-05       12.7294       16.6194       18.4399       19.0182       19.0770       18.3338       16.8884       15.3394       13.3881       11.5919       9.51940       7.63920       6.03724       4.65260       3.47624       2.55611       1.78461       1.25647      0.832078      0.549039      0.350341      0.215755      0.130939     0.0768072     0.0436849     0.0240472     0.0129427    0.00660655    0.00330992    0.00157650   0.000734203   0.000326309   0.000139158   5.70659e-05   2.19191e-05   8.09753e-06
  24   6 1826.3105    0.4038  0.4360 10.0683 -0.0128  0.0307   0.0188   0.0447    0.0496   0.0000   441.4307     -0.749288       18.9578     0.0366457      -3.10832      -2.30844     -0.949545       1.32294       1.26054      -3.26108      0.619637      0.445891     -0.499388     -0.361397     -0.276189      0.158296     -0.312303      0.286668     -0.130647     0.0325807   7.32916e-05     0.0151209    -0.0156880   -0.00980758    0.00256671   -0.00205691    0.00100138  -0.000111867   0.000222116  -0.000220632  -0.000151113   9.91730e-05  -9.66375e-06   5.16156e-06  -1.60752e-07   1.25968e-06       2.34003       3.20010       3.45946       3.70112       3.23882       3.35988       3.08563       3.38541       2.91852       2.76929       1.41980       1.29496      0.920104      0.739163      0.648222      0.594563      0.427937      0.294749      0.204971      0.140475     0.0741624     0.0429804     0.0214589     0.0129107    0.00784244    0.00559268    0.00219905    0.00100447   0.000531449   0.000298874   0.000178276   9.49544e-05   3.41635e-05   1.45574e-05   5.99593e-06   1.92211e-06
  24   8 2156.7414    0.9119  0.7391 10.2429 -0.0032  0.0209   0.0207   0.0460    0.0908   0.0000   441.5860       1.05621       17.1614       1.12931      -1.70901      -1.07383     -0.702193      -1.65657      0.393840      0.240081       2.65904      0.517173     -0.790282    -0.0999700     -0.475625      0.267941     -0.207954    -0.0786512     -0.150716    -0.0781480    -0.0314493   -0.00462230   0.000771806   0.000568467    -0.0153318   -0.00181078  -0.000872683    0.00101737   0.000322031  -0.000346200   6.88307e-05   8.16100e-05   2.85735e-05   6.37490e-06  -9.16139e-06   1.63899e-06       1.37462       1.77152       1.94250       2.05827       2.06615       2.02661       1.83759       1.64214       1.39820       1.25240       1.05126      0.801989      0.642267      0.482095      0.378971      0.286623      0.211099      0.148291     0.0954977     0.0615476     0.0400513     0.0269887     0.0157798     0.0101537    0.00607293    0.00329498    0.00184357   0.000900746   0.000488525   0.000236992   0.000114178   5.42299e-05   2.25356e-05   1.04602e-05   4.28810e-06   1.81793e-06
  24   9 2314.2578    1.2273  1.0223 10.5674 -0.0013  0.0243   0.0238   0.0567    0.1196   0.0000   438.8651       3.57307       14.4074      -2.78954     -0.632817      -1.08583       2.22438     -0.334988      0.586270     -0.374555      0.554366      0.316688      0.164930     -0.151338    -0.0445657     -0.247566     -0.238343    -0.0377719     0.0179247    -0.0139087    -0.0117747  -0.000896249    -0.0140475   -0.00276529  -0.000898512  -0.000366301  -0.000792047  -0.000452996   0.000781551   0.000260765  -0.000103847  -6.89398e-05  -3.44404e-06   1.13304e-05  -3.89142e-06   6.54789e-07       1.71329       2.19549       2.22634       2.50765       2.37666       2.57658       2.31281       2.02900       1.69655       1.37504       1.21352      0.995017      0.803597      0.603797      0.464861      0.314220      0.238119      0.163718      0.121665     0.0828341     0.0536717     0.0335377     0.0214235     0.0121486    0.00685670    0.00377860    0.00207770    0.00108588   0.000569819   0.000271091   0.000128554   5.98775e-05   2.82096e-05   1.21518e-05   4.99579e-06   1.92677e-06
  24  10 2467.0436    1.6093  1.1545 11.0830 -0.0025  0.0265   0.0305   0.0622    0.1525   0.0000   442.5335       1.12648       14.4947      0.922732      -2.86595      -4.55728       2.18595       1.10857     -0.425161     -0.717352      -1.05318     -0.586254      0.465114      0.308513     -0.365685     -0.343955    0.00462046     0.0874539     0.0335013    -0.0177863     0.0339694     0.0155275  -0.000449292     0.0107395    0.00282057   0.000803270   -0.00224573   -0.00230037  -0.000160972   0.000308140  -8.45076e-05  -5.13469e-05  -1.79609e-05  -3.92375e-06   1.03974e-06  -1.29740e-06       1.74011       2.07550       2.55348       2.54528       2.50674       2.63700       2.22019       1.99621       1.95690       1.49246       1.24477       1.11109      0.808924      0.646681      0.499629      0.341228      0.268041      0.194752      0.117621     0.0831345     0.0570766     0.0331695     0.0208815     0.0133401    0.00731615    0.00408101    0.00236092    0.00123339   0.000618551   0.000323077   0.000159724   7.58658e-05   3.19167e-05   1.43894e-05   5.42716e-06   2.32006e-06
  24  11 2617.6600    2.1518  1.0699 11.2847 -0.0071  0.0252   0.0410   0.0561    0.1891   0.0000   439.3304       2.30960       12.8997       2.67277    -0.0589345       3.62967     -0.793396      -1.05691      -2.01432      0.761317     -0.687315      0.291626     -0.202354    -0.0421032     -0.607584     -0.820813      0.202294      0.135074    -0.0970885    -0.0199734     0.0918898     0.0330919    -0.0149566     0.0111281     0.0143686    0.00543475  -0.000804275   -0.00292503  -0.000396838  -0.000320238  -0.000214803   9.26946e-05   3.01960e-05   2.91595e-06   3.23649e-06   2.80672e-06       1.95896       2.39436       2.35170       2.33915       2.52601       2.65046       2.62995       2.22294       1.71785       1.40253       1.25005       1.16934      0.936366      0.740516      0.489250      0.332734      0.231765      0.181018      0.136090     0.0968752     0.0666946     0.0419573     0.0245707     0.0141053    0.00749718    0.00400531    0.00202024    0.00106641   0.000540256   0.000265208   0.000130617   5.96687e-05   2.60843e-05   1.16663e-05   4.88271e-06   1.95537e-06
  24  12 2767.7065    2.6861  1.0163 12.0370  0.0021  0.0219   0.0500   0.0540    0.1378   0.0000   438.1655       6.94947       15.9036      0.169557      0.113664      -5.47946      -1.58717      0.763361      0.880772     -0.178658     -0.283052      0.113561     -0.208323      0.770780     -0.365173      0.172898     0.0515931    -0.0469118    -0.0636925    -0.0447226    -0.0213800   -0.00655156   -0.00656588     0.0165580    0.00484200   -0.00609169    0.00120516   0.000612992  -0.000120150  -0.000115212  -6.98207e-05   2.91778e-05   1.38847e-05   2.96846e-06   4.01819e-06  -3.36540e-06       1.52753       1.91419       2.13069       2.26074       2.29889       2.16631       1.99403       1.85086       1.59680       1.29912       1.06920      0.860090      0.711812      0.544507      0.397895      0.300415      0.218088      0.158274      0.103334     0.0689359     0.0466959     0.0288071     0.0173189     0.0107291    0.00611589    0.00345461    0.00184071    0.00102459   0.000536182   0.000262851   0.000137960   6.43740e-05   2.61522e-05   1.17616e-05   4.72385e-06   1.90427e-06
  24  13 2917.0316    3.5694  0.9122 12.3301 -0.0064  0.0198   0.0713   0.0500    0.1712   0.0000   439.3760      0.903843       13.0751       2.04772      -5.85120      -2.54366      -1.28179      -3.05567      0.104957      -2.90554       1.43792      -1.27909     0.0225809     -0.103840     -0.191537   -0.00824707      0.374790      0.161851      0.139521     -0.115769     0.0832584    0.00806871     0.0162806   -0.00533986    -0.0106721    0.00108982    0.00201421  -0.000794058   0.000614517  -8.88353e-05  -5.90426e-05   2.71786e-05  -5.55835e-05   6.16059e-06   9.47949e-06   6.14313e-07       1.35978       1.65438       1.96133       1.95647       1.99968       1.92187       1.70755       1.60020       1.41651       1.19947       1.02533      0.819516      0.658996      0.505990      0.367970      0.279413      0.200684      0.132948     0.0992517     0.0604997     0.0398662     0.0265416     0.0154828    0.00966501    0.00586213    0.00295726    0.00176445   0.000975087   0.000479181   0.000242126   0.000118713   5.49244e-05   2.49723e-05   1.04741e-05   4.42202e-06   1.75394e-06
  24  14 3065.0885    4.0470  1.0445 12.3917 -0.0060  0.0224   0.0754   0.0551    0.2196   0.0000   442.7127       4.60433       13.7728      0.815536       1.36586      -2.57759      0.753847      -2.13995    -0.0463199      -1.79734      0.641225     -0.925865      -1.12542     -0.908359     -0.134167     -0.211356     0.0633945     0.0850151      0.114329   -0.00924877    0.00175955     0.0514907    0.00620130   -0.00306777   -0.00119353   -0.00495964    0.00269027   0.000838578  -0.000248026  -0.000215089   5.35892e-05   1.07665e-05  -2.92170e-06   5.06265e-06  -2.59815e-06   3.56827e-06       1.46837       1.88407       2.07094       2.09676       2.16559       2.16433       1.90587       1.76241       1.58393       1.31858       1.10446      0.919325      0.709984      0.590148      0.408027      0.315896      0.221811      0.159802      0.109148     0.0719824     0.0483453     0.0294316     0.0192047     0.0102689    0.00679962    0.00345648    0.00203929    0.00104163   0.000551653   0.000270887   0.000131700   5.98061e-05   2.62093e-05   1.13761e-05   4.67855e-06   1.85969e-06
[truncated: 1,555,231 more chars]
