# Supplementary material for: Global-Mode Analysis of Full-Disk Data from the Michelson Doppler Imager and the Helioseismic and Magnetic Imager
Source: Sol Phys. 2018 Jan 31;293(2):29. doi: 10.1007/s11207-017-1201-5 (PMC6566312; doi:10.1007/s11207-017-1201-5)
Supplement: Supplementary file 2 — (TAR 362.4 MB) [file 11207_2017_1201_MOESM2_ESM.tar › HMI/hmiv72d.7984]

   0  14 2093.4624    0.8153  0.9532  0.8710  0.0000  0.1192   0.1106   0.4063 1000.0000   0.0000    -0.0000       0.00000       0.00000       0.00000       0.00000       0.00000       0.00000       0.00000       0.00000       0.00000       0.00000       0.00000
   0  15 2228.9174    1.0156  0.4919 10.8844  0.0000  0.0964   0.2032   0.3701    0.6172   0.0000    -0.0000       0.00000       0.00000       0.00000       0.00000       0.00000       0.00000       0.00000       0.00000       0.00000       0.00000       0.00000
   1  12 1885.0762    0.5244  0.2428  9.6893  0.0000  0.0688   0.0695   0.0851    0.1954   0.0000   478.1805       52.3288       0.00000       0.00000       0.00000       0.00000       45.9279       62.5686       0.00000       0.00000       0.00000       0.00000
   1  15 2291.9011    1.1271  0.7748 10.5270  0.0000  0.0718   0.1065   0.2655    0.4961   0.0000   259.4988      -36.6549       0.00000       0.00000       0.00000       0.00000       94.3024       47.7222       0.00000       0.00000       0.00000       0.00000
   1  17 2559.1372    1.8759  1.4070  5.7922  0.0000  0.1001   0.1422   0.3651  200.3563   0.0000   532.7497       68.9629       0.00000       0.00000       0.00000       0.00000       117.951       65.9225       0.00000       0.00000       0.00000       0.00000
   1  22 3233.3598    3.5137  1.2257 10.6046  0.0214  0.0946   0.3092   0.3844    2.2323   0.0000   250.3600       32.2715       0.00000       0.00000       0.00000       0.00000       117.869       69.6369       0.00000       0.00000       0.00000       0.00000
   1  23 3368.5629    3.3710  2.3341  8.0232  0.0000  0.1282   0.1910   0.4935   43.6025   0.0000   451.3475       201.094       0.00000       0.00000       0.00000       0.00000       160.251       95.2260       0.00000       0.00000       0.00000       0.00000
   1  24 3504.4764    2.9080  2.6041 11.1599  0.0000  0.1478   0.1669   0.5168    1.4482   0.0000   576.8054       224.063       0.00000       0.00000       0.00000       0.00000       156.812       105.646       0.00000       0.00000       0.00000       0.00000
   1  26 3776.6571    2.0938  6.4460  0.0732  0.0000  0.2712   0.0686   0.8359 1000.0000   0.0000   254.1365       254.148       0.00000       0.00000       0.00000       0.00000       314.687       196.267       0.00000       0.00000       0.00000       0.00000
   2  12 1945.7820    0.5393  0.4628  9.9818  0.0000  0.0482   0.0472   0.1292    0.1809   0.0000   433.3644      -21.8034       14.8318       8.14694       0.00000       0.00000       34.8543       29.4383       18.1524       6.19950       0.00000       0.00000
   2  13 2082.0962    0.7490  0.4345 10.0509  0.0000  0.0393   0.0725   0.1349    0.2240   0.0000   429.2310      -8.43719       11.4887      -7.40345       0.00000       0.00000       28.1191       24.0513       12.2628       4.91168       0.00000       0.00000
   2  14 2217.6101    0.9714  0.6645 10.0871  0.0000  0.0606   0.0789   0.1946    0.3897   0.0000   436.6656      -8.96328       10.7153       4.73034       0.00000       0.00000       42.4513       33.5847       23.4519       7.06312       0.00000       0.00000
   2  15 2352.1577    1.3301  0.9761  1.5716  0.0000  0.0591   0.0759   0.1825 1000.0000   0.0000   521.7799      -2.28757     0.0561528       6.86221       0.00000       0.00000       36.6114       36.4784       18.4680       9.22582       0.00000       0.00000
   2  16 2485.8801    1.7385  1.1333  3.3635  0.0000  0.0613   0.0982   0.2349 1000.0000   0.0000   528.2337       20.2000      -31.5673      -1.83099       0.00000       0.00000       46.7378       37.5359       21.0245       7.41340       0.00000       0.00000
   2  17 2619.7504    2.2559  0.8813 10.1774  0.0000  0.0584   0.1342   0.1569    1.8588   0.0000   404.0797       41.5822       39.1747       3.64956       0.00000       0.00000       47.3932       37.1855       18.7300       6.54421       0.00000       0.00000
   2  19 2889.6847    3.2491  1.0666 11.6157  0.0000  0.0662   0.1893   0.1945    1.3434   0.0000   429.4663       25.6372       4.93124     -0.590946       0.00000       0.00000       47.3007       39.5866       24.1426       8.74291       0.00000       0.00000
   2  21 3160.0896    3.7667  1.1121 12.2012  0.0000  0.0678   0.2235   0.2189    1.2801   0.0000   477.9272       80.6299      0.705444       26.6537       0.00000       0.00000       50.2983       41.2109       23.8617       8.42317       0.00000       0.00000
   2  22 3295.1164    3.6046  1.6928  5.4380  0.0000  0.0851   0.1863   0.2396  718.0703   0.0000   501.5600       88.7186       11.1872       11.2765       0.00000       0.00000       63.7043       54.9961       26.9357       11.1385       0.00000       0.00000
   2  23 3431.0110    3.0966  2.2252 11.5782  0.0000  0.1139   0.1354   0.2627    0.7321   0.0000   378.0667       64.3103       1.95816       9.02054       0.00000       0.00000       77.5221       71.4659       34.7871       16.0917       0.00000       0.00000
   2  24 3567.1452    2.6264  3.3600  9.2181  0.0173  0.1242   0.0984   0.3858    1.1283   0.0000   559.8938      -25.3765       22.6872       17.4248       0.00000       0.00000       82.8384       75.5425       43.0530       18.1046       0.00000       0.00000
   3  11 1865.2239    0.4151  0.2910 10.1786  0.0000  0.0398   0.0401   0.0917    0.1018   0.0000   418.5406       16.1272       26.1357      -8.91880    -0.0994993       1.13456       15.7890       20.8093       11.8035       12.0540       3.42254       1.58433
   3  12 2001.1665    0.6260  0.4016  9.9708  0.0000  0.0750   0.0478   0.0965    0.1664   0.0000   406.7009      -15.5124      0.295775      -2.53733      -3.50254      -1.64651       53.3694       50.3033       28.8171       11.8734       4.01352      0.986617
   3  13 2137.7137    0.8585  0.4273 10.2875  0.0000  0.0419   0.0635   0.0818    0.1914   0.0000   426.4876       66.2560       11.3805      -11.4896       4.56715       1.71861       18.3726       19.9857       15.2486       8.61148       4.27482       1.42621
   3  14 2273.3845    1.0525  0.8635 10.3165  0.0000  0.0579   0.0566   0.1309    0.3623   0.0000   440.2738       10.8963      -1.16233       2.32845      -1.53802       1.06656       28.0028       23.8157       20.6344       13.4665       5.56616       1.46672
   3  15 2407.6555    1.4737  0.8286 10.1710  0.0000  0.0554   0.0803   0.1219    0.6935   0.0000   395.6368      -8.48504       32.2276       1.00649      -3.23240     0.0372218       29.7732       26.5544       19.9885       12.0306       5.11223       1.43160
   3  19 2946.9777    3.4175  1.0960  5.3650  0.0000  0.0572   0.1636   0.1545  557.9238   0.0000   407.5190       18.7614      -67.3152      -14.0738       6.62091      -2.64013       27.3941       27.9983       20.7701       11.6567       5.67579       1.79280
   3  20 3082.4380    3.8038  1.1254  4.3892  0.0000  0.0526   0.1779   0.1563 1000.0000   0.0000   458.4017       52.8303       30.2457       19.2195      -1.04625     -0.209795       28.8923       27.8688       19.4116       10.1165       4.81295       1.44222
   3  21 3217.9034    3.8281  1.4137 11.0879  0.0000  0.0755   0.1764   0.1704    2.4881   0.0000   452.7973       40.2456       8.01337       1.71007     -0.608931     -0.585510       41.7653       42.9501       27.7503       13.6738       6.75408       2.18195
   3  22 3353.6693    3.2668  2.1701 11.5352  0.0000  0.0887   0.1150   0.2253    0.5663   0.0000   405.4248       58.5538       14.7173       22.7892       3.29276       2.50899       46.5192       47.9817       30.3636       18.6019       7.18128       2.76095
   3  23 3489.6910    2.9011  2.3611 11.2320  0.0000  0.0848   0.0977   0.2355    0.5618   0.0000   430.9668       64.1363       17.8587       2.53001      -6.70394      0.311704       41.1769       39.0417       30.5051       18.6816       8.38666       2.52077
   3  24 3626.0977    2.5213  4.0877  9.2822  0.0000  0.1127   0.0632   0.3136    1.3513   0.0000   393.7365       48.6771       23.3283       16.0615      -1.76129      0.316319       60.3045       58.1576       41.1326       22.7393       10.2706       3.12982
   4  11 1914.7021    0.4097  0.3935 10.1784  0.0000  0.0442   0.0303   0.1015    0.0974   0.0000   416.1409       15.7543       3.65491      -16.3685      -3.46316       1.17206       14.1880       18.4614       12.6371       9.58594       5.02366       2.34454
   4  12 2051.6577    0.6222  0.5206 10.3035  0.0000  0.0395   0.0394   0.1052    0.1351   0.0000   441.3904       11.9075       24.2821      -1.91767       1.08236      -4.32038       15.7667       17.6573       13.5416       8.61476       5.17349       2.12717
   4  13 2188.3141    0.9132  0.7785 10.0882  0.0000  0.0407   0.0457   0.1214    0.2920   0.0000   445.5416       14.2104      -4.98214      -4.96393       4.82905       8.01665       14.8212       15.4811       13.3403       9.21050       5.99831       2.69669
   4  14 2324.1758    1.2031  0.7150 10.6288  0.0000  0.0476   0.0624   0.1043    0.3610   0.0000   456.8196       9.50927      -10.8404       9.08585       5.72772       3.16236       16.6111       18.6315       15.3328       10.6036       6.54818       3.04676
   4  16 2593.1045    2.0651  0.9687 10.5865  0.0000  0.0499   0.0913   0.1258    1.1649   0.0000   428.6501       41.6726       14.1852       7.73548      -9.35287      -1.36234       17.6066       18.5790       15.1761       12.2599       7.63036       3.54449
   4  17 2728.5233    2.5233  0.8921 11.9722  0.0000  0.0485   0.1143   0.1283    0.4361   0.0000   437.9397     -0.907787       11.6386       17.5903      -3.09470      0.121146       17.4570       18.2555       14.4904       12.0221       7.70803       3.20537
   4  18 2864.3925    3.0722  0.9665 10.8137  0.0000  0.0534   0.1313   0.1145    1.6552   0.0000   471.5148       37.0686       30.5693       14.5343       3.77697      -1.33471       16.5389       21.5993       14.6359       11.9350       6.51173       3.34244
   4  19 3000.2921    3.8416  0.8185 11.6468  0.0000  0.0403   0.1816   0.1124    0.9249   0.0000   437.6773       35.1698       39.2468      -8.91222      -1.75829      -3.49322       16.1701       16.0439       13.1812       9.64143       5.69545       2.77707
   4  21 3271.8803    3.5494  1.7656  7.6304  0.0000  0.0607   0.1197   0.1899   36.7758   0.0000   434.6922       84.4166       46.6568      -7.65077      -3.19783     -0.999192       21.8998       22.0419       19.4691       14.5785       8.35187       4.48727
   4  22 3408.2531    3.1279  2.0849 12.0611  0.0000  0.0733   0.1056   0.2007    0.3523   0.0000   429.9446       33.0923      -18.2606      -2.36044       4.93650       5.79955       28.1648       28.1764       24.5483       17.1249       10.7824       4.95637
   4  23 3544.7875    2.8247  2.6929 10.7733  0.0000  0.0792   0.0803   0.2189    0.6280   0.0000   370.9120       99.9964       23.6544      -3.22712       7.75504      -3.65388       29.9810       31.2634       25.9819       18.4332       11.1856       5.24577
   4  24 3681.6903    2.2396  4.5571 10.6130  0.0005  0.1109   0.0521   0.3103    0.3370   0.0000   430.3039       97.4738       31.4687       17.2517       21.1846       16.1796       43.3038       44.3016       36.6161       26.7917       15.9753       7.49806
   5  11 1960.5842    0.5050  0.4551 10.0115  0.0000  0.0350   0.0300   0.0837    0.1158   0.0000   442.1429       3.64642       1.37153      -6.52768      -1.51248       1.00289       13.1639       14.6412       12.1437       8.69944       5.55899       2.93620
   5  12 2098.3653    0.7042  0.6043 10.0707  0.0000  0.0453   0.0361   0.0924    0.1573   0.0000   458.7584      -8.10896      -20.1210       13.1917      -3.12115       2.61466       12.0399       13.1988       13.2941       8.15731       6.28021       3.61804
   5  13 2235.3331    0.9962  0.8617  9.5936  0.0009  0.0416   0.0419   0.1088    0.3671   0.0000   442.0469       4.45423       9.02728      -3.55327      -1.78623     -0.474663       14.2936       15.2216       12.3705       9.95563       7.14523       4.03671
   5  14 2371.1025    1.4124  0.9301  9.9874  0.0000  0.0451   0.0564   0.1074    0.4968   0.0000   427.9884       26.0301       10.2786      -3.76533      0.994938       4.73748       14.4560       16.5999       13.5601       10.2743       6.76142       3.84743
   5  15 2506.1194    1.7392  1.0200 10.5040  0.0000  0.0495   0.0675   0.1092    0.5677   0.0000   447.5462       6.04708       6.59169      -10.5986      -10.8626      -3.99244       13.5600       15.5584       13.5314       10.9738       7.75257       4.68096
   5  16 2641.2315    2.1704  1.1247 10.8967 -0.0001  0.0479   0.0870   0.1191    0.7668   0.0000   422.8235       5.72757       20.5721       14.0474     -0.133342       4.31552       15.6706       17.7010       14.7023       11.5283       7.79746       4.58222
   5  19 3050.0436    3.9084  1.0418 11.8650  0.0000  0.0484   0.1624   0.1230    1.3757   0.0000   456.6415       29.8813     0.0921514       6.17170      -13.6218      -6.88176       13.6590       17.2566       13.4860       10.9616       7.68484       4.48090
   5  20 3186.2603    3.8849  1.1858 11.8916 -0.0082  0.0474   0.1522   0.1394    1.5942   0.0000   448.8391       40.1829      -7.88506       2.71690      -12.0695      -3.18345       14.6895       15.7020       14.0226       11.0870       8.07792       4.94231
   5  21 3322.6874    3.3866  1.7042 11.7505  0.0000  0.0614   0.1109   0.1770    0.7903   0.0000   453.8847       42.7333       36.0893       18.2158      -1.50188     -0.445438       18.0418       19.4287       18.3065       14.1456       10.2372       6.46148
   5  22 3459.6275    2.9892  2.3694 11.5500  0.0000  0.0731   0.0865   0.1968    0.5219   0.0000   468.0689       76.8635       9.54140       60.2593       12.4507      -1.36497       23.1276       26.0566       21.9929       17.6096       11.9089       7.35454
   5  23 3596.7428    2.4615  3.7803 10.7529 -0.0017  0.0946   0.0569   0.2537    0.4240   0.0000   461.3322       44.4238       7.30828     -0.350814       15.5048       12.3089       27.5681       31.8277       28.6902       22.1315       14.7269       8.72175
   6   7 1443.7083    0.1437  0.0896 10.0168  0.0000  0.0327   0.0275   0.0531    0.0504   0.0000   437.1654       17.4595      -4.93981      -2.26232       6.01940       1.17336       7.98541       10.4829       7.54129       6.04441       4.93855       2.50867
   6  10 1866.1424    0.4207  0.4154  9.9492  0.0000  0.0325   0.0247   0.0758    0.0843   0.0000   437.2038   -0.00664355       6.00134      -8.54033      0.583230     -0.306054       7.87506       8.74039       8.23560       7.49570       5.41644       3.61312
   6  11 2004.0429    0.5455  0.5398 10.0946  0.0000  0.0526   0.0280   0.0821    0.1112   0.0000   455.2222       17.0547      -4.42167      -4.46295       1.65761      -3.74762       14.1597       16.3861       19.1987       12.1924       7.21740       5.04039
   6  12 2142.4663    0.7993  0.6558  9.9763  0.0000  0.0336   0.0347   0.0798    0.1732   0.0000   437.3886      -14.9842       11.6511       1.92371       3.40138      -2.39923       8.52072       9.75813       8.68468       7.23550       5.56462       4.39081
   6  13 2279.7589    1.0929  0.8926 10.2213 -0.0005  0.0394   0.0410   0.0989    0.2546   0.0000   420.7315       17.3497       11.8816       4.18234       3.45767      -2.71341       10.5137       11.9963       11.0298       9.05191       6.69760       4.44419
   6  14 2415.5859    1.3670  1.0594  9.8790  0.0000  0.0395   0.0474   0.1120    0.4600   0.0000   445.5524       10.4043       27.5011      -11.3325      -4.94144      -3.08378       10.9582       12.9419       11.4822       9.06049       6.50206       4.14216
   6  15 2551.1098    1.9229  1.0852 10.6215 -0.0007  0.0440   0.0677   0.1032    0.5493   0.0000   430.0422       13.9968      -1.61703      -15.6736       5.77961       2.51210       12.1051       12.8850       11.7653       10.3715       7.56090       4.95628
   6  16 2687.1045    2.4647  0.9917 11.4593  0.0000  0.0396   0.0880   0.1009    0.4069   0.0000   430.9060       28.1912       28.4190      -17.3819      -4.01137      -1.02959       10.5903       12.3369       11.1558       9.24658       6.45781       4.42812
   6  17 2823.7011    3.1205  0.9666 10.4430  0.0000  0.0379   0.1088   0.0914    1.4610   0.0000   435.8273       32.6166       19.5142       9.98704       1.89760      0.769725       11.0241       11.9780       11.0853       9.24735       6.61185       4.02976
   6  19 3097.4466    3.9398  0.9884 11.8820  0.0000  0.0378   0.1392   0.1017    0.7431   0.0000   433.0833       43.0749       17.7311       25.6269       1.44214       2.80769       10.9160       11.3598       10.6412       9.01161       7.01316       4.04587
   6  20 3234.1362    3.7065  1.3839 11.7181  0.0000  0.0525   0.1186   0.1276    0.8306   0.0000   431.7770       35.4540     -0.421650      -13.7167      -3.61973      -7.19506       15.9548       19.3565       16.4550       12.9308       8.59435       5.54824
   6  21 3371.0666    3.4082  2.3741  9.5050 -0.0018  0.0608   0.0790   0.1686    3.3930   0.0000   431.8067       20.4043       31.0844       8.51780     -0.180476      -17.7618       17.3205       18.4689       17.1988       14.5898       10.5949       7.29136
   6  22 3508.4283    2.8605  3.1764 10.2248  0.0000  0.0745   0.0602   0.2073    0.7694   0.0000   411.3179       23.2543       3.44479       7.27742       8.17041       2.68089       19.1738       22.5578       21.1023       17.3259       12.5133       8.22942
   6  23 3646.1809    2.3813  4.2727  9.8292  0.0013  0.0882   0.0445   0.2518    0.5490   0.0000   440.6811       43.7348       86.9493       33.3773       4.09537      -21.7684       23.1246       26.1336       24.7430       20.1079       15.2257       9.62153
   6  24 3784.0531    2.0058  5.6775  9.9965  0.0017  0.1067   0.0348   0.3069    0.3134   0.0000   448.7031       54.5460      -4.31777       62.3976       30.7453      -7.92804       27.8241       32.5286       29.8216       25.7783       18.1186       11.5979
   6  26 4060.8756    1.3828  9.4604  9.7585  0.0000  0.1674   0.0208   0.4536    0.1552   0.0000   480.1420       114.409      -23.7305       25.8385       33.0639       10.9409       39.1960       49.6552       44.6449       37.1253       27.3431       17.7416
   7   9 1767.6979    0.3209  0.2678 10.0001  0.0000  0.0251   0.0222   0.0560    0.0628   0.0000   432.4621      -8.60068       6.77019    -0.0952782       6.05371     -0.649205       5.79362       6.55451       7.30023       5.16801       4.29023       3.35034
   7  10 1906.8477    0.4677  0.3700 10.0445  0.0000  0.0262   0.0262   0.0607    0.0787   0.0000   426.4132      -1.21158       9.84073     -0.162255      -2.57031      -1.18180       5.38590       5.89254       6.57052       5.24727       4.10448       3.22689
   7  11 2045.8270    0.6610  0.6166  9.9945  0.0000  0.0331   0.0284   0.0763    0.1262   0.0000   439.6911      0.236541       11.2034      -4.81734      -3.40195      -5.55161       7.07872       7.91124       7.89381       6.63785       5.78186       3.88819
   7  12 2184.5322    0.9456  0.7273  9.8945  0.0000  0.0316   0.0357   0.0788    0.2144   0.0000   441.2013       11.8015       6.86326      -7.95576       3.63944      -4.88705       7.01547       8.21749       8.27064       6.89017       5.11535       4.01768
   7  13 2322.2390    1.2080  0.8769 10.1663  0.0000  0.0405   0.0426   0.0839    0.2824   0.0000   438.1551      -5.94966       6.84411      -3.41066       1.31620       7.77065       8.89778       9.10908       10.0459       7.91382       6.26464       5.11279
   7  14 2458.1296    1.6100  1.2414  9.3894  0.0000  0.0393   0.0482   0.1114    0.8528   0.0000   437.8638       5.53868       6.52413       20.9451      -2.39291       6.58680       8.88776       10.5113       10.0761       8.49091       6.69743       4.66225
   7  15 2594.3613    1.9534  0.9479 10.7528  0.0000  0.0366   0.0655   0.0864    0.4142   0.0000   437.4557       11.1411      -10.5554       12.7159      -1.86848      -1.25272       8.22823       9.57746       8.89043       7.89377       6.11963       4.56335
   7  16 2731.2856    2.6789  0.9438 10.4078  0.0000  0.0335   0.0892   0.0872    0.8674   0.0000   427.2962       25.1332      -4.25379       11.5374      -6.98998       5.00300       8.08872       9.15795       8.57367       7.31338       5.71475       4.34596
   7  17 2868.4662    3.2916  0.9506 11.5554  0.0000  0.0356   0.1077   0.0865    0.4680   0.0000   435.7871      -3.06079       4.97833       14.4307      -17.6134      -9.20220       8.40440       9.50917       9.34724       7.87536       6.28190       4.22096
   7  18 3005.7903    3.8658  0.7515 12.3591  0.0000  0.0315   0.1429   0.0731    0.2973   0.0000   424.1817       20.5443       9.47002      0.972577      0.748347       4.14474       7.11294       8.31575       7.68412       6.95240       5.44804       3.85731
   7  19 3142.8795    3.8192  1.1616 12.2259  0.0000  0.0394   0.1173   0.1031    0.4247   0.0000   440.8734       12.9574       18.0152       17.3662       2.06435      -7.31504       8.92729       10.5509       10.1008       8.11978       7.12489       5.37759
   7  20 3280.1037    3.8921  1.4738  6.1585  0.0000  0.0462   0.1095   0.1118  143.2383   0.0000   439.5667       26.1641       3.29321       11.1457      0.792378       8.57192       11.9936       14.3233       13.6149       10.5600       8.14174       5.45718
   7  21 3417.6295    3.2554  2.4279 10.0168 -0.0002  0.0554   0.0696   0.1566    1.0520   0.0000   448.9497       27.0728       10.1852       13.2271       25.0814      -3.71553       12.5415       15.0832       14.2546       11.8497       9.30701       6.78326
   7  22 3555.4903    2.6955  3.6282  9.7552  0.0000  0.0760   0.0463   0.1829    0.6702   0.0000   443.4187       13.9181      -5.23184       30.8345      -17.0629      -1.51105       16.7212       20.5997       19.0371       16.4739       12.6903       9.07460
   7  23 3693.7212    2.2307  5.0068  9.3138  0.0000  0.0923   0.0338   0.2337    0.5482   0.0000   446.4820       45.2200       6.33331       18.3398      -7.90769      -1.70556       19.6336       25.2276       22.4558       19.9110       15.0989       10.8872
   7  26 4109.8356    1.3271 10.3269  9.5444  0.0000  0.1555   0.0173   0.4473    0.1402   0.0000   443.1746       5.59645      -40.8071      -11.7450       14.7953      -3.69755       34.3317       41.3881       39.6511       34.4589       26.6874       18.7779
   8   9 1806.2319    0.3377  0.2829 10.0462  0.0000  0.0240   0.0206   0.0522    0.0605   0.0000   429.3720      -2.44561       13.5330       5.74263      -2.60387       1.34175       4.66039       5.28458       5.96020       4.43662       3.98421       2.72424
   8  10 1946.0787    0.5304  0.4578  9.9530  0.0000  0.0340   0.0262   0.0740    0.0920   0.0000   437.0392      -9.58334       16.8786      -2.20287      -4.95803       5.42227       8.20029       10.3886       10.9963       7.61343       4.95643       4.50311
   8  11 2086.1407    0.7088  0.5392 10.1796  0.0000  0.0272   0.0297   0.0652    0.1064   0.0000   441.2531      -11.0509       28.0884       3.83759       9.21876       1.63761       5.37982       6.90932       6.66634       5.98660       4.47960       3.51442
   8  12 2225.1724    0.9816  0.7723 10.3784  0.0000  0.0327   0.0354   0.0837    0.1613   0.0000   435.9543       3.19642       11.5187      -1.42657     -0.665174       3.07478       6.63700       7.94541       7.74616       6.53510       5.41299       3.95462
   8  13 2362.8684    1.3039  1.0472  9.2086  0.0000  0.0347   0.0381   0.0861    0.5767   0.0000   431.0739       8.26142       9.25741     -0.794680      0.618327       1.87748       6.93640       8.11614       8.05749       7.19043       5.65106       4.33533
   8  14 2499.4842    1.6878  0.9781 11.0392  0.0000  0.0382   0.0536   0.0893    0.2613   0.0000   430.7995       4.99681       1.53682       17.1413       1.95814      -4.59231       8.40797       10.0379       9.91355       8.33288       6.40527       4.67969
   8  15 2636.2186    2.2790  0.9518 10.8801  0.0000  0.0337   0.0699   0.0789    0.4002   0.0000   421.6648       9.33879       20.3994       6.52715     -0.476443     -0.997386       7.38169       8.20043       8.34472       7.26120       5.93295       4.42164
   8  16 2773.8397    2.8847  0.8863  9.7070  0.0000  0.0288   0.0908   0.0800    1.5437   0.0000   443.1733       16.1374      0.346541      -2.60982      -9.60002       3.89307       5.70707       6.80033       6.43958       5.78331       4.76672       3.83329
   8  17 2911.6416    3.3052  0.8781 11.6570  0.0000  0.0310   0.1062   0.0787    0.4154   0.0000   439.8673       5.81703       6.59655      -2.94291       4.09512     0.0672490       6.59645       7.53954       7.55247       6.83001       5.20758       4.02479
   8  18 3049.3488    3.9488  1.1374 10.6340  0.0000  0.0351   0.1136   0.0936    1.6971   0.0000   444.9296       9.93788       7.59477       15.4753      -5.98574      -3.90355       7.30051       8.50199       8.28300       7.52724       5.77098       4.57559
   8  19 3186.9247    3.9009  1.2140 12.0235 -0.0091  0.0403   0.1102   0.0988    0.5067   0.0000   421.1562       3.47984       18.3813       13.6308      -5.14417      -5.95265       9.68324       11.8046       12.1029       10.6038       7.75967       5.44783
   8  20 3324.4990    3.6636  1.7449 11.6212  0.0000  0.0463   0.0862   0.1142    0.3619   0.0000   436.6825       24.9773       4.95249    -0.0620155     -0.694961       5.42664       9.52063       11.4948       10.8755       9.50796       7.68532       6.13542
   8  21 3462.6114    2.9715  2.5444 11.1611  0.0000  0.0570   0.0602   0.1481    0.2935   0.0000   432.5441       35.9375       8.86191       25.0997      -3.21232      -3.24261       11.1178       13.3730       12.9937       11.5930       9.28141       7.35654
   8  22 3601.1213    2.4431  3.9000 10.6883  0.0000  0.0734   0.0406   0.1964    0.2238   0.0000   429.0121       20.5471      -12.5396       9.70849       25.8428      -3.01844       13.8309       16.4545       16.3152       14.6487       11.6569       9.43430
   8  23 3739.6397    2.1192  5.3541  9.9633  0.0000  0.0889   0.0304   0.2328    0.2509   0.0000   452.0530       33.6847       28.1290       21.6552      -3.76741       10.5283       17.5234       20.6825       20.4286       18.5326       14.9913       11.1294
   8  24 3878.4527    1.7734  7.7205  9.7313  0.0012  0.1186   0.0222   0.3123    0.1748   0.0000   426.7050       75.1433      -17.2516      -9.45914       18.3269       10.0024       21.5030       27.3194       25.7515       24.1460       18.9536       14.5172
   8  25 4017.5751    1.4781  9.3680  9.6241  0.0000  0.1329   0.0182   0.3790    0.1451   0.0000   471.3254       66.2335      -8.30810       17.7851      -19.5967      -14.6866       25.9613       31.0752       30.5760       27.8079       22.0905       17.3448
   8  26 4156.7557    1.2090 11.0855  9.8450  0.0000  0.1633   0.0155   0.4769    0.0965   0.0000   377.5857       70.7486       59.2461      -28.5148      -28.4004       10.4193       30.5903       36.9384       36.3989       33.2624       27.1070       20.5476
   9   9 1843.5846    0.3811  0.4007  9.9580  0.0000  0.0727   0.0290   0.1383    0.0738   0.0000   430.0409      -1.20723       10.8559      -2.52341       1.57087       6.88114       12.3806       23.5869       23.8483       24.0704       15.0461       13.4727
   9  10 1984.2399    0.5303  0.4957 10.0256  0.0000  0.0363   0.0236   0.0626    0.0924   0.0000   436.0804     -0.662985       18.0415     -0.591663       2.95999       3.40251       9.08005       12.6366       13.6664       12.1761       8.35401       4.58811
   9  11 2125.0644    0.7722  0.7626 10.0379  0.0000  0.0301   0.0264   0.0810    0.1452   0.0000   443.2520       9.62660       13.5026      -2.46385      -1.36926       2.00604       5.81313       6.89005       6.56626       6.04423       5.24536       3.88617
   9  12 2264.5412    1.0394  0.8361 10.3209  0.0000  0.0326   0.0339   0.0769    0.1712   0.0000   427.5264       1.71434       13.9729       5.01144     -0.123769      -1.35735       5.85969       6.49519       6.87075       6.02230       5.34691       4.12888
   9  13 2402.3235    1.4244  0.8666 10.5247  0.0000  0.0321   0.0436   0.0760    0.2169   0.0000   430.1703      0.437707       4.79090      -11.9932     -0.899516      -1.63479       6.00733       6.35119       5.80599       5.70331       5.22379       4.55432
   9  14 2539.5696    1.8809  0.8843 10.9670  0.0000  0.0332   0.0566   0.0736    0.2595   0.0000   436.8095       2.81989       11.3738      -16.6826      -5.72788      -1.42835       5.23275       7.11691       6.75462       6.39374       5.01497       3.95275
   9  15 2677.0585    2.2982  1.0381 11.2143  0.0000  0.0331   0.0661   0.0894    0.3294   0.0000   438.6081       12.8478       14.0194      -1.77098      -5.70777       1.20343       6.10648       7.20041       7.64999       6.20477       5.63421       4.18247
   9  16 2815.3146    2.9316  0.8514 11.7481  0.0011  0.0292   0.0915   0.0761    0.2810   0.0000   441.1097       17.7021       19.4963       2.43789       4.16718       5.29625       5.88861       7.20351       7.03378       6.31123       5.02868       4.02460
   9  17 2953.7383    3.5453  1.0625 10.6983  0.0000  0.0307   0.1013   0.0885    1.0649   0.0000   434.4853       16.0905       12.0305       9.00479      -7.81108     -0.679698       6.06336       7.19769       7.07767       6.34553       5.42986       4.05065
   9  18 3091.7559    3.7073  1.2255 11.7844  0.0016  0.0360   0.1009   0.0976    0.5010   0.0000   443.3559       28.3112       22.5533       10.5996       2.76698       8.84716       7.08067       7.97296       7.40819       6.75660       6.12262       5.04831
   9  19 3229.6656    3.7113  1.5654 11.8229  0.0000  0.0412   0.0872   0.1097    0.3229   0.0000   428.7282       15.7533       16.2956       2.41710       8.19509      0.722335       7.36584       9.24512       8.78465       7.80136       6.81476       5.51225
   9  20 3368.0455    3.2243  2.1301 11.8034  0.0000  0.0482   0.0670   0.1368    0.2000   0.0000   435.7065       28.0022       14.5162       12.5932      -3.88396      -2.44931       8.88472       10.4680       10.8296       9.74045       7.98853       6.27088
   9  21 3506.4559    2.8643  2.9472 11.0032  0.0000  0.0613   0.0516   0.1449    0.2289   0.0000   443.9560       48.8173       34.1590       5.41709      -6.49178       18.2604       11.7995       14.9769       14.4021       12.6241       10.3917       8.12448
   9  22 3645.2946    2.2915  4.1167 10.9288  0.0000  0.0735   0.0366   0.1937    0.1494   0.0000   447.7658       35.5743      -2.38276      -1.89100       3.23523       5.30922       12.6386       15.3824       15.6488       13.7518       11.9034       9.56363
   9  23 3784.2949    2.0011  5.2814 10.4521  0.0000  0.0845   0.0283   0.2309    0.1489   0.0000   438.5554       29.6240      -8.31557      -2.10173       6.41633       6.72928       14.7990       17.7837       17.2458       16.6644       13.7302       11.2080
   9  25 4063.6231    1.3606  9.6042  9.9346  0.0000  0.1368   0.0169   0.3719    0.1040   0.0000   420.8353       7.41119       7.16248      0.910258       20.9542      -25.4558       23.6580       28.9178       28.3087       26.5623       22.7027       17.7165
   9  26 4203.0065    1.1716 11.2288  9.8856  0.0000  0.1586   0.0147   0.4604    0.0884   0.0000   484.7068       109.469       36.0584       11.1294      -15.8042       8.76177       26.7030       33.1173       32.7105       30.0706       25.7680       20.7306
   9  28 4483.3481    0.7936 16.1287  9.8491  0.0000  0.2589   0.0109   0.7130    0.0655   0.0000   506.7138       54.6205      -14.4954      -13.2137       6.45632      -33.8386       44.0044       56.1209       54.5085       49.4068       43.3383       33.7279
   9  29 4623.6373    0.6557 19.1129  9.9021  0.0000  0.3456   0.0094   0.9299    0.0516   0.0000   472.1935       27.2404      -26.1886      -15.9724       58.6153      0.131542       55.8515       71.6859       70.1551       66.1283       55.1601       43.4604
  10   7 1592.8843    0.1781  0.1116 10.0323  0.0000  0.0250   0.0189   0.0448    0.0423   0.0000   435.2450       6.69362       15.2623      -4.56218      -4.68024      -1.07566       4.46966       3.86833       3.35336       4.45518       3.26171       2.41814
  10   8 1737.7841    0.3299  0.2297 10.0825  0.0000  0.0187   0.0211   0.0478    0.0509   0.0000   439.5795       3.68133       11.1077       3.66025      0.830746      0.483433       2.70264       4.08690       3.78054       4.17704       3.43599       2.46513
  10  10 2021.3786    0.6108  0.5865 10.0938  0.0000  0.0271   0.0234   0.0639    0.0986   0.0000   446.2967       11.6806       7.51112      -3.38976       10.2675      -1.38532       4.36741       5.29272       5.42976       5.13328       4.38647       3.25721
  10  11 2162.9550    0.8598  0.6594 10.2353  0.0000  0.0277   0.0296   0.0656    0.1329   0.0000   432.8241      -6.35963       3.40006      -2.65470       5.50904     -0.870227       5.04243       5.69295       5.90288       5.34608       4.57524       3.66156
  10  12 2302.8362    1.1692  0.9555  9.9689  0.0000  0.0298   0.0334   0.0811    0.2688   0.0000   436.9149       6.04778       9.86487      -4.52073      -8.07661     -0.882507       4.67083       5.54431       5.72615       5.69912       4.65182       3.69507
  10  13 2440.8361    1.6186  0.8470 10.8424  0.0000  0.0290   0.0494   0.0749    0.2257   0.0000   431.3827     -0.619036       4.69383       15.5401      -3.99942      0.700931       5.04469       6.04712       6.51974       6.00431       5.02062       4.06538
  10  14 2578.7661    1.9822  1.0377 10.5791  0.0000  0.0324   0.0530   0.0812    0.3938   0.0000   431.8871       5.79669     -0.769931      -4.41180       5.64765      -2.47614       5.92829       6.65957       6.51302       6.14083       5.53371       4.78373
  10  15 2717.0605    2.5273  1.0325 10.6370 -0.0010  0.0301   0.0687   0.0815    0.5235   0.0000   436.3002       14.8032       18.0631       7.94921      -1.37833       2.20584       4.74506       5.41781       5.79746       5.32806       4.72052       3.82427
  10  16 2855.7832    3.1617  1.0446 10.6686  0.0000  0.0284   0.0853   0.0844    0.8081   0.0000   440.4143       12.7905       18.6578       7.72660      -8.01929       3.04893       4.68339       5.66522       5.76637       5.25376       4.50691       3.87306
  10  17 2994.6435    3.3587  1.0817 12.1550  0.0000  0.0321   0.0902   0.0860    0.2851   0.0000   437.3798       23.7466       16.0909       10.6981      -2.75260    -0.0428100       5.15806       6.07612       6.39605       5.74123       5.24091       3.94902
  10  18 3133.0536    3.8965  1.1709 12.2256  0.0000  0.0343   0.1030   0.0859    0.3919   0.0000   441.3700       32.6802       12.3314       15.8315       4.75620       8.13417       5.44604       6.43788       7.16979       6.39921       5.63287       4.32783
  10  19 3271.4988    3.6417  1.6734 11.4260  0.0000  0.0388   0.0786   0.1098    0.3899   0.0000   453.9237       32.5654       4.90676       5.50656      -7.08731      0.590248       6.54270       7.82642       7.39343       7.57920       6.10490       5.12739
  10  20 3410.2766    3.2998  2.1954 11.2264  0.0000  0.0449   0.0622   0.1191    0.2461   0.0000   447.5700       48.4309       30.9173       18.3736       4.00942      -1.21610       7.60222       9.01304       9.23459       8.54307       7.30251       5.92350
  10  21 3549.2455    2.6752  3.3052 11.0389  0.0000  0.0586   0.0428   0.1578    0.1607   0.0000   439.0402       42.1396       21.2954      -4.74007      -5.38576      -7.27331       9.51503       11.4615       11.6923       10.8490       9.42312       7.54223
  10  22 3688.5931    2.2553  4.7723 10.5105  0.0000  0.0735   0.0317   0.1944    0.1512   0.0000   431.9742       25.7482       26.6349       13.1509      -5.67375      -12.9787       12.1196       14.7662       14.6341       13.7253       11.8751       9.50219
  10  23 3828.3360    1.8871  6.4002 10.2909  0.0000  0.0903   0.0235   0.2461    0.1236   0.0000   469.6938       56.0094      -17.0361       26.1145      -4.78250      -13.3362       14.3128       17.7793       18.0012       16.9719       14.4737       11.7582
  10  24 3968.0638    1.5768  8.3080  9.9892  0.0000  0.1083   0.0182   0.3133    0.1090   0.0000   451.4984       10.0381       26.6723       20.6143       11.5713      -7.83465       16.8939       20.9008       20.4555       19.7250       17.2377       14.1358
  10  29 4669.1249    0.5843 18.6027  9.9518  0.0008  0.3379   0.0087   0.9218    0.0446   0.0000   428.2424     0.0358104       50.1654       33.7516       39.6722      -3.88164       50.5241       62.9908       64.0621       61.6254       52.3941       43.1328
  11   7 1627.1031    0.2586  0.1423  9.9688  0.0000  0.0166   0.0195   0.0350    0.0443   0.0000   433.8211      0.741755       14.2816      0.832193     -0.695817      -1.05096       1.98827       2.14099       2.79063       2.48184       2.16099       1.45063
  11   8 1772.1674    0.3444  0.3281 10.0385  0.0000  0.0219   0.0170   0.0505    0.0533   0.0000   437.0133      -9.58585       7.43614      -2.15094     -0.501106      -1.94893       3.44735       4.22126       4.85411       4.81555       3.78745       3.14816
  11   9 1915.4528    0.5106  0.3959 10.1330  0.0000  0.0215   0.0217   0.0488    0.0677   0.0000   437.9116      -5.17770       10.0693       4.64519       1.35660      -1.45062       3.20239       3.93046       3.58308       3.81888       3.05653       2.82782
  11  10 2057.9091    0.6625  0.6994  9.7726  0.0000  0.0273   0.0226   0.0753    0.1146   0.0000   431.3598       3.59395       16.2175      -1.74647      -2.52585      -2.02115       3.76648       4.64443       4.80255       4.43845       4.23283       3.48477
  11  11 2199.8540    0.8364  0.7875 10.3590  0.0000  0.0305   0.0268   0.0697    0.1291   0.0000   444.9245       3.14574       9.45480       4.71676      -6.77565      0.403501       4.43869       5.46780       5.95827       5.53990       4.88680       4.11785
  11  12 2340.0537    1.2540  0.9193 10.1596  0.0000  0.0303   0.0355   0.0770    0.2684   0.0000   442.0188      -1.97541       16.5003       6.40612      -15.7717     -0.677301       4.17445       5.08767       5.68651       5.12830       4.75763       3.73392
  11  13 2478.5586    1.7627  0.9320 10.0086  0.0000  0.0303   0.0470   0.0676    0.4679   0.0000   440.1860      -1.03380       18.0013       6.88234       3.68735       4.89124       3.86983       5.09240       5.47038       4.90275       4.48351       3.45651
  11  14 2616.9924    2.0850  1.1061 11.2367  0.0000  0.0323   0.0558   0.0828    0.2683   0.0000   438.0779       3.16441       10.5476       2.44655      0.240437      -3.68201       4.74992       5.62446       5.66052       5.67484       4.98996       4.06715
  11  15 2756.1979    2.7657  0.9317 11.4376  0.0000  0.0275   0.0761   0.0729    0.3025   0.0000   442.3034       6.50879       15.7753       1.73058      -2.68510      -4.57441       4.44320       5.35695       5.43834       4.99778       4.49535       3.47537
  11  16 2895.5016    3.3717  0.9264 12.1845  0.0000  0.0273   0.0948   0.0760    0.2239   0.0000   438.7653       13.3491       11.5749      -1.89627       2.69510       2.89814       4.64941       5.70434       5.82798       5.36788       4.55901       3.84462
  11  17 3034.7032    3.7188  1.0565 11.9835  0.0000  0.0303   0.0946   0.0758    0.3296   0.0000   438.0373       22.6579       14.0095      -2.67550      0.118097      0.121548       4.98909       5.68242       5.81482       5.54591       4.81762       4.15044
  11  18 3173.6420    3.9892  1.2608 11.3568  0.0000  0.0306   0.0938   0.0952    0.6496   0.0000   439.7046       16.6075       2.98395       3.67377      0.886497      -1.34679       4.56219       5.32665       5.60956       5.27993       4.75328       3.92187
  11  19 3312.6228    3.5622  1.6131 11.7625  0.0000  0.0378   0.0743   0.0947    0.2584   0.0000   435.3587       10.2003       12.3624       11.2113     -0.855591       3.59750       5.49744       6.87307       6.83192       6.78652       5.78894       4.79743
  11  20 3451.8163    3.0817  2.4140 11.3661  0.0000  0.0460   0.0548   0.1251    0.1743   0.0000   453.3073       20.1966       21.0195       4.54292      -3.56456      -8.74805       6.74286       7.81386       8.03228       7.74920       7.11939       5.85294
  11  21 3591.4286    2.5607  3.6568 10.6914  0.0000  0.0590   0.0379   0.1552    0.1675   0.0000   434.4384       29.4667       28.4583       12.9220      -13.8767      -6.96382       9.07950       11.1902       11.0324       11.0385       9.41104       7.71418
  11  23 3871.2719    1.7230  6.6730 10.2723  0.0000  0.0901   0.0210   0.2530    0.1088   0.0000   422.1012       45.1402       11.9425      -3.98905      -22.0589      -2.59606       12.7759       16.1835       16.2195       15.2865       14.3638       11.4285
  11  24 4011.2681    1.4760  8.4767 10.2038  0.0004  0.1094   0.0172   0.3122    0.0869   0.0000   425.7712       29.9259    -0.0258911      -12.0759      -3.24752       10.4699       15.4975       19.5617       19.6946       18.4868       16.7462       14.2000
  11  25 4151.6729    1.2437 10.3902 10.0087  0.0000  0.1341   0.0143   0.3778    0.0794   0.0000   446.5105       62.2410      -49.2129       1.95874       58.6815       20.6627       18.7883       23.4306       24.6935       22.7703       20.3560       17.0792
  12   6 1509.7055    0.1704  0.1117  9.8998  0.0000  0.0202   0.0144   0.0281    0.0380   0.0000   435.8781      -6.66279       14.9753       1.91585      -4.96941       1.71569       3.48437       4.53585       4.35815       3.76120       3.31911       2.21311
  12   7 1660.2198    0.2509  0.2155  9.9473  0.0000  0.0169   0.0165   0.0488    0.0445   0.0000   442.0438       1.52233       14.2682       5.27787      -1.81824      -1.95013       2.40332       2.77510       3.01237       2.80525       2.33936       2.68079
  12   8 1805.7590    0.3606  0.3401 10.0271  0.0000  0.0222   0.0169   0.0494    0.0543   0.0000   435.4249       3.40738       8.06109      0.437358       2.57658       7.11210       3.26301       3.67596       3.77725       3.56151       3.06590       2.39351
  12   9 1950.0048    0.5153  0.4760  9.9278  0.0000  0.0209   0.0199   0.0577    0.0738   0.0000   444.0188      -4.87313       13.0913       6.87744      -4.03048       1.19383       3.03628       3.96440       3.96808       3.90543       3.28410       2.68841
  12  10 2093.6321    0.7029  0.7005 10.1127  0.0000  0.0264   0.0226   0.0688    0.1028   0.0000   441.6239      -7.59755       15.9949       2.43461      -2.15729      -1.87941       3.27592       4.09125       4.05704       4.12056       3.64757       3.14530
  12  11 2235.8836    1.0205  0.7586 10.1729  0.0000  0.0266   0.0300   0.0647    0.1470   0.0000   434.3890      0.655230       5.75239       2.31686       4.20744      -4.20063       3.96043       5.62592       5.39272       5.63357       4.67789       3.97613
  12  12 2376.3696    1.3618  0.9257 10.5352  0.0000  0.0293   0.0366   0.0690    0.2132   0.0000   441.2206       4.90358       9.22742       7.04116       7.99945      -5.58324       3.89719       4.77662       4.55536       5.16994       4.35760       3.70245
  12  13 2515.4844    1.8518  1.0066 10.4059  0.0000  0.0281   0.0481   0.0747    0.4269   0.0000   440.5935       7.72435       7.81711      -5.73340      -2.16017       1.25765       3.79803       4.68699       4.94953       4.50557       4.19305       3.49855
  12  14 2654.6259    2.3365  1.0283 11.1875  0.0000  0.0283   0.0595   0.0802    0.3401   0.0000   442.4364       12.1430       6.13107      -1.70341      -2.52150      0.640365       3.93812       4.72682       4.92576       4.99463       4.54878       3.60381
  12  15 2794.6322    2.7801  1.0014 12.1030  0.0000  0.0285   0.0736   0.0752    0.2067   0.0000   441.2205       9.80474       13.1300       12.7533       1.34696       1.98148       4.16580       4.90482       5.00034       4.89068       4.49437       3.80237
  12  16 2934.4752    3.4940  1.0371 11.4938  0.0000  0.0291   0.0857   0.0692    0.4834   0.0000   441.4214       15.4157       9.53935       9.37169       2.53960      -1.90953       3.67505       4.68396       4.78642       4.50871       4.23935       3.62990
  12  17 3074.0272    3.6870  1.1437 12.1067  0.0000  0.0313   0.0880   0.0753    0.3145   0.0000   433.4867       11.7117       12.7093       13.7226      -1.58414       1.49829       4.55884       5.15559       5.26191       5.17175       4.47594       4.06913
  12  18 3213.4354    3.7794  1.3130 12.2319  0.0000  0.0327   0.0860   0.0867    0.2511   0.0000   435.5869       22.7965       17.9927       9.28645      -5.29315       5.08150       4.61099       5.75181       5.89535       5.65096       5.05338       4.22901
  12  19 3352.8875    3.3148  1.8370 11.8218  0.0000  0.0396   0.0643   0.1023    0.1942   0.0000   446.9979       22.8038       18.7627      0.141383     -0.275943       8.69720       5.11660       6.56233       6.30745       6.51029       5.63923       5.03471
  12  20 3492.6383    2.8919  2.9990 10.9731  0.0000  0.0511   0.0432   0.1284    0.1552   0.0000   430.5206       34.4971       13.4424      -5.00104       4.16716       2.68327       6.53820       8.60378       8.31958       8.53557       7.40167       6.35384
  12  21 3632.6395    2.3800  3.9488 10.8490  0.0000  0.0602   0.0325   0.1578    0.1208   0.0000   435.0860       18.6370      -14.2578      -9.30540       9.80845      -7.87244       8.16568       9.69780       10.0997       9.77767       8.75650       7.66036
  12  22 3772.7975    1.9713  5.3787 10.5749  0.0000  0.0755   0.0249   0.2068    0.1045   0.0000   448.2799       27.7678       11.3537       33.1939      -9.59954      -12.0608       9.39718       12.2065       12.6457       12.2642       10.5817       9.27941
  12  23 3912.9871    1.6930  7.3632 10.1600  0.0000  0.0921   0.0191   0.2536    0.1053   0.0000   470.5718       39.7268       17.1943       4.43404       3.09570       16.2006       12.4224       15.5731       16.0304       15.4227       13.7243       11.9683
  12  24 4053.6559    1.4056  9.3983 10.0286  0.0000  0.1122   0.0154   0.3256    0.0894   0.0000   450.4254       38.4675       22.0813       31.5431       6.05701      -16.4534       14.6428       18.5886       18.5232       18.6428       16.5632       14.2159
  12  26 4335.5988    0.9632 13.1290 10.0273  0.0000  0.1700   0.0116   0.5028    0.0619   0.0000   459.6250       52.5652       31.3556       6.28983       22.6261       15.7776       21.8692       26.8931       28.3094       27.7464       24.9468       21.0201
  12  27 4476.6798    0.8045 15.6976  9.9607  0.0000  0.2168   0.0097   0.6164    0.0552   0.0000   471.7632       58.9953       81.4266       5.70982       18.1999       42.1657       28.2031       35.7719       36.6359       35.7983       32.2602       28.0107
  12  28 4617.8595    0.6425 18.5644  9.9757 -0.0017  0.2935   0.0080   0.8047    0.0429   0.0000   498.9913       77.5200     -0.613313      -72.1747       18.8934      -13.5011       36.1866       46.3435       47.5797       47.6038       42.2021       35.3830
  13   7 1692.3647    0.2694  0.2467  9.9482  0.0000  0.0217   0.0150   0.0469    0.0446   0.0000   438.2046      0.414037       14.0225       2.44346     -0.960210       2.41671       2.85794       3.23318       2.37005       2.65384       2.88847       2.94818
  13   8 1838.6557    0.4091  0.3509 10.0589  0.0000  0.0178   0.0179   0.0481    0.0553   0.0000   439.0433       3.72905       11.1169      -2.02940      -1.57368     -0.352224       2.30004       2.92256       3.22662       2.98937       2.57089       2.11439
  13   9 1983.8481    0.5728  0.5680 10.1412  0.0000  0.0238   0.0194   0.0569    0.0772   0.0000   437.4607       1.04994       5.28261       2.78635     -0.277771      -2.60530       2.91684       3.44075       3.70831       3.58368       3.35930       2.83508
  13  10 2128.5184    0.8024  0.6513 10.0222  0.0000  0.0239   0.0245   0.0572    0.1088   0.0000   438.3965      -1.42084       10.7687       3.97311       2.93925       2.05991       2.90137       3.47159       3.56096       3.75588       3.42488       2.81721
  13  11 2271.1157    1.1131  0.8221 10.1768  0.0000  0.0239   0.0303   0.0660    0.1640   0.0000   441.6154       2.95170       14.3298      -1.40531      -2.56974      0.436978       2.94013       3.68643       3.90010       3.77989       3.33172       3.12165
  13  12 2411.8325    1.4000  1.0330 10.7579  0.0000  0.0290   0.0358   0.0759    0.1783   0.0000   435.4497       1.38764       13.4498       2.45099       3.49430      -1.17016       4.00281       5.16626       5.43546       5.23483       4.50777       3.79088
  13  13 2551.7578    1.8881  0.9431 11.4455  0.0000  0.0288   0.0507   0.0718    0.1919   0.0000   436.5728       3.22233       8.25401       5.12155      -4.78014       1.63522       3.76898       4.76689       4.93140       4.64579       4.25653       3.67337
  13  14 2691.7622    2.4324  1.0797  9.2809  0.0000  0.0274   0.0580   0.0735    2.1742   0.0000   429.5784       6.22977       15.2406      -5.98592      -8.35404      -4.54429       3.68195       4.62221       4.82388       4.61585       4.26347       3.57300
  13  15 2832.2457    2.9703  0.9496 11.7880  0.0000  0.0269   0.0746   0.0682    0.3260   0.0000   441.3786       18.0681       5.63294       7.18865       3.33601     -0.870450       3.51115       4.09933       4.46282       4.39373       3.92273       3.45626
  13  16 2972.6674    3.5600  0.9383 12.3810  0.0000  0.0258   0.0906   0.0729    0.2667   0.0000   440.0359       9.54815       16.9804      0.439144       1.15709       4.94722       3.34707       4.11148       4.04659       4.01049       3.77740       3.29629
  13  17 3112.6545    3.9286  1.1557 11.7215  0.0000  0.0294   0.0900   0.0720    0.4761   0.0000   440.1669       23.7939       14.1217       2.40572      -2.77331      -4.27172       3.86748       4.61505       4.62782       4.56501       4.17864       3.72447
  13  18 3252.4964    3.8743  1.4158 11.8264 -0.0010  0.0312   0.0812   0.0858    0.3152   0.0000   438.3200       29.1302       19.1009       6.86465      -4.59737      -6.98897       4.10084       4.88324       5.24144       5.05840       4.54807       3.89703
  13  19 3392.5189    3.1865  1.9470 12.1018  0.0000  0.0401   0.0591   0.1041    0.1369   0.0000   439.2614       18.2673       11.1798       9.27501      -1.63127      0.225267       4.96071       6.59199       6.60876       6.58873       5.74925       5.11907
  13  20 3532.8260    2.6994  3.0784 10.9640  0.0000  0.0493   0.0389   0.1268    0.1410   0.0000   430.2434       12.6747       16.9170       6.35827       6.72139     -0.523270       6.25294       7.81359       7.94114       8.15107       7.44740       6.57163
  13  21 3673.2975    2.2812  4.6581 10.6227 -0.0002  0.0634   0.0282   0.1670    0.1134   0.0000   424.9550       17.1668       18.7562      -7.63760      -14.4601     -0.843576       7.80566       9.96087       10.2660       9.97157       9.16654       7.95833
  13  22 3813.9193    1.9024  6.1071 10.3808  0.0000  0.0774   0.0218   0.2097    0.1043   0.0000   453.2856       43.0585       33.9486     -0.480667      -17.8068       7.28135       9.29484       11.8895       12.3591       12.0999       11.3829       9.75741
  13  23 3954.5809    1.6012  8.2293 10.1588  0.0007  0.0976   0.0171   0.2731    0.0933   0.0000   455.6945       27.7264      -7.96303       9.58608      -5.63982      -12.2200       11.4830       14.6319       15.2308       14.4373       13.6150       11.8317
  13  25 4236.8590    1.1285 12.4718 10.0026  0.0000  0.1452   0.0122   0.4282    0.0692   0.0000   447.1168       90.5409       35.2778       32.4801       37.6668       11.1056       17.4139       22.3972       23.0512       23.0414       20.9217       18.1639
  13  26 4377.9482    0.9192 14.4251 10.0060  0.0000  0.1840   0.0105   0.5257    0.0577   0.0000   480.7027       23.6649      -7.50729       73.8225     0.0319093      -20.0768       21.2427       27.3119       28.2632       28.0120       25.8009       22.2324
  14   6 1571.5754    0.1907  0.1355 10.0051  0.0000  0.0128   0.0150   0.0381    0.0358   0.0000   436.0943      -1.57569       11.8306     -0.325872     -0.817263       1.93204       1.41313       1.71266       2.06181       1.79754       1.79601       1.73757
  14   7 1723.5451    0.2794  0.2364 10.1273  0.0000  0.0166   0.0147   0.0370    0.0415   0.0000   436.9308      -2.01908       16.0101       2.84091     -0.181555      -4.24497       1.98749       2.31578       2.23697       2.15786       2.42961       1.92724
  14   8 1870.8170    0.4732  0.3401 10.0190  0.0000  0.0174   0.0196   0.0406    0.0588   0.0000   441.9943      0.681200       15.3303       1.05408      0.766418      0.283385       1.86967       2.35054       2.44389       2.59359       2.56202       2.30641
  14   9 2017.0686    0.5860  0.4928 10.2137  0.0000  0.0197   0.0200   0.0513    0.0716   0.0000   436.7550      -1.08840       9.78892      -2.80793      -3.21080      -1.17301       2.03895       2.71746       2.78954       3.04542       2.31264       2.45595
  14  10 2162.5175    0.9133  0.6712 10.0871  0.0000  0.0218   0.0258   0.0534    0.1165   0.0000   433.2234       5.80338       17.7090     -0.606795      -1.85796       1.82783       2.62199       3.20699       3.30501       3.35126       3.11465       2.78254
  14  11 2305.7223    1.2098  0.7990 10.1940  0.0000  0.0248   0.0309   0.0549    0.1657   0.0000   434.5720       4.87613       14.3600       1.04246       1.66706       6.27304       2.86190       3.64470       3.68353       3.65637       3.29598       2.97256
  14  12 2446.7869    1.5375  1.0024 10.5454  0.0000  0.0282   0.0359   0.0669    0.2102   0.0000   436.5296       7.88475       10.4813       2.53679      -3.25393      -4.21950       3.12055       3.87620       4.00865       3.86644       3.66358       3.27215
  14  13 2587.3797    2.0541  1.1155 11.2530  0.0000  0.0284   0.0479   0.0755    0.2215   0.0000   433.6935       6.85817       17.0392       3.57017      -2.89463       2.94104       3.43829       4.53218       4.56284       4.67746       4.27759       3.93217
  14  14 2728.2859    2.5478  1.0232 11.6209  0.0000  0.0294   0.0617   0.0672    0.2742   0.0000   437.9320       7.10465       13.1889       11.0398      -2.67605     -0.485304       3.26598       4.26470       4.36562       4.13255       3.90234       3.60236
  14  15 2869.3224    3.1820  1.1341 10.7574  0.0000  0.0275   0.0730   0.0771    0.9794   0.0000   430.3010       4.17178       13.3935       12.9421      0.867216      0.710415       3.33821       3.98962       4.54692       4.22505       3.98907       3.53031
  14  16 3010.3217    3.8507  0.9670 12.3843 -0.0009  0.0267   0.0951   0.0685    0.2930   0.0000   431.7535       16.3111       10.1296       6.84068       1.84345      -8.28310       3.62019       4.25612       4.63271       4.59603       3.95757       3.48100
  14  17 3150.6878    3.7877  1.1937 12.5939  0.0000  0.0299   0.0867   0.0780    0.2627   0.0000   437.2616       13.2668       21.1017     -0.393152      0.660130       1.27785       3.32434       4.30952       4.39422       4.47189       4.21990       3.71213
  14  18 3291.0540    3.5355  1.4667 12.5322  0.0000  0.0342   0.0751   0.0886    0.1973   0.0000   436.6061       20.8859       14.7068      0.443209       4.79767       2.81478       4.01518       5.11043       5.32463       5.07808       4.71596       4.14994
  14  19 3431.6153    2.9777  2.3724 11.7319  0.0000  0.0427   0.0488   0.1129    0.1436   0.0000   441.1557       21.5829       20.2871       7.78514       5.30290       2.02846       5.00965       6.25592       6.79756       6.65153       5.93326       5.35474
  14  20 3572.4505    2.5873  3.5349 10.9453 -0.0021  0.0519   0.0344   0.1378    0.1323   0.0000   431.7931       20.8980       23.5505       25.2989      -6.19739      -4.91017       6.00865       7.72259       8.03021       8.07328       7.37984       6.48091
  14  21 3713.2932    2.1414  5.1311 10.5521  0.0000  0.0669   0.0247   0.1766    0.1118   0.0000   444.5877       31.0366       19.3409       2.67676      -8.22384       9.46922       7.63100       9.77195       10.5323       10.1923       9.38616       8.37036
  14  22 3854.3789    1.8087  6.7581 10.3142  0.0000  0.0805   0.0192   0.2147    0.0954   0.0000   437.9755       26.7424       11.9255      -3.89642      -1.69156       2.21879       9.30944       11.5674       12.2624       12.4279       11.3127       10.1429
  14  23 3995.7513    1.4602  8.9022 10.2251  0.0000  0.1034   0.0152   0.2875    0.0786   0.0000   428.3557       37.4075       3.16183       3.54538       6.91958       18.4661       11.2315       14.8323       15.3075       15.2587       13.9887       12.6064
  14  24 4136.9742    1.2279 10.6063 10.2011 -0.0002  0.1244   0.0133   0.3492    0.0682   0.0000   436.7162      -6.85922      -24.8661       18.7260       8.50492      -19.0971       13.8701       17.6908       18.3391       18.4761       16.8940       15.0868
  14  25 4278.7788    1.0430 13.3748 10.0468  0.0022  0.1580   0.0110   0.4521    0.0616   0.0000   421.6936       39.3907      -7.45657       22.4009       36.2679       10.8252       17.0694       22.3321       23.4189       23.2626       21.2159       18.6427
  15   6 1600.9980    0.2073  0.1423 10.0775  0.0000  0.0168   0.0136   0.0295    0.0359   0.0000   436.7077      -1.34345       14.7661     -0.986040      -3.74490      0.322552       1.77679       1.58676       2.12731       2.46891       2.01266       1.73099
  15   8 1902.3570    0.4792  0.3854 10.0208  0.0000  0.0188   0.0183   0.0414    0.0585   0.0000   436.9975      -3.26195       12.0706       2.14255      -5.18689     -0.764426       1.86526       2.45955       2.47638       2.53501       2.54391       2.26426
  15   9 2049.6130    0.7017  0.5808  9.9828  0.0000  0.0201   0.0210   0.0523    0.0942   0.0000   442.6725     -0.499163       14.1108      0.226548      -1.80472       1.17585       2.38662       3.05406       3.17249       3.28101       2.84948       2.51880
  15  10 2195.8332    0.9391  0.7756 10.1731  0.0000  0.0243   0.0245   0.0564    0.1270   0.0000   439.3347      0.620671       13.1488       5.38584       3.55882     -0.821449       2.60012       3.17210       3.37926       3.54767       3.45903       2.89631
  15  11 2339.5195    1.2769  0.9653 10.2414  0.0000  0.0249   0.0296   0.0656    0.1787   0.0000   443.2922      0.433235       11.0563       1.63077     0.0809912       1.30332       2.64070       3.33825       3.50878       3.65071       3.36352       2.98689
  15  12 2481.0523    1.6582  1.0968 10.3296  0.0000  0.0280   0.0358   0.0657    0.2713   0.0000   431.6506       7.46007       24.9835       6.94776      -2.46112      -5.77835       2.97631       3.83290       4.04268       4.19927       3.73138       3.43647
  15  13 2622.4182    2.1614  1.0320 11.0442  0.0000  0.0253   0.0493   0.0675    0.2395   0.0000   431.2997       8.54941       12.9484       3.00841      -7.58443      -3.90662       2.71056       3.36984       3.40515       3.62702       3.43510       2.97726
  15  14 2764.2477    2.8780  0.9233 11.3311  0.0000  0.0253   0.0681   0.0632    0.3197   0.0000   441.8119       15.2016       10.9495       6.85662       6.23209       1.52810       3.20842       4.45894       4.52372       4.68319       3.89780       3.57869
  15  15 2905.9215    3.3299  0.9452 11.8783  0.0000  0.0238   0.0794   0.0660    0.3208   0.0000   439.1265       11.9416       16.2518       4.75528      -3.57058      -1.11895       2.61797       3.24705       3.25719       3.37571       3.23806       2.92183
  15  16 3047.1909    3.8853  1.0502 11.9081  0.0000  0.0259   0.0889   0.0681    0.4755   0.0000   439.8155       14.0425       17.3258       3.64033      -3.76779      0.396255       2.81483       3.56795       3.70337       3.76735       3.36228       3.03008
  15  17 3188.2147    3.8661  1.1854 12.7834  0.0000  0.0287   0.0889   0.0817    0.2589   0.0000   432.2907       20.2901       8.08699       1.94710      -3.22341      -3.94828       3.19826       3.98071       4.06603       4.16033       3.96994       3.49503
  15  18 3329.1225    3.4332  1.6585 12.4733  0.0001  0.0355   0.0665   0.0943    0.1806   0.0000   438.1106       16.9066       9.19412       14.6201       1.31801       3.21274       3.77102       4.88301       5.04660       4.92593       4.82451       4.35716
  15  19 3470.1469    2.9357  2.6492 11.4040  0.0000  0.0445   0.0446   0.1110    0.1707   0.0000   434.4389       16.2610       17.1020       12.3918       1.92190      -1.77816       4.96422       6.32867       6.45693       6.56943       6.10149       5.54884
  15  20 3611.4794    2.4738  4.0770 10.6886  0.0000  0.0570   0.0299   0.1386    0.1402   0.0000   441.1211       17.0299       21.1304      -2.46525       7.17835      -3.55039       6.07987       7.68557       8.12528       8.11573       7.63404       6.83332
  15  21 3752.8069    2.0958  5.2363 10.5562  0.0000  0.0656   0.0233   0.1761    0.1025   0.0000   436.7074       16.7629       30.4178       10.7551      -11.8958     -0.112988       6.92000       8.84825       9.02854       9.20073       8.70996       7.82203
  15  22 3894.3152    1.6886  7.4079 10.3576  0.0000  0.0847   0.0173   0.2316    0.0830   0.0000   450.4635       20.5275      -1.40265       13.0687       5.39065       5.97639       9.08488       11.4225       12.0127       12.1165       11.5191       10.3557
  15  23 4035.7897    1.4169  9.2651 10.2197  0.0004  0.1025   0.0143   0.2928    0.0739   0.0000   450.6008       18.7224       15.2966      -17.1037      -26.5056       8.75101       10.8409       13.6951       14.8504       14.5071       13.6967       12.4118
  15  24 4177.8295    1.1781 11.5300 10.1715  0.0003  0.1306   0.0124   0.3738    0.0646   0.0000   427.6365       15.8166       18.5180       34.6287       26.1640      -2.99356       13.5449       17.3878       18.1372       18.3016       17.2392       15.3456
  15  25 4319.9270    1.0022 14.4789 10.0778  0.0009  0.1688   0.0100   0.4804    0.0557   0.0000   426.0057       2.61723       6.37950      -5.96430      -7.52183       9.80132       17.1791       22.0621       23.0395       23.3439       21.5993       19.5531
  15  27 4603.6517    0.6706 18.4308  9.9985  0.0010  0.2569   0.0072   0.6928    0.0386   0.0000   410.7519       96.6525       73.8003      -9.13956      -38.8652      -13.5279       25.7193       33.3227       35.4000       36.1803       32.9567       29.3760
  16   4 1293.7332    0.0655  0.0645 10.1598  0.0000  0.0226   0.0124   0.0556    0.0304   0.0000   437.6547      -2.46558       8.21392      -5.60931      0.792004       3.12897       2.16567       2.68048       3.20019       2.55770       2.70390       2.57511
  16   5 1467.2585    0.1320  0.0854 10.0297  0.0000  0.0190   0.0120   0.0236    0.0314   0.0000   436.0713      -1.08049       16.1068      0.366841      -3.46932      -1.93164       1.29282       2.41628       1.85635       2.39497       1.88409       1.58081
  16   7 1783.2779    0.3577  0.3024 10.0234  0.0000  0.0166   0.0149   0.0359    0.0457   0.0000   438.0003     -0.103526       14.2110       1.76656      -1.38687      -2.54008       1.73764       2.15184       2.35340       2.30466       2.08225       1.90855
  16   8 1933.1440    0.5282  0.4091 10.2152  0.0000  0.0180   0.0188   0.0421    0.0554   0.0000   437.8455       4.86142       15.2314       4.83671     -0.491524      -3.22978       1.84657       2.65755       2.66281       2.87445       2.65589       2.43412
  16   9 2081.5944    0.7369  0.6624 10.0093  0.0000  0.0224   0.0210   0.0561    0.0933   0.0000   437.9860      0.470924       14.3294      -1.75708      -6.55581      0.641233       2.19198       2.72883       2.85819       2.86681       2.76831       2.39664
  16  10 2228.3942    1.0305  0.8067 10.1091  0.0000  0.0240   0.0256   0.0574    0.1476   0.0000   433.3377      -5.15405       13.6643       2.62497      -7.72885     -0.305677       2.39067       2.88598       2.85784       3.10732       2.79827       2.64939
  16  11 2372.5869    1.3778  0.9774 10.4816  0.0000  0.0251   0.0309   0.0623    0.1744   0.0000   437.3005       6.86857       4.07116       1.28156       1.44137      -1.82348       2.80324       3.37108       3.67619       3.83104       3.48721       3.15518
  16  12 2514.9419    1.8171  1.1615 10.2332  0.0000  0.0270   0.0375   0.0686    0.3258   0.0000   440.8678       6.69253       12.9340       3.83574      -4.38011      -3.19014       2.76188       3.34680       3.35116       3.58310       3.29296       3.12257
  16  13 2657.0167    2.2911  1.0553 10.6227  0.0000  0.0248   0.0486   0.0644    0.3697   0.0000   437.3248       4.56551       8.42049       7.24692       4.34433      -3.96838       2.71589       3.38263       3.61603       3.65893       3.35154       3.08548
  16  14 2799.5886    2.9017  1.0028 11.6186 -0.0008  0.0242   0.0640   0.0632    0.2530   0.0000   436.9895       10.5608       18.4142       6.55527      -4.36792       4.72039       2.46103       3.11361       3.46886       3.35134       3.16595       2.97606
  16  15 2941.9577    3.5108  0.9729 11.6191  0.0000  0.0240   0.0788   0.0618    0.4021   0.0000   438.6148       11.3295       8.54848       3.03652      0.196665       5.99315       2.55343       3.32931       3.42924       3.39733       3.05909       2.81516
  16  16 3083.6402    3.9007  1.2733 11.9514 -0.0002  0.0281   0.0806   0.0781    0.4327   0.0000   435.0060       13.6113       14.9088       7.29543      -8.44912      0.301356       2.87237       3.50542       3.87456       3.85734       3.68338       3.34999
  16  17 3225.2242    3.9448  1.3740 11.0359  0.0000  0.0298   0.0793   0.0757    0.9134   0.0000   434.8476       26.7480       9.67593       6.50970      -5.17406      -3.66870       3.16262       3.94946       4.02680       3.98567       3.81967       3.66290
  16  18 3366.5608    3.3690  1.9539 12.0352  0.0000  0.0368   0.0605   0.0968    0.2202   0.0000   437.9048       19.9324       13.6586       9.48469     0.0216126      -2.65887       3.75401       4.74205       4.84151       5.05439       4.59177       4.25699
  16  19 3508.1595    2.8895  2.6689 11.7185  0.0000  0.0436   0.0434   0.1181    0.1383   0.0000   433.8282       21.4562       11.9133       4.84225     -0.151295       2.80672       4.47876       5.82343       6.13595       6.05800       5.67796       5.04609
  16  20 3649.9275    2.3531  4.4758 10.7812  0.0000  0.0570   0.0272   0.1574    0.1154   0.0000   440.7651       17.8722       1.48778      -3.51772      -6.88448       3.37491       5.94124       7.46071       8.03812       8.00874       7.69678       6.82350
  16  21 3791.6973    1.9651  6.2427 10.3013  0.0000  0.0708   0.0194   0.1955    0.0986   0.0000   422.8981       15.0293       6.30520       8.57903      -11.2688       5.70420       6.97594       9.12542       9.46647       9.71989       9.02907       8.47738
  16  22 3933.8213    1.6083  7.5806 10.2722  0.0000  0.0846   0.0158   0.2331    0.0790   0.0000   438.8814       16.5083       8.41778       13.1465       7.81896       8.02341       8.29605       10.6030       11.3321       11.2695       10.8971       9.73744
  16  23 4075.9475    1.3679 10.0963 10.1547  0.0000  0.1079   0.0131   0.3021    0.0687   0.0000   459.2214       23.2484       13.0915      -4.14270     -0.569892      -2.55790       10.5369       13.7812       14.7835       14.6895       13.9340       12.3431
  16  24 4217.9262    1.1263 12.5697 10.1261  0.0000  0.1374   0.0111   0.3988    0.0602   0.0000   451.2401       38.8888       18.8332       1.19768       20.3241       2.45784       13.4017       17.0679       18.2158       18.1604       17.6458       15.7202
  16  25 4360.4134    0.9401 14.9201 10.0067 -0.0010  0.1709   0.0090   0.4825    0.0549   0.0000   449.2892       22.8121      -27.8482       3.67937      -2.53340      -19.7402       16.4795       21.4479       22.5042       22.7701       21.4321       19.6548
  17   4 1317.9889    0.0842  0.0576 10.1527  0.0000  0.0258   0.0204   0.0514    0.0297   0.0000   437.1263      -8.99282       13.7786      -1.80598      -3.01593       4.38465       3.29527       5.75348       2.73525       2.32262       2.67448       5.12690
  17   5 1493.4720    0.1539  0.1208 10.0812  0.0000  0.0179   0.0124   0.0373    0.0315   0.0000   438.0249      -1.78148       17.7984     0.0153175      -5.44118      -1.13717       1.64720       2.69966       2.42253       2.87153       2.28749       2.15615
  17   6 1657.0634    0.2670  0.1829 10.0578  0.0000  0.0127   0.0141   0.0285    0.0351   0.0000   436.5955      0.334598       17.7091       1.94885      -2.01262     -0.583259       1.29443       1.58240       1.70869       1.83306       1.79165       1.48222
  17   8 1963.3060    0.5471  0.5220 10.0356  0.0000  0.0195   0.0167   0.0494    0.0657   0.0000   437.1515       2.21650       12.1348       1.67008      -1.10166      0.946810       1.79781       2.18455       2.23822       2.37372       2.23312       2.10497
  17   9 2113.0021    0.8236  0.6398 10.0238  0.0000  0.0200   0.0220   0.0478    0.0983   0.0000   434.5667      0.988464       15.9467       1.91852     -0.556808      -3.23103       1.88872       2.34376       2.35954       2.54183       2.54387       2.14026
  17  10 2260.3455    1.0559  0.8592  9.9636  0.0000  0.0223   0.0243   0.0582    0.1577   0.0000   439.1329       1.24851       20.8957      -1.32177      0.961825      -1.72259       2.18165       2.70163       2.98606       2.97793       2.75952       2.59420
  17  11 2405.0175    1.4758  0.9740 10.4589  0.0000  0.0249   0.0318   0.0580    0.1974   0.0000   438.0292       6.59645       16.0617     -0.225122      -3.22056      -1.54542       2.30412       2.96461       3.05513       3.24911       3.13710       2.89072
  17  12 2548.1509    1.9048  1.1861 10.2492  0.0000  0.0264   0.0373   0.0681    0.3591   0.0000   442.4946       4.17517       7.33725       1.40483      -1.69660      -1.35751       2.61820       3.15083       3.25026       3.48924       3.29811       3.02570
  17  13 2691.1135    2.5071  1.0792 10.9268  0.0000  0.0240   0.0513   0.0651    0.3006   0.0000   435.3921       2.20813       14.9621       2.72676      -3.51578      -4.75471       2.38209       2.92700       3.00612       3.09798       3.09112       2.80652
  17  14 2834.4130    3.0285  1.0486 11.3096  0.0000  0.0244   0.0637   0.0647    0.3441   0.0000   437.1438       7.88387       4.13167       4.70226      -5.06209       2.11673       2.62156       3.56564       3.66081       3.94088       3.52980       3.08985
  17  15 2977.3351    3.7976  1.0668 10.5970  0.0000  0.0237   0.0768   0.0589    0.8956   0.0000   434.7353       6.68487       9.04040       4.10399      -1.32723      0.177513       2.36781       2.93907       3.09946       3.14979       2.96805       2.72484
  17  16 3119.5970    3.8679  1.1854 12.2017  0.0008  0.0257   0.0799   0.0714    0.3309   0.0000   439.1625       11.9797       14.5000       8.64337      -1.30483      -1.36196       2.56080       3.19688       3.46317       3.30578       3.27591       3.02785
  17  17 3261.5141    3.6560  1.4907 12.1806  0.0000  0.0307   0.0694   0.0810    0.2637   0.0000   435.8115       16.2020       12.2710       7.09786      -1.91031       4.56314       2.90800       3.75555       4.01212       4.09360       3.91708       3.56824
  17  18 3403.5524    3.2335  2.3304 11.5241  0.0000  0.0381   0.0501   0.1057    0.2471   0.0000   442.1752       29.1813       1.61799       2.89744      0.276999       1.00738       3.61163       4.58515       4.86598       4.97186       4.64767       4.33995
  17  19 3545.6804    2.6882  3.3884 10.8779  0.0000  0.0472   0.0342   0.1246    0.1867   0.0000   438.2551       20.5720       17.4574       3.92545     0.0324992      -3.68696       4.52044       5.69245       5.99669       6.26917       5.96622       5.35176
  17  20 3688.0126    2.2375  4.8144 10.6292  0.0000  0.0599   0.0242   0.1552    0.1128   0.0000   430.5657       26.9418       4.89194       10.8314       4.99852       3.05989       5.64257       7.21301       7.49697       7.83012       7.37576       6.83855
  17  21 3830.2129    1.8853  6.5069 10.2915  0.0000  0.0721   0.0182   0.1945    0.0927   0.0000   442.7421       25.2848       9.68899       3.63000      -9.47215       7.83486       6.88649       8.94769       9.43354       9.97420       9.47406       8.50472
  17  22 3972.5633    1.5365  8.5463 10.1667  0.0000  0.0875   0.0138   0.2505    0.0715   0.0000   439.6869       24.1251       6.61511       3.25280       25.1927      -10.0817       8.19635       10.2023       10.8994       11.1714       10.5516       9.95519
  17  23 4115.1840    1.2949 10.1264 10.1260  0.0000  0.1083   0.0120   0.3022    0.0648   0.0000   451.8514       2.72739       18.4145       2.51344       4.02135       11.9521       9.81383       12.7089       13.7270       13.7203       13.2189       11.9887
  17  24 4257.7052    1.0788 12.9779 10.0958  0.0000  0.1392   0.0101   0.3981    0.0561   0.0000   425.8115       18.4830       49.9845      -8.23930    0.00110498       13.1912       12.6739       16.4019       17.5357       17.5138       16.9513       15.3755
  17  25 4400.2069    0.9150 15.6468 10.0216  0.0000  0.1778   0.0083   0.4868    0.0490   0.0000   464.7788       30.0882      -11.6033       9.45538       3.99169      -41.5630       16.0322       20.6916       22.5166       22.6605       21.3880       19.7507
  17  26 4543.0856    0.7340 17.7733 10.0004 -0.0020  0.2215   0.0069   0.6029    0.0392   0.0000   469.7792       21.8795       29.2226      -14.3702       12.0200       8.36459       20.0473       26.1181       28.4971       28.0735       27.2343       24.9613
  18   4 1341.5204    0.1085  0.0607 10.1269  0.0000  0.0288   0.0156   0.0269    0.0290   0.0000   441.2073       2.27421       18.9843       5.37745       1.91989       1.36836       2.46275       4.03212       4.59276       3.67032       4.08413       3.12021
  18   6 1683.6736    0.2803  0.2264 10.0290  0.0000  0.0134   0.0132   0.0323    0.0362   0.0000   439.6480      0.379454       14.3426       1.02033      -1.68070     -0.241566       1.30946       1.54886       1.67745       1.83172       1.72860       1.49071
  18   7 1840.0175    0.4153  0.3819 10.0107  0.0000  0.0174   0.0146   0.0407    0.0490   0.0000   440.6154      -3.80093       14.0991       2.89346      -4.28164       1.50826       1.53506       2.00125       1.87747       2.01991       2.14969       1.93833
  18   8 1992.8509    0.6179  0.5109 10.0474  0.0000  0.0182   0.0183   0.0426    0.0697   0.0000   438.1580     -0.827573       13.1035      -1.07213       1.38776      0.756299       1.75720       2.03914       2.13305       2.35983       2.23662       2.07989
  18   9 2143.7101    0.8497  0.7462 10.0418  0.0000  0.0207   0.0209   0.0548    0.1042   0.0000   441.5418       1.27362       18.6522       2.28566      -2.69740       1.34684       1.88212       2.32663       2.43186       2.47907       2.49811       2.17048
  18  10 2291.6326    1.1342  0.8643 10.4413  0.0000  0.0232   0.0267   0.0600    0.1350   0.0000   438.1233       7.85592       15.5081       1.39040      -6.35652      -1.85581       2.04690       2.70308       2.71946       2.74764       2.69023       2.47860
  18  11 2436.8787    1.5589  1.1650 10.4712  0.0000  0.0270   0.0313   0.0682    0.2419   0.0000   436.4802      -2.63083       13.5173     -0.723478       5.47798      -5.59623       2.23233       3.10546       3.08288       3.15706       3.18802       2.73798
  18  12 2580.9033    2.0317  1.0955 10.7129  0.0000  0.0255   0.0403   0.0599    0.2667   0.0000   438.1046       3.48030       13.4486      0.643018     -0.323204     -0.330169       2.43166       3.15505       3.43760       3.52058       3.37142       3.24703
  18  13 2724.8019    2.6880  0.9255 11.4683  0.0000  0.0220   0.0564   0.0537    0.2120   0.0000   440.9406       8.62138       14.0738       2.58937       2.04527       6.95386       1.98022       2.52879       2.73738       2.85114       2.83738       2.51034
  18  14 2868.7547    3.3201  0.9801 11.7383  0.0000  0.0218   0.0689   0.0596    0.2391   0.0000   436.9696       10.5325       11.5163       1.74469      -5.27138      -1.54991       2.04700       2.60865       2.66653       2.80529       2.53861       2.45683
  18  15 3012.2754    3.7612  1.0856 12.0759  0.0002  0.0237   0.0755   0.0635    0.2749   0.0000   437.2168       12.0660       13.3807       3.00382      -1.78291       2.63218       2.22709       2.68919       2.92984       2.96559       2.85478       2.62067
  18  16 3155.0266    3.9451  1.2204 11.8406 -0.0038  0.0261   0.0741   0.0645    0.3587   0.0000   437.0732       12.3887       16.8745       1.12378      -3.54411       7.10754       2.50630       3.09819       3.26838       3.29963       3.12115       2.91097
  18  17 3297.5945    3.6308  1.6458 12.0091  0.0000  0.0316   0.0632   0.0805    0.2469   0.0000   441.6437       14.4137       12.0748       2.68798      -4.22108      -5.29658       2.80923       3.70681       3.70109       4.12506       3.74492       3.55642
  18  18 3440.1351    3.0645  2.5186 11.4194  0.0000  0.0384   0.0438   0.1071    0.1979   0.0000   441.3909       14.4381       20.1660       2.06720       5.31169      -2.34364       3.61883       4.52758       4.88091       4.83467       4.73197       4.40926
  18  19 3582.8287    2.5472  3.5937 11.0170  0.0000  0.0486   0.0313   0.1302    0.1439   0.0000   442.0562       24.8861       19.1894       3.92242      -5.89774      -12.1204       4.28602       5.55108       5.86520       6.03067       5.80025       5.28964
  18  20 3725.4783    2.1281  5.0708 10.5062  0.0000  0.0591   0.0222   0.1643    0.1119   0.0000   440.6217       16.8893       6.93193       16.4157      -22.0667      -13.5052       5.47625       7.10507       7.60692       7.83957       7.52312       6.83066
  18  21 3868.3516    1.8303  6.6365 10.2669 -0.0001  0.0726   0.0171   0.1918    0.0884   0.0000   426.4391       8.76307       29.5957       10.5991      -10.5172      -8.61694       6.36207       8.31606       8.77184       8.88344       8.65436       7.96271
  18  22 4011.2233    1.4696  8.8504 10.1148  0.0000  0.0899   0.0129   0.2512    0.0683   0.0000   433.9047       10.3981       14.7207       29.0596      -1.01940      -19.3603       8.01301       10.2649       10.8713       11.3963       10.7790       10.0353
  18  23 4154.0885    1.2573 11.8199 10.0286  0.0010  0.1149   0.0107   0.3401    0.0619   0.0000   427.9016       12.9090       33.6962       6.74485       5.49295       15.8559       9.97766       13.0116       13.6792       14.1614       13.3787       12.6506
  18  24 4297.0738    1.0335 13.6257 10.0785  0.0004  0.1430   0.0092   0.4098    0.0522   0.0000   418.5234       9.74162       15.8305       38.9425       45.2883       32.7329       12.4985       16.1077       17.5642       17.7776       16.8592       15.7616
  18  26 4583.4407    0.6963 18.7739 10.0245  0.0053  0.2324   0.0066   0.6304    0.0355   0.0000   461.7029       30.6571       18.9785      -55.9341      -2.69591       12.7284       19.6357       25.2605       27.8121       28.0328       26.6795       24.8237
  19   4 1364.2908    0.1130  0.0875 10.1477 -0.0023  0.0176   0.0113   0.0278    0.0286   0.0000   436.2751      0.125378       18.0579      -1.96315      -1.97690      0.407022       1.66224       1.79640       1.91708       1.80825       1.75094       1.85282
  19   6 1709.3558    0.3140  0.2206 10.0429  0.0000  0.0125   0.0142   0.0300    0.0363   0.0000   436.0954      -3.52527       15.3414     -0.704157      -3.26497       2.54768      0.970509       1.41726       1.32439       1.62081       1.48169       1.45620
  19   7 1867.2970    0.4410  0.3936 10.0687  0.0000  0.0159   0.0153   0.0438    0.0491   0.0000   439.5578      0.248982       14.1767       2.48690      0.475868      -1.87931       1.36061       1.71399       1.78833       1.89124       1.67346       1.88675
  19   8 2021.7622    0.6518  0.5622 10.0572  0.0000  0.0199   0.0178   0.0433    0.0782   0.0000   439.5715       2.22670       15.4690       1.40122      -3.87073     -0.911333       1.59438       2.07731       2.30849       2.30678       2.16338       2.05276
  19   9 2173.7927    0.8586  0.9032 10.1506  0.0000  0.0239   0.0192   0.0592    0.1113   0.0000   440.4104      0.243888       13.0289     -0.749171       1.29757      -2.45658       2.13010       2.87718       3.09697       3.07733       2.91691       2.62018
  19  10 2322.3230    1.2399  0.9162 10.4765  0.0000  0.0222   0.0263   0.0562    0.1330   0.0000   442.9058       4.41872       12.7259       3.40289       2.61609       2.29521       1.98431       2.46520       2.73275       2.79888       2.73058       2.54092
  19  11 2468.1856    1.6976  1.0005 10.7283  0.0000  0.0235   0.0354   0.0612    0.1928   0.0000   434.1100       3.33103       12.8429      0.123631      -1.38744       2.32863       2.03331       2.45469       2.89109       2.80338       2.72218       2.65546
  19  12 2613.0990    2.1893  1.0638 10.8905  0.0000  0.0243   0.0437   0.0597    0.2832   0.0000   435.5270       6.04020       9.61646      0.613521      -3.58673      -1.94842       2.08881       2.69302       2.79237       2.82739       2.88733       2.61987
  19  13 2758.0418    2.7814  1.0655 11.4032  0.0000  0.0221   0.0554   0.0648    0.2399   0.0000   437.4949       7.68609       17.3793       3.94777       2.11692       3.94610       2.00534       2.59854       2.82151       3.00405       2.82146       2.60483
  19  14 2902.6358    3.2929  1.0534 11.8367  0.0000  0.0237   0.0647   0.0598    0.2520   0.0000   437.4681       10.4817       9.78158       1.81416      0.660897       2.94532       2.06218       2.70947       2.97153       2.99296       2.88663       2.74154
  19  15 3046.6910    3.8430  1.2073 11.6506  0.0000  0.0254   0.0716   0.0643    0.3994   0.0000   438.6517       10.7251       7.56343       3.89318      -5.84443      -1.67331       2.38959       3.10075       3.24288       3.28671       3.12801       2.99651
  19  16 3190.0420    3.8255  1.4499 12.2236  0.0000  0.0284   0.0658   0.0723    0.1900   0.0000   440.1746       18.2642       11.2539       5.38133      -1.14804      -4.05039       2.46804       3.04803       3.31798       3.32579       3.26089       3.09908
  19  17 3333.0922    3.6134  1.9802 11.0866  0.0000  0.0314   0.0528   0.0863    0.2899   0.0000   442.1609       15.2640       11.8923       6.72085      -1.13690      -1.13577       2.86771       3.62790       3.85619       3.95076       3.85560       3.52414
  19  18 3476.4680    2.9489  2.7727 11.3764  0.0000  0.0417   0.0378   0.1037    0.1474   0.0000   440.4047       19.4487       16.1991       2.27848      -3.89963      -2.61378       3.50451       4.53453       4.78396       5.00166       4.77214       4.57932
  19  19 3619.4597    2.4453  3.9917 10.9275  0.0008  0.0499   0.0273   0.1370    0.1197   0.0000   442.9691       27.2332       7.10407      -2.38987       1.54386       6.08836       4.36716       5.68219       6.05537       6.21934       5.96419       5.49944
  19  20 3762.6620    2.0785  5.7051 10.4930  0.0000  0.0631   0.0199   0.1713    0.0967   0.0000   449.3744       14.3053      -5.45558       15.3060       3.52277      -4.45173       5.38917       7.01415       7.51474       7.75080       7.37453       7.21290
  19  21 3906.1020    1.6880  7.5168 10.2233 -0.0007  0.0767   0.0147   0.2139    0.0749   0.0000   442.8358       26.6057       11.8468       15.5079      -9.26029      -7.02198       6.47153       8.42209       9.08214       9.20394       9.06059       8.28437
  19  22 4049.4299    1.3910  9.4044 10.1289  0.0000  0.0949   0.0120   0.2643    0.0639   0.0000   438.2869       20.0947       15.2752       21.6912       5.52085       6.07630       7.93324       10.4651       11.3101       11.4135       11.0104       10.1555
  19  23 4192.7229    1.1738 11.4960 10.0807 -0.0011  0.1143   0.0102   0.3318    0.0577   0.0000   450.9980       23.3843      -7.33601       11.7517      0.207683      -14.9429       9.60559       12.4718       13.4094       13.8171       13.2019       12.3313
  19  24 4336.2289    1.0118 13.9751 10.0630  0.0001  0.1447   0.0087   0.4120    0.0500   0.0000   428.9539       53.7491       26.4468       14.8418       42.1220       14.4470       11.8452       15.6440       16.5387       17.0832       16.7305       15.4446
  19  25 4479.3452    0.7478 15.7253 10.1814 -0.0007  0.1945   0.0073   0.5281    0.0385   0.0000   432.3311       63.5603       44.4016       2.21187      -28.5860      -2.76133       15.6324       20.3940       22.5886       22.4016       21.9433       20.2393
  20   4 1386.4841    0.1303  0.0601 10.0956  0.0000  0.0131   0.0134   0.0181    0.0275   0.0000   442.5770      -1.29127       21.2618      -2.44713    -0.0581087      -3.68184       1.04721       1.32353       1.60138       1.44739       1.83640       1.21894
  20   6 1734.1818    0.3040  0.3595  9.9640  0.0000  0.0165   0.0113   0.0423    0.0394   0.0000   441.4981    -0.0291604       15.2695      0.901311       1.46728      -1.11988       1.30566       1.65845       1.81807       2.02975       1.91664       1.83993
  20   7 1893.8722    0.4670  0.4729  9.9984  0.0000  0.0177   0.0144   0.0438    0.0525   0.0000   438.9476     -0.179212       16.7185       3.42385     -0.944123       2.93505       1.37823       1.69529       1.88417       1.97424       1.91808       1.80862
  20   8 2050.0629    0.6695  0.5935 10.1185  0.0000  0.0196   0.0176   0.0461    0.0741   0.0000   438.1501       1.77639       14.7310       2.53490       2.35315       1.72467       1.47433       1.92865       2.14479       1.93349       2.22785       2.07732
  20   9 2203.1652    0.9513  0.7814 10.2874  0.0000  0.0214   0.0220   0.0509    0.1104   0.0000   439.6486      0.684004       17.8997      0.914738      -3.16347      -1.72782       1.67624       2.13161       2.37950       2.48312       2.36758       2.20685
  20  10 2352.4554    1.2928  0.9647 10.3650  0.0000  0.0229   0.0263   0.0567    0.1609   0.0000   439.9468       2.49914       17.9307       1.77567      -2.99136     -0.970601       1.75914       2.38579       2.40058       2.62908       2.64161       2.49345
  20  11 2498.9795    1.7677  1.0880 10.6021  0.0000  0.0234   0.0339   0.0588    0.2310   0.0000   439.3680       7.59056       12.9647     0.0593566     -0.454199      0.263059       1.92426       2.52522       2.63288       2.71872       2.75863       2.48113
  20  12 2644.8992    2.3418  1.0585 11.2905  0.0000  0.0238   0.0451   0.0572    0.2114   0.0000   437.7479       10.1547       13.2825      -2.11072     -0.964297       1.78726       1.87496       2.44400       2.53064       2.67118       2.54742       2.37219
  20  13 2790.8162    2.9023  0.9845 11.7765  0.0000  0.0216   0.0572   0.0557    0.1937   0.0000   435.2806       7.84108       16.0095       6.28051     -0.618916      -2.59189       1.83163       2.33074       2.43649       2.46186       2.50744       2.32792
  20  14 2936.0670    3.6658  1.0183 11.1844  0.0000  0.0211   0.0697   0.0545    0.4377   0.0000   439.4143       6.80700       12.9454     -0.152487      -2.53813      -1.40154       1.83255       2.25893       2.46768       2.52276       2.46216       2.24620
  20  15 3080.6123    3.9351  1.0836 12.2099  0.0000  0.0224   0.0753   0.0603    0.2490   0.0000   438.4840       13.3002       6.79980       2.43399       2.37244      -3.12394       1.88989       2.37979       2.60545       2.62412       2.45697       2.33766
  20  16 3224.5922    3.8739  1.5732 11.9509  0.0000  0.0278   0.0620   0.0722    0.1908   0.0000   438.2954       16.0339       9.24187       10.6374      -3.84602      -1.53558       2.37773       3.04704       3.32998       3.44562       3.16851       2.98462
  20  17 3368.2320    3.3583  1.9423 11.9076  0.0000  0.0327   0.0496   0.0829    0.1356   0.0000   442.0668       15.9716       8.42856       3.21276      -5.22212      -3.70138       2.63721       3.54406       3.75037       4.02834       3.93453       3.60026
  20  18 3512.0091    2.8117  3.0126 11.4296  0.0000  0.0430   0.0348   0.1063    0.1224   0.0000   433.5409       20.2966       19.1399       14.4117      -2.54185       2.71144       3.61284       4.57524       4.93491       5.12618       5.04332       4.81174
  20  19 3655.7811    2.3447  4.4892 10.7456  0.0000  0.0526   0.0238   0.1411    0.1064   0.0000   430.4709       17.2743       20.3842       10.3863      -5.51388       3.68044       4.16268       5.47708       5.77827       6.12152       5.94226       5.51358
  20  20 3799.5647    1.9669  6.1184 10.4461  0.0000  0.0651   0.0178   0.1727    0.0823   0.0000   437.1287       15.6111       23.8105       9.12888      -5.87459     -0.914940       5.35946       6.82645       7.53770       7.64380       7.56959       7.22269
  20  21 3943.3122    1.6549  8.1946 10.1778  0.0000  0.0801   0.0137   0.2182    0.0700   0.0000   434.7708       22.8261       9.24577       10.0667       2.03775     -0.968739       6.45182       8.17505       8.99835       9.35976       8.94059       8.61401
  20  24 4374.6292    0.9533 14.7241 10.0321  0.0012  0.1526   0.0077   0.4264    0.0455   0.0000   453.8156       5.83746       20.1660       34.2224       4.69573      -12.1824       11.6593       15.1502       16.8211       16.8910       16.7284       15.7399
  20  25 4518.2341    0.7872 17.9857 10.0476  0.0023  0.2015   0.0067   0.5412    0.0364   0.0000   453.8016      -7.09346       35.6557       19.2506       7.82805      -1.92484       15.5015       20.2562       22.0840       22.6973       22.2174       21.0272
  21   4 1408.0840    0.0961  0.0770 10.1365  0.0000  0.0175   0.0104   0.0223    0.0269   0.0000   441.5685      0.670952       16.1990       2.96963      0.746770      -3.37071       1.39641       1.60590       1.51445       1.78937       1.74121       1.60506
  21   5 1589.2933    0.2246  0.1515 10.0803  0.0000  0.0124   0.0121   0.0258    0.0305   0.0000   441.4490      0.556239       19.8605      0.973792      -2.58923      0.441119       1.14207       1.61008       1.69872       1.61516       1.46431       1.41896
  21   6 1758.2524    0.3563  0.2764 10.0771  0.0000  0.0138   0.0134   0.0302    0.0379   0.0000   440.2016     -0.566080       16.3396      0.364437      -1.68303       1.18420      0.965241       1.43319       1.43864       1.57362       1.56088       1.42074
  21   7 1919.8227    0.5358  0.5086  9.9842  0.0000  0.0176   0.0150   0.0403    0.0569   0.0000   439.3879     0.0705846       16.8356    -0.0480501      -4.93381      0.470656       1.35097       1.67262       1.80586       1.92703       1.86044       1.76095
  21   8 2077.7352    0.7250  0.5989 10.2324  0.0000  0.0184   0.0187   0.0457    0.0726   0.0000   439.8824      0.166400       12.2674      0.700907      -1.40858       1.42165       1.38422       1.90168       2.03066       2.10347       2.01566       2.05462
  21   9 2231.8951    0.9986  0.9919  9.9532  0.0000  0.0234   0.0201   0.0596    0.1550   0.0000   440.1881       2.51376       15.2889       1.08510      -1.65079      0.259731       1.73950       2.37070       2.59689       2.57675       2.58544       2.44727
  21  10 2381.9789    1.4076  1.0103 10.7371  0.0000  0.0229   0.0280   0.0590    0.1418   0.0000   436.9464       1.65180       12.3614      0.839212      -1.01502     -0.477082       1.66647       2.14698       2.31469       2.43857       2.35784       2.15978
  21  11 2529.3492    1.8500  1.1834 10.8281  0.0000  0.0237   0.0344   0.0638    0.2103   0.0000   439.4103      0.267311       12.3492       1.00805       3.29531      -2.46783       1.95836       2.51331       2.68584       2.83366       2.62706       2.49251
  21  12 2676.2645    2.5264  1.1372  9.9503  0.0000  0.0231   0.0450   0.0567    0.6904   0.0000   435.6291       10.4021       9.45947       1.97319      -3.34751      -2.61696       1.89595       2.36887       2.38265       2.54300       2.59870       2.58706
  21  13 2822.9900    3.1745  1.0495 10.9942  0.0000  0.0217   0.0584   0.0539    0.4353   0.0000   441.2356       6.62474       12.7502       2.92592      -2.46686    -0.0120856       1.72756       2.16391       2.30838       2.40089       2.34037       2.23460
  21  14 2969.0329    3.6753  0.9884 12.2801  0.0000  0.0211   0.0714   0.0541    0.2003   0.0000   440.0656       6.25693       17.0552     -0.494177      -1.56489     -0.897478       1.78484       2.28577       2.47408       2.69968       2.63532       2.30409
  21  15 3114.1438    3.9269  1.2540 12.1611  0.0011  0.0248   0.0687   0.0627    0.2487   0.0000   435.5022       10.1418       13.1850       3.98592      -6.31573      0.394317       1.86355       2.31652       2.60070       2.69734       2.67794       2.50639
  21  16 3258.6915    3.7799  1.5997 12.1526  0.0000  0.0284   0.0586   0.0724    0.1636   0.0000   435.3458       13.3901       10.5136       8.59851      -1.10037      -1.31619       2.21115       2.85520       3.06453       3.20885       3.06880       2.98628
  21  17 3402.9948    3.2708  2.3231 11.4549  0.0000  0.0337   0.0416   0.0866    0.1270   0.0000   438.1099       16.1194       9.50888       2.93545     -0.401097       7.63933       2.65059       3.36322       3.74033       3.87484       3.84214       3.55546
  21  18 3547.3310    2.7545  3.3526 11.0557  0.0000  0.0418   0.0306   0.1109    0.1136   0.0000   433.8491       17.9369       26.2876       12.6428      -1.01175      -1.20521       3.35078       4.22596       4.64102       4.75169       4.60531       4.31441
  21  19 3691.7284    2.2306  4.5885 10.7685  0.0000  0.0525   0.0222   0.1416    0.0945   0.0000   448.0694       25.5442       16.4980       3.03882       5.90756      -5.78216       4.02981       5.22038       5.67503       5.79285       5.70834       5.51055
  21  20 3835.8881    1.8726  6.7451 10.3115  0.0004  0.0670   0.0158   0.1860    0.0780   0.0000   449.3254       20.3472       27.8033       9.92513      -10.9623       4.29059       5.02028       6.69515       7.15691       7.39796       7.27123       6.87156
  21  21 3980.1236    1.5520  8.9496 10.1811  0.0000  0.0845   0.0122   0.2344    0.0614   0.0000   437.6743       28.6884       19.0295       19.0886       25.3474       9.52446       6.50520       8.58185       9.04409       9.44413       9.41438       8.74751
  21  22 4124.3785    1.2756 10.5982 10.1712  0.0000  0.1036   0.0103   0.2843    0.0535   0.0000   432.7950       27.9827       21.4305      -20.4750      -16.2193       14.6750       7.78831       10.2247       11.0852       11.3551       11.2711       10.5383
  21  23 4268.5802    1.0963 13.3691 10.0130  0.0008  0.1283   0.0083   0.3656    0.0505   0.0000   433.3454       27.1927      -2.01854       24.3706      -18.0801      -12.1961       9.67415       12.7690       13.6791       14.2770       13.9282       13.0944
  21  25 4556.7582    0.7215 18.1941 10.0570 -0.0017  0.2116   0.0062   0.5653    0.0339   0.0000   434.5977       49.9088      -21.9131       49.7612       10.9741      -14.4158       15.2739       20.3072       22.1254       22.7326       22.2177       21.1772
  22   3 1233.1635    0.0713  0.0433 10.2099  0.0000  0.0245   0.0122   0.0300    0.0255   0.0000   437.9011      0.895658       19.4921       3.99262      -3.67720       5.12416       1.65698       1.98216       2.98388       2.23269       2.36303       2.02535
  22   5 1611.3500    0.2411  0.1780 10.0199  0.0000  0.0127   0.0119   0.0263    0.0310   0.0000   439.2116      0.523969       16.3290     -0.328719      -2.66586      0.439783       1.09470       1.45413       1.57131       1.43402       1.36761       1.29185
  22   6 1781.5558    0.3925  0.3004 10.0513  0.0000  0.0135   0.0139   0.0306    0.0384   0.0000   438.9159     0.0875933       17.5613       1.00941      -2.92791       1.21827      0.969685       1.22413       1.47122       1.41846       1.50004       1.32923
  22   7 1945.0597    0.5827  0.4465 10.0767  0.0000  0.0155   0.0164   0.0355    0.0559   0.0000   438.6668       2.11569       17.4524       7.26072     -0.530938    -0.0890207       1.16267       1.45257       1.73047       1.76367       1.78906       1.73535
  22   8 2104.7778    0.7610  0.7067 10.2179  0.0000  0.0187   0.0176   0.0488    0.0780   0.0000   438.2618      -1.12688       13.6568       2.25890      -3.23319       2.21909       1.39607       1.73298       1.94545       1.92861       1.98935       1.89044
  22   9 2259.9833    1.0491  0.9145 10.3876  0.0000  0.0217   0.0216   0.0557    0.1170   0.0000   439.4004       5.56455       14.2924       1.94613     -0.316647    -0.0787004       1.71428       2.24677       2.35040       2.40226       2.38998       2.29205
  22  10 2410.8921    1.5301  0.9821 10.6427  0.0000  0.0216   0.0298   0.0565    0.1819   0.0000   437.6065       2.01293       16.1129     0.0144200     -0.360203     -0.979194       1.56559       2.03431       2.26514       2.34425       2.32634       2.16608
  22  11 2559.2680    2.0019  1.0710 11.2579  0.0000  0.0226   0.0374   0.0562    0.1567   0.0000   438.4952       2.02093       15.3424       3.23933     -0.320307      0.805995       1.72913       2.17799       2.39688       2.47516       2.49737       2.32934
  22  12 2707.1462    2.5800  1.0473 11.1831  0.0000  0.0207   0.0485   0.0565    0.2524   0.0000   437.8162       1.45912       14.8618       2.78494     -0.837227       3.30913       1.60969       1.98872       2.15248       2.29755       2.37712       2.19123
  22  13 2854.8796    3.3059  0.9569 11.7885  0.0000  0.0203   0.0626   0.0509    0.2223   0.0000   438.5952       8.05007       13.3033       6.33670      -6.41467       2.28635       1.56424       1.93014       2.14830       2.25229       2.25420       2.16292
  22  14 3001.5646    3.7453  1.0067 12.0155  0.0000  0.0204   0.0705   0.0523    0.2457   0.0000   437.6156       11.1264       14.0850       3.40422    -0.0305512       1.70879       1.57756       1.98790       2.15362       2.26863       2.30744       2.08778
  22  15 3147.2031    4.0211  1.2442 12.2308  0.0000  0.0232   0.0703   0.0640    0.2363   0.0000   442.4528       13.3435       13.4900       8.32044      -6.13659      -4.81888       1.89747       2.39072       2.60804       2.77419       2.67568       2.50337
  22  16 3292.4037    3.7473  1.7057 11.6126  0.0000  0.0273   0.0538   0.0723    0.1944   0.0000   442.5754       12.0541       12.5877       4.19010     -0.898894     -0.879015       2.02794       2.62930       2.82327       2.89498       2.91305       2.86105
  22  17 3437.4576    3.0923  2.4987 11.5349  0.0000  0.0347   0.0377   0.0911    0.1043   0.0000   441.2038       16.8135       8.40354       5.91251      -3.94631      -8.67622       2.66411       3.40249       3.60247       3.82739       3.88628       3.60836
  22  18 3582.3480    2.5633  3.6497 11.1636  0.0000  0.0433   0.0273   0.1174    0.0864   0.0000   445.4043       20.1652       14.9366       4.17751      -4.28240      0.778620       3.20657       4.17657       4.56309       4.75237       4.68176       4.44816
  22  19 3727.0057    2.1522  5.3347 10.6479  0.0000  0.0545   0.0196   0.1535    0.0816   0.0000   442.8288       25.0140       20.6697       7.98921      -3.14281      -5.58292       4.05361       5.13719       5.62255       5.84476       5.77311       5.56502
  22  20 3871.8835    1.7866  7.0124 10.3702  0.0000  0.0674   0.0148   0.1900    0.0697   0.0000   447.0393       21.5039       14.8762     -0.686066      -18.3358       11.0381       5.03696       6.43126       7.06618       7.41693       7.28596       6.92339
  22  21 4016.6307    1.4788  9.2108 10.2397  0.0000  0.0868   0.0116   0.2442    0.0565   0.0000   443.2657       22.9123       19.6126       20.7468       3.18213      -1.30973       6.28983       8.48411       9.00503       9.40684       9.26050       8.84314
  22  22 4161.3793    1.2407 11.7806 10.1666  0.0001  0.1093   0.0094   0.3121    0.0497   0.0000   443.9532       15.2749       24.1045      -6.07819       17.7810      -6.02177       7.87650       10.2276       11.2520       11.7363       11.6147       10.8369
  22  23 4306.1883    1.0201 14.1726 10.0801 -0.0004  0.1373   0.0076   0.3862    0.0443   0.0000   445.9448      -2.30044       15.4820       9.30493      -14.8994       16.2531       9.76946       12.8431       14.1048       14.4884       14.4025       13.5747
  22  24 4450.4467    0.8173 16.1724 10.1027 -0.0007  0.1738   0.0065   0.4807    0.0374   0.0000   419.7203       32.9675       17.9689       23.0813      -9.67333      -3.44016       12.1554       15.7648       17.5270       18.3003       17.7291       16.7769
  23   3 1252.2439    0.0707  0.0404 10.2018  0.0000  0.0166   0.0123   0.0205    0.0251   0.0000   445.7265      -7.88447       31.4707      -11.7516       9.93295      -8.66970       1.47860       1.86317       2.07078       1.94409       1.94082       1.67496
  23   4 1449.7010    0.1419  0.1100 10.0656  0.0000  0.0146   0.0108   0.0303    0.0266   0.0000   439.9224      0.561475       20.2507     -0.265937      -1.85052      0.477083       1.40714       2.05739       2.01919       2.01486       2.07515       1.62426
  23   5 1632.8010    0.2438  0.1658 10.0627  0.0000  0.0106   0.0118   0.0241    0.0297   0.0000   439.7239      -1.13001       21.6880      -2.09590      -2.89697     -0.206128      0.713680      0.913992       1.13938       1.04295       1.11040       1.03071
  23   6 1804.2309    0.3967  0.3057 10.0689  0.0000  0.0137   0.0136   0.0296    0.0401   0.0000   439.9412      -2.25415       18.1363     -0.978965     -0.775723      -2.43150      0.967244       1.27824       1.48757       1.60204       1.57304       1.45064
  23   7 1969.6370    0.5743  0.5985 10.0915  0.0000  0.0189   0.0145   0.0438    0.0604   0.0000   437.6105      0.729202       16.5863       5.20986      -3.38525       1.41162       1.27283       1.81833       1.84211       2.00218       1.91635       1.77708
  23   8 2131.1189    0.8333  0.7523 10.2496  0.0000  0.0187   0.0188   0.0514    0.0817   0.0000   439.8938       1.04744       18.0177       3.36040      -1.68185       1.65985       1.31604       1.67161       1.81262       1.95257       1.97227       1.85269
  23   9 2287.5143    1.1726  1.0086 10.1461  0.0000  0.0217   0.0221   0.0543    0.1540   0.0000   439.8795       2.71688       17.5416       3.54136      -1.05403       1.62357       1.60510       2.07230       2.16784       2.27752       2.25649       2.21944
  23  10 2439.2115    1.6193  1.1493 10.4261  0.0000  0.0228   0.0285   0.0586    0.2188   0.0000   436.8061       3.18403       16.2671       3.85509      -2.98599      0.289182       1.69617       2.13789       2.34999       2.53192       2.43429       2.34329
  23  11 2588.6927    2.1096  1.1334 10.6823  0.0000  0.0214   0.0368   0.0591    0.2414   0.0000   437.3415       5.26415       17.7761       3.67364     -0.174917      -2.02265       1.63303       2.12696       2.32903       2.50450       2.43272       2.31810
  23  12 2737.6962    2.7006  1.0358 11.5209  0.0000  0.0202   0.0498   0.0581    0.2004   0.0000   440.4825       7.88861       20.5603    -0.0581620      -1.13903       2.28473       1.43508       1.85302       2.01620       2.07956       2.00640       1.93493
  23  13 2886.1981    3.3087  1.0542 11.9194  0.0000  0.0212   0.0603   0.0551    0.2199   0.0000   439.8943       5.57853       13.1825       5.40429      -3.31137     -0.240150       1.50078       1.86907       2.08655       2.20119       2.10636       2.04182
  23  14 3033.5901    3.9034  1.1106 11.7828  0.0000  0.0208   0.0694   0.0574    0.3109   0.0000   438.1268       10.2595       18.3453       1.65832      -2.71273       4.72522       1.47532       1.94433       2.09941       2.22310       2.16540       2.08684
  23  15 3179.8836    3.9414  1.3182 12.1899  0.0000  0.0234   0.0645   0.0654    0.2131   0.0000   439.3480       11.9846       18.5629       7.84397     -0.190684      -1.53143       1.64163       2.13019       2.35347       2.36907       2.40294       2.28058
  23  16 3325.7215    3.5560  1.7825 12.0314  0.0000  0.0291   0.0494   0.0701    0.1250   0.0000   440.8961       10.5297       15.3552       3.39855      -2.45856      -6.78249       2.05422       2.67846       2.89614       3.07759       2.93272       2.83365
  23  17 3471.4012    2.9517  2.7462 11.6547  0.0000  0.0368   0.0340   0.0940    0.0815   0.0000   436.5214       13.6732       14.9578       12.2769     -0.754684       2.81734       2.58593       3.33922       3.53833       3.76934       3.72930       3.60734
  23  18 3616.9390    2.4511  3.8829 11.0887  0.0000  0.0445   0.0245   0.1178    0.0770   0.0000   432.9802       12.3078       21.4583       5.81889      -6.87421      -3.57786       3.20461       4.14066       4.43711       4.57552       4.65898       4.46099
  23  19 3762.3352    2.0547  5.6144 10.6122  0.0000  0.0564   0.0179   0.1527    0.0733   0.0000   435.5638       8.58830       15.0314       8.95248      -5.24582     -0.860137       3.99065       5.15818       5.63774       5.85420       5.79010       5.49025
  23  20 3907.5778    1.7296  7.7094 10.2985  0.0000  0.0716   0.0135   0.1949    0.0648   0.0000   446.7919       19.5924       17.2819       7.09100      -10.5923      -11.8077       4.96133       6.51918       7.00929       7.47386       7.33238       7.03029
  23  21 4052.6509    1.4088  9.4545 10.2537  0.0000  0.0881   0.0112   0.2439    0.0546   0.0000   433.4422       13.9781       26.8250       9.81731      -1.50901      -26.6470       6.29415       8.01115       8.88411       9.06650       9.20284       8.75955
  23  22 4197.6288    1.1828 12.4567 10.1381  0.0000  0.1149   0.0086   0.3314    0.0475   0.0000   443.5393       13.0593       2.81034       26.3306     0.0927068      -6.89087       7.83871       10.3784       11.2303       11.8785       11.5741       11.1195
  23  23 4342.9117    0.9700 14.5375 10.1079  0.0004  0.1439   0.0072   0.4038    0.0410   0.0000   440.6606       7.51110       7.41591      -13.2945      -6.11522       8.92321       9.52696       12.8057       13.9181       14.5819       14.2814       13.7820
  23  24 4487.9946    0.8126 18.0083 10.0333  0.0013  0.1864   0.0061   0.5056    0.0352   0.0000   427.1597       16.2317      -5.59300       17.1123       36.3607      -26.7090       12.5631       16.5167       18.2470       18.8212       18.5140       17.9567
  24   3 1271.0418    0.0829  0.0494 10.1481  0.0000  0.0148   0.0121   0.0200    0.0248   0.0000   439.4167      -1.37261       19.0865      0.726262      -4.26354      0.280817      0.944102       1.34274       1.28223       1.41620       1.48584       1.62993
  24   4 1469.8102    0.1445  0.1305 10.0805  0.0000  0.0134   0.0094   0.0302    0.0268   0.0000   440.7700     -0.898088       20.9152      -1.61362      -4.09140     -0.484868       1.11819       1.48477       1.59257       1.42686       1.39590       1.43223
  24   5 1653.6983    0.2562  0.2275  9.9933  0.0000  0.0208   0.0108   0.0307    0.0318   0.0000   440.7588     -0.592574       20.1938      -1.56978      -3.58859      -1.42334       2.17844       3.07298       3.14848       3.00131       2.34612       2.03802
  24   6 1826.2846    0.4237  0.3851 10.0998  0.0000  0.0142   0.0128   0.0368    0.0419   0.0000   440.5632       3.00163       16.1189       2.73182      -2.32056     -0.719504      0.960098       1.28928       1.41496       1.52587       1.51533       1.57897
  24   7 1993.5770    0.6433  0.5978 10.0113  0.0000  0.0173   0.0155   0.0414    0.0655   0.0000   439.8906       1.42184       16.4175      0.250294      -3.87730       1.18476       1.09621       1.40418       1.56879       1.64863       1.65356       1.51827
  24   8 2156.7173    0.9231  0.7654 10.0503  0.0000  0.0177   0.0193   0.0479    0.0953   0.0000   439.2593      0.874016       19.7062       2.74789     -0.832557       1.27227       1.24449       1.61710       1.69637       1.70301       1.77745       1.75752
  24   9 2314.3486    1.1976  1.0349 10.5031  0.0000  0.0219   0.0221   0.0562    0.1191   0.0000   439.2800       1.15013       19.9573       1.07227      0.860274       1.74840       1.44756       1.88285       1.89022       2.06810       1.98183       1.96766
  24  10 2467.1110    1.6214  1.1588 10.6860  0.0000  0.0227   0.0289   0.0620    0.2008   0.0000   441.3594       2.99285       12.9817       3.85474    0.00590765    -0.0568257       1.55707       2.00471       2.17482       2.23917       2.32152       2.20056
  24  11 2617.7421    2.2114  1.0644 11.2732  0.0000  0.0212   0.0397   0.0549    0.1847   0.0000   438.6435       1.59006       13.8099       1.24118      -2.94304      -1.16274       1.44002       1.85593       1.99626       2.13114       2.07998       2.06723
  24  12 2767.7585    2.8901  1.1119 11.2403  0.0000  0.0219   0.0490   0.0527    0.2672   0.0000   438.8825       9.74160       9.75541       5.35252      -1.30155      -1.42322       1.47658       2.01563       2.09199       2.28796       2.18565       2.11164
  24  13 2917.1000    3.5527  1.0177 11.9460  0.0000  0.0200   0.0633   0.0513    0.2349   0.0000   439.6695       4.68833       14.4961       4.11955      -1.05111      0.425482       1.38961       1.74251       1.89596       2.08952       2.11263       2.03071
  24  14 3065.1617    3.9367  1.1055 12.5003 -0.0001  0.0215   0.0692   0.0568    0.2024   0.0000   441.2597       9.46253       17.4798       6.66458       4.10060      -1.95961       1.49738       1.94009       2.17907       2.28810       2.19538       2.16393
  24  15 3212.1575    3.7941  1.4363 12.3430  0.0000  0.0250   0.0591   0.0652    0.1684   0.0000   438.5896       11.8167       15.0888      0.332436      -1.24925      -1.32864       1.73051       2.17892       2.26369       2.55485       2.49751       2.48752
  24  16 3358.6802    3.4796  2.0081 11.5954  0.0000  0.0286   0.0444   0.0766    0.1228   0.0000   439.4977       11.5006       14.8406       1.67667      0.760414     -0.868379       1.93119       2.55203       2.77812       2.93524       2.82462       2.72832
  24  17 3505.0635    2.8445  2.9010 11.4773  0.0000  0.0365   0.0309   0.0943    0.0777   0.0000   437.6896       21.7511       13.7963       3.49251      0.896187       1.21602       2.47682       3.21895       3.55964       3.68557       3.67074       3.57446
  24  18 3651.1202    2.3546  4.3821 10.9041 -0.0004  0.0463   0.0216   0.1256    0.0711   0.0000   440.4998       16.8690       10.9486      0.478680      0.566288       3.72299       3.14190       4.08070       4.36292       4.72358       4.59192       4.44621
  24  19 3797.0015    1.9741  6.2916 10.4753  0.0000  0.0598   0.0159   0.1616    0.0713   0.0000   436.3486       14.8935       20.8242       3.24592      -1.15126       6.67925       4.05947       5.34370       5.73088       6.08552       6.01958       5.86226
  24  20 3942.7615    1.6343  8.0408 10.3081  0.0000  0.0728   0.0125   0.2064    0.0596   0.0000   433.9359       22.3672       20.2016      -2.11608      -9.92216       4.76078       4.77009       6.37320       6.87230       7.19925       7.04797       6.86776
  24  21 4088.5908    1.3714 10.6512 10.1839  0.0001  0.0946   0.0100   0.2646    0.0520   0.0000   433.1754       12.1719       20.5580      -3.36152       5.62189      -3.26342       6.23529       8.14994       8.88778       9.37396       9.40603       8.97193
  25   4 1489.4550    0.1837  0.1245 10.0436  0.0000  0.0150   0.0108   0.0246    0.0267   0.0000   439.3199     -0.761778       19.8390     0.0440192      -1.97236      0.440512      0.745891      0.985679       1.06461       1.00084       1.11633       1.07026
  25   5 1674.0766    0.2707  0.2730 10.0418  0.0000  0.0133   0.0102   0.0311    0.0319   0.0000   439.2784      0.240769       19.8065       1.29740      -3.23741     -0.563706      0.837419       1.06378       1.15929       1.22769       1.24184       1.17066
  25   6 1847.8989    0.4607  0.3825 10.0340  0.0000  0.0144   0.0136   0.0338    0.0434   0.0000   439.7351      -1.22247       21.8283       2.40672     -0.737162      0.175809      0.789430       1.17946       1.11196       1.36862       1.32766       1.25380
  25   7 2016.8975    0.6520  0.6475  9.9784  0.0000  0.0175   0.0147   0.0428    0.0679   0.0000   439.4570     -0.187924       13.9175      0.475909      0.899273      0.398236       1.13578       1.52002       1.62045       1.68941       1.66529       1.66843
  25   8 2181.7704    0.9088  0.8021 10.3852  0.0000  0.0196   0.0185   0.0466    0.0852   0.0000   439.0973       1.20202       15.5511       3.78528     -0.729734      -1.71933       1.20344       1.56785       1.76135       1.78967       1.79873       1.76507
  25   9 2340.5118    1.3347  0.9672 10.4276  0.0000  0.0198   0.0242   0.0504    0.1390   0.0000   436.9128       2.21158       15.7302      0.523610      -1.54242       2.34123       1.30172       1.66613       1.83177       1.95477       1.89341       1.86731
  25  10 2494.4251    1.7797  1.1242 10.8746  0.0000  0.0212   0.0309   0.0576    0.1754   0.0000   441.7919       4.98292       19.9904    -0.0232840      -2.33273       2.20395       1.38391       1.76089       1.93266       2.10046       2.02360       2.08568
  25  11 2646.2970    2.3411  1.1183 11.3391  0.0000  0.0216   0.0405   0.0564    0.1952   0.0000   438.5514       7.57653       15.3292      0.707908      -4.13286      0.417490       1.54672       2.06766       2.19948       2.31956       2.22636       2.12607
  25  12 2797.4535    3.0059  1.0536 11.5087  0.0000  0.0204   0.0510   0.0512    0.2279   0.0000   438.5874       7.49995       16.7717    -0.0764371      -1.63040     -0.498722       1.41202       1.84887       2.06817       2.23490       2.14354       1.99816
  25  13 2947.5164    3.7812  0.9519 12.0178  0.0000  0.0192   0.0672   0.0465    0.2277   0.0000   439.9844       9.53279       17.1735       1.05861      -1.99454      -2.56113       1.35092       1.72513       1.95951       2.02758       2.02902       1.88907
  25  14 3096.2736    3.9914  1.1697 12.3426  0.0002  0.0217   0.0674   0.0566    0.2321   0.0000   438.1837       10.5277       13.3976       8.27814      -2.87450      -3.59171       1.40795       1.81157       2.05301       2.14271       2.08825       2.13701
  25  15 3244.0581    3.8231  1.4832 11.8138  0.0000  0.0240   0.0564   0.0652    0.2243   0.0000   439.5949       9.56421       11.2204      -1.01493      -2.09548      -2.33740       1.61197       2.12484       2.27372       2.41820       2.42882       2.27802
  25  16 3391.2844    3.2480  2.1266 12.1355  0.0000  0.0304   0.0417   0.0800    0.0939   0.0000   440.4579       17.6845       13.6671       6.26763      -1.89871     -0.653555       2.04868       2.54671       2.84839       3.01704       3.02240       2.90829
  25  17 3538.2036    2.6796  3.2305 11.4475  0.0000  0.0381   0.0277   0.1024    0.0724   0.0000   439.1299       20.4006       16.5836      0.648795      -8.57422       4.15053       2.44717       3.25402       3.53463       3.72473       3.80628       3.64167
  25  18 3685.0657    2.2717  4.6413 11.0315  0.0000  0.0486   0.0202   0.1289    0.0617   0.0000   437.4875       9.34084       17.2711       10.6561       4.84541       2.36239       3.07533       4.07151       4.46194       4.70464       4.62121       4.41849
  25  19 3831.4286    1.8749  6.3889 10.4544  0.0000  0.0605   0.0149   0.1631    0.0678   0.0000   438.7460       18.0360       14.4981       11.5327       8.90220      -6.50358       3.85156       5.16107       5.53486       5.94344       5.81823       5.69711
  25  20 3977.8348    1.5431  8.7868 10.2889  0.0000  0.0782   0.0114   0.2171    0.0565   0.0000   431.5701       27.7260       21.0072       4.52022       11.8229       1.98596       4.93983       6.58124       7.19794       7.51864       7.53961       7.35369
  25  21 4124.0312    1.2902 10.7486 10.1975  0.0001  0.0957   0.0093   0.2709    0.0495   0.0000   441.0229       18.9437       9.72051      -16.5992       24.1477       16.1872       6.02929       7.93395       8.60618       9.00602       8.86540       8.77559
  25  22 4270.0908    1.0815 13.6141 10.1192  0.0000  0.1246   0.0074   0.3532    0.0432   0.0000   444.3037       30.1514       2.84000      -5.56223       6.66132       21.9438       7.94406       10.3498       11.3495       12.0795       11.8969       11.6987
  25  23 4415.8831    0.8654 16.5653 10.0692 -0.0005  0.1622   0.0060   0.4493    0.0372   0.0000   448.1744       31.6260       14.5315       18.7989       22.5868       3.86391       9.99971       13.1904       14.5386       15.3237       15.1295       14.7831
  26   3 1307.4933    0.0795  0.0539 10.1104  0.0000  0.0222   0.0114   0.0221    0.0237   0.0000   440.7348     -0.666370       18.5864       1.35135      -3.20722      -1.55581      0.970716       1.45025       1.24796       1.72913       1.38993       1.31951
  26   4 1508.7038    0.1703  0.1399 10.0452  0.0000  0.0140   0.0097   0.0263    0.0263   0.0000   439.1175     0.0621258       21.4984       1.98875      -3.31214      -1.50488      0.841549       1.02930       1.57396       1.48393       1.44916       1.28140
  26   5 1694.0410    0.2837  0.2706 10.0280  0.0000  0.0138   0.0103   0.0290    0.0318   0.0000   439.7745     -0.162340       19.8855       1.33421     -0.253872      0.430317      0.846423       1.19350       1.23838       1.29885       1.32914       1.31560
  26   6 1869.0188    0.4736  0.4824  9.9950  0.0000  0.0152   0.0126   0.0400    0.0476   0.0000   441.3534       2.45046       17.0693      -1.66924      -3.54648     -0.517913      0.938894       1.15809       1.31088       1.39816       1.44750       1.36431
  26   7 2039.7458    0.7101  0.7000  9.9895  0.0000  0.0171   0.0153   0.0448    0.0753   0.0000   440.7456      0.392694       19.3050      0.198959      -2.51234      0.162623       1.03671       1.32216       1.51350       1.56173       1.58393       1.50755
  26   8 2206.0625    0.9739  0.8697 10.3326  0.0000  0.0198   0.0191   0.0495    0.1000   0.0000   441.0015       2.35132       15.6429       2.70642      -2.06078      0.846495       1.31822       1.77998       2.00520       2.10835       2.03994       2.01489
  26   9 2366.1079    1.4096  1.0416 10.4274  0.0000  0.0211   0.0245   0.0523    0.1548   0.0000   439.3286       1.95582       17.7904       2.89926      0.471250      -2.04513       1.24485       1.64455       1.73634       1.90553       1.94748       1.93155
  26  10 2521.2363    1.8736  1.1429 10.8141  0.0000  0.0213   0.0314   0.0570    0.1942   0.0000   438.1996       3.82704       15.6971      0.415438      -3.08381      0.862131       1.31645       1.68952       1.88551       1.95966       1.96937       1.85257
  26  11 2674.4475    2.5234  1.1049 10.9229  0.0000  0.0205   0.0425   0.0523    0.3098   0.0000   439.1236       5.55845       17.8911       6.18790      -1.98569       1.77262       1.28938       1.65029       1.80754       1.91807       1.91377       1.88924
  26  12 2826.6835    3.0982  1.0545 11.8819  0.0000  0.0201   0.0535   0.0519    0.1915   0.0000   441.2901       5.48013       15.4675       6.89767       1.39683       1.59513       1.35414       1.75109       1.92671       2.07172       2.05608       1.93210
  26  13 2977.5662    3.7444  1.1378 11.3124  0.0000  0.0201   0.0614   0.0530    0.4286   0.0000   442.6344       5.80568       15.0374       3.62638      -1.71862       3.35239       1.36254       1.73997       1.96233       2.03336       2.00671       1.96446
  26  14 3127.1168    3.9308  1.2715 12.4804  0.0000  0.0226   0.0638   0.0592    0.1942   0.0000   441.0358       10.0195       16.4160       2.88756      -2.02100      -1.38940       1.44669       1.88944       2.02390       2.04375       2.08036       2.02997
  26  15 3275.5396    3.6801  1.7879 12.2183  0.0000  0.0269   0.0500   0.0719    0.1313   0.0000   436.8181       8.34662       12.3709       8.79012       1.21917      0.679644       1.76267       2.22383       2.52447       2.59422       2.60782       2.45907
  26  16 3423.5448    3.1294  2.4681 11.7451  0.0000  0.0321   0.0363   0.0862    0.1006   0.0000   438.2567       9.55665       15.9644       10.2695       3.28039     -0.602072       1.96410       2.53720       2.85690       2.97421       2.98157       3.03789
  26  17 3571.2162    2.5990  3.4232 11.3930  0.0000  0.0389   0.0260   0.1038    0.0699   0.0000   441.2054       10.6167       15.4048       8.03319      -4.04118      -4.69382       2.45407       3.16925       3.48112       3.65423       3.59526       3.54807
  26  18 3718.5474    2.1394  5.2544 10.7626 -0.0001  0.0514   0.0178   0.1355    0.0649   0.0000   438.6316       18.1277       10.3697       5.26876     -0.569301       3.01902       3.23604       4.17225       4.58090       4.86437       5.00877       4.89798
  26  19 3865.5631    1.8119  7.3327 10.3870  0.0000  0.0639   0.0134   0.1750    0.0615   0.0000   438.1937       12.4871       29.4546      -2.90343      0.568568       1.65135       4.04668       5.13242       5.77823       6.02156       6.00877       5.93579
  26  20 4012.3504    1.4864  9.3942 10.2572  0.0000  0.0795   0.0106   0.2277    0.0534   0.0000   429.5422       17.2565       15.7222       19.8753     -0.643880       10.6933       4.92385       6.45136       7.10531       7.49403       7.50496       7.27470
  26  21 4159.1125    1.2393 12.0401 10.2143 -0.0004  0.1074   0.0085   0.2968    0.0457   0.0000   445.5980       23.3162       26.6884       11.2127      -14.6048       6.87715       6.39231       8.61714       9.40789       9.85493       10.0678       9.58540
  26  23 4452.0343    0.8413 16.6713 10.0511  0.0000  0.1614   0.0058   0.4442    0.0350   0.0000   448.9359       13.2539      -3.64486       14.7055       4.85588      -9.50520       9.63968       12.7789       14.0751       14.7779       14.9090       14.3144
  27   3 1325.1996    0.1022  0.0661 10.1571  0.0000  0.0139   0.0100   0.0199    0.0236   0.0000   440.3252      0.445858       22.2011     -0.574881      -2.28319     -0.703448      0.864066       1.19326       1.23751       1.36091       1.64639       1.49437
  27   4 1527.5415    0.1926  0.1654 10.0383  0.0000  0.0105   0.0094   0.0262    0.0265   0.0000   440.9763     -0.264718       18.7507      -1.89422      -2.51227      -1.58316      0.731156      0.988073       1.13381       1.20234       1.32701       1.16929
  27   5 1713.5650    0.3139  0.2829 10.0660  0.0000  0.0123   0.0107   0.0295    0.0324   0.0000   440.6935      -1.08125       20.6995       3.09663      -4.40590      0.553915      0.745154      0.920268      0.966022       1.04297       1.14064       1.00955
  27   6 1889.7773    0.5004  0.5074 10.0733  0.0000  0.0164   0.0128   0.0393    0.0489   0.0000   440.2156     -0.632948       21.9552       1.95644      -3.37869      0.421943      0.912960       1.16905       1.37152       1.33058       1.36167       1.30543
  27   7 2062.0520    0.7703  0.6121 10.1200  0.0000  0.0161   0.0168   0.0384    0.0724   0.0000   439.1920      0.551222       20.1945       1.09979      -4.16663      -2.58545      0.924580       1.17188       1.40501       1.31562       1.36605       1.30462
  27   8 2229.7317    1.0644  0.9072 10.1970  0.0000  0.0185   0.0196   0.0494    0.1077   0.0000   437.7505       2.33744       23.0251       1.62167      -5.05056      -4.75475       1.17417       1.62331       1.75201       1.87440       1.76529       1.82878
  27   9 2391.0325    1.4511  1.0835 10.6784  0.0000  0.0213   0.0247   0.0531    0.1394   0.0000   443.1778       4.08901       12.9938      0.748673      0.485155      0.795812       1.17438       1.59988       1.71283       1.84113       1.77928       1.81563
  27  10 2547.5935    2.0044  1.1912 10.9317  0.0000  0.0219   0.0323   0.0551    0.2099   0.0000   442.5536       2.43419       14.8909       2.76680     -0.106913      -3.02819       1.36620       1.76356       1.90528       2.04355       2.03475       1.91816
  27  11 2702.1388    2.4978  1.1594 11.2353  0.0000  0.0206   0.0402   0.0562    0.2371   0.0000   437.4711       3.94169       14.4063     -0.506933     -0.212017      -1.31012       1.24993       1.66233       1.82587       1.93606       1.85992       1.78018
  27  12 2855.4479    3.3052  1.0511 11.7978  0.0000  0.0189   0.0553   0.0521    0.2322   0.0000   439.2892       6.52596       15.5676       7.22360      -1.97946      -2.56818       1.19699       1.54183       1.70619       1.83991       1.87446       1.81253
  27  13 3007.1734    3.9026  1.0703 11.7732  0.0013  0.0193   0.0637   0.0514    0.3029   0.0000   438.2318       7.12108       16.2455       3.55531      -5.40409    0.00142824       1.24107       1.55178       1.64564       1.80377       1.82642       1.73359
  27  14 3157.4268    3.9045  1.2346 12.5650  0.0000  0.0217   0.0622   0.0563    0.1659   0.0000   440.3320       10.1598       12.9393       2.42092      -1.47455      -3.05386       1.32230       1.76141       1.88111       2.03702       2.06801       1.98412
  27  15 3306.7357    3.5984  1.7232 12.2696  0.0000  0.0258   0.0493   0.0706    0.1264   0.0000   437.7862       15.1516       15.1552       1.96086      -2.71063       1.09758       1.59568       2.02155       2.22174       2.34195       2.35511       2.35152
  27  16 3455.4322    3.0025  2.6257 11.8362  0.0000  0.0336   0.0342   0.0873    0.0913   0.0000   436.3748       11.1227       18.4737       3.77806      -3.10434      -5.07181       2.05075       2.65701       2.89790       3.02922       3.04699       2.96942
  27  17 3603.7091    2.5116  3.9486 11.1963  0.0000  0.0418   0.0233   0.1108    0.0692   0.0000   440.5408       13.5292       14.5637       8.29654       1.41707       3.06461       2.57011       3.37776       3.70075       3.96699       3.94103       3.88377
  27  18 3751.6967    2.0520  5.6150 10.8057  0.0000  0.0530   0.0164   0.1412    0.0574   0.0000   429.9481       14.9604       18.5739       3.17574      -4.89407       6.59783       3.26007       4.19783       4.64033       4.96732       4.93338       4.83283
  27  19 3899.4103    1.7110  7.5773 10.5172  0.0000  0.0659   0.0126   0.1856    0.0534   0.0000   436.5915       17.4391       15.4653       7.35931     -0.273708      -14.1617       3.94286       5.10479       5.58249       5.88388       5.95815       5.73342
  27  20 4046.7654    1.4317 10.2068 10.2825  0.0005  0.0868   0.0099   0.2432    0.0508   0.0000   439.1651       15.0294      -2.99983       14.1949       2.49437      -14.1464       5.13039       6.76155       7.34378       7.82675       7.80881       7.67389
  27  21 4193.8796    1.2114 12.4430 10.1863  0.0003  0.1077   0.0079   0.3013    0.0450   0.0000   447.4915       18.7503       2.85036       4.27381       1.82392      -5.30894       6.41749       8.32693       9.18688       9.72583       9.91577       9.47162
  27  22 4340.9291    0.9767 15.4212 10.1369 -0.0003  0.1415   0.0063   0.3902    0.0384   0.0000   444.1379       17.9724       17.6164       15.7650      0.696145       4.96573       8.20769       10.9204       11.9116       12.6420       12.5211       12.3156
  27  23 4487.6568    0.8099 17.3151 10.0492  0.0004  0.1694   0.0055   0.4556    0.0330   0.0000   434.8261       17.0382       9.22963       22.9754       13.7510       8.91363       9.58679       12.8997       13.9857       14.9457       14.9593       14.7096
  28   2 1119.9446    0.0583  0.0440 10.2407  0.0000  0.0234   0.0125   0.0240    0.0228   0.0000   439.5149      0.904761       19.9931      0.697746      -3.47561      0.792951       1.06891       1.75253       2.04577       2.26877       2.77162       2.57644
  28   3 1342.6237    0.1106  0.1023 10.1125  0.0000  0.0127   0.0095   0.0352    0.0236   0.0000   441.2230      -1.22270       20.9919       2.05261      -3.32440     -0.545689      0.804036      0.984876      0.962108       1.25195      0.987950      0.945929
  28   4 1546.0141    0.1875  0.1699 10.0260  0.0000  0.0101   0.0090   0.0287    0.0260   0.0000   439.9414     -0.800422       21.1005     -0.476211     -0.784491      0.932087      0.598484      0.819268      0.859154      0.858718      0.859968      0.914630
  28   5 1732.7313    0.3413  0.3078 10.0272  0.0000  0.0123   0.0109   0.0298    0.0339   0.0000   440.5878      -1.26480       20.4871      0.874513      -2.91998      -1.04187      0.818239       1.06677       1.17292       1.29303       1.28487       1.20642
  28   6 1910.1478    0.5400  0.5436  9.9600  0.0000  0.0159   0.0127   0.0384    0.0539   0.0000   439.7517      -1.42219       19.9135       2.95864      -2.25678      0.237925      0.878620       1.14863       1.24121       1.35353       1.37365       1.36849
  28   7 2083.8853    0.7851  0.7839 10.0351  0.0000  0.0178   0.0155   0.0469    0.0819   0.0000   439.0428      0.858447       20.9071       3.45892      -4.40806       1.68219       1.04390       1.35127       1.51210       1.51183       1.55676       1.55766
  28   8 2252.8208    1.1123  1.0316 10.1805  0.0000  0.0203   0.0190   0.0508    0.1291   0.0000   440.1031     -0.609006       19.8582      0.126002      -4.01454       3.28703       1.13136       1.46248       1.61616       1.72747       1.68081       1.66506
  28   9 2415.3315    1.5489  1.1068 10.9380  0.0000  0.0210   0.0263   0.0551    0.1297   0.0000   441.3611       4.47630       16.4183      -2.27596      -3.19816       1.68722       1.21266       1.57714       1.74067       1.92492       1.81966       1.80078
  28  10 2573.4273    2.0994  1.2456 10.5931  0.0000  0.0212   0.0317   0.0526    0.2210   0.0000   440.9718       6.56614       15.5654       1.30899      -4.83424      0.240729       1.26663       1.56553       1.73940       1.87338       1.91476       1.92315
  28  11 2729.4304    2.7446  1.0842 11.2940  0.0000  0.0191   0.0442   0.0497    0.2258   0.0000   439.5247       7.10549       14.6740       1.65699       1.21932      -3.32455       1.14627       1.49989       1.63935       1.79163       1.75000       1.74265
  28  12 2883.8666    3.2965  1.0676 12.0230  0.0000  0.0197   0.0542   0.0508    0.2000   0.0000   440.1078       5.79619       15.9583       7.28771     -0.397765      -2.41153       1.20215       1.56179       1.69450       1.84958       1.78400       1.81447
  28  13 3036.3706    3.9653  1.0742 12.4359  0.0000  0.0189   0.0647   0.0517    0.1755   0.0000   439.8231       8.81394       11.8646       4.59827      -3.50566      -1.89928       1.15180       1.48810       1.65722       1.74368       1.69822       1.72948
  28  14 3187.3253    3.9419  1.4204 12.1865  0.0000  0.0220   0.0559   0.0586    0.1468   0.0000   441.3968       10.5831       13.7219       2.98337      -4.60691       3.15060       1.29433       1.68271       1.83828       1.91742       1.97076       1.95145
  28  15 3337.4366    3.4980  2.0668 12.0309  0.0000  0.0284   0.0425   0.0723    0.1065   0.0000   439.5139       12.4738       14.5358       5.34644      -3.83329      -2.15889       1.65417       2.15839       2.36521       2.57333       2.57004       2.52062
  28  16 3486.9787    2.9938  2.8328 11.6180  0.0003  0.0342   0.0319   0.0890    0.0935   0.0000   442.4132       10.3553       13.6326       8.71727     -0.774404      -3.53329       1.97974       2.66241       2.82621       3.04366       3.03833       3.03312
  28  17 3636.0153    2.4187  4.0751 11.1131  0.0000  0.0420   0.0217   0.1113    0.0692   0.0000   441.6588       16.6560       15.1353       6.76881      -1.92853       6.37362       2.42778       3.12824       3.48321       3.63137       3.73555       3.65010
  28  18 3784.5978    1.9849  6.0336 10.7494  0.0000  0.0543   0.0151   0.1501    0.0528   0.0000   441.7373       15.1750       10.2450       8.59537       13.2841       2.05273       3.12133       4.05830       4.55129       4.82310       4.77913       4.76713
  28  19 3932.7777    1.6525  8.0574 10.4332  0.0000  0.0691   0.0116   0.1907    0.0520   0.0000   440.1433       19.4545       10.0003       5.86221      -4.40473       3.36971       3.93945       5.15212       5.64514       5.94270       6.11332       5.96074
  28  20 4080.6953    1.3517 10.6368 10.3172  0.0000  0.0900   0.0091   0.2534    0.0461   0.0000   443.4200       19.5039       12.4198       2.28182      -1.81966      -9.34731       5.07901       6.67053       7.45577       7.82358       7.87339       7.64621
  28  21 4228.1913    1.1470 13.3774 10.1626  0.0000  0.1155   0.0071   0.3232    0.0421   0.0000   453.8881       26.3527      -6.51980       15.7944      -12.0730      -16.0685       6.49430       8.58830       9.60024       10.2451       10.1966       10.0035
  29   4 1564.1304    0.2110  0.1682 10.0135  0.0000  0.0094   0.0097   0.0259    0.0260   0.0000   440.9465     -0.338605       20.7532     0.0512432      -2.95306      -2.30870      0.608663      0.822428      0.924225      0.959763      0.928720      0.971237
  29   5 1751.5456    0.3635  0.3496  9.9724  0.0000  0.0125   0.0109   0.0325    0.0351   0.0000   440.8159      -1.52754       21.4418      -2.06480      -2.82253      0.324392      0.720395      0.931330       1.03432      0.984173       1.05622       1.03287
  29   6 1930.2024    0.5634  0.5409  9.9886  0.0000  0.0158   0.0131   0.0378    0.0538   0.0000   440.2500       1.81720       21.1052      -1.04900      -1.27062       1.29881      0.975548       1.35536       1.43735       1.51434       1.46222       1.46331
  29   7 2105.3379    0.8130  0.8384 10.0471  0.0000  0.0177   0.0153   0.0487    0.0881   0.0000   440.2143      0.811997       19.4759      0.899260      -2.94036      0.446462      0.984032       1.24373       1.42025       1.50076       1.49657       1.49264
  29   8 2275.3269    1.1561  1.0187 10.4605  0.0000  0.0199   0.0197   0.0504    0.1098   0.0000   440.9309      -1.71388       23.5470      -1.57552      0.189747       3.44152       1.12209       1.45710       1.55372       1.70551       1.72331       1.75595
  29   9 2439.0919    1.6890  1.1828 10.2203  0.0000  0.0209   0.0259   0.0512    0.2362   0.0000   442.8534       4.47108       18.1408    -0.0937127      -3.02369       2.86079       1.20053       1.58323       1.73341       1.83347       1.88673       1.80660
  29  10 2598.7241    2.1612  1.0957 11.3171  0.0000  0.0195   0.0347   0.0517    0.1497   0.0000   441.5498       4.51366       18.9006       2.28418      -3.37024       2.25690       1.14002       1.45297       1.60001       1.71469       1.66329       1.76503
  29  11 2756.2186    2.8831  1.0842 11.5739  0.0000  0.0192   0.0453   0.0493    0.1889   0.0000   439.1318       3.79553       16.5173       4.03582      -2.39391     -0.318316       1.06762       1.38325       1.50254       1.62866       1.62611       1.60801
  29  12 2911.7465    3.4967  1.0387 12.3044  0.0000  0.0189   0.0582   0.0487    0.1740   0.0000   440.3714       6.17390       16.5580       2.16784      -1.65374     -0.601004       1.12651       1.47550       1.65939       1.85847       1.87904       1.85397
  29  13 3065.1360    4.0027  1.2452 12.2651  0.0000  0.0209   0.0611   0.0551    0.2203   0.0000   440.8712       7.40495       14.5894      0.158926      -2.80323      -1.03281       1.19953       1.55768       1.66416       1.78864       1.84119       1.81230
  29  14 3216.9386    3.8577  1.5006 12.1419  0.0000  0.0232   0.0522   0.0584    0.1555   0.0000   440.4371       12.2744       10.8270       7.90673      -1.18129      0.598354       1.31797       1.73577       1.89492       2.09159       2.08129       2.07749
  29  15 3367.8323    3.3299  2.1088 11.8127  0.0000  0.0275   0.0384   0.0719    0.1012   0.0000   440.8800       7.59859       17.9492       2.51057      -2.09209      0.794030       1.56241       2.01747       2.19891       2.43978       2.35642       2.34352
  29  16 3518.1547    2.8305  3.2338 11.4484  0.0000  0.0363   0.0274   0.0934    0.0786   0.0000   442.1792       9.30081       14.0748       8.10589      -3.97887      -2.46443       2.00209       2.66120       2.93154       3.15385       3.22240       3.05030
  29  17 3667.8412    2.3078  4.6409 11.0684  0.0000  0.0446   0.0194   0.1224    0.0594   0.0000   437.1993       10.4149       11.7350       7.82908      -3.36150      -5.85188       2.54676       3.29649       3.58017       3.86051       3.87418       3.84456
  29  18 3816.9666    1.9195  6.3796 10.6216 -0.0003  0.0561   0.0139   0.1504    0.0540   0.0000   440.5371       19.3146       14.1897       6.71563      -6.73265      -3.15784       3.16465       4.11499       4.60594       4.97194       5.08007       4.90789
  29  19 3965.8893    1.5902  8.8446 10.3898  0.0000  0.0743   0.0106   0.2031    0.0491   0.0000   443.6718       13.2660       18.0725      -5.48615       5.59073       10.9533       3.97542       5.41520       5.81068       6.22829       6.27897       6.24648
  29  20 4114.3432    1.3171 11.1258 10.3027  0.0000  0.0939   0.0086   0.2629    0.0449   0.0000   443.4499       11.0884       6.17384      -6.87256       16.3057      0.503943       5.17975       6.86686       7.53214       8.12522       8.18115       7.97128
  29  21 4262.5917    1.1047 14.3720 10.1999  0.0000  0.1214   0.0066   0.3405    0.0380   0.0000   436.7104       28.0021       24.6611       11.7705       23.9950      0.712514       6.65660       8.72189       9.59950       10.3766       10.2786       10.0666
  29  22 4410.6930    0.8892 15.8328 10.0569 -0.0015  0.1482   0.0055   0.3962    0.0352   0.0000   413.4224       21.9603       19.7397      -14.1061      -7.96206       13.6173       7.94314       10.5689       11.7144       12.2924       12.3570       12.1552
  30   3 1376.5863    0.1242  0.0835 10.0596  0.0000  0.0168   0.0102   0.0232    0.0229   0.0000   440.3715      0.877980       22.5913      0.455462      -4.87294      0.641901      0.690660       1.08482      0.975972       1.21829       1.69109       1.09942
  30   4 1581.9049    0.2222  0.1646  9.9930  0.0000  0.0091   0.0097   0.0224    0.0258   0.0000   440.7191      0.154874       21.2177     -0.390188      -1.84705    -0.0985795      0.501928      0.684469      0.739540      0.807883      0.889936      0.934972
  30   5 1770.0406    0.3828  0.4219  9.8961  0.0000  0.0138   0.0102   0.0355    0.0383   0.0000   440.9543      0.601206       20.0772     0.0823659      -4.05219      0.253964      0.775699       1.00188       1.15293       1.22037       1.17130       1.22999
  30   6 1949.9453    0.5833  0.5916  9.9760  0.0000  0.0156   0.0127   0.0389    0.0543   0.0000   439.9038     0.0117096       20.0314     -0.183646      -3.20472     -0.599651      0.850817       1.14015       1.21871       1.26428       1.36163       1.27631
  30   7 2126.3518    0.8467  0.8007 10.1838  0.0000  0.0175   0.0157   0.0431    0.0786   0.0000   440.8911     -0.527326       19.1077      -1.52060      -2.05200     -0.905919      0.938211       1.23291       1.34579       1.54070       1.64373       1.50561
  30   8 2297.3875    1.2406  0.9102 10.5617  0.0000  0.0178   0.0217   0.0463    0.1028   0.0000   438.4334       1.09167       19.8234      0.348294     -0.502983      -1.30642      0.967082       1.24759       1.40885       1.53083       1.47951       1.48917
  30   9 2462.3108    1.6875  1.2401 10.8083  0.0000  0.0212   0.0258   0.0567    0.1430   0.0000   440.2947       2.65473       18.1632       2.86818      0.165378      -4.10873       1.15096       1.52819       1.63199       1.75027       1.79130       1.72413
  30  10 2623.5566    2.3121  1.1323 11.1493  0.0000  0.0199   0.0360   0.0503    0.1939   0.0000   441.0568       1.69383       18.0893      0.757309       1.47316      0.218222       1.13240       1.43392       1.53886       1.67775       1.73431       1.67983
  30  11 2782.5507    3.0106  1.0847 11.5058  0.0000  0.0187   0.0467   0.0477    0.2135   0.0000   439.5512       4.71744       14.1655      0.853585     -0.830234       2.69348       1.04188       1.34939       1.47632       1.55881       1.55276       1.55379
  30  12 2939.2437    3.5950  1.0034 12.1609  0.0000  0.0181   0.0581   0.0454    0.1689   0.0000   438.8434       5.88462       16.2243       1.96572      -1.36385     -0.860068       1.05869       1.42504       1.53323       1.66247       1.69948       1.63798
  30  13 3093.4636    4.0430  1.1695 12.1684  0.0000  0.0198   0.0622   0.0514    0.2467   0.0000   440.0031       12.1980       13.4077       3.11890      -5.89983      -3.48207       1.11759       1.37718       1.54690       1.61076       1.65647       1.65242
  30  14 3246.1364    3.8139  1.5319 12.1969 -0.0070  0.0236   0.0498   0.0576    0.1285   0.0000   439.3604       10.5183       15.9900       6.22550      -4.24420       2.65793       1.26067       1.72151       1.80268       2.00843       1.91934       1.97355
  30  15 3397.8369    3.2988  2.2893 11.8658  0.0000  0.0286   0.0360   0.0747    0.0836   0.0000   440.2989       12.9615       16.4907       5.73755      0.120332      0.376730       1.55993       2.07825       2.27346       2.44296       2.47035       2.40390
  30  16 3548.8916    2.6966  3.3373 11.4831  0.0004  0.0367   0.0256   0.0966    0.0673   0.0000   439.0058       12.8342       17.4990       4.14515      -2.71854     0.0509440       1.98251       2.64461       2.85824       3.07546       3.15034       3.08925
  30  17 3699.4146    2.2248  4.9099 10.9608  0.0000  0.0462   0.0179   0.1254    0.0575   0.0000   435.7602       11.1101       15.5014       2.43880      -3.13071       6.70419       2.45436       3.23056       3.53355       3.83052       3.88777       3.81149
  30  18 3849.2434    1.8697  7.1975 10.4194  0.0001  0.0599   0.0126   0.1611    0.0540   0.0000   437.8813       19.9669       10.5030       13.6934       5.81202      -2.31916       3.25799       4.31027       4.68821       5.15454       5.14277       5.12969
  30  19 3998.7028    1.5288  9.1905 10.3063 -0.0014  0.0747   0.0098   0.2090    0.0477   0.0000   447.3304       20.0393       13.9136       4.06439      -6.85837      0.872629       4.02662       5.23048       5.83392       6.25102       6.28180       6.22246
  30  20 4147.6736    1.2676 11.7064 10.2081 -0.0007  0.0972   0.0077   0.2662    0.0430   0.0000   438.2006       11.5283       23.7854       7.03871      -12.7311      -20.5506       5.12082       6.70813       7.44581       7.89384       7.98478       7.80814
  30  21 4296.4870    1.0382 14.7895 10.1697  0.0004  0.1274   0.0060   0.3539    0.0356   0.0000   447.9572       14.9428       23.3230       4.52837       1.36794      -4.57932       6.64518       8.68206       9.76017       10.4724       10.4415       10.3181
  31   4 1599.3062    0.2392  0.2349  9.9344  0.0000  0.0110   0.0087   0.0271    0.0271   0.0000   440.9142      0.427924       21.0959       1.13434      -2.18654       1.05643      0.552210      0.726576      0.854443      0.886556      0.903185      0.857479
  31   5 1788.2552    0.4234  0.3283  9.9839  0.0000  0.0112   0.0121   0.0285    0.0361   0.0000   441.5013     -0.461021       18.8594      0.745512      -1.59601     -0.648675      0.598238      0.789989      0.884700      0.911783      0.855364      0.917233
  31   6 1969.4207    0.6211  0.6093 10.0202  0.0000  0.0155   0.0132   0.0375    0.0578   0.0000   441.1719     -0.525437       21.2415       1.51629      -4.53990      -2.62512      0.807907       1.10579       1.17200       1.31806       1.32930       1.35379
  31   7 2147.0314    0.8694  0.8490 10.2857  0.0000  0.0177   0.0159   0.0460    0.0793   0.0000   439.9017     -0.450349       18.8322     -0.250179      -2.20005    -0.0893385      0.949123       1.19653       1.32814       1.44207       1.48479       1.43822
  31   8 2318.9385    1.2694  1.1525 10.3977  0.0000  0.0199   0.0199   0.0559    0.1300   0.0000   438.5485       1.19870       18.7725     -0.659770      -3.93624      -1.42725       1.03786       1.33058       1.47868       1.55758       1.61981       1.55835
  31   9 2485.0742    1.8243  1.2447 10.7017  0.0000  0.0212   0.0270   0.0519    0.1659   0.0000   440.0431       1.11669       19.7431      0.400723      -1.29283     -0.711759       1.08080       1.48160       1.61767       1.76015       1.81718       1.78790
  31  10 2647.8778    2.3201  1.2303 11.3331  0.0000  0.0202   0.0347   0.0543    0.1589   0.0000   439.1638       4.51257       19.7222       3.11658      -3.81140     -0.863156       1.07128       1.44299       1.57209       1.72944       1.69743       1.67466
  31  11 2808.4285    3.0266  1.1303 11.6622  0.0000  0.0191   0.0458   0.0486    0.1893   0.0000   440.6154       4.08286       15.9248      0.833842      -2.33495      -1.01989       1.00758       1.26837       1.41690       1.52798       1.52350       1.53999
  31  12 2966.2606    3.7469  1.0500 12.1656  0.0000  0.0181   0.0588   0.0497    0.1912   0.0000   440.9621       5.89526       19.7911       2.86700      -3.76591      -1.56513       1.06530       1.40483       1.50360       1.60550       1.57193       1.50403
  31  13 3121.4302    4.0900  1.2890 12.0648  0.0000  0.0203   0.0593   0.0532    0.2432   0.0000   438.7881       6.27801       16.7160       4.32152      -3.69886    -0.0201085       1.14750       1.49223       1.63567       1.68846       1.70983       1.73629
  31  14 3275.0288    3.8343  1.6484 12.2124  0.0000  0.0233   0.0496   0.0615    0.1348   0.0000   438.7256       9.82270       15.1260       2.97328      -1.44777      0.308037       1.24344       1.63997       1.82845       1.96171       1.94774       2.03506
  31  15 3427.6098    3.1928  2.5295 11.7496  0.0000  0.0300   0.0325   0.0774    0.0744   0.0000   439.3050       11.4885       12.7889       1.76240     -0.495205       4.48305       1.56946       2.08666       2.31057       2.46105       2.50377       2.41702
  31  16 3579.4278    2.6546  3.6752 11.2295  0.0000  0.0377   0.0231   0.0972    0.0669   0.0000   437.9932       10.1847       23.2843       8.61391      -4.90153      -1.17190       1.93673       2.53279       2.78821       3.03513       3.03317       3.01126
  31  17 3730.4932    2.1692  5.4271 10.7966  0.0000  0.0479   0.0162   0.1290    0.0562   0.0000   441.4785       21.0321       2.56752       4.39573      -1.15181       2.06372       2.50275       3.20747       3.56568       3.83304       3.90665       3.91839
  31  18 3881.1933    1.7659  7.6476 10.3969  0.0000  0.0619   0.0113   0.1711    0.0495   0.0000   443.3953       21.9090       10.2706       6.00116     -0.194917      0.714931       3.21156       4.23078       4.74651       5.05428       5.14004       5.03140
  31  19 4031.1310    1.4678  9.8356 10.2662 -0.0001  0.0791   0.0090   0.2197    0.0467   0.0000   441.0555       16.1312       21.0608      -4.64752       12.9568      -2.75550       4.14221       5.36530       6.02058       6.40256       6.54868       6.44499
  31  20 4180.8631    1.2235 13.1414 10.1530  0.0015  0.1071   0.0068   0.2946    0.0410   0.0000   439.7895       15.1624       21.1909       12.4748      -17.5446      -5.80080       5.43807       7.20948       7.96636       8.42230       8.62902       8.54388
  31  21 4329.9196    0.9985 15.6951 10.1386  0.0012  0.1374   0.0057   0.3694    0.0345   0.0000   447.7441       11.7299      -2.54942       10.9185       2.81532      -9.64653       6.74494       9.16191       10.1018       10.7350       10.8073       10.8271
  32   4 1616.4406    0.2534  0.1694 10.0063  0.0000  0.0096   0.0100   0.0192    0.0256   0.0000   440.7630      0.401056       21.3364       1.41513      -1.41361      0.828649      0.430627      0.634435      0.694706      0.653354      0.735475      0.729935
  32   5 1806.1793    0.4297  0.3746 10.0518  0.0000  0.0128   0.0115   0.0299    0.0356   0.0000   440.4927      -1.09993       19.2513     0.0620277      -1.66485       1.06329      0.604821      0.849893      0.868237      0.941667      0.995933      0.932371
  32   6 1988.6414    0.6053  0.7142 10.0723  0.0000  0.0176   0.0123   0.0456    0.0602   0.0000   440.9949      0.768780       19.8042       2.04996      -3.40802       1.59166      0.835282       1.13088       1.27390       1.33540       1.40151       1.34383
  32   7 2167.3567    0.9533  0.8698 10.1098  0.0000  0.0173   0.0163   0.0436    0.0917   0.0000   441.0954     -0.550682       20.3204      0.716105      -4.33451      0.196578      0.844748       1.11528       1.19000       1.35206       1.30919       1.28660
  32   8 2340.0689    1.3763  1.1720 10.2644  0.0000  0.0196   0.0209   0.0531    0.1623   0.0000   442.1189       2.24033       19.0005       1.08209      -2.19381       1.91612       1.02143       1.32693       1.41363       1.55607       1.55366       1.54087
  32   9 2507.3142    1.9193  1.1201 11.1696  0.0000  0.0192   0.0296   0.0509    0.1363   0.0000   442.2145       2.28766       19.9362       2.56781     -0.932454     -0.420819       1.03941       1.35581       1.51587       1.66036       1.66697       1.63613
  32  10 2671.7195    2.5135  1.1472 11.3314  0.0000  0.0190   0.0377   0.0498    0.1941   0.0000   440.4503       4.14951       19.1861      0.669727      -2.04452     -0.487735       1.03812       1.34838       1.49058       1.61822       1.70223       1.62768
  32  11 2833.8108    3.1450  1.1348 12.0144  0.0000  0.0188   0.0474   0.0508    0.1630   0.0000   440.2690       2.58080       18.3260       3.28381      -1.28274      -2.39019       1.00690       1.24010       1.35614       1.48920       1.51001       1.51897
  32  12 2992.8046    3.8199  1.0463 12.4733  0.0000  0.0181   0.0591   0.0459    0.1532   0.0000   439.9803       7.00974       15.4020       1.45388      -3.23547      0.590685      0.923389       1.22823       1.32292       1.41909       1.42750       1.47965
  32  13 3149.0449    4.0976  1.2441 12.6063  0.0000  0.0200   0.0601   0.0537    0.1628   0.0000   439.4176       10.3373       13.5624       2.76573      -1.55213       2.10054       1.00535       1.37497       1.49568       1.60481       1.62261       1.64005
  32  14 3303.5024    3.6922  1.8023 12.0233  0.0000  0.0242   0.0440   0.0628    0.1217   0.0000   438.3642       9.53198       13.5861       2.15722      -1.08188     -0.220725       1.21252       1.61438       1.76385       1.90428       1.96161       1.94291
  32  15 3456.9154    3.0672  2.6675 11.7433  0.0000  0.0303   0.0302   0.0801    0.0696   0.0000   441.0795       11.2686       14.9805       5.61034      -4.07537      0.279700       1.50510       1.98515       2.20130       2.37215       2.40521       2.40822
  32  16 3609.6713    2.5087  3.9874 11.2505 -0.0007  0.0389   0.0208   0.1042    0.0579   0.0000   441.8677       18.8150       21.0940       5.80886      -2.25049      -2.68169       1.95678       2.60645       2.85600       3.02320       3.13725       3.08425
  32  17 3761.4272    2.0306  5.7273 10.7896 -0.0001  0.0499   0.0146   0.1348    0.0507   0.0000   436.9770       12.2392       13.3865      -4.45637       3.42326       3.02809       2.54088       3.36625       3.67864       4.03493       4.09347       4.01243
  32  18 3912.7212    1.7090  8.2101 10.3799  0.0000  0.0646   0.0105   0.1770    0.0472   0.0000   437.0057       12.6518       15.0865       5.41806      -5.68042      -11.1473       3.29266       4.21377       4.82151       5.12983       5.23217       5.14831
  32  19 4063.2179    1.4047 11.0798 10.2270 -0.0005  0.0877   0.0079   0.2444    0.0448   0.0000   441.5479       4.57114       21.9471       4.88537      -1.79410       4.49350       4.32396       5.80897       6.37028       6.81185       6.84608       6.81803
  32  20 4213.6075    1.1461 13.1771 10.2320 -0.0008  0.1095   0.0065   0.2995    0.0379   0.0000   444.6044       19.8737       18.8924      0.981796      -1.44587       5.56975       5.41295       7.15668       7.90056       8.40208       8.57767       8.47844
  32  21 4363.3120    0.9695 15.5426 10.0684  0.0004  0.1338   0.0054   0.3550    0.0348   0.0000   439.4432       5.48058       31.8699     -0.160524      -5.64363       10.8210       6.53347       8.62752       9.77120       10.2385       10.3612       10.3494
  33   2 1193.8715    0.0576  0.0306 10.2108  0.0011  0.0175   0.0088   0.0204    0.0207   0.0000   439.3376       1.26556       22.4357      -1.20884      0.159419       1.19338      0.568964       1.25238      0.938281       1.35086       1.14900       1.12871
  33   3 1425.4141    0.1481  0.0951 10.0771  0.0000  0.0122   0.0093   0.0202    0.0221   0.0000   440.6308      0.236493       20.9727      0.342670      -3.33551     -0.773826      0.423704      0.758351      0.806055      0.741003      0.820062      0.818867
  33   4 1633.2269    0.2694  0.2247 10.0314  0.0000  0.0096   0.0096   0.0260    0.0266   0.0000   440.4339    -0.0603506       20.8199      0.907244      -2.51556      0.580801      0.456847      0.577817      0.707286      0.735393      0.763177      0.747597
  33   5 1823.8592    0.4336  0.4252 10.0674  0.0000  0.0130   0.0109   0.0323    0.0371   0.0000   441.0411      -1.06923       20.7435      0.100699      -1.76386      -3.13555      0.650597      0.766956      0.903578      0.958996       1.00024       1.00702
  33   6 2007.6044    0.6746  0.7199 10.0165  0.0000  0.0162   0.0129   0.0412    0.0655   0.0000   441.1661     -0.453195       19.4692      -1.24075     -0.726546      0.236720      0.796277       1.05899       1.14476       1.24229       1.29312       1.25639
  33   7 2187.3278    1.0136  0.9589 10.0575  0.0000  0.0180   0.0165   0.0451    0.1100   0.0000   441.0205      0.460837       21.9292      0.497550      -3.43685    -0.0141594      0.932660       1.28841       1.38961       1.50183       1.53472       1.50308
  33   8 2360.8493    1.4395  1.1165 10.4377  0.0000  0.0188   0.0219   0.0510    0.1473   0.0000   439.5237       4.39924       21.6393       1.90537      -1.75316       1.31678      0.908781       1.20634       1.32117       1.49910       1.50371       1.47204
  33   9 2529.1628    1.9553  1.2796 10.4048  0.0000  0.0198   0.0271   0.0513    0.2287   0.0000   441.1060       2.24296       20.6410     -0.528964     -0.953548       1.43137      0.973100       1.23364       1.41099       1.51396       1.52591       1.53210
  33  10 2695.0978    2.6460  1.1776 11.4746  0.0000  0.0197   0.0390   0.0502    0.1962   0.0000   441.8333       3.94854       20.7957      0.540513     0.0981234      0.610394       1.11077       1.47020       1.61648       1.68055       1.63866       1.59441
  33  11 2858.6928    3.2990  1.2113 11.9941  0.0019  0.0193   0.0474   0.0511    0.1610   0.0000   438.3576       7.51265       14.0278       2.71864      -1.75119     -0.369511      0.997800       1.30516       1.45174       1.54138       1.57480       1.57058
  33  12 3018.9756    4.0010  1.0886 12.6870  0.0000  0.0188   0.0609   0.0483    0.1531   0.0000   441.2697       8.70127       15.1210       2.72824      -2.39665      0.138157       1.01835       1.41589       1.57259       1.67356       1.68540       1.67316
  33  13 3176.2096    4.0073  1.4690 12.2222  0.0000  0.0214   0.0523   0.0542    0.1575   0.0000   439.4357       10.8323       18.2302       2.95604       1.41575     -0.682213       1.10084       1.43660       1.59721       1.79834       1.78622       1.79350
  33  14 3331.6056    3.6074  1.9602 12.1640  0.0000  0.0256   0.0414   0.0648    0.1019   0.0000   440.7763       11.7792       16.3637       5.08216      -2.86416      -4.30264       1.29234       1.69281       1.97194       2.09323       2.11912       2.05300
  33  15 3485.9160    2.9672  3.0168 11.4671 -0.0000  0.0313   0.0273   0.0854    0.0770   0.0000   440.8933       10.2204       13.5962       5.85752      -1.35528      -1.86282       1.56613       2.04760       2.24817       2.42864       2.48318       2.49043
  33  16 3639.3107    2.3984  4.4053 11.0949  0.0000  0.0406   0.0186   0.1079    0.0566   0.0000   440.0764       16.5979       14.1799       8.80360      -3.53755      -3.39495       2.00117       2.61653       2.96643       3.16596       3.21891       3.18644
  33  17 3792.0603    1.9725  6.3424 10.7450  0.0000  0.0532   0.0134   0.1416    0.0482   0.0000   441.4037       12.6328       20.7446       5.74291      -2.17624       5.23479       2.60220       3.41843       3.85354       4.12875       4.23970       4.12578
  33  18 3943.9360    1.6259  8.7894 10.4176 -0.0003  0.0696   0.0098   0.1897    0.0449   0.0000   434.9353       9.12911       15.5113       8.27065       2.33969      0.202401       3.37984       4.54716       4.93785       5.30946       5.40961       5.37697
  33  19 4095.0670    1.3895 11.4895 10.2379  0.0008  0.0899   0.0076   0.2486    0.0431   0.0000   445.0222       22.3037       14.1108       3.55611      -1.73356      -2.33181       4.27072       5.69804       6.25261       6.77179       6.89617       6.80886
  33  20 4245.8353    1.1007 14.1341 10.2963  0.0005  0.1185   0.0062   0.3206    0.0353   0.0000   438.1410       22.9607       20.6930       14.5009      -17.7293       2.60380       5.56288       7.40703       8.37702       8.86720       9.01582       8.89184
  34   2 1207.9898    0.0735  0.0939 10.1335  0.0000  0.0179   0.0084   0.0371    0.0212   0.0000   440.0190      -1.09724       21.1850       1.40631      -1.70049      -1.30281      0.793295       1.11151       1.24407       1.40346       1.37843       1.28406
  34   3 1441.1358    0.1419  0.1210 10.0392  0.0000  0.0104   0.0082   0.0274    0.0223   0.0000   441.0608      0.463434       21.5120      0.373866      -3.50232      -1.19478      0.477595      0.636221      0.639427      0.683587      0.744579      0.770311
  34   4 1649.7272    0.2711  0.2717 10.0128  0.0000  0.0112   0.0089   0.0280    0.0275   0.0000   440.7147      -1.07089       21.1387       1.57458      -1.99804       1.23906      0.530245      0.643851      0.772579      0.822246      0.822923      0.784524
  34   5 1841.2633    0.4433  0.4716 10.0133  0.0000  0.0143   0.0105   0.0332    0.0404   0.0000   441.3904     -0.500928       21.2758     0.0527500      -3.96157      -1.56882      0.660835      0.859235      0.971099       1.05760       1.09122       1.03079
  34   6 2026.3474    0.7066  0.6717 10.1024  0.0000  0.0157   0.0136   0.0375    0.0639   0.0000   440.9309     0.0182518       20.3322       2.07330      -2.39116       2.05399      0.727160      0.974075       1.01934       1.18022       1.19773       1.20682
  34   7 2207.0339    1.0369  0.9391  9.9618  0.0000  0.0171   0.0165   0.0432    0.1140   0.0000   442.1612       1.99925       21.4877      -1.08412      -3.23004       1.38952      0.835959       1.07811       1.21635       1.33419       1.39686       1.34123
  34   8 2381.2538    1.4797  1.1816 10.6483  0.0000  0.0195   0.0221   0.0519    0.1417   0.0000   439.6536       1.85407       21.4292      -2.90026      -6.18763       3.05187      0.942934       1.23845       1.37138       1.44450       1.55196       1.50479
  34   9 2550.7345    2.0290  1.3002 11.2123  0.0000  0.0208   0.0285   0.0521    0.1295   0.0000   440.1807       2.84050       22.0163      0.341872      -5.76712      -3.22415       1.01954       1.30066       1.39795       1.52572       1.52655       1.59427
  34  10 2718.0302    2.7663  1.1451 11.6887  0.0000  0.0183   0.0405   0.0496    0.1661   0.0000   441.6794       3.91906       15.9143       3.01046     -0.491213      0.487107      0.889800       1.15300       1.27761       1.36963       1.41848       1.41532
  34  11 2883.0286    3.4341  1.1819 11.5629  0.0000  0.0184   0.0487   0.0483    0.2631   0.0000   439.7608       4.98591       18.6740      0.880915      0.123628      0.890887      0.925903       1.20131       1.32871       1.41604       1.42560       1.38310
  34  12 3044.5787    4.1360  1.1911 12.1490  0.0000  0.0187   0.0589   0.0486    0.2215   0.0000   439.9547       9.81139       19.1576       4.73908      -3.28067     -0.808772      0.931433       1.20563       1.34283       1.45343       1.43183       1.48160
  34  13 3202.9862    3.9037  1.5428 12.3232  0.0000  0.0213   0.0495   0.0585    0.1294   0.0000   437.2343       7.82407       16.0559       4.14923      -2.93132      -1.09042       1.04755       1.38414       1.46719       1.60744       1.66492       1.66551
  34  14 3359.3468    3.4286  2.3184 11.5491  0.0000  0.0265   0.0347   0.0689    0.1092   0.0000   441.7518       10.0300       15.0896       2.80933      0.705393     -0.249355       1.25589       1.68689       1.84780       1.97339       2.05400       2.00515
  34  15 3514.6144    2.8783  3.2505 11.2752  0.0000  0.0327   0.0247   0.0853    0.0755   0.0000   440.7514       11.2449       20.8152       5.50148      0.960660      -3.33922       1.56448       2.10585       2.31456       2.50277       2.56160       2.49404
  34  16 3668.8839    2.3313  4.8432 10.9232  0.0000  0.0423   0.0171   0.1123    0.0564   0.0000   442.8542       7.03162       22.1117       6.66339      0.497747      -1.32883       2.03899       2.69010       2.97647       3.17617       3.23666       3.28042
  34  17 3822.2717    1.9083  7.0671 10.5705  0.0000  0.0557   0.0120   0.1523    0.0482   0.0000   438.9566       16.4642       12.3450       2.36707      -1.86174      -1.38545       2.63322       3.50904       3.86502       4.12139       4.32260       4.24483
  34  18 3974.7828    1.5849  9.1726 10.3876  0.0005  0.0705   0.0093   0.1981    0.0437   0.0000   435.2889       9.83540       11.1234       7.37639      -5.96230       2.89086       3.33993       4.38677       4.89581       5.26121       5.38869       5.35938
  34  19 4126.7584    1.3099 12.0853 10.2770  0.0000  0.0935   0.0070   0.2618    0.0391   0.0000   435.9043       22.1562       13.1896     -0.712124      -5.03969       12.3269       4.39283       5.83236       6.47368       6.98377       7.29013       7.30978
  34  20 4278.1209    1.0531 14.3319 10.2442 -0.0003  0.1193   0.0059   0.3258    0.0347   0.0000   429.4864       10.1359       8.53673       24.5034      -22.7278      -9.04683       5.55076       7.41385       8.21051       8.82217       9.11443       9.05138
  35   2 1221.9403    0.0815  0.0434 10.1794  0.0000  0.0122   0.0108   0.0228    0.0204   0.0000   441.8789     -0.914280       19.8760     -0.685923      -1.26051      -1.24830      0.662799      0.752988      0.918762      0.867231      0.919114       1.08869
  35   3 1456.6042    0.1542  0.1365 10.0295  0.0000  0.0104   0.0079   0.0231    0.0224   0.0000   440.2449     -0.448284       21.0127      0.390567      -2.43251      0.327243      0.621716      0.784051      0.810484      0.749783      0.738263      0.743099
  35   4 1665.9246    0.3030  0.2738  9.9605  0.0000  0.0104   0.0093   0.0268    0.0282   0.0000   440.8200     -0.202893       21.7991      0.564563      -3.94085     -0.573373      0.453713      0.651079      0.700546      0.767235      0.741127      0.742263
  35   5 1858.4455    0.4715  0.4963 10.0522  0.0000  0.0143   0.0106   0.0332    0.0412   0.0000   439.3865      0.736052       21.2751      0.331970      -3.32053      0.233831      0.620766      0.857521      0.916738      0.953802       1.05332       1.05802
  35   6 2044.8145    0.7310  0.7111 10.1397  0.0000  0.0152   0.0136   0.0404    0.0638   0.0000   440.8668      0.549070       19.7075       2.81637      -4.95792     -0.734557      0.694866      0.885474       1.00793       1.06433       1.07513       1.11307
  35   7 2226.4280    1.0734  0.9710 10.2240  0.0000  0.0182   0.0169   0.0435    0.1062   0.0000   439.7049      0.993018       19.0859      -1.00614      -3.09558      0.134874      0.832695       1.12045       1.25989       1.30261       1.38044       1.40906
  35   8 2401.3662    1.5951  1.1895 10.6288  0.0000  0.0189   0.0231   0.0509    0.1521   0.0000   439.6236      0.812297       21.0383     0.0272237      -2.37009       1.46385      0.879468       1.12945       1.26893       1.35894       1.34716       1.38139
  35   9 2571.8684    2.1675  1.2708 10.6775  0.0000  0.0194   0.0292   0.0502    0.2168   0.0000   441.8897       3.96703       19.4403      0.821898      -1.75778       1.68114      0.898209       1.21506       1.33193       1.45233       1.51623       1.49681
  35  10 2740.6044    2.8562  1.2022 11.5740  0.0000  0.0190   0.0401   0.0482    0.1905   0.0000   440.4000       1.79531       18.8518       1.60089      -1.75512      -2.21777      0.946310       1.23696       1.37825       1.48633       1.51872       1.48614
  35  11 2906.9865    3.6087  1.0846 12.1194  0.0000  0.0175   0.0528   0.0443    0.1787   0.0000   440.6786       6.22665       18.5051       3.79775      -2.96181       1.87256      0.858551       1.10385       1.26701       1.40887       1.39657       1.46309
  35  12 3069.7447    4.0541  1.2679 11.7668  0.0000  0.0187   0.0542   0.0494    0.2746   0.0000   441.3594       8.11060       17.1589       3.37459      0.181633      -1.18290      0.901113       1.15461       1.23492       1.40453       1.44858       1.44888
  35  13 3229.3186    3.9562  1.6330 12.1794  0.0000  0.0220   0.0466   0.0563    0.1186   0.0000   439.3140       8.59296       16.0017       5.22865      -2.35532       1.09147       1.06650       1.37690       1.58449       1.67296       1.70609       1.68213
  35  14 3386.8710    3.3991  2.2162 11.8627  0.0000  0.0262   0.0347   0.0658    0.0870   0.0000   439.6244       10.8386       12.8577       2.20827      -4.69655     -0.223975       1.23548       1.64535       1.79076       1.97346       2.03985       1.97382
  35  15 3542.9807    2.7470  3.6291 11.3553 -0.0000  0.0348   0.0225   0.0920    0.0636   0.0000   440.7074       9.35476       13.3865       7.12893      -4.61833      -1.24517       1.60497       2.15468       2.35755       2.54644       2.63840       2.68792
  35  16 3698.0338    2.2548  5.2114 10.9041  0.0000  0.0436   0.0157   0.1185    0.0516   0.0000   439.0208       8.96860       17.4661       4.92264      -1.89080       1.13514       2.02347       2.64849       2.89903       3.14924       3.22149       3.20663
  35  17 3852.2163    1.8352  7.1263 10.6073  0.0000  0.0561   0.0114   0.1528    0.0461   0.0000   441.0583       10.5870       15.3083       4.14412      -6.39452      -1.72255       2.59102       3.41580       3.86385       4.10441       4.20938       4.20028
  35  18 4005.5082    1.5040  9.7545 10.4079 -0.0005  0.0757   0.0085   0.2093    0.0419   0.0000   440.2598       20.1069       19.2242       3.72325      -13.1762     -0.890284       3.42468       4.60402       5.10679       5.49752       5.66049       5.72461
  35  19 4158.0256    1.2252 12.1092 10.3697 -0.0008  0.0987   0.0067   0.2685    0.0364   0.0000   434.7514       14.3784       11.3716       10.7666       6.85712      -2.79670       4.46747       5.85804       6.61484       7.00079       7.14817       7.30404
  36   2 1235.6805    0.0887  0.0906 10.1578  0.0000  0.0138   0.0082   0.0283    0.0206   0.0000   440.5350     -0.167183       22.4870      0.590073      -5.13048     -0.171974      0.637851      0.813806      0.859349       1.00069       1.13718       1.08934
  36   3 1471.8446    0.1681  0.1423 10.0808  0.0000  0.0094   0.0081   0.0229    0.0223   0.0000   441.6069     -0.145038       20.5958     -0.670656      -3.48526      0.438805      0.448988      0.563914      0.671074      0.642269      0.755105      0.768373
  36   4 1681.9024    0.3104  0.2576 10.0507  0.0000  0.0098   0.0098   0.0253    0.0275   0.0000   439.9603     -0.225521       21.9089     -0.620556      -2.12091      0.526869      0.456086      0.554023      0.614026      0.697831      0.671847      0.660355
  36   5 1875.4248    0.4943  0.5818 10.0304  0.0000  0.0152   0.0104   0.0382    0.0441   0.0000   441.4081     -0.986400       18.9457     -0.554541      -2.43013       2.33025      0.670285      0.838161      0.991220       1.02741       1.10371       1.05539
  36   6 2063.0922    0.7629  0.8451  9.9770  0.0000  0.0169   0.0128   0.0426    0.0763   0.0000   439.6245      -1.85706       21.7581    -0.0988807      -2.63067      0.821210      0.722578      0.994674       1.10435       1.15513       1.20725       1.20455
  36   7 2245.5041    1.1019  1.1235 10.1233  0.0000  0.0190   0.0161   0.0484    0.1248   0.0000   441.3423     -0.159385       22.4980       1.87861      -2.24981      0.714024      0.832003       1.10629       1.18745       1.30986       1.33652       1.28643
  36   8 2421.1912    1.6063  1.2647 10.7188  0.0000  0.0197   0.0221   0.0513    0.1323   0.0000   441.0361       4.46567       22.8278       2.28919      -3.98708       1.48528      0.904925       1.18918       1.33646       1.43905       1.44958       1.40531
  36   9 2592.7939    2.1982  1.3076 11.2323  0.0000  0.0199   0.0297   0.0519    0.1391   0.0000   441.0534       5.07706       19.1766       6.22015     -0.919419     -0.463925      0.898843       1.20609       1.27240       1.42456       1.47182       1.52363
  36  10 2762.7859    2.9677  1.2519 11.4149  0.0000  0.0190   0.0400   0.0473    0.2089   0.0000   441.7178       4.56153       18.6520      0.745213      -1.55530       1.22404      0.868521       1.16074       1.25684       1.38621       1.44517       1.44448
  36  11 2930.4071    3.5927  1.2208 12.1578  0.0003  0.0185   0.0499   0.0497    0.1782   0.0000   442.1885       6.28872       19.0026       2.61876      -4.44627     -0.882563      0.891182       1.15049       1.26670       1.41714       1.43400       1.42135
  36  12 3094.4532    4.1430  1.3013 12.3474  0.0000  0.0191   0.0554   0.0488    0.1674   0.0000   438.5224       7.97416       16.8198       3.89615     -0.315472       3.40850      0.902201       1.17208       1.29865       1.44285       1.43044       1.46411
  36  13 3255.2832    3.8606  1.5937 12.3049  0.0000  0.0211   0.0469   0.0568    0.1190   0.0000   439.9240       8.99805       16.7102       3.06801      -1.41630      0.148286      0.983396       1.27144       1.43594       1.54246       1.58108       1.55231
  36  14 3413.9143    3.2386  2.5121 11.9755  0.0000  0.0280   0.0308   0.0715    0.0615   0.0000   440.6713       6.84103       17.1076       6.70076     -0.373910     -0.373574       1.27121       1.66508       1.90909       2.03480       2.11381       2.12752
  36  15 3570.9362    2.6762  3.6575 11.3260  0.0000  0.0350   0.0215   0.0909    0.0622   0.0000   438.8124       10.6767       14.7792       3.20181       2.22949      -3.27180       1.54960       2.09470       2.30056       2.46132       2.59980       2.55088
  36  16 3726.8569    2.1874  5.8765 10.6895  0.0000  0.0468   0.0141   0.1255    0.0526   0.0000   441.3233       8.58308       13.8394       3.31682      0.148115       2.44777       2.08633       2.78561       3.10115       3.32002       3.40880       3.42214
  36  17 3881.5791    1.7902  8.0171 10.5432  0.0000  0.0610   0.0105   0.1633    0.0450   0.0000   441.1901       15.8255       11.3414       8.31084      -10.7927       1.98397       2.72079       3.62321       4.00619       4.23695       4.41202       4.36141
  36  18 4035.6736    1.4899 10.0756 10.3758  0.0007  0.0774   0.0081   0.2099    0.0415   0.0000   439.5996       18.3415       19.1746       7.38325     -0.990265      -5.97906       3.43366       4.59734       5.08905       5.44235       5.71196       5.72336
  36  19 4188.9127    1.2086 13.2889 10.2879  0.0008  0.1033   0.0061   0.2876    0.0358   0.0000   443.1009       28.7871       15.2661      -5.74047       9.88602      -4.95748       4.50234       5.99972       6.63704       7.17983       7.32013       7.30558
  37   2 1249.2180    0.0824  0.0790 10.1429  0.0000  0.0130   0.0078   0.0288    0.0201   0.0000   440.3058     -0.818972       18.7661      0.839459      -3.84038      -2.26928      0.520790      0.847566      0.753678      0.910314      0.866114      0.837049
  37   3 1486.8342    0.1646  0.1256 10.0534  0.0000  0.0094   0.0080   0.0189    0.0218   0.0000   441.7522      0.245726       22.1434      0.426391      -3.07929       1.13408      0.435054      0.623925      0.733900      0.808041      0.789133      0.773837
  37   4 1697.5813    0.3202  0.3009 10.0146  0.0000  0.0113   0.0091   0.0247    0.0287   0.0000   441.0703     -0.857629       21.9458    -0.0332080      -4.15251      0.974942      0.480836      0.630163      0.698276      0.745092      0.782835      0.805123
  37   5 1892.1905    0.5424  0.5549  9.9707  0.0000  0.0134   0.0111   0.0342    0.0473   0.0000   440.8080      -1.01927       19.2311       1.55264      -3.46364       1.34661      0.619380      0.770501      0.837380      0.970544       1.02835       1.02311
  37   6 2081.1255    0.7877  0.7882 10.1316  0.0000  0.0161   0.0136   0.0399    0.0696   0.0000   441.5045     -0.830457       19.1304      0.332090      -3.15763      0.584267      0.700522      0.879413      0.998387       1.07732       1.10136       1.07894
  37   7 2264.3511    1.2135  1.0151 10.3372  0.0000  0.0167   0.0180   0.0454    0.1106   0.0000   441.4698       1.50980       20.4736       1.02721      -3.12418      0.280080      0.750364      0.975640       1.09813       1.18053       1.21834       1.20333
  37   8 2440.7124    1.6959  1.2841 10.5785  0.0000  0.0195   0.0225   0.0496    0.1532   0.0000   439.6152       4.70161       21.1968      0.316753      -1.86858       1.68856      0.866608       1.13711       1.24616       1.38549       1.43535       1.43352
  37   9 2613.4064    2.3208  1.2425 11.2472  0.0000  0.0189   0.0317   0.0500    0.1657   0.0000   440.7871       3.99574       19.8797       2.47047      -2.24669     -0.438778      0.916162       1.18328       1.31715       1.39544       1.41424       1.47221
  37  10 2784.6559    3.0991  1.2329 11.6376  0.0000  0.0184   0.0421   0.0480    0.1906   0.0000   439.7819       6.08951       20.2219       2.84269      -4.45320      0.926237      0.857144       1.09409       1.13231       1.23666       1.25306       1.33750
  37  11 2953.4313    3.7464  1.2467 12.0877  0.0000  0.0181   0.0501   0.0490    0.1818   0.0000   439.7063       6.34250       18.5423       1.64969      -4.75508      -1.23462      0.826763       1.05621       1.17205       1.33201       1.32540       1.33636
  37  12 3118.6720    4.2518  1.2998 12.4589  0.0000  0.0188   0.0555   0.0497    0.1539   0.0000   441.7169       7.51396       18.3766       3.75389      -2.92360      0.938139      0.834936       1.10306       1.15367       1.27011       1.32118       1.32363
  37  13 3280.8268    3.8872  1.8014 12.3045  0.0000  0.0230   0.0429   0.0574    0.0913   0.0000   441.5424       7.20842       16.6788       4.95808       1.33290    -0.0789215      0.995470       1.34569       1.43244       1.58490       1.62984       1.64958
  37  14 3440.5650    3.1002  2.6636 11.9786  0.0000  0.0287   0.0283   0.0742    0.0562   0.0000   439.8917       9.79527       16.2724     -0.341942      -1.04404      -1.17769       1.22624       1.61815       1.85643       1.98008       2.08628       2.08240
  37  15 3598.6222    2.5453  4.2777 11.2467  0.0000  0.0375   0.0189   0.0998    0.0551   0.0000   438.1585       8.08182       16.3521       6.96182       2.97660       3.16886       1.70028       2.24367       2.48984       2.68985       2.74774       2.79710
  37  16 3755.4216    2.0696  6.0613 10.7846  0.0000  0.0484   0.0131   0.1284    0.0467   0.0000   440.9416       14.0191       10.0535       8.38536      -4.34019       3.51768       2.09201       2.82901       3.15557       3.40934       3.51248       3.52654
  37  17 3910.9112    1.7283  8.4289 10.4700  0.0001  0.0628   0.0097   0.1746    0.0453   0.0000   445.1902       17.3030       5.88386       5.81423       1.50114      0.629170       2.75335       3.64226       4.09451       4.42515       4.52901       4.46815
  37  18 4065.6631    1.4129 10.8540 10.3862 -0.0014  0.0807   0.0074   0.2287    0.0396   0.0000   438.3392       23.2567       22.9961      -5.06940      -4.61451      0.973173       3.54672       4.67777       5.26162       5.71237       5.83535       5.87374
  37  19 4219.6176    1.1723 14.2648 10.2249 -0.0012  0.1115   0.0056   0.3001    0.0356   0.0000   443.3052       17.6995       14.8684       6.57304      -11.1588       3.37608       4.81645       6.41449       7.17847       7.83960       8.08767       8.15493
  38   2 1262.5384    0.0790  0.0615 10.1130  0.0000  0.0127   0.0074   0.0214    0.0199   0.0000   441.2785     -0.292634       23.7145      -1.70785      -3.47368       1.58252      0.544414      0.688054       1.02676      0.822531       1.01260      0.851458
  38   3 1501.5589    0.1815  0.1628 10.0457  0.0000  0.0091   0.0077   0.0212    0.0221   0.0000   440.8917     -0.737575       21.0015    -0.0494104      -3.52777      -1.48867      0.394369      0.569416      0.606966      0.725791      0.766214      0.799616
  38   4 1713.0432    0.3366  0.3313  9.9810  0.0000  0.0114   0.0091   0.0273    0.0297   0.0000   441.5691     -0.715934       21.8510      0.812721      -3.02592      0.471545      0.482920      0.581201      0.674983      0.760434      0.754072      0.775849
  38   5 1908.8039    0.5601  0.5064 10.1055  0.0000  0.0128   0.0115   0.0298    0.0431   0.0000   441.8477      0.448477       20.5273       2.42847      -2.58801      -1.29751      0.555013      0.698612      0.802725      0.842337      0.876927      0.949149
  38   6 2098.9617    0.8189  0.8876 10.1339  0.0000  0.0163   0.0133   0.0440    0.0728   0.0000   441.2574     -0.183084       21.8326     -0.244252      -3.38962       1.31056      0.685319      0.930753       1.01128       1.13392       1.12666       1.16266
  38   7 2282.9185    1.2215  1.1240 10.4317  0.0000  0.0181   0.0177   0.0486    0.1182   0.0000   440.9525       2.74988       19.7685      -1.17825      -2.80347     -0.566357      0.818039       1.05171       1.16591       1.30961       1.33423       1.32818
  38   8 2460.0027    1.7823  1.2017 11.0324  0.0000  0.0187   0.0251   0.0494    0.1367   0.0000   439.8015       3.55811       20.8252       1.24608      -3.25618     -0.146071      0.803031       1.06371       1.20635       1.29048       1.29122       1.34966
  38   9 2633.8227    2.4256  1.2323 11.1971  0.0000  0.0181   0.0320   0.0472    0.1624   0.0000   441.7083       4.00809       19.0561   -0.00442131      -3.00150     0.0974728      0.800364      0.998704       1.14162       1.22700       1.25710       1.26785
  38  10 2806.1924    3.2161  1.1481 11.6644  0.0000  0.0173   0.0439   0.0447    0.2033   0.0000   440.6181       5.72074       19.3862       2.61250     -0.728115      0.764243      0.761276       1.00370       1.09040       1.20573       1.22225       1.22124
  38  11 2976.0584    3.9393  1.1947 11.9634  0.0005  0.0175   0.0530   0.0470    0.2364   0.0000   441.1287       6.11751       20.7979      0.836728      -2.48837     -0.735075      0.780146       1.01773       1.12480       1.19681       1.25048       1.26379
  38  12 3142.5260    4.1010  1.3111 12.5957  0.0000  0.0188   0.0539   0.0517    0.1413   0.0000   439.7676       6.63711       17.1438       4.57123      -5.03759      0.865248      0.860825       1.11637       1.21701       1.31664       1.35586       1.36508
  38  13 3305.8963    3.7044  1.9817 12.3464 -0.0020  0.0238   0.0388   0.0619    0.0714   0.0000   440.2855       8.77066       17.2119       5.49876      -4.19049      -1.62508       1.02171       1.34434       1.50999       1.62281       1.66664       1.67279
  38  14 3466.9103    3.0008  2.9659 11.9533 -0.0000  0.0300   0.0260   0.0795    0.0499   0.0000   440.6416       7.26300       15.8732       6.00546      -5.59847      0.549093       1.31108       1.75024       1.95403       2.10807       2.17141       2.17895
  38  15 3626.0286    2.4865  4.5811 11.0971  0.0000  0.0387   0.0174   0.1015    0.0519   0.0000   440.3521       10.4777       14.5240       4.76513      -2.22078      -2.93136       1.68237       2.20717       2.44816       2.69875       2.74975       2.77819
  38  16 3783.5694    2.0244  6.4660 10.6623  0.0000  0.0491   0.0122   0.1347    0.0469   0.0000   438.8094       6.97611       8.90519     -0.274977       1.60379      -2.11243       2.08619       2.77673       3.07953       3.28051       3.38072       3.42859
  38  17 3940.0136    1.6511  9.2527 10.4137  0.0001  0.0674   0.0086   0.1874    0.0431   0.0000   439.7242       13.7404       5.77471       10.8208      -4.22534      0.824643       2.87354       3.79946       4.22461       4.64121       4.71576       4.71730
  38  18 4095.4772    1.3748 11.5917 10.3502  0.0006  0.0873   0.0068   0.2396    0.0382   0.0000   436.0993       12.4142       13.3809       7.28952       3.22647      -9.54663       3.65335       4.93276       5.43852       5.88952       6.10258       6.07892
  38  19 4250.0706    1.1354 14.6199 10.1546  0.0010  0.1123   0.0054   0.3049    0.0354   0.0000   439.1358       10.1385       25.7017       10.5879      -8.82789      -16.8697       4.63790       6.24853       6.90513       7.55524       7.69160       7.73930
  39   2 1275.7337    0.0868  0.0644 10.1302  0.0000  0.0132   0.0094   0.0283    0.0195   0.0000   441.2198      0.284366       21.3954      0.521674      -1.44564     -0.326490      0.677353       1.01200       1.20197       1.31963       1.08552       1.00989
  39   3 1516.0411    0.1794  0.1511 10.0206  0.0000  0.0087   0.0077   0.0209    0.0218   0.0000   441.0366     0.0128756       20.9320    -0.0928717      -1.70630       1.20465      0.376268      0.533341      0.555709      0.610329      0.640249      0.590635
  39   4 1728.2486    0.3611  0.3766  9.9885  0.0000  0.0118   0.0090   0.0284    0.0304   0.0000   440.5812     -0.718405       21.2998      0.483273      -2.10171      -2.50578      0.487617      0.648443      0.722699      0.814287      0.794985      0.768471
  39   5 1925.1967    0.5760  0.5733 10.0441  0.0000  0.0136   0.0113   0.0342    0.0480   0.0000   441.7587      0.193766       20.6488     -0.784245      -1.72446      0.150099      0.596489      0.800500      0.935609       1.00904       1.07978       1.06224
  39   6 2116.5710    0.8585  0.8109 10.2502  0.0000  0.0155   0.0141   0.0396    0.0700   0.0000   439.9685      0.560272       22.2378       1.03643      -3.29704      -1.26893      0.664314      0.852804      0.954514      0.995299       1.11161       1.09862
  39   7 2301.2629    1.2718  1.1299 10.4377  0.0000  0.0178   0.0180   0.0479    0.1153   0.0000   439.7965       3.56865       18.7311      0.153732      -4.79547      0.972336      0.760878      0.994645       1.09308       1.17546       1.25102       1.24858
  39   8 2479.0681    1.7966  1.4062 10.8397 -0.0008  0.0198   0.0227   0.0523    0.1178   0.0000   440.1233       3.19328       20.3274       3.08401      -4.98247      0.835176      0.831271       1.08476       1.20028       1.27126       1.29197       1.34246
  39   9 2653.9491    2.4467  1.2194 11.4595 -0.0016  0.0183   0.0325   0.0468    0.1428   0.0000   439.7136       4.53581       19.6422      0.948266      -3.03556     -0.999993      0.751870      0.981653       1.08169       1.20523       1.24756       1.26031
  39  10 2827.3981    3.4022  1.2093 11.7985  0.0000  0.0178   0.0456   0.0458    0.2083   0.0000   440.5673       3.40714       18.6675       2.58928      -2.81741      -2.98122      0.766594       1.00643       1.11144       1.23756       1.28226       1.30569
  39  11 2998.3254    3.9287  1.2633 12.0233  0.0000  0.0180   0.0502   0.0472    0.1890   0.0000   440.7464       6.23936       20.7975       1.73461      -1.88651      0.737183      0.739888       1.00829       1.08893       1.19501       1.25725       1.26154
  39  12 3165.8842    4.2540  1.4910 12.1920  0.0000  0.0194   0.0503   0.0510    0.1430   0.0000   440.7326       5.10791       19.4770       2.98099     -0.127510    -0.0807972      0.820705       1.08873       1.20735       1.28665       1.29559       1.31520
  39  13 3330.5897    3.6694  2.0487 12.1734 -0.0038  0.0239   0.0366   0.0607    0.0747   0.0000   440.7643       7.39543       19.1444       3.66033     0.0307054     -0.538442       1.03163       1.34771       1.47731       1.62041       1.67155       1.70909
  39  14 3492.7924    2.9649  3.2730 11.6590 -0.0013  0.0306   0.0237   0.0830    0.0504   0.0000   443.5695       9.41435       13.9274       2.36335      0.165414     -0.421978       1.25819       1.65759       1.88059       2.01607       2.05660       2.06275
  39  15 3653.0480    2.4119  4.8085 11.0574  0.0000  0.0399   0.0162   0.1035    0.0481   0.0000   441.1272       14.4549       19.4629       4.46683      -1.58709       3.00239       1.63985       2.17489       2.40702       2.59432       2.69514       2.71395
  39  16 3811.3777    1.9545  7.1219 10.5846  0.0000  0.0525   0.0111   0.1432    0.0457   0.0000   439.3199       8.36045       15.4945       2.86522      -2.39520       3.72798       2.16588       2.86690       3.24819       3.49154       3.63257       3.64583
  39  17 3968.6742    1.5977  9.6547 10.4446  0.0000  0.0709   0.0082   0.1964    0.0413   0.0000   438.1808       5.61666       13.8193      -4.46845       6.17876      -1.79884       2.89478       3.88876       4.30683       4.61482       4.81022       4.76469
  39  18 4124.7984    1.3012 12.0739 10.3977  0.0001  0.0908   0.0065   0.2527    0.0364   0.0000   436.2785       14.8636       18.9798       7.65659      -6.46395      -1.96024       3.78769       4.96541       5.61484       6.01560       6.25937       6.32946
  40   2 1288.7338    0.0918  0.0754 10.1454  0.0000  0.0122   0.0075   0.0193    0.0195   0.0000   441.5335     0.0328746       20.8722       1.10174      -2.03652      0.204866      0.457457      0.605298      0.677331      0.750671      0.969737      0.864186
  40   3 1530.3189    0.1931  0.1852 10.0667  0.0000  0.0092   0.0075   0.0253    0.0222   0.0000   441.0543     -0.233807       20.6679      0.120561      -2.18791      0.567933      0.346273      0.488505      0.568056      0.535930      0.614531      0.651073
  40   4 1743.2634    0.3655  0.3349 10.0142  0.0000  0.0110   0.0093   0.0249    0.0302   0.0000   442.2092      0.250764       20.2698   -0.00934057      -4.10692      -1.10573      0.435913      0.554769      0.667204      0.678509      0.694490      0.719830
  40   5 1941.4233    0.5979  0.5496 10.0699  0.0000  0.0131   0.0117   0.0317    0.0462   0.0000   442.1858      0.309075       19.8537      0.114601      -1.95400     -0.275293      0.514851      0.686287      0.810696      0.843756      0.912511      0.905849
  40   6 2133.9654    0.8917  0.9301 10.1323  0.0000  0.0162   0.0136   0.0422    0.0796   0.0000   441.0528      0.360676       21.6534      0.981969      -1.88535      0.305889      0.638778      0.857166      0.942830       1.06097       1.04219       1.07050
  40   7 2319.3579    1.3277  1.1681 10.4692  0.0000  0.0186   0.0185   0.0467    0.1305   0.0000   441.0165       2.54798       21.0846      0.886290     -0.678739      -1.59364      0.768682       1.03044       1.12211       1.23428       1.25057       1.27673
  40   8 2497.9567    1.9128  1.3302 10.7849  0.0000  0.0188   0.0241   0.0494    0.1420   0.0000   441.5825       1.64419       21.9848     -0.168464      -2.47860      0.469594      0.794325       1.06030       1.17534       1.25871       1.33292       1.36557
  40   9 2673.8780    2.6276  1.3241 11.0280  0.0000  0.0185   0.0324   0.0475    0.2024   0.0000   441.0814       3.16389       20.1045      0.544270      -3.86187     -0.617634      0.773322       1.00449       1.05842       1.21037       1.21140       1.26745
  40  10 2848.3786    3.3635  1.1824 11.8948  0.0000  0.0176   0.0443   0.0443    0.1842   0.0000   441.9176       6.01405       20.4818       4.59896      -5.38140     0.0501596      0.720605      0.982169       1.06334       1.19874       1.21089       1.21534
  40  11 3020.2048    4.1613  1.1765 12.2114  0.0000  0.0170   0.0551   0.0456    0.2076   0.0000   441.4251       5.50358       19.7196       3.06214      -4.38424     -0.944742      0.762106       1.00530       1.11036       1.19241       1.20932       1.24114
  40  12 3188.8768    4.1532  1.5506 12.2967 -0.0007  0.0197   0.0471   0.0513    0.1133   0.0000   443.1625       9.04766       19.6990       3.67261      -4.86993       1.84905      0.813505       1.06694       1.17472       1.30707       1.33861       1.33414
  40  13 3354.8854    3.5590  2.1801 12.1621 -0.0026  0.0243   0.0342   0.0632    0.0699   0.0000   440.2540       8.53575       16.6312       2.64593      -1.45757      -1.00196       1.01631       1.30218       1.43033       1.55476       1.61620       1.63101
  40  14 3518.3582    2.8382  3.5045 11.7034 -0.0000  0.0324   0.0220   0.0854    0.0480   0.0000   441.1047       9.80918       13.9466       5.48705      -2.88083       1.32801       1.31264       1.75082       1.93009       2.15440       2.20123       2.25246
  40  15 3679.6316    2.3270  5.1547 11.1128  0.0000  0.0413   0.0149   0.1099    0.0421   0.0000   437.5915       11.9224       19.0128       7.23040    -0.0452809      -1.08265       1.66168       2.22551       2.48327       2.69197       2.80835       2.77637
  40  16 3838.9340    1.8975  7.7013 10.6758  0.0000  0.0560   0.0104   0.1527    0.0419   0.0000   440.1405       12.1529       13.0933       4.13480       3.30152      -6.98575       2.26490       2.97923       3.32971       3.55722       3.71912       3.73945
  40  17 3997.0656    1.5680  9.9300 10.4750  0.0000  0.0728   0.0078   0.1994    0.0406   0.0000   438.2313       12.0090       12.0002       14.4676      -8.43598      -6.72792       2.95472       3.91536       4.38413       4.75347       4.91383       4.97027
  40  18 4153.8832    1.2598 13.1251 10.4299  0.0000  0.0991   0.0060   0.2715    0.0341   0.0000   437.7777       13.2477       10.1540       13.6524       7.71967      -3.71247       3.89566       5.20360       5.85642       6.30872       6.59340       6.59230
  41   2 1301.5717    0.1076  0.0671 10.0922  0.0000  0.0096   0.0081   0.0165    0.0193   0.0000   440.4759       1.00995       20.2112     -0.315949      -3.45871      0.354948      0.406280      0.597716      0.783544       1.15170       1.16147      0.873493
  41   3 1544.3593    0.2121  0.1846 10.0153  0.0000  0.0085   0.0077   0.0212    0.0224   0.0000   441.4325     0.0219521       21.4332     -0.538007      -2.81811     -0.272425      0.349552      0.426411      0.511399      0.516365      0.545275      0.584197
  41   4 1758.0566    0.3742  0.3698 10.0262  0.0000  0.0117   0.0093   0.0276    0.0300   0.0000   441.6174     -0.371534       19.8694     0.0101766      -3.06803     -0.660854      0.460046      0.621048      0.675696      0.751938      0.781605      0.822252
  41   5 1957.4574    0.6177  0.6632 10.0042  0.0000  0.0138   0.0111   0.0358    0.0537   0.0000   441.5714      0.818051       20.0875     -0.393416      -4.58074     -0.322500      0.552353      0.693350      0.805758      0.869661      0.879752      0.924688
  41   6 2151.1616    0.9255  0.9154 10.2107  0.0000  0.0160   0.0141   0.0409    0.0827   0.0000   440.9935      0.254824       22.5711       1.66713      -3.90953       1.18201      0.636535      0.802142      0.935007      0.985072       1.04301       1.04959
  41   7 2337.2192    1.3821  1.1556 10.4610  0.0000  0.0177   0.0188   0.0452    0.1300   0.0000   441.4378       2.26524       18.9019      0.279314      -2.71367      0.190180      0.713955      0.935167       1.04220       1.15426       1.18456       1.24252
  41   8 2516.5952    2.0155  1.3739 10.5955  0.0000  0.0190   0.0241   0.0474    0.1598   0.0000   440.9136       3.02864       18.6923       2.00140      -4.00821       3.12459      0.782269       1.02182       1.15616       1.22527       1.24757       1.29302
  41   9 2693.6243    2.6763  1.2643 11.5000  0.0000  0.0176   0.0346   0.0478    0.1557   0.0000   440.5445       2.76589       19.3395       2.81404      -1.69858     -0.339464      0.723610      0.913007       1.03347       1.14495       1.17696       1.17196
  41  10 2869.0555    3.5664  1.1324 11.8788  0.0000  0.0165   0.0473   0.0432    0.1959   0.0000   440.8482       5.24548       19.8703       1.85795     -0.462375       1.21975      0.681829      0.898740      0.959136       1.07337       1.08194       1.14990
  41  11 3041.8139    4.0244  1.2502 12.7004  0.0000  0.0178   0.0525   0.0491    0.1336   0.0000   440.3902       7.36447       22.5190       3.56830      -1.18759     -0.917743      0.742696      0.982950       1.07280       1.16727       1.18093       1.21030
  41  12 3211.5538    4.0228  1.6122 12.5368  0.0000  0.0202   0.0449   0.0533    0.0902   0.0000   441.3907       8.04293       20.7570       2.36623     -0.924087     -0.686942      0.811034       1.05171       1.20851       1.31930       1.38092       1.43802
  41  13 3378.7600    3.5179  2.3455 12.0608  0.0000  0.0247   0.0322   0.0652    0.0677   0.0000   441.7051       7.80027       19.2618       3.49727     -0.247906     -0.203668       1.01615       1.32635       1.48213       1.61991       1.64516       1.65195
  41  14 3543.4842    2.7880  3.5981 11.7252 -0.0000  0.0326   0.0210   0.0862    0.0441   0.0000   439.4702       12.2601       18.1180      0.590609      -6.17789      0.753169       1.28250       1.71894       1.91123       2.11666       2.17430       2.19706
  41  15 3705.9068    2.2569  5.8122 10.8651  0.0000  0.0437   0.0133   0.1172    0.0435   0.0000   440.3738       9.74142       15.6435       4.51773      0.119623       1.43624       1.74056       2.30655       2.54693       2.77260       2.86845       2.92498
  41  16 3866.2711    1.8083  7.6384 10.7362  0.0000  0.0564   0.0100   0.1564    0.0397   0.0000   439.1469       12.8217       22.8975       7.21836      0.133972      0.429533       2.21881       2.95593       3.33708       3.57258       3.77830       3.80543
  41  17 4025.1602    1.5149 11.0267 10.4445  0.0004  0.0796   0.0071   0.2189    0.0391   0.0000   443.7476       14.9043       18.6632       13.6210      -8.08229      -1.71289       3.08344       4.08357       4.52993       4.93256       5.11617       5.22431
  41  18 4182.7441    1.2198 13.6234 10.3636  0.0000  0.1019   0.0057   0.2787    0.0336   0.0000   440.1389       9.19971       17.5185     -0.568510       3.79564      -1.67773       3.97865       5.30008       5.92317       6.34119       6.77965       6.82386
  42   2 1314.2288    0.1036  0.0855 10.0835  0.0000  0.0101   0.0070   0.0196    0.0193   0.0000   440.8157     -0.749842       20.9622      -2.07863      -2.75519      0.542373      0.416401      0.494510      0.528827      0.602867      0.620561      0.607078
  42   3 1558.2035    0.2126  0.1864 10.0140  0.0000  0.0085   0.0078   0.0230    0.0220   0.0000   441.2230      0.590958       21.3823      0.229135      -2.32275     0.0348227      0.316262      0.418145      0.446941      0.510433      0.483016      0.566179
  42   4 1772.6302    0.3964  0.3788 10.0457  0.0000  0.0112   0.0094   0.0270    0.0304   0.0000   441.3468      0.180934       21.5350     -0.539173      -2.49960      0.768506      0.434813      0.544327      0.596677      0.613273      0.677778      0.665866
  42   5 1973.3189    0.6469  0.6982 10.0237  0.0000  0.0146   0.0111   0.0355    0.0541   0.0000   441.1340      -2.04602       22.6830     -0.163023      -3.23862       1.56370      0.561525      0.756196      0.894823      0.933669      0.957769      0.972575
  42   6 2168.1468    0.9864  0.8651 10.2799  0.0000  0.0153   0.0149   0.0385    0.0778   0.0000   441.5209     0.0102984       20.6411     -0.242446      -2.36953       1.31621      0.566121      0.763637      0.845688      0.911637      0.975091      0.988633
  42   7 2354.8310    1.4497  1.2879 10.3394  0.0000  0.0186   0.0180   0.0467    0.1242   0.0000   442.3919       2.50853       20.6082      0.652686      -3.59898     -0.785906      0.714363      0.957352       1.03977       1.16798       1.19314       1.27001
  42   8 2535.0981    2.0148  1.3799 10.9917  0.0000  0.0191   0.0246   0.0488    0.1205   0.0000   440.8962       1.97586       21.3941       1.87220      -2.36346      -1.45883      0.736054      0.964343       1.05553       1.15385       1.17855       1.20201
  42   9 2713.1248    2.8126  1.2589 11.3630  0.0000  0.0180   0.0349   0.0455    0.1828   0.0000   441.2563       4.59885       21.2740      0.722448      -3.54160      0.322827      0.697089      0.955403       1.01462       1.10149       1.16099       1.14125
  42  10 2889.5196    3.6487  1.2099 11.7854 -0.0010  0.0167   0.0463   0.0451    0.1990   0.0000   440.7437       3.58722       20.5584       2.26017      -2.27498      -1.95340      0.713534      0.945626       1.03902       1.13155       1.12723       1.16241
  42  11 3063.1074    4.2954  1.2236 11.9829  0.0000  0.0170   0.0531   0.0431    0.2303   0.0000   440.3817       5.85716       20.3445       3.75202      -4.48216     -0.597944      0.684059      0.881661      0.965667       1.07372       1.13689       1.12240
  42  12 3233.8709    4.0734  1.6480 12.4095 -0.0000  0.0202   0.0448   0.0532    0.1005   0.0000   440.9613       9.18557       21.9371       2.95878      -2.50251       1.01276      0.793300       1.04038       1.18087       1.28238       1.34633       1.33839
  42  13 3402.2356    3.3781  2.5350 12.1067  0.0000  0.0259   0.0295   0.0685    0.0565   0.0000   441.9218       5.81062       18.4439       1.11522      0.978263      -1.06206       1.00989       1.33442       1.48842       1.60662       1.70468       1.72013
  42  14 3568.2538    2.7024  4.1265 11.4114  0.0000  0.0353   0.0186   0.0910    0.0456   0.0000   437.1612       10.8083       18.4757       2.74376      -2.40926       2.68493       1.32901       1.79977       2.03366       2.21283       2.29431       2.37129
  42  15 3731.8063    2.1836  5.9954 10.9771  0.0000  0.0453   0.0128   0.1210    0.0395   0.0000   437.5389       10.2234       21.3458       1.60806      -4.65798       1.89896       1.75826       2.32907       2.61914       2.78528       2.90423       2.99337
  42  16 3893.2076    1.7822  8.5520 10.6800  0.0007  0.0611   0.0092   0.1670    0.0389   0.0000   437.2813       10.3149       12.8207       8.11789       3.59608       7.27029       2.34181       3.06594       3.45700       3.69982       3.86530       3.89495
  42  17 4053.0158    1.4335 11.0598 10.4797  0.0010  0.0816   0.0068   0.2244    0.0366   0.0000   434.8452       9.57526       17.8608       1.63084       10.2298       1.19591       3.07594       4.10957       4.68992       4.95702       5.21408       5.30325
  43   1 1041.6534    0.0486  0.0134 10.3179  0.0000  0.0139   0.0112   0.0136    0.0179   0.0000   440.6916      -1.14966       21.3572     -0.841767      -1.16832      -1.84122      0.676373      0.889056       1.41489      0.923692      0.919787       1.05196
  43   3 1571.8072    0.2216  0.1938 10.0327  0.0000  0.0083   0.0078   0.0222    0.0221   0.0000   441.8443     -0.164472       23.0922     -0.689128      -3.42929     -0.188602      0.322530      0.393885      0.481562      0.470097      0.514584      0.515818
  43   4 1787.0332    0.4106  0.3806 10.0526  0.0000  0.0114   0.0093   0.0253    0.0309   0.0000   441.6461     -0.378102       22.9483    -0.0437570      -2.44204     -0.720797      0.402750      0.542624      0.628478      0.686411      0.709946      0.731449
  43   5 1989.0551    0.6729  0.6837 10.1081  0.0000  0.0139   0.0115   0.0350    0.0543   0.0000   441.8821     -0.194104       21.0339      0.801620      -3.15383      0.750120      0.534221      0.689232      0.797124      0.860800      0.866039      0.864469
  43   6 2184.8855    1.0193  1.0028 10.0922  0.0000  0.0160   0.0144   0.0419    0.0978   0.0000   441.9509       1.88558       20.1486       1.42230      -1.45166       1.36858      0.617234      0.825101      0.928864      0.978635       1.03193       1.06459
  43   7 2372.2119    1.5026  1.3880 10.3870  0.0000  0.0190   0.0180   0.0495    0.1185   0.0000   441.4327       2.03034       23.3688       1.89332      -3.11297     -0.471112      0.705771      0.944098       1.03989       1.14126       1.20967       1.18336
  43   8 2553.4400    2.1107  1.3417 11.2844  0.0000  0.0183   0.0263   0.0491    0.1195   0.0000   440.5995       3.33916       21.1428      0.370961      -4.00632      0.816429      0.709955      0.918562       1.06366       1.17958       1.19637       1.18897
  43   9 2732.4561    2.8579  1.2579 11.8154  0.0000  0.0177   0.0362   0.0459    0.1416   0.0000   443.1119       3.35790       19.0903       4.25790      -3.61278     -0.532103      0.696734      0.925076       1.01443       1.11381       1.13532       1.15760
  43  10 2909.7845    3.6829  1.2671 11.9540  0.0000  0.0170   0.0452   0.0458    0.1830   0.0000   440.9237       6.62155       18.9634       2.03513      -1.25118       1.80646      0.652183      0.852362      0.977607       1.02865       1.05939       1.11129
  43  11 3084.1275    4.2949  1.3583 12.0090 -0.0000  0.0175   0.0501   0.0455    0.1846   0.0000   441.8267       6.25175       20.9357       3.92021      -3.18256     0.0296550      0.690051      0.896448      0.991682       1.07710       1.12067       1.12896
  43  12 3255.8386    4.0035  1.8071 12.1870  0.0000  0.0210   0.0406   0.0534    0.0964   0.0000   442.0416       8.07837       18.7840       5.11715      -1.31735      0.366045      0.794325       1.03857       1.18022       1.27038       1.31394       1.30287
  43  13 3425.4424    3.2531  2.8439 12.0053  0.0000  0.0270   0.0264   0.0735    0.0506   0.0000   440.3637       9.37504       19.4160       9.16221      -1.38123      0.109125       1.02796       1.34050       1.49397       1.62755       1.68710       1.73861
  43  14 3592.6103    2.6223  4.4557 11.3231  0.0000  0.0357   0.0172   0.0959    0.0442   0.0000   441.3315       9.18396       19.2519       1.67777     -0.641574      -1.41116       1.34714       1.76551       1.97055       2.18523       2.25078       2.28822
  43  15 3757.3792    2.1231  6.2868 10.9681 -0.0003  0.0470   0.0121   0.1257    0.0395   0.0000   440.0631       12.4987       15.2749     -0.392656     -0.876270       2.38905       1.77688       2.36556       2.68779       2.87514       2.97762       3.03927
  43  16 3919.8433    1.6850  8.9666 10.7005 -0.0009  0.0654   0.0085   0.1791    0.0385   0.0000   440.1254       15.1606       17.1734       9.17837       2.30861      -9.12047       2.38988       3.18880       3.60177       3.89620       4.10417       4.11138
  43  17 4080.3791    1.4102 12.6781 10.5111 -0.0000  0.0916   0.0061   0.2482    0.0337   0.0000   441.6251       11.1178       15.3535       3.61868      0.533458       9.08756       3.38574       4.53891       5.11388       5.51176       5.78363       5.85382
  44   2 1339.1073    0.1189  0.1188 10.0482  0.0000  0.0117   0.0067   0.0228    0.0194   0.0000   442.1576     -0.551700       21.0195    -0.0392827      -2.30160     -0.229896      0.374673      0.484497      0.663098      0.620800      0.589205      0.716662
  44   3 1585.2331    0.2192  0.2331 10.0404  0.0000  0.0096   0.0071   0.0242    0.0223   0.0000   441.5206     -0.411754       21.5673     0.0763123      -3.17370     -0.323982      0.359799      0.481622      0.530249      0.638481      0.704409      0.729277
  44   4 1801.2657    0.4393  0.3899 10.0573  0.0000  0.0109   0.0099   0.0259    0.0321   0.0000   441.6632      -1.43327       21.1467      0.726471      -1.80292      0.239850      0.418585      0.528093      0.609911      0.671001      0.693001      0.715016
  44   5 2004.6198    0.6926  0.6628 10.1195  0.0000  0.0138   0.0118   0.0331    0.0533   0.0000   441.4867    -0.0373257       21.8427      0.716695      -4.82415       1.02075      0.488721      0.674590      0.748027      0.774255      0.832017      0.819736
  44   6 2201.4516    1.0994  1.0458 10.0831  0.0000  0.0161   0.0150   0.0424    0.1089   0.0000   440.8379      0.566736       21.9317      0.892951      -3.48970     0.0935295      0.592629      0.754628      0.867004      0.976444       1.00091      0.996424
  44   7 2389.4686    1.5510  1.2849 10.5427 -0.0050  0.0178   0.0188   0.0460    0.1185   0.0000   441.8467       2.36372       20.2605     -0.838447      -2.41988       1.32006      0.689157      0.898478       1.01802       1.09420       1.12345       1.15095
  44   8 2571.5254    2.2153  1.3099 11.2213  0.0000  0.0182   0.0268   0.0457    0.1273   0.0000   440.6172       3.62234       20.5355       1.50745      -2.29402      0.227149      0.676313      0.931828       1.00463       1.11138       1.13215       1.14218
  44   9 2751.6615    2.9288  1.2666 11.6934 -0.0000  0.0171   0.0360   0.0458    0.1481   0.0000   440.5185       2.42257       20.9653       1.56517      -4.51690      0.704350      0.650628      0.840891      0.928090       1.01266       1.04911       1.05995
  44  10 2929.8097    3.8101  1.2146 12.1059  0.0000  0.0169   0.0480   0.0442    0.1931   0.0000   440.2132       4.29932       20.2308       3.91839      -3.57646    -0.0938186      0.671004      0.910670      0.991029       1.10367       1.13052       1.11567
  44  11 3104.9611    4.3234  1.4643 12.3150  0.0000  0.0189   0.0487   0.0475    0.1456   0.0000   440.6821       6.93326       20.8178       3.09687     -0.600941      0.378060      0.722636      0.974087       1.03752       1.17067       1.19277       1.21224
  44  12 3277.5320    3.9876  1.8400 12.4176  0.0000  0.0213   0.0403   0.0550    0.0861   0.0000   442.7634       9.41474       19.1393       4.13165     -0.227186      0.692273      0.791180       1.03808       1.13326       1.27046       1.28519       1.32522
  44  13 3448.1575    3.1805  3.0393 11.8615  0.0000  0.0279   0.0246   0.0743    0.0511   0.0000   440.2143       8.48588       16.4326       1.08803      -1.21685      0.423507       1.04415       1.37183       1.54391       1.65295       1.77253       1.78842
  44  14 3616.7336    2.5223  4.7231 11.3894 -0.0000  0.0377   0.0161   0.1000    0.0408   0.0000   442.4412       9.69269       14.9788       1.70573       2.19951    -0.0756726       1.37608       1.83759       2.05335       2.26318       2.36966       2.38007
  44  15 3782.4401    2.0523  6.7711 10.9647 -0.0000  0.0497   0.0113   0.1342    0.0391   0.0000   441.9826       10.4537       19.8666       4.61873      -7.09069      -2.77333       1.83895       2.40119       2.75304       2.99597       3.11652       3.13660
  44  16 3946.0120    1.6738 10.2110 10.6073  0.0011  0.0709   0.0076   0.1986    0.0385   0.0000   439.5360       16.5038       19.0736       7.48171       1.16896      -6.36201       2.57763       3.44876       3.83613       4.17028       4.30297       4.36198
  44  17 4107.5692    1.3359 12.1146 10.5406 -0.0007  0.0900   0.0060   0.2428    0.0335   0.0000   443.3265       3.59034       15.0642       12.1868      -1.45354       1.23007       3.25011       4.29035       4.86723       5.29196       5.47126       5.56440
  45   2 1351.2681    0.1134  0.1006 10.0839  0.0000  0.0099   0.0069   0.0212    0.0189   0.0000   441.7321      0.432983       21.1035    -0.0353417      -3.61213     -0.192917      0.330876      0.434222      0.496862      0.533108      0.509302      0.495248
  45   3 1598.4134    0.2507  0.2189 10.0675  0.0000  0.0089   0.0078   0.0205    0.0224   0.0000   442.1686     -0.487722       21.3993      0.107022      -2.76264      0.293514      0.314124      0.431457      0.478902      0.494880      0.509040      0.515031
  45   4 1815.3061    0.4360  0.4507 10.0879  0.0000  0.0118   0.0091   0.0281    0.0324   0.0000   442.2245    -0.0692329       23.1051       1.00445      -3.92961       1.68105      0.432904      0.516098      0.611040      0.691215      0.689297      0.722598
  45   5 2019.9979    0.7368  0.7379 10.1225  0.0000  0.0139   0.0119   0.0364    0.0592   0.0000   442.1721       1.32727       22.1163     -0.301040      -3.93367    -0.0965025      0.470316      0.622268      0.695268      0.761952      0.823303      0.810348
  45   6 2217.8250    1.0825  1.1377 10.0914  0.0000  0.0168   0.0143   0.0448    0.1119   0.0000   440.8093       1.48033       22.1597      0.540762      -1.89238      0.113729      0.612300      0.830136      0.917420       1.02895       1.05072       1.07775
  45   7 2406.4765    1.6175  1.3014 10.8518  0.0000  0.0178   0.0201   0.0479    0.1018   0.0000   441.1058       1.32586       21.7403       2.41405      -3.46219     -0.712796      0.652767      0.848322      0.950246       1.07662       1.10011       1.12483
  45   8 2589.4797    2.2318  1.4004 11.3000 -0.0021  0.0187   0.0259   0.0472    0.1029   0.0000   440.7694       4.04708       19.3584     -0.445877      -2.57640       1.75743      0.682393      0.923493       1.02411       1.10378       1.16694       1.19142
  45   9 2770.6510    3.0993  1.2911 11.4636 -0.0013  0.0170   0.0365   0.0438    0.1703   0.0000   441.8025       3.17455       21.3765       1.43274      -3.16250      0.456836      0.673829      0.852235      0.970027       1.09082       1.13508       1.13467
  45  10 2949.6162    3.9211  1.2817 11.3917 -0.0040  0.0166   0.0452   0.0414    0.3021   0.0000   441.0453       5.13558       20.4093       2.66572      -3.07109      0.834548      0.628900      0.815896      0.931673       1.02948       1.04858       1.09310
  45  11 3125.5272    4.1581  1.5198 12.3117  0.0000  0.0187   0.0451   0.0481    0.1214   0.0000   441.6297       7.50187       20.8359       1.66804      -2.49746       1.05063      0.709732      0.919044       1.03657       1.13210       1.17854       1.21150
  45  12 3299.0570    3.8942  2.0246 12.2355  0.0000  0.0218   0.0366   0.0568    0.0773   0.0000   440.9020       9.21901       20.3272       3.59396      -3.88872     -0.824167      0.798100       1.05567       1.16531       1.28220       1.34566       1.37773
  45  13 3470.7805    3.1150  3.1789 11.9109  0.0000  0.0286   0.0235   0.0762    0.0471   0.0000   441.5624       8.39870       19.3940       4.26607      -1.91338      0.587584       1.03465       1.35273       1.52864       1.64908       1.72661       1.74797
  45  14 3640.2450    2.4473  4.9261 11.3544 -0.0000  0.0388   0.0151   0.1024    0.0392   0.0000   440.8292       9.91214       17.6427       8.80801      -1.60999      -1.56824       1.37349       1.86272       2.09635       2.28043       2.38651       2.38719
  45  15 3807.3630    2.0101  7.5158 10.9191  0.0000  0.0533   0.0104   0.1476    0.0385   0.0000   440.0779       6.47805       18.4809       3.20551      -11.7555      -2.47753       1.92053       2.54222       2.83458       3.13260       3.19210       3.26323
  45  16 3972.0198    1.6185 10.0025 10.6198 -0.0011  0.0715   0.0073   0.1958    0.0378   0.0000   441.5995       4.92750       18.8906       10.5119     -0.748395      -1.83625       2.53514       3.42453       3.84947       4.19550       4.38725       4.36119
  45  17 4134.3145    1.3285 12.9027 10.4675  0.0006  0.0936   0.0057   0.2497    0.0327   0.0000   440.3191       10.6344       19.5550       9.50909      -8.71098      -6.12310       3.31291       4.42217       4.95697       5.44113       5.63593       5.69172
  46   3 1611.4142    0.2594  0.2511 10.0134  0.0000  0.0093   0.0075   0.0232    0.0230   0.0000   441.8699    -0.0858026       21.0798     -0.302802      -3.51118      0.645494      0.343953      0.483450      0.531710      0.591800      0.584968      0.566540
  46   4 1829.2106    0.4811  0.4443 10.0398  0.0000  0.0113   0.0098   0.0261    0.0350   0.0000   441.5452     -0.796317       22.4633     -0.300906      -3.77008      0.759364      0.396614      0.541558      0.610567      0.669610      0.682892      0.670065
  46   5 2035.2452    0.7542  0.7406 10.2095  0.0000  0.0134   0.0121   0.0365    0.0571   0.0000   442.1644      0.407083       22.8579     -0.274387      -3.07206     -0.113402      0.465098      0.628116      0.699581      0.764948      0.808990      0.819707
  46   6 2233.9555    1.1124  1.1376 10.3691  0.0000  0.0173   0.0148   0.0458    0.1001   0.0000   441.7275       1.38248       20.6777      0.514504      -2.91556      0.888444      0.603836      0.821024      0.895934      0.980058       1.04268       1.04934
  46   7 2423.3322    1.6391  1.4086 10.5419  0.0029  0.0186   0.0190   0.0496    0.1093   0.0000   439.8261       1.04773       23.0524       1.98247      -2.63566      0.708742      0.679364      0.914000       1.02580       1.14145       1.19004       1.21469
  46   8 2607.3349    2.3570  1.3918 10.8115  0.0000  0.0178   0.0265   0.0456    0.1746   0.0000   443.2110       3.07579       21.5238       1.67437      -3.27157      0.240817      0.645520      0.858571      0.955925       1.02094       1.07714       1.09218
  46   9 2789.4847    3.1489  1.2437 11.8052  0.0000  0.0163   0.0382   0.0454    0.1541   0.0000   441.8566       5.60678       20.2710       1.08489      -1.20759      -1.28201      0.594009      0.780026      0.862107      0.949624      0.965557       1.00111
  46  10 2969.1893    3.9398  1.3103 12.0333  0.0000  0.0170   0.0455   0.0443    0.1697   0.0000   441.3229       4.49646       21.2994       3.31106      -2.87930      -2.73157      0.611303      0.821444      0.923020       1.03102       1.06218       1.05458
  46  11 3145.8771    4.2105  1.5605 12.2301 -0.0000  0.0188   0.0449   0.0485    0.1354   0.0000   442.9540       6.19951       19.1638       2.97779     -0.770781    -0.0792455      0.707959      0.940350       1.05078       1.12166       1.16938       1.17587
  46  12 3320.2576    3.7209  2.1511 12.2303  0.0000  0.0227   0.0339   0.0587    0.0728   0.0000   442.5939       7.86054       19.4640       1.68654      -3.09654       1.93766      0.827282       1.09467       1.23112       1.34204       1.39578       1.40195
  46  13 3492.9214    3.0267  3.4627 11.8220 -0.0000  0.0299   0.0218   0.0795    0.0471   0.0000   441.4304       8.21079       20.7445       4.59713       1.09313     -0.124569       1.07443       1.40143       1.58298       1.71539       1.81516       1.84236
  46  14 3663.4781    2.3947  5.3705 11.2185  0.0000  0.0402   0.0139   0.1085    0.0400   0.0000   440.0158       10.6514       20.5422       3.34145      -1.77469      0.949527       1.42563       1.89517       2.11494       2.28270       2.38279       2.44081
  46  15 3831.7468    1.9312  7.9238 10.9335  0.0004  0.0573   0.0096   0.1550    0.0379   0.0000   445.1007       9.25428       16.7725       5.47309      -1.87041       5.21678       1.99567       2.64336       3.01857       3.27130       3.47952       3.52998
  46  16 3997.5090    1.5835 10.7443 10.6507  0.0008  0.0758   0.0069   0.2085    0.0361   0.0000   441.0962       11.8031       16.8286       4.95032       6.00165       3.43406       2.60305       3.49766       3.93456       4.24205       4.55484       4.59264
  47   2 1375.1846    0.1310  0.1539 10.0484  0.0000  0.0108   0.0064   0.0255    0.0193   0.0000   441.9675      0.173923       22.4574     -0.309573      -3.34736      0.661130      0.412501      0.613729      0.623820      0.695074      0.801535      0.887746
  47   3 1624.2642    0.2798  0.2508 10.0248  0.0000  0.0090   0.0080   0.0232    0.0233   0.0000   441.5342      0.317388       21.2212      0.950466      -2.69373      0.172434      0.296080      0.380114      0.468251      0.483235      0.499699      0.522194
  47   4 1842.9252    0.4725  0.5121 10.0383  0.0000  0.0118   0.0092   0.0310    0.0360   0.0000   441.5161     -0.538563       21.6089      -1.00794      -2.48621     -0.738449      0.409244      0.542169      0.595965      0.681418      0.722046      0.684759
  47   5 2050.3183    0.7418  0.8351 10.2209  0.0000  0.0151   0.0112   0.0375    0.0584   0.0000   442.4121      0.839172       22.3621      -1.18367      -3.63358      0.212072      0.516081      0.687151      0.765550      0.871380      0.899168      0.893984
  47   6 2249.9534    1.1721  1.1741 10.2373  0.0000  0.0170   0.0150   0.0440    0.1140   0.0000   442.2665      0.505181       20.7362     -0.823978      -3.59110     -0.629452      0.592080      0.763104      0.854515      0.943696      0.984164      0.987193
  47   7 2440.0243    1.7351  1.3971 10.5665  0.0000  0.0180   0.0199   0.0474    0.1307   0.0000   441.1939       2.35469       22.3452       1.12989      -2.57358      -1.89265      0.615250      0.823947      0.907134       1.00517       1.05338       1.04643
  47   8 2625.0015    2.4328  1.3475 11.2081  0.0000  0.0175   0.0282   0.0458    0.1504   0.0000   441.6002       3.64185       19.5988       2.47280      -3.35766     -0.136793      0.625736      0.815770      0.933684       1.03490       1.03994       1.09334
  47   9 2808.1174    3.3076  1.2967 11.5430  0.0000  0.0168   0.0383   0.0429    0.1907   0.0000   441.2468       5.07342       22.3265      0.930323      -3.00862     0.0913497      0.621882      0.800181      0.911000       1.01300       1.06277       1.06708
  47  10 2988.6373    4.0988  1.2528 11.9694  0.0000  0.0158   0.0486   0.0446    0.2100   0.0000   442.2534       4.27506       23.0084       2.56642      -1.25647      0.941201      0.563143      0.735917      0.801573      0.883293      0.934023      0.975059
  47  11 3166.0750    4.2019  1.5346 12.2313  0.0000  0.0184   0.0451   0.0470    0.1350   0.0000   441.3613       6.29199       21.7998       2.05575      -3.31511     -0.181477      0.669299      0.885189      0.968009       1.06037       1.12241       1.14208
  47  12 3341.3063    3.6483  2.2532 12.3938  0.0000  0.0230   0.0323   0.0611    0.0580   0.0000   441.4357       6.54289       20.5985       2.34471      -4.01629      0.414040      0.810798       1.07211       1.19818       1.29152       1.34243       1.35893
  47  13 3514.8473    2.9552  3.7081 11.7363  0.0000  0.0308   0.0203   0.0824    0.0450   0.0000   440.8806       9.17871       19.4137       4.47995      -4.48020      -1.70737       1.07810       1.41337       1.59645       1.78051       1.85249       1.88574
  47  14 3686.5055    2.3589  5.9057 11.1583 -0.0001  0.0430   0.0131   0.1164    0.0407   0.0000   441.1004       11.9854       19.2156       7.01890      -2.33470     -0.213053       1.47355       1.94876       2.21220       2.42391       2.54718       2.57455
  47  15 3855.8605    1.8746  8.5556 10.9358  0.0000  0.0608   0.0089   0.1661    0.0364   0.0000   440.2818       13.3132       16.3034       8.68848      -4.23246       1.60993       2.07454       2.79076       3.10879       3.39952       3.54171       3.65012
  47  16 4022.6449    1.5178 11.0910 10.6725 -0.0008  0.0807   0.0065   0.2145    0.0345   0.0000   442.7325       10.1564       15.2508      -1.98086      -8.24647      -2.27961       2.70577       3.66627       4.12051       4.39023       4.70386       4.84144
  48   2 1386.9210    0.1303  0.0966 10.0333  0.0000  0.0087   0.0071   0.0178    0.0184   0.0000   441.5421      0.211550       22.2587    -0.0828165      -2.93048     -0.597273      0.297457      0.335559      0.398159      0.509933      0.467220      0.479943
  48   3 1636.8989    0.2912  0.2713  9.9873  0.0000  0.0092   0.0078   0.0224    0.0236   0.0000   442.0189     -0.160675       21.8282      0.672562      -3.31178      0.247362      0.314240      0.422283      0.467458      0.527069      0.551954      0.561235
  48   4 1856.5259    0.5002  0.5367 10.0691  0.0000  0.0122   0.0093   0.0308    0.0366   0.0000   441.8434      0.796108       22.2234     -0.731632      -2.57160      0.255149      0.393757      0.568341      0.588148      0.681513      0.735936      0.753142
  48   5 2065.2537    0.7763  0.8245 10.2031  0.0000  0.0146   0.0117   0.0370    0.0604   0.0000   441.9458      0.485975       22.7191     -0.451530      -4.23157     -0.525819      0.496892      0.659423      0.758035      0.821252      0.844655      0.845184
  48   6 2265.7324    1.2162  1.1586 10.3579  0.0000  0.0165   0.0156   0.0438    0.1084   0.0000   440.9166      0.572170       21.4254       1.32334      -3.11870       1.41412      0.563390      0.745675      0.817487      0.939960      0.986886      0.976169
  48   7 2456.5305    1.7954  1.4404 10.7466  0.0000  0.0184   0.0201   0.0473    0.1137   0.0000   441.3766       2.36227       21.0645      0.957761      -3.13015      -1.46212      0.627374      0.831234      0.920504      0.985657       1.03725       1.05631
  48   8 2642.4879    2.5217  1.4767 10.8652 -0.0017  0.0176   0.0266   0.0458    0.1482   0.0000   441.6232       1.53150       19.1160      0.658238      -1.96617      0.815115      0.617471      0.820728      0.898168       1.00280       1.05807       1.07679
  48   9 2826.6000    3.4602  1.3045 11.4290  0.0000  0.0163   0.0389   0.0425    0.2016   0.0000   440.9848       3.98092       21.5889      0.856239      -2.78977     -0.858201      0.564033      0.731307      0.798794      0.894855      0.916373      0.967445
  48  10 3007.8810    4.1101  1.2470 12.1454  0.0000  0.0161   0.0484   0.0425    0.1858   0.0000   441.0739       6.43030       21.5535      0.824413     -0.836083     -0.942862      0.583184      0.725845      0.824301      0.914983      0.939187      0.965562
  48  11 3186.0565    4.2595  1.6373 12.1049  0.0000  0.0186   0.0427   0.0483    0.1167   0.0000   440.8644       7.25291       20.2762       2.78496      -3.78525      -1.48858      0.650006      0.887440      0.975720       1.04652       1.09200       1.13642
  48  12 3362.0846    3.6121  2.4067 12.0913 -0.0000  0.0237   0.0300   0.0605    0.0631   0.0000   441.7191       6.96034       19.8910       3.03133     0.0978196       1.94949      0.827626       1.09932       1.24774       1.36095       1.42654       1.41953
  48  13 3536.5438    2.8378  3.8758 11.6763 -0.0001  0.0319   0.0189   0.0842    0.0436   0.0000   441.2719       10.9462       19.4447       3.11828      -2.34488       3.41532       1.08324       1.45109       1.63295       1.74726       1.86414       1.85616
  48  14 3709.2330    2.2918  6.2853 11.1282  0.0000  0.0456   0.0122   0.1214    0.0402   0.0000   440.8660       8.65836       23.2650       2.89488     0.0906179      -1.83512       1.53767       2.06704       2.30710       2.54640       2.68114       2.73592
  48  15 3879.6178    1.8288  8.8862 10.9108 -0.0002  0.0638   0.0084   0.1740    0.0369   0.0000   441.7109       3.54091       17.7420       7.13670     -0.135807      0.825986       2.10794       2.84200       3.20871       3.44460       3.65049       3.70498
  48  16 4047.3780    1.4922 11.8999 10.6329  0.0007  0.0848   0.0062   0.2282    0.0333   0.0000   442.2681       6.04940       19.1812       11.1050     -0.656811      -5.62534       2.78921       3.75876       4.20356       4.60660       4.77161       4.85043
  49   2 1398.5059    0.1372  0.1312 10.0391  0.0000  0.0101   0.0064   0.0202    0.0186   0.0000   442.1872      0.191748       21.6329    -0.0819186      -2.71341     0.0397234      0.374908      0.530949      0.598618      0.580972      0.550513      0.527875
  49   3 1649.3392    0.2940  0.2687 10.0157  0.0000  0.0091   0.0077   0.0211    0.0234   0.0000   442.3552      0.214891       21.5875      0.772518      -3.73161      0.682144      0.306664      0.406728      0.488613      0.554150      0.622879      0.628972
  49   4 1869.9820    0.5063  0.5462 10.1267  0.0000  0.0124   0.0093   0.0306    0.0365   0.0000   441.2901     0.0552993       22.3065     -0.385772      -2.98046     0.0159641      0.399387      0.562045      0.599807      0.680343      0.696088      0.710958
  49   5 2080.0386    0.8225  0.8456 10.1042  0.0000  0.0139   0.0118   0.0371    0.0665   0.0000   441.6833       1.07265       21.9198     0.0655721      -2.96647      0.592127      0.470398      0.606431      0.705802      0.752681      0.790000      0.813379
  49   6 2281.3604    1.2482  1.1932 10.5719  0.0000  0.0170   0.0160   0.0446    0.1037   0.0000   441.7665       2.07397       22.6107      0.525995      -2.82785     -0.346199      0.579958      0.753227      0.828700      0.941000      0.967980      0.967193
  49   7 2472.8725    1.8894  1.3778 10.8444 -0.0000  0.0176   0.0215   0.0463    0.1191   0.0000   442.0051       2.70729       22.3231       1.62795      -3.06417      -1.40974      0.578726      0.770783      0.859254      0.947842      0.984167      0.990280
  49   8 2659.8496    2.5778  1.4109 11.2592  0.0000  0.0173   0.0286   0.0466    0.1427   0.0000   441.5719       3.48872       20.6360     0.0937280      -1.69607      -1.59629      0.616464      0.807851      0.900913      0.965865       1.00602       1.01303
  49   9 2844.9183    3.4282  1.3316 11.8448  0.0000  0.0166   0.0388   0.0434    0.1515   0.0000   441.6121       4.44149       22.3055       2.00881      -2.69193     -0.145128      0.578188      0.762636      0.849424      0.936725      0.961914      0.980638
  49  10 3026.9224    4.1800  1.3125 12.0811  0.0000  0.0162   0.0467   0.0432    0.1759   0.0000   442.5806       6.03025       22.1938       3.32238      -4.70842     -0.390542      0.556106      0.745241      0.840898      0.937217      0.989678      0.974428
  49  11 3205.8400    4.2631  1.7098 12.2701 -0.0000  0.0192   0.0419   0.0484    0.1069   0.0000   442.1929       6.00475       20.8028       1.72375      -3.77900     -0.616458      0.680075      0.860051      0.961452       1.06934       1.10889       1.13862
  49  12 3382.6483    3.5597  2.6269 12.0214 -0.0000  0.0246   0.0279   0.0640    0.0600   0.0000   443.1377       7.98959       19.7694       4.74185     -0.630314      0.595313      0.802182       1.08702       1.20239       1.31817       1.39574       1.42903
  49  13 3557.9988    2.7538  4.2024 11.7228 -0.0000  0.0336   0.0176   0.0894    0.0391   0.0000   442.8190       10.1230       19.9093       3.18050      -1.96320       2.91569       1.11514       1.49129       1.67487       1.82651       1.90937       1.94616
  49  14 3731.7318    2.2249  6.5001 11.1206 -0.0001  0.0466   0.0115   0.1253    0.0401   0.0000   440.4696       10.4270       18.9352       8.30991      -1.60650     0.0620175       1.53302       2.03784       2.32800       2.48855       2.66237       2.67654
  49  15 3902.9720    1.7953  9.3372 10.8955 -0.0010  0.0657   0.0079   0.1807    0.0366   0.0000   440.7186       9.79215       14.5687       3.92315      -4.09436      -1.33133       2.13149       2.86014       3.21375       3.52398       3.65677       3.69857
  50   1 1110.7871    0.0454  0.0219 10.2743  0.0000  0.0161   0.0070   0.0148    0.0167   0.0000   441.8056       2.52838       25.6298       3.27475      0.160711       3.93953      0.780689       1.08547       1.36137       1.17576      0.966806      0.912012
  50   2 1409.9773    0.1509  0.1171 10.0524  0.0000  0.0085   0.0070   0.0180    0.0184   0.0000   442.0924      0.381602       22.4446      0.573715      -2.90212      -1.09151      0.271488      0.395766      0.380952      0.391392      0.444932      0.512006
  50   3 1661.6165    0.3043  0.3161  9.9950  0.0000  0.0092   0.0075   0.0253    0.0246   0.0000   442.0450     -0.594099       21.2412       1.20686      -3.42751      0.236142      0.305556      0.399502      0.460674      0.505055      0.537637      0.552872
  50   4 1883.2862    0.5385  0.5853 10.0839  0.0000  0.0127   0.0095   0.0303    0.0396   0.0000   441.8358     -0.302592       22.3053       1.34259      -2.32328     -0.595469      0.433527      0.544822      0.651044      0.723346      0.722345      0.733778
  50   5 2094.6669    0.8457  0.9962 10.1104  0.0000  0.0160   0.0117   0.0405    0.0775   0.0000   442.7282      0.371219       21.8897       2.07298      -3.03986      0.829641      0.501897      0.667781      0.737894      0.823737      0.846587      0.911552
  50   6 2296.7768    1.3110  1.2458 10.4945  0.0000  0.0173   0.0159   0.0449    0.1028   0.0000   441.8035       1.39975       21.8040       2.18583      -3.74043      -1.57160      0.551288      0.761352      0.816089      0.909783      0.960129      0.973073
  50   7 2489.0616    1.9392  1.3910 11.0117  0.0000  0.0176   0.0215   0.0453    0.1053   0.0000   441.3637      0.736913       21.1026     -0.289966      -3.16003      0.462062      0.572267      0.759251      0.853934      0.945518       1.00841       1.00569
  50   8 2677.1076    2.6473  1.4678 11.2026  0.0000  0.0177   0.0280   0.0455    0.1331   0.0000   440.9877       3.28598       21.2630       1.70535      -3.56617       1.44932      0.576752      0.764848      0.844289      0.960103      0.972565       1.03092
  50   9 2863.1143    3.6073  1.2151 11.6871  0.0000  0.0159   0.0423   0.0408    0.2375   0.0000   441.8241       4.51864       20.2460       2.41173      -3.46930       1.34323      0.555999      0.730587      0.807071      0.884700      0.917993      0.929908
  50  10 3045.8153    4.2494  1.3650 12.1467  0.0000  0.0163   0.0464   0.0440    0.1563   0.0000   440.8086       5.44966       21.2822       2.69192      -3.88013     -0.492943      0.556016      0.718186      0.812588      0.910656      0.945411      0.984928
  50  11 3225.4936    4.2006  1.7727 12.0753  0.0000  0.0188   0.0398   0.0501    0.1075   0.0000   440.6156       7.36994       20.9767       3.37016      -1.39389      -1.26788      0.629145      0.838499      0.936507       1.03996       1.01834       1.07457
  50  12 3403.1533    3.4232  2.8588 11.8658  0.0000  0.0253   0.0254   0.0665    0.0573   0.0000   441.5224       8.44640       18.9848       2.62886      0.327703      0.139002      0.821947       1.09669       1.22013       1.34876       1.40697       1.41684
  50  13 3579.2930    2.7061  4.5726 11.5670  0.0000  0.0350   0.0163   0.0938    0.0400   0.0000   441.9599       7.00302       20.0165       4.14546     -0.111206    -0.0582536       1.14040       1.53846       1.70662       1.87353       2.01279       2.02910
  50  14 3753.7855    2.1807  6.7986 11.0774 -0.0000  0.0482   0.0109   0.1311    0.0404   0.0000   441.0792       9.76450       21.9847       1.14251       1.83258       1.70981       1.56494       2.09118       2.35511       2.56905       2.66026       2.71606
  50  15 3926.0880    1.7145  9.8242 10.8863 -0.0016  0.0707   0.0073   0.1899    0.0354   0.0000   443.2971       10.7190       18.3240       2.48014      -7.08751       9.05624       2.25447       2.99882       3.42600       3.69019       3.88185       3.96923
  51   1 1120.1990    0.0598  0.0384 10.2774  0.0000  0.0132   0.0081   0.0202    0.0168   0.0000   440.6485     -0.604863       20.7577      -1.82509      -2.62967       1.54950      0.527060      0.759476      0.781098      0.783396      0.804294      0.770464
  51   2 1421.2834    0.1502  0.1309 10.0960  0.0000  0.0080   0.0067   0.0207    0.0184   0.0000   442.3028    -0.0640215       22.4259     -0.151590      -3.45776     -0.495934      0.252137      0.293447      0.383660      0.425043      0.453670      0.467146
  51   3 1673.7465    0.3194  0.3414 10.0039  0.0000  0.0100   0.0075   0.0247    0.0252   0.0000   441.8357     -0.134924       21.6599      0.219095      -3.81735      0.451651      0.327286      0.437477      0.475761      0.531617      0.553682      0.567824
  51   4 1896.4760    0.5546  0.6124 10.0736  0.0000  0.0126   0.0094   0.0314    0.0411   0.0000   441.8577     0.0430326       21.3494      0.737256      -3.08608      0.440829      0.383717      0.517498      0.592079      0.659073      0.663463      0.674725
  51   5 2109.1640    0.8601  0.8995 10.2898  0.0000  0.0145   0.0121   0.0385    0.0656   0.0000   442.3549     0.0691528       21.3509     -0.501735      -2.18775     -0.946032      0.449625      0.623059      0.689013      0.780283      0.813371      0.842507
  51   6 2312.0293    1.3637  1.3366 10.2988  0.0000  0.0169   0.0156   0.0462    0.1158   0.0000   441.5826       1.11661       20.7475     -0.253613      -1.33508      0.428065      0.558922      0.734681      0.808948      0.892669      0.922310      0.936288
  51   7 2505.1064    1.9789  1.4543 10.9715  0.0000  0.0176   0.0210   0.0461    0.1009   0.0000   441.5793       1.14008       21.3071      0.990367      -3.81021     -0.480534      0.567741      0.754093      0.833210      0.934729      0.961224      0.993787
  51   8 2694.2322    2.7316  1.3630 11.6308  0.0000  0.0172   0.0300   0.0432    0.1155   0.0000   440.9060       2.88840       20.6177      0.796450      -3.03608     -0.515634      0.544629      0.725851      0.797055      0.884548      0.944702      0.953076
  51   9 2881.1084    3.6134  1.2711 12.0318  0.0016  0.0161   0.0417   0.0430    0.1665   0.0000   441.1492       5.20282       21.8805      -1.12878      -2.69780      -1.53827      0.543355      0.708664      0.771335      0.874837      0.918441      0.938986
  51  10 3064.5614    4.2622  1.3785 12.3558  0.0000  0.0163   0.0461   0.0446    0.1364   0.0000   442.1385       6.21203       21.0827       2.17569      -3.31290      -2.36034      0.547600      0.724823      0.822664      0.893835      0.932265      0.943832
  51  11 3244.9293    4.1693  1.9127 11.9074  0.0000  0.0194   0.0373   0.0511    0.1049   0.0000   441.6402       6.48451       20.7698       1.58530      -4.36043      -1.49197      0.629041      0.823084      0.899498       1.02007       1.05724       1.08824
  51  12 3423.4310    3.3634  2.9020 12.0742  0.0001  0.0256   0.0249   0.0683    0.0515   0.0000   441.5789       9.87764       18.9961       2.65893      -4.65265       1.06954      0.832517       1.10883       1.27381       1.38295       1.46500       1.47377
  51  13 3600.3639    2.6354  4.9011 11.4885 -0.0000  0.0366   0.0152   0.0980    0.0406   0.0000   442.6839       7.17552       20.9785       4.25699       2.42089    -0.0367362       1.15730       1.54282       1.73610       1.91476       1.99553       2.05802
  51  14 3775.5238    2.1350  7.2785 11.1039  0.0003  0.0508   0.0102   0.1400    0.0390   0.0000   440.1031       9.45807       22.8395       3.05011      0.408051      -4.43573       1.62116       2.14107       2.42281       2.62416       2.82815       2.83105
  51  15 3948.7422    1.6857 10.2700 10.8264 -0.0003  0.0732   0.0069   0.1960    0.0356   0.0000   443.9918       9.20417       16.5548       8.43880      -1.93646      -1.59857       2.26222       3.05359       3.45193       3.78705       3.99630       4.04383
  52   1 1129.5257    0.0530  0.0294 10.2300  0.0000  0.0188   0.0080   0.0166    0.0166   0.0000   440.8326     -0.176402       20.6759      -1.08768      -1.62409      0.105709      0.713027      0.749398      0.837996       1.15562       1.33357       1.01473
  52   2 1432.4493    0.1694  0.1460 10.0164  0.0000  0.0078   0.0067   0.0216    0.0188   0.0000   442.4475     -0.405858       21.4865      0.201018      -2.68013     -0.926597      0.224107      0.348799      0.430595      0.523180      0.570037      0.527889
  52   3 1685.6796    0.3232  0.3426 10.0045  0.0000  0.0102   0.0075   0.0241    0.0248   0.0000   441.9966    -0.0626330       21.6420      0.289794      -2.32515     -0.399133      0.307130      0.404214      0.483326      0.525506      0.536809      0.556073
  52   4 1909.5442    0.5716  0.6140 10.1151  0.0000  0.0123   0.0096   0.0313    0.0404   0.0000   441.9115      0.576157       22.1404       1.25214      -2.06523      -1.06499      0.380425      0.514588      0.567945      0.649019      0.658861      0.695982
  52   5 2123.5200    0.9278  0.9363 10.1547  0.0000  0.0148   0.0124   0.0361    0.0781   0.0000   441.7612       2.09325       21.8320     -0.159735      -1.30315     -0.421777      0.469808      0.623248      0.718942      0.781387      0.803026      0.843288
  52   6 2327.0898    1.4039  1.3129 10.4126  0.0000  0.0168   0.0159   0.0441    0.1022   0.0000   442.3465      0.512137       21.9463      0.520444      -2.97651      0.354197      0.528075      0.685265      0.764360      0.868173      0.873444      0.906025
  52   7 2521.0476    2.0366  1.3893 11.1936  0.0000  0.0172   0.0224   0.0459    0.1006   0.0000   441.1441       1.35149       21.1709      0.146522      -1.69797     0.0661977      0.537839      0.717692      0.811509      0.874395      0.905905      0.931784
  52   8 2711.1851    2.8251  1.4025 11.3322  0.0000  0.0166   0.0300   0.0437    0.1463   0.0000   440.1073       3.91625       21.4833       1.33167      -5.14276     -0.232475      0.538931      0.697766      0.796731      0.855902      0.874106      0.922172
  52   9 2898.9517    3.7159  1.3074 11.8964  0.0000  0.0158   0.0410   0.0418    0.1586   0.0000   441.4204       4.70382       23.5824      0.437180      -2.50428     -0.114015      0.515350      0.678912      0.776595      0.850512      0.866901      0.913046
  52  10 3083.0917    4.3681  1.3656 12.5203  0.0000  0.0165   0.0476   0.0431    0.1261   0.0000   442.1467       5.68921       21.3004       2.24998      -2.87667      0.387794      0.525864      0.687503      0.760859      0.854215      0.877800      0.890855
  52  11 3264.2823    4.0330  2.0032 12.2943  0.0000  0.0204   0.0355   0.0523    0.0775   0.0000   440.3569       6.13544       21.2157       3.68423      -1.60413      -1.29377      0.674600      0.895849       1.00822       1.10032       1.17660       1.20802
  52  12 3443.4737    3.2828  3.0867 12.0196 -0.0002  0.0263   0.0233   0.0698    0.0469   0.0000   442.3206       7.42825       19.8330       3.99203       1.02632      -4.29852      0.842142       1.12478       1.27813       1.40610       1.46587       1.50268
  52  13 3621.2225    2.6286  5.0808 11.3520 -0.0001  0.0371   0.0146   0.0990    0.0429   0.0000   440.6324       7.70045       18.8559       4.08563     -0.606344       1.31530       1.16869       1.58263       1.75021       1.96111       2.05958       2.09100
  52  14 3797.2652    2.0530  7.6813 11.1360  0.0000  0.0541   0.0096   0.1480    0.0375   0.0000   439.6994       9.00071       21.8870       2.80536      -2.14210      -3.52143       1.66170       2.24693       2.53620       2.77197       2.94982       3.00308
  52  15 3971.3074    1.6619 11.1033 10.7948  0.0000  0.0778   0.0066   0.2104    0.0339   0.0000   442.9852       12.0284       22.1677       4.60266       1.46097      0.108027       2.38426       3.23624       3.63773       3.97496       4.20859       4.28047
  53   1 1138.7656    0.0483  0.0328 10.2225  0.0000  0.0170   0.0082   0.0150    0.0164   0.0000   440.4952     -0.555002       23.3530      -2.17128      -1.67226      -2.65635      0.463837      0.577253      0.803760      0.708515      0.908419      0.810173
  53   2 1443.5042    0.1698  0.1387 10.0456  0.0000  0.0076   0.0067   0.0185    0.0184   0.0000   441.9418     -0.632100       22.0254       1.19175      -3.19694     -0.302931      0.225613      0.297085      0.369832      0.396986      0.389391      0.408117
  53   3 1697.4762    0.3475  0.3312 10.0252  0.0000  0.0095   0.0078   0.0225    0.0253   0.0000   442.3345      0.143167       21.3011      0.430507      -3.32771      0.317395      0.285022      0.373473      0.424957      0.447269      0.514304      0.526064
  53   4 1922.4748    0.5952  0.6795 10.0595  0.0000  0.0129   0.0094   0.0316    0.0436   0.0000   442.2107     -0.392476       21.9070     -0.437303      -4.00890     -0.241472      0.398317      0.513534      0.572729      0.651849      0.694879      0.692861
  53   5 2137.6840    0.9515  0.9894 10.0851  0.0001  0.0146   0.0123   0.0387    0.0847   0.0000   441.9125      0.960782       22.5825      -1.00981      -4.10605      0.133989      0.442237      0.600003      0.657833      0.720314      0.769405      0.792708
  53   6 2341.9748    1.4359  1.4026 10.3572 -0.0046  0.0178   0.0155   0.0446    0.1044   0.0000   442.0215       1.31436       20.7359     -0.693886      -4.41463      0.674843      0.546464      0.736080      0.796305      0.894521      0.937135      0.954681
  53   7 2536.7693    2.0812  1.4868 11.1754  0.0000  0.0177   0.0218   0.0460    0.0900   0.0000   442.7751       3.16628       20.5490       2.21113      -3.26371      -1.80309      0.543555      0.728573      0.806395      0.925361      0.937225      0.970184
  53   8 2728.0382    2.8948  1.4916 11.2683  0.0000  0.0170   0.0293   0.0445    0.1315   0.0000   441.5978       3.48982       21.3495      0.574792      -2.70949      0.766246      0.556189      0.752707      0.837535      0.931241      0.965708      0.968853
  53   9 2916.6617    3.8529  1.2487 11.8661  0.0000  0.0154   0.0431   0.0399    0.1964   0.0000   441.4378       4.89273       21.6161       2.71918      -3.07787     -0.331937      0.501308      0.655961      0.734767      0.802479      0.826841      0.865025
  53  10 3101.5458    4.3805  1.5289 12.1861  0.0000  0.0173   0.0442   0.0441    0.1453   0.0000   442.8180       4.65940       21.9516       2.06927      -1.61934      -1.64936      0.550073      0.707305      0.788210      0.869694      0.921558      0.945303
  53  11 3283.4033    3.9574  2.0120 12.3205  0.0000  0.0202   0.0344   0.0526    0.0721   0.0000   441.3722       6.38016       20.8409       4.18796      -2.75205     -0.832728      0.643730      0.855455      0.963656       1.03796       1.09759       1.14891
  53  12 3463.4893    3.1845  3.4113 11.8703  0.0024  0.0278   0.0214   0.0737    0.0486   0.0000   442.3975       8.27419       19.2179       3.48479      -4.36948      0.288206      0.863617       1.14499       1.28032       1.40777       1.48041       1.50586
  53  13 3641.9653    2.5251  5.4054 11.4052 -0.0001  0.0384   0.0137   0.1048    0.0403   0.0000   439.6027       8.07663       17.9713       4.73922      -3.81975      -1.88276       1.19934       1.57990       1.79140       1.96815       2.06830       2.13912
  53  14 3818.7193    1.9949  7.9589 11.1738 -0.0004  0.0557   0.0091   0.1535    0.0357   0.0000   439.5980       14.0004       18.5638       3.38262      -8.38429     -0.469230       1.65942       2.19793       2.52906       2.76268       2.96022       3.04838
  54   1 1147.8800    0.0668  0.0247 10.2167  0.0000  0.0159   0.0098   0.0143    0.0162   0.0000   440.5863     -0.446346       21.5245      0.946748      -1.35051      0.829740      0.496376      0.480409      0.376359      0.596422      0.652555      0.821890
  54   2 1454.3938    0.1723  0.1563 10.0505  0.0000  0.0072   0.0065   0.0206    0.0185   0.0000   442.3079     -0.248286       22.0708      0.859238      -3.51958     -0.727317      0.216577      0.301450      0.337865      0.343999      0.396952      0.425444
  54   3 1709.1356    0.3620  0.3668 10.0443  0.0000  0.0102   0.0079   0.0247    0.0262   0.0000   441.9508      0.190541       21.7736      0.646919      -3.62618      0.462074      0.316652      0.404072      0.459917      0.485707      0.541724      0.539660
  54   4 1935.3185    0.5952  0.7283 10.0253  0.0000  0.0136   0.0091   0.0341    0.0468   0.0000   441.4643      0.536265       21.5521      0.860001      -3.96997      0.210812      0.388800      0.540737      0.603465      0.673045      0.668242      0.715534
  54   5 2151.7576    0.9600  1.0503 10.3006  0.0000  0.0154   0.0124   0.0408    0.0784   0.0000   441.8844      0.358021       22.7562       1.30163      -3.31281      0.593596      0.457127      0.615423      0.670276      0.776134      0.774268      0.778386
  54   6 2356.7842    1.5193  1.3453 10.5344  0.0000  0.0168   0.0170   0.0448    0.1108   0.0000   441.5990       1.44094       23.0201     -0.210884      -4.01052      0.837261      0.500210      0.677201      0.741082      0.831658      0.870528      0.915869
  54   7 2552.4416    2.1277  1.5855 10.8420  0.0000  0.0180   0.0209   0.0463    0.1100   0.0000   442.0411       2.60013       22.8905       1.23950      -1.81209     0.0979880      0.557537      0.729606      0.814446      0.916010      0.951987      0.996886
  54   8 2744.7306    3.0063  1.3618 11.5724  0.0000  0.0159   0.0322   0.0429    0.1348   0.0000   441.7993       4.20951       20.9148       1.15220      -2.17215     -0.532123      0.487454      0.638577      0.721395      0.784690      0.827474      0.849924
  54   9 2934.1864    3.8692  1.3444 12.0598  0.0000  0.0158   0.0418   0.0428    0.1588   0.0000   442.0078       4.14107       21.2630       2.90886      -3.04920     -0.274064      0.506569      0.671042      0.749071      0.838816      0.866929      0.888885
  54  10 3119.7734    4.3556  1.5110 12.2258 -0.0000  0.0167   0.0435   0.0449    0.1321   0.0000   442.0901       5.43769       21.3172       1.64779     -0.995201     -0.917861      0.520536      0.682407      0.766649      0.845393      0.876499      0.902440
  54  11 3302.3844    3.9168  2.2405 12.0542  0.0000  0.0209   0.0315   0.0557    0.0739   0.0000   441.6665       8.81970       23.7276       3.46028     -0.651630     -0.320785      0.636338      0.853114      0.949505       1.05306       1.08736       1.15692
  54  12 3483.2445    3.1414  3.5668 11.7872  0.0001  0.0281   0.0202   0.0749    0.0468   0.0000   442.1025       6.68732       21.6615       2.75299      -3.11888      -1.21420      0.857206       1.12777       1.27648       1.42612       1.47598       1.50940
  54  13 3662.5167    2.4647  5.7055 11.3661  0.0002  0.0406   0.0129   0.1087    0.0403   0.0000   442.4192       7.17126       22.5355       2.76422      -1.67652       4.85822       1.21060       1.62937       1.81028       1.98962       2.08816       2.16737
  54  14 3840.0374    1.9550  8.3960 11.0892  0.0008  0.0593   0.0086   0.1599    0.0376   0.0000   441.1073       10.2167       17.9663     0.0468644      -4.03471       1.27889       1.74267       2.34754       2.65986       2.91542       3.13182       3.20772
  55   1 1156.9449    0.0631  0.0588 10.1804  0.0000  0.0126   0.0076   0.0230    0.0163   0.0000   440.9607     -0.937052       22.1213       1.11344      -3.82273     -0.815847      0.379866      0.431580      0.602732      0.558823      0.605065      0.642672
  55   2 1465.1678    0.1764  0.1657 10.0431  0.0000  0.0082   0.0063   0.0181    0.0184   0.0000   442.2970     -0.159139       22.4235     0.0173896      -3.21074      0.601410      0.227921      0.318135      0.356204      0.370900      0.397653      0.414623
  55   3 1720.6164    0.3660  0.3929 10.0146  0.0000  0.0106   0.0076   0.0241    0.0267   0.0000   442.4647     -0.309644       22.3063     0.0270789      -2.31185     -0.315249      0.306321      0.429235      0.469570      0.533486      0.512264      0.542307
  55   4 1948.0460    0.6366  0.7658  9.9993  0.0000  0.0136   0.0094   0.0338    0.0503   0.0000   441.9892     -0.149920       22.3783      0.682337      -3.46278      0.727508      0.387039      0.529399      0.589840      0.644758      0.684724      0.710382
  55   5 2165.6599    0.9956  1.0452 10.2676  0.0000  0.0149   0.0125   0.0393    0.0803   0.0000   442.3155     -0.358086       20.9618      0.351536      -2.95116       1.36125      0.449026      0.581934      0.670850      0.708425      0.768375      0.789149
  55   6 2371.3965    1.5612  1.4260 10.3437 -0.0003  0.0168   0.0163   0.0440    0.1133   0.0000   441.3743       1.66992       21.4072      0.310358      -3.07234     -0.642459      0.507770      0.673810      0.743361      0.841808      0.862487      0.894743
  55   7 2567.9417    2.2582  1.5599 10.6771 -0.0000  0.0173   0.0217   0.0440    0.1256   0.0000   441.2584       4.05978       22.8007       2.72210      -3.79170      0.340671      0.524274      0.677656      0.786456      0.858051      0.932553      0.928266
  55   8 2761.3102    3.0847  1.3973 11.4152  0.0001  0.0163   0.0321   0.0425    0.1651   0.0000   442.5741       4.04330       21.4620       1.73385      -3.63162    -0.0806537      0.518965      0.676662      0.743422      0.831557      0.893955      0.912587
  55   9 2951.5399    3.9507  1.3824 11.9301  0.0000  0.0159   0.0414   0.0413    0.1638   0.0000   441.9006       5.25051       21.8905       2.38032      -4.47885       1.04948      0.484008      0.635855      0.717021      0.810664      0.822422      0.857797
  55  10 3137.9144    4.3197  1.6310 12.1405  0.0000  0.0174   0.0407   0.0452    0.1174   0.0000   441.1906       6.83327       19.7921       1.76775      -4.47314      -1.11455      0.530539      0.716597      0.800765      0.876292      0.921017      0.917530
  55  11 3321.2836    3.8310  2.2337 12.3360  0.0000  0.0212   0.0311   0.0551    0.0621   0.0000   441.9847       6.48937       20.9717       2.87534     -0.923762     -0.634152      0.651446      0.844577      0.968128       1.08990       1.12474       1.18229
  55  12 3502.9226    3.0291  3.6828 11.8214  0.0000  0.0291   0.0192   0.0774    0.0444   0.0000   442.8381       9.64217       20.5396       4.02556      -2.19178      -1.25438      0.846929       1.14670       1.27589       1.40908       1.47651       1.50004
  55  13 3682.9391    2.3806  6.0474 11.4385 -0.0002  0.0425   0.0121   0.1166    0.0372   0.0000   439.5896       8.41494       19.3762       5.90639      -6.27501      -1.19701       1.23649       1.68942       1.88576       2.05687       2.18836       2.25212
  55  14 3861.1481    1.9223  9.0084 11.0480 -0.0010  0.0632   0.0079   0.1713    0.0367   0.0000   444.2241       7.27185       19.0070       6.56009       3.34513       4.15885       1.81155       2.45075       2.76682       3.03330       3.19291       3.32041
  56   1 1165.9061    0.0614  0.0241 10.2257  0.0000  0.0098   0.0078   0.0100    0.0159   0.0000   440.1772     -0.154109       22.1555     0.0403864      -4.74196       2.18276      0.333382      0.401985      0.550615      0.566613      0.520836      0.508488
  56   2 1475.8067    0.1730  0.1557 10.0680  0.0000  0.0082   0.0063   0.0183    0.0182   0.0000   442.4348     -0.611452       21.7416      0.364042      -2.79265     -0.299573      0.248233      0.350633      0.361798      0.389376      0.371682      0.374033
  56   3 1731.9836    0.3838  0.3535 10.0573  0.0000  0.0094   0.0081   0.0226    0.0260   0.0000   442.1265     -0.306002       21.0934   0.000372659      -2.72738      0.830855      0.266639      0.359492      0.395546      0.435940      0.460225      0.481384
  56   4 1960.6662    0.6496  0.7358 10.1190  0.0000  0.0129   0.0096   0.0336    0.0476   0.0000   441.9403      0.639286       21.4516       1.43010      -2.97800     -0.900713      0.361878      0.506628      0.554058      0.620703      0.644223      0.648353
  56   5 2179.4273    1.0331  1.1043 10.1290  0.0000  0.0149   0.0125   0.0401    0.0927   0.0000   442.1179       1.08257       22.0841      0.314159      -2.74196      0.230778      0.433213      0.560919      0.643591      0.698553      0.743551      0.782695
  56   6 2385.8494    1.6072  1.4619 10.4000  0.0000  0.0167   0.0165   0.0446    0.1104   0.0000   441.2156      0.422764       21.6577      0.838611      -1.49519       1.37883      0.507532      0.653188      0.734010      0.803556      0.822607      0.843801
  56   7 2583.3755    2.2811  1.4883 11.0274  0.0000  0.0173   0.0228   0.0444    0.1216   0.0000   441.1692       2.29409       21.8421       1.67272      -3.34388       2.50952      0.504951      0.677931      0.732237      0.850200      0.859797      0.888154
  56   8 2777.7753    3.2028  1.4034 10.9750  0.0000  0.0161   0.0322   0.0400    0.2402   0.0000   441.6670       3.57110       21.7058    -0.0417553      -4.35184     0.0846718      0.487850      0.658296      0.733802      0.817110      0.843630      0.850656
  56   9 2968.8498    4.1134  1.2904 12.2433 -0.0000  0.0155   0.0446   0.0405    0.1554   0.0000   441.0962       5.25132       21.2676       2.40752      -1.31565     -0.942149      0.474729      0.634758      0.691788      0.776211      0.793559      0.838395
  56  10 3155.8608    4.3472  1.5801 12.4927 -0.0000  0.0171   0.0424   0.0455    0.1043   0.0000   441.5675       5.24339       22.6818       2.24463      -4.43570      0.280047      0.535141      0.701623      0.791882      0.878640      0.903076      0.931914
  56  11 3340.0560    3.6702  2.4980 12.3700  0.0000  0.0226   0.0282   0.0600    0.0527   0.0000   441.5056       6.03989       21.0747       3.52863      -3.74621      -2.02608      0.657444      0.882690      0.984701       1.09287       1.11604       1.16481
  56  12 3522.3668    2.9857  4.0725 11.6287  0.0000  0.0302   0.0176   0.0807    0.0451   0.0000   441.5661       7.05965       20.8407       1.06836     0.0556805       1.15533      0.875094       1.16111       1.31325       1.43480       1.51762       1.56873
  56  13 3703.1099    2.3493  6.3389 11.3350  0.0003  0.0441   0.0115   0.1208    0.0398   0.0000   441.3769       10.8189       21.2385      0.207249      -4.64723       2.01286       1.27031       1.68444       1.89413       2.09791       2.21778       2.27393
  56  14 3882.0203    1.8661  9.5611 11.1245  0.0011  0.0661   0.0076   0.1808    0.0347   0.0000   437.9482       11.7202       20.1131       6.42120      -3.38400      0.504623       1.89268       2.54900       2.86969       3.15065       3.31188       3.39162
  57   2 1486.2935    0.1924  0.1613 10.0779  0.0000  0.0073   0.0065   0.0179    0.0184   0.0000   442.2965      0.317453       22.3656      0.117315      -2.58462     -0.163270      0.183370      0.261165      0.295003      0.369065      0.276962      0.341659
  57   3 1743.1991    0.3853  0.4378 10.0156  0.0000  0.0109   0.0075   0.0260    0.0277   0.0000   441.5368     -0.371321       22.0118      0.819403      -3.35601      0.734835      0.311807      0.418188      0.515597      0.537318      0.545368      0.552791
  57   4 1973.1437    0.6597  0.8019 10.1393  0.0000  0.0138   0.0096   0.0352    0.0509   0.0000   441.8247      0.518922       22.2516      0.375161      -3.26827      0.359917      0.392090      0.511122      0.568200      0.604344      0.663696      0.691495
  57   5 2193.0508    1.0805  1.0560 10.4467  0.0000  0.0150   0.0133   0.0379    0.0799   0.0000   442.3266       1.97502       23.2802      0.469037      -2.69752       1.73813      0.436478      0.579728      0.655187      0.719455      0.762451      0.791775
  57   6 2400.1553    1.6494  1.5299 10.5395  0.0000  0.0175   0.0164   0.0454    0.0993   0.0000   441.9844       2.92957       22.5963     -0.132030      -2.39649      0.475908      0.510925      0.673289      0.762944      0.845124      0.878446      0.894314
  57   7 2598.6488    2.3519  1.5240 11.2096 -0.0000  0.0173   0.0233   0.0445    0.1075   0.0000   442.4240       1.55685       21.7776       2.09580      -4.13782      0.381122      0.511166      0.667305      0.744676      0.834952      0.874630      0.886330
  57   8 2794.0780    3.2299  1.3768 11.7959  0.0000  0.0157   0.0337   0.0423    0.1277   0.0000   441.6436       3.79716       22.0221      0.276799      -3.25914      0.972499      0.469289      0.617476      0.709016      0.796193      0.820277      0.847632
  57   9 2985.9328    4.0128  1.4341 12.2959  0.0000  0.0162   0.0409   0.0426    0.1201   0.0000   441.4399       5.24204       21.9573       1.65234      -2.23699      -1.10540      0.491945      0.654264      0.734371      0.815583      0.857714      0.901155
  57  10 3173.6809    4.2935  1.6576 12.1439  0.0000  0.0173   0.0393   0.0454    0.1161   0.0000   442.4182       6.29956       21.2654       1.35360      -2.34315     -0.398374      0.497761      0.674008      0.741217      0.833406      0.850886      0.890308
  57  11 3358.6562    3.6639  2.5734 12.2138 -0.0000  0.0227   0.0273   0.0593    0.0569   0.0000   442.5790       7.86283       20.8260       3.00884      -2.15964     -0.578446      0.670606      0.887782      0.984294       1.09263       1.15583       1.18941
  57  12 3541.7986    2.9013  4.2132 11.6211  0.0000  0.0310   0.0168   0.0834    0.0439   0.0000   443.0461       7.43150       19.5295       2.80076       1.13875      0.376143      0.883300       1.19085       1.34874       1.48547       1.56528       1.62360
  57  13 3723.1550    2.2850  6.7468 11.2829 -0.0014  0.0461   0.0106   0.1253    0.0398   0.0000   443.4433       9.71441       21.5504       7.59173       1.41489       3.68649       1.30255       1.73367       1.96119       2.13544       2.26367       2.32495
  57  14 3902.7489    1.7750  9.7712 11.1670 -0.0009  0.0695   0.0073   0.1889    0.0324   0.0000   444.0969       13.3139       21.6228       7.37452     -0.109282       4.07300       1.92751       2.58283       2.94699       3.21574       3.37265       3.48253
  58   1 1183.5585    0.0736  0.0998 10.1950  0.0000  0.0163   0.0068   0.0278    0.0163   0.0000   440.2863     -0.899956       22.4926       1.36853      -2.59693      -1.05870      0.415982      0.608419      0.651098      0.744028      0.798751      0.760951
  58   2 1496.6999    0.1871  0.1815 10.0595  0.0000  0.0084   0.0061   0.0184    0.0183   0.0000   442.0731     -0.315526       21.9031     0.0440251      -2.95269     -0.258646      0.222762      0.282792      0.363509      0.385609      0.418444      0.419470
  58   3 1754.3057    0.4032  0.4297 10.1024  0.0000  0.0104   0.0078   0.0259    0.0273   0.0000   441.9657     -0.348657       22.6966     -0.287242      -3.27839     -0.597401      0.279908      0.384663      0.414185      0.461176      0.485841      0.495104
  58   4 1985.5831    0.6872  0.8062 10.0800  0.0000  0.0132   0.0096   0.0343    0.0517   0.0000   442.4354      0.355210       21.7300     -0.903945      -3.03898      0.242207      0.357567      0.471620      0.524670      0.590222      0.627014      0.638764
  58   5 2206.5040    1.1241  1.1866 10.0272  0.0000  0.0154   0.0129   0.0405    0.1168   0.0000   442.0141       1.42621       22.3623     -0.313828      -2.28615      0.686140      0.436010      0.581791      0.664468      0.697556      0.749371      0.789047
  58   6 2414.3472    1.6579  1.4792 10.6974 -0.0002  0.0168   0.0167   0.0456    0.0891   0.0000   441.6614       1.26540       21.6296      0.678769      -3.12016      0.719099      0.490667      0.628222      0.709506      0.791191      0.833900      0.869176
  58   7 2613.7928    2.4175  1.6024 11.1666  0.0000  0.0173   0.0231   0.0458    0.1049   0.0000   442.1377       1.87112       22.2227       1.27241      -3.19870      0.246287      0.498399      0.660746      0.727326      0.831961      0.877179      0.906128
  58   8 2810.2613    3.3619  1.4262 11.3479  0.0069  0.0157   0.0339   0.0421    0.1734   0.0000   442.2980       3.81772       22.0650       1.63539      -3.73859     -0.159035      0.462374      0.605211      0.670272      0.718871      0.761289      0.812203
  58   9 3002.9306    4.2462  1.3575 12.3241  0.0000  0.0155   0.0436   0.0409    0.1328   0.0000   441.5944       5.36390       21.9324       1.78132      -3.18024      0.321882      0.441297      0.596988      0.646222      0.716626      0.756348      0.774799
  58  10 3191.3874    4.3413  1.7636 12.1578  0.0000  0.0178   0.0385   0.0459    0.1069   0.0000   440.9996       5.48681       20.2575       1.69455      -1.70397      0.602358      0.512613      0.692641      0.764303      0.845536      0.895996      0.916704
  58  11 3377.1521    3.6388  2.7446 12.0077  0.0000  0.0228   0.0255   0.0605    0.0575   0.0000   442.1829       7.22221       21.0177       1.57248      -2.10498       1.25388      0.651809      0.867589      0.981973       1.04167       1.13574       1.16229
  58  12 3561.0410    2.8216  4.5790 11.5529 -0.0000  0.0323   0.0155   0.0888    0.0436   0.0000   438.2500       8.62189       21.3891       4.88976     -0.190241      -1.15089      0.906045       1.21093       1.36118       1.48499       1.59131       1.63433
  58  13 3743.1593    2.2281  7.1233 11.2608  0.0000  0.0490   0.0101   0.1329    0.0409   0.0000   441.4227       4.82117       17.3629       7.48470      -3.97907      -6.98305       1.36664       1.82760       2.07574       2.29034       2.39701       2.48128
  59   1 1192.1905    0.0692  0.0608 10.1545  0.0000  0.0112   0.0066   0.0193    0.0158   0.0000   440.9517      0.519544       22.2928     -0.300834      -2.99123    -0.0740241      0.296235      0.410364      0.423683      0.504067      0.526896      0.545778
  59   2 1506.9706    0.1935  0.1934 10.0316  0.0000  0.0076   0.0062   0.0208    0.0184   0.0000   442.3219     -0.501588       22.1459     0.0637147      -2.48718     0.0996770      0.217465      0.293896      0.333812      0.371715      0.364387      0.372223
  59   3 1765.2802    0.4163  0.4499 10.0191  0.0000  0.0104   0.0077   0.0255    0.0290   0.0000   442.0072     -0.625708       22.2008      0.673134      -3.66577     -0.175902      0.313409      0.423971      0.482453      0.537436      0.552804      0.565763
  59   4 1997.8482    0.7171  0.8552 10.0544  0.0000  0.0134   0.0098   0.0350    0.0553   0.0000   442.2203       1.15671       21.7822      -1.08194      -4.39891      0.350625      0.369331      0.480661      0.544209      0.614424      0.666338      0.674518
  59   5 2219.8713    1.1248  1.2955 10.1838  0.0000  0.0165   0.0125   0.0431    0.0919   0.0000   441.9905       1.27911       21.6879       1.02877      -2.53421      -1.91134      0.442151      0.608816      0.687269      0.748783      0.794820      0.834186
  59   6 2428.3881    1.7605  1.4329 10.8732  0.0000  0.0166   0.0181   0.0452    0.0915   0.0000   442.4203       2.08016       20.7357    -0.0657584     -0.914658       1.12648      0.468657      0.649633      0.721347      0.780406      0.810807      0.852838
  59   7 2628.9249    2.5088  1.5322 11.0289  0.0000  0.0171   0.0240   0.0428    0.1286   0.0000   441.9427       2.71390       21.4793    -0.0824647      -3.31197      0.767703      0.490588      0.650506      0.730777      0.811567      0.833071      0.881837
  59   8 2826.3519    3.3964  1.4062 11.7668  0.0000  0.0159   0.0343   0.0414    0.1442   0.0000   442.1819       3.53310       21.2947       1.96244      -3.00187     -0.327342      0.446430      0.610152      0.670253      0.781295      0.811216      0.828545
  59   9 3019.7712    4.2391  1.3972 12.4530  0.0000  0.0156   0.0433   0.0421    0.1222   0.0000   441.6122       4.80676       21.0750       2.09107      -2.48592      -1.44549      0.438923      0.567047      0.647778      0.720276      0.726233      0.763159
  59  10 3208.9864    4.1976  1.9110 12.3660 -0.0000  0.0189   0.0356   0.0491    0.0825   0.0000   441.6600       5.13373       20.4367       1.66924      -3.29429      -1.64112      0.523343      0.713853      0.794167      0.873951      0.916601      0.941246
  59  11 3395.4628    3.5017  2.8605 12.0841 -0.0000  0.0239   0.0241   0.0622    0.0515   0.0000   443.1411       6.38388       20.3280       3.51846     -0.698542      0.782675      0.659047      0.892924      0.995686       1.08850       1.17439       1.21251
  59  12 3580.1327    2.7860  4.8203 11.4092  0.0000  0.0336   0.0147   0.0907    0.0464   0.0000   440.3363       8.48838       19.6456      0.939716     -0.835427      -2.69040      0.926992       1.22770       1.37692       1.53259       1.62250       1.66886
  59  13 3762.9313    2.1855  7.4313 11.2016 -0.0002  0.0505   0.0094   0.1377    0.0403   0.0000   441.0671       5.78303       20.6311       2.89111      -1.12153       5.72179       1.38260       1.84623       2.09735       2.29011       2.43121       2.50334
  60   1 1200.8355    0.0802  0.0775 10.1532  0.0000  0.0111   0.0068   0.0213    0.0159   0.0000   440.9419    0.00775053       21.6016    0.00647609      -4.25446     -0.460470      0.287805      0.385246      0.477697      0.509963      0.506650      0.595915
  60   2 1517.1048    0.2081  0.2065 10.0206  0.0000  0.0082   0.0062   0.0188    0.0187   0.0000   442.1681     -0.271751       21.5848    -0.0516547      -3.11944      0.158496      0.238323      0.298020      0.374652      0.393492      0.403032      0.421177
  60   3 1776.1300    0.4298  0.4751 10.0123  0.0000  0.0104   0.0077   0.0268    0.0295   0.0000   442.1146     -0.528849       21.2010      0.197739      -2.98759     0.0936656      0.272404      0.356221      0.411131      0.445713      0.467339      0.473977
  60   4 2010.0447    0.7423  0.8355  9.9922  0.0000  0.0129   0.0099   0.0339    0.0576   0.0000   441.8054      0.903199       22.3962      0.270594      -3.14161      0.767670      0.333703      0.451412      0.507359      0.559199      0.591150      0.618247
  60   5 2233.0649    1.1783  1.2672 10.2453  0.0000  0.0158   0.0130   0.0421    0.0974   0.0000   442.9013       2.40548       22.4296     -0.730580      -2.95621      0.980236      0.433606      0.570103      0.661944      0.693364      0.763538      0.775927
  60   6 2442.2915    1.8253  1.5148 10.7609  0.0000  0.0168   0.0177   0.0438    0.0931   0.0000   441.8770       2.20059       22.6171     0.0501314      -2.54942       1.38421      0.460096      0.597040      0.673420      0.760623      0.775906      0.827294
  60   7 2643.8460    2.5546  1.5632 11.3120 -0.0000  0.0169   0.0240   0.0431    0.0982   0.0000   441.4693       2.19260       22.5457       1.84791      -4.52538     0.0212802      0.465997      0.618653      0.692746      0.770960      0.794107      0.860247
  60   8 2842.2748    3.4539  1.4474 11.7529  0.0000  0.0158   0.0339   0.0423    0.1341   0.0000   441.3840       4.26755       22.3145       1.83074      -1.80265     -0.726269      0.466644      0.612148      0.694857      0.741023      0.787009      0.808089
  60   9 3036.4422    4.2747  1.3774 12.4097  0.0000  0.0154   0.0432   0.0410    0.1258   0.0000   441.6048       5.13501       21.7792       3.20423      -3.58177     -0.254138      0.441475      0.580444      0.652932      0.727268      0.762506      0.779981
  60  10 3226.3752    4.1990  1.9563 12.1877  0.0000  0.0187   0.0346   0.0483    0.0850   0.0000   441.7122       7.52443       21.7152       1.82864      -3.56731      0.260712      0.507159      0.689487      0.750704      0.857796      0.885200      0.929971
  60  11 3413.7278    3.4383  3.0444 12.0238  0.0000  0.0247   0.0228   0.0642    0.0502   0.0000   443.1863       7.66267       20.3803       3.08253      -1.55285      -2.29864      0.660762      0.904332       1.00293       1.10572       1.15236       1.18238
  60  12 3599.0890    2.7125  5.1573 11.4557 -0.0001  0.0358   0.0138   0.0957    0.0431   0.0000   441.6574       8.35232       21.6885       6.49646     -0.423873     -0.226834      0.963811       1.28747       1.46634       1.59033       1.72616       1.76969
  60  13 3782.5114    2.1309  7.9778 11.2737 -0.0008  0.0542   0.0088   0.1473    0.0370   0.0000   444.1793       8.36468       19.3302       4.76379      -1.07846      -2.30035       1.43526       1.92454       2.19492       2.41482       2.54320       2.60914
  61   1 1209.3592    0.0727  0.0676 10.1583 -0.0073  0.0120   0.0067   0.0200    0.0157   0.0000   441.5600      0.443254       22.3703     0.0335140      -3.71782      0.585943      0.365246      0.444060      0.465161      0.540147      0.538840      0.592087
  61   2 1527.1229    0.2128  0.2100 10.0278  0.0000  0.0080   0.0062   0.0204    0.0189   0.0000   442.5565      0.247252       21.6595      0.351559      -3.77321     0.0189301      0.248749      0.354728      0.405518      0.479695      0.463774      0.508042
  61   3 1786.8615    0.4497  0.5330  9.9816  0.0000  0.0115   0.0076   0.0265    0.0316   0.0000   441.9641     -0.372243       21.8976    -0.0219205      -3.21533     -0.165651      0.303613      0.419142      0.464001      0.510136      0.541499      0.567141
  61   4 2022.1552    0.7687  0.8815 10.0917  0.0000  0.0131   0.0100   0.0352    0.0576   0.0000   442.1961     -0.483109       22.0935      0.573222      -3.55103      -1.92358      0.352210      0.466808      0.525793      0.572921      0.610503      0.657964
  61   5 2246.1562    1.2036  1.2155 10.5378  0.0000  0.0154   0.0138   0.0428    0.0901   0.0000   442.3268      0.825403       21.7490     0.0193886      -3.04097       1.06794      0.416420      0.544238      0.583183      0.671258      0.713370      0.738660
  61   6 2456.1070    1.8852  1.5217 10.5430  0.0000  0.0164   0.0179   0.0437    0.1158   0.0000   442.4001      0.808847       22.1381       1.15529      -3.72776     0.0887294      0.442751      0.589057      0.660231      0.750934      0.769349      0.810036
  61   7 2658.7189    2.6281  1.4768 11.5016 -0.0003  0.0164   0.0255   0.0427    0.0958   0.0000   441.8659       3.43374       22.2247       2.32226      -2.19117      0.309388      0.454247      0.611490      0.686858      0.754743      0.788495      0.819507
  61   8 2858.1153    3.6122  1.3556 11.9029  0.0000  0.0151   0.0363   0.0396    0.1374   0.0000   442.1260       3.84287       22.6626       1.37562      -1.86614     -0.262548      0.418697      0.551329      0.611228      0.661252      0.691469      0.724798
  61   9 3053.0523    4.4103  1.4497 12.1927  0.0000  0.0156   0.0428   0.0411    0.1456   0.0000   442.6159       4.39787       21.0475       1.73653      -1.87409     -0.446904      0.440468      0.581809      0.646028      0.716030      0.751470      0.782884
  61  10 3243.7062    4.2379  1.9447 12.2305  0.0000  0.0182   0.0347   0.0478    0.0827   0.0000   441.8062       6.72028       21.4067       2.02887      -2.61486     -0.720176      0.505571      0.669740      0.762177      0.839987      0.894476      0.930532
  61  11 3431.7938    3.3378  3.0264 12.2220  0.0003  0.0246   0.0225   0.0649    0.0447   0.0000   442.4740       8.10741       22.9305       5.18393      -3.38344      -1.43939      0.671932      0.871060      0.988215       1.08903       1.15108       1.17259
  61  12 3617.9112    2.6418  5.4131 11.5020  0.0000  0.0373   0.0133   0.0995    0.0427   0.0000   443.2443       8.47140       21.7709       6.24142      -1.14029      -3.76215       1.00709       1.33399       1.51291       1.65129       1.77976       1.82572
  61  13 3802.1146    2.0346  8.0907 11.3442 -0.0014  0.0554   0.0086   0.1544    0.0358   0.0000   438.9429       8.93685       16.8574       7.72614      -4.84321     -0.299028       1.47134       1.94178       2.22572       2.41929       2.61200       2.69958
  62   1 1217.8653    0.0912  0.0906 10.1195  0.0000  0.0109   0.0062   0.0221    0.0158   0.0000   440.8554     -0.224535       21.5408     -0.339158      -3.34369      0.611976      0.277565      0.350936      0.460662      0.548435      0.477834      0.510913
  62   2 1537.0065    0.2110  0.2308  9.9723  0.0000  0.0082   0.0059   0.0207    0.0188   0.0000   441.8574     -0.398267       22.7254      0.275540      -3.33208     -0.692192      0.218239      0.287428      0.341562      0.369180      0.419850      0.433831
  62   3 1797.4871    0.4515  0.5132 10.0264  0.0000  0.0111   0.0077   0.0266    0.0306   0.0000   442.2641     -0.443883       22.5116     -0.589135      -2.88366      0.329258      0.292539      0.389578      0.438118      0.479607      0.511907      0.537472
  62   4 2034.1580    0.7836  0.9307 10.0254  0.0000  0.0137   0.0098   0.0365    0.0623   0.0000   442.6862      0.369755       21.9190      0.340976      -3.20247      0.432562      0.343548      0.466184      0.522368      0.567413      0.618907      0.603620
  62   5 2259.1138    1.2173  1.3329 10.5429  0.0000  0.0166   0.0133   0.0430    0.0802   0.0000   442.2858     -0.193805       22.2686      0.198593      -3.00697       1.03668      0.434860      0.588431      0.664456      0.739061      0.773785      0.797534
  62   6 2469.8005    1.9025  1.5177 10.8091  0.0000  0.0167   0.0183   0.0437    0.0984   0.0000   442.2364      0.716174       22.3006       1.37632      -3.55544      0.665842      0.434779      0.604853      0.661707      0.755622      0.779111      0.806596
  62   7 2673.4885    2.7308  1.5801 11.2503 -0.0000  0.0165   0.0252   0.0428    0.1132   0.0000   442.0032       2.39193       22.6072      0.384046      -2.50878     -0.363199      0.442858      0.582824      0.654629      0.732284      0.747503      0.773117
  62   8 2873.8577    3.6628  1.4281 11.6700  0.0000  0.0152   0.0351   0.0407    0.1532   0.0000   442.6073       3.73797       22.0526       1.96259      -3.25754       1.41732      0.416245      0.550949      0.615434      0.691231      0.755048      0.780995
  62   9 3069.4872    4.3559  1.5793 12.0437  0.0000  0.0162   0.0395   0.0424    0.1307   0.0000   441.4065       5.24907       22.1590       3.26086      -4.21285      0.103244      0.445998      0.592374      0.648982      0.720486      0.757551      0.775574
  62  10 3260.9257    4.1322  2.1133 12.1403  0.0000  0.0190   0.0322   0.0504    0.0788   0.0000   441.9707       6.67083       22.2341       3.04176      -3.41665     -0.552580      0.509119      0.672214      0.765861      0.852073      0.901690      0.934080
  62  11 3449.8025    3.3038  3.4562 11.9431  0.0000  0.0260   0.0204   0.0704    0.0458   0.0000   442.1789       9.50224       20.5864       3.63777      -2.07120      -3.27435      0.676697      0.926055       1.02485       1.14610       1.19756       1.25120
  62  12 3636.6983    2.5591  5.7350 11.5409  0.0002  0.0392   0.0126   0.1067    0.0405   0.0000   443.5107       9.41251       24.4433       5.84617      -1.90896     -0.181321       1.01220       1.37014       1.54510       1.70838       1.80892       1.86148
  62  13 3821.4272    2.0355  8.5242 11.2464  0.0005  0.0577   0.0082   0.1597    0.0366   0.0000   440.9826       8.45976       15.5900       9.02133      -2.34987      0.278752       1.48876       2.02051       2.28210       2.53118       2.67095       2.74732
  63   1 1226.2273    0.0965  0.0895 10.1455  0.0000  0.0097   0.0063   0.0198    0.0157   0.0000   440.2553      0.574989       21.4929     0.0261396      -3.33403      0.233760      0.241708      0.337317      0.365277      0.425250      0.434052      0.486890
  63   2 1546.8034    0.2283  0.2203 10.0227  0.0000  0.0072   0.0063   0.0197    0.0185   0.0000   442.5473     -0.359753       21.8137      0.390875      -2.99555     -0.750660      0.195703      0.247848      0.290097      0.312470      0.329067      0.330099
  63   3 1808.0420    0.4816  0.5005 10.0294  0.0000  0.0102   0.0081   0.0252    0.0318   0.0000   442.0790      0.360191       22.2908      0.636600      -3.75553     -0.980423      0.276280      0.360971      0.420461      0.444931      0.457996      0.473112
  63   4 2046.0641    0.7879  0.9710 10.1594  0.0000  0.0141   0.0099   0.0373    0.0625   0.0000   442.0253     -0.630905       21.9850     -0.545741      -3.50854      0.691019      0.372262      0.504770      0.561637      0.627407      0.640589      0.673991
  63   5 2271.9106    1.2930  1.3820 10.2585  0.0000  0.0162   0.0133   0.0425    0.0978   0.0000   442.0294      0.122785       22.4540      0.726948      -2.69067     -0.501541      0.421539      0.561527      0.629642      0.696790      0.725663      0.743123
  63   6 2483.3802    1.9798  1.6337 10.5566  0.0000  0.0167   0.0176   0.0443    0.1059   0.0000   441.8000       1.10626       22.5248       1.11329      -4.06535      0.788997      0.439497      0.587663      0.666493      0.726293      0.756360      0.795696
  63   7 2688.1415    2.8070  1.4578 11.3202  0.0000  0.0158   0.0269   0.0409    0.1372   0.0000   442.1884       2.85294       22.9608      0.853966      -3.07823     -0.470188      0.425306      0.578304      0.638685      0.716290      0.743317      0.761004
  63   8 2889.4181    3.7120  1.4055 12.1219  0.0000  0.0153   0.0365   0.0412    0.1238   0.0000   442.1938       2.91437       20.2326       2.02111      -2.05086     -0.626142      0.391651      0.530926      0.584297      0.654231      0.690955      0.720057
  63   9 3085.8193    4.4098  1.5730 12.4209 -0.0000  0.0161   0.0404   0.0428    0.1082   0.0000   441.9480       5.66092       21.3520       2.62125      -3.46175    -0.0259801      0.435201      0.567106      0.633070      0.709049      0.750898      0.793254
  63  10 3278.0181    4.0034  2.2896 12.2685 -0.0000  0.0198   0.0298   0.0531    0.0637   0.0000   443.4478       6.68034       20.7643       2.14165      -2.34560      -1.25114      0.521852      0.693970      0.765996      0.869654      0.904597      0.921061
  63  11 3467.6578    3.1940  3.6702 12.0346  0.0000  0.0272   0.0190   0.0739    0.0408   0.0000   441.8201       7.48130       21.5717       3.95031      -1.83969      -3.02494      0.705826      0.951450       1.07015       1.18451       1.25955       1.30568
  63  12 3655.2278    2.4899  5.7115 11.5494 -0.0006  0.0392   0.0123   0.1074    0.0410   0.0000   442.1565       7.62406       20.0029       3.78707      -1.51067     -0.492806       1.00322       1.35057       1.51852       1.67908       1.81738       1.87428
  63  13 3840.7362    2.0060  9.1474 11.1928  0.0005  0.0620   0.0077   0.1664    0.0361   0.0000   442.6413       9.66158       14.1055       5.21876      -1.39628     -0.936671       1.57757       2.13416       2.41738       2.66594       2.82011       2.91422
  64   1 1234.5328    0.1051  0.0916 10.1518  0.0000  0.0104   0.0060   0.0157    0.0156   0.0000   440.9732      0.250351       20.9148     -0.835235      -2.95988      0.269836      0.243778      0.338647      0.392862      0.406396      0.466128      0.462213
  64   2 1556.4717    0.2384  0.2429  9.9884  0.0000  0.0080   0.0061   0.0197    0.0190   0.0000   441.8929    -0.0303502       22.4745      0.323442      -3.92732     0.0882439      0.201994      0.241415      0.301512      0.316376      0.359880      0.384829
  64   3 1818.4599    0.4844  0.5618 10.0550  0.0000  0.0109   0.0079   0.0282    0.0331   0.0000   441.9517     -0.193972       22.2610     -0.179887      -3.58295     -0.151739      0.275210      0.361897      0.402119      0.454013      0.458635      0.495461
  64   4 2057.8535    0.8283  0.9612 10.1541  0.0000  0.0134   0.0102   0.0363    0.0633   0.0000   441.6625      0.698455       22.9343     -0.585786      -4.06631      0.947869      0.338174      0.443918      0.497875      0.555771      0.612896      0.625670
  64   5 2284.6128    1.3456  1.4017 10.3283  0.0000  0.0161   0.0135   0.0420    0.0973   0.0000   442.2684       1.30019       21.0553      0.129679      -2.73020       1.32941      0.423228      0.555857      0.613453      0.670984      0.729455      0.741013
  64   6 2496.8542    2.0064  1.6282 10.8869 -0.0000  0.0168   0.0180   0.0448    0.0864   0.0000   442.6211       1.48066       22.4915       1.19368      -4.61515      0.633785      0.425177      0.567467      0.650099      0.729153      0.764752      0.779037
  64   7 2702.6768    2.8761  1.5619 11.2200 -0.0000  0.0160   0.0258   0.0413    0.1244   0.0000   442.5298       3.02331       21.9763       1.04076      -2.14820     -0.432227      0.421626      0.546205      0.621091      0.694895      0.720966      0.766156
  64   8 2904.8684    3.8574  1.4086 12.0349  0.0000  0.0152   0.0373   0.0399    0.1408   0.0000   441.3467       3.69940       21.4302       1.82792      -2.90424      0.110401      0.406071      0.544720      0.607287      0.692593      0.731554      0.742611
  64   9 3101.9868    4.4346  1.5548 12.2686 -0.0000  0.0158   0.0400   0.0412    0.1185   0.0000   442.9109       5.43146       22.6044       1.58841      -2.37151     -0.700588      0.419061      0.541433      0.608737      0.673910      0.703268      0.730720
  64  10 3295.0176    3.9310  2.3293 12.3828  0.0000  0.0202   0.0287   0.0528    0.0568   0.0000   442.0638       5.91526       19.6833       2.23748      -3.06922     -0.970952      0.523520      0.704888      0.788885      0.872581      0.938847      0.967974
  64  11 3485.4048    3.1205  3.8126 11.9237  0.0000  0.0277   0.0181   0.0751    0.0427   0.0000   441.8953       7.69462       19.7939       3.76927      -1.98088      -2.54214      0.703716      0.946150       1.08560       1.16752       1.26198       1.27800
  64  12 3673.7517    2.5201  6.2715 11.3671  0.0012  0.0419   0.0112   0.1132    0.0431   0.0000   440.7752       7.39209       22.6343       3.77861      -3.56400      -1.52163       1.04126       1.40093       1.60014       1.74936       1.83928       1.89144
  64  13 3859.8766    1.9373  9.2155 11.1975 -0.0012  0.0629   0.0074   0.1694    0.0352   0.0000   441.9972       6.02491       19.0013       9.64010     -0.879659       2.24831       1.58118       2.11099       2.41449       2.61323       2.83245       2.92053
  65   1 1242.7785    0.0852  0.0914 10.1349  0.0000  0.0107   0.0058   0.0220    0.0154   0.0000   440.7731     -0.438154       21.9510      0.268865      -3.33580     -0.602886      0.241909      0.332694      0.360551      0.428086      0.425749      0.427791
  65   2 1566.0361    0.2459  0.2528 10.0248  0.0000  0.0081   0.0062   0.0202    0.0190   0.0000   441.6564     -0.465454       22.5406     -0.275154      -3.19460    0.00643267      0.210164      0.269359      0.334359      0.346861      0.378854      0.394966
  65   3 1828.7684    0.4937  0.5850 10.0419  0.0000  0.0113   0.0077   0.0287    0.0328   0.0000   442.0784      0.192738       22.7998     -0.198628      -3.76516      0.441120      0.260658      0.360351      0.413791      0.445545      0.491313      0.502793
  65   4 2069.5816    0.8713  1.0016 10.0844  0.0000  0.0135   0.0103   0.0363    0.0696   0.0000   443.0474      0.752026       22.8492      0.170083      -3.69603     0.0364585      0.343241      0.463730      0.531793      0.580830      0.604223      0.637880
  65   5 2297.1347    1.3749  1.4291 10.3286  0.0000  0.0159   0.0137   0.0422    0.0948   0.0000   442.1205       1.69040       22.3215      0.164099      -4.35580     -0.886196      0.409363      0.525127      0.610782      0.669682      0.700543      0.745622
  65   6 2510.1883    2.0612  1.6074 10.8938 -0.0051  0.0166   0.0184   0.0429    0.0939   0.0000   441.9962       2.14006       22.3679       2.43776      -4.51094      -1.79148      0.416914      0.557061      0.631214      0.698047      0.750778      0.770920
  65   7 2717.1351    2.9611  1.5087 11.4089 -0.0000  0.0156   0.0271   0.0412    0.1187   0.0000   442.1980       3.32474       21.9715       1.21995      -2.73068       1.26912      0.414120      0.554254      0.630203      0.697086      0.722716      0.753367
  65   8 2920.2308    3.8613  1.4293 12.2812  0.0000  0.0152   0.0370   0.0408    0.1065   0.0000   442.3121       4.93333       22.3091       2.19248      -2.15374      0.413091      0.401990      0.525088      0.582102      0.647526      0.679070      0.694449
  65   9 3118.0862    4.4535  1.5836 11.9221  0.0000  0.0157   0.0392   0.0413    0.1487   0.0000   442.0134       6.05775       20.6806       1.38648      -3.46256      0.575409      0.400408      0.552766      0.606956      0.690113      0.721045      0.765184
  65  10 3311.8718    3.8590  2.3687 12.4028  0.0000  0.0202   0.0281   0.0542    0.0546   0.0000   442.2737       5.53298       20.5724       2.97186      -1.94259     -0.260409      0.518359      0.689930      0.763187      0.846790      0.899094      0.920381
  65  11 3503.1053    3.0532  4.0881 11.8425  0.0000  0.0287   0.0171   0.0789    0.0428   0.0000   443.3456       6.47140       21.7855      0.973212     -0.290173     -0.319756      0.722985      0.952539       1.08634       1.18922       1.25653       1.30378
  65  12 3692.0311    2.3849  6.5764 11.4966 -0.0016  0.0443   0.0106   0.1212    0.0397   0.0000   442.9870       9.32527       20.9243       8.37620      -2.43809       1.35749       1.10905       1.48454       1.66846       1.84715       1.94770       2.00667
  66   1 1250.9519    0.0881  0.1207 10.1319  0.0000  0.0117   0.0057   0.0268    0.0155   0.0000   441.1684     -0.659344       20.9993     -0.984180      -3.09571      0.765023      0.288149      0.407447      0.475820      0.518871      0.531708      0.614508
  66   2 1575.4634    0.2471  0.2718 10.0105  0.0000  0.0083   0.0060   0.0212    0.0192   0.0000   441.8288      0.305150       22.3498    -0.0247189      -3.42202     -0.445671      0.196521      0.275316      0.307989      0.351819      0.370106      0.371887
  66   3 1839.0136    0.5129  0.6376 10.0113  0.0000  0.0117   0.0077   0.0291    0.0352   0.0000   442.3947      0.157297       21.4593      0.416248      -3.13366      0.954779      0.286449      0.383680      0.435604      0.471044      0.510675      0.518669
  66   4 2081.1660    0.8746  0.9858 10.2232  0.0000  0.0140   0.0105   0.0351    0.0665   0.0000   442.5987      0.965182       21.7873      0.723890      -3.45185      0.384472      0.335230      0.442735      0.504454      0.559663      0.599768      0.604321
  66   5 2309.5967    1.3997  1.3568 10.5582  0.0000  0.0156   0.0141   0.0413    0.0845   0.0000   442.0559       2.09050       23.7208     0.0692311      -3.88965     -0.415516      0.385957      0.509385      0.574829      0.638292      0.671477      0.712298
  66   6 2523.4639    2.1427  1.6234 11.0445 -0.0001  0.0165   0.0192   0.0441    0.0863   0.0000   441.6516       2.46140       21.9039     -0.243231      -2.97334       1.79804      0.408992      0.543589      0.591739      0.672956      0.709839      0.731237
  66   7 2731.4909    3.0100  1.5881 11.2280  0.0000  0.0161   0.0268   0.0415    0.1413   0.0000   442.5037       2.79529       22.6807     -0.414797      -1.64391     -0.780990      0.422492      0.560094      0.618398      0.700803      0.741006      0.768462
  66   8 2935.4755    3.9442  1.5247 11.9407  0.0000  0.0153   0.0358   0.0409    0.1318   0.0000   441.8900       3.84920       21.7142       2.07625      -3.99264      0.847538      0.394796      0.521970      0.582012      0.651034      0.685767      0.711527
  66   9 3134.0485    4.4266  1.7790 11.8832  0.0000  0.0165   0.0359   0.0433    0.1204   0.0000   442.5367       5.21694       20.3411       2.16297      -4.58189     0.0896249      0.411287      0.558266      0.624978      0.692587      0.722184      0.735354
  66  10 3328.6491    3.8538  2.4978 12.4800  0.0000  0.0210   0.0274   0.0553    0.0509   0.0000   442.5913       5.59789       21.2279       3.68547      -2.07881      -1.44043      0.532059      0.700610      0.789214      0.869347      0.934977      0.985466
  66  11 3520.6312    2.9876  4.3480 11.7945  0.0000  0.0304   0.0161   0.0806    0.0428   0.0000   443.1139       5.52711       22.1187       2.05009      -2.33333      -4.03583      0.743464      0.996353       1.14119       1.25286       1.31859       1.36627
  66  12 3710.2714    2.3518  6.9551 11.4887  0.0023  0.0460   0.0101   0.1269    0.0393   0.0000   440.7125       7.94845       20.4351       1.99813     -0.763423       2.26011       1.14368       1.51721       1.74453       1.92502       2.05276       2.14234
  67   1 1259.0313    0.0957  0.0870 10.1106  0.0000  0.0105   0.0058   0.0164    0.0152   0.0000   441.0702     0.0715088       21.5112    0.00541801      -2.69945     -0.347744      0.208129      0.312351      0.345024      0.358681      0.488329      0.485955
  67   2 1584.8110    0.2441  0.2728  9.9994  0.0000  0.0084   0.0059   0.0207    0.0192   0.0000   441.9708      0.547033       22.3765     0.0797594      -3.89450      0.277408      0.211231      0.269493      0.320586      0.363466      0.398772      0.401177
  67   3 1849.1552    0.5233  0.6373  9.9943  0.0000  0.0114   0.0077   0.0291    0.0358   0.0000   441.9099      0.472199       22.7560      0.514250      -2.89881     -0.170097      0.267954      0.365769      0.427724      0.464622      0.480856      0.521594
  67   4 2092.6858    0.9102  1.0123 10.1432  0.0000  0.0135   0.0106   0.0353    0.0699   0.0000   442.6486      0.418276       22.6641    0.00284401      -3.74131     -0.147740      0.342715      0.466879      0.521092      0.573294      0.599766      0.629025
  67   5 2321.9033    1.4471  1.4495 10.3466  0.0000  0.0159   0.0139   0.0418    0.0975   0.0000   442.2144       1.76762       22.5031     -0.258694      -3.37602       1.85704      0.386308      0.525937      0.583397      0.662119      0.685327      0.723265
  67   6 2536.6440    2.1710  1.5646 11.2961  0.0000  0.0166   0.0200   0.0433    0.0806   0.0000   442.9759       1.94997       21.3162       1.20530      -3.35665       1.16647      0.399940      0.529314      0.592999      0.648884      0.685494      0.732294
  67   7 2745.7343    3.0294  1.5612 11.7211  0.0000  0.0158   0.0273   0.0424    0.0946   0.0000   442.2899       3.13631       22.4333       1.09300      -3.60048      0.976859      0.390465      0.514993      0.576199      0.652717      0.685013      0.729376
  67   8 2950.5958    4.0171  1.4639 12.2456  0.0000  0.0152   0.0376   0.0405    0.1168   0.0000   441.9644       4.95969       20.3611       2.03375      -3.79526      0.743542      0.386617      0.508749      0.562524      0.637929      0.668448      0.693840
  67   9 3149.9679    4.4609  1.7092 12.3440  0.0000  0.0163   0.0379   0.0436    0.1010   0.0000   442.1618       5.14530       21.7400       1.69250      -2.73741     -0.664734      0.425436      0.547530      0.601206      0.666860      0.716634      0.738927
  67  10 3345.2883    3.7422  2.6486 12.2473  0.0000  0.0214   0.0253   0.0570    0.0533   0.0000   443.2234       5.62511       22.3963       1.89333      -1.88312       1.31556      0.521700      0.706265      0.791140      0.886047      0.930397      0.978872
  67  11 3538.0611    2.9448  4.3604 11.8241  0.0000  0.0302   0.0159   0.0825    0.0422   0.0000   442.0213       6.86677       20.1083       3.12883      -1.13164      -2.45470      0.733666      0.980512       1.09970       1.21635       1.30283       1.34030
  67  12 3728.4277    2.2791  7.1465 11.4152 -0.0011  0.0483   0.0096   0.1310    0.0403   0.0000   443.9228       5.90743       21.1021       4.25401      -2.90816      -2.32132       1.15352       1.57578       1.77939       1.95802       2.09248       2.14207
  68   1 1267.0589    0.1150  0.0840 10.1107  0.0000  0.0072   0.0062   0.0155    0.0152   0.0000   440.6628     -0.579978       21.6831    -0.0898180      -3.94316     0.0826010      0.175921      0.236209      0.268537      0.313369      0.329104      0.375188
  68   2 1594.0228    0.2721  0.2812 10.0058  0.0000  0.0082   0.0062   0.0192    0.0198   0.0000   442.0112     -0.362352       21.7303     0.0154575      -2.75723      0.518372      0.205973      0.270353      0.309409      0.331037      0.364072      0.364445
  68   3 1859.2180    0.5393  0.6374 10.0518  0.0000  0.0113   0.0079   0.0286    0.0364   0.0000   442.0732     0.0895848       21.8723     -0.115213      -3.33393      0.758765      0.274505      0.371927      0.420703      0.476607      0.504600      0.527297
  68   4 2104.1263    0.9183  1.0233 10.2882  0.0000  0.0136   0.0107   0.0362    0.0682   0.0000   442.2369      0.537907       21.8593      0.553634      -2.08567     -0.898985      0.318452      0.419034      0.483915      0.532569      0.547436      0.567714
  68   5 2334.0906    1.4686  1.5637 10.4086  0.0000  0.0167   0.0135   0.0435    0.0883   0.0000   442.5010       1.40708       21.1122      0.987268      -1.47902      0.117384      0.389458      0.530882      0.581965      0.662229      0.689980      0.717138
  68   6 2549.7160    2.2362  1.6758 11.0132  0.0000  0.0163   0.0191   0.0435    0.0851   0.0000   442.7637       2.19084       21.6771      0.581092      -3.36566     -0.680731      0.410576      0.548131      0.616928      0.677716      0.719803      0.734594
  68   7 2759.9260    3.1526  1.4736 11.8974 -0.0000  0.0156   0.0292   0.0405    0.1034   0.0000   443.0115       3.94806       22.3314       2.00685      -1.91407     -0.209500      0.375200      0.499068      0.567826      0.641480      0.671702      0.692275
  68   8 2965.6135    4.0895  1.4464 12.5127  0.0000  0.0154   0.0382   0.0390    0.1019   0.0000   442.3412       2.13643       21.9700      0.614888      -2.08645     -0.779806      0.372109      0.496292      0.548198      0.609769      0.638254      0.650602
  68   9 3165.6824    4.4240  1.7646 12.3881 -0.0000  0.0164   0.0365   0.0442    0.0913   0.0000   442.1732       5.20766       21.8454       1.52415      -1.49725      0.232745      0.404548      0.536942      0.598557      0.685927      0.724441      0.747734
  68  10 3361.8177    3.7643  2.8386 12.1113  0.0000  0.0216   0.0240   0.0589    0.0543   0.0000   442.4145       5.45788       19.6705       1.88489      -1.88717     -0.314538      0.515079      0.693539      0.774772      0.857159      0.919000      0.954111
  68  11 3555.3786    2.9204  4.7046 11.6610  0.0000  0.0315   0.0148   0.0863    0.0452   0.0000   443.6075       8.00490       20.3124       2.30541     -0.163622      0.277228      0.761866       1.01276       1.15671       1.27929       1.35301       1.39558
  68  12 3746.4622    2.2740  7.7156 11.3779  0.0018  0.0502   0.0089   0.1385    0.0391   0.0000   442.2461       10.4844       22.1122       3.11966       1.80563      0.212447       1.21274       1.59690       1.83520       2.03087       2.16528       2.21585
  69   1 1275.0280    0.0964  0.1070 10.1071  0.0000  0.0098   0.0055   0.0206    0.0152   0.0000   441.0956      0.346589       22.3407     -0.563929      -4.00664     -0.328419      0.213021      0.295099      0.335951      0.366622      0.438768      0.411814
  69   2 1603.1567    0.2700  0.3040 10.0363  0.0000  0.0087   0.0060   0.0210    0.0198   0.0000   441.8976      0.351500       22.5856      0.869593      -3.56574      0.657919      0.206838      0.283655      0.322212      0.338159      0.405567      0.412955
  69   3 1869.1916    0.5371  0.6937 10.1038  0.0000  0.0123   0.0078   0.0309    0.0374   0.0000   441.9704   -0.00632847       22.1748      0.266054      -3.54648     0.0638370      0.276409      0.384419      0.436359      0.477555      0.503156      0.505081
  69   4 2115.4456    0.9325  1.1621 10.1824  0.0000  0.0147   0.0105   0.0396    0.0765   0.0000   442.3596      0.686181       22.2926       2.06754      -3.65112     -0.297982      0.346749      0.448087      0.492518      0.557489      0.590155      0.605352
  69   5 2346.1994    1.5309  1.5737 10.4395  0.0000  0.0165   0.0138   0.0427    0.0877   0.0000   441.9480      0.194995       20.9136       1.06843      -2.08886      0.106504      0.390209      0.528901      0.600702      0.663910      0.701911      0.741862
  69   6 2562.7127    2.2982  1.5461 11.1568  0.0000  0.0159   0.0206   0.0419    0.0966   0.0000   442.7536       1.79619       20.3564      0.603555      -2.45511     -0.194188      0.375443      0.508687      0.567498      0.630816      0.656043      0.682989
  69   7 2774.0016    3.2224  1.5179 11.7304 -0.0000  0.0153   0.0289   0.0407    0.1119   0.0000   442.4399       2.77829       21.4220       1.59066      -2.47766     -0.384926      0.375321      0.487618      0.552240      0.618427      0.678497      0.691060
  69   8 2980.5134    4.1126  1.5131 12.1944  0.0000  0.0153   0.0365   0.0398    0.1183   0.0000   442.8715       3.81578       20.9793       1.05031      -1.99692     -0.135796      0.381588      0.496653      0.574925      0.630549      0.678587      0.714766
  69   9 3181.3770    4.3826  1.9009 12.2349  0.0000  0.0171   0.0338   0.0447    0.0859   0.0000   442.9902       4.26684       21.6877      0.876971      -2.69407       1.25005      0.402239      0.536551      0.615786      0.670335      0.720919      0.741980
  69  10 3378.3012    3.6701  2.9024 12.1772  0.0000  0.0222   0.0231   0.0593    0.0494   0.0000   442.3232       5.79565       20.0434       1.60416      -2.74192     -0.947539      0.523240      0.704474      0.784925      0.887451      0.931510      0.969515
  69  11 3572.5865    2.7852  4.9145 11.8606  0.0000  0.0336   0.0142   0.0927    0.0395   0.0000   442.2223       6.36853       21.0465       2.45469     -0.763157       1.07959      0.778524       1.06833       1.18921       1.31854       1.39704       1.45577
  69  12 3764.4778    2.1612  7.7745 11.4855 -0.0016  0.0523   0.0087   0.1438    0.0363   0.0000   444.2305       7.04425       21.9172       4.43749      -4.55459      -2.99716       1.23019       1.65554       1.88615       2.08137       2.22487       2.29131
  70   1 1282.9106    0.1128  0.1406 10.1455  0.0000  0.0088   0.0053   0.0286    0.0154   0.0000   440.7192      0.178158       22.2126     -0.370353      -3.14226       1.23114      0.178242      0.273462      0.289959      0.320388      0.335044      0.333256
  70   2 1612.1561    0.2789  0.3395 10.0475  0.0000  0.0089   0.0059   0.0233    0.0201   0.0000   441.9450     -0.170007       22.4777      0.650682      -3.90240     -0.389733      0.206474      0.280023      0.321210      0.360998      0.360125      0.388053
  70   3 1879.0733    0.5748  0.7214 10.0693  0.0000  0.0116   0.0079   0.0316    0.0395   0.0000   442.2581      0.298939       22.0722     0.0241980      -3.84588     -0.525873      0.260740      0.363734      0.411032      0.451821      0.470603      0.493621
  70   4 2126.6804    0.9605  1.1476 10.1825  0.0000  0.0143   0.0104   0.0378    0.0777   0.0000   442.1025      0.765950       21.9871       1.14065      -2.82897     -0.192796      0.336504      0.457641      0.513078      0.568099      0.616965      0.640169
  70   5 2358.1637    1.5776  1.5484 10.5921 -0.0000  0.0161   0.0142   0.0421    0.0820   0.0000   442.1179       1.73652       21.6195     -0.961701      -1.62542     -0.308976      0.386646      0.521904      0.577144      0.656502      0.684367      0.711980
  70   6 2575.6106    2.2729  1.6476 11.2724  0.0000  0.0162   0.0198   0.0441    0.0850   0.0000   442.2967       2.63673       20.4367      0.255760      -3.69625     -0.169850      0.384842      0.510346      0.578523      0.641460      0.684418      0.713630
  70   7 2787.9792    3.2712  1.5550 11.7692 -0.0000  0.0155   0.0287   0.0405    0.1088   0.0000   442.7219       3.46791       22.0797       1.08837      -4.13004      0.403229      0.381367      0.499740      0.561523      0.614073      0.660440      0.674319
  70   8 2995.3185    4.2475  1.4982 12.2671  0.0000  0.0149   0.0377   0.0392    0.1145   0.0000   442.2282       4.90408       21.3997       1.80226      -2.30160      0.558382      0.364372      0.480329      0.536292      0.604600      0.640798      0.685199
  70   9 3196.8780    4.3204  2.0077 12.2955  0.0000  0.0173   0.0324   0.0469    0.0786   0.0000   442.8154       5.78480       21.0641       2.48961      -3.23511      0.113991      0.414065      0.544536      0.608147      0.671715      0.725376      0.745484
  70  10 3394.6585    3.5457  3.0982 12.1848 -0.0002  0.0231   0.0216   0.0618    0.0467   0.0000   442.5624       7.81476       20.1922       1.02878      -3.17101     -0.795049      0.545408      0.734193      0.825498      0.911164      0.970988       1.00566
  70  11 3589.7163    2.7706  5.2951 11.7497  0.0002  0.0351   0.0134   0.0960    0.0426   0.0000   442.7735       6.21348       20.7364       3.86913      0.482204      -2.96715      0.820688       1.08621       1.23908       1.37935       1.45796       1.49819
  70  12 3782.2118    2.1298  8.2821 11.5093  0.0010  0.0556   0.0085   0.1521    0.0361   0.0000   441.5386       4.65732       22.6346       8.91537      -3.64661      -2.10572       1.27023       1.70345       1.92548       2.10460       2.26585       2.32327
  71   1 1290.7411    0.1123  0.1337 10.0565  0.0000  0.0089   0.0053   0.0210    0.0153   0.0000   440.9236      0.252818       22.3002     -0.426296      -4.01348      0.347074      0.220518      0.255432      0.301878      0.331720      0.383223      0.428749
  71   2 1621.1002    0.2781  0.2969 10.0323  0.0000  0.0085   0.0061   0.0196    0.0195   0.0000   441.5048     -0.729046       21.9103     0.0445723      -3.30198    -0.0946859      0.185342      0.249144      0.282254      0.331205      0.357453      0.369477
  71   3 1888.9017    0.5862  0.6970 10.0309  0.0000  0.0115   0.0081   0.0290    0.0398   0.0000   442.2187      0.510514       21.6114      0.183886      -2.58936      0.335661      0.256078      0.343901      0.384689      0.427936      0.458714      0.470492
  71   4 2137.8378    0.9964  1.1772 10.1607  0.0000  0.0144   0.0107   0.0375    0.0798   0.0000   442.5893      0.746879       21.6638     -0.119310      -3.48473      0.296175      0.326604      0.439710      0.495691      0.560372      0.589379      0.621065
  71   5 2370.0376    1.6197  1.5966 10.4855 -0.0001  0.0164   0.0143   0.0424    0.0898   0.0000   442.3255       1.38898       22.6914     -0.467480      -4.10637      0.547687      0.372782      0.499644      0.553211      0.623513      0.660601      0.694318
  71   6 2588.4152    2.3895  1.7285 11.1479 -0.0003  0.0166   0.0198   0.0443    0.0906   0.0000   442.8860       3.02043       22.2949      0.797269      -3.05120      0.638657      0.392459      0.535359      0.600163      0.664899      0.721160      0.756361
  71   7 2801.8541    3.3775  1.4766 11.8299 -0.0024  0.0149   0.0301   0.0394    0.1089   0.0000   441.6569       3.36755       21.0561       2.07093      -3.79386       1.76721      0.356809      0.475668      0.533796      0.599156      0.622868      0.655416
  71   8 3009.9867    4.2936  1.5409 12.2874  0.0000  0.0152   0.0375   0.0402    0.1149   0.0000   443.1130       4.33407       21.3816       1.42390      -2.76254     -0.462475      0.355004      0.480682      0.533112      0.599051      0.619914      0.644106
  71   9 3212.2831    4.3556  1.9807 12.4368  0.0000  0.0173   0.0329   0.0463    0.0715   0.0000   441.7323       6.32256       22.4025      0.766279      -2.50663      0.550311      0.399905      0.547570      0.599337      0.672505      0.712326      0.740103
  71  10 3410.9545    3.5190  3.2544 12.0649  0.0000  0.0238   0.0208   0.0628    0.0485   0.0000   442.4653       6.28661       22.0805       2.70207      -1.46192     -0.830988      0.549251      0.719209      0.826444      0.917085      0.960877      0.997484
  71  11 3606.6813    2.7148  5.5855 11.6759 -0.0007  0.0370   0.0127   0.1012    0.0434   0.0000   443.6828       7.28173       20.8824       4.77364     -0.821698      0.149192      0.832622       1.12925       1.29109       1.42291       1.50548       1.54954
  71  12 3799.9267    2.1016  8.5107 11.4360 -0.0003  0.0569   0.0083   0.1555    0.0365   0.0000   442.0159       7.01608       20.7701       3.01039      -5.08269       4.84206       1.28962       1.74204       1.97002       2.16206       2.32748       2.39885
  72   1 1298.4994    0.1199  0.1100 10.0727  0.0000  0.0075   0.0055   0.0169    0.0150   0.0000   440.6390     -0.320066       21.8640     -0.161017      -3.51361    -0.0743828      0.171233      0.226275      0.255759      0.294229      0.305256      0.341587
  72   2 1629.9001    0.3096  0.2933 10.0436  0.0000  0.0075   0.0065   0.0193    0.0201   0.0000   441.7043     -0.387541       22.6653      0.125687      -3.64449     -0.227636      0.180578      0.231264      0.275749      0.301958      0.316228      0.333732
  72   3 1898.6623    0.5942  0.7248 10.1634  0.0000  0.0117   0.0081   0.0307    0.0396   0.0000   442.0009    -0.0882303       22.0506      0.663874      -2.56769     -0.220656      0.272031      0.365427      0.407301      0.454479      0.472766      0.488873
  72   4 2148.8694    0.9990  1.2386 10.2397  0.0000  0.0148   0.0105   0.0397    0.0753   0.0000   442.8013       1.24230       22.2609      0.502980      -3.60076     -0.308745      0.325620      0.450303      0.493485      0.553797      0.593771      0.607943
  72   5 2381.7859    1.6515  1.6021 10.5943 -0.0043  0.0164   0.0143   0.0415    0.0838   0.0000   442.3202       1.19254       21.3340       1.16978      -3.95807       1.64907      0.375771      0.488468      0.544360      0.608573      0.649742      0.688572
  72   6 2601.1858    2.4317  1.7521 11.2254  0.0000  0.0163   0.0199   0.0444    0.0848   0.0000   442.4312       1.99110       20.9314       2.03184      -2.89270      0.467462      0.373576      0.491378      0.563280      0.632343      0.668305      0.692087
  72   7 2815.6460    3.4450  1.5409 11.6792 -0.0006  0.0151   0.0298   0.0399    0.1158   0.0000   442.4822       3.62841       21.9360       1.00910      -2.69421       1.01182      0.359216      0.481907      0.533561      0.598066      0.626159      0.651665
  72   8 3024.5447    4.3390  1.5738 12.1274 -0.0000  0.0150   0.0371   0.0402    0.1278   0.0000   442.9342       4.15931       22.1504       1.38557      -3.13603      0.302460      0.353723      0.462677      0.514820      0.576333      0.608423      0.629295
  72   9 3227.6600    4.2137  2.1369 12.5132 -0.0001  0.0182   0.0304   0.0477    0.0603   0.0000   442.8031       5.41694       21.3904       2.58894      -2.58221      -1.25635      0.423484      0.568336      0.653785      0.731105      0.774324      0.813186
  72  10 3427.0539    3.4254  3.2858 12.2212  0.0001  0.0245   0.0204   0.0637    0.0447   0.0000   442.1935       7.40646       21.0918       3.23455      -1.45416    -0.0450263      0.549628      0.736836      0.835247      0.919933      0.972548      0.989429
  72  11 3623.6627    2.6823  5.7298 11.7381  0.0011  0.0381   0.0123   0.1039    0.0419   0.0000   441.4875       7.80839       22.5698       5.01035      -1.25673      -1.52739      0.841163       1.14004       1.28192       1.41693       1.51447       1.57518
  73   1 1306.2115    0.1196  0.0986 10.1051  0.0000  0.0081   0.0058   0.0174    0.0149   0.0000   440.9702     -0.489182       21.6923    -0.0180532      -3.59664     -0.505333      0.180321      0.273053      0.302557      0.329230      0.367198      0.375314
  73   2 1638.6120    0.3024  0.3555 10.0528  0.0000  0.0091   0.0061   0.0218    0.0207   0.0000   441.5524     0.0320381       22.0304    -0.0432827      -3.72980      0.123605      0.206423      0.274805      0.315751      0.353178      0.350388      0.363193
  73   3 1908.3138    0.6103  0.7876 10.0015  0.0000  0.0119   0.0079   0.0312    0.0432   0.0000   442.0306      0.379475       21.9538      0.550386      -2.10537      0.264256      0.268484      0.362161      0.400845      0.444607      0.497300      0.519639
  73   4 2159.8461    1.0411  1.2952 10.1585  0.0000  0.0146   0.0104   0.0401    0.0755   0.0000   443.0783      0.537161       22.9809       1.18626      -3.44159      0.469678      0.328875      0.440263      0.495034      0.543046      0.577596      0.599745
  73   5 2393.4646    1.6626  1.6425 10.7386  0.0000  0.0165   0.0146   0.0440    0.0792   0.0000   442.2433      0.742355       22.0143       1.24922      -3.47994      0.256566      0.371150      0.499798      0.554729      0.629126      0.660090      0.689381
  73   6 2613.8596    2.4911  1.6842 11.0751  0.0000  0.0159   0.0203   0.0418    0.0987   0.0000   443.0093       1.94049       20.8376       1.77464      -2.37546       1.49713      0.363768      0.482216      0.545847      0.610258      0.647731      0.675022
  73   7 2829.3242    3.5223  1.5596 11.6765  0.0000  0.0152   0.0298   0.0387    0.1251   0.0000   442.6135       3.19705       21.8060       1.01644      -2.76018     -0.993985      0.354497      0.462046      0.535858      0.594768      0.623786      0.651393
  73   8 3039.0265    4.3468  1.6302 12.2428  0.0000  0.0155   0.0361   0.0398    0.1067   0.0000   442.6690       4.96370       21.4866       2.50963      -2.87647      -1.13969      0.358686      0.488171      0.540479      0.608460      0.645452      0.683972
  73   9 3242.9007    4.2155  2.0684 12.4141  0.0000  0.0178   0.0306   0.0459    0.0672   0.0000   442.5332       5.79338       21.5742       1.85480      -2.57224     -0.131355      0.402806      0.540430      0.607819      0.688130      0.718485      0.748221
  73  10 3443.0987    3.3314  3.5186 12.2165  0.0000  0.0253   0.0191   0.0682    0.0413   0.0000   442.6563       6.81386       19.1829       3.59650      -2.11020     0.0399410      0.555650      0.741118      0.843563      0.914969      0.990077       1.01581
  73  11 3640.4165    2.6141  5.9937 11.7947 -0.0005  0.0400   0.0119   0.1096    0.0403   0.0000   441.0615       5.68933       22.8439       3.75616      -4.93808     -0.504713      0.882640       1.19837       1.33983       1.48840       1.59802       1.66405
  74   1 1313.8441    0.1141  0.1239 10.1128  0.0000  0.0084   0.0053   0.0205    0.0149   0.0000   440.7323     -0.134692       21.7313      0.263018      -3.75673     -0.505797      0.165808      0.235196      0.251207      0.288821      0.339255      0.363004
  74   2 1647.2284    0.3206  0.3829  9.9997  0.0000  0.0094   0.0061   0.0220    0.0218   0.0000   441.6304    -0.0590300       21.9007     0.0818311      -3.34020     -0.419506      0.197464      0.280085      0.308462      0.336892      0.360411      0.384389
  74   3 1917.9224    0.6268  0.7768 10.1005  0.0000  0.0118   0.0081   0.0306    0.0426   0.0000   441.9442     -0.606378       22.4130     -0.534484      -3.60543     0.0626709      0.260359      0.352270      0.399597      0.441229      0.463672      0.492843
  74   4 2170.6990    1.0799  1.2978 10.0976  0.0000  0.0149   0.0107   0.0387    0.0850   0.0000   442.9526      0.613991       21.8460      0.378168      -1.95370      0.840935      0.326452      0.445743      0.510891      0.553216      0.586094      0.609869
  74   5 2405.0606    1.7360  1.6801 10.5162 -0.0000  0.0162   0.0145   0.0428    0.0935   0.0000   442.2620       1.25099       21.3668       1.02783      -3.02425     -0.919047      0.369449      0.489605      0.549665      0.615059      0.644045      0.674280
  74   6 2626.3860    2.5896  1.7378 11.0929  0.0000  0.0161   0.0206   0.0418    0.1014   0.0000   443.2573       2.47101       21.7658      0.655164      -2.52248      -1.41501      0.361534      0.471658      0.536867      0.594488      0.641525      0.664029
  74   7 2842.9209    3.5887  1.5708 11.6974  0.0000  0.0147   0.0302   0.0401    0.1245   0.0000   442.1988       3.86590       21.9805      0.545812      -3.00689      0.403815      0.336796      0.450669      0.508124      0.556199      0.580169      0.595027
  74   8 3053.4394    4.4238  1.6141 12.2942  0.0024  0.0152   0.0368   0.0401    0.1115   0.0000   442.4869       4.40039       21.7746       1.70332      -2.31054      0.724107      0.341744      0.458522      0.509377      0.562603      0.593310      0.623690
  74   9 3258.0641    4.0765  2.3816 12.3228 -0.0000  0.0190   0.0272   0.0503    0.0595   0.0000   442.6103       5.41359       20.3786       2.76330      -3.85529     -0.297964      0.422294      0.562646      0.627322      0.697392      0.740747      0.781957
  74  10 3459.0529    3.3363  3.6450 12.0837  0.0000  0.0256   0.0184   0.0680    0.0442   0.0000   441.7990       7.59002       21.3977       2.78836      -3.17840      -1.25466      0.564540      0.758500      0.854973      0.946350       1.00055       1.05992
  74  11 3657.0998    2.5047  5.9762 11.8813  0.0004  0.0401   0.0115   0.1110    0.0375   0.0000   442.9808       6.79295       21.0029       2.49828      0.547564      -2.14121      0.856428       1.16494       1.31555       1.45481       1.53865       1.62576
  75   1 1321.4171    0.1170  0.1170 10.1072  0.0000  0.0082   0.0053   0.0164    0.0148   0.0000   441.2197     -0.246000       22.1243     0.0294958      -3.70065      0.389623      0.166553      0.219159      0.261881      0.280702      0.332595      0.369017
  75   2 1655.7700    0.3281  0.3948 10.0403  0.0000  0.0092   0.0061   0.0232    0.0219   0.0000   441.9771     -0.376294       21.9415     -0.286347      -3.27342     -0.168920      0.190751      0.265440      0.291068      0.321545      0.334303      0.370494
  75   3 1927.4647    0.6508  0.8034 10.1313  0.0000  0.0118   0.0082   0.0317    0.0439   0.0000   441.9614     -0.185852       22.9959       1.01332      -3.07591     -0.139277      0.257638      0.334750      0.365604      0.424859      0.446248      0.449583
  75   4 2181.4753    1.0878  1.3148 10.3514  0.0000  0.0149   0.0109   0.0405    0.0752   0.0000   442.9112      0.466804       21.3803       1.02840      -3.06963     -0.229733      0.330660      0.445220      0.504488      0.561705      0.608345      0.629003
  75   5 2416.5342    1.7597  1.6269 10.8990  0.0001  0.0164   0.0151   0.0429    0.0777   0.0000   442.3983       1.26211       21.4982       1.01953      -3.03814     -0.129412      0.360071      0.484669      0.539966      0.594504      0.632376      0.671587
  75   6 2638.8924    2.5862  1.7186 11.4254  0.0000  0.0163   0.0210   0.0421    0.0857   0.0000   442.5616       2.26667       21.0198       1.89881      -3.04192     0.0429607      0.360421      0.481649      0.542854      0.600713      0.647991      0.672675
  75   7 2856.4792    3.6836  1.5105 12.1126  0.0000  0.0148   0.0320   0.0387    0.1054   0.0000   442.9083       3.80985       21.8711       1.60712      -3.08476     -0.115252      0.335473      0.442676      0.492462      0.559137      0.596861      0.621924
  75   8 3067.7278    4.3876  1.6649 12.4420  0.0002  0.0156   0.0357   0.0406    0.0950   0.0000   442.3406       4.29131       22.1197       1.08583      -2.83965     -0.260675      0.346802      0.466710      0.514023      0.569472      0.604854      0.630116
  75   9 3273.1644    4.1446  2.3138 12.3970  0.0000  0.0186   0.0282   0.0499    0.0620   0.0000   442.8966       4.88966       21.4457       3.17444      -1.72591     -0.924495      0.409756      0.555398      0.606764      0.682089      0.731614      0.768654
  75  10 3474.8819    3.2199  3.9376 12.1107 -0.0001  0.0272   0.0172   0.0734    0.0424   0.0000   442.0179       6.65054       20.6225       3.84012      -2.21327     -0.571345      0.588736      0.797088      0.889828      0.990522       1.04172       1.09959
  75  11 3673.7486    2.5264  6.7166 11.7246  0.0004  0.0438   0.0105   0.1198    0.0401   0.0000   444.2223       5.65220       19.7724       5.64813       1.05521     -0.545555      0.936603       1.25200       1.42670       1.57592       1.68053       1.75983
  76   1 1328.9544    0.1211  0.1260 10.0768  0.0000  0.0083   0.0052   0.0172    0.0149   0.0000   440.5585     -0.186156       22.0886      0.372977      -3.37559     -0.280218      0.194190      0.235875      0.284422      0.305280      0.325119      0.342727
  76   2 1664.1808    0.3232  0.4332  9.9938  0.0000  0.0098   0.0058   0.0252    0.0220   0.0000   441.9712     -0.247248       22.1290     -0.261008      -3.31900     0.0702271      0.195643      0.269795      0.299999      0.339881      0.362919      0.357722
  76   3 1936.9229    0.6568  0.8421 10.0710  0.0000  0.0121   0.0081   0.0320    0.0453   0.0000   442.0517     0.0437790       22.3172      0.493384      -3.03729    -0.0491981      0.257435      0.348783      0.385712      0.449639      0.480775      0.485105
  76   4 2192.1552    1.1397  1.3300 10.1593  0.0001  0.0149   0.0111   0.0387    0.0889   0.0000   442.7505       1.12681       21.9593      0.810329      -3.38732      0.300816      0.319581      0.433579      0.486706      0.562764      0.596714      0.621301
  76   5 2427.8776    1.8033  1.7657 10.7378 -0.0000  0.0168   0.0145   0.0434    0.0779   0.0000   442.4438       1.95295       23.3041      0.348888      -3.43167     -0.573181      0.362061      0.486304      0.547199      0.616879      0.652437      0.685745
  76   6 2651.3179    2.7221  1.7339 11.1676  0.0000  0.0160   0.0215   0.0413    0.1071   0.0000   442.8220       2.74703       20.8086      0.787875      -3.64700     -0.450152      0.344697      0.463265      0.524107      0.580674      0.615371      0.649331
  76   7 2869.8712    3.7267  1.5872 12.0221  0.0000  0.0149   0.0311   0.0396    0.1025   0.0000   442.3988       2.76589       23.1131       1.75106      -3.49520     -0.465217      0.331529      0.438682      0.491339      0.554877      0.588051      0.617528
  76   8 3081.9027    4.5477  1.6109 12.2892  0.0051  0.0149   0.0377   0.0397    0.1147   0.0000   442.4886       4.25016       21.7089       2.61528      -2.11879     0.0534603      0.327492      0.437461      0.492798      0.550897      0.576600      0.629935
  76   9 3288.0741    4.0839  2.4365 12.4413  0.0000  0.0193   0.0271   0.0510    0.0567   0.0000   442.4301       6.63498       22.4732      0.564894      -2.47050    0.00652626      0.416150      0.546430      0.623862      0.697409      0.736776      0.771212
  76  10 3490.6542    3.1948  4.1561 12.0203  0.0001  0.0279   0.0167   0.0767    0.0434   0.0000   443.0611       6.07414       22.1766       3.47685      -1.14456      -1.68548      0.596861      0.797111      0.915137      0.991694       1.06926       1.11960
  76  11 3690.2265    2.4315  6.9949 11.6231 -0.0000  0.0460   0.0098   0.1253    0.0415   0.0000   441.5569       5.50513       19.5720       5.06535      -1.51765      0.128072      0.990219       1.33424       1.50380       1.66578       1.79724       1.86489
  77   1 1336.4076    0.1332  0.1750 10.0627  0.0000  0.0085   0.0050   0.0235    0.0153   0.0000   440.5871     -0.567015       22.3601      0.843057      -3.66985      0.160745      0.189030      0.224613      0.270904      0.286851      0.344612      0.326589
  77   2 1672.5311    0.3427  0.3822 10.0367  0.0000  0.0090   0.0062   0.0215    0.0219   0.0000   441.4746      0.187876       22.0218     -0.371992      -3.08928      0.437879      0.194003      0.245669      0.270038      0.304114      0.336146      0.354187
  77   3 1946.3193    0.6670  0.8945 10.1560  0.0000  0.0128   0.0081   0.0335    0.0461   0.0000   442.0286      0.616527       22.4864      0.220405      -3.59561     -0.510399      0.266345      0.358679      0.400807      0.439913      0.460261      0.478512
  77   4 2202.7249    1.1312  1.3200 10.4992  0.0000  0.0147   0.0113   0.0406    0.0706   0.0000   442.5819       1.00482       21.4972     -0.164857      -3.57581      0.908398      0.316649      0.426112      0.473621      0.535373      0.581637      0.604619
  77   5 2439.2082    1.8736  1.6988 10.8593  0.0000  0.0162   0.0152   0.0429    0.0766   0.0000   442.6907       1.41500       22.0030       1.01533      -3.00268     -0.752143      0.345796      0.462337      0.529115      0.588312      0.635005      0.651448
  77   6 2663.6559    2.7814  1.7426 11.1875  0.0000  0.0157   0.0215   0.0409    0.1004   0.0000   442.0815       3.16147       21.8951      0.999949      -2.53272     -0.869430      0.339381      0.454081      0.500548      0.578250      0.607576      0.634370
  77   7 2883.2119    3.8174  1.5682 11.6479  0.0000  0.0146   0.0311   0.0383    0.1410   0.0000   442.6939       3.88652       22.0905       1.60259      -3.04752      0.225081      0.318568      0.426059      0.470824      0.525279      0.559862      0.583481
  77   8 3095.9556    4.5033  1.7417 12.1254  0.0000  0.0152   0.0345   0.0404    0.1062   0.0000   442.8813       5.19021       22.1714       1.74179      -2.68386      0.205572      0.332382      0.435472      0.494923      0.549399      0.593178      0.625671
  77   9 3302.9787    3.9545  2.6236 12.3844 -0.0001  0.0199   0.0251   0.0542    0.0534   0.0000   442.1353       4.85980       21.2513       2.74788      -2.92150     -0.217964      0.424567      0.572033      0.646374      0.715774      0.756879      0.789269
  77  10 3506.3612    3.0830  4.3589 11.9973 -0.0006  0.0290   0.0158   0.0801    0.0442   0.0000   442.4139       7.14863       21.6508       2.21165     -0.311134      0.118029      0.611850      0.824055      0.936971       1.02944       1.10049       1.16136
  77  11 3706.7106    2.3974  7.3055 11.6147 -0.0011  0.0479   0.0084   0.1304    0.0332   0.0000   443.3843       6.38511       21.9853       5.93897      -1.20356     -0.522674       1.01552       1.36190       1.55195       1.72129       1.82742       1.92220
  78   1 1343.8138    0.1296  0.1433 10.0898  0.0000  0.0080   0.0051   0.0192    0.0149   0.0000   440.5839     0.0478362       22.4888      0.632054      -4.10182     -0.367937      0.173295      0.204702      0.291459      0.307759      0.296353      0.297231
  78   2 1680.7897    0.3457  0.4202 10.0334  0.0000  0.0093   0.0060   0.0222    0.0223   0.0000   441.3237     -0.182735       22.0455     0.0864447      -3.70671     -0.329298      0.189943      0.248577      0.297181      0.325659      0.333667      0.354736
  78   3 1955.6592    0.6829  0.8288 10.1444  0.0000  0.0120   0.0083   0.0302    0.0459   0.0000   442.0607      0.376169       22.3499      0.104803      -3.63029     -0.201204      0.253314      0.340705      0.386793      0.429422      0.452021      0.474239
  78   4 2213.2246    1.1695  1.4559 10.2445  0.0000  0.0154   0.0108   0.0412    0.0796   0.0000   441.8992       1.10407       21.3012      0.289747      -2.29495     -0.459325      0.317911      0.435560      0.479279      0.551614      0.563179      0.602832
  78   5 2450.4107    1.8861  1.7930 10.8514  0.0000  0.0165   0.0149   0.0443    0.0779   0.0000   441.7530       1.88413       21.9270       1.42597      -3.19709     -0.379117      0.353834      0.475572      0.526242      0.598559      0.624615      0.662129
  78   6 2675.9469    2.7730  1.7588 11.3134  0.0000  0.0158   0.0213   0.0416    0.0929   0.0000   442.7383       1.63470       22.0630       1.14540      -3.46539      -1.28052      0.336287      0.446878      0.502791      0.558093      0.591272      0.624196
  78   7 2896.4394    3.8748  1.6529 11.6425  0.0001  0.0151   0.0307   0.0386    0.1469   0.0000   442.8904       3.81995       21.8920       1.51075      -3.69731      0.199365      0.324267      0.420749      0.483419      0.534279      0.575017      0.599136
  78   8 3109.9645    4.4405  1.7548 12.5895  0.0000  0.0157   0.0347   0.0418    0.0794   0.0000   442.3190       4.18625       21.9034      0.784555      -3.57014      -1.14548      0.343314      0.455392      0.509428      0.568266      0.597674      0.618627
  78   9 3317.8399    3.9337  2.7916 12.1851  0.0000  0.0206   0.0237   0.0544    0.0578   0.0000   442.9604       6.18492       21.3479       2.11772      -3.08316       2.17743      0.435780      0.583197      0.653786      0.734697      0.788249      0.815599
  78  10 3521.9841    3.0762  4.7442 11.9570  0.0003  0.0308   0.0148   0.0857    0.0445   0.0000   442.7802       7.92339       21.0200       2.13917      -2.34224    -0.0820377      0.643039      0.864112      0.992244       1.08112       1.16588       1.20560
  78  11 3723.0277    2.4346  7.8554 11.5906  0.0027  0.0508   0.0076   0.1354    0.0271   0.0000   441.5576       6.93424       22.3559       4.15505      -2.79733       1.07961       1.05891       1.40596       1.59748       1.77351       1.89126       1.99273
  79   1 1351.1896    0.1297  0.1347 10.0536  0.0000  0.0078   0.0050   0.0164    0.0147   0.0000   440.6177     -0.304780       22.1248     0.0323724      -3.66249    -0.0104764      0.157513      0.198955      0.259987      0.262669      0.290503      0.320997
  79   2 1688.9604    0.3607  0.4284 10.0286  0.0000  0.0090   0.0062   0.0229    0.0225   0.0000   441.8008      0.152118       22.3428     0.0496785      -3.66599      0.378683      0.190086      0.252660      0.280780      0.304070      0.340190      0.341641
  79   3 1964.9466    0.7040  0.9388 10.0081  0.0000  0.0123   0.0080   0.0333    0.0514   0.0000   442.1191      0.547715       22.4836     0.0101419      -2.83553      0.390226      0.254384      0.341799      0.387831      0.427791      0.449271      0.464867
  79   4 2223.6437    1.2057  1.5080 10.3492  0.0000  0.0158   0.0109   0.0413    0.0731   0.0000   442.7769      0.337548       22.0639      0.118182      -3.10168     -0.179977      0.329745      0.442178      0.504785      0.561235      0.594692      0.633521
  79   5 2461.5179    1.9696  1.7196 10.9821  0.0000  0.0163   0.0158   0.0425    0.0787   0.0000   443.4295       1.78581       22.1134     -0.156211      -2.47404      0.123040      0.338913      0.458596      0.500304      0.563287      0.601729      0.633884
  79   6 2688.1968    2.9024  1.6715 11.6223  0.0000  0.0155   0.0235   0.0409    0.0910   0.0000   442.8523       2.59602       21.3605       1.44594      -3.14783      0.592337      0.322162      0.433641      0.481795      0.553364      0.568076      0.587467
  79   7 2909.5914    3.9744  1.6084 11.9802  0.0000  0.0145   0.0318   0.0388    0.1051   0.0000   442.7788       3.49917       22.2103       1.50552      -3.28397      -1.22982      0.313755      0.408124      0.463670      0.520825      0.554961      0.584642
  79   8 3123.9400    4.5008  1.8588 12.3751 -0.0000  0.0158   0.0336   0.0424    0.0854   0.0000   443.1168       4.94890       22.1142       1.07720      -2.95646     -0.648803      0.330774      0.443052      0.497061      0.561103      0.584589      0.618738
  79   9 3332.5280    3.8532  2.7105 12.4257  0.0000  0.0203   0.0236   0.0544    0.0478   0.0000   442.4476       5.33676       22.1979       2.75298      -2.62898       1.16656      0.419862      0.564261      0.634837      0.722139      0.780386      0.795786
  79  10 3537.5265    2.9687  4.6692 12.1154 -0.0010  0.0316   0.0149   0.0851    0.0408   0.0000   442.8683       5.46314       22.3914       3.81410      -2.89692      0.435362      0.645618      0.871015      0.987080       1.09524       1.16901       1.20974
  79  11 3739.3253    2.2639  7.5876 11.7428 -0.0023  0.0516   0.0087   0.1394    0.0353   0.0000   443.0315       3.64215       20.2104       5.01966      -4.30164      -2.59517       1.03111       1.39528       1.59331       1.75666       1.87253       1.94594
  80   1 1358.4594    0.1360  0.1419 10.0946  0.0000  0.0075   0.0050   0.0175    0.0147   0.0000   440.2788     0.0885070       22.0869     -0.209575      -3.49794      0.629811      0.168083      0.225341      0.250367      0.292385      0.329523      0.323283
  80   2 1697.0314    0.3672  0.4498 10.0648  0.0000  0.0092   0.0061   0.0232    0.0228   0.0000   441.5338    0.00733875       21.9534      0.270480      -3.95128      0.601897      0.184654      0.250396      0.272848      0.313376      0.341108      0.344096
  80   3 1974.1701    0.7101  0.9392 10.1512  0.0000  0.0126   0.0082   0.0333    0.0496   0.0000   442.5878     -0.177274       22.1165      0.824095      -3.35423      0.190579      0.256629      0.336868      0.399313      0.434447      0.465092      0.483897
  80   4 2233.9540    1.2453  1.4406 10.3455 -0.0000  0.0150   0.0113   0.0405    0.0788   0.0000   442.0908       1.04707       21.9927     -0.491040      -2.71802     -0.336207      0.297507      0.397151      0.449232      0.491396      0.527712      0.559712
  80   5 2472.5765    1.9542  1.7247 11.2171  0.0000  0.0165   0.0157   0.0431    0.0664   0.0000   442.0393       2.11105       22.3567       1.61766      -3.15427      0.247505      0.331870      0.452195      0.506992      0.576327      0.613714      0.635458
  80   6 2700.2786    2.9115  1.7553 11.4640  0.0000  0.0156   0.0221   0.0410    0.0890   0.0000   442.8124       3.10377       21.4182       1.61066      -2.91720      0.326934      0.326648      0.431138      0.487892      0.538220      0.574476      0.603669
  80   7 2922.6575    3.9450  1.6380 12.1068  0.0000  0.0148   0.0314   0.0394    0.1019   0.0000   442.8784       3.87315       22.0408       1.62775      -3.28314     -0.897406      0.312204      0.425036      0.470748      0.538278      0.561811      0.581338
  80   8 3137.7357    4.4925  1.8257 12.5505  0.0003  0.0159   0.0340   0.0417    0.0805   0.0000   443.1259       4.35298       22.0826       2.79401      -1.46857     -0.516795      0.335870      0.448332      0.509058      0.572648      0.586624      0.622781
  80   9 3347.1504    3.8286  2.9221 12.2377  0.0000  0.0210   0.0224   0.0561    0.0531   0.0000   442.6555       5.09938       21.9685      0.773991      -2.32354      0.417572      0.438213      0.584355      0.660895      0.729441      0.789275      0.827934
  80  10 3552.9602    2.9474  4.9998 12.0462  0.0014  0.0330   0.0140   0.0898    0.0425   0.0000   442.3764       7.21288       20.6786       3.68877      -3.63071     -0.688747      0.654641      0.889229      0.990666       1.11835       1.19194       1.25286
  81   1 1365.6938    0.1376  0.1537 10.0557  0.0000  0.0073   0.0050   0.0196    0.0148   0.0000   440.4815     -0.208318       22.2047     -0.332018      -3.95853     -0.303527      0.149219      0.204637      0.246331      0.288760      0.331670      0.383428
  81   2 1705.0406    0.3788  0.4618  9.9911  0.0000  0.0095   0.0061   0.0233    0.0238   0.0000   441.6866     0.0762720       21.8292      0.287518      -3.28592      0.304255      0.179756      0.240155      0.282317      0.312203      0.325770      0.340727
  81   3 1983.3090    0.7281  0.9423 10.1464  0.0000  0.0125   0.0082   0.0334    0.0493   0.0000   442.4171      0.496925       22.5982     -0.393040      -3.11066      0.948258      0.240634      0.337107      0.370110      0.423104      0.431150      0.460354
  81   4 2244.2053    1.2650  1.4130 10.5470  0.0000  0.0148   0.0117   0.0405    0.0729   0.0000   441.9530       1.28587       21.8164      0.216113      -3.62873     0.0881723      0.299896      0.402484      0.456276      0.503806      0.528946      0.551656
  81   5 2483.5394    2.0263  1.7845 11.0071  0.0000  0.0164   0.0159   0.0433    0.0781   0.0000   442.9212       1.97668       22.7469      0.425180      -2.82278     -0.184924      0.343833      0.457075      0.518890      0.574298      0.611991      0.638252
  81   6 2712.3766    2.9719  1.7142 11.6008  0.0000  0.0151   0.0231   0.0414    0.0871   0.0000   442.6896       1.98758       22.2233       1.78677      -1.98242     -0.421990      0.314312      0.418200      0.472427      0.531041      0.559194      0.578564
  81   7 2935.6450    4.0116  1.6146 12.3420  0.0000  0.0147   0.0320   0.0391    0.0803   0.0000   443.1418       3.24609       22.2481       1.65942      -3.24680     -0.459107      0.298872      0.407024      0.452223      0.505452      0.534220      0.562428
  81   8 3151.4289    4.4445  1.8882 12.5697 -0.0001  0.0160   0.0327   0.0430    0.0730   0.0000   442.8037       4.62519       22.9690      0.991526      -2.88678      -1.23934      0.343422      0.449153      0.511021      0.566038      0.604735      0.634582
  81   9 3361.7372    3.7635  3.0430 12.3875 -0.0000  0.0215   0.0215   0.0590    0.0442   0.0000   443.0173       4.75032       21.7439       2.25896      -2.44413      0.367984      0.436218      0.574779      0.656537      0.730013      0.794560      0.820527
  81  10 3568.2885    2.8904  5.3242 11.9691 -0.0010  0.0352   0.0133   0.0950    0.0435   0.0000   443.0810       6.37574       22.0823       3.18876      -1.06911       2.12829      0.700682      0.937540       1.07909       1.19200       1.26396       1.32922
  82   1 1372.9059    0.1424  0.1606 10.0610  0.0000  0.0071   0.0049   0.0192    0.0148   0.0000   440.4064      0.366550       22.3297      0.348431      -4.14626      0.442116      0.146271      0.207284      0.234248      0.258699      0.286333      0.306629
  82   2 1712.9804    0.3738  0.5316 10.0075  0.0000  0.0103   0.0059   0.0265    0.0248   0.0000   441.4097     -0.573904       22.5239      0.552394      -3.19046    -0.0102672      0.201446      0.277516      0.305588      0.336993      0.364248      0.370815
  82   3 1992.3963    0.7476  0.9726 10.1644  0.0000  0.0127   0.0084   0.0335    0.0524   0.0000   442.0202      0.219263       21.9968      0.753307      -2.86579     -0.138176      0.246674      0.336601      0.371747      0.420965      0.446791      0.480097
  82   4 2254.3415    1.3153  1.4956 10.3260  0.0000  0.0150   0.0115   0.0399    0.0811   0.0000   442.1726      0.922912       22.3827      0.623320      -2.49105     -0.706585      0.295681      0.396551      0.451777      0.510116      0.532053      0.560599
  82   5 2494.4474    2.0762  1.8520 10.9324  0.0000  0.0166   0.0156   0.0431    0.0820   0.0000   442.4144       2.03442       21.4738      0.687965      -3.83318      0.333400      0.332715      0.446864      0.505182      0.571262      0.599149      0.635949
  82   6 2724.3771    3.0539  1.7416 11.4488  0.0000  0.0155   0.0231   0.0397    0.1014   0.0000   442.6254       2.32072       23.2051      0.961602      -4.11844    0.00949793      0.313620      0.418062      0.468593      0.523321      0.560293      0.579774
  82   7 2948.5492    4.0982  1.5814 12.3744  0.0000  0.0145   0.0330   0.0382    0.0902   0.0000   443.0423       3.37539       22.1771       1.09956      -3.37014     -0.371184      0.295793      0.392401      0.451207      0.504620      0.530423      0.555790
  82   8 3165.1168    4.5416  1.9373 12.4545  0.0000  0.0160   0.0322   0.0426    0.0745   0.0000   442.6827       5.31947       21.9056       2.03944      -3.62220      0.157611      0.326024      0.444005      0.496920      0.569922      0.600463      0.627757
  82   9 3376.2102    3.6879  3.1927 12.3210 -0.0001  0.0225   0.0206   0.0600    0.0464   0.0000   442.1279       4.65405       21.9079       2.34456      -2.75573      -1.20392      0.443751      0.592361      0.673141      0.759331      0.805077      0.828486
  82  10 3583.5854    2.8641  5.5351 11.9481  0.0015  0.0359   0.0123   0.0970    0.0410   0.0000   444.2382       4.23495       22.1166      0.965215     -0.151913      -1.64919      0.715940      0.955093       1.07874       1.19831       1.27519       1.32927
  83   0  927.5661    0.0221  0.0030 10.4598  0.0000  0.0100   0.0053   0.0030    0.0128   0.0000   436.5265   -0.00710529       22.4533       1.17444      -4.19465     -0.349807      0.146615      0.145344      0.253743      0.210759      0.249121      0.465749
  83   1 1380.0369    0.1553  0.1337 10.0761  0.0000  0.0058   0.0053   0.0168    0.0145   0.0000   440.6387     0.0265308       21.9352      0.101496      -3.62913     0.0830461      0.115333      0.144059      0.176274      0.193390      0.197292      0.200661
  83   2 1720.8178    0.4022  0.5146 10.0465  0.0000  0.0098   0.0062   0.0247    0.0250   0.0000   441.4650     -0.322974       21.9755      0.247566      -3.08778     -0.297846      0.196402      0.267627      0.307390      0.337561      0.369780      0.375875
  83   3 2001.4513    0.7622  0.9828 10.2616  0.0000  0.0126   0.0085   0.0338    0.0512   0.0000   442.4382      0.546741       22.8422     -0.181741      -3.06254      0.111933      0.240661      0.324466      0.368059      0.413486      0.443320      0.452370
  83   4 2264.3733    1.3221  1.6494 10.3883  0.0000  0.0156   0.0110   0.0437    0.0732   0.0000   442.1721      0.651314       23.0529      0.845103      -3.84659     -0.815632      0.312871      0.417254      0.475031      0.535236      0.562170      0.587224
  83   5 2505.2491    2.1246  1.8324 11.0297  0.0000  0.0163   0.0160   0.0429    0.0809   0.0000   442.2951       1.47033       21.5544       1.99239      -1.88789      0.291134      0.326991      0.432511      0.488270      0.539903      0.575325      0.615044
  83   6 2736.2830    3.0904  1.7964 11.5126  0.0000  0.0155   0.0230   0.0412    0.0987   0.0000   443.0202       3.04617       22.7100       1.22197      -2.81309     -0.603321      0.321726      0.423744      0.474160      0.522930      0.557082      0.587983
  83   7 2961.3589    4.0959  1.6193 12.4576  0.0000  0.0147   0.0326   0.0389    0.0846   0.0000   443.5279       4.13375       21.8902       2.57837      -3.38951      0.708786      0.297575      0.397462      0.444673      0.499419      0.528701      0.561340
  83   8 3178.7210    4.4072  2.0939 12.4276  0.0000  0.0167   0.0298   0.0442    0.0708   0.0000   442.8048       4.34734       22.3679       2.73703      -2.88575     -0.262070      0.336861      0.452990      0.513529      0.571578      0.599993      0.625482
  83   9 3390.5526    3.7052  3.3996 12.1037  0.0001  0.0230   0.0198   0.0623    0.0537   0.0000   442.8481       6.45618       20.3324       3.27965      -1.17405    -0.0661851      0.447084      0.603349      0.673036      0.753824      0.811551      0.845395
  83  10 3598.7891    2.7701  5.5959 12.0590 -0.0011  0.0368   0.0124   0.1016    0.0416   0.0000   444.2744       6.23318       20.8363       3.98607     -0.803699     -0.534823      0.725560      0.967955       1.11014       1.22623       1.33243       1.36798
  84   1 1387.0903    0.1416  0.1615 10.0493  0.0000  0.0072   0.0048   0.0184    0.0146   0.0000   440.6109      0.272427       22.0932     -0.353080      -3.25651      0.770816      0.129542      0.181513      0.204735      0.225770      0.226575      0.255102
  84   2 1728.5940    0.4064  0.4717 10.0353  0.0000  0.0088   0.0063   0.0236    0.0246   0.0000   441.5392    -0.0582552       22.1771     0.0919240      -3.48286      0.255574      0.165925      0.222435      0.254709      0.280475      0.283871      0.305265
  84   3 2010.4433    0.7691  0.9969 10.2048  0.0000  0.0128   0.0085   0.0342    0.0543   0.0000   442.0456      0.381631       22.5034      0.422427      -3.54911      0.121546      0.243439      0.337700      0.368378      0.425161      0.452798      0.476147
  84   4 2274.3863    1.3755  1.5682 10.3414  0.0000  0.0153   0.0115   0.0408    0.0802   0.0000   442.4597       1.46084       21.9983      0.489169      -3.69764     -0.372102      0.290946      0.397385      0.439568      0.498693      0.524735      0.556415
  84   5 2515.9990    2.1506  1.9201 11.0858  0.0000  0.0168   0.0156   0.0440    0.0720   0.0000   442.3451       1.15329       22.8340       1.12884      -3.43041      0.734703      0.331733      0.437424      0.487043      0.544150      0.589881      0.617785
  84   6 2748.1896    3.1163  1.7531 11.8113  0.0000  0.0155   0.0236   0.0410    0.0776   0.0000   443.2029       2.87649       22.4528       1.51197      -2.88876     -0.713599      0.302704      0.414213      0.462257      0.523389      0.547286      0.573133
  84   7 2974.1239    4.2254  1.6556 12.2788  0.0000  0.0146   0.0327   0.0388    0.0982   0.0000   442.5645       3.94320       21.8838       2.22712      -4.32732     0.0150924      0.297255      0.392672      0.444611      0.505374      0.537803      0.567249
  84   8 3192.1955    4.4013  2.1313 12.4954 -0.0000  0.0170   0.0292   0.0439    0.0628   0.0000   442.7106       4.99931       22.6577       2.34805      -2.90173     -0.137394      0.336442      0.452745      0.511677      0.560264      0.606615      0.638465
  84   9 3404.9056    3.5398  3.5182 12.2734 -0.0001  0.0241   0.0193   0.0652    0.0480   0.0000   442.2772       5.29371       20.9435       1.88576      -2.34815      0.145862      0.475244      0.621421      0.713864      0.788037      0.835030      0.873372
  84  10 3613.8191    2.7410  6.1343 12.0509  0.0037  0.0402   0.0115   0.1092    0.0384   0.0000   442.5901       6.51738       19.0527       3.42319     -0.804184      -1.49283      0.771789       1.04222       1.18232       1.30142       1.38544       1.46459
  85   1 1394.1277    0.1555  0.1792 10.0489  0.0000  0.0075   0.0048   0.0175    0.0148   0.0000   440.6188     -0.360008       22.3001      0.223088      -3.78851      0.145308      0.144885      0.173107      0.208965      0.224323      0.242287      0.264024
  85   2 1736.2767    0.4186  0.5016 10.0440  0.0000  0.0094   0.0063   0.0232    0.0253   0.0000   441.3176      0.368807       22.4724      0.102589      -3.57150     -0.204457      0.176443      0.238633      0.265256      0.304987      0.339305      0.358970
  85   3 2019.3725    0.7985  1.0745 10.2024  0.0000  0.0131   0.0085   0.0355    0.0566   0.0000   441.8234      0.415165       23.0913      0.425346      -3.29252      0.553637      0.243721      0.332240      0.377122      0.423148      0.452984      0.470726
  85   4 2284.2787    1.3786  1.6219 10.4979  0.0000  0.0157   0.0113   0.0412    0.0702   0.0000   442.3005      0.750585       22.6190      0.340506      -4.09152     -0.224573      0.292790      0.400198      0.451160      0.498225      0.547046      0.561906
  85   5 2526.6812    2.1938  1.8351 11.0729  0.0000  0.0161   0.0163   0.0432    0.0799   0.0000   442.4767       2.03757       21.8044      0.374529      -3.07060     -0.423251      0.310968      0.416529      0.459887      0.530327      0.558544      0.589991
  85   6 2759.9781    3.2302  1.7959 11.8263  0.0000  0.0154   0.0239   0.0411    0.0805   0.0000   442.3886       2.21404       21.6742       1.41115      -3.80980      -1.05231      0.304479      0.404661      0.456301      0.512360      0.550017      0.582338
  85   7 2986.7303    4.3160  1.6500 12.2150  0.0000  0.0145   0.0333   0.0382    0.1077   0.0000   442.5137       3.75583       22.8926       1.38739      -3.34310      0.532588      0.286033      0.380934      0.422834      0.475514      0.499565      0.531964
  85   8 3205.5689    4.3528  2.1024 12.6334 -0.0000  0.0170   0.0298   0.0447    0.0638   0.0000   443.0366       4.16059       21.3406       2.47867      -2.73780      -1.45792      0.334652      0.454033      0.511217      0.569592      0.613838      0.633581
  85   9 3419.1276    3.5279  3.7410 12.2380  0.0000  0.0250   0.0185   0.0681    0.0476   0.0000   442.4837       5.86420       21.4706       2.35607      -1.60719      -2.42309      0.480926      0.647299      0.734660      0.810278      0.868135      0.908181
  85  10 3628.7849    2.5989  6.0489 12.1237 -0.0039  0.0404   0.0114   0.1119    0.0388   0.0000   442.8428       5.10286       20.5595       1.05029       1.52001       1.51635      0.774023       1.05040       1.19469       1.33301       1.42110       1.48812
  86   1 1401.1124    0.1496  0.1899 10.0767  0.0000  0.0074   0.0047   0.0201    0.0147   0.0000   440.4847    -0.0705124       22.1605      0.255193      -3.26972     -0.283477      0.144853      0.194503      0.221118      0.242990      0.253395      0.276980
  86   2 1743.9003    0.4249  0.5221 10.0396  0.0000  0.0093   0.0062   0.0241    0.0259   0.0000   441.3991    -0.0882496       22.3401   -0.00881491      -3.69258     0.0360613      0.170812      0.230222      0.268937      0.296335      0.316159      0.332755
  86   3 2028.2461    0.8109  1.0664 10.2763  0.0000  0.0130   0.0087   0.0347    0.0560   0.0000   441.8017      0.760181       22.2936     -0.429677      -4.05739      0.499075      0.241505      0.328595      0.367623      0.417067      0.441390      0.472846
  86   4 2294.0403    1.3925  1.6664 10.6242 -0.0000  0.0161   0.0116   0.0427    0.0700   0.0000   442.0411       1.89367       22.6775     0.0341898      -3.89597     -0.812692      0.309361      0.417727      0.463853      0.521554      0.559937      0.582241
  86   5 2537.3011    2.2575  1.8796 11.1662 -0.0000  0.0161   0.0164   0.0435    0.0761   0.0000   442.6683       1.55447       22.3371       1.37595      -3.06462     -0.331743      0.314234      0.414895      0.467086      0.523427      0.555832      0.584456
  86   6 2771.6844    3.2363  1.6740 12.0117  0.0000  0.0150   0.0248   0.0393    0.0766   0.0000   442.7135       3.82694       21.9283       2.18661      -2.79325      0.338981      0.297450      0.396827      0.449478      0.508017      0.541132      0.570260
  86   7 2999.3307    4.3559  1.6705 12.3397 -0.0039  0.0143   0.0328   0.0389    0.0914   0.0000   442.5266       3.66672       22.0875       1.41382      -2.81973     -0.618692      0.285597      0.376175      0.429695      0.482243      0.519350      0.541280
  86   8 3218.9144    4.3009  2.2153 12.6232  0.0000  0.0170   0.0283   0.0469    0.0587   0.0000   442.8603       5.05801       20.8554       2.08029      -3.31134    -0.0463726      0.331025      0.437343      0.494984      0.552257      0.587481      0.611277
  86   9 3433.3208    3.4450  3.6972 12.3949  0.0000  0.0253   0.0182   0.0684    0.0434   0.0000   443.1500       5.19931       22.1578       2.82778      -3.00653     -0.333008      0.486088      0.652802      0.752963      0.839994      0.890352      0.935262
  86  10 3643.8686    2.7526  6.6557 11.9352  0.0023  0.0430   0.0087   0.1120    0.0250   0.0000   443.6436       7.36061       22.4457      0.932845     -0.733198       3.08692      0.808582       1.09161       1.24573       1.36578       1.48250       1.56275
  87   1 1408.0387    0.1577  0.2128 10.0576  0.0000  0.0081   0.0047   0.0207    0.0150   0.0000   440.3590     -0.233333       22.0998      0.321522      -3.38248     -0.204483      0.152280      0.206092      0.236795      0.265687      0.289850      0.288168
  87   2 1751.4272    0.4285  0.5756 10.0351  0.0000  0.0102   0.0061   0.0258    0.0271   0.0000   441.4552     -0.252377       22.2636    0.00498614      -3.33657    -0.0510967      0.183735      0.251820      0.277890      0.304620      0.326733      0.345346
  87   3 2037.0878    0.8425  1.0811 10.2201  0.0000  0.0129   0.0088   0.0343    0.0602   0.0000   442.0736      0.304725       21.4096     -0.122793      -3.32737      -1.21661      0.247012      0.343342      0.384300      0.428308      0.456829      0.480690
  87   4 2303.8177    1.4551  1.6777 10.4890  0.0000  0.0155   0.0115   0.0419    0.0746   0.0000   442.8659       1.06188       23.0006      0.816005      -3.42218     0.0153818      0.296163      0.390035      0.451432      0.497996      0.520934      0.547703
  87   5 2547.8889    2.2751  1.9173 11.1908  0.0000  0.0163   0.0164   0.0440    0.0776   0.0000   442.5815       2.55089       22.7240       1.78556      -4.13974      0.376533      0.313268      0.419211      0.477764      0.524091      0.557520      0.590365
  87   6 2783.3564    3.3496  1.7771 11.6983  0.0000  0.0150   0.0244   0.0404    0.0946   0.0000   442.7127       3.53768       22.0013       1.00415      -1.30792     -0.735569      0.293555      0.392478      0.436146      0.493591      0.500711      0.529909
  87   7 3011.7914    4.3471  1.7614 12.3753  0.0000  0.0147   0.0317   0.0401    0.0838   0.0000   443.0212       3.69460       22.0941       2.36077      -4.05679     -0.723329      0.290774      0.392097      0.443020      0.497481      0.524533      0.554162
  87   8 3232.2301    4.3106  2.3663 12.5822  0.0000  0.0181   0.0273   0.0473    0.0584   0.0000   442.5423       5.60592       22.6069       2.65455      -1.65485     -0.192772      0.346404      0.467948      0.523135      0.584043      0.630091      0.662632
  87   9 3447.3659    3.4706  4.0810 12.3196  0.0001  0.0266   0.0174   0.0735    0.0445   0.0000   442.4112       6.63169       22.8994       2.12932     -0.762666      -1.29088      0.506465      0.681896      0.763093      0.855053      0.919091      0.953214
  87  10 3658.7200    2.5690  6.6545 11.9895 -0.0022  0.0438   0.0103   0.1206    0.0392   0.0000   444.1662       4.74592       21.7647       4.12884     -0.661342       1.40388      0.817931       1.10995       1.25744       1.38816       1.49785       1.57430
  88   1 1414.9106    0.1580  0.2155 10.0779  0.0000  0.0080   0.0047   0.0212    0.0149   0.0000   440.4667     -0.121194       22.0079     0.0959230      -2.54293    -0.0933042      0.149912      0.206398      0.238396      0.260523      0.292703      0.303225
  88   2 1758.9246    0.4380  0.5710 10.0780  0.0000  0.0097   0.0062   0.0259    0.0268   0.0000   441.0481      0.441980       22.3365     -0.258571      -3.63442    0.00980450      0.180698      0.232865      0.272832      0.305655      0.341046      0.354287
  88   3 2045.8498    0.8291  1.1392 10.3012  0.0000  0.0136   0.0086   0.0369    0.0585   0.0000   442.0487     -0.183857       22.1477     -0.238858      -2.97137     -0.715904      0.242434      0.336140      0.371639      0.420322      0.454309      0.479502
  88   4 2313.4313    1.4672  1.7571 10.5657  0.0000  0.0161   0.0113   0.0422    0.0679   0.0000   442.2829       1.23614       21.6734      0.854272      -2.98200     0.0155574      0.299768      0.399152      0.449625      0.506548      0.540164      0.573303
  88   5 2558.3382    2.2989  1.9319 11.2668  0.0000  0.0163   0.0162   0.0440    0.0698   0.0000   442.5697       2.65449       22.3778      0.792627      -3.57263     -0.914690      0.309351      0.409769      0.461333      0.519084      0.550973      0.574388
  88   6 2794.9596    3.3667  1.7644 11.9996  0.0000  0.0154   0.0247   0.0394    0.0756   0.0000   442.8646       2.62902       22.4163       1.38432      -3.10424     -0.406930      0.286337      0.393366      0.430630      0.492698      0.514106      0.545459
  88   7 3024.2129    4.3818  1.7933 12.2046 -0.0048  0.0148   0.0310   0.0392    0.0910   0.0000   442.8984       4.94827       22.0551       2.69416      -2.50124     -0.118529      0.284678      0.374970      0.416731      0.466634      0.499218      0.520954
  88   8 3245.4120    4.2633  2.3758 12.5858  0.0000  0.0180   0.0269   0.0480    0.0580   0.0000   443.1657       4.84917       22.5054       2.17779      -2.94626      0.395385      0.339189      0.462160      0.522177      0.584801      0.619424      0.642758
  88   9 3461.3898    3.3497  4.1709 12.3107  0.0000  0.0273   0.0165   0.0756    0.0439   0.0000   442.8908       5.10885       21.3717       2.32528      -3.43687       1.04510      0.500664      0.680585      0.773773      0.864134      0.924502      0.966118
  88  10 3673.3786    2.5487  7.1533 11.9910  0.0007  0.0466   0.0100   0.1270    0.0380   0.0000   444.1188       8.12848       22.2727       4.56596       1.52073      0.276792      0.857790       1.14785       1.32403       1.46168       1.57494       1.62245
  89   1 1421.7455    0.1637  0.1889 10.0793  0.0000  0.0070   0.0047   0.0180    0.0146   0.0000   440.5654    -0.0408139       21.8988     -0.159439      -3.35018     0.0161653      0.124867      0.174709      0.190639      0.226164      0.235532      0.245069
  89   2 1766.3323    0.4474  0.6153 10.0678  0.0000  0.0102   0.0062   0.0267    0.0279   0.0000   441.1854     0.0766315       22.1325      0.598764      -2.69225    -0.0816139      0.188523      0.248348      0.291871      0.330680      0.366518      0.384012
  89   3 2054.5363    0.8790  1.1940 10.1555  0.0000  0.0134   0.0088   0.0370    0.0694   0.0000   442.3456      0.156863       22.7505     0.0249613      -2.68114     -0.334044      0.250251      0.344432      0.383612      0.425163      0.458880      0.486270
  89   4 2323.0508    1.4806  1.6355 10.9924  0.0000  0.0158   0.0121   0.0424    0.0571   0.0000   442.1522      0.485254       22.2570      0.912860      -4.16107     -0.255598      0.290972      0.394494      0.435592      0.491654      0.529676      0.553784
  89   5 2568.8247    2.3424  2.0213 11.2778  0.0000  0.0169   0.0161   0.0447    0.0698   0.0000   442.2851       2.05343       21.7236      0.966988      -3.70767      0.577598      0.311504      0.423611      0.471046      0.531795      0.568150      0.595498
  89   6 2806.4942    3.4811  1.6729 12.2526 -0.0001  0.0148   0.0266   0.0391    0.0715   0.0000   442.7743       3.33856       22.5387       1.49971      -3.81155     -0.468162      0.276074      0.379074      0.413227      0.466411      0.495038      0.524140
  89   7 3036.5393    4.3887  1.7960 12.5552 -0.0002  0.0152   0.0319   0.0405    0.0786   0.0000   442.6052       4.87191       22.1393       1.54354      -2.08062     -0.544880      0.284341      0.384487      0.423498      0.479811      0.516220      0.535893
  89   8 3258.5251    4.2760  2.5674 12.2365 -0.0000  0.0183   0.0249   0.0486    0.0657   0.0000   443.4261       5.35052       22.0473       2.62192      -2.55888    -0.0483977      0.345215      0.460354      0.521214      0.587695      0.623163      0.658518
  89   9 3475.3126    3.3138  4.3672 12.2317  0.0000  0.0286   0.0160   0.0786    0.0468   0.0000   441.6150       5.68796       21.1241       2.50983      -2.51546     -0.238198      0.517925      0.705892      0.805863      0.885015      0.952925      0.996163
  90   1 1428.5286    0.1705  0.2195 10.0541  0.0000  0.0076   0.0047   0.0206    0.0149   0.0000   440.4288     -0.101708       21.7568    -0.0281785      -3.37652     -0.169811      0.131223      0.185343      0.198273      0.220356      0.222271      0.241842
  90   2 1773.7132    0.4656  0.6078 10.0333  0.0000  0.0102   0.0063   0.0249    0.0288   0.0000   441.2283   -0.00190275       22.2054     0.0211962      -3.87386     -0.355466      0.179561      0.238855      0.276958      0.305598      0.331506      0.350937
  90   3 2063.2021    0.8946  1.1786 10.1928  0.0000  0.0131   0.0088   0.0369    0.0674   0.0000   441.8501       1.04129       22.8514     -0.258260      -3.62750      0.115391      0.239328      0.319504      0.357130      0.397752      0.418055      0.445412
  90   4 2332.5262    1.5262  1.7670 10.7409  0.0000  0.0162   0.0119   0.0432    0.0671   0.0000   442.4525      0.835774       22.3863      0.809754      -3.13657     -0.660812      0.290814      0.392707      0.445483      0.498024      0.529360      0.551825
  90   5 2579.2020    2.3944  1.9534 11.4095  0.0000  0.0165   0.0169   0.0437    0.0692   0.0000   442.9746       2.26340       22.3962       1.43536      -4.23365     0.0678462      0.298965      0.403365      0.452245      0.513292      0.559015      0.582452
  90   6 2817.9522    3.4927  1.8293 11.7766  0.0001  0.0151   0.0243   0.0395    0.0875   0.0000   442.6245       3.37354       22.3676      0.976647      -2.46497      0.415446      0.278294      0.368079      0.426762      0.471001      0.499845      0.527009
  90   7 3048.8018    4.4825  1.7670 12.3982  0.0000  0.0148   0.0323   0.0391    0.0898   0.0000   442.7105       4.06037       22.0966       1.48630      -2.84166      0.190600      0.273642      0.376816      0.419681      0.476213      0.504205      0.531842
  90   8 3271.5604    4.1746  2.5509 12.5975  0.0000  0.0187   0.0251   0.0502    0.0533   0.0000   442.8823       5.39808       22.3510       1.08642      -2.75259      0.683739      0.351848      0.467969      0.533552      0.589112      0.628069      0.664539
  90   9 3489.2814    3.2789  4.5032 12.2326  0.0012  0.0293   0.0157   0.0806    0.0476   0.0000   443.2858       5.97178       20.8877       2.80890      -2.92203       1.31344      0.528233      0.716797      0.812967      0.911746      0.987833       1.02392
  91   1 1435.2414    0.1821  0.2223 10.0356  0.0000  0.0069   0.0047   0.0201    0.0150   0.0000   440.4076     -0.105451       21.8484      0.201855      -3.42068      0.586884      0.121204      0.159429      0.184222      0.217044      0.222559      0.234136
  91   2 1780.9737    0.4778  0.6470 10.0739  0.0000  0.0103   0.0063   0.0277    0.0301   0.0000   440.8523    -0.0891092       22.4704     -0.194209      -3.85869     -0.137048      0.183866      0.245243      0.274003      0.301075      0.319648      0.335871
  91   3 2071.7963    0.9124  1.3290 10.1424  0.0000  0.0144   0.0087   0.0384    0.0674   0.0000   442.1678      0.520843       22.7671      0.633464      -2.81980      0.877595      0.258263      0.348140      0.391681      0.449913      0.467270      0.492757
  91   4 2341.9339    1.5408  1.8207 10.7195  0.0000  0.0161   0.0115   0.0441    0.0661   0.0000   442.6637       1.68381       21.5970      0.867073      -4.21651     -0.376086      0.289673      0.385037      0.445261      0.493676      0.529141      0.550220
  91   5 2589.4858    2.4586  1.9252 11.5394 -0.0000  0.0165   0.0175   0.0432    0.0677   0.0000   442.2043       1.09279       21.5121       1.13953      -3.83178      0.558941      0.299056      0.404855      0.451610      0.505283      0.531445      0.561585
  91   6 2829.3368    3.5777  1.7500 11.9821  0.0000  0.0148   0.0259   0.0390    0.0881   0.0000   442.2573       2.51416       21.9835       1.34965      -3.22347     -0.710067      0.275851      0.368267      0.425030      0.470600      0.507914      0.519392
  91   7 3061.0013    4.4840  1.8886 12.4159  0.0000  0.0149   0.0310   0.0410    0.0814   0.0000   443.2040       3.26138       21.0167       3.06093      -2.61491      -1.34794      0.280701      0.372688      0.420926      0.475657      0.513119      0.528117
  91   8 3284.5431    4.1335  2.6837 12.6083 -0.0000  0.0193   0.0242   0.0512    0.0503   0.0000   442.7558       4.51350       20.9810       1.67752      -2.04579      0.501512      0.351152      0.472183      0.526855      0.597474      0.630632      0.672647
  91   9 3503.0214    3.2154  4.8646 12.1727 -0.0026  0.0313   0.0145   0.0858    0.0489   0.0000   443.8147       6.39973       21.4962       2.51779      -3.40654      -1.68719      0.558754      0.757142      0.868056      0.964849       1.04305       1.08473
  92   1 1441.9441    0.1853  0.2174 10.0096  0.0000  0.0070   0.0047   0.0175    0.0149   0.0000   440.6238     -0.394268       21.8247     0.0542281      -3.24342      0.324996      0.126971      0.167473      0.192613      0.198678      0.216466      0.230506
  92   2 1788.2039    0.4724  0.6694 10.0748  0.0000  0.0108   0.0063   0.0272    0.0306   0.0000   441.3595     -0.304876       22.1578      0.797194      -4.22635      0.380037      0.199592      0.266169      0.305587      0.341108      0.368514      0.391656
  92   3 2080.3351    0.9224  1.3019 10.1210  0.0000  0.0139   0.0086   0.0369    0.0657   0.0000   442.1020      0.139925       21.4448       1.04197      -4.58050     -0.224202      0.250630      0.337010      0.377722      0.425416      0.450747      0.474781
  92   4 2351.2879    1.5915  1.8101 10.6256 -0.0000  0.0160   0.0118   0.0430    0.0739   0.0000   442.7457       1.20383       22.3204      0.663218      -3.42275      -1.31159      0.289877      0.389937      0.434061      0.490866      0.522777      0.543904
  92   5 2599.7788    2.4782  1.9361 11.5683 -0.0001  0.0163   0.0173   0.0441    0.0629   0.0000   442.6737       1.86727       22.6923      0.714306      -2.72692     -0.252280      0.285139      0.388530      0.436584      0.491616      0.517951      0.544323
  92   6 2840.6807    3.6625  1.8119 11.9390  0.0000  0.0151   0.0256   0.0388    0.0867   0.0000   442.9532       3.16381       22.0592      0.273914      -4.33640      0.290069      0.276958      0.377884      0.423764      0.476492      0.510699      0.542892
  92   7 3073.1403    4.4839  1.8718 12.5560  0.0061  0.0151   0.0311   0.0402    0.0749   0.0000   442.8148       4.43995       22.1659       1.47492      -3.00669     0.0870997      0.273361      0.362012      0.407523      0.455767      0.485544      0.505938
  92   8 3297.4900    4.0434  2.6065 12.7331  0.0000  0.0190   0.0239   0.0513    0.0453   0.0000   442.9997       4.85419       22.1689       2.01857      -1.75144      0.378178      0.334983      0.454202      0.510456      0.578531      0.616271      0.638399
  92   9 3516.7727    3.1979  4.9665 12.0561  0.0016  0.0318   0.0136   0.0877    0.0489   0.0000   443.4980       6.32067       19.6237       1.49133      -2.20758     -0.555551      0.565659      0.764457      0.871758      0.955733       1.03532       1.09681
  93   1 1448.5644    0.1754  0.2276 10.0208  0.0000  0.0078   0.0046   0.0186    0.0148   0.0000   440.4829    -0.0588736       22.3290     0.0926207      -3.81059      0.325032      0.139867      0.185497      0.203778      0.223708      0.238489      0.248203
  93   2 1795.3739    0.4769  0.6381 10.0746  0.0000  0.0101   0.0063   0.0265    0.0293   0.0000   441.3034     -0.123622       22.5500      0.127837      -3.41736     -0.319628      0.184365      0.247411      0.285597      0.314150      0.338080      0.351031
  93   3 2088.8259    0.9340  1.3849 10.1828  0.0000  0.0144   0.0086   0.0386    0.0626   0.0000   442.3531      0.400641       22.3224    -0.0625730      -2.75181      0.123401      0.252767      0.338668      0.384695      0.425325      0.460967      0.493047
  93   4 2360.5964    1.6263  1.9090 10.7890  0.0000  0.0165   0.0118   0.0446    0.0655   0.0000   442.3054      0.928302       20.9425      0.571245      -3.15662      0.213381      0.293987      0.389050      0.453109      0.499737      0.535468      0.559044
  93   5 2609.9751    2.5678  1.9898 11.4532  0.0000  0.0163   0.0174   0.0442    0.0707   0.0000   442.2031       1.67830       23.0319      0.993071      -3.22822     -0.481999      0.285339      0.386055      0.436138      0.485933      0.527617      0.550574
  93   6 2851.9373    3.6845  1.7411 12.1004 -0.0000  0.0145   0.0262   0.0391    0.0784   0.0000   442.9519       3.01098       22.2796       2.02150      -4.45146     -0.821629      0.262283      0.346953      0.393011      0.441542      0.472403      0.490372
  93   7 3085.1448    4.4876  1.9674 12.3525  0.0000  0.0153   0.0297   0.0414    0.0799   0.0000   442.8540       4.07701       22.3783       2.51449      -4.39384    -0.0516921      0.277074      0.372567      0.422542      0.474271      0.504700      0.530990
  93   8 3310.3438    4.0409  2.9689 12.4788  0.0000  0.0203   0.0223   0.0561    0.0503   0.0000   442.5910       5.28370       20.9804       2.31287      -2.70841      -1.28095      0.361934      0.491374      0.545904      0.616053      0.658559      0.694796
  93   9 3530.4463    3.1771  5.3160 12.0698  0.0015  0.0334   0.0131   0.0921    0.0475   0.0000   443.5174       5.99157       20.8907       3.18014      -2.56723     -0.369957      0.583967      0.781865      0.896611      0.997673       1.04306       1.10916
  94   1 1455.1717    0.1822  0.2297 10.0285  0.0000  0.0073   0.0046   0.0187    0.0148   0.0000   440.0105    -0.0201433       22.0782      0.604298      -3.91061      0.114398      0.122649      0.161586      0.192909      0.202282      0.249083      0.249416
  94   2 1802.4732    0.4982  0.7233 10.0750  0.0000  0.0108   0.0063   0.0285    0.0317   0.0000   441.1779     -0.242624       21.6044      0.186767      -3.43895     -0.325079      0.182842      0.252731      0.281969      0.309005      0.343713      0.359628
  94   3 2097.3097    0.9439  1.3610 10.1743  0.0000  0.0146   0.0086   0.0381    0.0654   0.0000   441.7715      0.525149       22.9308      0.534918      -3.03543     -0.637920      0.255169      0.350154      0.392654      0.434503      0.464445      0.492539
  94   4 2369.7812    1.6335  1.8710 10.8654  0.0000  0.0166   0.0121   0.0442    0.0667   0.0000   442.5737       1.77869       22.1558       1.23339      -3.96883     -0.149440      0.293708      0.394803      0.440063      0.497035      0.522868      0.547764
  94   5 2620.1143    2.6127  2.0044 11.4376  0.0000  0.0162   0.0176   0.0438    0.0742   0.0000   442.8088       2.18468       22.7537      0.977438      -4.32225     -0.472927      0.290077      0.386099      0.437270      0.491307      0.532173      0.559781
  94   6 2863.1360    3.7767  1.7861 12.0589  0.0000  0.0148   0.0266   0.0389    0.0877   0.0000   442.9577       2.96795       22.1961       1.44644      -3.20827      0.351776      0.269179      0.362683      0.402354      0.448123      0.483997      0.507106
  94   7 3097.1424    4.5402  1.9257 12.5938 -0.0063  0.0152   0.0302   0.0403    0.0684   0.0000   443.1107       3.40589       21.9312       1.34503      -3.27557      0.163025      0.271681      0.361290      0.407063      0.459515      0.492384      0.517842
  94   8 3323.0940    3.9870  3.0190 12.4816  0.0000  0.0206   0.0217   0.0567    0.0504   0.0000   442.5875       5.91792       21.6208       1.92966      -3.28411      0.746770      0.359711      0.492435      0.551363      0.613963      0.660937      0.681815
  94   9 3544.0592    2.9448  4.9856 12.2823 -0.0056  0.0331   0.0131   0.0920    0.0433   0.0000   442.9839       6.52480       20.1011       1.98571      -2.45245      -1.67024      0.569083      0.762443      0.861130      0.965303       1.02542       1.08305
  95   0  990.4984    0.0258  0.0044 10.3343  0.0000  0.0091   0.0062   0.0041    0.0120   0.0000   437.6701     -0.248094       21.4594     -0.145902      -3.18552     -0.554855      0.166267      0.172852      0.231997      0.311843      0.317932      0.535423
  95   1 1461.7005    0.1888  0.2433 10.0070  0.0000  0.0080   0.0046   0.0183    0.0151   0.0000   440.1428     -0.289235       22.4303      0.173828      -3.97775     -0.271286      0.127215      0.174225      0.196169      0.223985      0.231335      0.257648
  95   2 1809.5075    0.5113  0.7071 10.0559  0.0000  0.0104   0.0063   0.0274    0.0319   0.0000   441.1261      0.224092       22.1989     0.0766742      -3.82136      0.180221      0.177073      0.245546      0.274548      0.313262      0.327916      0.350759
  95   3 2105.7093    0.9721  1.3644 10.2735  0.0000  0.0143   0.0088   0.0379    0.0604   0.0000   441.6193      0.464948       21.7844     -0.241206      -3.20351      0.433536      0.240002      0.328739      0.360043      0.414529      0.437879      0.463750
  95   4 2378.9082    1.6752  1.9264 10.8850  0.0000  0.0166   0.0122   0.0455    0.0677   0.0000   442.1827       1.38713       22.2824      0.380390      -3.01749      0.273342      0.292245      0.396829      0.450252      0.496594      0.533537      0.565780
  95   5 2630.2186    2.6469  1.9925 11.7169  0.0000  0.0165   0.0180   0.0431    0.0620   0.0000   442.6314       1.79662       22.6356     -0.212789      -3.10055    -0.0407618      0.286961      0.384249      0.440113      0.491461      0.526777      0.549533
  95   6 2874.2403    3.8091  1.8286 12.1073  0.0000  0.0148   0.0262   0.0395    0.0797   0.0000   442.3669       3.10017       21.8427      0.984938      -3.05447    -0.0356690      0.260342      0.348791      0.389749      0.434931      0.465644      0.487204
  95   7 3109.0167    4.5201  1.9467 12.6897 -0.0002  0.0155   0.0304   0.0411    0.0666   0.0000   443.2122       4.67914       22.6929       1.55957      -3.31753     -0.772476      0.270333      0.361926      0.413192      0.460240      0.490086      0.519667
  95   8 3335.8393    3.9254  3.0522 12.5606 -0.0001  0.0211   0.0216   0.0566    0.0495   0.0000   443.4565       5.38465       22.2086       2.60951      -2.50299       1.60498      0.371769      0.496264      0.555471      0.624707      0.670311      0.713693
  95   9 3557.5846    3.1513  6.0406 12.0620  0.0074  0.0374   0.0090   0.1001    0.0183   0.0000   443.2065       6.26827       22.5484       3.05596      -3.42610      0.981764      0.634949      0.868377      0.982146       1.09732       1.17521       1.25537
  96   1 1468.1855    0.1878  0.2757  9.9829  0.0000  0.0082   0.0044   0.0226    0.0153   0.0000   440.3391     -0.109248       21.8596     -0.155662      -3.87453      0.227926      0.143493      0.197214      0.211847      0.235209      0.244899      0.272123
  96   2 1816.5143    0.5127  0.7174 10.1333  0.0000  0.0107   0.0064   0.0284    0.0318   0.0000   440.9970      0.103329       23.0137      0.501356      -3.64241      0.321976      0.178232      0.234769      0.270717      0.301160      0.321128      0.330343
  96   3 2114.0408    1.0027  1.4178 10.2532  0.0041  0.0142   0.0090   0.0397    0.0656   0.0000   441.9053      0.988202       22.1255      0.185543      -3.42047     -0.376003      0.244126      0.326779      0.375092      0.412683      0.453473      0.470801
  96   4 2387.9669    1.7038  1.9102 11.0395 -0.0001  0.0166   0.0124   0.0448    0.0607   0.0000   442.4819       2.13265       22.0820      0.803403      -3.09149     -0.579506      0.282497      0.380346      0.429968      0.480635      0.512174      0.542617
  96   5 2640.3153    2.6243  1.9995 11.7946  0.0000  0.0164   0.0180   0.0446    0.0594   0.0000   442.2264       1.74235       22.6758      0.660101      -3.30999     -0.102158      0.281237      0.371652      0.423065      0.475265      0.509823      0.523095
  96   6 2885.3441    3.8658  1.7624 12.3128 -0.0000  0.0145   0.0273   0.0390    0.0730   0.0000   442.7968       2.74318       23.3135       1.25340      -3.27383     -0.259437      0.254992      0.338158      0.379758      0.428035      0.452883      0.471231
  96   7 3120.8571    4.5319  2.1084 12.4366 -0.0000  0.0159   0.0287   0.0421    0.0731   0.0000   442.9844       5.00365       22.0247       1.51262      -2.50147     -0.957482      0.276557      0.367034      0.410663      0.465196      0.496686      0.516894
  96   8 3348.4656    3.9371  3.2066 12.5250  0.0003  0.0216   0.0209   0.0584    0.0480   0.0000   442.7715       4.15255       21.8958       2.41650      -2.24468      0.357317      0.369883      0.505004      0.575280      0.636576      0.679947      0.709724
  96   9 3571.0455    2.9246  5.5258 12.1874 -0.0028  0.0357   0.0122   0.1008    0.0440   0.0000   443.8576       5.50243       21.1615       2.00621      -1.13945     -0.624409      0.602938      0.814136      0.923105       1.03682       1.10905       1.16822
  97   1 1474.6447    0.1904  0.2400 10.0336  0.0000  0.0071   0.0045   0.0197    0.0149   0.0000   440.2643     -0.207801       21.8366     0.0290980      -3.14073      0.146037      0.112887      0.165086      0.176652      0.212280      0.223020      0.234113
  97   2 1823.4675    0.5203  0.7674 10.1216  0.0000  0.0115   0.0064   0.0287    0.0337   0.0000   440.5545     -0.210571       22.4619     -0.173374      -3.71085      0.369021      0.179822      0.246851      0.278776      0.307066      0.328990      0.342933
  97   3 2122.3230    0.9997  1.3639 10.3621  0.0000  0.0141   0.0090   0.0377    0.0612   0.0000   442.0586       1.01620       22.5604      0.326331      -3.15110     -0.280923      0.236424      0.320125      0.357392      0.405922      0.437046      0.453078
  97   4 2396.9492    1.7681  2.0410 10.9328  0.0000  0.0172   0.0123   0.0460    0.0682   0.0000   441.5791       1.43742       22.4365      0.137977      -3.45129     -0.287149      0.290537      0.391234      0.440570      0.495815      0.531157      0.561163
  97   5 2650.2963    2.7437  1.9717 11.6184  0.0000  0.0160   0.0184   0.0427    0.0719   0.0000   442.9243       2.51839       21.0481       2.24663      -3.64770     -0.825993      0.272555      0.368280      0.408915      0.462576      0.493856      0.519772
  97   6 2896.3446    3.8620  1.8255 12.1887  0.0000  0.0148   0.0262   0.0387    0.0780   0.0000   442.8743       3.90993       22.5072      0.644331      -3.26368      0.302127      0.254890      0.339276      0.384417      0.429766      0.459335      0.485148
  97   7 3132.6464    4.5838  1.9577 12.8285  0.0000  0.0153   0.0304   0.0417    0.0614   0.0000   443.0104       4.71264       22.3922       2.30236      -3.10726    -0.0794262      0.268449      0.363567      0.417395      0.465500      0.497357      0.521574
  97   8 3361.0561    3.8214  3.2828 12.5672 -0.0001  0.0219   0.0200   0.0603    0.0469   0.0000   442.8838       5.55790       22.1360       2.71473      -1.35955      -1.78531      0.369286      0.493920      0.571276      0.627200      0.682534      0.712189
  97   9 3584.5269    2.8823  5.9244 12.2556  0.0000  0.0385   0.0118   0.1050    0.0411   0.0000   442.7326       4.87743       21.1462       3.82647      -2.82514      0.991621      0.637965      0.867955      0.988300       1.11285       1.20301       1.25589
  98   1 1481.0660    0.2050  0.2380 10.0005  0.0000  0.0070   0.0047   0.0171    0.0150   0.0000   440.1221     0.0264050       22.4024      0.459056      -3.42092      0.236320      0.118150      0.151577      0.190760      0.196749      0.220793      0.247538
  98   2 1830.3572    0.5422  0.8052 10.0341  0.0000  0.0112   0.0064   0.0298    0.0366   0.0000   440.8872      0.392598       22.3731      0.104183      -3.24160      0.178241      0.187371      0.248070      0.284608      0.314186      0.327161      0.342278
  98   3 2130.5996    1.0223  1.3944 10.3446  0.0000  0.0140   0.0090   0.0382    0.0620   0.0000   442.1827      0.489642       22.1223      0.384305      -3.50304     0.0527923      0.233404      0.310424      0.353384      0.396080      0.434291      0.452856
  98   4 2405.8804    1.7589  1.9549 11.0842  0.0000  0.0169   0.0127   0.0454    0.0637   0.0000   442.6479       2.19604       22.3844      0.860550      -2.86551      0.173511      0.283565      0.394723      0.441436      0.504856      0.524490      0.551367
  98   5 2660.2390    2.7591  2.0569 11.6592 -0.0000  0.0164   0.0182   0.0443    0.0689   0.0000   442.4862       1.90200       22.1959       1.40976      -2.77229     -0.402896      0.277648      0.379249      0.424925      0.477045      0.511967      0.540195
  98   6 2907.2690    3.9776  1.8890 12.1288 -0.0000  0.0148   0.0264   0.0393    0.0808   0.0000   443.2360       3.00120       22.5451       1.69064      -3.07807      0.547845      0.252821      0.339885      0.386062      0.429167      0.462107      0.485046
  98   7 3144.3327    4.4970  2.1825 12.6945  0.0000  0.0164   0.0285   0.0441    0.0632   0.0000   443.0794       4.85027       22.1841       1.43208      -3.54297     -0.483217      0.280839      0.375748      0.426738      0.478652      0.508896      0.543666
  98   8 3373.5940    3.8268  3.5025 12.5642  0.0000  0.0230   0.0195   0.0631    0.0456   0.0000   442.8180       5.39141       21.3619       3.22904      -2.81535      -1.03508      0.380887      0.519152      0.585450      0.643263      0.689556      0.727128
  98   9 3597.7663    2.8350  5.8424 12.2676  0.0000  0.0386   0.0124   0.1061    0.0445   0.0000   441.7551       5.65230       21.8460       2.06608      -2.15820      -1.91532      0.624230      0.856550      0.971350       1.08195       1.16280       1.21776
  99   1 1487.4265    0.2057  0.2967 10.0369  0.0000  0.0081   0.0045   0.0215    0.0155   0.0000   439.9380      0.129452       22.5466     -0.257112      -3.61076      0.637460      0.128225      0.178179      0.200508      0.230747      0.238374      0.259487
  99   2 1837.2008    0.5563  0.8146 10.0961  0.0000  0.0111   0.0064   0.0296    0.0365   0.0000   440.7514      0.397020       22.1602      0.233797      -3.02809      0.176663      0.181224      0.248535      0.282742      0.312096      0.329090      0.354094
  99   3 2138.7683    1.0559  1.4555 10.3654 -0.0000  0.0145   0.0091   0.0386    0.0635   0.0000   442.0242      0.107683       21.9311     0.0431373      -3.50979     -0.163394      0.233340      0.318838      0.361924      0.405116      0.438580      0.458907
  99   4 2414.7949    1.7922  1.9976 11.1752  0.0000  0.0171   0.0126   0.0457    0.0597   0.0000   442.0874       1.35434       21.5084      0.823630      -2.71440      0.452571      0.276039      0.381853      0.429528      0.481639      0.513958      0.545093
  99   5 2670.1723    2.8147  1.9271 11.8402 -0.0001  0.0158   0.0193   0.0423    0.0688   0.0000   442.4571       2.71089       22.9170       1.51161      -3.04273     -0.241445      0.259216      0.357126      0.396156      0.449517      0.476193      0.500880
  99   6 2918.1806    4.0798  1.8099 12.1938  0.0000  0.0142   0.0274   0.0387    0.0838   0.0000   442.8825       3.25951       22.5143       1.73601      -3.11734      0.331516      0.238585      0.321338      0.356277      0.403869      0.422916      0.445400
  99   7 3155.9690    4.5238  2.1279 12.8254 -0.0001  0.0160   0.0284   0.0435    0.0563   0.0000   443.4363       4.80483       22.0360       2.19986      -2.63631    -0.0207445      0.270913      0.365354      0.409431      0.458055      0.486812      0.509219
  99   8 3386.0443    3.7422  3.5173 12.6362 -0.0005  0.0236   0.0193   0.0640    0.0458   0.0000   442.7894       5.35874       22.0203       2.45073      -4.68688      0.306862      0.386354      0.518258      0.600076      0.662519      0.714132      0.765330
 100   0 1015.5503    0.0363  0.0051 10.2913  0.0006  0.0114   0.0074   0.0032    0.0117   0.0000   436.6641     -0.518250       21.7090      0.607098      -3.17490    -0.0244829      0.306317      0.361966      0.499263      0.507903      0.414240      0.394853
 100   1 1493.7468    0.2055  0.2906 10.0023  0.0000  0.0078   0.0045   0.0209    0.0154   0.0000   440.2018      0.326477       22.3310     -0.313891      -3.31806     -0.123836      0.126840      0.170883      0.189326      0.216592      0.225414      0.237786
 100   2 1844.0035    0.5502  0.7866 10.1384  0.0000  0.0111   0.0065   0.0288    0.0351   0.0000   440.5998      0.265610       22.2481      0.491626      -3.22755      0.550517      0.174507      0.243684      0.270830      0.304434      0.331048      0.342401
 100   3 2146.8953    1.0580  1.4818 10.3612  0.0000  0.0146   0.0089   0.0388    0.0607   0.0000   441.5431      0.793795       22.1926      0.424285      -2.95592      0.574340      0.235278      0.316851      0.357162      0.402595      0.436897      0.460297
 100   4 2423.5637    1.8271  2.0570 11.1722  0.0000  0.0173   0.0125   0.0462    0.0604   0.0000   442.3274       1.84076       22.8729      0.700256      -3.21976      0.121292      0.278035      0.378148      0.432825      0.479503      0.517710      0.539982
 100   5 2680.0510    2.8775  1.9892 11.7294  0.0002  0.0160   0.0190   0.0423    0.0720   0.0000   442.4176       2.47471       22.4253       1.41088      -2.29407     -0.426772      0.262690      0.353294      0.399273      0.445601      0.473799      0.498918
 100   6 2928.9780    4.0729  1.8471 12.3886  0.0000  0.0147   0.0276   0.0393    0.0755   0.0000   442.9141       3.26068       22.3297       1.55989      -3.93496    0.00312583      0.250320      0.330553      0.374369      0.418251      0.446786      0.477762
 100   7 3167.5956    4.5479  2.2494 12.6478  0.0000  0.0165   0.0276   0.0441    0.0625   0.0000   442.7653       4.51494       21.6871       3.42109      -3.02200      0.142570      0.274911      0.371393      0.419667      0.468611      0.495597      0.519650
 100   8 3398.4758    3.6998  3.7545 12.5837  0.0000  0.0245   0.0185   0.0680    0.0463   0.0000   443.0553       5.87555       21.9343       3.09413      -1.77549      -1.14582      0.401345      0.539684      0.623826      0.694125      0.743671      0.775548
 101   1 1500.0288    0.2072  0.2685 10.0216  0.0000  0.0076   0.0045   0.0186    0.0151   0.0000   439.8674   0.000455746       22.3818      0.334774      -4.01925      0.352844      0.125973      0.167848      0.196950      0.208249      0.227632      0.240813
 101   2 1850.7442    0.5580  0.8537 10.0898  0.0000  0.0115   0.0064   0.0300    0.0371   0.0000   440.5635     -0.397011       22.3155      0.601157      -3.58117      0.278003      0.180271      0.240560      0.279046      0.306442      0.336243      0.350206
 101   3 2155.0142    1.0810  1.5088 10.4225  0.0000  0.0147   0.0091   0.0397    0.0615   0.0000   442.1384      0.148272       22.5090      0.828917      -2.91841     -0.231306      0.235297      0.316924      0.354243      0.405137      0.427417      0.455712
 101   4 2432.3055    1.8553  2.0907 11.0812  0.0000  0.0173   0.0124   0.0469    0.0655   0.0000   441.9419       1.60883       21.7970      0.775223      -2.74524     -0.438406      0.281934      0.386121      0.430430      0.491027      0.526579      0.559154
 101   5 2689.8102    2.9459  1.9941 11.8821 -0.0000  0.0158   0.0191   0.0424    0.0628   0.0000   442.7232       2.47058       22.5988      0.985922      -2.70698     -0.260207      0.256663      0.345297      0.388072      0.440558      0.468940      0.493814
 101   6 2939.7385    4.1341  1.9309 12.1936  0.0000  0.0148   0.0266   0.0393    0.0806   0.0000   442.6365       3.10837       22.1528      0.979716      -3.31696      0.336217      0.246809      0.327343      0.370027      0.419447      0.450242      0.474415
 101   7 3179.0708    4.5109  2.3278 12.6798 -0.0000  0.0167   0.0269   0.0452    0.0596   0.0000   442.9373       3.99084       21.8388       2.41214      -3.29808     -0.138791      0.281255      0.375694      0.428898      0.483198      0.511270      0.536269
 101   8 3410.8270    3.6251  3.8866 12.6457  0.0000  0.0256   0.0181   0.0710    0.0455   0.0000   443.2175       5.14375       22.0988       3.16117      -2.79963      0.409191      0.411329      0.560129      0.631727      0.704289      0.760673      0.800082
 102   1 1506.2590    0.2164  0.3090 10.0146  0.0000  0.0080   0.0045   0.0207    0.0156   0.0000   439.9635    -0.0674444       21.9336     0.0422877      -3.19879      0.127139      0.129860      0.173085      0.199801      0.223059      0.243166      0.248116
 102   2 1857.4196    0.5688  0.8868 10.1405  0.0000  0.0116   0.0064   0.0317    0.0372   0.0000   440.7020     -0.167391       22.1382      0.502592      -3.73138     -0.282162      0.179314      0.243800      0.271234      0.303449      0.317996      0.339771
 102   3 2163.0122    1.1013  1.5483 10.3934  0.0000  0.0148   0.0090   0.0395    0.0614   0.0000   441.8770      0.278503       22.3392     -0.389587      -3.65303     0.0148806      0.237274      0.318221      0.365051      0.398969      0.437884      0.464021
 102   4 2441.0285    1.9509  2.0532 11.1427  0.0000  0.0170   0.0131   0.0452    0.0681   0.0000   442.2134       1.36390       21.9197     0.0323219      -3.00805       1.33250      0.272433      0.372673      0.413378      0.481669      0.511267      0.537649
 102   5 2699.5966    2.9881  2.0520 11.8343 -0.0000  0.0164   0.0191   0.0426    0.0677   0.0000   442.6061       2.32756       22.3401       1.51757      -3.53325     -0.608692      0.263933      0.365787      0.414894      0.456414      0.492491      0.505618
 102   6 2950.4652    4.1207  1.9029 12.6128  0.0000  0.0149   0.0274   0.0406    0.0643   0.0000   443.3208       2.75613       22.2335       1.45224      -2.76686   -0.00316293      0.245650      0.329266      0.370066      0.412725      0.439981      0.462922
 102   7 3190.5774    4.4255  2.3961 12.7930 -0.0001  0.0171   0.0258   0.0459    0.0517   0.0000   442.9452       4.82260       22.4944       1.63504      -3.50422      0.722339      0.285898      0.376752      0.429684      0.476160      0.507347      0.545087
 102   8 3423.0415    3.6118  4.0502 12.5964  0.0004  0.0265   0.0173   0.0729    0.0460   0.0000   443.2249       3.89096       21.1842       1.33344      -2.16840     -0.639982      0.418508      0.573075      0.654196      0.726272      0.765698      0.806365
 103   0 1030.3027    0.0300  0.0094 10.3035  0.0000  0.0175   0.0064   0.0076    0.0116   0.0000   437.1300      0.836522       22.1569     -0.153113      -4.24780    -0.0292678      0.435858      0.361396      0.494640      0.542906      0.538169      0.606002
 103   1 1512.4650    0.2218  0.2804  9.9981  0.0000  0.0075   0.0045   0.0185    0.0154   0.0000   440.0623     -0.503377       22.0609    -0.0571718      -3.49412      0.175630      0.113680      0.151484      0.190366      0.207882      0.227573      0.236978
 103   2 1864.0936    0.5896  0.8759 10.0885  0.0000  0.0112   0.0065   0.0305    0.0394   0.0000   440.8998     -0.104345       21.7260      0.393244      -3.15395      0.380194      0.175921      0.232954      0.273918      0.292124      0.315495      0.338847
 103   3 2171.0135    1.1175  1.5126 10.4888  0.0000  0.0148   0.0095   0.0391    0.0649   0.0000   441.7503      0.677666       22.0527      0.763771      -3.52549      0.196697      0.237202      0.312745      0.362118      0.407079      0.435846      0.458958
 103   4 2449.6758    1.9607  2.1482 11.1162  0.0000  0.0174   0.0130   0.0467    0.0729   0.0000   442.5378       1.76382       22.3476      0.400474      -3.44707    -0.0855121      0.281771      0.372050      0.421072      0.469998      0.507546      0.537878
 103   5 2709.3031    2.9691  2.0560 12.0155  0.0000  0.0164   0.0195   0.0437    0.0631   0.0000   442.6526       2.18445       22.2998       2.08243      -3.76271     -0.351038      0.260147      0.344632      0.388028      0.437827      0.465000      0.484586
 103   6 2961.0619    4.1831  1.9326 12.5251  0.0000  0.0148   0.0271   0.0405    0.0662   0.0000   442.7933       3.36137       22.3328       1.43979      -2.84825      0.463712      0.239646      0.330624      0.370331      0.426179      0.446982      0.464027
 103   7 3201.9596    4.3982  2.3689 12.9123  0.0000  0.0172   0.0264   0.0466    0.0513   0.0000   442.7976       5.09144       21.6051       2.25050      -3.56383      0.393811      0.275061      0.368776      0.422304      0.473868      0.505426      0.536320
 103   8 3435.3604    3.5362  4.2378 12.6302  0.0001  0.0270   0.0166   0.0771    0.0441   0.0000   442.6102       5.37959       21.6974       1.50622      -1.54891     -0.119510      0.427299      0.574502      0.652068      0.737371      0.788605      0.829324
 104   1 1518.5966    0.2296  0.2918 10.0157  0.0000  0.0074   0.0046   0.0188    0.0156   0.0000   439.7940     -0.260225       22.5338     0.0263627      -3.68206    -0.0777252      0.119106      0.175534      0.197985      0.231015      0.234223      0.248302
 104   2 1870.7010    0.5891  0.8743 10.1644  0.0000  0.0117   0.0066   0.0303    0.0396   0.0000   440.8662     0.0300648       22.6971    -0.0450489      -3.60024      0.216686      0.174030      0.239956      0.261529      0.302424      0.325186      0.341597
 104   3 2178.9099    1.1310  1.6297 10.5565  0.0000  0.0154   0.0091   0.0409    0.0578   0.0000   442.0453      0.270022       22.8908      0.688145      -3.41392      0.834442      0.237450      0.322437      0.364315      0.407861      0.437756      0.456637
 104   4 2458.2847    1.9708  2.2031 11.2322  0.0000  0.0177   0.0130   0.0479    0.0678   0.0000   441.7522       1.44385       22.6997      0.203212      -3.83410      0.111365      0.278261      0.373721      0.429072      0.473968      0.519520      0.546423
 104   5 2718.9743    3.0943  2.0401 11.8819  0.0000  0.0157   0.0197   0.0426    0.0703   0.0000   442.8014       2.61207       22.1813       2.68911      -3.01088     -0.392753      0.249054      0.334884      0.376680      0.421388      0.458009      0.473098
 104   6 2971.6373    4.2732  1.9426 12.3574 -0.0000  0.0150   0.0273   0.0388    0.0790   0.0000   442.9585       3.79455       22.4567       1.26855      -2.79216      0.170694      0.244587      0.326817      0.372023      0.418113      0.445143      0.463270
 104   7 3213.2633    4.3881  2.6091 12.7878  0.0000  0.0181   0.0246   0.0497    0.0516   0.0000   443.1519       4.36697       22.3059       2.27496      -2.67162    -0.0931300      0.282020      0.383901      0.435042      0.481721      0.526727      0.551016
 104   8 3447.5385    3.4325  4.3100 12.6894 -0.0000  0.0285   0.0160   0.0782    0.0424   0.0000   443.5309       4.37518       21.2224       1.53532      -2.82385     -0.149561      0.443107      0.603206      0.688680      0.765668      0.828136      0.859396
 105   1 1524.7204    0.2342  0.3229 10.0250  0.0000  0.0080   0.0045   0.0203    0.0159   0.0000   439.8756     -0.364140       22.3594      0.252101      -3.38954     0.0797316      0.117794      0.164096      0.185194      0.204512      0.223058      0.235561
 105   2 1877.2618    0.6162  0.9061 10.1240  0.0000  0.0113   0.0066   0.0309    0.0411   0.0000   440.6966     0.0459316       22.1530      0.167254      -3.71162      0.277414      0.173830      0.233380      0.271228      0.303889      0.331121      0.344031
 105   3 2186.7710    1.1395  1.6816 10.5095  0.0000  0.0154   0.0089   0.0426    0.0592   0.0000   441.5667      0.789051       22.7504       1.20684      -3.54472      0.267325      0.236153      0.322762      0.361180      0.410646      0.434268      0.459115
 105   4 2466.7517    1.9774  2.0733 11.4532  0.0000  0.0172   0.0133   0.0465    0.0581   0.0000   441.9377       2.10135       22.4919      0.845157      -3.77107   -0.00949469      0.266432      0.358821      0.410967      0.463695      0.494137      0.524374
 105   5 2728.6236    3.0638  2.1034 12.0842  0.0000  0.0163   0.0198   0.0441    0.0628   0.0000   442.3248       2.28267       22.2509      0.951418      -4.13928     -0.802647      0.259145      0.349109      0.396787      0.441382      0.469206      0.486137
 105   6 2982.1969    4.2416  1.9273 12.6517  0.0000  0.0153   0.0279   0.0401    0.0687   0.0000   443.3519       3.30880       22.1999       1.57856      -3.19225     -0.735171      0.245597      0.337976      0.379815      0.419549      0.445191      0.475863
 105   7 3224.6255    4.4449  2.5643 12.7680  0.0000  0.0182   0.0253   0.0483    0.0560   0.0000   443.1930       4.53299       22.0743       2.34203      -2.99941      0.494838      0.279657      0.386954      0.433270      0.486196      0.520221      0.554615
 105   8 3459.6427    3.4533  4.4364 12.6296 -0.0007  0.0287   0.0157   0.0796    0.0441   0.0000   443.5054       6.19031       21.2177       1.60420      -3.73356     -0.359766      0.444744      0.598913      0.683864      0.754843      0.828532      0.867815
 106   1 1530.7788    0.2330  0.3564 10.0308  0.0000  0.0084   0.0044   0.0222    0.0162   0.0000   439.9300    -0.0226273       22.2589      0.135158      -3.53097      0.125965      0.130390      0.175834      0.195777      0.215871      0.232373      0.245487
 106   2 1883.7790    0.6189  0.9201 10.1979  0.0000  0.0118   0.0068   0.0309    0.0419   0.0000   440.7334    -0.0361577       22.4621     -0.169324      -3.35889    -0.0672160      0.174734      0.242234      0.270830      0.309563      0.329412      0.344505
 106   3 2194.5944    1.1841  1.7502 10.3745  0.0000  0.0153   0.0088   0.0424    0.0660   0.0000   441.5815      0.489836       21.9896      0.419142      -3.32811      0.127402      0.235698      0.313562      0.361067      0.397835      0.431137      0.455198
 106   4 2475.2255    2.0071  2.2178 11.4780  0.0000  0.0180   0.0132   0.0489    0.0590   0.0000   442.0138       1.94799       22.4054      0.890914      -3.20696      0.130982      0.271365      0.367562      0.409649      0.470002      0.501348      0.530461
 106   5 2738.2049    3.1144  2.0982 12.0689  0.0001  0.0161   0.0197   0.0436    0.0638   0.0000   442.1342       2.43220       23.0673       1.02470      -3.65285     -0.310886      0.253803      0.338993      0.385620      0.433656      0.466154      0.491355
 106   6 2992.6351    4.3368  2.0074 12.5803 -0.0001  0.0153   0.0274   0.0405    0.0691   0.0000   442.9755       3.24695       22.7284       1.30618      -2.97268     -0.765846      0.238839      0.328207      0.366404      0.417392      0.441481      0.461604
 106   7 3235.8438    4.3523  2.6543 12.8503  0.0000  0.0184   0.0242   0.0500    0.0508   0.0000   443.4478       5.05062       21.5334       1.82698      -3.51529      0.683392      0.283226      0.385344      0.439400      0.480562      0.521008      0.543363
 106   8 3471.7717    3.4227  4.5070 12.6102 -0.0006  0.0291   0.0155   0.0811    0.0458   0.0000   442.5217       4.58045       20.0956       2.28049      -1.30982       1.67619      0.446349      0.606635      0.689137      0.772580      0.836118      0.873227
 107   1 1536.8029    0.2386  0.3721 10.0130  0.0000  0.0084   0.0044   0.0229    0.0163   0.0000   439.8759     -0.120950       21.9193      0.280996      -3.57049     -0.230957      0.131112      0.172386      0.205244      0.227962      0.252133      0.257406
 107   2 1890.2968    0.6345  0.9566 10.1685  0.0000  0.0117   0.0067   0.0319    0.0429   0.0000   440.7046    -0.0912476       22.3763      0.204884      -3.48062     -0.228154      0.170374      0.236920      0.263107      0.295374      0.323004      0.331629
 107   3 2202.3767    1.2052  1.7479 10.5067  0.0000  0.0156   0.0090   0.0418    0.0606   0.0000   441.9180     0.0767597       22.0979     -0.123014      -2.54119      0.430449      0.233776      0.318920      0.360286      0.410251      0.429552      0.453166
 107   4 2483.6434    2.0352  2.2959 11.4273 -0.0001  0.0183   0.0132   0.0498    0.0633   0.0000   441.6063       1.96786       22.6791       1.67460      -3.05939    -0.0635893      0.283649      0.377214      0.432458      0.482336      0.519383      0.550801
 107   5 2747.6947    3.1743  2.0744 12.1256 -0.0000  0.0159   0.0202   0.0434    0.0631   0.0000   442.5735       2.14933       23.0657       1.06480      -3.57495      0.674434      0.248065      0.335038      0.380014      0.422864      0.446099      0.471691
 107   6 3003.0493    4.3367  2.0077 12.5777  0.0000  0.0154   0.0276   0.0405    0.0725   0.0000   443.1257       3.86688       22.6957       1.54779      -3.00487      0.197365      0.235243      0.318230      0.356171      0.407117      0.428436      0.454472
 107   7 3246.9837    4.3769  2.6927 12.8388  0.0000  0.0185   0.0244   0.0505    0.0522   0.0000   443.2567       4.76498       22.3527       1.83145      -2.44829      0.269154      0.285233      0.385863      0.430623      0.489304      0.524086      0.552882
 107   8 3483.7721    3.3683  4.7927 12.6301 -0.0008  0.0309   0.0149   0.0860    0.0449   0.0000   443.0421       5.12006       22.6062       2.23803      -3.60768      0.628297      0.470832      0.633406      0.719284      0.809382      0.872602      0.920865
 108   0 1054.4315    0.0348  0.0135 10.2840  0.0000  0.0113   0.0066   0.0065    0.0114   0.0000   436.9395     0.0313242       21.2711     -0.183218      -3.31083      0.424099      0.218823      0.246637      0.348687      0.377142      0.478122      0.467928
 108   1 1542.7834    0.2449  0.3261 10.0433  0.0000  0.0081   0.0045   0.0186    0.0159   0.0000   439.8216    -0.0183430       21.7545     -0.159656      -3.69796     -0.223841      0.113235      0.152721      0.183215      0.198676      0.217671      0.222520
 108   2 1896.7352    0.6442  0.9807 10.1586  0.0000  0.0120   0.0068   0.0314    0.0458   0.0000   440.4633      0.506068       21.7957      0.344409      -3.65448     -0.233459      0.180362      0.245597      0.283249      0.312364      0.340678      0.358839
 108   3 2210.0984    1.1879  1.7440 10.5343  0.0000  0.0156   0.0091   0.0429    0.0645   0.0000   441.4661    -0.0814939       23.0274      0.456825      -4.02394      0.129585      0.231911      0.315838      0.356432      0.398660      0.429235      0.449999
 108   4 2492.0361    2.1089  2.2031 11.5138 -0.0001  0.0177   0.0138   0.0486    0.0628   0.0000   442.3367      0.402575       21.8845     0.0319372      -2.83067     -0.383255      0.266596      0.360814      0.409976      0.460576      0.493024      0.518594
 108   5 2757.2225    3.2311  2.0814 12.3033 -0.0001  0.0159   0.0206   0.0441    0.0568   0.0000   442.3068       2.92050       22.3074       1.09957      -3.26263      0.734419      0.245114      0.323042      0.371071      0.417813      0.451644      0.478252
 108   6 3013.4005    4.3791  2.0865 12.5540  0.0000  0.0153   0.0270   0.0418    0.0709   0.0000   442.6052       3.35580       22.3873       1.50149      -3.63072     -0.677404      0.237061      0.317112      0.354865      0.396103      0.427639      0.442659
 108   7 3258.1299    4.3074  2.8245 12.8581  0.0036  0.0190   0.0233   0.0527    0.0501   0.0000   443.0582       4.59420       22.0031       1.90640      -2.58832     -0.914152      0.290326      0.394679      0.444035      0.501484      0.544242      0.571402
 108   8 3495.7310    3.2978  4.9722 12.6418 -0.0001  0.0321   0.0142   0.0896    0.0436   0.0000   443.0151       5.26815       22.6624       3.04665      -4.57486      -1.05305      0.477265      0.644807      0.747255      0.821890      0.891129      0.950768
 109   0 1059.1534    0.0400  0.0076 10.3112  0.0000  0.0165   0.0077   0.0068    0.0113   0.0000   436.9636     -0.264973       22.1887     -0.280075      -3.30267      0.353338      0.213010      0.194662      0.187562      0.177889      0.266609      0.392151
 109   1 1548.7266    0.2377  0.3875 10.0245  0.0000  0.0091   0.0044   0.0224    0.0166   0.0000   439.8684     -0.104394       22.0704      0.352935      -3.30493     -0.157622      0.138254      0.193713      0.221655      0.238852      0.260414      0.270469
 109   2 1903.1129    0.6514  0.9974 10.1188  0.0000  0.0118   0.0067   0.0323    0.0471   0.0000   440.7077      0.511027       22.2692     0.0465182      -3.93575     0.0164629      0.175799      0.240906      0.268602      0.302823      0.323537      0.342132
 109   3 2217.7688    1.2367  1.8748 10.5082  0.0000  0.0160   0.0089   0.0435    0.0638   0.0000   442.0168      0.293451       22.2128      0.400266      -3.63597     -0.452848      0.240568      0.323557      0.368800      0.407717      0.438402      0.466607
 109   4 2500.3904    2.1018  2.2314 11.6241  0.0001  0.0180   0.0139   0.0493    0.0602   0.0000   442.0908       1.34280       22.3764    0.00336360      -3.14328      0.151302      0.274687      0.362789      0.418509      0.466658      0.507805      0.527568
 109   5 2766.6672    3.3093  2.0545 12.1706  0.0001  0.0158   0.0210   0.0424    0.0668   0.0000   442.6714       2.54119       21.8772      0.906060      -3.11396     0.0586975      0.239400      0.325867      0.366785      0.411711      0.438029      0.470708
 109   6 3023.6481    4.4230  1.9664 12.7593  0.0000  0.0148   0.0282   0.0404    0.0658   0.0000   442.5605       3.72848       22.8750       1.48655      -3.18746     0.0182288      0.225142      0.303275      0.339191      0.383440      0.408380      0.433767
 109   7 3269.2219    4.2646  2.8412 12.8348  0.0001  0.0194   0.0229   0.0522    0.0515   0.0000   442.5515       5.13070       21.9143       2.25531      -1.78294      0.182529      0.296038      0.401873      0.453346      0.507849      0.544641      0.575047
 109   8 3507.6220    3.3239  5.2331 12.5007  0.0011  0.0335   0.0139   0.0910    0.0479   0.0000   442.9992       5.72373       22.4873       1.82913      -1.17151      -1.56678      0.501784      0.683945      0.784752      0.865783      0.932456      0.983941
 110   0 1063.8424    0.0618  0.0799 10.2767  0.0000  0.0138   0.0052   0.0228    0.0117   0.0000   436.3330     -0.455464       21.7045     -0.536314      -5.59118      -1.34257      0.182463      0.268851      0.329367      0.335341      0.352763      0.348628
 110   1 1554.6513    0.2519  0.3716 10.0142  0.0000  0.0085   0.0045   0.0204    0.0166   0.0000   439.9795     0.0131876       22.2388     0.0344973      -4.07458     -0.420404      0.128319      0.161268      0.185618      0.207695      0.217461      0.241135
 110   2 1909.5218    0.6648  1.0346 10.1323  0.0000  0.0120   0.0067   0.0330    0.0482   0.0000   440.5578      0.181423       22.0586    -0.0715673      -3.49527      0.542253      0.175282      0.234947      0.270654      0.302022      0.341915      0.350926
 110   3 2225.4206    1.2738  1.8309 10.4685  0.0000  0.0158   0.0093   0.0428    0.0726   0.0000   441.0313      0.889989       22.7707     -0.189215      -4.05530     -0.346958      0.234065      0.313069      0.348322      0.391836      0.418447      0.434817
[truncated: 137,550 more chars]
