# Supplementary material for: Global-Mode Analysis of Full-Disk Data from the Michelson Doppler Imager and the Helioseismic and Magnetic Imager
Source: Sol Phys. 2018 Jan 31;293(2):29. doi: 10.1007/s11207-017-1201-5 (PMC6566312; doi:10.1007/s11207-017-1201-5)
Supplement: Supplementary file 2 — (TAR 362.4 MB) [file 11207_2017_1201_MOESM2_ESM.tar › HMI/hmiv72d.8416]

   0  12 1822.1958    0.4265  0.3520  9.8430  0.0000  0.0888   0.0909   0.2598    0.3411   0.0000    -0.0000       0.00000       0.00000       0.00000       0.00000       0.00000       0.00000       0.00000       0.00000       0.00000       0.00000       0.00000
   0  13 1957.3800    0.5205  0.4422 10.2221  0.0000  0.0977   0.1022   0.2786    0.3573   0.0000    -0.0000       0.00000       0.00000       0.00000       0.00000       0.00000       0.00000       0.00000       0.00000       0.00000       0.00000       0.00000
   0  14 2093.5340    0.7500  0.7116  9.6988  0.0000  0.1221   0.1199   0.3662    1.2216   0.0000    -0.0000       0.00000       0.00000       0.00000       0.00000       0.00000       0.00000       0.00000       0.00000       0.00000       0.00000       0.00000
   0  17 2496.1428    1.7546  1.3475  5.6783 -0.0001  0.1555   0.2656   0.6653  145.3975   0.0000    -0.0000       0.00000       0.00000       0.00000       0.00000       0.00000       0.00000       0.00000       0.00000       0.00000       0.00000       0.00000
   0  19 2764.1730    2.8154  1.1431  3.7448  0.0000  0.1478   0.3834   0.8138 1000.0000   0.0000    -0.0000       0.00000       0.00000       0.00000       0.00000       0.00000       0.00000       0.00000       0.00000       0.00000       0.00000       0.00000
   1  11 1749.2838    0.3560  0.1512  9.9883  0.0000  0.0700   0.0742   0.0841    0.1234   0.0000   465.5493      -19.2839       0.00000       0.00000       0.00000       0.00000       44.6589       62.4813       0.00000       0.00000       0.00000       0.00000
   1  14 2156.6804    0.9065  0.5775 10.1746  0.0000  0.1026   0.0971   0.2039    0.4140   0.0000   388.5711      -52.8146       0.00000       0.00000       0.00000       0.00000       143.563       52.1758       0.00000       0.00000       0.00000       0.00000
   1  15 2292.1033    1.2663  0.6151  9.9267  0.0000  0.1812   0.1169   0.1672    0.9748   0.0000   273.1348       17.3664       0.00000       0.00000       0.00000       0.00000       259.381       94.3343       0.00000       0.00000       0.00000       0.00000
   1  16 2425.5527    1.5721  0.7913  2.2379  0.0000  0.0699   0.1218   0.1814 1000.0000   0.0000   481.4058      -37.8001       0.00000       0.00000       0.00000       0.00000       87.5688       51.2074       0.00000       0.00000       0.00000       0.00000
   1  18 2693.3694    2.4224  1.2899  5.8570  0.0006  0.0937   0.1851   0.3512   66.8199   0.0000   613.9865       7.79682       0.00000       0.00000       0.00000       0.00000       124.316       60.0673       0.00000       0.00000       0.00000       0.00000
   1  19 2828.2009    2.8073  1.0828 11.3269  0.0000  0.0857   0.2220   0.2714    2.1319   0.0000   267.2507       45.3002       0.00000       0.00000       0.00000       0.00000       108.310       59.4684       0.00000       0.00000       0.00000       0.00000
   1  21 3098.1778    4.1733  1.1229 -3.0150  0.0000  0.0859   0.3225   0.3187 1000.0000   0.0000   485.7294       14.1299       0.00000       0.00000       0.00000       0.00000       112.656       53.9128       0.00000       0.00000       0.00000       0.00000
   1  22 3233.3553    3.6925  1.2320 13.6476  0.0082  0.1126   0.3918   0.4157    0.7392   0.0000   619.2956       109.347       0.00000       0.00000       0.00000       0.00000       147.491       78.5191       0.00000       0.00000       0.00000       0.00000
   1  23 3368.5962    3.3205  1.2832 12.9252  0.0000  0.1049   0.2965   0.3613    0.9424   0.0000   390.8993       86.9875       0.00000       0.00000       0.00000       0.00000       135.047       72.1493       0.00000       0.00000       0.00000       0.00000
   1  24 3504.4453    2.7232  2.1617 12.3691  0.0000  0.1369   0.1951   0.5101    0.6196   0.0000   199.3344       95.0842       0.00000       0.00000       0.00000       0.00000       173.374       94.2302       0.00000       0.00000       0.00000       0.00000
   1  25 3640.6373    2.2454  2.9077 11.9550 -0.0044  0.1905   0.1692   0.6430    0.5918   0.0000   320.3066       17.0087       0.00000       0.00000       0.00000       0.00000       259.311       119.311       0.00000       0.00000       0.00000       0.00000
   2  12 1945.6667    0.4838  0.4526 10.0290  0.0000  0.0689   0.0434   0.1131    0.1699   0.0000   442.2776      -12.2823      -29.2672      -4.98812       0.00000       0.00000       35.0842       38.7881       23.1589       10.0014       0.00000       0.00000
   2  13 2082.1440    0.6780  0.5308 10.5129  0.0000  0.0768   0.0575   0.1260    0.1827   0.0000   475.6086      -21.6172      -31.5586      -1.54732       0.00000       0.00000       43.3954       36.7584       24.3846       8.87207       0.00000       0.00000
   2  14 2217.5928    0.8543  0.4900 10.8482  0.0000  0.0574   0.0678   0.1096    0.1764   0.0000   404.0185      -31.1467       37.7694       12.5498       0.00000       0.00000       35.1916       28.7107       25.1127       8.05768       0.00000       0.00000
   2  16 2485.8029    1.7486  0.7977 11.2166  0.0000  0.0621   0.1123   0.1443    0.4745   0.0000   439.2313       69.4676       1.80617      -9.63468       0.00000       0.00000       47.3076       41.3427       19.5909       8.24676       0.00000       0.00000
   2  18 2754.5546    2.8496  0.9499 10.8719  0.0000  0.0632   0.1700   0.1617    1.7918   0.0000   401.2574       47.7969       15.1971      -13.7677       0.00000       0.00000       50.5120       39.1182       22.1175       7.07227       0.00000       0.00000
   2  19 2889.7212    3.5905  0.7241 12.2179  0.0006  0.0674   0.2320   0.1350    0.7354   0.0000   481.7919      -22.9207      -20.9646       5.94577       0.00000       0.00000       47.8801       40.8144       26.1764       9.09546       0.00000       0.00000
   2  21 3159.8350    4.1531  1.0364  2.8828  0.0000  0.0585   0.2458   0.1918 1000.0000   0.0000   444.7424       30.6075      -9.07488       11.3288       0.00000       0.00000       42.0232       35.4445       21.7565       7.79009       0.00000       0.00000
   2  22 3295.0633    3.8079  1.5094  1.6262  0.0000  0.0728   0.1999   0.2422 1000.0000   0.0000   436.8156       18.6506       18.6817       12.3826       0.00000       0.00000       56.3817       45.2680       25.4124       8.69958       0.00000       0.00000
   2  23 3430.7529    2.9663  1.9067 11.8918  0.0000  0.0943   0.1424   0.2508    0.6603   0.0000   497.5971      -23.9972      -42.4545       6.84245       0.00000       0.00000       64.9346       55.5428       34.0949       12.9427       0.00000       0.00000
   3  11 1865.2170    0.4391  0.4582 10.0275  0.0000  0.0449   0.0322   0.1004    0.1389   0.0000   448.9699       1.92121      0.687800      -4.14034      -4.93519      0.961950       21.5300       21.8334       15.3264       10.0961       4.09679       1.37480
   3  12 2001.1943    0.6137  0.4603 10.2187  0.0000  0.0477   0.0468   0.1123    0.1660   0.0000   464.9407      -7.42129      -7.90877       10.6547      -4.70448      0.234920       28.4435       26.7608       17.2422       9.31219       3.68200       1.28555
   3  13 2137.7600    0.8966  0.4438  9.9681  0.0000  0.0474   0.0729   0.1082    0.2288   0.0000   450.5664      -3.13325       27.3667       6.78680       4.93319     -0.252193       18.9574       16.0499       13.8209       10.3615       4.00643       1.49335
   3  14 2273.4401    1.0794  0.7554  9.9891  0.0000  0.0493   0.0598   0.1308    0.3899   0.0000   401.5728       4.98943       29.5795      -10.6938       3.34310      -2.37126       22.0773       19.0173       17.6982       11.8178       5.15446       1.40523
   3  15 2407.6680    1.2829  0.9098 11.4048  0.0000  0.0617   0.0740   0.1502    0.2404   0.0000   425.6553       3.87625       15.8131      -9.87235       7.90504       1.17290       29.2240       24.3663       22.3328       15.1162       6.16385       1.70689
   3  16 2541.5976    1.9254  0.8827 11.1097  0.0000  0.0515   0.1062   0.1536    0.4881   0.0000   448.4898       14.4178       7.99288       14.9690      -6.78527      -2.54018       25.2987       22.0109       17.8168       10.7082       4.95302       1.41365
   3  17 2676.1681    2.5265  0.9434 -1.6966  0.0000  0.0516   0.1247   0.1293 1000.0000   0.0000   410.7220       23.3446       18.8928      -2.12531       5.04764       1.23819       28.8698       26.9944       19.1870       10.3550       4.69582       1.27562
   3  18 2811.3330    3.1394  0.7937 11.3061  0.0000  0.0468   0.1705   0.1222    0.9218   0.0000   476.8842      -6.51604       4.57950      -8.57468       3.11621       1.96771       22.1222       21.1837       17.3500       9.21215       5.04998       1.38102
   3  19 2946.9337    3.5793  0.8462 12.0537  0.0000  0.0472   0.1874   0.1325    0.7151   0.0000   436.7969       38.7212       18.0133      -6.36748       2.81512       1.03214       24.3219       22.8138       17.4405       9.51382       4.82845       1.34856
   3  20 3082.2786    4.0382  0.7568 12.8816  0.0000  0.0466   0.2224   0.1225    0.4089   0.0000   434.3451       32.2956       21.5189       19.9230      -2.84774     -0.938636       25.8073       24.6850       16.7416       9.77388       3.95444       1.20055
   3  21 3217.7716    3.7902  0.9838 12.9038  0.0000  0.0572   0.1953   0.1524    0.4780   0.0000   405.6517      -59.1477      -17.5275       42.6012       8.61641     -0.635402       28.4877       28.7611       20.5979       11.4295       5.39941       1.74512
   3  22 3353.5622    3.4282  1.3749 12.8808  0.0000  0.0790   0.1661   0.1961    0.4079   0.0000   444.5125       115.927       2.27953       22.5505       3.03564     -0.684734       41.6877       41.3900       29.4269       13.5529       7.58173       2.16760
   3  23 3489.3863    2.9894  3.2643  9.6815 -0.0043  0.1026   0.0816   0.2585    1.7456   0.0000   441.5519       51.0888       12.0051       40.4914       3.87156     0.0109333       47.4896       48.0125       36.5749       20.8824       10.2587       3.16001
   3  24 3625.9772    2.6142  3.3266 11.4134  0.0000  0.1061   0.0804   0.2954    0.3039   0.0000   531.5969       69.5755       17.6084       5.23287      -2.90192     -0.438293       54.2868       52.7109       37.9178       22.7733       9.77216       3.05938
   3  25 3762.7308    1.9990  6.1563 10.6304  0.0000  0.1553   0.0470   0.4398    0.2302   0.0000   400.3193       171.161       31.8836       10.0499      0.172298      -1.14791       76.1178       76.9848       55.4987       31.6245       15.0634       4.76693
   4  10 1777.9894    0.3520  0.4309 10.0542  0.0000  0.0475   0.0279   0.1119    0.0970   0.0000   431.8130      -13.0491       15.5831       2.04887      -3.27562       2.15197       19.5256       20.1428       18.2073       10.9239       7.11403       3.31720
   4  11 1914.6424    0.4754  0.3131 10.0519  0.0000  0.0353   0.0443   0.0966    0.0955   0.0000   440.4255      -14.8890       26.8932      0.364133       6.33392      0.145376       12.3350       10.7104       12.2630       6.23155       3.86435       2.58208
   4  13 2188.3513    0.9360  0.6599 10.2561  0.0000  0.0468   0.0509   0.1031    0.2889   0.0000   445.1735      -24.2391      -9.29353       24.7880       2.37981      0.924290       16.0379       16.6906       15.7354       13.1276       6.37208       4.92643
   4  14 2324.2046    1.3487  0.7972  2.9589  0.0000  0.0797   0.0656   0.1187  412.6921   0.0000   446.7456      -29.4577       2.62596      -9.17737     -0.946088      -1.00320       43.1643       43.6894       30.6598       19.1800       9.65290       3.29224
   4  15 2458.6179    1.4806  0.8672 11.0281  0.0000  0.0532   0.0758   0.1321    0.4927   0.0000   447.4234       4.96507       11.9824      -6.51564      -3.52986      -3.49489       19.6602       19.2829       18.8489       11.3143       7.52071       3.75278
   4  17 2728.3403    2.7641  1.0408  9.9205  0.0000  0.0536   0.1163   0.1201    3.3655   0.0000   447.6817       28.1180       20.5108       13.5740       2.89583     0.0400927       23.8550       24.8467       19.6887       12.2196       6.97022       3.15852
   4  18 2864.2782    3.1886  0.8133 12.6744  0.0000  0.0433   0.1570   0.1129    0.3306   0.0000   444.5245       4.17132       18.9695       4.74269       8.12614       3.77168       16.7163       17.5863       14.8906       9.82656       5.90815       2.84456
   4  19 3000.2205    3.8950  0.8659  8.2209  0.0000  0.0412   0.1815   0.1102   27.0364   0.0000   471.6275       11.8879       14.2224      -1.65464       4.73851      -7.48883       15.3817       15.5644       13.6446       9.55804       5.73717       2.95696
   4  20 3135.9245    3.9509  1.2142  2.0054  0.0000  0.0500   0.1585   0.1432 1000.0000   0.0000   434.9412       33.8714       20.6923       5.53299       12.5925      -5.05957       18.3247       19.8247       16.0882       12.0397       6.74963       3.56226
   4  21 3271.7964    3.8041  1.4479 12.0250 -0.0001  0.0584   0.1489   0.1571    0.7425   0.0000   448.3660       19.4316       20.4262      -5.26712       8.83144      -1.08908       22.6503       22.7151       18.8768       14.2099       8.58718       3.94181
   4  22 3408.2524    3.2502  2.1527 11.6401  0.0000  0.0736   0.1027   0.2084    0.4216   0.0000   451.9172      -10.1398       23.4650       35.5210       15.1756       2.30078       25.4568       29.7940       22.0485       16.9853       9.83303       4.65610
   4  23 3544.5577    2.6141  3.3797 11.2455  0.0000  0.0919   0.0724   0.2856    0.3082   0.0000   409.8481       55.0760      -22.9716       11.0533      -2.62281      -5.46076       36.0086       36.6011       30.5393       21.9181       13.5662       5.95049
   4  24 3681.6287    2.2511  3.8298 11.3434  0.0000  0.1060   0.0595   0.2898    0.2111   0.0000   464.0474      -41.1390      -5.32529       53.7053       10.7183      -2.22117       39.4078       41.7655       35.3074       24.5672       14.9341       7.24191
   4  26 3956.1591    1.5460  7.6348 10.5419  0.0000  0.1688   0.0332   0.4865    0.1546   0.0000   401.6254      0.516371       80.9199       24.4509      -7.65657      -5.67244       63.8107       70.1850       55.8086       39.1494       23.3122       10.7920
   5   8 1545.2896    0.2108  0.0577  9.8387  0.0000  0.0238   0.0367   0.0256    0.0551   0.0000   426.3523       1.49701       4.27252     -0.732954       3.77478       1.08725       6.20925       6.96335       6.12941       4.99818       6.11076       2.68883
   5  10 1823.3200    0.3799  0.2861 10.0266  0.0000  0.0367   0.0308   0.0717    0.0825   0.0000   423.3261       10.3997       7.29018      -6.62718      -1.35101      -2.46595       12.5548       9.31774       10.4030       8.50299       5.34654       2.87486
   5  11 1960.5635    0.5539  0.4642 10.1399  0.0000  0.0346   0.0319   0.0797    0.1097   0.0000   436.7329       8.53127       17.0250       2.58893      -1.50258      -1.53615       9.78790       11.3926       10.2141       7.80361       5.12691       3.00861
   5  12 2098.3774    0.7634  0.6182  9.9945  0.0000  0.0399   0.0388   0.0859    0.1729   0.0000   451.2373      0.515576       15.2099      -12.5694     -0.556749      0.337042       13.4882       13.6997       11.7291       9.00468       7.53821       4.12112
   5  13 2235.3534    0.9824  0.6727 10.4872  0.0000  0.0464   0.0470   0.1012    0.2007   0.0000   428.6959      -3.48280      -21.3068      0.259397       7.96105      0.242454       13.8013       17.9759       14.1661       11.6372       5.58886       3.62278
   5  14 2371.0573    1.4212  0.8372 10.2653  0.0000  0.0384   0.0603   0.0988    0.3784   0.0000   431.4916      -6.76452       2.38417      -5.37981      -2.38288     -0.708901       12.5539       13.2563       12.2300       9.40880       5.84742       3.75415
   5  15 2506.0053    1.7539  0.8536 10.8915  0.0021  0.0391   0.0772   0.1065    0.3297   0.0000   442.5856       30.9230       15.0751      -15.6552       12.4197       4.36521       12.3936       14.3128       12.6068       8.82093       5.80314       3.35519
   5  16 2641.2151    2.1703  0.9348 12.0546  0.0000  0.0455   0.0973   0.1200    0.2678   0.0000   431.7712      -13.0319       6.38187      -2.12222      -3.78200      -1.58505       13.9749       15.8685       13.2266       10.2545       7.82943       4.20288
   5  17 2777.3241    2.8472  0.9620  3.4642  0.0000  0.0397   0.1071   0.1043 1000.0000   0.0000   423.2025      -16.4707      -9.78193      -1.28995       2.97657      -3.34634       12.7615       14.4687       12.8390       9.20714       6.21192       3.45748
   5  18 2913.6783    3.1670  0.8178 12.5551  0.0000  0.0430   0.1352   0.0973    0.3581   0.0000   440.4302       11.1962      -16.1951       6.79211     -0.177148      -2.25113       13.2674       14.2453       12.2674       9.77864       7.47382       4.54863
   5  19 3049.9409    3.9098  0.9059 12.1486  0.0000  0.0448   0.1693   0.1105    0.9391   0.0000   443.7382       13.8787       42.5692       19.0006      -6.20581     -0.689297       14.3236       16.9637       14.2739       10.1539       6.99033       3.62837
   5  21 3322.7429    3.3108  1.1604 13.6968  0.0000  0.0639   0.1671   0.1585    0.3055   0.0000   467.5132      -11.4334      -10.0090       23.1731      -10.5896      -11.5230       19.4893       22.2883       19.2522       15.5153       10.8721       5.91302
   5  23 3596.4897    2.4664  3.5259 11.4305  0.0000  0.0949   0.0621   0.2442    0.2607   0.0000   463.9920       2.21547      -17.4024       29.3898      -19.6361      0.401735       28.3151       32.2929       28.5125       22.2752       15.0699       8.77873
   5  24 3733.9359    2.0540  4.4716 11.1002  0.0000  0.1128   0.0475   0.3043    0.2028   0.0000   470.6709       31.6644      -9.60366       46.2715       1.15004       3.02112       33.9145       38.5041       35.0213       26.3224       17.1073       10.1705
   5  25 3871.6678    1.7226  6.4373 10.5413  0.0000  0.1352   0.0322   0.3808    0.1501   0.0000   366.8646       25.5249       17.3537      -17.3063       2.35999       1.71091       38.7977       44.7863       38.5465       32.1641       21.6848       12.8640
   5  26 4009.6365    1.5453  8.8357 10.0442  0.0000  0.1671   0.0262   0.4636    0.1580   0.0000   438.6357       8.71989      -78.4807      -23.3542       16.9564       4.76440       50.5179       57.5841       51.4678       39.5856       26.0963       15.6360
   6  10 1866.0419    0.4297  0.3371 10.0036  0.0000  0.0255   0.0283   0.0700    0.0811   0.0000   440.8019      -3.16190       11.9593      -5.33037       3.33789       6.36413       7.19439       7.80027       7.25430       5.59639       4.93271       2.99145
   6  11 2004.0632    0.6025  0.4682 10.1255  0.0000  0.0302   0.0309   0.0723    0.1055   0.0000   452.4057       21.2972     -0.627422      -6.16801      -1.51366      -1.69723       8.12390       8.87919       8.65380       6.63409       5.23195       3.52844
   6  12 2142.4836    0.8144  0.5413 10.3803  0.0000  0.0474   0.0419   0.0814    0.1252   0.0000   438.2040      -6.77300       9.64797      -2.82514       5.29309       2.28698       17.0983       20.2557       18.4697       13.5073       7.70436       4.22734
   6  13 2279.8127    1.0624  0.7534 10.7739  0.0000  0.0347   0.0457   0.1014    0.1534   0.0000   441.7632      -6.48393       4.21709     -0.421150       1.29795       7.58673       9.31266       10.9945       9.82671       7.63934       5.92710       4.50280
   6  14 2415.5757    1.3525  0.9285 11.2999  0.0000  0.0438   0.0552   0.1072    0.1953   0.0000   431.0145      -5.03703      -3.19197       17.6538      -1.93175       9.04956       11.3420       12.8227       11.7427       9.18997       7.95684       5.09104
   6  15 2551.0747    1.9260  1.0277 10.9474  0.0000  0.0397   0.0749   0.1226    0.3593   0.0000   447.8854      -6.51041       8.44832       10.2680      -11.4758       6.01621       11.2919       10.8724       10.8220       8.69263       6.98063       4.92584
   6  16 2687.1290    2.4908  1.0166 11.0722  0.0000  0.0409   0.0848   0.0968    0.4448   0.0000   432.1962       13.5631      -2.84678     -0.979338       2.37176       1.40437       10.1626       10.8147       10.8549       8.71340       7.08502       4.76836
   6  17 2823.7262    3.2789  0.7348 12.6040  0.0000  0.0322   0.1409   0.0872    0.2110   0.0000   429.8319      -4.73104       1.92351      -1.72277       3.13216       4.65108       8.38540       10.1971       9.07932       7.58317       5.02004       3.29964
   6  18 2960.6936    3.5760  0.7570 12.7315  0.0000  0.0380   0.1483   0.0830    0.2607   0.0000   416.8853       15.5906       14.4712       9.82873       2.21778      0.144849       10.8437       12.1448       10.6016       9.26717       6.94270       4.39932
   6  19 3097.2880    4.0323  0.9760 12.8515  0.0000  0.0427   0.1601   0.1101    0.3658   0.0000   439.8841       7.17501       23.7172       8.55185       6.37848     -0.526315       12.4326       12.8409       12.3536       10.3255       7.26250       4.72715
   6  20 3234.0712    3.9661  1.1958 12.9144  0.0000  0.0488   0.1451   0.1162    0.3958   0.0000   451.4225       29.4635      -8.43241       35.5194      -6.33223      -5.12461       15.0088       16.1278       14.7130       11.3202       9.20462       5.84984
   6  21 3370.9604    3.2499  1.9102 12.4659  0.0000  0.0599   0.0971   0.1726    0.2755   0.0000   447.3661       9.69196       2.03998      -1.58326       16.3571       5.83315       15.5934       17.1973       16.2967       13.4622       10.0540       7.07794
   6  22 3508.2167    2.7761  2.5584 11.4498  0.0000  0.0696   0.0694   0.1871    0.3554   0.0000   464.3115       49.3790       16.3769      -11.9852      -9.14892       8.88252       18.6953       21.5400       20.3039       16.7013       11.6527       7.84389
   6  23 3646.0247    2.3509  3.6060 11.2960  0.0049  0.0902   0.0527   0.2486    0.2100   0.0000   460.2367       45.9900      -22.5828      -11.7105       6.87521       5.15985       21.9115       25.8558       22.6870       21.3808       14.8421       10.4612
   6  24 3783.8372    1.9951  5.6256 10.4944  0.0000  0.1115   0.0352   0.3052    0.1819   0.0000   398.9032       10.5581       25.4637       33.3976      -9.43849      -9.93611       28.5976       33.5124       30.8115       25.5265       19.3065       12.4804
   7   9 1767.6887    0.3340  0.2512 10.0024  0.0000  0.0270   0.0233   0.0494    0.0640   0.0000   444.9269      -3.18643       17.8898       1.23800      -2.28860      -3.89933       8.06546       9.74888       9.00764       7.25589       4.93368       3.33287
   7  10 1906.8480    0.4836  0.3957 10.0851  0.0000  0.0268   0.0260   0.0598    0.0819   0.0000   442.4362      -8.05594       12.5798    -0.0665073       1.96420      0.246041       6.66469       7.38547       7.51791       5.91970       4.62368       3.12992
   7  11 2045.8413    0.5796  0.4630 10.3165  0.0000  0.0292   0.0294   0.0691    0.0909   0.0000   435.9035      -1.33524     -0.590973       1.71693     0.0200377       1.63980       6.44784       7.10619       6.47468       6.04835       5.00872       3.58278
   7  12 2184.5687    0.8861  0.7942 10.1623  0.0000  0.0346   0.0339   0.0876    0.1570   0.0000   427.0075      -9.93617       4.28332       3.24882      -2.20909      -2.80830       7.61623       8.45243       8.44513       6.63398       6.19578       4.18399
   7  13 2322.1442    1.1896  0.7767 10.8785  0.0000  0.0358   0.0455   0.0882    0.1591   0.0000   420.6127       7.57297       3.31362      -9.36886      -13.7323      -1.96555       8.57428       8.79431       8.13493       7.93262       6.08836       4.20300
   7  14 2458.0686    1.5777  1.0158 11.2425  0.0000  0.0457   0.0562   0.1116    0.2150   0.0000   434.7570       7.56806      -5.67894       4.68046       3.12984      -3.99140       12.2398       12.6896       10.2805       9.69515       7.87159       5.76589
   7  15 2594.2500    1.9658  0.9512 11.7288  0.0000  0.0384   0.0710   0.0968    0.2017   0.0000   444.2995       11.8575       19.3580       15.1697       2.85566     0.0134427       10.0259       10.7128       10.3161       8.95724       6.87101       4.82286
   7  16 2731.1694    2.7017  0.8075 12.1524  0.0000  0.0352   0.0982   0.0857    0.2072   0.0000   427.6349      -2.01810       15.1392       6.87778       1.70892      -2.41488       8.04399       10.3552       8.62514       8.43044       5.91418       4.10652
   7  17 2868.3845    3.4209  0.7830 12.6068  0.0000  0.0309   0.1293   0.0889    0.2062   0.0000   421.8877       5.25404       9.41442       5.51214      -1.33808      -1.36787       7.43176       9.57822       8.68115       7.66528       4.88912       3.89037
   7  18 3005.6766    3.9304  0.7877 12.9719  0.0000  0.0331   0.1472   0.0794    0.2226   0.0000   431.7511       5.37244     -0.680593       9.21925      -4.59923      -1.86399       7.10020       8.71570       7.68601       7.02329       5.58839       3.93547
   7  19 3142.7724    4.0909  0.8193 12.9559  0.0000  0.0330   0.1490   0.0827    0.2242   0.0000   446.3704       18.9054       6.30503       5.72072     -0.409398      -2.02118       7.30286       8.83765       8.47993       7.47068       5.36371       3.64160
   7  20 3279.9149    3.6460  1.2983 13.2173 -0.0001  0.0466   0.1171   0.1258    0.1962   0.0000   454.7928      -12.8451      -28.8513       12.5381       3.34363      -9.53151       11.4528       12.4365       11.5175       11.0359       7.99433       6.03329
   7  21 3417.5214    3.3101  1.8779 12.5054  0.0000  0.0569   0.0889   0.1481    0.1937   0.0000   420.8159       12.7491       9.05613      -2.72547      -1.19781      0.106560       11.1564       14.8294       13.1003       11.7912       8.90237       6.43357
   7  22 3555.4363    2.7366  3.0694 11.1256  0.0000  0.0730   0.0555   0.1788    0.2752   0.0000   439.8070       20.3188      -10.3668       7.84208      -1.98882       2.58420       15.9965       20.3582       19.0418       15.8840       12.0007       8.47929
   7  23 3693.4213    2.3490  4.5928 10.2929  0.0000  0.0854   0.0393   0.2371    0.2704   0.0000   453.7817       31.4288       18.2415      -33.6865       21.2965       8.88903       19.4980       22.6976       21.6665       18.9364       14.6661       10.3082
   7  24 3832.0214    1.8905  6.8078 10.1175  0.0000  0.1143   0.0274   0.3176    0.1643   0.0000   412.6780      -24.0636       33.3124       33.0902       16.0210      -5.96142       25.4023       29.7181       27.2268       25.0467       19.4173       14.1488
   7  25 3970.5859    1.5841  7.6738 10.3667  0.0000  0.1312   0.0237   0.3778    0.1087   0.0000   454.2466      -43.6060       30.0994       44.4440      -17.5324      -23.7320       27.9517       35.4680       31.7843       28.0890       21.9760       16.0962
   7  26 4109.3178    1.3090 10.1668 10.2172  0.0000  0.1591   0.0186   0.4790    0.0814   0.0000   438.1879       23.7599       35.8676       28.9816      -43.3983      -5.47142       34.7744       40.6444       40.4496       33.9270       27.5162       19.5964
   8  10 1946.0371    0.5418  0.5249 10.2077  0.0000  0.0286   0.0247   0.0717    0.0883   0.0000   436.5876      -7.56193       17.0797     -0.476381      -12.1057     -0.732507       6.35627       7.46144       6.49527       6.01166       4.78182       3.83662
   8  11 2086.1399    0.6959  0.5363 10.4056  0.0000  0.0287   0.0297   0.0656    0.0986   0.0000   446.7325      -12.7896       4.35485       3.94708       4.98169      -4.54514       5.22118       6.47512       6.14357       5.48408       4.67667       3.80100
   8  12 2225.0707    0.9603  0.8122 10.5167  0.0049  0.0398   0.0365   0.0838    0.1515   0.0000   442.8635      -9.93619       26.4625      -7.24295       3.53582       4.97197       9.46271       12.1702       12.0681       9.93681       6.85853       4.74426
   8  13 2362.8882    1.2920  0.7558 11.1781  0.0000  0.0335   0.0470   0.0786    0.1502   0.0000   444.7684      -4.29398       1.49589       3.26697      0.618151      -1.76390       6.81361       8.14554       8.05737       7.13437       5.52189       4.05572
   8  14 2499.4385    1.7415  0.9221 11.4016  0.0000  0.0330   0.0590   0.0929    0.1776   0.0000   444.0386      -5.99946       3.52289       8.25888       7.40338      -7.10283       6.86584       7.64789       7.73838       7.08477       5.45707       4.10541
   8  15 2636.1109    2.1373  0.9131 12.0137  0.0000  0.0381   0.0707   0.0879    0.1688   0.0000   432.6878      -8.51594       7.93568       9.13217      -6.72791      0.944256       7.79488       9.11030       8.42145       8.40956       6.45376       4.84916
   8  16 2773.7496    2.6298  0.8928 11.9863  0.0000  0.0367   0.0871   0.0880    0.2220   0.0000   425.7062       9.11442       13.6693       3.48821      0.351093     -0.946338       9.30651       11.9187       11.7975       9.56561       7.31171       4.80625
   8  17 2911.5308    3.2694  0.8734 12.8090  0.0000  0.0319   0.1132   0.0932    0.1693   0.0000   438.7862       9.19954       17.2892      -5.68227       5.23351       4.89029       6.31404       7.36750       6.99024       6.35811       5.11921       4.25999
   8  18 3049.2034    3.5809  1.0860 13.0633  0.0000  0.0417   0.1123   0.0929    0.2070   0.0000   428.4448       20.0635       13.7000       7.54093     -0.295196     -0.595342       8.17099       10.0148       9.35130       9.33493       7.73920       4.78249
   8  19 3186.7234    3.7992  1.0335 13.1547  0.0000  0.0390   0.1235   0.0887    0.2130   0.0000   442.5531       18.3024       26.3194       12.5735    -0.0804467      -1.72700       7.29220       8.91238       8.72510       8.06847       6.36625       4.45328
   8  20 3324.4060    3.4733  1.3870 13.1888  0.0000  0.0446   0.1030   0.1225    0.1618   0.0000   427.9252       24.2437       8.57107       5.85642       1.07059       7.99759       9.50999       10.8109       10.5935       9.93420       7.71036       5.59753
   8  21 3462.3891    2.9981  2.1863 12.1753  0.0000  0.0547   0.0702   0.1439    0.1606   0.0000   448.2334       26.0847      -4.99289       13.6664       2.16764       4.49632       10.9967       12.5915       12.3999       11.2528       9.22927       6.98365
   8  22 3600.8855    2.4573  3.4839 11.6279  0.0000  0.0727   0.0462   0.1970    0.1270   0.0000   446.0829       37.0891       12.4568       49.5855       10.3495       7.48452       14.1162       16.4432       15.8661       14.9637       11.9547       9.18037
   8  23 3739.3873    2.1053  4.9061 10.7392  0.0000  0.0884   0.0333   0.2354    0.1485   0.0000   456.1071       8.62302      -16.4358       44.2500       9.87831      -3.08706       16.6442       19.7295       19.7242       17.3166       14.5656       11.1777
   8  24 3878.3968    1.7424  6.6809 10.4830  0.0003  0.1098   0.0247   0.3067    0.1074   0.0000   444.3709      0.925469       20.0151       17.5346      -3.69681       3.99323       20.6723       25.4396       25.2978       22.2647       18.3102       13.6585
   8  28 4436.9168    0.8263 16.1053 10.1735 -0.0013  0.2730   0.0124   0.7988    0.0524   0.0000   416.6329      -1.80750       70.2753       36.4130       18.5986      -2.96028       50.1288       62.8784       61.1988       55.9079       44.5389       34.4640
   9  10 1984.1891    0.5457  0.4357 10.2325  0.0000  0.0240   0.0256   0.0597    0.0786   0.0000   440.1396      -1.01730       12.1979       4.37336       5.40755      0.830020       4.68720       5.42522       5.45507       5.22479       4.27026       3.29220
   9  11 2125.0869    0.7731  0.6155 10.3210  0.0000  0.0282   0.0293   0.0726    0.1100   0.0000   446.9276      -12.0983       7.04326       13.0932       7.00802      -4.62932       4.38156       5.52143       6.01612       4.97019       4.20540       3.24137
   9  12 2264.5384    1.0357  0.6944 10.8644  0.0000  0.0315   0.0391   0.0776    0.1175   0.0000   436.8931      -11.9614       1.47694      -2.62918      -5.22735       4.07992       7.00304       7.65460       7.32409       6.36306       5.19101       4.13168
   9  13 2402.3099    1.4912  0.8612 11.0329  0.0000  0.0311   0.0499   0.0801    0.1765   0.0000   434.5770      -1.04465       14.2860      -9.58998       1.20089       6.80405       5.43627       6.82089       6.42249       5.71437       5.17427       4.14376
   9  14 2539.5850    2.0077  0.9095 11.4443  0.0000  0.0312   0.0634   0.0760    0.1934   0.0000   446.6182       5.36236       10.2688       6.67092     -0.582522      -1.64360       5.76098       6.95235       6.94364       6.57994       5.02949       4.29646
   9  15 2677.0233    2.2401  0.9833 11.8934  0.0000  0.0341   0.0702   0.0879    0.1759   0.0000   433.3625       5.21354       11.7724       6.24665     -0.831148      -8.10957       5.95922       7.08182       6.62031       7.05631       5.41817       4.14190
   9  16 2815.1800    3.0024  0.6680 12.7747  0.0000  0.0259   0.1147   0.0710    0.1343   0.0000   427.7355       14.5977       16.1322       22.9433       6.03604      -3.42105       4.94874       5.45106       5.19794       5.30969       4.36220       3.43493
   9  17 2953.5521    3.5968  0.8763 12.8066  0.0000  0.0322   0.1140   0.0789    0.1766   0.0000   440.3690       25.6144       9.94997       10.3747       3.27915      -1.90581       5.62339       6.60161       5.69134       5.59876       5.24270       4.56721
   9  18 3091.5546    3.8194  0.9932 13.0056  0.0004  0.0344   0.1191   0.0913    0.1903   0.0000   449.0392       8.65806       18.2123       4.12273      -2.03038       9.02570       6.52807       7.83827       7.79337       7.00052       5.83094       4.28938
   9  19 3229.4788    3.5274  1.0272 13.8141  0.0000  0.0376   0.1190   0.1056    0.1387   0.0000   429.4069       17.6313       2.78403       7.62336      -12.1702      -2.01570       7.15970       8.50452       8.26076       7.85551       6.77754       5.04244
   9  20 3367.7382    3.1565  1.7872 12.9232  0.0000  0.0492   0.0803   0.1312    0.1292   0.0000   443.7608       13.7560      -2.56951      -11.8163      0.818703       2.51931       8.55041       9.95892       10.0205       9.24365       7.97930       6.30070
   9  21 3506.3395    2.7457  2.4295 12.2120  0.0000  0.0575   0.0590   0.1499    0.1180   0.0000   454.4496       13.6610      -13.5834       18.5049      -5.76112       10.0951       10.2467       12.4457       11.8639       11.4352       9.43577       7.49361
   9  22 3645.2196    2.4092  3.4429 11.5709  0.0000  0.0707   0.0447   0.1757    0.1159   0.0000   428.4120       11.5870       4.28758      -2.20714      -2.05514       11.4574       12.5517       14.6396       14.0855       13.9660       11.2970       9.25149
   9  23 3784.1527    1.9372  5.4741 10.9898  0.0000  0.0925   0.0298   0.2424    0.0984   0.0000   459.5679       20.3120       40.9221       21.2882       19.6825       9.83629       16.2657       19.5592       19.5003       18.3204       15.2494       11.9228
   9  24 3923.5298    1.6007  6.7132 10.7419  0.0000  0.1077   0.0229   0.2998    0.0806   0.0000   440.4140       26.6754       20.5313      -8.05150       8.34556      -17.3442       18.0883       22.5308       22.3935       20.9942       17.0791       13.8700
   9  25 4063.0366    1.3702  8.1192 10.4951  0.0000  0.1284   0.0195   0.3502    0.0754   0.0000   431.9397       12.4937      -46.1935       38.0575      0.189723      -19.6027       22.6243       27.8146       27.9127       25.0952       21.4096       16.4963
   9  26 4202.8467    1.1413 11.7143 10.1584  0.0000  0.1681   0.0148   0.4850    0.0647   0.0000   484.9682       46.6133       28.9961       17.1894       15.9394       19.4004       29.2134       36.4449       36.1516       33.4500       27.8370       21.6388
  10   8 1737.8353    0.3134  0.2689 10.0491  0.0000  0.0198   0.0181   0.0490    0.0517   0.0000   437.7669      -4.78295       8.66444       3.08282      -4.00913       4.62182       2.90273       4.07631       4.21189       4.23760       3.33668       2.45493
  10   9 1880.0116    0.4327  0.3021 10.2298  0.0000  0.0240   0.0227   0.0466    0.0602   0.0000   433.9212      -3.61362       4.50858     -0.159665       3.27766     -0.208296       3.02204       4.47572       4.37482       3.50951       3.41353       2.58199
  10  10 2021.4773    0.6240  0.5108 10.1955  0.0000  0.0251   0.0251   0.0572    0.0840   0.0000   439.4075      -6.17209       15.2247      -1.38568       1.24715       1.21310       4.27318       5.17620       5.37492       4.26377       4.10951       3.85642
  10  11 2162.9172    0.9217  0.5071 10.2936  0.0000  0.0232   0.0364   0.0541    0.1147   0.0000   436.2613      -3.67325       8.45163     -0.246377     -0.301863      -2.73736       4.02174       4.72291       5.14824       4.59948       4.04018       3.03641
  10  12 2302.8279    1.1224  0.7176 10.8634  0.0000  0.0279   0.0387   0.0723    0.1312   0.0000   431.7202       7.23130       18.2636      -7.70509       2.89364      -1.77515       4.76389       5.14382       5.28482       5.17390       4.12558       3.77714
  10  13 2440.7986    1.5324  0.8804 11.4056  0.0000  0.0698   0.0481   0.0860    0.1380   0.0000   435.6858       3.31046       28.4391       7.73237      -2.48843      -4.00847       17.6241       21.5941       22.2070       19.5669       15.9387       10.5062
  10  14 2578.6550    1.9110  1.1111 11.5464  0.0000  0.0355   0.0531   0.0893    0.1745   0.0000   432.3631       4.46024       22.1950       2.45676      -3.03280      -3.01313       5.63770       6.79336       6.25608       6.15353       5.58991       4.68315
  10  15 2716.9825    2.5040  0.8329 12.3361  0.0000  0.0285   0.0778   0.0733    0.1403   0.0000   437.9556      -1.31188       5.64096       6.37514      -11.5653      -7.44644       4.77228       5.59842       5.36246       4.95675       4.70161       3.88501
  10  16 2855.7207    3.2925  0.7804 12.5541  0.0000  0.0265   0.1048   0.0700    0.1559   0.0000   437.3726       7.31970       22.6812       4.33579       2.36959      -2.82678       4.16558       5.01612       5.28984       4.69549       4.02194       3.34744
  10  17 2994.4419    3.6394  0.9025 12.7690  0.0000  0.0292   0.1071   0.0760    0.1785   0.0000   442.7841      0.172958       18.2752      -1.85739       7.09788      -2.56089       5.24414       6.95921       6.82476       6.67282       5.31768       4.28295
  10  18 3132.8887    3.9521  0.9999 13.4179 -0.0000  0.0331   0.1167   0.0860    0.1464   0.0000   434.6689      -9.67037       25.7344      -5.66462       1.08259       6.82543       5.24689       6.48554       6.26174       6.10864       4.95326       4.48705
  10  19 3271.4455    3.5807  1.1476 13.2967  0.0000  0.0356   0.1015   0.1006    0.1612   0.0000   445.1256       2.22203       14.9847       6.84758      -1.00246       1.69164       6.11254       6.88720       7.17843       6.59743       5.77957       4.60631
  10  20 3410.0587    3.1722  2.0467 12.5036  0.0000  0.0479   0.0685   0.1306    0.1203   0.0000   438.8719       14.5156       15.5375      -4.05127     -0.287882       4.42272       7.35529       9.15445       9.24592       8.68988       7.31585       6.14185
  10  21 3549.1969    2.6950  3.0035 12.0725  0.0000  0.0611   0.0506   0.1716    0.0942   0.0000   421.2005       1.21150       13.1522      -5.74262      -10.9136     -0.948683       11.0335       13.7925       13.9779       13.2708       11.2046       8.18315
  10  22 3688.4905    2.2029  4.1683 11.3935  0.0000  0.0731   0.0352   0.1921    0.0892   0.0000   453.4411    -0.0516631       11.2381       8.94055      -7.37997      0.775081       12.0445       14.4836       14.6182       13.3976       11.7459       9.94841
  10  23 3827.8987    1.8178  5.6835 11.0595  0.0000  0.0917   0.0258   0.2438    0.0758   0.0000   446.8037       26.0482      -13.4106      -3.50444       33.6907      -7.93866       13.7336       17.5853       17.1690       16.3182       14.2101       11.5914
  10  24 3967.4284    1.5477  7.4281 10.7243  0.0000  0.1109   0.0210   0.3111    0.0716   0.0000   422.8542       17.5319       32.5882     -0.332068       9.43082      -1.30454       16.6211       21.2039       20.6681       19.7311       17.0666       14.2242
  10  25 4107.5800    1.2928  9.7870 10.3279  0.0000  0.1327   0.0159   0.3939    0.0650   0.0000   432.2014       41.2938       7.53536       28.9814       11.4962      -17.3162       20.3676       25.7033       25.6065       24.7899       21.0280       17.1248
  10  26 4247.5546    1.0721 12.0526 10.2255  0.0000  0.1662   0.0136   0.4923    0.0576   0.0000   400.9907      -13.4618       56.8250       10.0398      -25.4775       29.2763       25.6808       31.8231       31.8921       30.1772       26.3764       21.4250
  10  27 4388.6177    0.8568 14.0458 10.2592  0.0000  0.2161   0.0121   0.6345    0.0483   0.0000   448.7930       31.5298       28.3413      -29.9741      -18.8340       5.74649       32.1500       41.1411       40.4129       38.8104       33.2828       27.9872
  10  29 4669.8642    0.5732 18.6213 10.0678  0.0012  0.3473   0.0086   0.9638    0.0383   0.0000   453.2175       28.2937       107.011       37.3557      -3.86452      -4.66414       52.0816       66.0420       66.4871       63.9145       54.3832       45.0104
  11   9 1915.4444    0.5222  0.3915  9.9621  0.0000  0.0209   0.0218   0.0453    0.0704   0.0000   436.2754     -0.659546       13.2087      -1.77711      -3.85837       2.13770       2.98961       3.87935       3.95607       3.55990       3.29688       2.94881
  11  10 2058.0212    0.6856  0.5346 10.2212  0.0000  0.0261   0.0249   0.0533    0.0871   0.0000   436.1751      0.121121       6.37179      -2.31174      -4.41608       2.80799       4.24286       5.60826       5.91311       5.48573       4.64779       3.58827
  11  11 2199.7450    0.9068  0.6823 10.5941  0.0000  0.0256   0.0304   0.0680    0.1136   0.0000   445.7747       1.07063       7.98036       1.28678      -2.78183      0.535599       3.75604       4.38020       4.70180       4.75335       3.85605       3.30075
  11  12 2340.0317    1.2033  0.8753 10.8804  0.0000  0.0301   0.0372   0.0808    0.1404   0.0000   440.1814       3.79882       12.2434      -8.23503       1.26020      -1.40413       4.34874       5.14973       5.05048       4.95627       4.58251       3.79656
  11  13 2478.4715    1.6760  1.0880 11.0826  0.0000  0.0329   0.0458   0.0857    0.2082   0.0000   435.5181       11.6479       8.23660      -12.1354       2.84643       3.77824       4.54371       5.83709       5.82782       5.69793       5.01245       4.16281
  11  14 2616.9181    2.0141  0.8440 12.2098  0.0000  0.0293   0.0618   0.0746    0.1234   0.0000   443.1067     -0.757280       13.6486       3.44267       7.75276      0.199343       4.18070       4.75014       5.23016       5.06833       4.33404       3.69391
  11  15 2756.1222    2.6720  0.8881 12.2748  0.0000  0.0280   0.0767   0.0736    0.1450   0.0000   439.2760      -4.77293       12.6249       1.23056      0.435842      0.711625       4.17835       4.62963       4.71960       4.78765       4.22607       3.53854
  11  16 2895.4297    3.4684  0.7287 12.6726  0.0000  0.0253   0.1057   0.0583    0.1416   0.0000   439.4409       1.61386       21.4314       1.32165      -10.0432     -0.368976       3.64444       4.30134       4.68516       4.54192       3.84514       3.23810
  11  17 3034.5437    3.7617  0.9062 13.2279  0.0000  0.0291   0.1081   0.0735    0.1347   0.0000   442.1316       7.73288       10.0731       3.12553      -3.70475      0.275027       4.34913       4.99232       5.12446       4.98648       4.52696       3.80585
  11  18 3173.4552    3.9329  0.9236 13.4311  0.0000  0.0332   0.1150   0.0773    0.1425   0.0000   430.6061       8.64219       16.3001       9.08272      -6.38208      -1.81602       5.78342       7.15039       6.79242       6.89255       5.82852       4.99651
  11  19 3312.3936    3.4997  1.3714 12.9285  0.0000  0.0395   0.0872   0.0972    0.1458   0.0000   430.4784       14.2728       18.7144     -0.580334      -2.70008      -3.93400       5.86577       7.70688       7.63989       7.27756       6.15909       4.93658
  11  20 3451.5617    2.9509  2.2542 12.2251  0.0000  0.0481   0.0575   0.1265    0.1083   0.0000   436.8361       19.8539       2.63143       9.83410      -7.85274       8.47386       7.35449       8.73651       8.95479       8.31289       7.50897       6.22494
  11  21 3591.0998    2.4765  3.1005 11.8489  0.0000  0.0571   0.0418   0.1600    0.0830   0.0000   449.6662       17.8410      -4.81282       21.0961      -8.65549       8.78730       8.31492       10.1530       9.94886       9.91320       8.52337       7.53614
  11  22 3730.8506    2.0293  4.5268 11.2539  0.0000  0.0741   0.0295   0.1946    0.0747   0.0000   422.2183       14.4262       8.23464      -1.66025       15.2264      -7.47309       10.7497       13.7370       13.9402       13.4244       12.0296       9.61258
  11  23 3870.8107    1.6861  5.8743 11.0777  0.0000  0.0919   0.0237   0.2453    0.0649   0.0000   457.1503       20.6376       22.3018      -21.1574       6.38583       20.7841       13.1618       16.5518       16.5124       16.2650       13.8273       12.2205
  11  24 4010.7850    1.4823  8.2104 10.4908  0.0000  0.1101   0.0179   0.3075    0.0657   0.0000   451.6413       33.7172       43.6431      -65.6399      -18.2999       37.2347       15.6143       19.3546       20.4262       18.7982       16.9356       14.1495
  11  25 4151.4811    1.2325 10.2241 10.2772  0.0000  0.1349   0.0146   0.3827    0.0600   0.0000   471.4224       32.5529       30.4914      -2.92553       13.7685      -9.40505       19.2661       24.1056       24.7159       23.7500       20.9042       17.3435
  11  27 4432.5304    0.8240 14.5236 10.2005  0.0002  0.2190   0.0113   0.6228    0.0455   0.0000   409.5083       36.3549       50.7857      -16.6558       38.8935       1.14720       30.9412       38.2974       39.8255       37.6209       33.4988       28.2929
  11  28 4573.5531    0.7076 18.7168 10.0271  0.0014  0.3000   0.0084   0.7831    0.0390   0.0000   405.5532       43.9913       38.3580       54.1221      -27.8432      -25.8638       39.7459       52.2960       53.0523       51.7171       44.5591       37.2487
  12   6 1509.7139    0.1502  0.0967 10.0927  0.0000  0.0280   0.0152   0.0318    0.0366   0.0000   434.5133      -4.62924       9.83240       4.98328       1.65112      -3.09450       3.26941       3.93400       2.19973       3.45130       3.69732       3.72735
  12   7 1660.2751    0.2443  0.1688 10.0871  0.0000  0.0255   0.0190   0.0434    0.0416   0.0000   436.7305      -4.51477       14.3779       3.37317       1.42071     -0.811022       3.46212       6.01279       4.54940       4.32820       3.42332       2.95406
  12  10 2093.5957    0.7447  0.4989 10.3697  0.0000  0.0222   0.0275   0.0535    0.0795   0.0000   439.3493       5.76568       12.3022     -0.981094     0.0353002      -1.68903       3.57878       4.72237       4.80473       4.51350       4.00681       3.37557
  12  11 2235.8018    1.0408  0.6666 10.6437  0.0000  0.0227   0.0337   0.0634    0.1062   0.0000   435.4993      -2.06704       8.67334       3.14949       4.24572       7.33893       3.06639       3.71977       3.90359       3.78768       3.40659       2.84373
  12  12 2376.3326    1.4142  0.8031 11.1422  0.0000  0.0262   0.0419   0.0665    0.1309   0.0000   432.6111      -7.02325       8.57170       3.43332       2.50777      -2.35682       3.52435       4.35197       4.97624       4.79272       4.05455       3.43308
  12  13 2515.4494    1.7181  0.9093 11.8105  0.0000  0.0304   0.0508   0.0739    0.1300   0.0000   438.2255     -0.139212       12.2112       6.69698      0.467137       2.15989       4.30882       4.65102       4.94590       4.96672       4.38260       3.92741
  12  14 2654.6701    2.2480  0.8167 12.0070  0.0000  0.0260   0.0652   0.0681    0.1494   0.0000   436.2375       2.53133       2.32588       5.61599       4.92080      -1.07059       3.75201       4.36531       4.47047       4.17347       3.83603       3.44336
  12  15 2794.4827    2.8641  0.7613 12.6759  0.0000  0.0250   0.0859   0.0628    0.1267   0.0000   439.9335       3.01972       6.52066      -3.91233      -6.62085      -4.66484       3.58059       4.39472       4.47533       4.41314       3.78072       3.17470
  12  16 2934.3779    3.5508  0.8484 12.6514  0.0000  0.0266   0.0983   0.0644    0.1562   0.0000   439.3172     -0.492237       9.61673       4.04110      -6.75700     -0.143538       3.82160       5.02808       4.95548       4.64011       4.05742       3.65556
  12  17 3073.8545    3.7622  0.8578 13.2660  0.0000  0.0277   0.1048   0.0668    0.1340   0.0000   442.3065      -5.41196       11.0628       10.2949      -1.06229      -1.55523       3.80303       4.80674       4.98645       4.86108       4.31313       3.43388
  12  18 3213.2605    3.8874  1.1739 13.1966  0.0000  0.0334   0.0973   0.0856    0.1627   0.0000   441.9704       6.19393       13.0009     0.0138236     -0.498618      -1.71526       4.48384       5.66609       5.63458       5.50610       5.18381       4.30501
  12  19 3352.6637    3.2972  1.7861 12.7143  0.0000  0.0425   0.0685   0.1091    0.1142   0.0000   437.8021       4.63608       7.66988      0.180056      -5.09063       3.18258       5.42061       6.95338       6.57533       6.97026       5.92819       5.55133
  12  20 3492.4762    2.7716  2.4747 12.2381  0.0000  0.0487   0.0511   0.1397    0.0874   0.0000   423.7086       1.47021       14.1999       1.51611       10.0631      -7.89589       6.50569       7.99592       8.39799       7.94796       7.46032       6.26878
  12  21 3632.4989    2.3367  3.7126 11.6674  0.0000  0.0616   0.0356   0.1680    0.0719   0.0000   435.7070       6.29053       15.7880       7.76770       7.04268       6.11038       8.12580       9.87471       10.3089       9.86001       9.28231       7.89716
  12  22 3772.5934    1.9588  5.3521 11.1054  0.0000  0.0773   0.0258   0.2116    0.0668   0.0000   424.0257       17.6234       4.72235       8.28276      -1.85384       3.56974       10.1869       12.6938       12.9792       12.8527       11.1916       9.84220
  12  23 3913.1158    1.5858  6.6883 10.9045  0.0005  0.0946   0.0201   0.2612    0.0579   0.0000   461.5587       21.9089       5.10690       15.8514      0.132563       12.4783       11.9671       15.1186       15.4904       15.4770       13.4844       11.7746
  12  24 4053.4694    1.3534  8.3592 10.6081  0.0000  0.1114   0.0163   0.3174    0.0558   0.0000   438.5264       28.4089       11.4905     -0.897226       5.50844       9.17419       14.3784       17.9999       18.7289       17.9946       16.2951       14.2217
  12  26 4335.4003    0.9508 12.7147 10.2346  0.0000  0.1750   0.0119   0.4893    0.0487   0.0000   464.5125      -87.5208       7.69668       24.9014       23.9145       12.8157       22.4009       28.0547       29.0852       27.8823       25.6002       22.1266
  13   8 1838.6524    0.4043  0.3284 10.0953  0.0000  0.0388   0.0227   0.0630    0.0546   0.0000   433.4491     -0.978354       11.7989      -5.60210       1.84152       2.17383       4.18419       7.41521       5.95342       7.96646       4.84679       5.00389
  13   9 1983.7953    0.5398  0.4479 10.3448  0.0000  0.0211   0.0204   0.0513    0.0626   0.0000   437.7216       2.34983       12.3233     -0.585478      -1.46597       5.05084       2.63540       3.35799       3.55102       3.41529       3.03457       2.92970
  13  10 2128.4859    0.7914  0.5807 10.2324  0.0000  0.0229   0.0254   0.0515    0.0923   0.0000   441.5820      -1.53463       15.7998       2.18113      -4.44289      -3.82556       2.67426       3.41458       3.30857       3.44513       3.26388       2.78074
  13  11 2271.1372    1.0660  0.7939 10.6652  0.0000  0.0251   0.0308   0.0655    0.1111   0.0000   436.2327       6.24356       3.11502       6.91678      0.901991     -0.392698       3.33644       3.97691       4.16004       3.97552       3.80620       3.51084
  13  12 2411.8279    1.4292  1.0034 11.2551  0.0000  0.0325   0.0377   0.0792    0.1281   0.0000   440.3490       5.27228       5.27761       1.30405      -8.58138       1.10275       4.47905       6.30577       6.27780       6.68386       5.80464       4.78782
  13  13 2551.7402    1.8998  0.8004 11.8234  0.0000  0.0266   0.0539   0.0644    0.1417   0.0000   445.9813       3.90993       21.0316       7.84396      0.334232       1.16225       3.23951       4.00627       4.26759       4.00843       3.78036       3.36235
  13  14 2691.7025    2.4518  0.8904 12.1684  0.0000  0.0266   0.0665   0.0698    0.1621   0.0000   438.4608      -8.07651       12.3579       1.38605      -3.62132     -0.658940       3.36999       4.13290       4.32518       4.52453       3.98075       3.45624
  13  15 2832.1823    3.0164  0.7338 12.7902  0.0000  0.0242   0.0889   0.0619    0.1281   0.0000   436.5540       2.48829       12.9305       7.28453      -3.29404     -0.883139       3.00860       3.87132       4.13961       3.67653       3.39429       3.23334
  13  16 2972.5748    3.5090  0.9647 13.0607  0.0000  0.0288   0.0930   0.0699    0.1457   0.0000   443.0752       13.7802       9.41915     -0.154068      -2.87107       4.33454       3.45207       4.30790       4.26375       4.60279       3.97468       3.52723
  13  17 3112.4946    4.1513  0.9246 12.9518 -0.0003  0.0253   0.1078   0.0688    0.1631   0.0000   440.2339       18.0493       14.1688       7.48867       1.14306      -1.23850       3.26749       3.90208       3.82924       3.99028       3.59050       3.11828
  13  18 3252.3858    3.6775  1.2817 13.1658  0.0084  0.0335   0.0877   0.0936    0.1339   0.0000   437.8037       11.1149       10.2145       3.54026       3.62979     -0.315704       4.10948       5.12885       5.33688       5.14269       4.81519       4.28013
  13  19 3392.4056    3.2343  1.9974 12.5904  0.0000  0.0425   0.0610   0.1100    0.0942   0.0000   436.0584      -1.16338       25.1725       11.5245       8.86581       1.53525       5.09553       6.55789       6.58740       6.90942       6.04012       5.26301
  13  20 3532.6097    2.6928  2.5172 12.1722  0.0000  0.0477   0.0468   0.1294    0.0853   0.0000   432.5590       6.90717       20.4355       5.60851      -7.90584      -7.71047       5.94994       7.53606       7.88848       7.80686       6.98814       6.08627
  13  21 3673.0829    2.2626  3.8066 11.5446  0.0000  0.0600   0.0324   0.1639    0.0685   0.0000   442.9764      -1.39475       9.45862       6.67683     -0.304178       2.59999       7.20110       9.05985       9.62496       9.34081       8.42503       7.61310
  13  22 3813.6836    1.8796  5.3276 11.1392  0.0013  0.0750   0.0240   0.2132    0.0598   0.0000   434.0508      -2.70737       26.9055       14.2890      -9.75291       4.54144       8.97772       11.5099       11.7390       11.5223       10.6612       9.47248
  13  23 3954.3570    1.5381  7.0985 10.9308  0.0000  0.0962   0.0186   0.2659    0.0521   0.0000   467.3547     -0.637915       32.3085      -21.5007       6.37512       14.8990       11.4932       14.7036       15.3816       15.1491       13.6701       11.8890
  13  24 4095.4320    1.2868  9.5460 10.4787  0.0000  0.1177   0.0144   0.3390    0.0528   0.0000   441.5873      -12.8429       44.2246       21.7388      -14.3686       13.4405       13.9499       17.9615       18.9368       18.1869       16.5245       14.6657
  13  27 4519.4624    0.7210 16.0147 10.1688 -0.0011  0.2395   0.0087   0.6538    0.0368   0.0000   432.7944       25.5796       68.7253      -34.1390      -46.4649       25.3756       27.4151       36.0880       36.5116       36.8322       33.0094       28.6526
  14   5 1411.7279    0.1259  0.0970 10.0322  0.0000  0.0344   0.0128   0.0285    0.0339   0.0000   439.5765     -0.324940       11.9862      -1.38634      -3.03540      0.820365       3.31127       2.90810       4.13362       3.58656       3.65627       2.48531
  14   6 1571.5427    0.1802  0.1201 10.0608  0.0000  0.0205   0.0135   0.0299    0.0354   0.0000   437.6078       1.77215       14.4958      -3.87133      -1.01540      0.573380       2.40950       3.90765       3.38831       2.19146       3.16135       3.90995
  14   8 1870.8517    0.4736  0.3535 10.0874  0.0000  0.0175   0.0193   0.0414    0.0555   0.0000   437.7188       3.95769       13.2203     -0.183304      -5.01679     -0.268740       2.04753       2.48706       2.79946       2.68622       2.84607       2.23684
  14   9 2016.9807    0.6224  0.5650 10.0575  0.0000  0.0225   0.0201   0.0546    0.0787   0.0000   438.2157      -1.28875       11.0820      -3.02996     -0.673466     -0.814027       2.36992       2.96499       3.06248       3.16820       2.97383       2.52958
  14  10 2162.5411    0.8388  0.6324 10.4425  0.0000  0.0230   0.0251   0.0538    0.0869   0.0000   439.5011      0.428822       6.19741     -0.617100       6.05001     -0.783295       2.53714       2.94390       3.29902       3.29495       2.93807       2.64255
  14  11 2305.6950    1.1284  0.7956 10.7791  0.0000  0.0258   0.0304   0.0623    0.1100   0.0000   436.7026      0.909034       15.3269      -4.45475      -2.06026       2.94072       2.88732       3.87696       3.82334       3.90540       3.51765       3.06201
  14  12 2446.7250    1.5821  0.8468 11.4218  0.0000  0.0260   0.0438   0.0672    0.1124   0.0000   440.0270       2.49806       15.2981      -2.11978      -5.51417      0.679975       2.85321       3.65050       3.61962       3.78136       3.34899       3.06580
  14  13 2587.3123    2.0694  0.8181 11.7650  0.0000  0.0237   0.0550   0.0610    0.1222   0.0000   436.9737      -1.77586       19.6589       5.57356      -4.06998      0.597475       2.86815       3.67504       3.70470       3.79045       3.46646       3.11427
  14  14 2728.1789    2.5338  0.9472 12.2793  0.0000  0.0276   0.0641   0.0667    0.1458   0.0000   439.7247       14.1395       7.16661      -2.37253       3.75668      -3.88972       3.55966       4.57983       4.95138       5.30660       4.90883       4.50076
  14  15 2869.2627    3.3071  0.8078 12.5154  0.0000  0.0240   0.0888   0.0595    0.1622   0.0000   431.1557       2.46955       12.7048      0.635916      -4.12376       3.10531       2.78732       3.41417       3.48111       3.56999       3.43990       2.94311
  14  16 3010.1654    3.6892  0.8481 13.0687  0.0000  0.0258   0.0963   0.0635    0.1442   0.0000   443.0397       7.70224       9.32547       8.11208     -0.243681     -0.387909       2.79673       3.41710       3.68322       3.80738       3.23676       2.89109
  14  17 3150.5776    3.8861  0.9855 13.4225  0.0000  0.0275   0.0992   0.0744    0.1300   0.0000   439.0817       4.13299       14.3921       5.49009      -1.52815       5.30957       3.09185       4.03916       4.32494       4.13705       3.73262       3.37441
  14  18 3290.8813    3.6059  1.3675 13.1382  0.0000  0.0338   0.0802   0.0906    0.1315   0.0000   435.3633       11.1603       17.0047       3.41212      -13.2869      0.503925       3.94372       5.09258       5.38105       5.37974       4.85398       4.31778
  14  19 3431.5158    3.0201  1.9326 12.6844  0.0000  0.0408   0.0582   0.1094    0.0918   0.0000   444.0381       3.29704       6.21391       6.23712       3.01660      -4.62775       4.57174       5.69051       6.03336       6.18799       5.42439       4.98069
  14  20 3572.1843    2.5471  2.7944 12.1217  0.0000  0.0517   0.0415   0.1297    0.0784   0.0000   448.8782       2.40259       9.29024       20.6914       11.4595      -6.03099       5.86577       6.93519       7.43996       7.54311       6.64580       6.03136
  14  21 3713.0455    2.0902  4.4444 11.4763  0.0000  0.0654   0.0280   0.1772    0.0604   0.0000   448.2408       12.1630      -6.47371       5.83452       3.68251       4.84896       7.36014       9.36416       9.81538       9.62023       8.96927       8.07230
  14  22 3854.1943    1.7400  6.4237 10.9168  0.0000  0.0843   0.0197   0.2241    0.0548   0.0000   454.1129       11.8923       23.2150       11.8906      -2.84414       12.6335       9.07462       12.1135       12.1290       12.4664       11.3924       9.99877
  14  23 3995.3667    1.4725  7.4279 10.7428  0.0000  0.0959   0.0166   0.2599    0.0519   0.0000   439.6782       6.04314      -6.31398      -10.6847       12.0649      -9.67453       10.5279       13.7089       13.9167       14.3787       12.7736       11.5325
  14  24 4136.6094    1.2148 10.7151 10.4881  0.0000  0.1296   0.0132   0.3694    0.0469   0.0000   433.4986       34.9123      -17.9726       11.8855       29.6281      -19.1961       14.1746       17.9200       18.9431       18.7960       17.2351       15.3951
  15   6 1601.0146    0.2201  0.1488  9.9694  0.0000  0.0129   0.0146   0.0336    0.0361   0.0000   437.0729      -2.16979       14.4198      0.911901      0.378011       1.29407       1.37351       1.57404       2.17894       2.00201       1.78691       1.77656
  15   7 1753.7829    0.3196  0.2635 10.0759  0.0000  0.0164   0.0151   0.0371    0.0429   0.0000   434.5069      -2.20977       15.1214       1.92480       1.59385      -2.17386       1.73233       2.18756       2.17725       2.26585       2.31519       2.20405
  15   8 1902.3151    0.5121  0.3885 10.0580  0.0000  0.0185   0.0195   0.0440    0.0572   0.0000   432.7394      -2.42151       13.9067      -2.35106      -4.35098      -2.43425       2.27172       2.97863       2.97065       2.90022       2.68319       2.19603
  15   9 2049.6397    0.7214  0.4755 10.1861 -0.0008  0.0192   0.0239   0.0435    0.0742   0.0000   435.4490      -4.53543       11.6788       5.10977      0.214001     -0.367922       2.12065       2.44782       2.51793       2.78718       2.35694       2.32959
  15  10 2195.8096    0.8848  0.7060 10.5668  0.0000  0.0218   0.0249   0.0597    0.0867   0.0000   438.5332      -4.04054       9.97210       4.70273      -1.19318       1.04486       2.42045       2.84364       3.02124       3.09794       2.74516       2.60289
  15  11 2339.5036    1.2152  0.7888 11.0925 -0.0005  0.0237   0.0327   0.0634    0.0961   0.0000   433.5221       6.20766       14.3476      -4.68364      -2.19083       4.27541       2.62484       3.28232       3.65919       3.70567       3.54606       2.92118
  15  12 2481.0093    1.7315  0.8786 11.5977  0.0000  0.0256   0.0449   0.0682    0.1154   0.0000   433.0283       4.95149       14.4349       10.3966      -2.69104     -0.121879       2.65067       3.30165       3.38877       3.66492       3.11805       2.90945
  15  13 2622.3567    2.0351  1.0623 12.0186 -0.0021  0.0289   0.0485   0.0740    0.1184   0.0000   441.5114       7.77288       10.5809      -1.25660      -1.53811      -2.77438       3.05506       3.94550       4.26295       4.11217       3.86482       3.43938
  15  14 2764.1362    2.8351  0.7449 12.5059  0.0000  0.0216   0.0754   0.0560    0.1144   0.0000   437.0641       8.54539       10.6370     -0.928388      -1.81110       3.68602       2.40791       3.08662       3.26724       3.20823       2.86525       2.51285
  15  15 2905.7909    3.4573  0.7509 12.9501  0.0000  0.0218   0.0930   0.0573    0.1228   0.0000   438.6378       4.60216       9.86754     -0.835350      0.619038       4.52324       2.52087       2.98128       3.07270       3.11734       3.05574       2.65463
  15  16 3047.1231    3.8672  0.8787 13.3451  0.0000  0.0249   0.0995   0.0647    0.1304   0.0000   437.7807      0.377160       12.6309    -0.0618522       4.01226       2.41679       2.85737       3.71641       3.86394       3.97451       3.48895       3.15240
  15  17 3188.0722    3.8488  1.1851 13.1994  0.0000  0.0305   0.0892   0.0804    0.1613   0.0000   433.5030       3.14817       11.9475      0.201920      -3.77973      -1.89491       3.57873       4.64290       4.86423       4.74239       4.41303       3.94105
  15  18 3328.8590    3.4860  1.5716 12.9240  0.0000  0.0353   0.0717   0.0925    0.1241   0.0000   430.5484       18.2046       11.6524       5.47414      0.377199       1.50069       3.91102       4.83546       4.94864       5.09615       4.93101       4.43567
  15  19 3470.0257    2.8905  2.1899 12.5941  0.0000  0.0450   0.0520   0.1106    0.0889   0.0000   439.7170       6.73518       12.4959      -4.95478      -4.67845      0.112207       4.60445       6.00319       6.20510       6.46897       5.75092       5.13077
  15  20 3611.1934    2.4293  3.2443 11.9939  0.0000  0.0531   0.0364   0.1435    0.0673   0.0000   442.8961       7.10876       11.5205       19.7233       1.20008      -1.64522       5.49459       6.90057       7.25822       7.32983       6.74697       6.23724
  15  21 3752.5491    2.0442  5.0937 11.1431  0.0000  0.0670   0.0242   0.1824    0.0616   0.0000   453.2885       13.5297       17.6381       5.44759       9.58487       8.05008       7.12459       9.15830       9.54506       9.59057       8.98627       8.15353
  15  22 3894.1190    1.6907  6.7502 10.8750  0.0000  0.0846   0.0184   0.2221    0.0528   0.0000   444.1325       2.07589       28.2222       8.79503      -20.7580      -9.49145       8.87845       11.0327       11.4753       11.8224       11.0384       9.78856
  15  23 4035.7689    1.3885  8.5647 10.6951  0.0000  0.1033   0.0150   0.2851    0.0464   0.0000   441.7398       17.5671      -11.4353      -11.8538       3.65656     -0.782780       10.9438       13.7506       14.7850       14.8794       14.1098       12.4910
  15  24 4177.4132    1.1618 11.2184 10.4377  0.0000  0.1318   0.0119   0.3655    0.0430   0.0000   434.1232       35.3612       27.2833       27.9066      -12.0549      -22.3716       13.6681       17.4049       18.4211       19.1100       17.5211       15.2721
  15  25 4319.0861    0.9720 14.2172 10.3381  0.0006  0.1746   0.0100   0.4932    0.0396   0.0000   434.7044       15.6540      -12.0248       20.4953       4.94703      -8.16422       17.5806       22.6332       24.0871       24.4502       22.5257       20.3704
  15  26 4461.8497    0.7890 16.1194 10.2345  0.0004  0.2185   0.0083   0.5935    0.0345   0.0000   410.8814       6.72548       35.4417      -20.8554       7.87122     -0.384913       22.1579       28.3811       30.7798       30.9828       28.6143       25.4589
  15  27 4603.5309    0.6383 17.6286 10.1540  0.0010  0.2657   0.0071   0.7000    0.0303   0.0000   486.5370      -26.2727       21.7655       70.5061     -0.766263      -40.4367       26.0257       34.0831       36.5698       36.8887       33.8880       29.9873
  16   5 1467.2790    0.1433  0.0530 10.0679  0.0000  0.0140   0.0174   0.0170    0.0308   0.0000   439.1982      0.385753       14.2888     -0.893824      -5.84724      -3.09225       1.67837       1.65136       1.66164       2.48894       1.65818       2.36491
  16   7 1783.2198    0.3437  0.3770 10.0096  0.0000  0.0181   0.0137   0.0484    0.0471   0.0000   435.2749       2.09337       10.1573       2.07077      -1.43743       1.37607       1.75624       2.37337       2.39968       2.67409       2.25912       1.96151
  16   8 1933.1418    0.5277  0.4367 10.1711  0.0000  0.0175   0.0189   0.0472    0.0566   0.0000   437.5319     -0.924371       12.8496       2.66114      -3.59115     -0.145719       1.85723       2.38719       2.53063       2.66968       2.61463       2.48040
  16   9 2081.6279    0.7002  0.5561 10.2801  0.0000  0.0213   0.0210   0.0474    0.0750   0.0000   439.0965       4.93761       14.3448       1.93135      -2.44158      0.107008       2.13743       2.56789       2.78883       3.01705       2.41787       2.25117
  16  10 2228.4129    1.0091  0.7184 10.6549  0.0000  0.0223   0.0270   0.0536    0.0998   0.0000   436.3547      -1.40407       12.2187     -0.844479      -4.82648     -0.811689       2.26630       2.92356       3.16844       3.07089       2.94977       2.62728
  16  11 2372.5175    1.2976  0.9524 11.2422  0.0000  0.0267   0.0312   0.0669    0.0983   0.0000   441.3409      -2.20712       8.99915      -1.90997     -0.122308      -3.10991       2.57983       3.17648       3.59995       3.66717       3.30135       3.09921
  16  12 2514.8204    1.7798  0.9686 11.4171  0.0000  0.0246   0.0415   0.0687    0.1214   0.0000   436.9400       2.80445       11.0698      0.464492      -2.68490       4.04329       2.60757       3.16502       3.64595       3.62175       3.22151       2.91645
  16  13 2656.9580    2.2637  0.8714 12.1388  0.0000  0.0246   0.0550   0.0603    0.1112   0.0000   442.0739       4.42064       9.56342       3.71748      -6.64767      -4.22492       2.37563       3.05893       3.12391       3.24474       3.00709       2.75338
  16  14 2799.5414    3.0114  0.8135 12.5710  0.0000  0.0224   0.0750   0.0569    0.1119   0.0000   440.4484     -0.826701       14.6669       1.07904       2.68359      -4.35907       2.50881       3.19533       3.24901       3.28504       3.17888       2.81453
  16  15 2941.8299    3.6349  0.8610 12.7443  0.0000  0.0222   0.0881   0.0592    0.1410   0.0000   436.0015       1.65086       10.0934       6.47064      0.170858       2.98399       2.31903       2.89636       2.87729       3.10032       2.77274       2.59843
  16  16 3083.4889    4.0648  0.8538 13.2023  0.0000  0.0225   0.1035   0.0628    0.1387   0.0000   438.0368       4.81575       8.12897     -0.581852      -2.48890      -6.30052       2.27013       2.99530       3.24111       3.22076       2.90368       2.66899
  16  17 3224.9499    3.8988  1.2280 13.0545 -0.0008  0.0289   0.0859   0.0793    0.1662   0.0000   440.8350       8.36859       12.2022       4.25994      -5.43590       1.13739       2.86617       3.73102       3.93970       4.13923       3.93280       3.48771
  16  18 3366.3856    3.3903  1.7930 12.7526  0.0000  0.0369   0.0643   0.0964    0.1254   0.0000   441.4420       6.21265       11.9685       9.97615      -4.89699       4.95228       3.64565       4.64387       5.16315       4.86361       4.88946       4.43043
  16  19 3507.9749    2.8682  2.5410 12.3216  0.0000  0.0450   0.0475   0.1174    0.0900   0.0000   434.4951       12.8179       17.5865       7.95695      -8.06183       1.22165       4.53929       5.54279       5.90365       6.30623       5.87105       5.25786
  16  20 3649.8327    2.2888  3.7843 11.7280  0.0000  0.0572   0.0312   0.1501    0.0693   0.0000   437.3417       2.00126      -2.67484       4.14315       4.12475      -7.68082       5.75610       7.26896       7.50045       7.61734       7.42070       6.77711
  16  21 3791.6151    1.9234  5.2495 11.1646  0.0000  0.0693   0.0225   0.1848    0.0599   0.0000   439.7419       6.29327       6.14613     0.0432438     -0.902254       8.90654       6.91554       8.83972       9.63989       9.65642       9.19620       8.08914
  16  22 3933.5516    1.6051  6.9986 10.8865  0.0000  0.0857   0.0172   0.2307    0.0495   0.0000   436.1999      -6.59717       3.51703       14.7611       5.29306      -10.6767       8.47056       10.4807       11.6066       11.6126       11.0543       9.99137
  16  23 4075.7338    1.3059  8.8721 10.6352 -0.0008  0.1053   0.0135   0.2894    0.0445   0.0000   443.4295       8.52556       6.42673      -16.5830       28.4490      -5.23287       10.5027       13.4262       14.3741       14.4904       13.6744       12.5308
  16  24 4217.7987    1.1024 11.2132 10.4942  0.0000  0.1349   0.0114   0.3724    0.0406   0.0000   428.2305       3.71573       48.8803       37.8458       6.05301       9.77991       12.8311       16.5611       18.0138       17.6024       16.9083       15.2961
  16  25 4359.9657    0.9208 14.5036 10.3057  0.0000  0.1787   0.0090   0.4942    0.0370   0.0000   413.0918       15.8242       17.0479      -25.3062       53.4298       6.77274       16.8392       22.2544       23.2394       23.7684       22.0668       20.2480
  16  26 4502.1785    0.7218 16.4709 10.2697 -0.0006  0.2247   0.0076   0.6115    0.0318   0.0000   432.6683      -22.2407       31.9205       5.66744       27.8142      -10.2951       21.6468       27.5447       29.5526       29.9586       28.4877       25.6567
  17   5 1493.4871    0.1458  0.1239 10.0498  0.0000  0.0320   0.0153   0.0448    0.0317   0.0000   436.1764      -2.88135       14.3184      0.206882      -7.04714      -5.33819       6.01211       9.86218       14.8589       13.3108       9.75162       6.85964
  17   6 1657.0547    0.2617  0.2529 10.0238  0.0000  0.0170   0.0123   0.0373    0.0376   0.0000   441.4098      -1.22961       15.3048      -1.86585      0.190418     -0.254932       1.45451       2.13848       2.13966       2.11235       2.11448       1.95434
  17   7 1811.9652    0.3827  0.3655 10.0362  0.0000  0.0171   0.0145   0.0428    0.0452   0.0000   435.9321      -3.97015       18.8634      -1.25893      -2.40720      0.516528       1.73919       2.07374       2.44533       2.34238       2.43001       2.08462
  17   8 1963.2781    0.5604  0.5279 10.1186  0.0000  0.0196   0.0174   0.0463    0.0623   0.0000   440.0047      0.960599       15.3883      -1.70152      -4.31527      -3.38208       1.92062       2.28313       2.36867       2.46643       2.43702       2.33691
  17   9 2112.9699    0.7797  0.6050 10.4953  0.0000  0.0196   0.0223   0.0503    0.0718   0.0000   437.7098     -0.727835       13.6898       1.88268      -2.31683      -3.72450       1.92532       2.35158       2.52265       2.45498       2.41429       2.28529
  17  10 2260.3337    1.0594  0.8140 10.6080  0.0000  0.0241   0.0261   0.0578    0.1029   0.0000   436.9578      -4.05430       11.9437      0.329869      -5.93536      -1.15636       2.25427       2.97552       3.00387       3.15980       2.84287       2.74637
  17  11 2405.0130    1.4064  0.9737 11.2954  0.0000  0.0251   0.0327   0.0667    0.1018   0.0000   438.9484      0.255172       16.1788       3.78435     -0.772237       1.92431       2.50877       3.18670       3.47830       3.39261       3.20483       2.91869
  17  12 2548.0820    1.8697  1.0229 11.7817  0.0000  0.0263   0.0417   0.0675    0.1095   0.0000   436.9887      -4.10474       10.6651      -1.20251       2.11968      -2.71999       2.42219       3.26198       3.35409       3.35912       3.28109       2.91580
  17  13 2691.0941    2.5191  0.9014 12.0305  0.0000  0.0236   0.0569   0.0579    0.1302   0.0000   440.5955      -2.95300       11.3881       4.68920      0.920936       5.00132       2.32770       2.81849       2.98373       3.16675       3.01259       2.76328
  17  14 2834.3600    3.2026  0.7924 12.7379  0.0000  0.0208   0.0785   0.0573    0.1066   0.0000   437.5098      0.725326       17.0480     -0.917237    -0.0679340     0.0168165       2.02246       2.52251       2.82938       2.88144       2.62755       2.43909
  17  15 2977.2686    3.7602  0.8028 13.2269  0.0000  0.0218   0.0913   0.0545    0.1041   0.0000   442.3904       3.57249       12.7557      0.276081       3.92500      -8.08111       2.22916       2.81366       3.08501       3.04923       2.90134       2.77713
  17  16 3119.3854    4.0435  0.9604 13.0596  0.0000  0.0291   0.0913   0.0598    0.1435   0.0000   436.5545       1.58322       8.73409       1.76245      -3.27854      -2.30531       3.74135       4.99992       5.37589       5.05264       4.25758       3.33782
  17  17 3261.4284    3.8177  1.3127 13.2060  0.0000  0.0297   0.0799   0.0807    0.1388   0.0000   439.2916       1.25009       6.52722       5.52360       1.73447      -3.26287       2.91200       3.77031       4.01085       4.18273       4.06101       3.65875
  17  18 3403.4462    3.1136  1.7936 12.8770  0.0000  0.0362   0.0595   0.1015    0.1019   0.0000   434.1733       3.54041       16.8236       5.16910       6.67306      -8.16278       3.39827       4.41455       4.54855       4.70280       4.35219       4.01846
  17  19 3545.4939    2.7311  3.1373 11.8774  0.0000  0.0480   0.0387   0.1308    0.0872   0.0000   437.3817       10.5274       7.34734      -2.81463      -2.41804     0.0132199       4.44619       5.71612       5.94684       6.12945       5.99826       5.27996
  17  20 3687.8497    2.2870  4.1592 11.3915  0.0000  0.0582   0.0284   0.1516    0.0742   0.0000   450.7474       16.6624       2.17335       1.37439       15.4542      -11.6977       5.31687       7.07619       7.40064       7.56723       7.27539       6.61321
  17  21 3830.0710    1.8318  5.4547 11.1836  0.0000  0.0706   0.0215   0.1888    0.0551   0.0000   447.1395       19.7338       11.8060       1.90494       9.28439       2.96904       6.71202       8.47713       8.89049       9.02846       8.59057       8.17448
  17  22 3972.2989    1.5220  8.0977 10.6493  0.0000  0.0900   0.0147   0.2496    0.0467   0.0000   426.5783     -0.334137       10.3131       12.0651       16.0257      -10.7336       8.32621       10.4787       11.4241       11.6102       10.9863       10.3091
  17  23 4114.7582    1.2815  9.9749 10.5680  0.0000  0.1089   0.0123   0.3123    0.0398   0.0000   429.7702       24.1616      -4.14669       23.8870       6.48045       11.2691       10.2959       12.7768       13.7526       13.7090       13.4520       12.0058
  17  25 4400.0317    0.8703 14.7824 10.2774  0.0000  0.1797   0.0084   0.4997    0.0345   0.0000   456.7945      -17.5346       64.4928      -28.4266       4.92749      -6.30541       16.4984       20.9955       23.0179       23.3352       22.0662       19.9206
  17  26 4542.5867    0.6992 17.5464 10.1926  0.0000  0.2369   0.0069   0.6272    0.0295   0.0000   451.0515       9.96414       54.7976      -52.4224       1.86269      -7.37460       20.6680       27.0017       29.4702       29.5108       28.0734       25.7655
  18   4 1341.4909    0.0904  0.0615 10.0781  0.0000  0.0182   0.0127   0.0278    0.0287   0.0000   439.7842       1.34764       20.1876      -1.64129      -2.52485       3.09386       1.63691       1.95608       2.00027       2.49328       1.98932       1.95919
  18   5 1518.7428    0.1526  0.1259 10.0412  0.0000  0.0148   0.0118   0.0351    0.0308   0.0000   438.1487     -0.267148       18.2897      -2.49471      -4.33338      0.408947       1.08633       1.45476       2.17333       1.88161       1.95825       2.43422
  18   6 1683.6407    0.2758  0.2318 10.0295  0.0000  0.0164   0.0128   0.0314    0.0373   0.0000   437.3211      0.949086       13.7513       1.89884     -0.882490       2.36570       1.42550       1.75748       1.93722       1.92915       1.87497       1.61600
  18   8 1992.8365    0.6025  0.5205 10.1074  0.0000  0.0186   0.0179   0.0450    0.0645   0.0000   436.5429     -0.381955       14.3844      0.979062      -4.13976      -1.37491       1.67527       2.12069       2.35833       2.42004       2.36776       2.10626
  18   9 2143.7016    0.7971  0.6648 10.4922  0.0000  0.0212   0.0210   0.0498    0.0744   0.0000   439.5339     0.0516665       12.0584     -0.508387      -3.64573       1.39133       1.86768       2.47385       2.64839       2.68170       2.57936       2.33118
  18  10 2291.6252    1.1216  0.7794 10.7845  0.0000  0.0215   0.0279   0.0576    0.0976   0.0000   435.7380       2.69498       7.29625       1.48237      -3.84427      -3.03619       2.01652       2.46984       2.54588       2.79001       2.81142       2.43568
  18  11 2436.8169    1.5763  1.0435 10.8721  0.0000  0.0248   0.0328   0.0639    0.1477   0.0000   437.5007       7.22322       5.50348      0.665563      -1.28493      -1.55400       2.25160       2.82575       3.01565       3.07958       2.81798       2.80225
  18  12 2580.8262    1.9953  0.9901 11.7177  0.0000  0.0242   0.0439   0.0620    0.1133   0.0000   437.9085       7.54189       13.2112      -1.64209      -1.44630       1.82296       2.14999       2.81643       2.88927       3.06834       2.84891       2.82027
  18  13 2724.7601    2.5687  0.9143 12.6003  0.0000  0.0240   0.0590   0.0603    0.1001   0.0000   436.3635       3.12189       15.7199       1.39035     -0.442140      -3.74159       2.14996       2.47867       2.82145       3.10000       2.68578       2.65013
  18  14 2868.6969    3.2788  0.8379 12.8879  0.0000  0.0219   0.0758   0.0555    0.1006   0.0000   439.9933       1.83395       19.5410     -0.287202      -2.43722       5.91865       1.99995       2.58789       2.88254       2.91408       2.75948       2.46177
  18  15 3012.1271    3.9218  0.8125 13.1687  0.0000  0.0207   0.0923   0.0533    0.1050   0.0000   439.5191       7.96114       12.6076       5.36018      0.448973       3.72883       1.95963       2.40605       2.52243       2.68190       2.51381       2.33507
  18  16 3154.8008    3.8532  1.0302 13.5391  0.0000  0.0246   0.0867   0.0683    0.1038   0.0000   438.9722       5.60495       17.6806       1.89780      -2.61030      -1.48532       2.28507       2.84308       3.06725       3.34843       2.95705       2.71019
  18  17 3297.3838    3.5399  1.4463 13.0813  0.0000  0.0306   0.0687   0.0815    0.1097   0.0000   433.9507       1.38374       15.7664       7.62569      -6.19558      -4.01356       2.82289       3.63660       3.84921       3.85261       3.87334       3.54450
  18  18 3440.0573    3.0123  2.2081 12.5242  0.0000  0.0390   0.0493   0.1064    0.0914   0.0000   434.7012       6.65505       18.1068       10.9023      -3.36412      -2.85827       3.55389       4.46680       4.63297       4.87951       4.78120       4.52260
  18  19 3582.5894    2.5294  3.4266 11.7030  0.0000  0.0491   0.0340   0.1321    0.0832   0.0000   439.1852       4.89395       11.8631       12.8132     -0.206287      -5.78304       4.47239       5.52553       5.95676       6.05736       5.85304       5.48815
  18  20 3725.3492    2.1732  4.6883 11.1177  0.0000  0.0582   0.0244   0.1589    0.0700   0.0000   440.1370    -0.0977931       20.6873       6.99689      -9.21669      -4.41859       5.20868       6.69037       6.95367       7.23165       7.03659       6.54397
  18  21 3868.1963    1.7568  6.5707 10.9040  0.0000  0.0763   0.0179   0.2050    0.0510   0.0000   435.9263       1.27980       19.2067       20.6260      -14.4437       6.96730       6.90167       8.96980       9.37768       9.72240       9.29367       8.68819
  18  22 4010.9460    1.4334  8.0881 10.6282  0.0000  0.0905   0.0136   0.2474    0.0445   0.0000   422.0003      -1.08973       22.4085       22.9390       12.8274       15.1406       7.92093       10.2473       11.0506       11.2560       10.8647       10.1430
  18  23 4153.7083    1.1663  9.9732 10.5412  0.0000  0.1101   0.0111   0.3250    0.0376   0.0000   444.2640       22.0978       27.3303      -10.1343      -26.3999      -5.20784       9.53678       12.4792       13.3335       13.4235       13.1784       12.0447
  18  24 4296.8785    1.0059 12.9388 10.3727  0.0000  0.1477   0.0094   0.4046    0.0362   0.0000   421.3917      -4.55700       17.9919      -3.77451      0.778511       10.3586       12.6995       16.3633       17.5167       17.8666       17.3201       16.2058
  18  25 4439.7369    0.8172 15.6415 10.3058  0.0000  0.1896   0.0077   0.5245    0.0313   0.0000   461.0703     -0.479479       38.7771       12.2865      0.696409      -1.19351       16.0529       20.6888       22.8230       22.8817       21.9405       20.1315
  18  26 4582.7475    0.6523 17.4516 10.1803  0.0000  0.2399   0.0065   0.6296    0.0276   0.0000   425.7610       25.9206       26.8937       37.4217       13.0013      -38.9267       20.3852       26.3911       28.7100       29.0021       28.0009       25.5229
  19   6 1709.3426    0.2977  0.2419 10.0095  0.0000  0.0157   0.0129   0.0300    0.0371   0.0000   438.2466     -0.218458       15.4623      -1.61872      0.414165       1.08740       1.41087       1.51836       1.72778       1.93333       1.69696       1.49098
  19   7 1867.2830    0.4313  0.3797 10.1753  0.0000  0.0182   0.0148   0.0372    0.0457   0.0000   436.6510      -1.43313       15.3481      0.472978      -3.54660      0.145624       1.37138       1.80488       2.04736       2.01912       2.07189       1.80041
  19   8 2021.7400    0.6406  0.4494 10.3457  0.0000  0.0162   0.0201   0.0419    0.0595   0.0000   438.0484     -0.584894       17.2857      -5.35607       1.47037      -2.62715       1.40775       1.86099       1.93427       1.99651       1.92469       1.70564
  19   9 2173.7635    0.8439  0.7406 10.5426  0.0000  0.0218   0.0209   0.0529    0.0787   0.0000   437.8944      -2.30355       14.7010       4.00883      -1.19979      -1.86369       1.87310       2.42617       2.68868       2.69941       2.44973       2.18412
  19  10 2322.3086    1.2842  0.8452 10.7354  0.0000  0.0204   0.0292   0.0563    0.1000   0.0000   440.2592     -0.851834       15.8206       1.88100      -4.42061     -0.508061       1.79490       2.25018       2.43583       2.53764       2.45980       2.15071
  19  11 2468.1267    1.6695  0.9362 11.6739  0.0000  0.0236   0.0372   0.0645    0.0973   0.0000   439.2588       6.44140       9.04628      0.798262    -0.0314582       3.17599       2.15426       2.70989       2.76799       2.80397       2.74716       2.59072
  19  12 2613.0347    2.1214  0.9422 12.0286  0.0000  0.0229   0.0468   0.0605    0.1080   0.0000   441.8533       2.62835       12.8684     0.0385764       3.74861     -0.136249       1.92961       2.52597       2.62965       2.82970       2.67357       2.45783
  19  13 2757.9944    2.7547  0.8506 12.3961  0.0000  0.0214   0.0607   0.0522    0.1047   0.0000   438.4258       2.17455       14.3800       1.24855      0.738266       1.50651       1.85511       2.32576       2.47376       2.56948       2.52543       2.34284
  19  14 2902.5570    3.3574  0.7885 13.1713  0.0000  0.0204   0.0788   0.0526    0.0872   0.0000   436.3264       7.50467       8.97389       5.71282       1.60637       4.15690       1.87660       2.46946       2.71302       2.88389       2.70715       2.58253
  19  15 3046.5953    3.9384  0.9114 13.2150 -0.0012  0.0226   0.0865   0.0593    0.1004   0.0000   439.2442       5.11130       12.2986       2.02672      -1.97454      0.224665       2.24487       2.93286       3.19486       3.24131       3.25862       2.92072
  19  16 3189.8766    3.7724  1.2144 13.3609  0.0000  0.0263   0.0770   0.0776    0.1128   0.0000   434.1538       8.18937       8.93553       3.03084      -5.47374       2.00506       2.30627       2.96343       3.22134       3.37647       3.17119       3.04706
  19  17 3332.9899    3.5156  1.5447 12.9186  0.0000  0.0309   0.0615   0.0811    0.0976   0.0000   441.2287       5.56182       13.2346       4.65212      0.340122      -1.98819       2.57728       3.40529       3.68510       3.88838       3.76979       3.38044
  19  18 3476.0856    2.9504  2.4990 12.2956  0.0000  0.0405   0.0432   0.1069    0.0838   0.0000   438.5084       14.8022       21.6159       5.30281       4.17925       5.03133       3.51796       4.45748       4.63974       4.93725       4.75155       4.39048
  19  19 3619.3707    2.4349  3.5595 11.7029  0.0000  0.0498   0.0311   0.1327    0.0743   0.0000   445.6352       1.64326       11.2000       15.7133      -6.51266       2.10978       4.32550       5.42966       5.86978       6.10595       5.87729       5.45535
  19  20 3762.4943    2.0148  5.1866 11.1264  0.0000  0.0623   0.0214   0.1717    0.0592   0.0000   442.8436       14.6154       12.9954       3.31545      -10.9173       5.68769       5.15381       6.76666       7.09086       7.42072       7.33947       6.67856
  19  21 3905.7138    1.6834  7.1147 10.7669  0.0000  0.0767   0.0156   0.2122    0.0475   0.0000   440.3063       13.1884       17.6707      -1.71216       5.84001      -9.38794       6.56629       8.21479       8.94636       9.36248       9.05839       8.40876
  19  22 4049.0497    1.4110  9.5909 10.4703  0.0000  0.0961   0.0120   0.2755    0.0414   0.0000   436.3778      -14.9136       26.4346      -6.52449       5.45693       2.26547       8.04913       10.3496       10.9863       11.6126       11.0809       10.3159
  19  23 4192.2964    1.1567 11.9300 10.4435  0.0000  0.1239   0.0100   0.3548    0.0364   0.0000   417.4838       8.02269       50.1430       8.37047      -28.8307      -22.1683       10.3227       13.1457       14.2485       14.7768       14.4022       13.2688
  19  25 4479.0004    0.7542 15.7625 10.3244  0.0018  0.1994   0.0073   0.5326    0.0293   0.0000   435.9835     -0.717629       25.2217      -10.1522     0.0964756      -10.4749       16.1735       21.0018       23.3096       23.4270       22.8966       20.9627
  20   5 1566.5265    0.1754  0.1935 10.0442  0.0000  0.0136   0.0100   0.0400    0.0314   0.0000   438.4900      0.275116       17.9056      -2.18741      -3.73727      -1.80880       1.23597       1.64956       1.76538       1.76541       1.63718       1.48550
  20   6 1734.1793    0.3141  0.3160 10.0343  0.0000  0.0156   0.0122   0.0367    0.0380   0.0000   438.7356     0.0854207       19.4067     -0.138850      -2.40631      0.386948       1.27165       1.63457       1.75320       1.79481       1.74143       1.63758
  20   7 1893.9121    0.4809  0.4173 10.1273  0.0000  0.0167   0.0152   0.0402    0.0490   0.0000   436.9569      -2.77301       14.6401       1.26283      -4.20681      -2.21738       1.54429       2.07477       2.09691       2.20971       2.11624       1.77915
  20   8 2050.0381    0.6608  0.5825 10.2998  0.0000  0.0205   0.0177   0.0456    0.0624   0.0000   436.3360       1.34245       18.2009       3.91162      -3.62646     -0.679603       2.01660       2.57390       2.84067       2.75507       2.74556       2.53107
  20   9 2203.0734    0.9651  0.8057 10.5424  0.0000  0.0221   0.0222   0.0522    0.0889   0.0000   438.9518     -0.285256       15.7099     0.0978743      -3.13057      -4.75749       1.95370       2.51617       2.64948       2.67948       2.59086       2.51983
  20  10 2352.3752    1.2883  0.9250 11.0221  0.0000  0.0220   0.0278   0.0584    0.0921   0.0000   436.3258       2.22752       18.3481     -0.713556      0.995428     -0.670722       1.87390       2.30126       2.57326       2.71319       2.69590       2.59917
  20  11 2498.9906    1.8165  0.8498 11.5270  0.0002  0.0212   0.0410   0.0533    0.1055   0.0000   440.2788      -2.67687       19.3449     -0.119352      -2.09844     -0.578753       1.77178       2.40941       2.35084       2.63936       2.50362       2.43062
  20  12 2644.8637    2.3260  0.9633 12.2002  0.0000  0.0233   0.0495   0.0599    0.1030   0.0000   437.8650       4.42363       12.9894       3.53894      -1.12967       2.46552       2.03547       2.66860       2.93529       3.05193       2.95298       2.65213
  20  13 2790.7157    2.8470  0.8313 12.7167  0.0000  0.0202   0.0643   0.0549    0.0931   0.0000   438.6306       4.82217       14.5036      -1.85041      -4.27966       3.34162       1.58362       2.06664       2.25514       2.32027       2.36337       2.21084
  20  14 2935.9527    3.5603  0.8893 12.8010  0.0000  0.0205   0.0769   0.0551    0.1071   0.0000   440.1637       3.93544       14.7562      -1.25337      -3.08735       2.22255       1.65919       1.99406       2.05778       2.22945       2.18242       2.03772
  20  15 3080.4751    4.0687  0.9378 13.0217  0.0000  0.0215   0.0841   0.0556    0.1257   0.0000   438.6250       7.25052       17.2619      -1.07559      -2.40582      -2.87084       1.73807       2.22833       2.28971       2.46791       2.33679       2.16423
  20  16 3224.3881    3.9404  1.2528 13.1823  0.0000  0.0260   0.0747   0.0719    0.1145   0.0000   436.6561       8.71484       12.7483       5.91895      -5.61276      -2.49558       2.13805       2.59199       2.92927       3.07086       2.96736       2.73116
  20  17 3368.0518    3.2787  1.8266 12.7230  0.0000  0.0335   0.0517   0.0861    0.0808   0.0000   437.9439       8.87444       14.9027       3.56900       2.75960       1.22300       2.66361       3.40932       3.59169       3.80045       3.69318       3.49872
  20  18 3511.9218    2.7261  2.7329 12.2141  0.0000  0.0429   0.0368   0.1114    0.0684   0.0000   442.9715       10.5794       22.3814       3.77936      -2.28776       2.77925       3.32679       4.47025       4.66442       5.02033       5.02746       4.63333
  20  19 3655.6319    2.3026  3.8227 11.7152  0.0000  0.0513   0.0281   0.1409    0.0619   0.0000   444.7149       13.6945       26.4230       4.73524      0.868201       3.47593       4.06453       5.25756       5.63638       5.86951       5.84446       5.36212
  20  20 3799.3355    1.9583  5.9747 10.9032  0.0000  0.0657   0.0186   0.1823    0.0544   0.0000   437.0406       14.4251       12.3393       4.01911       12.3387       2.01920       5.17008       6.73744       7.30209       7.48749       7.47459       6.86004
  20  21 3943.0922    1.5857  7.5834 10.7070  0.0000  0.0799   0.0142   0.2207    0.0436   0.0000   441.1668       16.5450      0.533558       7.10503       5.08395      -5.07991       6.34769       8.17274       8.98769       9.16327       8.84586       8.42894
  20  22 4086.7314    1.3090  9.8827 10.5067  0.0000  0.1015   0.0111   0.2823    0.0383   0.0000   437.9857       16.9804       15.1690       28.6556      -2.42450       3.90746       8.02385       10.4072       11.2348       11.7194       11.2358       10.6690
  20  23 4230.3668    1.1073 11.3067 10.4106  0.0000  0.1213   0.0095   0.3314    0.0355   0.0000   454.5234      0.398459    -0.0162714       1.41745      -18.9913      -10.6510       9.22711       12.3179       13.2641       13.5517       13.2735       12.3129
  20  24 4374.1105    0.8730 13.7645 10.4170 -0.0005  0.1604   0.0080   0.4505    0.0305   0.0000   436.8371       8.76147       46.6933      -13.7888       4.68163       3.08751       12.2006       15.8110       17.1788       17.4223       16.9713       15.9977
  20  25 4518.0559    0.7363 17.1586 10.2857  0.0013  0.2080   0.0066   0.5628    0.0268   0.0000   438.8150       2.91970       23.6387      -1.62343      -17.4412       3.62686       15.9371       20.5505       22.7183       23.1692       22.4151       21.0746
  21   4 1408.0762    0.1347  0.1013 10.0852  0.0000  0.0151   0.0109   0.0279    0.0277   0.0000   439.9618      -1.40330       17.5783     -0.161704      -1.78944      0.828124       1.17781       1.15697       1.93248       1.95321       1.89101       1.91525
  21   6 1758.2144    0.3423  0.3687 10.0600  0.0000  0.0178   0.0120   0.0393    0.0403   0.0000   436.6968      -3.91615       21.7705     -0.232073      -3.55418     -0.514741       1.20775       1.70678       1.81163       1.75936       1.90769       1.57889
  21   7 1919.8354    0.5329  0.4262 10.0969  0.0000  0.0162   0.0160   0.0367    0.0525   0.0000   439.2040      -2.13732       17.5968      0.354335     -0.726622       1.89741       1.19835       1.53045       1.62392       1.71798       1.89023       1.62907
  21   8 2077.7041    0.7302  0.6772 10.3336  0.0000  0.0196   0.0177   0.0468    0.0665   0.0000   438.9465       2.37769       17.1353       1.25558      -2.23605      0.638062       1.56698       2.07814       2.24961       2.45908       2.48813       2.27466
  21   9 2231.8987    1.0342  0.7293 10.6883  0.0000  0.0199   0.0243   0.0489    0.0846   0.0000   440.7223      -3.08588       13.8002       3.34500      -2.43074      -2.04139       1.52459       1.96470       2.03386       2.23857       2.16867       2.09296
  21  10 2381.8998    1.3805  0.8489 11.3378  0.0000  0.0204   0.0307   0.0559    0.0853   0.0000   439.0497       2.03128       13.4311      0.572432       3.49054     -0.566612       1.66422       2.01785       2.23596       2.35642       2.36882       2.12664
  21  11 2529.3259    1.8363  0.8535 11.8498  0.0000  0.0207   0.0404   0.0555    0.0894   0.0000   438.3347      -2.06263       16.2896      -2.31941      0.886007       2.46226       1.58497       2.00999       2.07862       2.30959       2.21175       2.08693
  21  12 2676.1988    2.3626  0.9638 12.4628  0.0000  0.0232   0.0493   0.0572    0.0919   0.0000   440.9604       3.81700       13.0045       4.14011      -1.76206      -1.34961       1.84293       2.26602       2.49037       2.55142       2.46933       2.41104
  21  13 2822.9840    3.0994  0.8064 12.7665  0.0000  0.0201   0.0688   0.0503    0.0933   0.0000   438.2454       3.21007       12.6505       2.05731      -1.78369       3.53614       1.58658       2.15079       2.34447       2.40647       2.35269       2.16262
  21  14 2968.9306    3.7389  0.8543 13.4461  0.0000  0.0198   0.0829   0.0551    0.0811   0.0000   441.4785       6.69122       15.0809       1.38545     -0.141735      -1.20081       1.54627       1.97331       2.13937       2.22111       2.10695       2.09361
  21  15 3113.9798    3.9991  0.9589 13.4201  0.0000  0.0219   0.0837   0.0586    0.1026   0.0000   435.5833       8.52469       11.6780       7.40560     -0.933257      -2.27350       1.77686       2.38426       2.46577       2.65720       2.57344       2.35016
  21  16 3258.5326    3.7555  1.3359 13.2552  0.0000  0.0281   0.0677   0.0701    0.0982   0.0000   436.7640       10.7054       14.4060       1.69233       3.61545      0.417428       2.18361       2.89962       3.19770       3.24723       3.24337       3.11927
  21  17 3402.9059    3.0977  2.0316 12.7836  0.0000  0.0343   0.0475   0.0954    0.0669   0.0000   438.7071      0.837444       16.6296      -6.67683      -1.74252       2.34675       2.67076       3.43441       3.59428       3.82394       3.75110       3.67731
  21  18 3547.2120    2.5979  2.9255 12.2198  0.0000  0.0430   0.0336   0.1171    0.0576   0.0000   435.9205      -4.74584       14.7829       6.16659      -3.22994       2.09751       3.18723       4.15892       4.42249       4.68635       4.45797       4.21919
  21  19 3691.5953    2.1684  4.3181 11.5547 -0.0018  0.0530   0.0237   0.1478    0.0522   0.0000   440.8223       3.80243       17.9409      0.334244       1.51566       14.5642       4.04609       5.26142       5.68573       6.08301       5.85771       5.57253
  21  20 3835.7186    1.8211  6.1244 11.0133  0.0000  0.0689   0.0173   0.1788    0.0470   0.0000   431.2727      -4.11769       18.4484      0.552777      -3.47474       10.2749       5.17912       6.81933       7.34664       7.76319       7.51138       7.10414
  21  21 3979.7504    1.5117  7.9198 10.7550  0.0010  0.0830   0.0134   0.2302    0.0400   0.0000   426.8034       13.4249     -0.706156       24.2339      -4.28959     -0.268443       6.17783       8.16858       8.94109       9.18160       9.05311       8.58507
  21  23 4268.3097    1.0345 12.7905 10.4436  0.0000  0.1358   0.0086   0.3765    0.0322   0.0000   433.6234       32.3909       6.68843       6.17434       12.3511       4.55865       10.1299       12.9517       14.3025       14.8278       14.3939       13.7755
  21  25 4556.7281    0.6688 17.1592 10.2784 -0.0003  0.2165   0.0062   0.5915    0.0256   0.0000   452.2559       25.6781       50.1606       31.8087       18.3047       13.7142       15.7604       20.6176       22.5765       23.4311       22.8920       21.5368
  22   4 1429.1277    0.1179  0.1302 10.0595  0.0000  0.0192   0.0093   0.0321    0.0275   0.0000   440.9043      -1.18625       21.7869      0.650852      -3.43482      -1.19252       1.63322       1.76464       1.89409       2.15454       1.62274       1.85893
  22   5 1611.3237    0.2364  0.1410 10.0856  0.0000  0.0112   0.0129   0.0237    0.0297   0.0000   438.0490      -2.54066       19.8151      0.328769      -2.37075      -1.08777       1.02426       1.14893       1.30848       1.33987       1.18566       1.07323
  22   6 1781.5487    0.3603  0.3271 10.1131  0.0000  0.0143   0.0129   0.0364    0.0382   0.0000   440.0317     -0.959926       17.8122     -0.982590      -3.86392     -0.655726       1.08845       1.40462       1.43265       1.54088       1.47933       1.47351
  22   7 1945.0236    0.5478  0.4552 10.1740  0.0000  0.0158   0.0156   0.0364    0.0509   0.0000   438.6459      -2.21292       15.6356     -0.929383     -0.375996     0.0326287       1.18807       1.53622       1.71116       1.62566       1.69543       1.61034
  22   8 2104.7109    0.7747  0.6602 10.4263  0.0000  0.0192   0.0184   0.0442    0.0673   0.0000   438.3647     -0.897246       18.8415      -1.16188      -2.42634      0.571657       1.33835       1.84249       1.83700       1.98339       2.01012       1.86527
  22   9 2259.9871    1.0538  0.8250 10.8709  0.0000  0.0206   0.0232   0.0549    0.0788   0.0000   438.2223       2.50059       14.6708       2.69011      -5.91065      -5.17810       1.40332       1.80559       2.07267       2.13112       2.01905       2.01681
  22  10 2410.8303    1.4646  0.9739 11.3675  0.0000  0.0225   0.0300   0.0583    0.0945   0.0000   436.6818      -5.27753       10.6798      -1.87820      -4.05240       1.11909       1.70597       2.22865       2.42279       2.55199       2.59345       2.33245
  22  11 2559.1726    2.0069  0.9799 11.8049  0.0000  0.0214   0.0404   0.0576    0.0981   0.0000   436.9918       4.39536       16.3487       1.67302      -5.80416      -2.61572       1.51258       2.03775       2.06798       2.33355       2.30956       2.07883
  22  12 2707.1189    2.5473  0.9544 12.2776  0.0000  0.0215   0.0515   0.0541    0.1071   0.0000   438.7806     -0.605588       13.4064       5.10088      -2.47874       1.45206       1.55821       2.06260       2.14370       2.31441       2.22373       2.13470
  22  13 2854.7716    3.3048  0.8286 12.8816  0.0000  0.0192   0.0698   0.0504    0.0934   0.0000   439.6885       6.78106       12.3521       2.50476      -3.57236      0.831899       1.48176       1.89908       2.00771       2.19973       2.26244       2.08096
  22  14 3001.3828    3.8587  0.8501 13.3852  0.0000  0.0201   0.0819   0.0515    0.0923   0.0000   442.3986       5.46256       13.3086       1.61197       2.99568     -0.277233       1.38051       1.95327       2.00879       2.22499       2.05952       2.00323
  22  15 3147.0487    4.0735  1.0575 13.4316  0.0000  0.0224   0.0801   0.0604    0.1011   0.0000   437.1977       2.41582       16.9196       3.93593      -1.94639      -3.83050       1.67555       2.11129       2.38142       2.43591       2.28683       2.40288
  22  16 3292.2263    3.5821  1.4473 13.2322  0.0000  0.0273   0.0612   0.0772    0.0815   0.0000   440.1733       8.72170       15.6153       3.69971      -4.43382      -2.88036       2.01440       2.61571       2.73707       2.92728       2.89144       2.92600
  22  17 3437.2523    3.0693  2.1732 12.5829  0.0000  0.0350   0.0426   0.0904    0.0662   0.0000   443.5956       5.64102       11.3415       9.10465      -4.14999      -1.82561       2.54611       3.31113       3.55822       3.76683       3.61565       3.44981
  22  18 3582.1756    2.5326  3.1799 12.1050  0.0000  0.0431   0.0306   0.1203    0.0525   0.0000   446.7534       9.36882       12.7258       6.08908      -4.32801      0.109277       3.12062       3.98320       4.28129       4.47462       4.46310       4.24822
  22  19 3726.9740    2.0576  4.6182 11.5449  0.0000  0.0556   0.0217   0.1514    0.0471   0.0000   437.2195       5.74420       15.4388       12.6054       9.17803       12.5187       4.06976       5.39001       5.71522       5.97631       5.83509       5.54080
  22  20 3871.7255    1.7771  6.6041 10.9525  0.0000  0.0693   0.0157   0.1857    0.0434   0.0000   438.4980     -0.151098      0.367146       9.43980      -1.19980      -4.67553       4.97544       6.58345       7.13911       7.22237       7.22197       6.99411
  22  21 4016.2452    1.4475  8.3119 10.7846  0.0000  0.0841   0.0125   0.2391    0.0363   0.0000   434.2391       23.5977       1.74786       29.5007       1.47099       10.3568       6.04538       7.92623       8.57828       9.00290       8.94869       8.58591
  22  22 4160.9776    1.1757 11.2690 10.5717  0.0000  0.1137   0.0096   0.3208    0.0329   0.0000   437.9061       22.6810       36.8536       6.42924       6.53411       2.53961       8.16336       10.7253       11.5450       12.3009       12.0792       11.4366
  22  23 4305.8692    1.0062 13.0777 10.4174  0.0000  0.1358   0.0080   0.3787    0.0311   0.0000   469.9391      -13.1798       5.68784       15.4405      -13.3314      -12.1550       9.55228       12.4219       13.8552       14.1053       13.7282       13.0723
  23   3 1252.2771    0.0723  0.0487 10.1832  0.0000  0.0267   0.0099   0.0295    0.0251   0.0000   437.5876       2.42212       20.0295       5.24786      -5.07685      -1.20600       1.91801       1.87150       1.59244       2.07018       1.35734       2.53492
  23   4 1449.7032    0.1537  0.0845 10.0256  0.0000  0.0132   0.0116   0.0187    0.0267   0.0000   439.6884      0.432938       20.6384      0.523057      -3.66809      0.186091       1.38347       1.73884       1.77344       1.48376       1.14912       1.47356
  23   5 1632.7798    0.2438  0.1699 10.0537  0.0000  0.0106   0.0115   0.0233    0.0298   0.0000   440.4241      -1.35661       18.1293     -0.132935      -4.47986     0.0531547      0.736300      0.916194       1.03017       1.24379      0.999449       1.04621
  23   6 1804.1675    0.3736  0.4348 10.0662  0.0000  0.0178   0.0116   0.0412    0.0414   0.0000   440.0338      0.845953       18.4677       1.91011     -0.172291      0.769288       1.30654       1.65225       1.82875       1.90358       1.86098       1.85157
  23   7 1969.6069    0.5554  0.5168 10.3039  0.0000  0.0188   0.0151   0.0411    0.0520   0.0000   438.3072     -0.695646       22.8232     -0.257817      -2.71545       1.61751       1.14044       1.55138       1.70882       1.74425       1.65181       1.56475
  23   8 2131.0734    0.8240  0.7010 10.3744  0.0000  0.0186   0.0185   0.0452    0.0681   0.0000   440.0447       1.45915       16.0592      0.524730      -4.35218      -1.07891       1.23576       1.62837       1.77692       1.94227       1.75646       1.73769
  23   9 2287.4658    1.1747  0.7856 10.9634  0.0000  0.0189   0.0257   0.0511    0.0782   0.0000   437.3213     -0.561096       17.9559       4.31413      -3.34180      -1.83575       1.32653       1.66798       1.85689       1.91903       1.87274       1.85345
  23  10 2439.2229    1.6098  0.9430 11.4573  0.0000  0.0215   0.0325   0.0534    0.0987   0.0000   439.4848       2.30644       18.6354     -0.603621      0.810216      0.559985       1.52501       1.92973       2.09715       2.28440       2.09390       2.07362
  23  11 2588.6845    2.1405  0.8860 12.0668  0.0000  0.0202   0.0432   0.0512    0.0855   0.0000   436.8705     -0.421053       17.5593      -2.14270      -2.42629      -1.17823       1.39188       1.77823       1.93766       2.00685       2.05125       1.95407
  23  12 2737.6346    2.7287  0.8841 12.3078 -0.0008  0.0200   0.0537   0.0486    0.1018   0.0000   441.5082     -0.497878       18.7210       3.86157      0.500504      0.967403       1.39177       1.78221       1.91142       2.10947       1.96384       1.87121
  23  13 2886.0807    3.4119  0.7880 12.9086  0.0000  0.0185   0.0728   0.0480    0.0942   0.0000   439.0399      0.310113       13.4545       2.71322      0.596442       3.34403       1.40014       1.85233       2.03790       2.09236       2.02169       1.90066
  23  14 3033.4583    4.0205  0.9158 13.2350  0.0000  0.0201   0.0801   0.0537    0.1027   0.0000   438.8778       5.57820       16.7203       2.63322       1.39686      -3.48603       1.44711       1.90135       1.97886       2.10172       2.12306       1.98678
  23  15 3179.7178    3.8498  1.0969 13.6146  0.0000  0.0234   0.0741   0.0636    0.0897   0.0000   440.7119       1.50783       16.4357      -1.86483      -2.70279     -0.348740       1.61077       2.12540       2.28689       2.36034       2.32393       2.25891
  23  16 3325.5853    3.3941  1.6781 12.9548  0.0000  0.0300   0.0529   0.0774    0.0771   0.0000   437.6836       3.31052       11.8977       1.69226     -0.960030      -6.67922       2.04984       2.66760       2.96657       3.06235       2.93658       2.89968
  23  17 3471.3124    2.8940  2.3127 12.6355  0.0000  0.0362   0.0395   0.0965    0.0584   0.0000   433.8732       6.09910       9.91330       7.13157       3.67708      -4.04090       2.53189       3.24925       3.50667       3.76246       3.68631       3.49237
  23  18 3616.6379    2.3922  3.3191 11.9396  0.0000  0.0437   0.0274   0.1176    0.0493   0.0000   444.8353       16.5229       16.5491       9.45424      -1.08114      -4.15571       3.03237       3.94229       4.20220       4.50430       4.49607       4.29261
  23  19 3762.0837    2.0193  4.9897 11.4010  0.0000  0.0563   0.0197   0.1551    0.0439   0.0000   445.1904       3.33341       20.8295      -7.24776      0.698515      -1.20775       3.88953       5.08217       5.46847       5.78274       5.78694       5.44197
  23  20 3907.2607    1.6594  7.1141 10.8888  0.0000  0.0708   0.0141   0.2005    0.0391   0.0000   435.7879       21.9167       19.1879     -0.345711      -6.41301      -3.26850       4.91398       6.30170       6.89945       7.29778       7.24926       6.88088
  23  21 4052.6098    1.3893  8.9095 10.6791  0.0000  0.0877   0.0113   0.2416    0.0351   0.0000   428.7590       5.43849       4.32826       3.42499      -10.9857       6.55784       6.11293       7.92774       8.75606       9.13377       9.03965       8.51846
  23  22 4197.4593    1.1514 12.3947 10.4903  0.0000  0.1227   0.0086   0.3442    0.0318   0.0000   442.0522       15.4964       4.30737      -9.75320       1.58101       4.13190       8.20336       10.6233       11.6971       12.3045       11.8734       11.3090
  23  23 4342.8599    0.9591 14.0623 10.3695  0.0004  0.1449   0.0072   0.4024    0.0294   0.0000   451.4796       27.6131       33.4224       43.2608       7.09761      -18.9179       9.76666       12.7857       14.1442       14.6622       14.4006       13.8878
  24   4 1469.7792    0.1735  0.0746 10.0476  0.0000  0.0128   0.0127   0.0152    0.0259   0.0000   439.7883      0.259725       21.7689      0.209367      -1.83927       1.03030      0.747071       1.09789       1.42695       1.59272       1.35547       1.52829
  24   5 1653.6736    0.2619  0.2412 10.0344  0.0000  0.0124   0.0107   0.0318    0.0315   0.0000   439.6404      -1.82082       19.0480       1.15218      -1.50417      -1.32740      0.848808       1.02743       1.24763       1.38275       1.36632       1.27664
  24   6 1826.3177    0.4169  0.4025 10.0558  0.0000  0.0146   0.0126   0.0374    0.0409   0.0000   440.6967     -0.807771       19.1061      0.213115      -3.48913     -0.877324      0.921877       1.19603       1.32608       1.45554       1.37805       1.35093
  24   7 1993.5449    0.6072  0.5384 10.3235  0.0000  0.0170   0.0158   0.0415    0.0522   0.0000   440.3643       1.68419       15.5291      -1.42245     -0.644703       1.06451       1.04783       1.39516       1.43245       1.63081       1.47986       1.51253
  24   8 2156.7504    0.8938  0.7777 10.3889  0.0000  0.0187   0.0190   0.0493    0.0729   0.0000   438.8233     -0.515101       17.7694       1.33769      -1.03116      -1.12857       1.20632       1.64536       1.81380       1.87148       1.91476       1.79316
  24   9 2314.3073    1.2493  0.8596 10.9385  0.0000  0.0196   0.0248   0.0502    0.0814   0.0000   438.8962       2.00892       16.7576      -1.01948      -3.84906      0.454819       1.28593       1.72348       1.83559       1.97430       1.89903       1.89633
  24  10 2467.0236    1.6989  0.9350 11.6137  0.0000  0.0207   0.0334   0.0538    0.0882   0.0000   437.1510      0.698334       18.2104       4.24856      -2.88041      -1.58650       1.40706       1.84969       1.91695       2.16661       2.15935       2.08008
  24  11 2617.6365    2.1733  1.0039 12.2173  0.0000  0.0212   0.0425   0.0601    0.0879   0.0000   439.2254       3.16466       18.1227      -2.48296      0.736617       2.60076       1.42884       1.92211       1.96401       2.18346       2.13979       2.07255
  24  12 2767.7023    2.8030  0.9888 12.6612  0.0000  0.0212   0.0541   0.0560    0.0883   0.0000   436.8943       1.53664       12.9297      -3.87615      -3.51340     -0.644163       1.42107       1.90087       1.95396       2.11419       2.12279       1.97866
  24  13 2916.9408    3.4769  0.8888 13.0934  0.0000  0.0190   0.0699   0.0520    0.0909   0.0000   439.0969       3.25925       13.0447      -1.37594      -4.22173       1.74422       1.28789       1.64137       1.73481       1.91942       1.84426       1.75130
  24  14 3065.0459    4.2446  0.8591 13.0843  0.0000  0.0189   0.0827   0.0469    0.1065   0.0000   440.6596       5.22113       14.2627       1.50339     -0.823559     -0.529192       1.26711       1.71801       1.74821       1.85128       1.83069       1.81142
  24  15 3212.0189    3.9206  1.1587 13.4244  0.0001  0.0234   0.0728   0.0628    0.1059   0.0000   438.4592       4.22090       14.1160       3.29505       2.20034     -0.595390       1.63567       2.16002       2.22730       2.50299       2.40010       2.33215
  24  16 3358.5311    3.3974  1.7032 12.9846  0.0000  0.0293   0.0511   0.0779    0.0709   0.0000   437.4327       6.29570       15.4118       1.17539       2.47736      -2.33536       1.88399       2.48439       2.63729       2.83071       2.74783       2.68813
  24  17 3504.8757    2.8137  2.7509 12.3099  0.0000  0.0376   0.0340   0.1017    0.0524   0.0000   434.3856       7.13755       11.1467       7.41719      0.518227      -6.34285       2.58804       3.38855       3.70045       3.88264       3.82659       3.73509
  24  18 3651.0245    2.3468  4.1061 11.5315  0.0000  0.0474   0.0229   0.1273    0.0457   0.0000   436.9712       10.9289       10.1135     -0.400270       4.56862      -8.43944       3.14458       4.23812       4.42879       4.71047       4.68497       4.50697
  24  19 3796.9632    1.9116  5.6329 11.2151  0.0000  0.0597   0.0171   0.1602    0.0404   0.0000   427.1239       11.5255       16.4432       2.72399      -1.61906       22.7128       4.03497       5.29797       5.76929       5.91982       6.01793       5.84855
  24  20 3942.5069    1.5853  7.7575 10.8203  0.0000  0.0744   0.0126   0.2080    0.0354   0.0000   443.0693       13.2639       7.38802       3.27094       3.11447      -3.93206       4.91664       6.49490       6.98861       7.49872       7.34665       7.26632
  24  21 4088.1203    1.3077 10.1718 10.6130  0.0000  0.0984   0.0101   0.2706    0.0330   0.0000   438.1323       13.6211       27.4871       6.59993      -6.90873       14.7198       6.48514       8.52134       9.34173       9.68961       9.79706       9.39083
  24  22 4233.7949    1.1275 12.3215 10.4512  0.0008  0.1196   0.0082   0.3337    0.0307   0.0000   451.7911      -4.31246       6.96649       23.3630      -1.20662      -14.9721       7.84808       10.2582       11.2909       11.6597       11.6404       11.1916
  24  23 4379.2226    0.8875 14.2807 10.3696  0.0000  0.1508   0.0067   0.4153    0.0274   0.0000   426.7334       17.7731       1.61828     -0.721461       1.85360      -23.6417       9.87011       12.6904       14.2537       14.8888       14.7346       13.9761
  25   3 1289.3943    0.0903  0.0784 10.0970  0.0000  0.0177   0.0097   0.0283    0.0247   0.0000   438.6671      -2.58604       19.5531      -1.47407      -5.20999       3.16781       1.23221       1.39156       1.71343       1.59294       2.32809       2.21401
  25   4 1489.4486    0.1742  0.1199 10.1121  0.0000  0.0104   0.0108   0.0234    0.0262   0.0000   439.4847   -0.00157280       19.0367      -1.26041      -2.83406     0.0226742      0.684697      0.860492      0.925121       1.01384      0.900796       1.00745
  25   5 1674.0738    0.2903  0.2634 10.0502  0.0000  0.0124   0.0109   0.0322    0.0321   0.0000   439.7255     -0.901691       20.4315      -2.44687      -1.78133     -0.502787      0.863069       1.12106       1.14077       1.16642       1.07551       1.07484
  25   6 1847.8714    0.4313  0.4136 10.1057  0.0000  0.0147   0.0126   0.0369    0.0412   0.0000   440.7192      -3.56403       17.4455       2.94537      -2.80422      -1.23636      0.936601       1.18895       1.30450       1.33129       1.41084       1.35044
  25   7 2016.9195    0.6376  0.5929 10.3074  0.0000  0.0168   0.0155   0.0432    0.0560   0.0000   440.7009      0.165616       18.5850     -0.388421      -3.46823       1.09708       1.05307       1.36506       1.55783       1.65187       1.58926       1.51279
  25   8 2181.7403    0.8975  0.7557 10.6955  0.0000  0.0194   0.0193   0.0467    0.0687   0.0000   439.4000       1.79463       16.4588      -1.95407     -0.565579       1.20374       1.16578       1.57431       1.72440       1.87257       1.81070       1.83498
  25   9 2340.4978    1.3178  0.8566 11.2418  0.0000  0.0197   0.0264   0.0513    0.0754   0.0000   439.6273     -0.274072       15.6831       1.89202     -0.796934      0.575330       1.25156       1.65882       1.82991       1.96654       1.97971       1.83536
  25  10 2494.3681    1.7799  0.9527 11.7094  0.0000  0.0201   0.0338   0.0547    0.0866   0.0000   438.9490       2.07015       14.2136       2.67481      -3.16208      0.586935       1.32204       1.64136       1.82422       1.89361       1.89229       1.86579
  25  11 2646.2389    2.3831  0.9333 12.1098  0.0000  0.0198   0.0448   0.0504    0.0959   0.0000   439.7279       1.45845       14.6616       1.56438      -2.55776       3.19288       1.24647       1.66390       1.84968       1.88193       1.90336       1.76879
  25  12 2797.3596    2.9063  0.9536 12.6432  0.0000  0.0200   0.0552   0.0526    0.0914   0.0000   437.7145      -1.31458       18.2643       2.53497      0.525788      0.573302       1.33836       1.78812       1.93180       2.09059       2.08347       2.02851
  25  13 2947.4062    3.6762  0.8270 13.0580  0.0000  0.0178   0.0722   0.0465    0.0908   0.0000   438.3279       4.02033       18.7277       1.21424      -4.25489      -1.41329       1.15321       1.46783       1.62280       1.75735       1.70816       1.64296
  25  14 3096.2397    3.9428  0.9519 13.5246  0.0000  0.0200   0.0764   0.0555    0.0877   0.0000   439.4340       5.82046       13.6342       2.27810      -1.10884       2.46354       1.35477       1.65860       1.78709       2.01746       1.87000       1.87799
  25  15 3243.9398    3.8029  1.3017 13.4694  0.0000  0.0257   0.0659   0.0660    0.0886   0.0000   439.2868       3.66772       14.8625       2.69893       1.60980       7.55592       1.62843       2.17816       2.36361       2.43216       2.56761       2.50327
  25  16 3391.0709    3.2430  1.8445 12.9188  0.0000  0.0306   0.0467   0.0799    0.0661   0.0000   439.0187       2.63400       11.3409       7.09206      -1.58230       1.16489       1.87351       2.49351       2.67824       2.97023       2.83314       2.67312
  25  17 3538.1214    2.6798  2.8307 12.2471  0.0000  0.0384   0.0312   0.1003    0.0494   0.0000   438.9344       2.27915       12.9738       12.3209       3.19221       4.05199       2.42257       3.28535       3.43398       3.79249       3.73776       3.73441
  25  18 3684.8915    2.1573  4.0908 11.7558  0.0000  0.0493   0.0217   0.1327    0.0413   0.0000   442.6704       3.67269       18.8893     -0.146728      -6.31710      -4.75339       3.05112       4.25039       4.40973       4.84436       4.76689       4.52878
  25  19 3831.1966    1.7896  6.2786 11.1486  0.0000  0.0628   0.0149   0.1736    0.0357   0.0000   432.5788       6.43212       9.33453       8.23822      -2.61902      -3.31970       3.95777       5.22832       5.73510       6.05040       6.09029       5.82363
  25  20 3977.5836    1.5254  8.1177 10.7613  0.0000  0.0761   0.0117   0.2128    0.0347   0.0000   429.3415       8.84237       8.32051      0.705509       8.29768      -15.4258       4.87494       6.35649       7.01150       7.30118       7.36318       7.09591
  25  21 4123.7980    1.2613 11.0562 10.5682  0.0000  0.1038   0.0091   0.2888    0.0315   0.0000   448.1549       1.04686       11.0285       20.6263      -1.91745       2.35450       6.50824       8.55820       9.36635       9.76622       9.71067       9.43517
  25  22 4269.7634    1.0509 13.4504 10.4856  0.0016  0.1304   0.0074   0.3690    0.0284   0.0000   439.2633       9.37379       13.7996       18.1444      -27.5164      -18.4025       8.15996       10.7551       11.7097       12.5655       12.6245       12.0995
  25  23 4415.9190    0.8483 15.2108 10.3941  0.0000  0.1581   0.0063   0.4396    0.0254   0.0000   438.5237      -14.4712       39.0209       21.5692       12.6004      -42.6652       9.67134       12.8858       14.1299       14.9696       14.8330       14.1621
  26   3 1307.4575    0.0899  0.0853 10.0846  0.0000  0.0254   0.0085   0.0257    0.0241   0.0000   440.5405       3.06089       21.1983     -0.241076       3.07222       2.41946       1.29514       1.38069       2.36427       1.42911       1.77761       1.65923
  26   4 1508.7132    0.1691  0.1392 10.0171  0.0000  0.0114   0.0097   0.0259    0.0259   0.0000   440.7639      0.515524       20.4112      -1.29513      -2.19538     0.0875206      0.746702      0.888237       1.17768       1.25480       1.12738      0.995043
  26   5 1694.0273    0.3030  0.2427 10.0521  0.0000  0.0129   0.0112   0.0260    0.0311   0.0000   440.0991      -1.16115       19.2676       1.85814      -3.43322      -1.27180      0.948055       1.11679       1.28805       1.28356       1.43108       1.29647
  26   6 1869.0345    0.4768  0.3802 10.1089  0.0000  0.0136   0.0140   0.0323    0.0417   0.0000   438.9248      -1.47715       19.5328      0.630971      -1.48184      -3.43956      0.837349      0.996142       1.11865       1.26780       1.29135       1.28934
  26   7 2039.7111    0.7154  0.6079 10.1840  0.0000  0.0167   0.0163   0.0407    0.0605   0.0000   439.6784       1.11738       18.7038     -0.504781      -3.19693       3.01485      0.941706       1.28563       1.41168       1.47068       1.56487       1.44829
  26   8 2206.0237    1.0033  0.7615 10.6385  0.0000  0.0175   0.0208   0.0466    0.0702   0.0000   440.7665     -0.535037       15.9381       6.26892      -2.35485     -0.177691       1.08398       1.36714       1.41850       1.64759       1.55453       1.47959
  26   9 2366.0429    1.3481  1.0065 11.1724  0.0000  0.0209   0.0250   0.0547    0.0828   0.0000   440.2550      -1.59598       13.6469       3.59889       2.73968     -0.649103       1.34870       1.72754       1.88886       2.04983       1.93813       1.92819
  26  10 2521.1631    1.8564  1.0746 11.7768  0.0000  0.0218   0.0335   0.0573    0.0911   0.0000   441.3351      -1.60167       14.4043       1.30055    -0.0426933      0.341615       1.41339       1.90400       2.03932       2.26683       2.23240       2.13204
  26  11 2674.3819    2.4047  0.9513 12.4329  0.0000  0.0205   0.0453   0.0511    0.0843   0.0000   439.2328    -0.0884601       16.1773       1.50004     -0.233346      0.910739       1.27495       1.65740       1.70801       1.98389       1.92822       1.86934
  26  12 2826.5758    3.1108  0.8098 12.9641  0.0000  0.0190   0.0612   0.0439    0.0762   0.0000   438.9000       4.55262       17.8081       2.84903      -5.61935      -1.57498       1.23432       1.71034       1.80170       1.95819       1.92187       1.92668
  26  13 2977.4447    3.8732  0.8436 13.1025  0.0000  0.0175   0.0744   0.0464    0.0881   0.0000   439.9206       2.83882       16.8293       2.59303      0.436082      0.308435       1.08441       1.43110       1.51911       1.64348       1.61865       1.57059
  26  14 3126.9199    3.9194  1.1423 13.1439  0.0000  0.0219   0.0685   0.0581    0.1120   0.0000   437.6544       3.57927       17.3557       2.30477      -2.09759       1.71739       1.36700       1.84159       2.02785       2.21633       2.19026       2.10852
  26  15 3275.4577    3.6240  1.4258 13.1043  0.0005  0.0251   0.0576   0.0696    0.0914   0.0000   442.3801       5.83895       11.4833       4.48671      -3.75935     -0.774787       1.53020       1.96049       2.18960       2.28862       2.25714       2.23144
  26  16 3423.3097    3.1711  2.1021 12.6232  0.0000  0.0319   0.0415   0.0818    0.0648   0.0000   442.6008       11.0508       14.3743       4.85810       2.19096       3.44964       1.95472       2.52477       2.72295       3.00182       3.00193       2.85681
  26  17 3571.0031    2.5670  3.2128 11.9709  0.0000  0.0397   0.0274   0.1080    0.0492   0.0000   441.4624       9.05426       15.4146       6.24989       3.07890      -7.51572       2.39178       3.24802       3.43006       3.62307       3.66776       3.51374
  26  18 3718.3427    2.1092  4.8057 11.4951  0.0000  0.0518   0.0191   0.1381    0.0388   0.0000   435.2368       4.61193       15.9031      -1.26465       5.81321      -1.55078       3.13993       4.15636       4.55798       4.81381       4.64473       4.55726
  26  19 3865.4330    1.7256  6.6159 11.0841 -0.0009  0.0652   0.0140   0.1777    0.0344   0.0000   432.6812       1.63368       17.1212       13.0162      -1.33313       9.58610       4.03177       5.30450       5.76173       6.07198       6.09762       5.92719
  26  20 4012.0201    1.4173  8.5216 10.7730  0.0000  0.0804   0.0109   0.2268    0.0325   0.0000   440.0015       16.9455       12.0781       1.15223     -0.349809      -8.82360       4.92101       6.44366       7.11408       7.47866       7.50242       7.24010
  26  21 4158.7691    1.2112 11.1772 10.5586 -0.0006  0.1048   0.0086   0.2901    0.0299   0.0000   431.9464       4.69194       2.65754       13.2808      -8.37259      -2.64406       6.40381       8.42676       9.08413       9.66932       9.56250       9.31314
  26  22 4305.5318    0.9777 13.6287 10.4878  0.0019  0.1362   0.0070   0.3758    0.0265   0.0000   440.5500       28.6565       32.6533      -9.27305       23.8481      -29.6766       8.16843       10.6749       11.8678       12.3077       12.3929       12.1474
  26  23 4451.5138    0.7911 16.2379 10.3733 -0.0019  0.1776   0.0058   0.4718    0.0240   0.0000   457.2578       4.29008       21.5344      -4.15535      -11.1990      0.572963       10.5686       14.1834       15.5852       16.4901       16.2842       15.9641
  27   3 1325.2238    0.0981  0.1083 10.1040  0.0000  0.0226   0.0088   0.0448    0.0242   0.0000   441.1685     -0.609347       20.4119      -1.11707      -2.77076      0.882704      0.877030       2.03774       1.29583       1.81019       1.44703       1.41490
  27   4 1527.5704    0.1793  0.1329 10.0129  0.0003  0.0111   0.0096   0.0226    0.0258   0.0000   439.9719      -1.04500       20.2798     -0.261485      -2.73860     -0.827130      0.579501      0.855167      0.924609      0.977563      0.942590      0.930722
  27   5 1713.5776    0.3121  0.2674 10.0584  0.0000  0.0127   0.0112   0.0306    0.0318   0.0000   439.8547      0.166085       20.7586       1.45021      -2.08408      -2.05211      0.954124       1.11945       1.14291       1.16394       1.25611       1.29282
  27   6 1889.7704    0.4829  0.4792 10.1351  0.0000  0.0158   0.0126   0.0369    0.0450   0.0000   440.5767      -1.27329       19.4151       1.41905      -2.28100     -0.791496      0.914732       1.21788       1.24244       1.41233       1.33063       1.28615
  27   7 2062.0575    0.7131  0.6064 10.5015  0.0000  0.0183   0.0165   0.0412    0.0557   0.0000   439.1037       1.98670       18.2721       1.07835     -0.856160       2.85987       1.36759       1.87224       2.16012       2.14398       2.06832       1.86528
  27   8 2229.7432    1.0628  0.8171 10.6989  0.0000  0.0183   0.0208   0.0458    0.0761   0.0000   438.9077       1.91692       17.4323      0.153401      -1.58981      -4.31642       1.07453       1.36177       1.53818       1.70169       1.60275       1.61772
  27   9 2390.9728    1.4468  0.9357 11.5029  0.0000  0.0202   0.0272   0.0517    0.0736   0.0000   437.6793      -1.03123       16.7504       1.28629      -3.40322     -0.940784       1.23339       1.64393       1.85863       1.99864       1.87481       1.89592
  27  10 2547.5363    1.9485  1.0989 11.6917  0.0000  0.0209   0.0336   0.0566    0.0937   0.0000   439.5475       1.92034       13.9513       2.29192       1.05373      -3.59831       1.25187       1.52722       1.76171       1.82617       1.86382       1.74475
  27  11 2702.0672    2.5003  0.9318 12.5050  0.0000  0.0192   0.0466   0.0505    0.0797   0.0000   441.3884      0.336359       14.3827      0.760187      0.388568      0.695734       1.19300       1.59074       1.65177       1.81347       1.77004       1.71822
  27  12 2855.3753    3.2732  0.8682 12.9616  0.0000  0.0179   0.0623   0.0493    0.0844   0.0000   437.8225       3.39569       15.1159     0.0626773      -2.81464      -1.20845       1.07637       1.44702       1.56024       1.70316       1.67373       1.65009
  27  13 3007.0728    3.7262  0.9742 13.3920  0.0000  0.0192   0.0690   0.0546    0.0790   0.0000   439.0553       3.16031       14.7411       1.26443     -0.156110      -2.66469       1.15009       1.46016       1.56621       1.79883       1.68488       1.68175
  27  14 3157.3057    3.8658  1.1291 13.5517 -0.0000  0.0216   0.0677   0.0600    0.0842   0.0000   439.2820       5.31918       14.7152       3.02737      0.517488      0.901794       1.32853       1.67385       1.90421       1.93444       1.90486       1.94798
  27  15 3306.5269    3.6029  1.5562 13.0281  0.0000  0.0258   0.0533   0.0701    0.0784   0.0000   440.8023       3.91922       11.6952       1.11559     -0.202773      -1.18406       1.53609       2.04600       2.19617       2.33020       2.34807       2.30076
  27  16 3455.1999    3.0348  2.3068 12.5812  0.0000  0.0332   0.0378   0.0880    0.0583   0.0000   439.2212       5.86403       19.0281       6.18429      -2.22286      -3.97650       1.91963       2.52566       2.77420       2.96872       2.99434       2.98344
  27  17 3603.4645    2.4056  3.4787 12.1182  0.0000  0.0435   0.0253   0.1146    0.0419   0.0000   439.6171       10.2110       9.81856      -2.95194       3.36216       5.00031       2.42720       3.33084       3.52086       3.90408       3.75346       3.63363
  27  18 3751.5711    2.0467  4.9796 11.3981  0.0000  0.0518   0.0176   0.1371    0.0385   0.0000   440.0865       5.09198       20.5820       5.79574      -6.06323     -0.205042       3.09927       4.01775       4.39480       4.75298       4.75995       4.63412
  27  19 3899.2209    1.6643  6.9367 11.0478 -0.0005  0.0664   0.0130   0.1807    0.0329   0.0000   440.4511      -3.93594       10.9629       7.73892       4.75049       12.9960       3.89937       5.12521       5.70229       5.96297       5.97716       6.00979
  27  20 4046.3477    1.3813  9.8544 10.7505  0.0000  0.0896   0.0099   0.2512    0.0304   0.0000   445.0205       5.12087       2.43912      -2.19926       1.37921       1.41629       5.14011       6.74447       7.51598       8.08670       7.91059       7.68285
  27  21 4193.4753    1.1610 11.7680 10.5868  0.0000  0.1098   0.0079   0.3085    0.0279   0.0000   434.4366       5.64750       2.29960       8.96588       3.70025       19.8033       6.28800       8.26209       9.30288       9.72913       9.82895       9.23302
  27  22 4340.7988    0.9447 14.5656 10.4768  0.0002  0.1453   0.0064   0.3917    0.0251   0.0000   423.2495      -5.13175       17.5177      -28.2202       11.5947      -7.24859       8.38428       11.3987       12.3172       13.0253       13.0929       12.7502
  27  23 4487.3034    0.7804 17.5657 10.3516  0.0034  0.1837   0.0055   0.4920    0.0225   0.0000   439.1088       14.2152       21.5997       23.4946      -10.9962       5.46523       10.4252       13.8901       15.3684       15.9998       16.2799       15.9176
  28   3 1342.6708    0.1089  0.0857 10.0886  0.0000  0.0176   0.0093   0.0286    0.0236   0.0000   439.5192      0.215776       22.0634      -2.20155      -1.45414     -0.500312      0.905827       1.08965       1.50433       1.56417       1.29747       1.46989
  28   4 1546.0309    0.1999  0.1493 10.0809  0.0000  0.0094   0.0102   0.0262    0.0259   0.0000   440.4653      0.122227       19.8971    -0.0129490      -2.58452      0.667580      0.521119      0.733301      0.781834      0.909221      0.944179      0.892122
  28   5 1732.7485    0.3401  0.3471 10.0361  0.0000  0.0137   0.0104   0.0326    0.0334   0.0000   440.7239      -1.64134       19.7798     -0.966733      -1.06781       2.00235      0.730248      0.997692       1.07708       1.17005       1.17312       1.13000
  28   6 1910.1550    0.5048  0.4484 10.2022  0.0000  0.0143   0.0135   0.0366    0.0418   0.0000   438.4380      0.102623       19.6790     -0.999875     -0.966458      0.734915      0.750268       1.05849       1.11030       1.18031       1.19492       1.08135
  28   7 2083.8833    0.7729  0.7033 10.3271  0.0000  0.0170   0.0161   0.0430    0.0635   0.0000   440.4956      -1.45274       19.0034       1.99813      -1.51092      -2.09137      0.967697       1.30950       1.38826       1.57880       1.57606       1.54389
  28   8 2252.7820    1.0884  0.8220 10.9826  0.0000  0.0185   0.0212   0.0474    0.0680   0.0000   441.4756       3.27817       17.8251       2.05395      -1.75751     -0.698476       1.05382       1.42170       1.64964       1.78148       1.72921       1.78751
  28   9 2415.3103    1.5176  0.9859 11.5541  0.0000  0.0201   0.0276   0.0535    0.0775   0.0000   440.5561       1.26714       14.9303       3.95150       1.58174      -1.79037       1.16734       1.56486       1.67961       1.86278       1.86329       1.82794
  28  10 2573.3391    2.0701  1.0696 11.9812  0.0000  0.0210   0.0356   0.0546    0.0850   0.0000   441.4036       2.52298       14.8535       2.20605     -0.655175      0.887061       1.23855       1.68836       1.82658       1.92694       1.87470       1.83755
  28  11 2729.3478    2.6534  0.9820 12.6656  0.0000  0.0193   0.0480   0.0517    0.0784   0.0000   440.1069       4.14089       15.7214      -2.41013      -3.83755      -1.79194       1.10905       1.41688       1.57784       1.72871       1.66135       1.64149
  28  12 2883.6907    3.4730  0.8368 13.3151  0.0000  0.0174   0.0669   0.0472    0.0756   0.0000   439.1709       4.92487       14.0539       1.62027       1.80790      0.735685       1.01841       1.28594       1.41117       1.55501       1.56370       1.59728
  28  13 3036.2830    4.0616  1.0079 13.2068  0.0000  0.0194   0.0702   0.0508    0.0950   0.0000   438.9695       1.16524       16.5854       2.10413      -2.24811      -2.27923       1.14263       1.54548       1.58153       1.78623       1.76759       1.68717
  28  14 3187.2377    3.9057  1.0596 13.5930  0.0000  0.0204   0.0691   0.0555    0.0823   0.0000   438.6099       3.58144       14.7406       6.02127     -0.888072      0.966461       1.19486       1.53220       1.74627       1.87722       1.86831       1.83716
  28  15 3337.3258    3.5340  1.5807 13.1507  0.0000  0.0260   0.0522   0.0711    0.0743   0.0000   440.6453       7.48777       13.6684       2.20579     -0.218634       2.68049       1.51086       2.06429       2.17277       2.32144       2.28055       2.29077
  28  16 3486.8245    2.9086  2.3919 12.4696  0.0000  0.0333   0.0351   0.0868    0.0573   0.0000   440.7253      -1.78748       18.0290      0.689076       1.33255       2.53258       1.88753       2.53703       2.70399       2.92489       3.00688       2.90796
  28  17 3635.7456    2.3619  3.8047 11.8581 -0.0009  0.0430   0.0231   0.1159    0.0426   0.0000   439.9650       7.64944       10.3310       10.2912      -1.18529     -0.658764       2.40696       3.14859       3.45769       3.72304       3.74179       3.68370
  28  18 3784.4102    1.9780  5.3248 11.3896  0.0000  0.0535   0.0166   0.1436    0.0356   0.0000   442.4433       2.88688       15.2171       8.17219      -3.34030       2.77016       3.04186       4.00713       4.40637       4.72189       4.72299       4.63837
  28  19 3932.5994    1.5790  7.5382 11.0536  0.0000  0.0721   0.0121   0.1921    0.0307   0.0000   445.3521       3.91452       7.70139      -5.62140      -9.01979       10.2591       4.04825       5.43593       6.03579       6.45830       6.48105       6.35611
  28  20 4080.4627    1.3309  9.8499 10.7552  0.0000  0.0910   0.0094   0.2457    0.0294   0.0000   440.1828       8.56111       16.9264       5.70634      -25.1459      -11.5635       5.01851       6.84081       7.36212       7.83893       7.91391       7.69385
  28  21 4227.9195    1.1070 12.8394 10.5992  0.0000  0.1199   0.0073   0.3292    0.0265   0.0000   441.4928       18.4673       24.4297      -3.59167      -3.01926       2.59579       6.68601       8.75535       9.77274       10.3991       10.4218       10.2746
  28  22 4375.6561    0.9003 15.1632 10.4335  0.0008  0.1526   0.0059   0.4009    0.0243   0.0000   442.6709      -13.5961       3.19962      -10.4343       10.2648       15.9553       8.35284       11.1196       12.2673       12.8167       13.2471       12.7507
  28  23 4523.1190    0.7207 16.6134 10.3676 -0.0019  0.1841   0.0053   0.4835    0.0220   0.0000   445.6024       15.1608       26.4650       42.2826       9.56341      -12.4001       10.0882       13.2815       14.9506       15.7507       15.8474       15.4910
  29   3 1359.7867    0.0997  0.1022 10.0516  0.0000  0.0137   0.0083   0.0280    0.0234   0.0000   440.8321     -0.623519       21.0050      -1.84084     -0.738590      -1.50102      0.753589       1.08486       1.06952       1.42075       1.29184       1.03765
  29   4 1564.1496    0.2033  0.1629 10.0402  0.0000  0.0098   0.0093   0.0233    0.0257   0.0000   440.6884     -0.565096       21.2348      0.289238      -2.90090     -0.219213      0.531423      0.729387      0.780652      0.827236      0.908539      0.915175
  29   5 1751.5614    0.3403  0.3652 10.0772  0.0000  0.0152   0.0103   0.0336    0.0341   0.0000   440.4968      -1.62985       19.7800      0.122114      -3.81978     -0.684583       1.05936       1.69138       1.56820       1.89462       1.84900       1.99099
  29   6 1930.1842    0.5589  0.4819 10.1936  0.0000  0.0145   0.0140   0.0356    0.0450   0.0000   440.5202      0.357354       21.2220      0.754118      -1.14677     -0.233578      0.765348       1.07161       1.11294       1.25744       1.31649       1.26472
  29   7 2105.2952    0.7881  0.7066 10.6337  0.0000  0.0180   0.0166   0.0423    0.0567   0.0000   438.8079     -0.924325       18.0425      -2.60816       1.47901     -0.470055      0.967527       1.23180       1.32541       1.47090       1.42150       1.43983
  29   8 2275.3793    1.1872  0.8691 11.0341  0.0000  0.0182   0.0221   0.0466    0.0712   0.0000   440.6159      0.214487       19.3478       1.19149      -5.75589      -1.68491       1.01508       1.29977       1.39613       1.56390       1.54866       1.50855
  29   9 2439.0554    1.6246  0.9859 11.5386  0.0000  0.0201   0.0286   0.0498    0.0806   0.0000   439.7761       1.04752       17.7489       2.79163      -1.26759      -1.44640       1.19970       1.55296       1.60218       1.82782       1.81724       1.72275
  29  10 2598.6770    2.1603  1.0881 12.0930  0.0000  0.0205   0.0367   0.0540    0.0850   0.0000   440.6549       2.49050       21.0614      -1.85766      -2.59809      0.804516       1.14704       1.49246       1.62042       1.69622       1.72815       1.73040
  29  11 2756.1263    2.8166  0.9089 12.7373  0.0000  0.0179   0.0514   0.0487    0.0735   0.0000   439.6150       3.55382       16.6364     -0.842943      -1.15085     -0.353359       1.03755       1.36414       1.53435       1.69159       1.69090       1.65199
  29  12 2911.6771    3.5062  0.8883 13.2132  0.0000  0.0179   0.0644   0.0472    0.0809   0.0000   441.0094       2.35600       13.7520       1.14549     -0.939316      -2.37989       1.06358       1.39568       1.55984       1.65193       1.59408       1.56697
  29  13 3064.9893    4.0908  0.9288 13.5752  0.0000  0.0187   0.0736   0.0485    0.0827   0.0000   440.0322       1.05997       17.7066       3.18740     -0.396228       2.64039       1.12198       1.46097       1.62363       1.68825       1.68388       1.69516
  29  14 3216.7769    3.8413  1.2923 13.3346  0.0000  0.0228   0.0606   0.0610    0.0822   0.0000   439.7883       2.47462       11.6158       1.45145      -1.44050      0.981291       1.33733       1.74348       1.80330       2.01626       1.99809       2.01587
  29  15 3367.6415    3.3462  1.7665 13.0788  0.0000  0.0279   0.0468   0.0740    0.0635   0.0000   435.6832       6.37387       13.6202       2.72044      0.337408     -0.851931       1.50135       2.01370       2.12611       2.31694       2.34060       2.32612
  29  16 3517.9022    2.7581  2.6273 12.4575  0.0000  0.0354   0.0318   0.0922    0.0511   0.0000   439.3416       9.24577       10.3580      -2.89095     -0.549848      -1.07082       1.91772       2.59604       2.78457       3.07077       3.19121       3.13052
  29  17 3667.5768    2.2613  4.1282 11.6712  0.0000  0.0440   0.0207   0.1197    0.0401   0.0000   439.3400       2.93369       14.4113       11.5266     -0.339037      0.127508       2.43836       3.22762       3.54592       3.70460       3.83484       3.73137
  29  18 3816.9346    1.8808  5.9385 11.1728  0.0000  0.0560   0.0147   0.1534    0.0350   0.0000   440.7040       8.99824       13.7202      0.206754      -3.14085      -3.01680       3.10583       4.00082       4.52943       4.62803       4.73478       4.71503
  29  19 3965.5725    1.5107  7.9763 10.9754  0.0000  0.0730   0.0112   0.2032    0.0297   0.0000   429.3400      -1.19434       15.7486       3.43470      0.734224       1.90676       4.04947       5.24694       5.84529       6.19572       6.33982       6.15323
  29  20 4114.1953    1.2768 10.1426 10.7240  0.0000  0.0944   0.0090   0.2511    0.0288   0.0000   436.5029       3.86724       8.53779      -17.4523      -6.84738       4.55663       5.01956       6.75851       7.42938       7.90103       8.06660       7.82113
  29  21 4262.4068    1.0148 12.9230 10.6315  0.0017  0.1264   0.0069   0.3445    0.0249   0.0000   442.3976      -17.6836       11.0045      -1.77866       4.68147       5.06610       6.71547       8.81129       9.88243       10.4038       10.6193       10.1880
  29  22 4410.0144    0.8427 15.4738 10.4249 -0.0006  0.1562   0.0056   0.4183    0.0234   0.0000   431.8431       2.35056       6.11092       9.42915       6.00824       2.38065       8.29256       10.9700       12.1770       12.8690       12.9636       12.8204
  30   2 1150.2370    0.0623  0.0500 10.1630  0.0000  0.0229   0.0102   0.0226    0.0220   0.0000   440.7371      -5.50797       17.3696       3.34672      -2.30811      -3.77746       1.14084       1.67951       1.61643       1.95706       1.97050       1.91882
  30   4 1581.9030    0.2096  0.1720 10.0433  0.0000  0.0098   0.0092   0.0239    0.0258   0.0000   440.8898     -0.727082       20.8808      0.211375      -1.80130     -0.508894      0.568464      0.709885      0.710531      0.839436      0.889202      0.827397
  30   5 1770.0459    0.3802  0.3276 10.1021  0.0000  0.0119   0.0115   0.0309    0.0333   0.0000   440.6768     -0.904487       20.0205      0.611381      -1.35058     -0.354026      0.701438       1.00564       1.11890       1.29325       1.24570       1.20007
  30   6 1949.9406    0.5597  0.5587 10.1439  0.0000  0.0163   0.0127   0.0364    0.0483   0.0000   440.5554      0.876147       20.0410       1.71753      -3.96849     -0.886958      0.875133       1.15274       1.26215       1.33576       1.29078       1.23606
  30   7 2126.3520    0.8696  0.7598 10.3400  0.0000  0.0168   0.0166   0.0415    0.0645   0.0000   440.4665      0.928378       19.4991       2.19321      -1.37470       1.58208      0.924764       1.11903       1.30937       1.42967       1.39767       1.39196
  30   8 2297.3558    1.2518  0.9688 11.0844  0.0000  0.0191   0.0223   0.0516    0.0735   0.0000   441.4799       3.02343       21.3742      -1.99781      -2.18590       2.78650       1.04037       1.36346       1.53145       1.69784       1.67504       1.67878
  30   9 2462.2797    1.7472  1.0233 11.5993  0.0000  0.0194   0.0297   0.0507    0.0841   0.0000   440.0552      0.269823       17.4813       3.34585      0.355296     -0.507429       1.07714       1.36844       1.48834       1.68986       1.70736       1.68262
  30  10 2623.4800    2.2385  1.0901 12.1218  0.0000  0.0204   0.0370   0.0522    0.0860   0.0000   441.2434       2.55496       16.5940       3.13695      -4.66998       2.70077       1.11260       1.45792       1.60348       1.74356       1.77719       1.74304
  30  11 2782.4694    2.9421  0.9011 12.7443  0.0000  0.0179   0.0521   0.0458    0.0754   0.0000   437.7952       2.98056       17.6569       4.33289      -2.53906       1.96950      0.954167       1.25907       1.33434       1.46017       1.42953       1.43725
  30  12 2939.1269    3.7234  0.8008 13.3352  0.0000  0.0167   0.0686   0.0407    0.0726   0.0000   440.6869       3.51652       16.4952       1.40487      0.400193     -0.788998      0.895328       1.14670       1.29195       1.39358       1.34479       1.42224
  30  13 3093.3751    4.0707  0.9678 13.4703  0.0000  0.0188   0.0700   0.0479    0.0837   0.0000   441.5733       3.41008       12.6539       1.75779       2.93892       3.36740       1.02246       1.29465       1.48838       1.58693       1.60680       1.60523
  30  14 3245.9937    3.8795  1.3111 13.3680  0.0000  0.0222   0.0599   0.0607    0.0778   0.0000   439.4258      0.422270       13.3875       1.55988      -3.08896       1.53499       1.22100       1.57084       1.75369       1.87951       1.86098       1.82824
  30  15 3397.7028    3.1735  1.7998 13.2143  0.0000  0.0288   0.0451   0.0781    0.0577   0.0000   439.4845       5.78270       13.3547       2.81019       2.06589       1.95744       1.52846       2.00459       2.10730       2.25906       2.26774       2.29997
  30  16 3548.8082    2.6590  3.0859 12.2338  0.0000  0.0374   0.0277   0.1004    0.0436   0.0000   438.1009       5.27464       15.0614       4.10742       2.17357       4.40279       1.93695       2.67215       2.86621       3.09029       3.05199       3.00847
  30  17 3699.2141    2.2054  4.4589 11.6386 -0.0000  0.0466   0.0195   0.1227    0.0379   0.0000   440.3236       3.94593       21.8935       3.49251      -5.57452       3.96755       2.50125       3.32737       3.60437       3.95545       3.99290       3.97635
  30  18 3848.9579    1.7935  6.4568 11.1379 -0.0002  0.0590   0.0135   0.1626    0.0320   0.0000   441.7331       11.2276       17.3253      -6.88793      -9.89516      -13.5780       3.14108       4.10622       4.53987       4.84248       4.95580       4.86344
  30  19 3998.4847    1.4887  8.7691 10.8610  0.0000  0.0781   0.0103   0.2130    0.0290   0.0000   437.1568       2.02163       17.4565      -5.92962      -11.2276       8.28009       4.08368       5.50461       5.99838       6.45179       6.56391       6.48245
  30  20 4147.4421    1.2204 10.9991 10.6896 -0.0004  0.1014   0.0081   0.2739    0.0273   0.0000   433.2270       8.99554       9.30691       8.08869      -1.72717      -6.21742       5.16749       6.91348       7.75811       8.21183       8.35492       8.19244
  30  21 4295.9880    0.9917 13.6744 10.5705  0.0003  0.1315   0.0064   0.3549    0.0242   0.0000   447.8955       15.0190       31.2456       16.6110      -18.1549       6.86595       6.74624       9.01104       10.0463       10.7070       10.7601       10.5839
  31   3 1393.1243    0.1189  0.1055 10.0519  0.0000  0.0137   0.0080   0.0260    0.0228   0.0000   441.1782      -1.38647       23.6158     -0.966330     -0.905953     -0.716981      0.907248       1.14820       1.27380       1.30985       1.34798       1.10702
  31   4 1599.3286    0.2272  0.2018 10.0313  0.0000  0.0106   0.0091   0.0253    0.0262   0.0000   440.4077     -0.158753       22.2338       1.10384      -2.90243      0.243418      0.615660      0.772246      0.914865       1.05869       1.06487       1.10637
  31   5 1788.2544    0.4062  0.3715 10.0807  0.0000  0.0130   0.0113   0.0319    0.0346   0.0000   441.6574      -1.79481       20.1366     0.0894252      -2.29033     -0.774594      0.699715      0.965038       1.04264       1.08480       1.16360       1.12786
  31   6 1969.4216    0.6260  0.5515 10.2249  0.0000  0.0142   0.0140   0.0367    0.0483   0.0000   441.0240      0.677447       21.6004      0.459557      -4.87425     -0.495311      0.795645       1.01483       1.12124       1.18837       1.19707       1.14604
  31   7 2146.9925    0.9048  0.7513 10.5687  0.0000  0.0159   0.0177   0.0437    0.0594   0.0000   441.3309      -1.45640       21.0261      0.824091      -3.71262      -1.87682      0.840717       1.05354       1.15217       1.32394       1.31689       1.32273
  31   8 2318.9140    1.2998  1.0110 11.0060  0.0007  0.0194   0.0219   0.0491    0.0786   0.0000   440.0045     -0.881586       17.3597      -1.62143     -0.372550       1.92721       1.02698       1.31415       1.45582       1.53511       1.51251       1.53431
  31   9 2485.0070    1.7361  1.1222 11.7859  0.0000  0.0207   0.0286   0.0568    0.0770   0.0000   442.7831     -0.207782       19.3422       1.16961      -2.14917       3.19240       1.12199       1.50972       1.58329       1.76368       1.76509       1.75124
  31  10 2647.8118    2.3544  1.0063 12.2968  0.0000  0.0190   0.0397   0.0499    0.0807   0.0000   438.3171      -1.35781       16.7940     -0.272189      -1.18133      -1.99113       1.03096       1.29658       1.49773       1.63557       1.66386       1.68579
  31  11 2808.3509    3.0754  0.9235 12.8720  0.0000  0.0177   0.0537   0.0467    0.0775   0.0000   438.9307       4.14764       16.7806       3.28690      -2.55668      -1.18335      0.923648       1.23500       1.28869       1.46878       1.40292       1.42930
  31  12 2966.1695    3.8620  0.8727 13.0042  0.0000  0.0162   0.0671   0.0433    0.0866   0.0000   440.2561       2.00451       13.6670       4.20344      -4.11427     -0.819217      0.879481       1.14820       1.24723       1.36517       1.37806       1.37426
  31  13 3121.3115    4.1059  1.0752 13.5526  0.0000  0.0195   0.0677   0.0530    0.0830   0.0000   440.0039       5.47850       13.9642      0.884708       1.85828       1.50331       1.01150       1.33944       1.41435       1.60243       1.62323       1.62887
  31  14 3274.8561    3.6985  1.4143 13.3991  0.0000  0.0247   0.0559   0.0625    0.0789   0.0000   439.3222       6.14579       15.9424       5.72055      -5.47914       2.34844       1.25004       1.65820       1.76443       2.03306       1.97460       1.91621
  31  15 3427.3601    3.0735  2.2410 12.5339  0.0000  0.0294   0.0354   0.0815    0.0538   0.0000   440.5845       7.44296       11.4255       5.42892       1.61935       3.97818       1.50429       1.98713       2.17773       2.31149       2.36093       2.31239
  31  16 3579.2583    2.5594  3.4376 12.0262  0.0000  0.0382   0.0244   0.1048    0.0414   0.0000   440.1622       4.39035       12.4156       6.11063     0.0815450      -2.71600       1.93840       2.56825       2.83387       3.09421       3.04591       3.04087
  31  17 3730.3379    2.0988  4.8802 11.5626  0.0000  0.0490   0.0176   0.1320    0.0360   0.0000   438.5481      0.645627       9.36943       5.19588      -4.41588      -3.75466       2.49280       3.29684       3.60211       3.92701       3.94477       3.94225
  31  18 3880.7515    1.7392  6.9935 11.0504  0.0000  0.0610   0.0123   0.1689    0.0305   0.0000   435.5440       7.14907       22.3350       7.79722      -2.02340      -1.09731       3.21116       4.19293       4.69964       4.90786       4.88141       4.93582
  31  19 4030.7079    1.4169  9.3834 10.8010 -0.0001  0.0822   0.0093   0.2243    0.0282   0.0000   438.4152       7.57937       10.7778       4.56500      -4.10251       9.19523       4.16007       5.54837       6.09841       6.51646       6.62694       6.59335
  31  20 4180.5782    1.1947 12.5052 10.6385  0.0007  0.1111   0.0072   0.2983    0.0264   0.0000   439.4903       8.87032       5.94537      -18.6898       16.7355       15.3955       5.64747       7.48283       8.18168       8.84598       8.94535       8.89022
  31  21 4329.5828    0.9552 14.5934 10.5466  0.0000  0.1371   0.0059   0.3682    0.0231   0.0000   433.8376       9.47855       23.8273      -3.70676      -9.02432       17.1778       6.91618       9.07534       10.2716       10.6563       11.2312       10.7911
  32   2 1179.5196    0.0834  0.0986 10.1618  0.0000  0.0203   0.0085   0.0325    0.0218   0.0000   440.0068      0.837311       21.1793       1.03767      -3.79043       1.95341      0.777127       1.42076       1.17099       1.56240       1.33619       1.36488
  32   4 1616.4417    0.2461  0.2079 10.0372  0.0000  0.0105   0.0095   0.0258    0.0263   0.0000   440.9417      -1.02011       20.5189      0.622726      -3.08909     -0.632700      0.549074      0.684896      0.871428      0.874864      0.870691      0.974668
  32   5 1806.1764    0.4378  0.3689 10.0580  0.0000  0.0119   0.0118   0.0297    0.0351   0.0000   440.7234      -1.04173       20.4318      0.231249      -3.46119       1.49328      0.667605      0.845823      0.957370       1.04033       1.06226      0.935393
  32   6 1988.6386    0.6421  0.5871 10.2532  0.0000  0.0158   0.0138   0.0348    0.0522   0.0000   439.2919     -0.974945       19.9438      0.760826      -1.10546       1.37406      0.867337       1.17091       1.29233       1.36400       1.34063       1.32489
  32   7 2167.3356    0.9606  0.7833 10.5521  0.0000  0.0168   0.0176   0.0417    0.0657   0.0000   441.7161     -0.313821       20.5581      -1.36074      -1.04939      0.781959      0.827588       1.12653       1.20215       1.27021       1.31580       1.32496
  32   8 2340.0752    1.3532  1.0253 11.0989  0.0000  0.0194   0.0224   0.0495    0.0796   0.0000   441.2057      0.757257       19.5225    -0.0603504      -2.67528      -1.84955      0.998930       1.34030       1.43817       1.61720       1.58135       1.63685
  32   9 2507.2680    1.9153  1.2558 11.3318  0.0000  0.0207   0.0280   0.0555    0.0947   0.0000   439.5826       3.09563       19.8073     0.0729718      0.631075       2.62219       1.02295       1.32618       1.48393       1.60183       1.66844       1.67429
  32  10 2671.6316    2.5161  0.9655 12.4086  0.0000  0.0181   0.0418   0.0471    0.0775   0.0000   439.2394       2.03623       17.4958       3.71614      -5.98705       3.30264      0.927607       1.22931       1.29246       1.47373       1.46367       1.47735
  32  11 2833.7097    3.1765  0.9731 12.9024  0.0000  0.0177   0.0530   0.0479    0.0738   0.0000   440.9748       3.87229       17.4018     -0.392906      -3.33604    0.00582991      0.874337       1.15810       1.23406       1.39765       1.35637       1.36169
  32  12 2992.6978    3.8434  0.9643 13.1599  0.0000  0.0178   0.0635   0.0455    0.0820   0.0000   439.4223       3.22706       17.9022      0.728542      -1.23609      0.749837      0.884333       1.20798       1.24573       1.42466       1.36102       1.42855
  32  13 3148.9083    4.1236  1.0921 13.5752  0.0000  0.0202   0.0673   0.0530    0.0840   0.0000   439.7858       1.85421       15.0727       1.43596      -1.01898      -2.81742       1.02084       1.39446       1.40970       1.54321       1.54077       1.57850
  32  14 3303.3422    3.5878  1.5479 13.3413 -0.0046  0.0240   0.0503   0.0669    0.0648   0.0000   440.2614       3.91460       17.0654       5.62968       1.63805      0.169315       1.23281       1.54791       1.78780       1.89126       1.86482       1.90620
  32  15 3456.6803    2.9784  2.3533 12.6853  0.0000  0.0311   0.0339   0.0821    0.0467   0.0000   440.3042       1.30296       14.4644       4.55228      -3.16585       2.75696       1.53731       1.99453       2.26331       2.46692       2.40690       2.55646
  32  16 3609.3592    2.4278  3.6298 12.0132  0.0000  0.0402   0.0226   0.1051    0.0388   0.0000   440.9003       6.27476       14.9687       3.11182     -0.588998       2.31682       2.00302       2.65412       2.88079       3.14662       3.15239       3.11216
  32  17 3761.2316    2.0719  5.4387 11.3819  0.0000  0.0501   0.0158   0.1383    0.0335   0.0000   440.6662       5.89008       12.9900     -0.739874       2.46306       5.74304       2.49411       3.26442       3.58245       3.92167       3.84097       3.85204
  32  18 3912.4317    1.6655  7.3468 11.0063  0.0000  0.0643   0.0115   0.1743    0.0299   0.0000   436.1271      0.637004       15.9654      0.145856      -8.22672       9.79182       3.23663       4.23406       4.72619       5.07283       5.18602       5.11627
  32  19 4062.9459    1.3911  9.7923 10.7304  0.0000  0.0842   0.0088   0.2286    0.0284   0.0000   436.5863       7.14417       23.9431       4.00732     -0.190844       4.13787       4.13980       5.47584       6.01443       6.42782       6.57542       6.47025
  32  20 4213.1388    1.1058 12.5576 10.6885 -0.0004  0.1140   0.0069   0.3141    0.0247   0.0000   435.2203       16.1397       19.1792     -0.103403      -3.49808       11.5649       5.60997       7.36166       8.27701       8.85622       8.94482       8.88860
  32  21 4362.9912    0.9058 15.4622 10.4701 -0.0012  0.1482   0.0053   0.3951    0.0225   0.0000   439.5351       14.1226       7.30888       1.77882       4.41512       9.21003       7.19215       9.48109       10.7843       11.4509       11.7687       11.6135
  33   3 1425.4249    0.1488  0.1165 10.0452  0.0000  0.0094   0.0088   0.0252    0.0228   0.0000   441.2038     -0.931506       20.9430     -0.166805      -3.13497     -0.383152      0.504402      0.641864      0.743069      0.829267      0.809661      0.783266
  33   4 1633.2236    0.2672  0.2153 10.0461  0.0000  0.0097   0.0095   0.0236    0.0264   0.0000   440.0208      0.424381       21.2943     -0.600361      -3.23933      -1.72163      0.480083      0.593460      0.705651      0.716288      0.719206      0.730748
  33   5 1823.8316    0.4537  0.4009 10.1856  0.0000  0.0129   0.0117   0.0313    0.0360   0.0000   440.6437     -0.640381       22.7289     -0.350353      -1.43999     -0.503561      0.644820      0.878509      0.885622       1.02524       1.00033      0.986705
  33   6 2007.6132    0.6818  0.6335 10.2367  0.0000  0.0148   0.0139   0.0387    0.0526   0.0000   441.0332     0.0885613       21.1230      0.128457      -3.16865      0.440413      0.715011      0.970611       1.00623       1.14297       1.12544       1.14838
  33   7 2187.3523    0.9620  0.8220 10.7619 -0.0011  0.0176   0.0173   0.0436    0.0620   0.0000   440.7532      -1.28809       19.8643      -1.95832      -3.52043       2.92634      0.807661       1.11001       1.24121       1.34532       1.33465       1.36326
  33   8 2360.8284    1.4236  1.0239 11.1210  0.0000  0.0184   0.0228   0.0482    0.0794   0.0000   440.5744      -1.02557       19.4216     -0.257354      -1.10162       1.35683      0.900585       1.14958       1.27643       1.39550       1.46984       1.39956
  33   9 2529.1440    1.9171  1.1153 12.0539  0.0000  0.0200   0.0310   0.0557    0.0741   0.0000   439.2255      0.205685       21.0824       1.31429      -3.64447       1.06823      0.989029       1.34038       1.46210       1.60884       1.56622       1.52723
  33  10 2695.0237    2.5838  1.0334 12.7062  0.0000  0.0191   0.0423   0.0488    0.0714   0.0000   439.6757      0.876596       19.4843    -0.0304147     -0.847791      0.361851      0.942199       1.19408       1.33509       1.45252       1.44716       1.44831
  33  11 2858.5941    3.4323  0.9500 12.9571  0.0000  0.0173   0.0563   0.0452    0.0816   0.0000   440.0201       1.51315       19.8217       1.14028      -1.55612      -1.77672      0.847012       1.13602       1.20121       1.33608       1.36878       1.33204
  33  12 3018.7998    3.9756  0.9204 13.3777  0.0000  0.0176   0.0655   0.0422    0.0803   0.0000   440.4780       3.71144       16.7299       5.31406     -0.537703       1.32622      0.910371       1.15645       1.24145       1.42482       1.42091       1.48297
  33  13 3176.0256    4.0062  1.2213 13.5609  0.0000  0.0205   0.0622   0.0586    0.0825   0.0000   440.9629       3.63894       16.1091      0.852584      -1.02071      -1.20400       1.00030       1.36962       1.48141       1.57373       1.57840       1.60085
  33  14 3331.4627    3.5780  1.7087 13.1076  0.0000  0.0254   0.0462   0.0679    0.0628   0.0000   438.6893       7.02110       17.6301       1.67276      -4.14096       5.28958       1.18944       1.63056       1.78105       1.96567       1.92651       1.93106
  33  15 3485.7731    2.9687  2.4630 12.5978  0.0000  0.0310   0.0326   0.0823    0.0479   0.0000   437.3129       7.81399       16.6050      -1.22140     -0.282395       2.23637       1.50907       2.00652       2.18214       2.36021       2.46417       2.46609
  33  16 3639.1713    2.3599  3.8471 11.9275  0.0000  0.0403   0.0208   0.1100    0.0362   0.0000   440.1595       5.68117       12.7153       1.03920      -2.27434      -1.83703       1.91910       2.59819       2.77808       3.04347       3.08990       3.07265
  33  17 3791.8170    1.9552  5.9609 11.2573  0.0000  0.0525   0.0140   0.1457    0.0320   0.0000   436.1975       4.73670       13.8749     -0.357044      -3.98698      -1.53492       2.53381       3.30748       3.66681       3.95882       4.00733       4.05617
  33  18 3943.5794    1.5956  7.9750 11.0113  0.0000  0.0682   0.0107   0.1868    0.0283   0.0000   444.8902       8.96412      -2.17224       2.81563       2.74691       9.60485       3.31069       4.32233       4.78710       5.15827       5.17802       5.16875
  33  19 4094.6885    1.3480 10.8713 10.6816 -0.0004  0.0906   0.0078   0.2537    0.0273   0.0000   439.5710       4.15106       11.3623       9.67459      -16.7484      -6.97906       4.29098       5.72606       6.33472       6.89380       6.91538       6.94270
  33  20 4245.7313    1.0604 12.8218 10.7140  0.0001  0.1192   0.0066   0.3218    0.0237   0.0000   443.5531     -0.231534       27.3533       10.5788       2.98063       8.92569       5.52589       7.53389       8.22950       8.91351       8.98482       8.97317
  34   2 1208.0080    0.0722  0.0459 10.1837  0.0000  0.0239   0.0091   0.0186    0.0206   0.0000   442.5126     -0.801168       20.8499     -0.845178      -3.03415     -0.984709      0.915980       1.10007       1.65001      0.951081       1.40469       1.33738
  34   4 1649.7195    0.2782  0.2024 10.0950  0.0000  0.0086   0.0103   0.0241    0.0262   0.0000   440.4190      0.213727       20.2948      -1.25115      -2.37712      0.591524      0.408041      0.578572      0.617848      0.806605      0.846783      0.897030
  34   5 1841.2536    0.4800  0.4541 10.0300  0.0000  0.0125   0.0112   0.0319    0.0393   0.0000   440.4908      0.823163       18.7656     -0.719268      -2.60891     -0.244199      0.608968      0.794367      0.893090      0.905251      0.939564      0.979705
  34   6 2026.3520    0.7244  0.6238 10.2961  0.0011  0.0145   0.0147   0.0371    0.0527   0.0000   441.0406     -0.839966       21.6227      0.314828      -3.18326      -1.01328      0.694611      0.910227      0.977960       1.08880       1.12411       1.10140
  34   7 2207.0066    1.0315  0.9182 10.4662  0.0000  0.0171   0.0170   0.0455    0.0753   0.0000   440.3214      0.931132       19.8104       4.28932      -2.96793      -1.09423      0.823808       1.10445       1.22197       1.30788       1.34941       1.36867
  34   8 2381.2264    1.4680  1.0610 11.3398  0.0000  0.0191   0.0234   0.0512    0.0741   0.0000   441.1425       1.38505       16.6243       2.00728     -0.377064       1.62026      0.860487       1.17715       1.24076       1.37031       1.35910       1.34865
  34   9 2550.6721    2.1262  0.9943 12.0788  0.0000  0.0181   0.0344   0.0461    0.0754   0.0000   441.1589       2.67645       19.0540      -2.08915      -1.42292     0.0676346      0.874593       1.11119       1.25636       1.37062       1.39065       1.38949
  34  10 2717.9806    2.6937  1.0613 12.5518  0.0000  0.0187   0.0419   0.0498    0.0766   0.0000   440.5541       3.78885       17.5131      0.669325      -4.81255       2.48650      0.863452       1.21225       1.28766       1.40869       1.41581       1.43622
  34  11 2882.9730    3.4690  0.9754 13.0711  0.0000  0.0175   0.0557   0.0457    0.0770   0.0000   440.9023       2.56872       15.5021       1.94788      -1.40129     -0.833641      0.819534       1.14940       1.25295       1.37301       1.35519       1.40961
  34  12 3044.4440    4.1747  0.9928 13.3357  0.0000  0.0178   0.0653   0.0446    0.0866   0.0000   440.3588       3.62851       15.5436       4.47084     -0.861181     -0.826104      0.872271       1.16197       1.22304       1.38408       1.39094       1.41746
  34  13 3202.8117    3.9937  1.2860 13.4467  0.0000  0.0211   0.0582   0.0554    0.0726   0.0000   437.9001       2.63002       18.1643       3.20727      -8.63652      0.175515       1.03288       1.39440       1.52715       1.70759       1.63450       1.69346
  34  14 3359.2058    3.4725  1.8470 13.0463  0.0000  0.0255   0.0432   0.0708    0.0577   0.0000   441.4728       1.57909       19.2686       3.99135      -3.28437       3.40953       1.22893       1.59414       1.75074       1.88187       1.91347       1.91663
  34  15 3514.4009    2.8608  2.7091 12.3675  0.0000  0.0317   0.0291   0.0872    0.0461   0.0000   440.3582       6.29558       20.1756       4.68700      0.109166      -4.30436       1.60323       2.17815       2.39202       2.58061       2.65317       2.64006
  34  16 3668.5724    2.2679  4.3645 11.7214  0.0000  0.0426   0.0186   0.1150    0.0355   0.0000   440.3540       7.66423       18.0462       7.46375      -4.20472     -0.832312       2.02486       2.64941       2.91851       3.15291       3.18322       3.19534
  34  17 3822.0182    1.8715  6.1686 11.2768 -0.0004  0.0539   0.0132   0.1500    0.0300   0.0000   439.3154       5.44580       21.7181       3.63587      -6.81315      0.698061       2.53513       3.36662       3.69199       4.04057       4.05153       4.04992
  34  18 3974.5676    1.5585  8.5956 10.8603 -0.0000  0.0713   0.0097   0.1936    0.0286   0.0000   437.3128      0.334835       11.2849       9.17358     -0.281640      0.753516       3.37512       4.37998       4.98028       5.29142       5.49341       5.40003
  34  19 4126.3555    1.2860 11.1856 10.6717 -0.0006  0.0949   0.0073   0.2575    0.0262   0.0000   449.9246       7.15746       7.28221       13.8325      -1.17946       1.84212       4.30889       5.81923       6.44098       6.87884       7.07877       7.08936
  34  20 4277.5764    1.0245 13.6186 10.6536  0.0003  0.1233   0.0060   0.3367    0.0229   0.0000   436.3462       2.78922       28.6058       12.4495       6.41848       1.63067       5.60171       7.51447       8.30450       9.07175       9.18312       9.00221
  35   3 1456.6177    0.1622  0.1344  9.9957  0.0000  0.0097   0.0082   0.0238    0.0226   0.0000   440.8789    -0.0841656       20.6572      0.203775      -3.01185     -0.252186      0.455984      0.518857      0.594765      0.676395      0.659788      0.627047
  35   4 1665.9353    0.2921  0.2768  9.9100  0.0000  0.0107   0.0090   0.0257    0.0277   0.0000   440.9391     -0.403111       22.7797     -0.248809      -2.43108     -0.429635      0.564627      0.691365      0.775815      0.790994      0.766894      0.808020
  35   5 1858.4320    0.4886  0.4957 10.0679  0.0000  0.0136   0.0111   0.0350    0.0400   0.0000   440.8422     -0.308627       20.4549     -0.272920      -2.07777     -0.539091      0.632802      0.870350      0.953174      0.995100       1.08566       1.08317
  35   6 2044.7982    0.7228  0.6581 10.2601  0.0000  0.0147   0.0138   0.0372    0.0524   0.0000   442.4989      0.492256       20.9884      0.468085      -3.50369    -0.0723114      0.652744      0.849121      0.945414       1.04302       1.04779       1.04428
  35   7 2226.4226    1.0831  0.8747 10.7725  0.0000  0.0166   0.0184   0.0447    0.0656   0.0000   441.5196     -0.450768       23.0807      -1.33598      -2.68322      -1.66011      0.758098       1.01064       1.06962       1.18276       1.22200       1.18034
  35   8 2401.2901    1.5427  1.0925 11.5097  0.0000  0.0193   0.0244   0.0528    0.0735   0.0000   440.0560      0.914498       20.8632       2.91288      -1.04859      -1.37746      0.885925       1.21127       1.29414       1.35195       1.43159       1.42625
  35   9 2571.8312    2.1258  1.0771 12.1273  0.0000  0.0189   0.0333   0.0505    0.0753   0.0000   440.9221     -0.385481       18.9881      0.205837      -3.64168       1.28871      0.859701       1.17383       1.23994       1.37847       1.37639       1.41415
  35  10 2740.4986    2.8163  0.9847 12.6313  0.0000  0.0174   0.0446   0.0471    0.0745   0.0000   440.3772       2.73741       19.5059       2.13540      -2.28333       1.62680      0.789477       1.01513       1.10618       1.22687       1.23918       1.25384
  35  11 2906.8292    3.6477  0.9441 13.1314  0.0000  0.0173   0.0577   0.0435    0.0745   0.0000   440.8467       2.78230       20.5118      0.664846      -2.14832      -1.05178      0.769818       1.01795       1.16824       1.23628       1.27202       1.26248
  35  12 3069.5977    4.1117  1.0028 13.4767  0.0000  0.0181   0.0644   0.0447    0.0772   0.0000   440.5389       1.93912       17.2412       1.71523      -1.06890       2.10363      0.823141       1.09755       1.21204       1.31818       1.38422       1.36954
  35  13 3229.1887    3.8388  1.3604 13.4365  0.0000  0.0215   0.0542   0.0589    0.0661   0.0000   439.5988       5.83727       13.0949       4.03417      -1.03033       1.53758      0.967290       1.26154       1.36991       1.55942       1.60876       1.61077
  35  14 3386.6653    3.3384  2.0095 12.8669  0.0000  0.0267   0.0386   0.0708    0.0509   0.0000   443.5179       2.11577       16.1449       4.28492      -1.11445     -0.997253       1.19979       1.62490       1.76823       1.93969       2.02216       1.97222
  35  15 3542.7524    2.7394  3.1332 12.1225  0.0000  0.0342   0.0251   0.0908    0.0409   0.0000   438.3665       7.75823       17.9856       2.81932       1.75011    -0.0270364       1.50130       2.03545       2.25486       2.41687       2.49690       2.45297
  35  16 3697.6986    2.2089  4.9851 11.3841  0.0003  0.0446   0.0162   0.1197    0.0340   0.0000   443.8783       7.96771       14.4763       12.9676      0.298746       2.39527       2.07603       2.77349       3.05069       3.31636       3.37513       3.35815
  35  17 3851.7488    1.8138  6.4406 11.1656  0.0000  0.0551   0.0125   0.1514    0.0301   0.0000   444.4626       4.08595       14.4540       2.00973       4.14941      -3.82743       2.58842       3.40073       3.80654       4.10678       4.15853       4.21571
  35  18 4005.1876    1.5107  8.9597 10.8098  0.0000  0.0738   0.0092   0.2041    0.0279   0.0000   442.4782       7.02029       9.88310       8.29593       1.80086      -2.22177       3.30397       4.42291       4.91176       5.26838       5.43887       5.36448
  35  19 4157.8436    1.2322 12.1230 10.6182  0.0006  0.1019   0.0067   0.2737    0.0253   0.0000   431.8387       7.64143       16.0305      -2.62514      -6.78939       15.3768       4.58376       6.10921       6.84210       7.40747       7.46612       7.47846
  35  20 4309.4123    0.9904 14.4284 10.5488 -0.0003  0.1297   0.0055   0.3496    0.0225   0.0000   447.8664       2.41324       19.2446       10.6527      -3.64363      -13.9174       5.68827       7.58545       8.58172       9.16944       9.27113       9.40101
  36   2 1235.6768    0.0804  0.0370 10.1082  0.0000  0.0112   0.0108   0.0131    0.0201   0.0000   441.5505     0.0626471       21.6764      0.582578      -1.33108       1.25285      0.561045      0.585915      0.666894      0.880274      0.885895      0.888398
  36   3 1471.8432    0.1766  0.1379 10.0259  0.0000  0.0095   0.0083   0.0221    0.0224   0.0000   440.8630     0.0212646       22.3420      0.542531      -3.63835     -0.646927      0.407177      0.573345      0.693861      0.599654      0.711717      0.652532
  36   4 1681.8763    0.3003  0.3088 10.0209  0.0000  0.0115   0.0088   0.0278    0.0280   0.0000   440.5548      0.259131       21.5107     -0.962218      -2.58271      0.386248      0.501442      0.650542      0.751294      0.803989      0.858331      0.827947
  36   5 1875.4085    0.5000  0.5638 10.0611  0.0000  0.0151   0.0107   0.0362    0.0429   0.0000   441.3259     -0.734529       20.8842      -1.56791      -2.97569      0.851018      0.685570      0.878757       1.00382       1.08859       1.12386       1.06677
  36   6 2063.0732    0.7629  0.7402 10.3011  0.0000  0.0155   0.0138   0.0401    0.0555   0.0000   441.0412      0.319597       20.4788     -0.210980     -0.518437     -0.580109      0.675345      0.915183       1.02662       1.09177       1.14081       1.11307
  36   7 2245.4953    1.1082  0.9327 10.8864  0.0000  0.0172   0.0182   0.0457    0.0669   0.0000   441.6397      -1.79409       18.6036     -0.185807      -4.84465      -2.78290      0.795259       1.01142       1.14258       1.23085       1.23625       1.22717
  36   8 2421.1226    1.6379  1.0347 11.4348  0.0000  0.0177   0.0252   0.0478    0.0785   0.0000   440.6754       1.28096       22.1125     -0.588057      -2.78469      0.789385      0.821940       1.06487       1.22014       1.28681       1.29396       1.30466
  36   9 2592.7582    2.2281  0.9718 12.3572  0.0000  0.0175   0.0357   0.0457    0.0670   0.0000   439.9161       1.15934       19.9201       1.67170      -1.59266      0.807764      0.812433       1.08558       1.16310       1.27753       1.34299       1.35987
  36  10 2762.7262    2.8497  0.9663 13.0244  0.0000  0.0175   0.0468   0.0476    0.0653   0.0000   440.8342       1.53200       17.4258       1.23830     -0.411442      0.523423      0.786786       1.02563       1.16561       1.27601       1.32194       1.33117
  36  11 2930.3098    3.8496  0.9438 13.1064  0.0000  0.0165   0.0597   0.0417    0.0800   0.0000   440.3331       3.58110       21.8019    -0.0259839     -0.535643      -1.21163      0.754811       1.00224       1.11336       1.21609       1.27217       1.27674
  36  12 3094.2950    4.1432  0.9809 13.6279  0.0000  0.0171   0.0656   0.0458    0.0720   0.0000   440.6427       4.04859       18.7954       3.81957      -2.28397      0.647432      0.798339      0.997950       1.12481       1.18623       1.22688       1.27456
  36  13 3255.1226    3.9121  1.4109 13.5492  0.0000  0.0220   0.0546   0.0588    0.0658   0.0000   439.0768       2.57260       14.9007     -0.142437      -3.80923      -1.99993      0.994184       1.29925       1.41013       1.57138       1.56112       1.60076
  36  14 3413.7148    3.1650  2.1717 12.8490  0.0000  0.0278   0.0353   0.0763    0.0472   0.0000   440.6792       3.25873       16.0408       1.53276      -4.80006       2.77376       1.19578       1.64400       1.77433       1.93631       1.95367       2.01270
  36  15 3570.6995    2.6684  3.4472 12.0515  0.0000  0.0355   0.0233   0.0935    0.0391   0.0000   440.8576       5.17227       13.4182       1.25806       1.54090       2.65985       1.58062       2.08651       2.30156       2.46853       2.52925       2.50625
  36  16 3726.5392    2.1602  5.0796 11.4800  0.0000  0.0457   0.0158   0.1221    0.0325   0.0000   441.6510       7.75110       10.8200     -0.669155      -3.45103       5.26630       2.00001       2.66178       2.91546       3.17405       3.31535       3.32512
  36  17 3881.4014    1.7405  7.1675 11.1622  0.0000  0.0601   0.0114   0.1621    0.0280   0.0000   442.8334       4.42638       13.6002       2.67644     -0.754062       1.90846       2.69643       3.57405       3.91395       4.29280       4.36521       4.36343
  36  18 4035.4800    1.4393  9.8765 10.8198  0.0000  0.0801   0.0082   0.2193    0.0263   0.0000   439.8814      -2.64743       23.6315       5.66808      -6.31045      -3.45609       3.47150       4.64920       5.06676       5.52387       5.72448       5.61907
  36  19 4188.5824    1.1712 12.3179 10.6682 -0.0009  0.1034   0.0063   0.2864    0.0240   0.0000   443.8656       1.29301       5.68683       2.64864       5.20797      -11.6265       4.56383       6.12550       6.74469       7.32682       7.49425       7.50058
  37   2 1249.2075    0.0837  0.0651 10.1417  0.0000  0.0133   0.0086   0.0229    0.0201   0.0000   441.6469     -0.564370       21.3788     -0.213944      -3.06991     -0.302377      0.558857      0.794693      0.956756       1.28860       1.15199       1.21058
  37   3 1486.8155    0.1835  0.1522  9.9831  0.0000  0.0095   0.0079   0.0206    0.0225   0.0000   441.2349     -0.750855       20.8345     -0.124949      -2.56271     -0.464164      0.427113      0.519701      0.524231      0.593411      0.669776      0.745319
  37   4 1697.5852    0.2980  0.2769 10.0633  0.0000  0.0110   0.0090   0.0265    0.0269   0.0000   441.5148     -0.704394       20.3777     -0.575181      -2.18199      0.282351      0.447104      0.635009      0.731392      0.751624      0.829576      0.916121
  37   5 1892.2250    0.5317  0.4698 10.1753  0.0000  0.0123   0.0119   0.0313    0.0391   0.0000   441.1189     -0.178668       23.2467    -0.0165942      -3.82557     -0.415135      0.565207      0.700029      0.821412      0.887367      0.915889      0.890749
  37   6 2081.1353    0.7929  0.6708 10.5199  0.0000  0.0147   0.0151   0.0371    0.0508   0.0000   441.7730      0.706386       22.4660       1.96590      -2.91951       1.53946      0.625572      0.821428      0.911220       1.04110       1.08026       1.10630
  37   7 2264.3428    1.1439  0.9828 11.0552  0.0000  0.0181   0.0184   0.0467    0.0635   0.0000   439.9812      0.759343       21.9111       1.88338      -1.65620     -0.255801      0.790708       1.03142       1.10916       1.25214       1.28747       1.29493
  37   8 2440.6918    1.6418  1.0941 11.7856  0.0000  0.0197   0.0256   0.0510    0.0711   0.0000   439.6232       2.60404       19.5526       1.66785      -4.46049      0.858634      0.843808       1.13440       1.25624       1.39704       1.45314       1.44781
  37   9 2613.3496    2.3329  1.1599 12.0710  0.0000  0.0189   0.0339   0.0496    0.0861   0.0000   441.7718       1.07287       21.2475      0.309111      -1.13439     -0.852382      0.841262       1.08050       1.18372       1.31890       1.37784       1.40083
  37  10 2784.5595    3.0122  1.0620 12.8619  0.0000  0.0184   0.0456   0.0470    0.0756   0.0000   441.2306       3.38378       20.7688       1.07581      -2.30069       1.68944      0.804329       1.10022       1.20483       1.29520       1.36780       1.44073
  37  11 2953.3185    3.7585  1.0061 13.3311  0.0000  0.0170   0.0582   0.0468    0.0733   0.0000   440.1442      0.662690       17.2231       4.27992      -1.93457     -0.511726      0.725784      0.963627       1.05131       1.16205       1.14289       1.22425
  37  12 3118.5471    4.1441  1.0876 13.6120  0.0000  0.0183   0.0619   0.0493    0.0727   0.0000   440.8258       3.41962       19.2868      0.257710      -4.39432      0.982206      0.808408       1.10024       1.16530       1.30434       1.33217       1.29457
  37  13 3280.6456    3.8131  1.5383 13.2259  0.0000  0.0224   0.0487   0.0596    0.0651   0.0000   439.1665       5.44428       18.0862       4.78219     0.0244415      0.343906      0.960066       1.31130       1.43421       1.51549       1.58266       1.57169
  37  14 3440.4017    3.1504  2.4321 12.5816  0.0000  0.0284   0.0319   0.0760    0.0458   0.0000   438.4917       3.31474       20.0760       4.90248      -1.01538     -0.178606       1.23795       1.63769       1.82278       1.95812       2.01973       2.04038
  37  15 3598.3977    2.5184  3.7679 11.9745  0.0000  0.0368   0.0210   0.1013    0.0359   0.0000   438.7304       8.36537       14.3217     -0.251084       1.81988       1.63675       1.59099       2.12126       2.38319       2.59632       2.64743       2.59818
  37  16 3755.1481    2.0706  5.4139 11.4248  0.0000  0.0473   0.0146   0.1297    0.0312   0.0000   439.7147       1.02274       22.0955       2.05738      -8.68877      -5.13885       2.03159       2.76449       3.00918       3.25009       3.37525       3.42055
  37  17 3910.7263    1.7004  7.7824 11.0132  0.0000  0.0622   0.0104   0.1718    0.0281   0.0000   440.7340       4.01179       24.8580       9.34342      -8.73186      -4.01442       2.66877       3.51433       3.91419       4.23189       4.41705       4.44762
  37  18 4065.4286    1.3790 10.1552 10.8694  0.0001  0.0836   0.0079   0.2351    0.0254   0.0000   434.7063       5.78656       13.5587      -6.17564      -3.37631       2.50878       3.55385       4.69910       5.33103       5.70295       5.87397       5.89846
  37  19 4219.4486    1.1502 12.8247 10.6493  0.0022  0.1066   0.0060   0.2919    0.0235   0.0000   441.7558       4.68507       19.7645       6.60249       11.4758      -17.0964       4.58711       5.99274       6.77418       7.31768       7.56425       7.57092
  38   2 1262.5468    0.0917  0.0677 10.1163  0.0000  0.0131   0.0082   0.0159    0.0200   0.0000   440.3759    -0.0973231       22.2349      0.754152      -3.70159      0.601517      0.520885      0.631735      0.837646      0.868121      0.787362      0.872617
  38   3 1501.5415    0.1819  0.1195 10.0115  0.0000  0.0088   0.0088   0.0180    0.0219   0.0000   441.2915     -0.790250       21.5839      0.243964      -3.81884      0.403468      0.400473      0.465784      0.526371      0.579395      0.587087      0.571720
  38   4 1713.0429    0.3340  0.3294 10.0080  0.0000  0.0111   0.0091   0.0283    0.0288   0.0000   441.6039      -1.67650       20.4875    -0.0829407      -3.64543    -0.0489750      0.477263      0.633357      0.704134      0.760231      0.775596      0.836418
  38   5 1908.7885    0.5290  0.5291 10.2004  0.0000  0.0145   0.0113   0.0330    0.0402   0.0000   440.6561     -0.726236       22.1026       2.57804      -2.05576      -1.92092      0.655189      0.860402      0.965589      0.995534       1.05189      0.985720
  38   6 2098.9361    0.8253  0.7787 10.4407  0.0000  0.0158   0.0142   0.0391    0.0570   0.0000   441.3192    -0.0183341       19.4016     -0.197980    -0.0358189       1.05726      0.673180      0.920485       1.02384       1.12867       1.13355       1.18634
  38   7 2282.8645    1.1991  1.0580 11.0739  0.0000  0.0185   0.0185   0.0492    0.0680   0.0000   439.4474      0.329362       19.9861    -0.0160125      -3.72646      -2.61527      0.778614       1.03306       1.16649       1.26907       1.26470       1.30508
  38   8 2459.9416    1.7162  1.1886 11.8079  0.0000  0.0203   0.0256   0.0536    0.0714   0.0000   441.8119      0.673089       22.6155      0.330263      -3.43997       1.38600      0.810028       1.14098       1.20195       1.36885       1.39365       1.36775
  38   9 2633.7383    2.4440  1.0976 12.3233  0.0000  0.0180   0.0359   0.0494    0.0729   0.0000   440.9912      0.489080       20.3968       1.33437      -4.23548      -1.72455      0.716188      0.991278       1.07410       1.19239       1.21042       1.22063
  38  10 2806.0973    3.2957  1.0040 12.7542  0.0000  0.0171   0.0486   0.0417    0.0790   0.0000   440.6509       2.14270       19.9071      0.900701      -1.40924     -0.554330      0.704592      0.959487       1.08666       1.17908       1.21162       1.23227
  38  11 2975.9132    3.9975  0.9226 13.4227  0.0000  0.0159   0.0623   0.0414    0.0694   0.0000   440.4350       2.58100       19.6878       1.14664      -1.84871      0.828206      0.677245      0.903902       1.01631       1.10406       1.10839       1.10923
  38  12 3142.3536    4.2067  1.1586 13.5117  0.0000  0.0187   0.0609   0.0489    0.0804   0.0000   440.7975       3.79644       18.8550       3.51568      -3.08757     -0.653281      0.840269       1.10405       1.25267       1.32570       1.34692       1.36157
  38  13 3305.7617    3.6746  1.7585 13.0921  0.0000  0.0237   0.0431   0.0625    0.0548   0.0000   439.4049       4.89932       19.7354       4.92234      -4.73410      -1.34261       1.00104       1.35131       1.48909       1.63980       1.68618       1.68448
  38  14 3466.6851    3.0612  2.6636 12.4242  0.0000  0.0295   0.0290   0.0787    0.0430   0.0000   438.9290       5.81659       16.3409       1.27999      -1.29607       1.31796       1.24068       1.64561       1.78924       1.92947       1.99231       2.01026
  38  15 3625.7907    2.4077  3.8948 12.0153  0.0000  0.0383   0.0199   0.1039    0.0334   0.0000   441.0821       5.48442       13.9000       4.01760      -2.68874      -1.12521       1.57813       2.11081       2.34971       2.56700       2.64745       2.67570
  38  16 3783.3540    2.0046  6.1972 11.2869  0.0000  0.0511   0.0131   0.1372    0.0290   0.0000   439.7174       2.38671       18.1368       5.13669     -0.203638       2.66293       2.14007       2.87474       3.12436       3.45336       3.48114       3.52180
  38  17 3939.6699    1.6345  8.1872 11.0014  0.0000  0.0664   0.0097   0.1774    0.0269   0.0000   441.9014       1.34498       18.9270       9.69520      -6.33839      -6.27649       2.76378       3.78159       4.12461       4.55579       4.59446       4.55028
  38  18 4095.1554    1.3323 10.8488 10.8510 -0.0000  0.0892   0.0073   0.2441    0.0245   0.0000   435.9890       4.20605       15.7277       1.91088      -11.7484     -0.230406       3.63789       4.93885       5.43208       5.98420       6.03128       6.16556
  38  19 4249.5704    1.0728 13.6467 10.6546 -0.0012  0.1167   0.0055   0.3165    0.0222   0.0000   442.8741       4.73545       10.5494       1.96654      -10.0612      -5.00414       4.80475       6.38355       7.16991       7.77610       8.02424       8.11023
  39   2 1275.7091    0.0951  0.0620 10.1224  0.0000  0.0119   0.0083   0.0167    0.0196   0.0000   441.0682      0.254271       21.0546     -0.256727      -3.16683     -0.654835      0.490933      0.676469      0.803175      0.706001      0.859509      0.843303
  39   3 1516.0742    0.1831  0.1697 10.0589  0.0000  0.0089   0.0076   0.0228    0.0220   0.0000   441.3701     -0.430576       21.6009      0.901140      -2.95547      0.738139      0.389053      0.512834      0.641035      0.743399      0.670162      0.667700
  39   4 1728.2486    0.3487  0.3460 10.0287  0.0000  0.0112   0.0090   0.0267    0.0289   0.0000   441.0242     -0.411136       21.7892     -0.593903      -1.76612      0.680813      0.466467      0.629798      0.693352      0.780320      0.786602      0.824062
  39   5 1925.1908    0.5613  0.5784 10.2135  0.0000  0.0142   0.0113   0.0341    0.0417   0.0000   441.1867     -0.363629       21.2117      0.808058      -3.03982      0.599417      0.566542      0.749390      0.808025      0.917960      0.926963      0.939199
  39   6 2116.5608    0.8547  0.7314 10.6415  0.0000  0.0147   0.0150   0.0382    0.0516   0.0000   441.4698     -0.719031       20.2160       1.85862      -1.97083     -0.936465      0.592413      0.774694      0.862152      0.942043      0.943445      0.963556
  39   7 2301.2102    1.3116  1.0371 10.9252  0.0000  0.0177   0.0194   0.0448    0.0771   0.0000   441.2537       2.01553       21.8166       1.44264      -2.95210      0.863982      0.757069       1.04484       1.13642       1.25555       1.31810       1.27631
  39   8 2479.0339    1.8463  1.2013 11.7878  0.0000  0.0199   0.0264   0.0503    0.0776   0.0000   441.0520      0.200820       20.7840      -1.05833      -2.20630      0.803272      0.807832       1.10812       1.21375       1.29089       1.30213       1.30458
  39   9 2653.8727    2.4496  1.0961 12.5299  0.0000  0.0183   0.0366   0.0494    0.0720   0.0000   439.9574       2.92916       18.2729       2.07710     -0.548042      -2.34122      0.755321       1.04123       1.11784       1.21409       1.27455       1.32768
  39  10 2827.2923    3.2801  1.0111 13.0063  0.0000  0.0165   0.0490   0.0444    0.0698   0.0000   441.1923       2.12822       21.4919     0.0551487     -0.707187      -2.05802      0.699597      0.923551       1.03026       1.13618       1.18762       1.15411
  39  11 2998.1420    4.0662  0.9616 13.4285  0.0000  0.0160   0.0617   0.0428    0.0729   0.0000   442.8177       3.47029       20.2770       3.79484      -2.75742       2.73083      0.683307      0.900270       1.00821       1.15256       1.20737       1.19972
  39  12 3165.7765    4.2306  1.2076 13.5269  0.0000  0.0191   0.0593   0.0503    0.0817   0.0000   439.4940       3.19267       17.5102       2.83486      -6.04676      -2.22516      0.785758       1.06070       1.13351       1.27602       1.31298       1.33240
  39  13 3330.3984    3.6121  1.8345 13.0572  0.0000  0.0240   0.0414   0.0641    0.0555   0.0000   442.9156       1.24676       14.4027       2.49515      -2.02313      0.497356       1.02820       1.30798       1.47004       1.63251       1.63657       1.64282
  39  14 3492.5893    3.0198  2.7250 12.4708  0.0000  0.0299   0.0283   0.0802    0.0415   0.0000   442.3099       4.89583       18.1156       1.21083     -0.218973       3.84459       1.21929       1.67038       1.80723       2.04235       2.04757       2.11598
  39  15 3652.7585    2.3849  4.3170 11.7730  0.0000  0.0390   0.0179   0.1058    0.0322   0.0000   440.3122       4.32290       18.8714      -1.44412      -2.65509      -2.12241       1.61674       2.17394       2.35985       2.57027       2.65327       2.69917
  39  16 3811.1243    1.8901  6.2739 11.3460  0.0000  0.0519   0.0125   0.1450    0.0284   0.0000   440.4802       8.03132       22.8132       2.99721      -3.02259       5.68474       2.14448       2.80258       3.20477       3.37767       3.53631       3.55569
  39  17 3968.3461    1.5739  8.6675 11.0417  0.0000  0.0699   0.0093   0.1872    0.0260   0.0000   434.3866      0.846311       16.7284       16.8573      -7.80500       2.80317       2.85386       3.81497       4.22388       4.63955       4.78575       4.75191
  39  18 4124.3286    1.2859 11.7188 10.8452  0.0000  0.0960   0.0067   0.2613    0.0238   0.0000   445.3600      -1.77541       11.2625       4.57764       1.09865      -2.12124       3.84768       5.14040       5.75236       6.27074       6.51943       6.54358
  40   2 1288.7237    0.1142  0.0985 10.0960  0.0000  0.0102   0.0077   0.0238    0.0198   0.0000   441.8744     -0.207084       21.2594     -0.169413      -3.36987     -0.154201      0.392736      0.505870      0.612693      0.717153      0.727722      0.778832
  40   3 1530.3283    0.1973  0.1909  9.9763  0.0000  0.0096   0.0076   0.0246    0.0224   0.0000   441.3394     -0.240356       21.7207      0.908240      -3.27251   -0.00394957      0.380433      0.528092      0.552615      0.620157      0.689507      0.675350
  40   4 1743.2652    0.3599  0.3946 10.0777  0.0000  0.0120   0.0089   0.0314    0.0303   0.0000   441.6669     -0.984406       20.4882     -0.368598      -2.84138     -0.974416      0.468062      0.630131      0.696220      0.763893      0.798566      0.801785
  40   5 1941.4200    0.5643  0.6071 10.2091  0.0000  0.0140   0.0108   0.0347    0.0406   0.0000   441.8074     -0.861959       20.9164     -0.258889      -2.43850      0.313951      0.542786      0.700725      0.793651      0.855233      0.874124      0.906138
  40   6 2133.9321    0.8851  0.7815 10.5682  0.0000  0.0151   0.0149   0.0387    0.0552   0.0000   440.4363       2.02916       21.1253       1.22316      -1.98832      0.698183      0.619692      0.813809      0.923300       1.00513      0.996561       1.02599
  40   7 2319.3218    1.3316  1.0193 11.2601  0.0000  0.0175   0.0201   0.0456    0.0648   0.0000   442.8198      0.451640       21.8867      0.322137      -3.34658     -0.742005      0.694935      0.944028       1.02122       1.16444       1.16151       1.12221
  40   8 2497.9079    1.9102  1.1561 11.8598  0.0000  0.0187   0.0272   0.0482    0.0736   0.0000   440.8528       1.27990       21.0330       1.63534      -1.89821      -1.33565      0.770478      0.959619       1.09657       1.21330       1.21382       1.27575
  40   9 2673.8290    2.5781  1.0965 12.5149  0.0000  0.0175   0.0374   0.0477    0.0714   0.0000   441.1570      0.915819       21.0181       3.83496     -0.718191     -0.904714      0.723314      0.954344       1.03162       1.11101       1.16282       1.18617
  40  10 2848.2571    3.3293  1.0617 12.9984  0.0000  0.0173   0.0483   0.0447    0.0738   0.0000   440.4079       1.12123       19.1586       3.02848      -1.41742     -0.839315      0.701852      0.937445      0.998293       1.13666       1.15762       1.15470
  40  11 3020.0396    4.1446  1.0216 13.5022  0.0000  0.0165   0.0609   0.0439    0.0696   0.0000   440.9059       2.20964       20.3365       2.81585     -0.436439     -0.395225      0.690325      0.923674       1.00066       1.12919       1.12578       1.14646
  40  12 3188.7843    4.1454  1.2920 13.4700  0.0000  0.0194   0.0554   0.0511    0.0696   0.0000   441.6283       4.15516       19.5445       1.15410     -0.460107       1.93753      0.781940       1.02547       1.14252       1.24181       1.30547       1.32160
  40  13 3354.6627    3.5950  1.9057 12.9908  0.0000  0.0244   0.0396   0.0640    0.0518   0.0000   440.7710       4.53283       18.4665       4.01882      -1.59253     -0.668876      0.952384       1.29857       1.45117       1.51461       1.58476       1.61486
  40  14 3518.1072    2.8966  3.0723 12.3002  0.0000  0.0309   0.0252   0.0860    0.0377   0.0000   440.1622       3.20421       16.7993       2.44437      -2.13374       2.89008       1.22968       1.59909       1.78694       1.96939       2.00640       1.99503
  40  15 3679.3556    2.3200  4.8455 11.5821  0.0000  0.0413   0.0160   0.1105    0.0306   0.0000   439.8515       3.66360       16.5420       3.22876     -0.977357       4.64308       1.65345       2.14818       2.44246       2.64186       2.75218       2.75711
  40  16 3838.8240    1.8691  6.8120 11.2474 -0.0000  0.0546   0.0116   0.1487    0.0278   0.0000   442.1525       1.78740       11.6373      0.190799      -15.2727       5.49963       2.15807       2.84758       3.20674       3.45565       3.60328       3.63663
  40  17 3996.7002    1.5225  9.2209 10.9883  0.0004  0.0737   0.0086   0.2020    0.0256   0.0000   436.6945       5.47668       16.1453      -4.54076       1.87646      -5.90628       2.89401       3.84477       4.31695       4.67817       4.90794       4.89694
  40  18 4153.3671    1.2178 12.3103 10.8307  0.0000  0.1007   0.0063   0.2785    0.0226   0.0000   442.1965       8.03002       9.39212       17.3155       2.67931      -2.77098       3.93593       5.27397       5.93269       6.43354       6.60766       6.65105
  41   2 1301.5721    0.0988  0.0779 10.1374  0.0000  0.0110   0.0075   0.0209    0.0193   0.0000   440.5882    0.00732102       22.2155     -0.578357      -1.70842      0.269451      0.450318      0.671836      0.755402      0.887595      0.744562      0.812258
  41   3 1544.3507    0.2179  0.1639 10.0403  0.0000  0.0089   0.0081   0.0173    0.0219   0.0000   441.5471     -0.413567       21.4200      0.399741      -1.37864     -0.558792      0.408932      0.525835      0.626667      0.719773      0.724152      0.672436
  41   4 1758.0161    0.3890  0.3724 10.0703  0.0000  0.0114   0.0095   0.0279    0.0298   0.0000   441.5285     -0.444553       22.0402      0.626865      -4.31475     -0.588669      0.416907      0.560603      0.685134      0.716696      0.723380      0.744284
  41   5 1957.4259    0.5901  0.6479 10.2240  0.0000  0.0142   0.0110   0.0367    0.0447   0.0000   440.5596       1.17545       20.1332     -0.800743     -0.999230     -0.414635      0.552013      0.711959      0.819244      0.891048      0.916744      0.926911
  41   6 2151.1299    0.9362  0.9332 10.4287  0.0000  0.0166   0.0144   0.0439    0.0671   0.0000   440.2642     -0.104038       22.9751       1.43153      -2.40488       1.58071      0.655605      0.885889      0.965346       1.02998       1.07581       1.05278
  41   7 2337.1660    1.3645  0.9918 11.4061  0.0000  0.0171   0.0207   0.0445    0.0614   0.0000   440.8413      0.483637       21.1083      -1.41173      -4.06929      0.652976      0.671956      0.907275      0.998671       1.07962       1.13545       1.13869
  41   8 2516.5684    1.9380  1.1078 11.9973  0.0000  0.0182   0.0277   0.0476    0.0671   0.0000   441.8662     -0.684152       19.8287     -0.588023    -0.0866736       3.03464      0.703449      0.920614      0.990831       1.10561       1.11485       1.16406
  41   9 2693.4931    2.6812  1.1394 12.4325  0.0000  0.0181   0.0371   0.0468    0.0784   0.0000   440.7840       4.84301       20.0288     -0.447614      -4.01586       1.11811      0.734384       1.00547       1.08644       1.17775       1.21486       1.21036
  41  10 2868.9575    3.5589  1.0233 13.1042  0.0000  0.0168   0.0510   0.0422    0.0727   0.0000   441.4151       2.47173       21.0436       2.51903      -1.75299      0.842319      0.666896      0.901219      0.979028       1.08022       1.10473       1.15389
  41  11 3041.6446    4.1569  1.0861 13.5524  0.0000  0.0175   0.0600   0.0465    0.0725   0.0000   441.3952       2.30725       20.4223       1.23831      -2.91583     -0.881899      0.702540      0.983520       1.06153       1.17369       1.22124       1.23536
  41  12 3211.3861    4.1483  1.3536 13.3864  0.0000  0.0198   0.0532   0.0509    0.0673   0.0000   439.7219       2.31286       18.8466       3.05080     -0.597290     -0.672863      0.764640       1.05034       1.16251       1.25522       1.31467       1.34611
  41  13 3378.6005    3.5084  1.9797 12.9911  0.0000  0.0245   0.0378   0.0651    0.0496   0.0000   441.3677       5.74070       14.1078       2.72417     -0.655959      -2.32831      0.960666       1.25754       1.38044       1.54935       1.55188       1.58405
  41  14 3543.2861    2.7796  3.2030 12.2780  0.0000  0.0319   0.0235   0.0870    0.0357   0.0000   440.5159       3.06481       18.0136       4.94602      -2.67231       1.02593       1.26499       1.65438       1.84786       2.04557       2.06146       2.09125
  41  15 3705.6852    2.1937  4.9291 11.6469  0.0000  0.0422   0.0153   0.1159    0.0293   0.0000   441.6555       4.60209       15.9529    -0.0811070      -3.54168      0.111053       1.70437       2.22240       2.45493       2.68649       2.81092       2.89508
  41  16 3865.9772    1.8212  7.3175 11.1606  0.0001  0.0568   0.0107   0.1562    0.0273   0.0000   441.0171       8.63161       8.99747       7.13895       1.63642       11.0385       2.20629       2.93005       3.28799       3.51582       3.66213       3.70997
  41  17 4024.7873    1.4505  9.9456 11.0260 -0.0008  0.0798   0.0079   0.2197    0.0243   0.0000   437.3033       7.75102       12.6982       4.79944      -3.15072       5.90343       3.07045       4.10230       4.66697       4.99111       5.24251       5.20638
  41  18 4182.5517    1.1705 12.6013 10.8734 -0.0004  0.1059   0.0061   0.2826    0.0213   0.0000   443.7494       5.03004       13.2743       2.47037      -3.17567      0.813599       4.00502       5.40302       6.05897       6.63251       6.71395       6.88521
  42   2 1314.2306    0.0983  0.0814 10.1051  0.0000  0.0111   0.0072   0.0187    0.0192   0.0000   441.2473     -0.375082       22.0125     -0.350787      -4.56001       1.75075      0.519036      0.567486      0.663101      0.821374      0.751778      0.900681
  42   3 1558.1914    0.2255  0.1930 10.0001  0.0000  0.0096   0.0078   0.0197    0.0224   0.0000   441.2579     0.0591051       20.9209      0.421757      -1.97467      0.444766      0.336539      0.504520      0.540400      0.624291      0.651362      0.674162
  42   4 1772.6376    0.3845  0.3822 10.1091  0.0000  0.0114   0.0092   0.0284    0.0296   0.0000   441.1718     -0.486513       20.2571     0.0353363      -2.46503     0.0442733      0.455432      0.648262      0.682925      0.761252      0.769448      0.843843
  42   5 1973.3409    0.6609  0.6313 10.1611  0.0000  0.0135   0.0120   0.0338    0.0474   0.0000   442.7560      0.528088       21.5227      -1.34989      -3.36580      0.413808      0.571604      0.730727      0.845656      0.929580      0.969732      0.949245
  42   6 2168.0722    0.9963  0.8509 10.5436  0.0000  0.0155   0.0156   0.0395    0.0634   0.0000   441.5588      0.444729       20.3218     -0.635356      -2.84265       1.01389      0.554910      0.771070      0.830688      0.946317      0.976257      0.978352
  42   7 2354.8279    1.4213  1.0576 11.3101  0.0000  0.0171   0.0203   0.0451    0.0652   0.0000   441.5113     -0.197584       20.1312    -0.0246601      -2.95885      -2.13747      0.662363      0.889209      0.988600       1.10610       1.11925       1.14341
  42   8 2535.0403    2.0551  1.0986 11.9887  0.0000  0.0174   0.0288   0.0459    0.0719   0.0000   440.8277      0.383563       20.8065      0.530241      -3.21033      0.464815      0.686077      0.915866       1.00016       1.08624       1.13221       1.17329
  42   9 2713.0196    2.7810  1.1686 12.4308  0.0000  0.0176   0.0376   0.0475    0.0789   0.0000   440.2818     0.0809903       20.7638       2.15632      -3.58310     -0.787319      0.677792      0.906405      0.985826       1.07846       1.08581       1.12207
  42  10 2889.3952    3.6813  1.0396 13.1733  0.0000  0.0162   0.0528   0.0456    0.0707   0.0000   440.4529       3.17871       20.7536       1.73631      -2.44536     -0.903927      0.616915      0.837799      0.890441       1.00817       1.03578       1.07225
  42  11 3062.9602    4.2757  1.0365 13.6099  0.0000  0.0165   0.0607   0.0424    0.0676   0.0000   440.5489       4.20618       21.4574       2.88154      -3.65541     0.0530816      0.654988      0.865293      0.974739       1.07922       1.10237       1.11151
  42  12 3233.6985    4.0910  1.5339 13.2934  0.0000  0.0208   0.0487   0.0548    0.0624   0.0000   441.4756       3.61254       21.1419      0.492512      -4.92193       1.87796      0.812458       1.07259       1.20920       1.33312       1.38678       1.42140
  42  13 3402.0952    3.3604  2.1614 12.8577  0.0000  0.0257   0.0340   0.0680    0.0455   0.0000   442.4832       6.76515       19.2643       3.34944      -4.67560       3.61746      0.974988       1.36593       1.47517       1.61932       1.64036       1.67639
  42  14 3568.0255    2.6567  3.6520 12.1965 -0.0001  0.0348   0.0211   0.0944    0.0322   0.0000   440.3894       4.71991       17.7677       5.46277      -1.34075      -4.04677       1.31191       1.77652       1.98383       2.17296       2.28140       2.32681
  42  15 3731.5786    2.1466  5.6766 11.5438  0.0000  0.0456   0.0138   0.1269    0.0271   0.0000   442.1564       2.02310       18.2026       1.18722      -1.49089       2.56381       1.73141       2.28586       2.55322       2.76987       2.86470       2.90797
  42  16 3892.9633    1.7207  7.7799 11.2378 -0.0005  0.0614   0.0100   0.1670    0.0254   0.0000   440.9695       7.51285       13.1912       2.27198       1.17945      -6.54215       2.34034       3.11642       3.51488       3.85264       3.95322       4.03428
  42  17 4052.3983    1.4203 10.4820 10.9958  0.0011  0.0830   0.0073   0.2285    0.0233   0.0000   433.7047       5.11713       14.6161       3.61790      0.974734       6.52211       3.10915       4.21829       4.60190       5.06605       5.25685       5.31120
  42  18 4211.0908    1.1173 12.9547 10.8579 -0.0000  0.1104   0.0058   0.2950    0.0210   0.0000   442.9328       5.31965       20.2184       7.20955      -6.77447      -5.03436       4.05613       5.47589       6.06969       6.73982       6.87254       7.04751
  43   2 1326.7445    0.1147  0.1158 10.1019  0.0000  0.0105   0.0068   0.0261    0.0193   0.0000   441.1237     -0.754223       21.7475     -0.139554      -3.09232      -1.06619      0.358383      0.520597      0.535886      0.648919      0.619379      0.694431
  43   3 1571.8091    0.2180  0.2364 10.0104  0.0000  0.0099   0.0072   0.0262    0.0227   0.0000   441.9916     -0.587916       21.7973     -0.440082      -3.80061    -0.0177838      0.381143      0.502530      0.599306      0.693050      0.723955      0.724256
  43   4 1787.0146    0.4107  0.4167 10.1150  0.0000  0.0118   0.0092   0.0277    0.0305   0.0000   441.7497     -0.609464       21.5016       1.03351      -2.76488     0.0790254      0.413301      0.571349      0.627053      0.699115      0.712100      0.725515
  43   5 1989.0667    0.6613  0.6954 10.2464  0.0000  0.0138   0.0115   0.0376    0.0468   0.0000   441.7948      -1.52740       21.0096       2.08982      -1.32351     -0.452693      0.526573      0.705156      0.762538      0.843803      0.875554      0.915246
  43   6 2184.8757    1.0020  0.8524 10.7230  0.0000  0.0153   0.0154   0.0389    0.0579   0.0000   441.3856       1.03068       21.6648       1.27638      -1.61066       1.52783      0.567375      0.766391      0.845126      0.918089      0.940658      0.977443
  43   7 2372.2353    1.4842  1.0974 11.4916  0.0000  0.0175   0.0213   0.0470    0.0642   0.0000   441.5889       1.06010       20.9950      0.322105      -2.88470       1.72823      0.654983      0.879645      0.963108       1.08322       1.09753       1.17332
  43   8 2553.3259    2.0760  1.2571 12.0701  0.0000  0.0189   0.0277   0.0502    0.0679   0.0000   440.9903       2.62246       20.1822       1.30398      -2.89821      0.550216      0.724211      0.963579       1.04082       1.13361       1.19189       1.19872
  43   9 2732.3364    2.8734  1.0996 12.5257  0.0000  0.0171   0.0388   0.0431    0.0777   0.0000   441.3534       4.02901       20.1462      0.261572      -2.12062     -0.261190      0.678414      0.893216      0.981151       1.06393       1.08425       1.08463
  43  10 2909.6819    3.6838  1.0200 13.2115  0.0000  0.0160   0.0521   0.0428    0.0710   0.0000   441.2777       1.94582       22.1982       2.46816      -3.58505     -0.562032      0.596097      0.795339      0.888981      0.967155       1.00112       1.03108
  43  11 3084.0038    4.1503  1.1422 13.7453  0.0000  0.0176   0.0585   0.0492    0.0679   0.0000   441.9131       1.79332       19.5394       2.12023      -2.30106      -1.70279      0.660806      0.895980      0.984747       1.07036       1.08568       1.11203
  43  12 3255.6828    4.0032  1.5136 13.5052  0.0000  0.0204   0.0486   0.0572    0.0555   0.0000   441.7691      0.952262       21.2256      0.771107      -2.69490     -0.291753      0.761306       1.01205       1.11006       1.23095       1.25449       1.30067
  43  13 3425.1483    3.2504  2.3483 12.9148  0.0000  0.0267   0.0320   0.0715    0.0404   0.0000   440.7673       5.95943       19.4405       1.14720      -1.69795       4.47721       1.00050       1.32256       1.48262       1.62882       1.72012       1.73994
  43  14 3592.3805    2.5978  3.8362 12.0673  0.0000  0.0352   0.0198   0.0957    0.0329   0.0000   440.2503      0.931694       19.9857       8.35289      -5.14727      -1.31936       1.30173       1.75270       1.90918       2.14958       2.24010       2.27324
  43  15 3757.0916    2.0611  5.7026 11.6240  0.0000  0.0463   0.0134   0.1316    0.0261   0.0000   442.5041      0.831384       11.5751     -0.514540     -0.237139       3.26423       1.71498       2.32271       2.57207       2.78395       2.95329       2.96796
  43  16 3919.4449    1.7108  8.4114 11.1896  0.0007  0.0645   0.0094   0.1783    0.0253   0.0000   443.3986       5.53220       18.5049       11.9320       1.54675       1.61238       2.43209       3.25550       3.61200       3.96159       4.10309       4.15638
  43  17 4079.9042    1.3584 11.1998 10.9569 -0.0009  0.0886   0.0067   0.2430    0.0231   0.0000   441.1404       2.21983       17.8079    -0.0341424       5.11504      -1.24523       3.24197       4.30874       4.88505       5.27799       5.44078       5.57860
  44   3 1585.2045    0.2373  0.1922 10.0019  0.0000  0.0083   0.0078   0.0194    0.0220   0.0000   441.4208     -0.362881       20.9088      0.242440      -2.79963     -0.413026      0.304371      0.412909      0.481097      0.516672      0.513761      0.549361
  44   4 1801.2527    0.4255  0.4373 10.1432  0.0000  0.0116   0.0093   0.0296    0.0310   0.0000   441.0288     -0.751421       22.9953     -0.277470      -4.55052      0.270099      0.421877      0.527547      0.612168      0.664528      0.685495      0.716535
  44   5 2004.5873    0.6851  0.7194 10.2787  0.0000  0.0143   0.0115   0.0372    0.0473   0.0000   442.0331     -0.557193       21.9841      -2.17631      -3.10316     -0.255386      0.518151      0.700926      0.780842      0.848510      0.880453      0.909018
  44   6 2201.4133    1.0323  0.9440 10.7214  0.0000  0.0157   0.0152   0.0423    0.0603   0.0000   441.4254      0.994836       21.2547       1.04485      -3.43116       1.37665      0.570186      0.763416      0.862078      0.924549      0.971152       1.00575
  44   7 2389.4521    1.5706  1.1415 11.4694  0.0000  0.0172   0.0213   0.0480    0.0677   0.0000   441.5794      0.329989       21.7279     -0.488578      -2.56739     -0.441629      0.646418      0.837312      0.941508       1.03990       1.07872       1.11083
  44   8 2571.4755    2.2298  1.1311 12.1043  0.0000  0.0175   0.0303   0.0465    0.0740   0.0000   441.6714      0.577718       22.0735       1.71814      -1.62651     -0.261460      0.639127      0.871348      0.949793       1.05825       1.12057       1.15396
  44   9 2751.5484    2.9621  1.0744 12.8206  0.0000  0.0168   0.0410   0.0438    0.0701   0.0000   440.7585       1.23423       21.5797       2.71658      -2.21957      -2.20441      0.649505      0.851280      0.964141       1.05383       1.11457       1.13603
  44  10 2929.6784    3.8364  1.0692 13.2911  0.0000  0.0162   0.0528   0.0440    0.0691   0.0000   440.0494       1.09503       21.1724       1.26194      -1.53725      0.502371      0.600242      0.813681      0.898532      0.986362       1.03393       1.07512
  44  11 3104.7862    4.2809  1.1514 13.6995  0.0000  0.0174   0.0581   0.0482    0.0685   0.0000   441.3780       2.69483       20.4912       1.67381      -3.92277     -0.447268      0.622424      0.818265      0.928257       1.05119       1.06643       1.09140
  44  12 3277.3367    3.9671  1.6306 13.2522  0.0000  0.0213   0.0446   0.0559    0.0551   0.0000   441.0407       4.07664       17.8963       1.60150      -1.43184      0.985835      0.765954       1.05295       1.14430       1.28668       1.30042       1.32116
  44  13 3447.9833    3.2408  2.5230 12.7077  0.0000  0.0270   0.0297   0.0724    0.0394   0.0000   441.9581       3.93841       20.7941     -0.121050       1.02123      -1.04151      0.979714       1.30939       1.45872       1.63330       1.71023       1.70775
  44  14 3616.3764    2.5404  4.2689 11.8898  0.0000  0.0365   0.0178   0.1002    0.0305   0.0000   441.5169       4.46677       20.0314       3.90730      -2.63284      0.346080       1.31136       1.73912       1.95599       2.14640       2.19363       2.21795
  44  15 3782.2337    2.0404  6.2588 11.4496  0.0000  0.0499   0.0123   0.1321    0.0271   0.0000   442.1449       6.15496       16.3426     -0.875948      -1.65853       3.78712       1.79433       2.43165       2.66528       2.99440       3.05824       3.13896
  44  16 3945.8105    1.6450  8.9323 11.1605 -0.0001  0.0693   0.0087   0.1867    0.0249   0.0000   436.9109      -2.12263       20.1836       9.94101      0.311405       3.55645       2.46566       3.32328       3.67141       4.03561       4.21297       4.29845
  44  17 4107.2270    1.3199 11.9511 10.9234  0.0009  0.0950   0.0062   0.2528    0.0221   0.0000   443.3310       1.45156       27.3095     -0.507993       5.34232      -2.97615       3.33221       4.62671       5.12458       5.62545       5.88762       5.94486
  45   2 1351.2813    0.1075  0.1407 10.0486  0.0000  0.0131   0.0064   0.0289    0.0192   0.0000   441.9324      -1.40054       21.1515      0.289240      -4.08828     -0.556454      0.579285      0.773034      0.814040      0.920132      0.860621      0.732995
  45   3 1598.4217    0.2438  0.2179  9.9899  0.0000  0.0091   0.0076   0.0218    0.0225   0.0000   442.3147      0.149906       21.5742     -0.105024      -3.70294     -0.481126      0.308273      0.371451      0.476955      0.499740      0.533711      0.541425
  45   4 1815.2958    0.4659  0.4697 10.0133  0.0000  0.0113   0.0096   0.0292    0.0346   0.0000   441.3356     -0.198466       21.0890       1.17152      -3.51023      0.621210      0.419232      0.559093      0.643817      0.715847      0.707385      0.730396
  45   5 2019.9963    0.7197  0.6995 10.3300  0.0000  0.0134   0.0120   0.0351    0.0457   0.0000   442.0453    -0.0660519       21.5120       1.00903      -2.11103      -1.95527      0.470792      0.621674      0.711117      0.765467      0.800252      0.820639
  45   6 2217.8025    1.0763  0.9300 10.8775  0.0000  0.0157   0.0158   0.0401    0.0583   0.0000   441.6034       1.72549       22.4079      -1.49538      -1.84473     -0.238993      0.559839      0.744573      0.845079      0.904920      0.940821      0.932658
  45   7 2406.4514    1.6215  1.1597 11.4883  0.0000  0.0176   0.0219   0.0461    0.0711   0.0000   441.1812       1.05793       20.9067      0.982520      -2.21765      -1.04136      0.653349      0.859338      0.954702       1.05276       1.06674       1.09081
  45   8 2589.4534    2.2876  1.1611 12.2197  0.0000  0.0172   0.0306   0.0477    0.0687   0.0000   439.9123       1.25240       20.2660       1.27963      -2.24674      0.898633      0.607682      0.831636      0.904016       1.06193       1.07259       1.06786
  45   9 2770.5267    3.0406  1.0937 12.8174  0.0000  0.0165   0.0417   0.0452    0.0717   0.0000   441.9752      0.172480       21.6444     -0.522893      -3.57308       1.13097      0.593497      0.773387      0.847311      0.953652      0.991111       1.00743
  45  10 2949.4451    3.8890  1.0632 13.4012  0.0000  0.0163   0.0536   0.0431    0.0690   0.0000   441.2028       1.91850       21.3260       1.02083      -2.70168      0.932054      0.595646      0.793516      0.900701      0.949052      0.982291       1.01605
  45  11 3125.3925    4.3479  1.2158 13.5787  0.0000  0.0177   0.0570   0.0486    0.0747   0.0000   442.1697       3.40066       21.9179       3.40871      -1.95157       2.68812      0.627740      0.854520      0.947334       1.02383       1.08869       1.07518
  45  12 3298.8833    3.7785  1.8314 13.1537  0.0000  0.0226   0.0400   0.0585    0.0488   0.0000   439.7081       4.37506       20.5828     0.0338536     -0.940462     -0.412919      0.809560       1.06521       1.16725       1.27999       1.34815       1.39414
  45  13 3470.4540    3.1266  2.6881 12.6231  0.0000  0.0277   0.0277   0.0758    0.0382   0.0000   441.8180       2.94476       18.7389       4.62102      -1.15696      -3.49599      0.986770       1.31812       1.43568       1.63513       1.66002       1.69720
  45  14 3640.0413    2.4731  4.4385 11.8843  0.0000  0.0376   0.0170   0.1031    0.0296   0.0000   439.9637       2.10277       19.6380      0.183468      -4.82029      0.305362       1.34553       1.75529       1.97716       2.13689       2.26735       2.34163
  45  15 3807.0585    1.9945  7.0589 11.3593  0.0000  0.0537   0.0112   0.1474    0.0264   0.0000   440.0250       4.63435       14.2019       3.61796      -2.27626       3.08951       1.94378       2.58550       2.91116       3.13289       3.30690       3.33113
  45  16 3971.6040    1.5969  9.3849 11.1309  0.0007  0.0724   0.0079   0.1962    0.0236   0.0000   438.8018       8.82511       18.6614       8.40897      0.240606      -8.31687       2.51727       3.44224       3.84658       4.18681       4.35387       4.39935
  45  17 4134.0390    1.2723 12.2753 10.9335  0.0006  0.0981   0.0060   0.2628    0.0212   0.0000   433.8002       14.2432       21.0824       2.77616      -12.3776      -3.37792       3.40973       4.59962       5.17778       5.67708       5.80545       5.88232
  46   3 1611.4184    0.2551  0.2078 10.0832  0.0000  0.0084   0.0081   0.0208    0.0220   0.0000   441.5381     0.0991535       21.9696      0.975198      -3.12498     -0.264367      0.349421      0.460860      0.544770      0.599713      0.575006      0.593821
  46   4 1829.1722    0.4751  0.5118 10.0909  0.0000  0.0120   0.0093   0.0305    0.0343   0.0000   441.5558      0.127434       21.0116       1.75154      -2.05235      0.952386      0.421104      0.554602      0.648364      0.691305      0.714657      0.759802
  46   5 2035.2330    0.7054  0.7928 10.3768  0.0000  0.0154   0.0113   0.0381    0.0494   0.0000   442.3721      0.400346       21.1243      0.617759      -4.33307      0.910564      0.512618      0.732500      0.765298      0.857013      0.869381      0.928697
  46   6 2233.9506    1.1154  1.0023 10.8525  0.0000  0.0165   0.0158   0.0425    0.0638   0.0000   441.4151      0.763682       21.3602       1.36898      -1.85203      0.581150      0.583436      0.787908      0.824031      0.937389      0.994195       1.01705
  46   7 2423.3037    1.6435  1.1876 11.5941  0.0000  0.0178   0.0219   0.0474    0.0697   0.0000   440.7302      0.653497       20.5677      0.301925      -2.38214      0.544564      0.628688      0.851480      0.951547       1.07312       1.05296       1.07973
  46   8 2607.2294    2.2808  1.1912 12.3757  0.0000  0.0179   0.0303   0.0481    0.0659   0.0000   441.0877      0.378322       21.9660       1.71563      -1.26765      0.261618      0.622888      0.866024      0.918058       1.04561       1.06259       1.08468
  46   9 2789.3575    3.1729  1.0817 12.9375  0.0000  0.0162   0.0430   0.0447    0.0683   0.0000   441.5916       1.93153       20.8151       2.15782      -2.52810     -0.383944      0.553143      0.762688      0.832224      0.897336      0.921776      0.942355
  46  10 2969.0590    4.0463  1.0879 13.2410  0.0000  0.0159   0.0532   0.0419    0.0748   0.0000   442.1343       1.81780       20.5793      0.269926      -1.51933     -0.689360      0.568767      0.769032      0.829104      0.928309      0.921997       1.00981
  46  11 3145.7523    4.2406  1.2098 13.7140  0.0000  0.0180   0.0557   0.0481    0.0695   0.0000   440.3108       3.50544       20.4190       2.56948      -3.12099     -0.165237      0.622473      0.853585      0.891822       1.01528       1.07096       1.12898
  46  12 3320.0664    3.8006  1.8311 13.1412  0.0000  0.0220   0.0402   0.0591    0.0506   0.0000   441.9916       3.84138       21.3453      0.355810      -2.07258      0.553789      0.753275       1.04201       1.13380       1.28637       1.32781       1.33277
  46  13 3492.6820    3.0893  2.9278 12.4033  0.0000  0.0285   0.0252   0.0767    0.0378   0.0000   440.1118       6.55379       20.4212       3.81249     -0.588308      -1.37666      0.980654       1.35180       1.46902       1.64698       1.70541       1.73666
  46  14 3663.2582    2.4458  4.8857 11.7302  0.0000  0.0398   0.0157   0.1069    0.0305   0.0000   440.1103       4.72803       20.7287       2.86067      -1.19556      -1.16151       1.38489       1.87607       2.06174       2.30029       2.33506       2.37883
  46  15 3831.5698    1.9200  7.2278 11.4453  0.0003  0.0562   0.0108   0.1533    0.0260   0.0000   440.0793       2.67152       15.1695       2.21535     -0.158610      -2.26802       1.93524       2.58932       2.86824       3.19180       3.31602       3.37579
  46  16 3997.1442    1.5209  9.9547 11.1869 -0.0004  0.0782   0.0074   0.2099    0.0229   0.0000   443.2810       2.43938       9.67738       2.30077      -5.57312      0.174546       2.64880       3.59535       4.00298       4.42903       4.45633       4.59865
  47   2 1375.1706    0.1175  0.1183 10.0429  0.0000  0.0098   0.0064   0.0237    0.0187   0.0000   441.7669      0.224171       21.7673      0.321227      -3.31430      0.309033      0.353047      0.514119      0.577459      0.649530      0.665143      0.708135
  47   3 1624.2330    0.2582  0.2827 10.0120  0.0000  0.0098   0.0072   0.0247    0.0233   0.0000   440.9973     -0.404465       21.2370      0.512335      -2.98746     0.0861558      0.357156      0.442506      0.523514      0.555952      0.594711      0.616810
  47   4 1842.9038    0.4854  0.5233 10.0792  0.0000  0.0124   0.0093   0.0306    0.0354   0.0000   442.6219     -0.714608       22.0720      0.719072     -0.838427     -0.763893      0.455841      0.581989      0.679891      0.726863      0.772535      0.804222
  47   5 2050.3164    0.7858  0.7702 10.2646  0.0000  0.0138   0.0121   0.0350    0.0528   0.0000   441.5360     -0.989002       20.6314      -1.11607      -1.79211       1.02806      0.470393      0.626764      0.677239      0.760690      0.784925      0.806900
  47   6 2249.9471    1.1679  1.0406 10.9189  0.0000  0.0164   0.0159   0.0424    0.0612   0.0000   441.8495      0.409849       21.1077       2.19851      -3.14354      -1.31865      0.581188      0.758813      0.863152      0.922303      0.962425       1.00776
  47   7 2440.0149    1.7543  1.1896 11.6414  0.0000  0.0174   0.0228   0.0463    0.0691   0.0000   442.8134      0.414720       22.2412       1.85517     -0.971789     -0.413036      0.608146      0.816948      0.911312      0.998498       1.02726       1.04879
  47   8 2624.9345    2.4357  1.2360 12.3368  0.0000  0.0175   0.0308   0.0468    0.0636   0.0000   442.0241       1.33058       22.2208       2.69169      -2.81989     -0.109398      0.620398      0.811161      0.938748       1.03076       1.04744       1.11114
  47   9 2808.0050    3.3002  1.1247 12.7975  0.0000  0.0162   0.0424   0.0422    0.0724   0.0000   441.3457       1.97175       22.5447       1.16452      -3.17333      -1.06401      0.568529      0.765541      0.855729      0.947891      0.970049       1.01974
  47  10 2988.5067    4.0529  1.0665 13.4653  0.0000  0.0158   0.0541   0.0416    0.0655   0.0000   442.1551      0.917975       19.0820       1.94135      -2.44522      -1.29084      0.542421      0.717309      0.808524      0.901948      0.902148      0.964400
  47  11 3165.8672    4.3101  1.3615 13.3863  0.0000  0.0182   0.0512   0.0484    0.0670   0.0000   441.1110       2.04514       23.2385       1.55256      -3.08394      0.283556      0.626675      0.808979      0.927776       1.03067       1.03254       1.06962
  47  12 3341.0742    3.6470  1.9526 13.2117  0.0000  0.0231   0.0373   0.0612    0.0432   0.0000   442.3521       4.34376       19.6477       1.60155      -1.08786     -0.200172      0.798542       1.07282       1.19454       1.32336       1.36623       1.37892
  47  13 3514.6056    2.9949  3.3108 12.2710  0.0000  0.0303   0.0228   0.0801    0.0352   0.0000   440.8559       2.93023       23.7738       2.71485      -1.12875     -0.717225       1.08888       1.41737       1.58252       1.74381       1.82181       1.83002
  47  14 3686.2003    2.3844  5.2807 11.5998 -0.0001  0.0416   0.0142   0.1102    0.0292   0.0000   440.0391       2.90108       17.5506       1.17990      -1.32326      0.692129       1.40658       1.88728       2.12871       2.27568       2.39442       2.42508
  47  15 3855.4906    1.8459  7.6836 11.3995 -0.0012  0.0595   0.0099   0.1607    0.0254   0.0000   441.1269       2.52177       20.2941      0.361561      -6.23290       2.75919       2.01334       2.67845       3.00353       3.30018       3.41734       3.49429
  47  16 4022.3743    1.4878 10.6136 11.1411  0.0008  0.0822   0.0070   0.2238    0.0226   0.0000   439.5287       6.86078       17.8663      -8.45899      -8.88190     0.0679069       2.73124       3.66918       4.16549       4.55128       4.71372       4.81762
  48   2 1386.9199    0.1270  0.1245 10.0182  0.0000  0.0098   0.0063   0.0191    0.0186   0.0000   441.9469      0.369407       21.2951       1.01721      -3.78224      0.715680      0.329653      0.421513      0.489853      0.550245      0.672238      0.633384
  48   3 1636.8786    0.2813  0.2747 10.0261  0.0000  0.0099   0.0076   0.0219    0.0232   0.0000   441.4527     -0.129639       21.1678      0.629196      -2.07476     -0.636980      0.334058      0.413375      0.459700      0.496378      0.537191      0.539628
  48   4 1856.5275    0.5216  0.4735 10.0836  0.0000  0.0111   0.0101   0.0268    0.0349   0.0000   442.0994     -0.428989       22.1188      0.524205      -2.33492     -0.612699      0.390046      0.531457      0.606498      0.646693      0.690752      0.692893
  48   5 2065.2683    0.7996  0.7869 10.4086  0.0000  0.0142   0.0124   0.0359    0.0493   0.0000   441.5785      0.572618       22.5687      -1.73109      -2.79383      0.962651      0.487692      0.633006      0.683813      0.781965      0.816620      0.830477
  48   6 2265.7332    1.2129  1.0446 10.9271  0.0000  0.0163   0.0165   0.0431    0.0640   0.0000   441.8675     -0.888218       20.9875       1.84756      -2.60069     -0.646394      0.528016      0.726392      0.834700      0.910607      0.972411      0.980436
  48   7 2456.4533    1.7257  1.2015 11.7868  0.0001  0.0181   0.0225   0.0458    0.0642   0.0000   441.5867     -0.660166       20.3832     -0.276240      -1.06956      -1.76254      0.617415      0.801115      0.942386       1.03034       1.10768       1.11705
  48   8 2642.4144    2.5305  1.2249 12.2741  0.0000  0.0174   0.0316   0.0458    0.0694   0.0000   441.6667      0.885699       20.5811     -0.424531      -1.22036      0.650342      0.570139      0.775970      0.846949      0.979955      0.979092       1.00100
  48   9 2826.4756    3.3949  1.0728 12.9291  0.0000  0.0156   0.0443   0.0419    0.0686   0.0000   441.6008       1.55099       20.5974       3.13903      -2.81982     -0.377211      0.529050      0.716077      0.796000      0.877623      0.936113      0.935102
  48  10 3007.7466    4.2084  1.0320 13.5675  0.0000  0.0154   0.0563   0.0409    0.0644   0.0000   441.8218       2.96953       21.7524     0.0213928      -3.29412     0.0221020      0.524588      0.700795      0.759277      0.879816      0.883627      0.927970
  48  11 3185.8894    4.2229  1.3722 13.3228 -0.0002  0.0182   0.0491   0.0479    0.0654   0.0000   441.8829       2.50862       21.1887       1.13324      -2.93798      0.607514      0.607679      0.813196      0.914364      0.995544       1.02267       1.06911
  48  12 3361.8591    3.6022  2.1271 12.9447  0.0000  0.0238   0.0344   0.0624    0.0439   0.0000   442.0506       2.62829       22.0788       2.79603      -1.69879      -1.00073      0.818686       1.12873       1.24704       1.36163       1.45520       1.48216
  48  13 3536.3647    2.8939  3.3775 12.2944  0.0000  0.0308   0.0219   0.0831    0.0334   0.0000   441.4603       2.92992       20.7218       2.36208      -1.89355     -0.759336       1.03600       1.38143       1.52791       1.69501       1.78419       1.82625
  48  14 3708.8816    2.2850  5.6440 11.6193  0.0000  0.0436   0.0135   0.1191    0.0279   0.0000   443.7705       4.39834       23.7923      0.362634      -1.75684       2.59705       1.46098       1.95366       2.17716       2.36838       2.49808       2.54101
  48  15 3879.1990    1.8290  8.2631 11.3127  0.0019  0.0623   0.0091   0.1720    0.0251   0.0000   441.3630       4.94070       18.0379       5.40871      -6.82670    -0.0764503       2.10664       2.77108       3.17645       3.40415       3.57683       3.65320
  48  16 4047.2978    1.4456 11.3379 11.1143  0.0000  0.0878   0.0065   0.2381    0.0216   0.0000   443.0471      0.334989       25.1828       5.77299     -0.989981      -2.45657       2.86144       3.85902       4.26863       4.73118       4.82994       4.96457
  49   1 1101.2350    0.0556  0.0298 10.2326  0.0000  0.0233   0.0100   0.0181    0.0170   0.0000   440.5495     0.0408993       19.9617      0.551396      -2.81761    -0.0483078       1.13087       1.69269       1.53599       1.37674       1.74040       1.29383
  49   2 1398.5082    0.1459  0.1560 10.0767  0.0000  0.0103   0.0065   0.0228    0.0191   0.0000   441.3730      0.379028       22.9745       1.27704      -2.73252      0.462067      0.397751      0.580608      0.747773      0.818566      0.905711      0.873647
  49   3 1649.3362    0.2921  0.3017 10.0332  0.0000  0.0099   0.0075   0.0241    0.0239   0.0000   441.7931     -0.531803       22.5666      0.543434      -3.27645     -0.308295      0.306777      0.417487      0.471615      0.485169      0.534053      0.528616
  49   4 1869.9813    0.5248  0.5311 10.1438  0.0000  0.0121   0.0097   0.0296    0.0358   0.0000   441.5566     0.0793342       21.8002      0.979990      -3.10988     -0.119826      0.396382      0.544875      0.618687      0.674900      0.701994      0.710594
  49   5 2080.0515    0.8081  0.8246 10.4475  0.0000  0.0144   0.0121   0.0366    0.0507   0.0000   441.4121     -0.507685       21.5563    -0.0362750      -2.78620     -0.928239      0.463344      0.630479      0.682274      0.751260      0.808695      0.832393
  49   6 2281.3259    1.2570  1.0581 11.1398  0.0000  0.0166   0.0170   0.0420    0.0610   0.0000   441.4952     -0.210325       21.8087    0.00965743      -2.22747      0.312085      0.535218      0.737246      0.809488      0.895454      0.937067      0.964758
  49   7 2472.8394    1.8347  1.1995 11.8861  0.0000  0.0172   0.0238   0.0484    0.0639   0.0000   441.4692       1.01661       22.7255      0.109243      -4.16019      0.820776      0.559289      0.750577      0.822632      0.918865      0.933634      0.956893
  49   8 2659.8088    2.5840  1.2288 12.4003  0.0000  0.0173   0.0321   0.0466    0.0686   0.0000   441.2367      0.583702       21.6147       1.81614      -3.53058     -0.489816      0.575048      0.791935      0.857673      0.936421      0.942964      0.958975
  49   9 2844.7990    3.4187  1.1266 13.1132  0.0000  0.0162   0.0440   0.0431    0.0665   0.0000   439.9721       1.65806       20.4504       1.34975      -2.37474      -1.11335      0.537053      0.710326      0.797222      0.885846      0.919523      0.954231
  49  10 3026.7859    4.2427  1.1285 13.3595  0.0000  0.0159   0.0537   0.0423    0.0762   0.0000   442.2777       2.48827       20.0892       1.48951      -3.94341      -2.02822      0.523712      0.715116      0.804480      0.914815      0.927477      0.948047
  49  11 3205.6562    4.1543  1.4503 13.4816  0.0000  0.0188   0.0476   0.0506    0.0576   0.0000   442.0294       2.07114       21.2940       3.95679      -3.45450      0.975015      0.619430      0.839535      0.928900      0.989156       1.05159       1.08278
  49  12 3382.4642    3.5034  2.2689 12.8904  0.0000  0.0242   0.0319   0.0651    0.0409   0.0000   441.2074       4.42967       20.8685       2.80967      -2.97842      -2.19154      0.784942       1.08259       1.18192       1.31974       1.38059       1.39993
  49  13 3557.8109    2.8021  3.6890 12.2514  0.0000  0.0319   0.0202   0.0889    0.0312   0.0000   442.5394      0.604868       20.5258       2.13680      -4.90224     -0.385317       1.06661       1.37791       1.56772       1.72864       1.81439       1.86328
  49  14 3731.3686    2.2219  5.8158 11.6245  0.0000  0.0452   0.0129   0.1225    0.0279   0.0000   439.2604       5.14169       20.4267       5.31577      -6.33885       2.46587       1.48692       1.96829       2.20146       2.43125       2.56831       2.61582
  49  15 3902.7381    1.7455  8.5420 11.3811 -0.0012  0.0654   0.0086   0.1796    0.0243   0.0000   440.6549     -0.323383       17.1628       5.03996      -2.76994      0.224004       2.13694       2.80713       3.13127       3.45677       3.59677       3.64817
  49  16 4071.8237    1.3966 11.4436 11.1460  0.0001  0.0903   0.0063   0.2422    0.0213   0.0000   439.1662       3.47977       13.0210       10.6507      -4.28898      -5.04112       2.89017       3.89903       4.38380       4.78117       5.04922       5.13613
  50   1 1110.7680    0.0578  0.0294 10.1954  0.0000  0.0270   0.0103   0.0147    0.0169   0.0000   440.5251    -0.0681576       21.3599      0.369300      -2.64011      -2.30804       1.15472      0.924538      0.796780       1.38656       1.49155       1.47687
  50   2 1409.9680    0.1451  0.1272 10.0380  0.0000  0.0085   0.0064   0.0189    0.0184   0.0000   442.1123     -0.266136       22.4236     0.0522162      -3.28408   -0.00835671      0.284104      0.359537      0.355776      0.407050      0.477394      0.527018
  50   3 1661.6043    0.3057  0.3224  9.9986  0.0000  0.0111   0.0076   0.0236    0.0245   0.0000   441.2677     -0.499949       22.3924      0.562377      -3.56028     -0.723522      0.350414      0.488942      0.554229      0.581121      0.541626      0.629145
  50   4 1883.2756    0.5369  0.5536 10.1771  0.0000  0.0123   0.0098   0.0307    0.0358   0.0000   442.3563      0.122632       22.1150     -0.895764      -3.68328      0.361347      0.400726      0.503117      0.577371      0.599115      0.657716      0.658739
  50   5 2094.6608    0.8382  0.8699 10.4670  0.0000  0.0151   0.0123   0.0382    0.0533   0.0000   441.3664     -0.350048       23.3000     -0.117114      -3.31730     -0.437930      0.481320      0.645260      0.708938      0.766832      0.790341      0.808109
  50   6 2296.7236    1.2786  1.1810 11.0965  0.0000  0.0175   0.0164   0.0464    0.0637   0.0000   442.6619      0.166596       22.4191      0.548859      -1.04774      0.251867      0.550781      0.743828      0.811552      0.940539      0.952940      0.963434
  50   7 2489.0080    1.8949  1.3277 11.7345  0.0000  0.0183   0.0227   0.0480    0.0638   0.0000   442.1779      0.918912       21.6131     -0.292095      -1.97481      -1.42762      0.588374      0.788986      0.897782       1.00522       1.05738       1.03912
  50   8 2677.0205    2.5805  1.3038 12.5215  0.0000  0.0181   0.0313   0.0473    0.0586   0.0000   441.0155       1.03113       21.1063       1.65943      -3.79831     -0.146115      0.583552      0.790785      0.880365      0.963717      0.993202      0.998986
  50   9 2862.9598    3.5934  1.1174 13.0056  0.0000  0.0157   0.0453   0.0418    0.0709   0.0000   442.0278       2.50751       23.0473       1.53216      -3.03826      0.679238      0.511703      0.695748      0.767805      0.847851      0.871328      0.916582
  50  10 3045.6706    4.2532  1.0927 13.5940  0.0000  0.0156   0.0556   0.0432    0.0669   0.0000   441.2529       3.19907       20.7148     -0.887005      -3.52695      -2.94405      0.518634      0.690531      0.737803      0.852878      0.855567      0.875709
  50  11 3225.3005    4.1832  1.5187 13.3952  0.0000  0.0188   0.0462   0.0515    0.0561   0.0000   441.6178       3.52254       21.8184       2.06194      0.791662       1.34764      0.630299      0.807111      0.923649       1.02224       1.06858       1.08149
  50  12 3402.9530    3.4689  2.3562 12.7517  0.0000  0.0244   0.0303   0.0648    0.0414   0.0000   441.2407       2.25460       20.1434       3.50330      -1.93892      -1.05410      0.771510       1.03148       1.16111       1.25819       1.34178       1.36822
  50  13 3579.1324    2.7395  3.9626 12.0875  0.0000  0.0333   0.0187   0.0912    0.0308   0.0000   441.3483       5.42341       23.0401       3.61497      -3.52440     -0.139558       1.06265       1.44012       1.59433       1.77178       1.82179       1.88023
  50  14 3753.4367    2.1684  6.2990 11.5484  0.0000  0.0478   0.0120   0.1311    0.0276   0.0000   441.3042       2.45652       20.5466     -0.921654       5.70737       5.87590       1.53299       2.08165       2.30815       2.50867       2.66227       2.74425
  50  15 3925.7336    1.7398  9.0603 11.2823  0.0008  0.0685   0.0081   0.1846    0.0245   0.0000   437.3401       5.19263       23.7386       9.52656      -6.26752      -2.72846       2.16258       2.94330       3.27613       3.60760       3.81642       3.89224
  51   1 1120.2230    0.0498  0.0214 10.2179  0.0000  0.0160   0.0079   0.0106    0.0166   0.0000   441.5682     -0.834387       20.3964      0.633178      -3.73414      -1.33930      0.597823      0.537765      0.530704      0.847846       1.03810      0.993196
  51   2 1421.2495    0.1475  0.1688 10.0150  0.0000  0.0098   0.0062   0.0223    0.0190   0.0000   441.3425     -0.601890       22.2187      0.257164      -2.48257     -0.393655      0.308649      0.419667      0.446646      0.449964      0.533909      0.520575
  51   3 1673.7275    0.3114  0.3457 10.0289  0.0000  0.0101   0.0074   0.0263    0.0244   0.0000   442.2565    -0.0191301       22.5731     -0.674880      -3.61364      -1.19872      0.336328      0.424373      0.445682      0.521526      0.578581      0.572046
  51   4 1896.4645    0.5586  0.5943 10.1722  0.0000  0.0126   0.0097   0.0312    0.0382   0.0000   442.1228      0.390914       21.5127     -0.119396      -3.53477    -0.0451572      0.373479      0.522771      0.567558      0.607516      0.670777      0.701446
  51   5 2109.1408    0.8728  0.9021 10.4820  0.0000  0.0147   0.0124   0.0384    0.0546   0.0000   441.8013      0.269239       21.2474       1.14572      -3.55488     -0.800425      0.484973      0.639398      0.720588      0.784881      0.811452      0.856957
  51   6 2311.9758    1.3366  1.1305 11.2279  0.0000  0.0165   0.0172   0.0444    0.0617   0.0000   442.3637       1.20313       20.6149       1.29300      -1.85210      0.496471      0.535529      0.714212      0.804003      0.885072      0.917389      0.953777
  51   7 2505.0398    1.9674  1.2830 11.7912  0.0000  0.0175   0.0237   0.0462    0.0673   0.0000   441.7423      0.561862       20.4837       1.62273      -2.49856      0.812448      0.560640      0.766392      0.857601      0.979400       1.02221       1.04249
  51   8 2694.1213    2.8111  1.2397 12.4302  0.0000  0.0169   0.0338   0.0437    0.0708   0.0000   441.7657      0.632471       23.2154       1.15505      -3.19948       1.12114      0.535197      0.700729      0.782965      0.845641      0.871402      0.934812
  51   9 2880.9837    3.6110  1.0445 13.3023  0.0000  0.0151   0.0472   0.0407    0.0600   0.0000   442.1416       1.87713       22.3933       1.38854      -2.49038     -0.332759      0.492267      0.646423      0.719624      0.804366      0.808609      0.831495
  51  10 3064.3831    4.2303  1.1934 13.6963  0.0000  0.0166   0.0531   0.0453    0.0630   0.0000   442.1826       3.03447       21.3709       2.15919      -2.75123    -0.0470314      0.540332      0.699751      0.782787      0.868141      0.899025      0.922856
  51  11 3244.7407    4.1752  1.6062 13.3716  0.0000  0.0197   0.0444   0.0518    0.0538   0.0000   441.5703       2.33118       21.6799       2.84016      -4.12994     -0.679201      0.670816      0.904750      0.998565       1.09259       1.13529       1.15295
  51  12 3423.2412    3.4159  2.6439 12.5976  0.0000  0.0253   0.0277   0.0679    0.0387   0.0000   440.3053       2.39036       21.4212       2.11599      -2.89254    -0.0604682      0.803665       1.07816       1.19129       1.32990       1.39788       1.41547
  51  13 3600.0425    2.6847  4.5584 11.8413  0.0000  0.0352   0.0164   0.0977    0.0302   0.0000   442.6351       4.12136       20.6275    -0.0293831      -1.85313      -1.61894       1.12268       1.51852       1.65433       1.83887       1.90659       1.96919
  51  14 3775.3409    2.1317  7.0488 11.5196  0.0003  0.0516   0.0109   0.1440    0.0271   0.0000   439.4913       2.50702       22.9054       3.41081      -1.12392       2.43659       1.63209       2.15639       2.43604       2.68860       2.83574       2.92835
  51  15 3948.7019    1.6810  9.4288 11.2957  0.0003  0.0714   0.0076   0.1926    0.0238   0.0000   440.8195      -1.38081       16.0230       8.82204      -5.09005       4.48146       2.22296       2.99139       3.35460       3.72430       3.92261       4.04054
  52   2 1432.4471    0.1552  0.1346 10.0550  0.0000  0.0087   0.0067   0.0192    0.0185   0.0000   441.7554      0.181996       21.7737      0.152830      -3.36885      0.180835      0.288784      0.461043      0.477899      0.580408      0.615160      0.630235
  52   3 1685.6697    0.3299  0.3481 10.0098  0.0000  0.0100   0.0076   0.0240    0.0249   0.0000   442.0734     -0.693775       20.7622      0.572553      -2.52602    0.00533962      0.299488      0.405814      0.455960      0.512540      0.540797      0.537305
  52   4 1909.5284    0.6007  0.6450 10.0884  0.0000  0.0132   0.0098   0.0306    0.0421   0.0000   442.2846     -0.262177       21.9257      0.210763      -3.08935     -0.726958      0.399764      0.534860      0.616097      0.654782      0.682669      0.692315
  52   5 2123.4971    0.8900  0.9155 10.6252  0.0000  0.0149   0.0124   0.0380    0.0500   0.0000   442.1154     -0.138853       20.6174     0.0658847      -3.43088     -0.687201      0.453731      0.609912      0.693315      0.761450      0.815427      0.844907
  52   6 2327.1022    1.3856  1.0606 11.4025  0.0000  0.0161   0.0181   0.0418    0.0564   0.0000   441.8549      -1.09877       21.1307     -0.324655      -1.05622     -0.259561      0.489139      0.668985      0.760694      0.824592      0.870905      0.910265
  52   7 2520.9398    2.0423  1.2922 11.9388 -0.0012  0.0171   0.0244   0.0473    0.0633   0.0000   441.3471       2.58488       22.1909       1.56562      -3.18505     -0.998502      0.539584      0.707730      0.779522      0.857131      0.897270      0.907350
  52   8 2711.1098    2.7753  1.2544 12.6534  0.0000  0.0172   0.0329   0.0449    0.0617   0.0000   441.9352       2.24508       19.5308      0.589027      -3.32556     -0.401080      0.540607      0.721324      0.803522      0.884985      0.901198      0.939280
  52   9 2898.7938    3.7983  1.0719 13.2990  0.0000  0.0152   0.0481   0.0402    0.0642   0.0000   441.6809       1.79364       23.2596       3.03872      -3.25382      0.833357      0.483849      0.660541      0.721733      0.807143      0.815426      0.837114
  52  10 3082.9658    4.4263  1.2402 13.4150  0.0000  0.0159   0.0521   0.0456    0.0672   0.0000   441.4127       2.41146       21.5978       2.42432      -1.60448       1.05653      0.503927      0.675907      0.753446      0.820638      0.869008      0.911178
  52  11 3264.0936    4.0200  1.6340 13.3286  0.0000  0.0197   0.0418   0.0520    0.0508   0.0000   441.8554       2.88701       19.9606       3.04926      -1.36570     -0.866001      0.598875      0.828038      0.907405       1.02570       1.07785       1.08182
  52  12 3443.2547    3.3573  2.8031 12.5933  0.0000  0.0261   0.0264   0.0709    0.0370   0.0000   442.0085       3.80712       21.0557       3.76293    -0.0462104      -1.09907      0.802977       1.08112       1.20247       1.30783       1.38992       1.40007
  52  13 3620.9615    2.6088  4.5255 11.9175  0.0000  0.0362   0.0160   0.0954    0.0289   0.0000   441.8236       5.23275       20.2179       3.99701      -4.29465       3.94197       1.10283       1.50381       1.68765       1.83814       1.94268       1.96918
  52  14 3796.8887    2.0595  7.1236 11.5643 -0.0005  0.0538   0.0105   0.1461    0.0265   0.0000   440.4567     -0.632214       23.5549       3.39550     -0.372366      -2.49023       1.64893       2.21823       2.48951       2.76650       2.85657       2.92056
  52  15 3971.0817    1.6234  9.8501 11.3334  0.0000  0.0748   0.0072   0.2038    0.0228   0.0000   441.7712       5.24312       18.1202      -6.69204      -1.82170       4.96567       2.27254       3.05973       3.43437       3.84402       4.02303       4.09795
  53   2 1443.4788    0.1648  0.1495 10.0215  0.0000  0.0086   0.0065   0.0197    0.0186   0.0000   442.2440      0.261766       21.0237     -0.168953      -2.91550     -0.370762      0.243780      0.338517      0.407875      0.423534      0.411890      0.422323
  53   3 1697.4762    0.3485  0.3339 10.0546  0.0000  0.0099   0.0080   0.0229    0.0248   0.0000   442.0480     -0.496957       22.5406      0.273475      -3.37914      0.104195      0.297875      0.361214      0.448152      0.471488      0.509537      0.508801
  53   4 1922.4768    0.5872  0.6067 10.1886  0.0000  0.0124   0.0098   0.0300    0.0389   0.0000   442.0490      0.223851       21.7795     0.0673154      -4.41476     -0.277146      0.374453      0.475473      0.528497      0.628390      0.616620      0.659316
  53   5 2137.6992    0.9312  0.8618 10.6748  0.0000  0.0142   0.0132   0.0359    0.0512   0.0000   442.5656     -0.239963       22.3264      0.231417      -3.37618       1.18559      0.440326      0.599201      0.671818      0.727719      0.764347      0.769544
  53   6 2341.9778    1.4312  1.2589 11.1807  0.0000  0.0171   0.0172   0.0456    0.0631   0.0000   441.9389      0.603497       22.1556     -0.726724      -3.52706     -0.470987      0.528289      0.681826      0.772646      0.856792      0.895247      0.917990
  53   7 2536.7720    2.0571  1.2635 12.0723  0.0000  0.0172   0.0248   0.0455    0.0589   0.0000   441.8511       1.63503       22.6860       1.52904      -3.15402      0.855998      0.536864      0.728217      0.820276      0.917156      0.936621      0.985380
  53   8 2727.9381    2.8184  1.2158 12.8786  0.0000  0.0173   0.0351   0.0450    0.0623   0.0000   441.3354       2.11065       21.9226     -0.169835      -2.91283      -1.15177      0.552678      0.739755      0.823640      0.917686      0.932554      0.983857
  53   9 2916.5219    3.8080  1.0455 13.3130  0.0000  0.0147   0.0481   0.0398    0.0623   0.0000   441.8578       2.04235       20.9769       2.27656      -2.18969     -0.776629      0.458670      0.622571      0.690025      0.769303      0.816786      0.802332
  53  10 3101.3662    4.3352  1.1666 13.7534  0.0000  0.0164   0.0538   0.0440    0.0631   0.0000   441.4626       1.91344       23.1853      0.338038      -2.41019     -0.601328      0.484804      0.656765      0.722060      0.809192      0.846272      0.865864
  53  11 3283.1630    4.0721  1.7133 13.3707  0.0000  0.0199   0.0415   0.0531    0.0482   0.0000   441.1362       2.01721       20.9790       2.08762      -3.15099       1.58493      0.602354      0.809752      0.910172       1.00579       1.03817       1.05391
  53  12 3463.2510    3.2497  2.8710 12.5906  0.0000  0.0268   0.0253   0.0713    0.0362   0.0000   442.5984       2.03650       23.5514       4.84074      -1.77166      -1.14486      0.828549       1.10722       1.22636       1.37224       1.43447       1.50528
  53  13 3641.6530    2.4973  4.9277 11.9065 -0.0001  0.0381   0.0149   0.1043    0.0277   0.0000   440.1717       5.96095       24.8382     -0.786872      0.131010       4.58539       1.15591       1.52590       1.71964       1.90848       1.98971       2.06516
  53  14 3818.4305    2.0228  7.7044 11.5110  0.0007  0.0579   0.0097   0.1554    0.0259   0.0000   441.9381       8.18187       23.2686       3.06720     -0.673923       2.44220       1.71484       2.34539       2.64371       2.87982       3.11064       3.11355
  53  15 3993.5667    1.5586 10.4303 11.3122 -0.0006  0.0804   0.0068   0.2161    0.0220   0.0000   441.9948       5.84454       22.2573       3.10411      -5.22928       8.52082       2.38213       3.19196       3.61190       3.95166       4.17771       4.33837
  54   1 1147.8845    0.0749  0.0891 10.1791  0.0000  0.0166   0.0072   0.0265    0.0168   0.0000   440.4665      0.151029       22.6849     -0.376422      -3.15115     -0.301947      0.445993      0.699045      0.651255      0.823617      0.973049      0.918768
  54   2 1454.3780    0.1611  0.1658 10.0449  0.0000  0.0089   0.0062   0.0190    0.0185   0.0000   442.2533     -0.462925       22.9208      0.139478      -3.10589     -0.481648      0.278492      0.379115      0.407304      0.472876      0.475109      0.478446
  54   3 1709.1158    0.3500  0.3573 10.1016  0.0000  0.0100   0.0078   0.0245    0.0248   0.0000   442.6994     -0.359254       20.9944      0.343348      -2.96049      0.418961      0.294331      0.412454      0.454046      0.513596      0.514435      0.547511
  54   4 1935.3388    0.5983  0.6187 10.2577  0.0000  0.0121   0.0098   0.0305    0.0383   0.0000   442.1766     -0.122616       21.5603     -0.462862      -3.39185      0.413788      0.355074      0.468313      0.521439      0.611124      0.608244      0.625529
  54   5 2151.7370    1.0009  0.8740 10.6870  0.0000  0.0137   0.0138   0.0365    0.0527   0.0000   442.6621      0.201072       22.3558    -0.0281624      -3.31792       1.37551      0.407064      0.561138      0.634582      0.694620      0.737793      0.737053
  54   6 2356.7566    1.4749  1.1647 11.4526  0.0000  0.0166   0.0185   0.0436    0.0624   0.0000   442.3668       1.43528       21.6267      -2.09460      -1.40597       1.21412      0.492193      0.645136      0.735029      0.842798      0.858431      0.878126
  54   7 2552.3720    2.1980  1.2884 12.0401  0.0000  0.0166   0.0256   0.0462    0.0593   0.0000   441.9622      0.331933       21.2236      0.441151      -4.42708     -0.582930      0.493283      0.667215      0.728008      0.825639      0.832197      0.873267
  54   8 2744.6405    2.9877  1.1529 12.7882  0.0000  0.0158   0.0364   0.0428    0.0646   0.0000   442.4049       1.95547       21.6860      -1.24281      -2.91994       2.06760      0.458323      0.634889      0.688507      0.779095      0.795284      0.822047
  54   9 2934.0416    3.8652  1.1493 13.3266  0.0000  0.0157   0.0469   0.0422    0.0650   0.0000   442.2695       2.86238       21.0712       1.06101      -1.04317      0.729824      0.457126      0.617522      0.698633      0.768517      0.805563      0.828996
  54  10 3119.5784    4.3508  1.1829 13.8397  0.0000  0.0166   0.0545   0.0437    0.0634   0.0000   441.5143       3.00003       21.9727       1.31260      -2.55624       1.33118      0.498859      0.669431      0.747495      0.805611      0.850055      0.880113
  54  11 3302.2127    3.8566  1.9841 13.0749  0.0000  0.0215   0.0357   0.0563    0.0466   0.0000   441.9020       2.97884       22.5406       4.16707      -4.83440       2.07859      0.646225      0.882642      0.988413       1.10243       1.15453       1.18328
  54  12 3483.0053    3.1532  3.3213 12.3123 -0.0000  0.0284   0.0220   0.0753    0.0341   0.0000   442.1744       3.30184       21.9646       1.84944     -0.497538      -1.50276      0.845205       1.12816       1.26496       1.39271       1.45490       1.48905
  54  13 3662.1918    2.4715  5.2962 11.7810  0.0001  0.0396   0.0138   0.1073    0.0282   0.0000   442.0154       4.22647       20.6779       2.79237      -2.41274       3.77839       1.20110       1.60000       1.80549       1.97770       2.08228       2.19061
  54  14 3839.7173    1.9356  7.8585 11.5899 -0.0003  0.0588   0.0093   0.1626    0.0248   0.0000   442.3435       4.21837       22.6227       5.28477      -4.60938       3.32973       1.73951       2.34220       2.62345       2.91687       3.01471       3.14504
  55   1 1156.9369    0.0678  0.0430 10.1824  0.0000  0.0159   0.0076   0.0128    0.0163   0.0000   440.3318      0.427814       21.5966     -0.685952      -4.49781     -0.763096      0.503208      0.775204      0.782901      0.770174      0.882247      0.983144
  55   2 1465.1596    0.1685  0.1597 10.0873  0.0000  0.0081   0.0064   0.0198    0.0183   0.0000   441.7381      0.223642       22.2518       1.23263      -3.09928      0.566437      0.258971      0.369287      0.410713      0.474230      0.475135      0.533420
  55   3 1720.5961    0.3756  0.3588 10.0763  0.0000  0.0098   0.0080   0.0225    0.0252   0.0000   441.7702     -0.488881       22.3497       1.20372      -3.51524      0.546449      0.284514      0.396102      0.431685      0.466309      0.508764      0.517556
  55   4 1948.0238    0.6240  0.6397 10.2922  0.0000  0.0124   0.0100   0.0302    0.0381   0.0000   442.1221     -0.685330       21.8773       1.45973      -2.58697      -1.12495      0.361308      0.466538      0.541928      0.638679      0.666886      0.657343
  55   5 2165.6633    0.9893  0.9334 10.7473  0.0000  0.0142   0.0134   0.0388    0.0533   0.0000   441.3182      0.287880       22.4714     -0.472171      -3.14164      -1.52239      0.420876      0.557530      0.630605      0.733502      0.759896      0.768628
  55   6 2371.3833    1.5141  1.1958 11.4550  0.0000  0.0167   0.0187   0.0445    0.0640   0.0000   442.3753    -0.0677425       22.5568      0.599940      -1.85930      0.259528      0.494119      0.669281      0.760778      0.849539      0.890333      0.900177
  55   7 2567.8964    2.1998  1.3029 12.1191  0.0000  0.0169   0.0252   0.0462    0.0579   0.0000   442.1244      0.288934       23.0219      0.348930      -2.39399       1.16891      0.489976      0.662397      0.730987      0.820376      0.842627      0.869793
  55   8 2761.2107    3.0495  1.2253 12.7521  0.0000  0.0158   0.0357   0.0440    0.0625   0.0000   442.4373       1.57572       21.8913      -1.30204      -2.72440      0.416984      0.486402      0.640709      0.728702      0.792016      0.838650      0.856719
  55   9 2951.4404    3.9959  1.1152 13.4931  0.0000  0.0153   0.0492   0.0411    0.0628   0.0000   441.9545       1.24838       20.1208       2.20275      -1.46267      0.945281      0.467470      0.618914      0.663061      0.756209      0.782452      0.841444
  55  10 3137.6878    4.4347  1.2870 13.5608 -0.0017  0.0168   0.0502   0.0424    0.0667   0.0000   441.6236       2.66313       21.3652       1.93532      -2.10848    -0.0901305      0.496094      0.671102      0.767234      0.838177      0.861777      0.873457
  55  11 3321.0874    3.8798  2.0327 12.9719  0.0000  0.0212   0.0347   0.0560    0.0453   0.0000   441.5744       1.60863       20.3931     0.0900943      -2.16104      0.221831      0.626507      0.848057      0.950187       1.04397       1.06189       1.12143
  55  12 3502.7147    3.0492  3.2366 12.4481  0.0000  0.0284   0.0219   0.0762    0.0327   0.0000   442.3541       4.13478       21.2699       3.83788     -0.142844       3.71846      0.845306       1.13975       1.28388       1.41327       1.49241       1.49298
  55  13 3682.6271    2.4020  5.5606 11.7941 -0.0001  0.0417   0.0133   0.1129    0.0278   0.0000   442.0598       5.19263       22.1537       2.25928      -4.30063     -0.917418       1.20384       1.62497       1.81984       2.02032       2.09329       2.14910
  55  14 3860.8483    1.8756  8.1937 11.5694 -0.0002  0.0619   0.0088   0.1697    0.0245   0.0000   441.6045     -0.580311       22.0084       4.09045      -4.41266       2.57538       1.78287       2.38347       2.68990       3.00228       3.11790       3.22499
  56   1 1165.9425    0.0532  0.0599 10.1938  0.0000  0.0163   0.0082   0.0264    0.0163   0.0000   440.3294     -0.499163       24.0097     -0.194871      -5.16649      0.649057      0.444339      0.537811      0.721237      0.709886      0.760744      0.913562
  56   2 1475.7973    0.1850  0.1812 10.0446  0.0000  0.0073   0.0063   0.0221    0.0185   0.0000   441.9543     -0.610059       22.4832      0.598548      -3.70929     -0.420032      0.217186      0.283864      0.332117      0.379608      0.425904      0.421070
  56   3 1731.9803    0.3839  0.4046 10.0895  0.0000  0.0101   0.0079   0.0259    0.0256   0.0000   442.5126     -0.477212       21.8095      0.292129      -3.48033    -0.0624687      0.280983      0.397500      0.424755      0.464295      0.481164      0.504141
  56   4 1960.6557    0.6496  0.6873 10.2603  0.0000  0.0125   0.0101   0.0323    0.0400   0.0000   441.6032     -0.768284       21.9926     -0.505019      -2.51169       1.58973      0.364089      0.494450      0.540536      0.584839      0.595562      0.639517
  56   5 2179.3932    1.0452  0.9948 10.7564  0.0000  0.0149   0.0134   0.0385    0.0547   0.0000   442.7326      0.713592       21.8996      0.433151      -2.90797   -0.00298536      0.427154      0.584460      0.648301      0.709350      0.746542      0.763263
  56   6 2385.7860    1.5718  1.2338 11.5049 -0.0002  0.0168   0.0185   0.0442    0.0575   0.0000   442.3947      0.478673       21.4505      0.397783      -2.70397      0.245546      0.476111      0.641170      0.717702      0.791494      0.836010      0.887816
  56   7 2583.2753    2.2635  1.3087 12.0958  0.0000  0.0164   0.0255   0.0454    0.0579   0.0000   442.1358       1.50907       21.4875       1.00025      -2.60116       1.98771      0.497741      0.647350      0.725461      0.807791      0.874874      0.879034
  56   8 2777.6560    3.1417  1.1568 13.0164  0.0000  0.0156   0.0386   0.0430    0.0620   0.0000   442.9792      0.650845       21.4145       1.05978      -3.16366     -0.380337      0.460797      0.599321      0.653151      0.747283      0.763553      0.821713
  56   9 2968.7004    4.0348  1.1740 13.6198  0.0000  0.0160   0.0488   0.0426    0.0599   0.0000   440.5074       1.97946       21.2152      0.815097      -1.84074      0.994593      0.460371      0.617374      0.676817      0.777301      0.817635      0.826284
  56  10 3155.6721    4.2638  1.3697 13.5758  0.0000  0.0173   0.0473   0.0454    0.0554   0.0000   441.9472       2.44250       21.9482       1.81018     -0.263913     0.0639950      0.498112      0.664364      0.746378      0.809876      0.853393      0.867886
  56  11 3339.8620    3.7359  2.0406 13.0928  0.0000  0.0219   0.0339   0.0568    0.0430   0.0000   441.8493       3.35657       20.0035       1.62855      -1.25764       2.29167      0.639752      0.868685      0.967402       1.05953       1.12365       1.16849
  56  12 3522.1476    3.0026  3.5199 12.3751 -0.0000  0.0295   0.0205   0.0799    0.0307   0.0000   441.7101       2.19494       20.4890       4.09790      -4.83276     -0.250427      0.835798       1.11977       1.25904       1.38794       1.48276       1.53252
  56  13 3702.7822    2.3638  5.6688 11.8023  0.0000  0.0423   0.0129   0.1158    0.0272   0.0000   439.5880       2.79386       19.1901       1.35435      -4.51355   0.000678780       1.21866       1.65542       1.86114       2.04375       2.13677       2.23239
  56  14 3881.7804    1.8248  9.1273 11.5397  0.0000  0.0683   0.0080   0.1834    0.0234   0.0000   440.2674       6.77758       21.3671       6.05756      -6.45792     0.0584126       1.92482       2.57747       2.92429       3.20594       3.32993       3.50853
  57   1 1174.7748    0.0611  0.0622 10.1761  0.0000  0.0153   0.0074   0.0229    0.0161   0.0000   440.5619     -0.741766       22.0886      0.284048      -3.47017     -0.894397      0.429793      0.503394      0.612619      0.681820      0.667374      0.625278
  57   2 1486.3029    0.1828  0.1931 10.0010  0.0000  0.0080   0.0061   0.0225    0.0186   0.0000   441.7868     -0.290663       21.5661     -0.135751      -3.15751     -0.257212      0.233966      0.313255      0.361134      0.373028      0.402977      0.424264
  57   3 1743.1988    0.3986  0.3926 10.0197  0.0000  0.0099   0.0079   0.0239    0.0268   0.0000   441.9665     -0.115268       21.6966     0.0902938      -3.30140      0.465244      0.282850      0.399141      0.454862      0.507891      0.556619      0.593930
  57   4 1973.1197    0.6953  0.7314 10.2326  0.0000  0.0125   0.0102   0.0325    0.0436   0.0000   442.1091      0.278920       21.6264       1.42055      -2.98934      0.446800      0.365477      0.498938      0.550470      0.601570      0.631206      0.661903
  57   5 2193.0117    1.0462  1.0185 10.8432  0.0000  0.0151   0.0134   0.0393    0.0541   0.0000   442.0737      0.778249       20.2569      0.299832      -3.24526      0.574810      0.432114      0.580177      0.654974      0.719865      0.772788      0.814041
  57   6 2400.1104    1.6238  1.2948 11.5305  0.0000  0.0168   0.0185   0.0449    0.0543   0.0000   441.8297      0.331253       21.9627      0.345533      -1.53599      0.435772      0.480205      0.629073      0.726895      0.785583      0.836798      0.877949
  57   7 2598.5947    2.3524  1.3519 12.2238  0.0000  0.0168   0.0260   0.0456    0.0546   0.0000   441.9456       1.35122       20.5771      0.588488      -1.33942       2.25726      0.489108      0.632732      0.709086      0.799694      0.845370      0.858397
  57   8 2793.9860    3.2615  1.2256 12.8764  0.0000  0.0157   0.0375   0.0425    0.0624   0.0000   442.8268       1.00114       22.7341       1.93518      -3.00898      0.355732      0.455727      0.618393      0.702825      0.789982      0.833944      0.838128
  57   9 2985.8160    4.1387  1.1773 13.3276  0.0000  0.0150   0.0481   0.0411    0.0680   0.0000   441.5288       3.60866       21.4671       1.01765      -2.75235      0.390629      0.443075      0.576674      0.650551      0.732575      0.756803      0.776648
  57  10 3173.5189    4.2802  1.4417 13.4955  0.0000  0.0174   0.0456   0.0462    0.0545   0.0000   441.3540       2.22708       21.3460       1.97720      -4.18994     -0.274978      0.501531      0.667424      0.750584      0.828323      0.849637      0.877802
  57  11 3358.4252    3.6805  2.2532 12.8515  0.0000  0.0219   0.0306   0.0595    0.0402   0.0000   441.2976       4.70114       20.7736     0.0139478      -1.98088       1.33217      0.616897      0.822720      0.915308       1.02189       1.07501       1.11043
  57  12 3541.5411    2.8971  3.8952 12.1720  0.0000  0.0311   0.0184   0.0828    0.0305   0.0000   442.2401       3.06592       20.8198     -0.585003      -1.04516       1.07860      0.886255       1.18706       1.34679       1.47691       1.53951       1.59978
  57  13 3722.9254    2.2642  6.2249 11.7995  0.0000  0.0461   0.0119   0.1253    0.0263   0.0000   441.4843       7.63544       23.2003       7.34958      -1.28261      -1.77416       1.30150       1.73359       1.97001       2.19288       2.28430       2.34662
  57  14 3902.4571    1.7561  9.0869 11.5779 -0.0010  0.0695   0.0079   0.1886    0.0230   0.0000   444.0613      -1.48837       19.5453       3.72171      -5.20666       2.14708       1.93723       2.61287       2.96557       3.18738       3.43862       3.48827
  58   1 1183.5350    0.0772  0.0979 10.1414  0.0000  0.0143   0.0066   0.0268    0.0164   0.0000   440.2195      -1.21483       22.2237      -1.62217      -4.58370     -0.439808      0.376602      0.501834      0.629611      0.637484      0.687995      0.653622
  58   2 1496.7048    0.1887  0.1649 10.0771  0.0000  0.0075   0.0064   0.0176    0.0181   0.0000   441.9940     -0.364051       21.8113     0.0267874      -3.63669      0.315220      0.227517      0.308173      0.398735      0.428029      0.431381      0.444186
  58   3 1754.2994    0.4133  0.4295 10.0155  0.0000  0.0099   0.0079   0.0255    0.0278   0.0000   441.8551    0.00225214       21.8209    -0.0475722      -3.60278     -0.831392      0.270993      0.350277      0.406173      0.458033      0.497440      0.507581
  58   4 1985.5325    0.6939  0.6951 10.3328  0.0000  0.0125   0.0102   0.0301    0.0413   0.0000   442.5812      0.484847       22.4374     -0.511915      -2.76895     -0.256859      0.346889      0.476959      0.515692      0.581194      0.634333      0.643428
  58   5 2206.5002    1.0889  1.1452 10.8590  0.0000  0.0162   0.0133   0.0427    0.0581   0.0000   442.2576    -0.0741252       21.4439     -0.625077      -2.75658     -0.622121      0.454588      0.603497      0.674480      0.753522      0.791032      0.798382
  58   6 2414.3117    1.6837  1.2666 11.7546  0.0000  0.0165   0.0198   0.0460    0.0552   0.0000   441.6302     -0.201044       22.8694       1.76761      -3.40932       2.70516      0.458132      0.614362      0.679609      0.763574      0.783578      0.814326
  58   7 2613.7690    2.4346  1.3284 12.2058  0.0000  0.0168   0.0267   0.0440    0.0609   0.0000   442.6055      0.638344       22.0045       2.04833      -4.28931     -0.174957      0.463847      0.620420      0.672196      0.770501      0.804371      0.829909
  58   8 2810.1541    3.2438  1.1523 13.1039  0.0000  0.0156   0.0386   0.0411    0.0600   0.0000   442.2999       1.18603       21.5763       1.65037     -0.999558     -0.441096      0.432229      0.582827      0.654052      0.721156      0.747680      0.765332
  58   9 3002.7912    4.1347  1.1569 13.6550  0.0000  0.0155   0.0493   0.0413    0.0599   0.0000   441.0358       2.58609       21.1412       2.06052      -2.88372      0.983542      0.437900      0.586288      0.642972      0.736221      0.744541      0.791513
  58  10 3191.1951    4.3483  1.5402 13.3934  0.0003  0.0180   0.0439   0.0471    0.0523   0.0000   442.2223       1.85834       20.0243       1.09246      -1.87038      0.880358      0.510838      0.689935      0.758630      0.860678      0.895776      0.916163
  58  11 3376.8963    3.6452  2.4604 12.7429  0.0000  0.0226   0.0285   0.0618    0.0381   0.0000   442.2330       2.87842       20.3835       4.71260      -4.42112       3.62222      0.632910      0.853692      0.946102       1.08079       1.11065       1.13096
  58  12 3560.7251    2.8668  4.2291 12.0841  0.0000  0.0324   0.0171   0.0869    0.0298   0.0000   440.2558       4.00041       21.7189       1.29131      -2.35441       1.19267      0.892772       1.21982       1.34533       1.50130       1.57895       1.62846
  58  13 3742.8019    2.2307  6.5605 11.7858  0.0004  0.0487   0.0112   0.1331    0.0261   0.0000   441.4349       2.67846       22.1184       9.96185     -0.985336       1.51329       1.33857       1.82328       2.05083       2.25921       2.38184       2.45613
  58  14 3923.0632    1.7190  9.7572 11.5891  0.0017  0.0740   0.0076   0.1991    0.0219   0.0000   441.5042     0.0701101       22.7372       1.45339      -3.95414       2.21506       2.01910       2.68359       3.07690       3.34043       3.59984       3.68576
  59   1 1192.2431    0.0654  0.0538 10.1675  0.0000  0.0118   0.0066   0.0168    0.0158   0.0000   440.2933     -0.759780       22.1352       1.42661      -2.44115     0.0767773      0.306126      0.406944      0.495071      0.495977      0.568440      0.529434
  59   3 1765.2686    0.4220  0.4281 10.0806  0.0000  0.0100   0.0080   0.0245    0.0275   0.0000   442.4227      0.213782       22.5761     -0.135652      -3.78186      0.887208      0.289802      0.373580      0.413344      0.456931      0.479977      0.491176
  59   4 1997.8243    0.7207  0.7943 10.2766  0.0000  0.0133   0.0100   0.0327    0.0440   0.0000   442.2284      0.809858       22.0668     -0.577913      -3.61081      0.740838      0.342012      0.480889      0.524169      0.591258      0.595392      0.626854
  59   5 2219.8381    1.1019  1.0546 11.0717  0.0000  0.0153   0.0139   0.0411    0.0515   0.0000   443.0788      0.899234       22.0431      0.358604      -2.19641     -0.564212      0.411026      0.559519      0.610866      0.693837      0.718655      0.741484
  59   6 2428.3787    1.7413  1.3571 11.4538  0.0000  0.0167   0.0188   0.0442    0.0572   0.0000   441.5248      0.581914       21.4118       1.39156      -2.55454      0.329491      0.471242      0.627818      0.701479      0.788797      0.826575      0.851303
  59   7 2628.8274    2.4338  1.3507 12.3296  0.0000  0.0169   0.0265   0.0449    0.0532   0.0000   441.9403       1.17693       20.9828      0.134840      -2.52483       1.15091      0.451228      0.623979      0.697646      0.760675      0.823037      0.829263
  59   8 2826.2201    3.4134  1.2136 13.0612  0.0000  0.0156   0.0395   0.0421    0.0648   0.0000   442.1830      0.272686       21.4467       1.27886      -3.52777      0.119172      0.424449      0.581857      0.651578      0.731945      0.743790      0.772070
  59   9 3019.6039    4.2436  1.1721 13.5084  0.0000  0.0151   0.0495   0.0412    0.0667   0.0000   441.8532       3.38353       22.6796       1.24354      -3.19156     -0.338219      0.418836      0.552114      0.623842      0.703427      0.730736      0.769656
  59  10 3208.7639    4.3256  1.5242 13.4856  0.0000  0.0178   0.0440   0.0468    0.0523   0.0000   441.1213       3.59775       20.4809       1.50314      -1.32309     -0.444205      0.499589      0.671389      0.739653      0.831400      0.865781      0.904317
  59  11 3395.2630    3.5357  2.5896 12.7197  0.0000  0.0236   0.0271   0.0631    0.0372   0.0000   440.6914       3.54788       21.4102       4.28457      -3.26400      0.260751      0.646788      0.849613      0.963348       1.06808       1.10875       1.14140
  59  12 3579.8673    2.7886  4.3596 12.0558 -0.0000  0.0331   0.0165   0.0903    0.0301   0.0000   442.4959       3.84323       23.7376       1.33681      -3.32452       2.27213      0.907218       1.21644       1.36528       1.50915       1.57757       1.62013
  59  13 3762.6232    2.1704  6.7108 11.7973 -0.0009  0.0495   0.0108   0.1357    0.0260   0.0000   442.3374      0.802960       15.2558       3.41626     -0.595000      -1.15031       1.33780       1.81513       2.04312       2.25206       2.38056       2.45260
  59  14 3943.5855    1.6367  9.8496 11.6123 -0.0012  0.0765   0.0073   0.2049    0.0213   0.0000   443.5607       1.96830       27.2500       6.05601      -5.18698       4.39550       2.04494       2.73534       3.11004       3.39672       3.60688       3.71779
  60   1 1200.8571    0.0843  0.1023 10.1567  0.0000  0.0137   0.0062   0.0250    0.0161   0.0000   440.5513      0.149254       21.8517     -0.409744      -2.26511     -0.322586      0.341257      0.386255      0.518632      0.573545      0.528492      0.653219
  60   2 1517.0905    0.2032  0.2007 10.0177  0.0000  0.0079   0.0061   0.0182    0.0185   0.0000   441.6082     -0.307582       21.9019     -0.332417      -3.25671     -0.883486      0.236914      0.289161      0.320136      0.375805      0.389990      0.439405
  60   3 1776.1303    0.4281  0.4333 10.0943  0.0000  0.0099   0.0081   0.0248    0.0274   0.0000   441.8665     -0.274682       22.3256      0.565330      -3.45116      0.184613      0.270215      0.339526      0.399168      0.436583      0.475349      0.505190
  60   4 2010.0717    0.7373  0.7503 10.3977  0.0000  0.0122   0.0104   0.0327    0.0413   0.0000   442.1271     -0.433526       22.4097      0.759226      -3.58678       1.03101      0.322236      0.421356      0.467606      0.549319      0.568932      0.593021
  60   5 2233.0539    1.1595  1.1257 11.0185  0.0000  0.0155   0.0140   0.0412    0.0551   0.0000   442.4865     0.0147387       21.7623      0.496480      -1.73531      0.954243      0.419276      0.552944      0.619583      0.694413      0.723306      0.754854
  60   6 2442.2773    1.7600  1.3526 11.6668 -0.0004  0.0172   0.0190   0.0449    0.0511   0.0000   442.2898      0.760736       22.2271       1.06448      -3.45089    -0.0713283      0.441673      0.613751      0.662880      0.764531      0.801524      0.818211
  60   7 2643.7934    2.5620  1.3446 12.3406  0.0000  0.0162   0.0275   0.0443    0.0580   0.0000   442.3772     -0.944772       22.9083       1.16200      -3.66699      0.576330      0.452216      0.593861      0.678268      0.755360      0.770787      0.816724
  60   8 2842.2132    3.4830  1.1786 13.2478  0.0000  0.0154   0.0404   0.0414    0.0592   0.0000   441.9635       1.64029       20.7524      0.527061      -1.86133       1.51809      0.427374      0.580041      0.638088      0.721088      0.760817      0.779040
  60   9 3036.2736    4.2897  1.1823 13.6474  0.0000  0.0156   0.0494   0.0402    0.0626   0.0000   441.7072       3.01992       22.2002       2.51404      -2.91149     -0.325080      0.414012      0.560162      0.635017      0.698857      0.740277      0.766464
  60  10 3226.2295    4.1961  1.6154 13.3479  0.0000  0.0182   0.0407   0.0472    0.0490   0.0000   441.9122       3.14418       21.9295       2.51688      -3.58985     -0.454510      0.491126      0.686984      0.758502      0.852767      0.874789      0.908165
  60  11 3413.5012    3.4652  2.6785 12.7096  0.0000  0.0243   0.0259   0.0639    0.0363   0.0000   442.4105       4.26345       20.1670       1.81239      -3.75885       2.36301      0.645739      0.880227      0.976703       1.08994       1.13713       1.17281
  60  12 3598.8441    2.6787  4.5558 12.1181 -0.0000  0.0344   0.0158   0.0950    0.0286   0.0000   441.4235       3.80530       21.1096      0.339720      -2.94563      0.821302      0.926674       1.22996       1.39996       1.53578       1.60449       1.67038
  60  13 3782.1927    2.1367  7.1941 11.7765  0.0009  0.0528   0.0102   0.1443    0.0260   0.0000   443.8764       3.16215       21.1314       3.02962      -1.02924       3.93527       1.40684       1.89026       2.09963       2.36426       2.53583       2.58852
  61   1 1209.3743    0.0776  0.0763 10.1639  0.0000  0.0129   0.0064   0.0194    0.0157   0.0000   440.4553       1.25416       22.2036     -0.745800      -4.46904      0.314167      0.336305      0.482595      0.524543      0.584218      0.606538      0.627907
  61   2 1527.1268    0.2065  0.1636 10.0817  0.0000  0.0066   0.0066   0.0165    0.0179   0.0000   441.8680     -0.360396       21.6909     0.0897690      -3.43292    -0.0522008      0.169174      0.230725      0.263460      0.278042      0.304100      0.298082
  61   3 1786.8871    0.4426  0.4591 10.1134  0.0000  0.0102   0.0080   0.0249    0.0283   0.0000   442.1612    -0.0992283       22.5825    0.00461957      -4.01755     -0.350428      0.274085      0.373731      0.418519      0.454562      0.492092      0.493576
  61   4 2022.1484    0.7363  0.8361 10.4116  0.0000  0.0137   0.0101   0.0347    0.0444   0.0000   441.8398      0.590522       22.9496      0.278407      -3.77812     -0.212375      0.348749      0.490497      0.510195      0.613423      0.606394      0.650622
  61   5 2246.1154    1.1826  1.1310 11.1813  0.0000  0.0158   0.0144   0.0412    0.0531   0.0000   442.0970    -0.0768993       21.8084     -0.712913      -2.60904    -0.0702838      0.412992      0.559106      0.617787      0.704042      0.749335      0.770981
  61   6 2456.0899    1.8349  1.3157 11.7427  0.0000  0.0165   0.0198   0.0429    0.0551   0.0000   441.6339      0.275934       20.8850      0.897694      -3.42364      0.410787      0.444433      0.590937      0.651749      0.739963      0.774803      0.812687
  61   7 2658.6359    2.6484  1.3318 12.4157  0.0000  0.0163   0.0286   0.0436    0.0589   0.0000   441.2832      0.470438       21.8596       1.59849      -1.64883      0.839431      0.423672      0.585296      0.643649      0.744498      0.753316      0.800011
  61   8 2858.0045    3.4909  1.2312 13.2112  0.0000  0.0157   0.0392   0.0421    0.0586   0.0000   442.6020       1.69761       20.3449       1.76269      -1.59564       1.67002      0.434521      0.556900      0.625298      0.693331      0.731245      0.739961
  61   9 3052.8661    4.3285  1.2670 13.6427  0.0000  0.0157   0.0481   0.0431    0.0589   0.0000   442.1663       2.65145       21.6228       1.92576      -1.46176     -0.135506      0.420796      0.569226      0.638115      0.715109      0.773976      0.832590
  61  10 3243.5376    4.2351  1.6441 13.5372  0.0000  0.0187   0.0416   0.0485    0.0471   0.0000   441.3376       2.55723       22.7366      0.779244      -3.35455      0.623254      0.488630      0.678080      0.750631      0.847489      0.862303      0.913672
  61  11 3431.5266    3.3996  2.8506 12.6903  0.0001  0.0250   0.0246   0.0669    0.0343   0.0000   442.2613       2.22522       20.5571       1.06502      -2.37212      -1.79885      0.654920      0.901370      0.996350       1.10532       1.15664       1.21896
  61  12 3617.5655    2.6352  4.8547 12.0602 -0.0003  0.0359   0.0147   0.0983    0.0278   0.0000   440.7699       2.54912       23.7179       1.59406     -0.792024      -1.89281      0.940300       1.27071       1.45167       1.58911       1.68162       1.75695
  61  13 3801.7108    2.0423  7.5074 11.7809 -0.0005  0.0558   0.0095   0.1501    0.0251   0.0000   437.4957       1.66580       16.8126      -1.62246      -7.89698       3.44249       1.44295       1.94727       2.18277       2.42324       2.55428       2.61945
  62   1 1217.8658    0.0818  0.0739 10.1439  0.0000  0.0101   0.0061   0.0192    0.0155   0.0000   440.5345     -0.506479       22.1403    -0.0319018      -3.36458     -0.451121      0.253777      0.352015      0.369471      0.420179      0.454112      0.575707
  62   2 1537.0094    0.2151  0.1870 10.0575  0.0000  0.0071   0.0064   0.0179    0.0182   0.0000   441.7927      0.264898       22.2442     -0.192583      -2.98515      0.157771      0.184998      0.249831      0.316180      0.334892      0.355004      0.401345
  62   3 1797.5017    0.4700  0.4906 10.0636  0.0000  0.0104   0.0081   0.0257    0.0295   0.0000   442.0636     -0.495522       22.8503      0.443638      -2.36703      0.381071      0.267386      0.375128      0.410559      0.455684      0.485847      0.506426
  62   4 2034.1614    0.7768  0.8050 10.4350  0.0000  0.0128   0.0105   0.0326    0.0437   0.0000   442.8619    -0.0194209       21.1145      0.853061      -2.89484      -1.36069      0.322709      0.428041      0.490099      0.540460      0.571192      0.574526
  62   5 2259.0441    1.2373  1.1124 11.0644  0.0000  0.0150   0.0144   0.0398    0.0552   0.0000   442.3335     -0.131488       21.3430      0.425108      -3.06264    -0.0210691      0.382607      0.528141      0.580576      0.659158      0.672531      0.705231
  62   6 2469.7746    1.8819  1.3811 11.7314  0.0000  0.0166   0.0197   0.0447    0.0528   0.0000   443.1660       1.52842       21.7285     0.0954380      -2.52018      0.608239      0.433004      0.586489      0.655834      0.729557      0.769102      0.815310
  62   7 2673.3920    2.6824  1.3458 12.6235  0.0000  0.0166   0.0292   0.0443    0.0547   0.0000   441.9307       2.21986       22.9734      0.121642      -3.56631       1.33086      0.427545      0.568039      0.641259      0.729744      0.783663      0.800354
  62   8 2873.7135    3.6882  1.2123 13.1752  0.0000  0.0152   0.0408   0.0410    0.0630   0.0000   442.4799       2.52592       21.9753       2.14446      -3.05673     0.0388744      0.398539      0.557136      0.610856      0.693394      0.722299      0.728265
  62   9 3069.3736    4.3574  1.2626 13.5963  0.0000  0.0154   0.0478   0.0424    0.0596   0.0000   442.3780       1.95667       20.8801      0.485439      -4.19002      0.280324      0.409353      0.535802      0.597423      0.696628      0.730644      0.769566
  62  10 3260.7481    4.1212  1.7252 13.3380  0.0000  0.0184   0.0384   0.0494    0.0460   0.0000   441.9538      0.990325       21.6113      0.214048      -2.90748       1.36825      0.490093      0.656821      0.735085      0.817869      0.882225      0.906417
  62  11 3449.5859    3.3043  3.0278 12.5918  0.0000  0.0254   0.0228   0.0684    0.0327   0.0000   440.5445       2.57106       21.0192       1.59728      -3.28417      -1.43235      0.671241      0.887131       1.00594       1.13460       1.17539       1.21213
  62  12 3636.3199    2.6304  5.2203 11.9664  0.0003  0.0377   0.0140   0.1026    0.0283   0.0000   439.7187       2.73755       18.4708       1.86101      -3.21850       3.12690      0.984502       1.32564       1.48988       1.63282       1.74008       1.78734
  62  13 3821.1035    2.0205  7.9281 11.7383  0.0012  0.0584   0.0089   0.1564    0.0245   0.0000   441.1584       1.02191       20.9585       6.26537      0.757659      -3.02203       1.49092       2.05043       2.28019       2.54311       2.67559       2.73819
  63   1 1226.2231    0.0894  0.0890 10.1260  0.0000  0.0097   0.0060   0.0199    0.0156   0.0000   440.8324     -0.328368       22.0333      0.232287      -3.42210    0.00512835      0.238728      0.314200      0.359366      0.401635      0.471201      0.480896
  63   2 1546.8073    0.2376  0.2114 10.0062  0.0000  0.0072   0.0065   0.0183    0.0188   0.0000   441.8228     -0.358273       22.3318     -0.180132      -3.53206     -0.122226      0.208562      0.259183      0.295465      0.330658      0.350449      0.371833
  63   3 1808.0356    0.4781  0.4815 10.1533  0.0000  0.0104   0.0083   0.0245    0.0290   0.0000   442.1493     -0.831680       22.2389      0.624892      -2.80428      0.242181      0.268289      0.358527      0.412381      0.462705      0.482900      0.500728
  63   4 2046.0537    0.7867  0.8257 10.4684  0.0000  0.0127   0.0106   0.0340    0.0448   0.0000   441.8603      0.358788       22.4954      0.397968      -3.33482     -0.423343      0.330656      0.442184      0.495461      0.551859      0.584059      0.627382
  63   5 2271.9080    1.2738  1.2101 11.0488  0.0000  0.0156   0.0145   0.0420    0.0595   0.0000   441.4761     -0.360429       21.5365     -0.686214      -2.11856      0.494106      0.403958      0.532428      0.593938      0.665015      0.707277      0.732224
  63   6 2483.2923    1.9524  1.4234 11.7481  0.0000  0.0169   0.0198   0.0436    0.0514   0.0000   441.6432    -0.0332626       22.1767     -0.123466      -3.19092     -0.409256      0.430758      0.594493      0.647085      0.727844      0.763059      0.797284
  63   7 2688.0319    2.7495  1.3228 12.6109  0.0000  0.0161   0.0293   0.0429    0.0551   0.0000   442.8228       1.08433       22.9370      0.551215      -1.58166      0.773147      0.428071      0.570063      0.645414      0.705770      0.731441      0.790540
  63   8 2889.2863    3.7154  1.1797 13.3418  0.0000  0.0149   0.0421   0.0410    0.0588   0.0000   442.4706       1.65393       21.9041      0.303940      -3.43959     0.0412252      0.397551      0.544252      0.607288      0.678892      0.718926      0.738488
  63   9 3085.6364    4.4158  1.3133 13.6342  0.0000  0.0157   0.0470   0.0429    0.0548   0.0000   442.4806       2.63338       20.1371      0.920663      -2.16472      0.478424      0.405998      0.548973      0.594952      0.681441      0.712895      0.751574
  63  10 3277.8024    4.0316  1.8561 13.3920  0.0000  0.0196   0.0367   0.0524    0.0422   0.0000   442.0893       2.71490       21.1212       2.92547      -2.92281     -0.283824      0.510549      0.692466      0.751545      0.855561      0.906010      0.945917
  63  11 3467.4098    3.2671  3.2422 12.5172  0.0000  0.0260   0.0217   0.0721    0.0319   0.0000   442.6740       3.27900       20.8549       2.69138      -2.15743      -1.50170      0.670061      0.899888      0.992010       1.10381       1.17771       1.21433
  63  12 3654.9568    2.4960  5.3072 12.0387 -0.0006  0.0394   0.0134   0.1055    0.0270   0.0000   441.3251       3.59577       23.0585     0.0928882      -4.02133       2.57892      0.992243       1.33334       1.50709       1.66934       1.78024       1.82215
  63  13 3840.3371    1.9339  8.3481 11.7295 -0.0002  0.0620   0.0084   0.1662    0.0239   0.0000   440.8277       1.24273       20.2756       2.88882      -3.23545       1.55505       1.53751       2.11036       2.38018       2.61951       2.77105       2.87200
  64   1 1234.5506    0.0863  0.0767 10.1441  0.0000  0.0101   0.0059   0.0172    0.0154   0.0000   440.8741  -0.000416189       21.2732     -0.637310      -3.21500     -0.678786      0.230817      0.309641      0.357452      0.420772      0.524515      0.487725
  64   2 1556.4626    0.2316  0.2708 10.0015  0.0000  0.0089   0.0059   0.0212    0.0192   0.0000   441.7763      0.109391       22.0752    -0.0597728      -3.99014      0.166868      0.226531      0.301324      0.358749      0.389837      0.424604      0.407039
  64   3 1818.4615    0.4847  0.5447 10.1377  0.0000  0.0109   0.0080   0.0271    0.0304   0.0000   442.1620     -0.374505       21.9935      0.137181      -3.17876     -0.790210      0.274261      0.364893      0.396714      0.462317      0.478902      0.504799
  64   4 2057.8628    0.8073  0.8693 10.5221  0.0000  0.0134   0.0106   0.0344    0.0452   0.0000   442.5100    -0.0797802       21.7224      0.353367      -2.94913      0.623381      0.329986      0.452136      0.505411      0.564644      0.603370      0.620599
  64   5 2284.5564    1.2899  1.2094 11.3084  0.0000  0.0159   0.0150   0.0436    0.0542   0.0000   441.8983      0.356477       23.0831       1.10124      -2.66620     -0.361759      0.410602      0.550122      0.627900      0.702152      0.719087      0.750883
  64   6 2496.7591    1.9706  1.4279 11.8095  0.0000  0.0166   0.0201   0.0446    0.0508   0.0000   442.3406       1.52373       21.3866      0.475048      -2.23084      0.722542      0.427556      0.576999      0.634940      0.714323      0.736386      0.771033
  64   7 2702.5953    2.8504  1.3736 12.5127  0.0000  0.0159   0.0291   0.0428    0.0535   0.0000   442.1556      0.146772       22.4750       1.19605      -2.98863     -0.549155      0.410873      0.548350      0.601367      0.692352      0.723748      0.763548
  64   8 2904.7501    3.7048  1.2168 13.3909  0.0000  0.0151   0.0418   0.0424    0.0595   0.0000   441.4322       1.57005       21.1375       2.14456      -4.11070      -1.23394      0.389582      0.527188      0.591116      0.648624      0.697604      0.724898
  64   9 3101.8310    4.3293  1.3507 13.7071 -0.0036  0.0158   0.0453   0.0436    0.0513   0.0000   441.9860       2.99661       21.7956      0.918166      -2.29946     -0.183410      0.398678      0.545645      0.597576      0.673767      0.699525      0.744390
  64  10 3294.8030    3.9922  1.9790 13.2050  0.0000  0.0199   0.0338   0.0528    0.0404   0.0000   442.0303       3.07623       21.5741       1.49887      -1.75795     -0.237327      0.497228      0.691351      0.776716      0.844787      0.890754      0.924548
  64  11 3485.1483    3.1664  3.4185 12.4051  0.0000  0.0270   0.0200   0.0726    0.0313   0.0000   441.6958       2.51395       20.1245       1.09603     -0.931593      0.430209      0.679012      0.917557       1.02610       1.12080       1.19117       1.25782
  64  12 3673.4393    2.4835  5.6360 11.9880  0.0005  0.0407   0.0128   0.1110    0.0272   0.0000   442.3412       1.99496       22.8691       2.89041      -4.87259      -1.77139       1.01854       1.35641       1.54139       1.70353       1.79970       1.84094
  64  13 3859.5550    1.9077  8.8389 11.7142  0.0008  0.0641   0.0080   0.1737    0.0229   0.0000   443.0064      0.812993       21.4196      -1.72062      -2.23398      -4.11062       1.57546       2.13842       2.44011       2.65262       2.79110       2.88510
  65   1 1242.7842    0.0957  0.1055 10.0909  0.0000  0.0114   0.0058   0.0226    0.0157   0.0000   440.7282     -0.600469       22.3878      0.376762      -2.79947     -0.516564      0.366110      0.565974      0.620887      0.728500      0.664952      0.636273
  65   3 1828.7675    0.5039  0.5333 10.1366  0.0000  0.0104   0.0082   0.0267    0.0308   0.0000   441.9451     -0.234406       22.0952    -0.0987615      -2.64042     -0.119273      0.248559      0.342858      0.379901      0.434871      0.480253      0.483770
  65   4 2069.5581    0.8466  0.9523 10.3824  0.0000  0.0138   0.0104   0.0353    0.0509   0.0000   441.6423      0.218845       22.7061      0.210428      -4.15728      0.909065      0.330310      0.461204      0.511458      0.568872      0.601591      0.625755
  65   5 2297.1159    1.3457  1.2475 11.2267  0.0000  0.0159   0.0149   0.0425    0.0538   0.0000   442.5174     -0.369382       21.1833      0.816454      -3.16659      0.387513      0.412570      0.570235      0.630886      0.697462      0.749753      0.774908
  65   6 2510.1291    2.0564  1.4274 11.9510  0.0000  0.0166   0.0208   0.0445    0.0479   0.0000   442.5553       1.11866       21.3951     0.0442463      -1.90586     -0.850092      0.404891      0.541155      0.608738      0.691678      0.726267      0.750704
  65   7 2717.0723    2.9328  1.3314 12.6564  0.0000  0.0159   0.0306   0.0419    0.0575   0.0000   442.0239       1.15618       22.1505       1.90844      -2.95922     -0.204376      0.399991      0.533055      0.596013      0.657042      0.691082      0.713662
  65   8 2920.1122    3.9225  1.2326 13.1232  0.0000  0.0145   0.0413   0.0395    0.0624   0.0000   442.0014       1.83075       22.7955       1.16416      -1.07798     0.0751913      0.367528      0.493696      0.544100      0.633835      0.663074      0.682530
  65   9 3117.9132    4.4202  1.3579 13.6126  0.0000  0.0160   0.0457   0.0421    0.0525   0.0000   441.8609       2.29279       20.9384       2.32534      -3.67005     -0.611756      0.394590      0.541815      0.604906      0.674926      0.721484      0.766521
  65  10 3311.6539    4.0028  2.0594 13.0357 -0.0001  0.0197   0.0323   0.0522    0.0401   0.0000   440.8864       3.56077       21.4236       2.53639      -4.12336    -0.0863342      0.486743      0.682039      0.742442      0.847030      0.887634      0.932330
  65  11 3502.8454    3.1179  3.5677 12.3917 -0.0000  0.0277   0.0194   0.0749    0.0307   0.0000   442.0467       2.88836       22.4739       1.82715      -2.99779      0.402634      0.692871      0.918245       1.04545       1.15523       1.20469       1.24483
  65  12 3691.8346    2.4039  6.1049 11.9542  0.0006  0.0440   0.0117   0.1175    0.0267   0.0000   442.4391       3.16892       20.1974       1.98622      -1.85685       1.10249       1.07345       1.44505       1.62510       1.82602       1.91149       1.97179
  65  13 3878.6019    1.8424  8.9182 11.7571 -0.0003  0.0671   0.0079   0.1779    0.0224   0.0000   444.8964       3.74178       23.0973       2.60447      -3.32854       1.22886       1.62376       2.21106       2.50899       2.74014       2.89356       2.97149
  66   1 1250.9377    0.0997  0.1057 10.1245  0.0000  0.0092   0.0059   0.0235    0.0156   0.0000   440.5828      0.328706       22.1978     -0.488095      -3.61201     -0.428575      0.237676      0.305286      0.368771      0.403482      0.436368      0.418053
  66   2 1575.4499    0.2401  0.2485 10.0599  0.0000  0.0082   0.0060   0.0188    0.0187   0.0000   441.8170     -0.285770       21.7563      0.651966      -2.67902     0.0511017      0.205032      0.267676      0.310281      0.332035      0.358705      0.376164
  66   3 1839.0023    0.5035  0.6232 10.1526  0.0000  0.0117   0.0078   0.0298    0.0319   0.0000   442.0192      -1.05880       21.8589     -0.447380      -3.36013     -0.109952      0.285034      0.394132      0.417714      0.480964      0.489898      0.519256
  66   4 2081.1775    0.8689  0.9083 10.5480  0.0000  0.0133   0.0108   0.0343    0.0465   0.0000   442.5740    -0.0785184       21.6723     -0.131500      -1.90968       1.33424      0.321532      0.427241      0.462198      0.526045      0.549027      0.575832
  66   5 2309.5479    1.3927  1.2819 11.3448  0.0000  0.0159   0.0154   0.0439    0.0539   0.0000   442.2700      0.662909       22.2814      0.712386      -1.78767     -0.375884      0.390071      0.524367      0.584818      0.661749      0.728297      0.748440
  66   6 2523.4111    2.0689  1.4780 12.0669  0.0000  0.0171   0.0209   0.0459    0.0484   0.0000   442.4727      0.672750       23.0366     0.0472414      -2.49131      0.198517      0.427320      0.553008      0.631658      0.699358      0.743776      0.776921
  66   7 2731.4023    3.0422  1.3611 12.6805  0.0027  0.0157   0.0309   0.0419    0.0579   0.0000   442.1901      0.351080       21.9742      0.580331      -3.77233    0.00588544      0.382818      0.518710      0.577897      0.653734      0.682181      0.693002
  66   8 2935.3116    3.9888  1.2526 13.3033  0.0000  0.0149   0.0417   0.0399    0.0592   0.0000   442.5933       2.03425       21.5972      0.880668      -2.78120     -0.561532      0.364160      0.484697      0.543320      0.612171      0.644879      0.674256
  66   9 3133.8950    4.4315  1.4399 13.5124  0.0000  0.0160   0.0435   0.0435    0.0522   0.0000   442.3115       2.12246       21.8799       2.12181      -3.66452      -1.17266      0.394467      0.527492      0.590603      0.655654      0.697784      0.713505
  66  10 3328.4329    3.9222  2.1213 13.1582 -0.0000  0.0202   0.0318   0.0542    0.0391   0.0000   442.1695       1.78907       21.3373       2.86558      -3.19825     -0.519309      0.494690      0.673011      0.750326      0.829832      0.890195      0.924829
  66  11 3520.3321    3.0377  3.8699 12.4050  0.0001  0.0292   0.0181   0.0792    0.0285   0.0000   441.7513       3.18233       20.7183       4.81659      -2.16342       1.90940      0.720519      0.960751       1.08585       1.20218       1.28094       1.31742
  66  12 3710.0292    2.3714  6.4391 11.9230  0.0000  0.0462   0.0111   0.1241    0.0270   0.0000   440.4956       3.00780       20.2312       3.91417      -1.78903      -1.30082       1.10420       1.48419       1.69855       1.86212       1.98765       2.06674
  67   1 1259.0309    0.0958  0.0985 10.1047  0.0000  0.0098   0.0057   0.0186    0.0153   0.0000   440.7427      0.140278       22.1963      0.258027      -3.70837      0.338151      0.230813      0.319969      0.357045      0.366698      0.440434      0.498488
  67   2 1584.7901    0.2514  0.2829 10.0199  0.0000  0.0082   0.0060   0.0221    0.0194   0.0000   442.0851     -0.223449       22.5281     -0.164365      -3.49557     -0.403612      0.205892      0.269499      0.308368      0.333678      0.366128      0.382679
  67   3 1849.1590    0.5176  0.5493 10.2064  0.0000  0.0102   0.0082   0.0272    0.0299   0.0000   442.0659     -0.579189       22.4200     -0.486820      -4.18706     -0.331768      0.251572      0.329877      0.364190      0.412560      0.425126      0.438133
  67   4 2092.6924    0.8771  0.9861 10.5473  0.0000  0.0141   0.0106   0.0356    0.0487   0.0000   442.5849     -0.939449       22.4547      0.390659      -3.36286     0.0627794      0.329279      0.444087      0.504371      0.554105      0.584677      0.598315
  67   5 2321.8516    1.4144  1.2974 11.2341  0.0000  0.0158   0.0148   0.0419    0.0511   0.0000   441.9988      0.145210       21.9786      0.519192      -3.06158      0.652228      0.366489      0.492506      0.566144      0.624694      0.642878      0.682616
  67   6 2536.5811    2.1714  1.3996 12.0943  0.0000  0.0164   0.0220   0.0436    0.0504   0.0000   443.0260       1.08158       22.5553      0.299660      -2.88119      0.957008      0.385826      0.529072      0.583824      0.639075      0.685627      0.693075
  67   7 2745.6706    3.0694  1.2927 12.7085  0.0000  0.0150   0.0313   0.0408    0.0556   0.0000   442.8526       1.83464       22.3742       1.42471      -2.69056      0.422847      0.364494      0.489744      0.557466      0.621868      0.645381      0.673317
  67   8 2950.4614    4.0100  1.1836 13.5839  0.0000  0.0145   0.0445   0.0402    0.0562   0.0000   441.5214       2.04513       21.8873       2.00526      -3.79159     -0.151231      0.348867      0.477181      0.537708      0.607294      0.643906      0.669555
  67   9 3149.7444    4.3223  1.4307 13.5949  0.0000  0.0162   0.0428   0.0429    0.0484   0.0000   441.9374       1.45513       22.3412       2.11061      -2.65734     0.0221840      0.388131      0.520895      0.579789      0.656400      0.705793      0.734360
  67  10 3345.0657    3.8256  2.2819 12.9633  0.0000  0.0210   0.0294   0.0546    0.0386   0.0000   442.3626       3.43211       19.3413       1.56186      -2.03755      0.559591      0.512370      0.700360      0.765060      0.876683      0.919957      0.971674
  67  11 3537.8055    2.9698  4.1654 12.2728  0.0000  0.0304   0.0169   0.0842    0.0290   0.0000   441.2502       3.25199       21.5847       1.59021      -2.38095     -0.530481      0.726313      0.978226       1.10668       1.24693       1.32169       1.36295
  67  12 3728.2061    2.3166  6.4951 11.8984 -0.0001  0.0462   0.0106   0.1268    0.0267   0.0000   439.1277       4.58908       24.4020       5.80549      -3.37794      0.543664       1.12349       1.49674       1.70858       1.88529       2.02142       2.10573
  68   1 1267.0431    0.0954  0.0843 10.0982  0.0000  0.0098   0.0056   0.0175    0.0151   0.0000   440.7570     -0.251644       21.7177     -0.301763      -2.82116    -0.0696772      0.198219      0.276963      0.367140      0.327202      0.375234      0.353463
  68   2 1594.0293    0.2486  0.2865 10.0824  0.0000  0.0087   0.0059   0.0217    0.0190   0.0000   442.3788     -0.380644       21.6792      0.180021      -3.75219      0.816669      0.216386      0.280846      0.330830      0.356852      0.397630      0.386463
  68   3 1859.2150    0.5411  0.6071 10.1738  0.0000  0.0111   0.0081   0.0276    0.0335   0.0000   441.9993     -0.584460       22.0330    0.00741107      -2.85297     -0.748845      0.286088      0.387112      0.430888      0.482987      0.507526      0.550603
  68   4 2104.0974    0.9090  0.9967 10.7453  0.0000  0.0137   0.0110   0.0378    0.0460   0.0000   442.0155    -0.0898402       22.2925     -0.505654      -3.32835      0.515717      0.330410      0.436280      0.485425      0.568240      0.599579      0.622553
  68   5 2334.0597    1.4787  1.3316 11.4179  0.0000  0.0161   0.0155   0.0432    0.0511   0.0000   442.4780       1.14831       21.9758      0.730464      -2.68961     0.0643291      0.380422      0.508360      0.562828      0.636339      0.690034      0.703472
  68   6 2549.6572    2.2068  1.4515 12.0593  0.0000  0.0162   0.0215   0.0438    0.0491   0.0000   441.9554      0.620593       21.8791     0.0400171      -3.55130      0.983316      0.392696      0.511163      0.594347      0.659990      0.687181      0.728003
  68   7 2759.7938    3.1569  1.3578 12.8665  0.0000  0.0158   0.0316   0.0415    0.0510   0.0000   441.9974      0.933210       23.7281      0.343005      -2.58486      0.470674      0.373580      0.521315      0.569744      0.643104      0.682746      0.719202
  68   8 2965.4487    4.1089  1.2481 13.4692  0.0000  0.0146   0.0430   0.0400    0.0555   0.0000   442.9789       2.06010       22.3890       2.16552      -2.87712     -0.967083      0.345077      0.461891      0.526604      0.586616      0.615691      0.655624
  68   9 3165.5087    4.3514  1.4671 13.7478 -0.0001  0.0166   0.0433   0.0446    0.0475   0.0000   442.2742       2.40376       21.9485       2.76419      -2.47172     -0.130409      0.387627      0.523790      0.584690      0.665636      0.692552      0.717940
  68  10 3361.6189    3.7390  2.4663 12.9588  0.0000  0.0216   0.0273   0.0584    0.0347   0.0000   442.3407       3.07335       20.6925       1.36248      -2.40536     -0.249282      0.517415      0.715399      0.790429      0.893017      0.932722      0.975890
  68  11 3555.1004    2.8903  4.3340 12.2922  0.0000  0.0317   0.0162   0.0865    0.0286   0.0000   441.6921       4.80613       19.6541      0.883530      -2.65217    -0.0269007      0.753685       1.03299       1.15255       1.28967       1.37061       1.41820
  68  12 3746.1131    2.2572  7.1882 11.9490  0.0000  0.0507   0.0099   0.1405    0.0256   0.0000   441.0541       4.11880       21.5847       3.21959      -6.17380      -4.03441       1.18847       1.62012       1.81242       2.01583       2.13700       2.21417
  69   1 1275.0113    0.0996  0.1034 10.1585  0.0000  0.0093   0.0056   0.0196    0.0151   0.0000   440.6289      0.165098       22.3924     0.0167167      -3.60325      0.283012      0.216090      0.284339      0.324820      0.372248      0.374351      0.375585
  69   2 1603.1542    0.2663  0.3208 10.0258  0.0000  0.0088   0.0059   0.0226    0.0199   0.0000   441.6849     -0.865402       22.4964      0.678567      -3.45972      0.366772      0.206098      0.265529      0.309316      0.339979      0.353508      0.362748
  69   3 1869.1676    0.5507  0.6545 10.2130  0.0000  0.0115   0.0081   0.0296    0.0337   0.0000   441.9252      0.190149       22.0044     -0.164925      -2.93890      0.612737      0.272502      0.356964      0.397479      0.450841      0.470202      0.479408
  69   4 2115.4360    0.9147  0.9910 10.7209  0.0000  0.0134   0.0110   0.0372    0.0470   0.0000   442.7132      0.353454       21.8835     -0.280195      -3.10442       1.03528      0.320919      0.420387      0.479353      0.535792      0.556313      0.573902
  69   5 2346.1603    1.4951  1.3130 11.4849  0.0000  0.0161   0.0158   0.0427    0.0519   0.0000   442.3245      0.946272       22.2187      0.263301      -3.72352      0.361035      0.383146      0.529967      0.590578      0.666387      0.687945      0.728707
  69   6 2562.6257    2.2583  1.3979 12.3164  0.0000  0.0163   0.0229   0.0442    0.0486   0.0000   442.3607       1.51958       22.6971      0.131893      -3.15147     -0.719565      0.390154      0.524238      0.602352      0.655327      0.698913      0.728080
  69   7 2773.8868    3.1542  1.3075 12.9866  0.0000  0.0153   0.0322   0.0407    0.0505   0.0000   442.2793       1.63666       23.0362      0.834607      -2.88977    0.00846095      0.360963      0.479183      0.541806      0.612499      0.648327      0.660322
  69   8 2980.3373    4.2178  1.2565 13.5173  0.0000  0.0146   0.0437   0.0403    0.0573   0.0000   442.4721       2.00040       21.6229       1.00543      -2.26788      0.882467      0.355618      0.477309      0.525454      0.592106      0.621408      0.643233
  69   9 3181.1263    4.2889  1.6133 13.5637  0.0000  0.0172   0.0398   0.0454    0.0438   0.0000   442.4373       2.57254       22.1764       1.71027      -2.29286      0.940876      0.403867      0.553123      0.603753      0.694900      0.717939      0.747754
  69  10 3378.0297    3.6635  2.5241 12.9582  0.0000  0.0219   0.0265   0.0593    0.0341   0.0000   442.2991       2.12831       21.4968       1.49552      -3.03249      -1.08350      0.502362      0.681257      0.755988      0.857548      0.924087      0.948657
  69  11 3572.3340    2.8909  4.4889 12.2300 -0.0001  0.0325   0.0157   0.0883    0.0293   0.0000   441.8512       4.03997       19.7142       1.92910      -2.18880      0.477526      0.751576       1.02348       1.13835       1.28831       1.37048       1.43153
  69  12 3764.0913    2.1608  7.4435 11.9910 -0.0004  0.0530   0.0095   0.1458    0.0249   0.0000   442.8857       4.00884       21.1337       5.41894      -1.57349      -1.03245       1.22401       1.62904       1.86720       2.05335       2.16964       2.25095
  70   1 1282.9337    0.1078  0.1259 10.0994  0.0000  0.0093   0.0053   0.0227    0.0153   0.0000   440.8419     -0.528764       22.1123     -0.159511      -3.23629      0.432017      0.188525      0.274088      0.321380      0.364364      0.399664      0.416114
  70   2 1612.1576    0.2894  0.2889 10.0490  0.0000  0.0076   0.0064   0.0205    0.0195   0.0000   441.8299     -0.243549       22.5534     -0.191398      -3.47289      0.272500      0.176500      0.232997      0.272034      0.303467      0.345647      0.369127
  70   3 1879.0686    0.5743  0.6138 10.2403  0.0000  0.0108   0.0084   0.0277    0.0329   0.0000   442.1117     -0.276743       22.7282      0.374622      -3.47509      0.183442      0.247769      0.340768      0.376632      0.428479      0.448024      0.459338
  70   4 2126.6487    0.9671  1.0777 10.6142  0.0000  0.0137   0.0110   0.0383    0.0525   0.0000   442.4732     -0.230080       22.2795      0.897852      -3.22970      0.665638      0.329322      0.435369      0.503716      0.556381      0.585835      0.595859
  70   5 2358.1299    1.5600  1.4049 11.2939  0.0000  0.0160   0.0153   0.0425    0.0520   0.0000   442.4755    0.00567049       22.8247       1.82225      -2.37517     -0.248546      0.362655      0.498581      0.556635      0.624059      0.646622      0.657701
  70   6 2575.5332    2.3051  1.4898 12.0847  0.0000  0.0163   0.0217   0.0437    0.0476   0.0000   442.1287      0.305109       21.9707      0.195921      -4.19497     -0.308402      0.367926      0.509300      0.558416      0.627041      0.663687      0.691118
  70   7 2787.8548    3.2433  1.2885 13.0714 -0.0019  0.0148   0.0334   0.0413    0.0523   0.0000   442.4147       1.03781       20.8814       1.28814      -3.30908       1.69176      0.339324      0.467765      0.513326      0.578778      0.595183      0.624474
  70   8 2995.1182    4.1782  1.2550 13.6163  0.0000  0.0149   0.0436   0.0401    0.0539   0.0000   442.6899       2.18389       21.7205       2.08856      -2.76067     -0.592910      0.348023      0.465708      0.514184      0.584650      0.625849      0.658643
  70   9 3196.6562    4.3637  1.6014 13.5278 -0.0000  0.0169   0.0401   0.0454    0.0463   0.0000   442.5960       2.67734       21.9660       1.94983      -3.39559     -0.452343      0.400895      0.551291      0.614941      0.672804      0.712625      0.747130
  70  10 3394.3733    3.6646  2.7407 12.7941  0.0000  0.0226   0.0247   0.0603    0.0330   0.0000   442.2801       2.98413       23.0059       1.99872      -1.82905     -0.117157      0.514360      0.707682      0.777030      0.879215      0.935890      0.972320
  70  11 3589.4044    2.7807  4.9813 12.2116  0.0000  0.0353   0.0143   0.0966    0.0276   0.0000   442.0533       2.27210       20.5617       3.96902      -2.12152      0.826269      0.802256       1.10557       1.24649       1.39573       1.46185       1.53796
  70  12 3781.8817    2.1263  7.5478 11.9631  0.0009  0.0540   0.0092   0.1479    0.0240   0.0000   439.9295       6.03098       20.5851       5.04775       1.28032    -0.0937019       1.22858       1.65191       1.86932       2.09076       2.21450       2.32895
  71   1 1290.7305    0.1110  0.1433 10.0599  0.0000  0.0093   0.0052   0.0230    0.0154   0.0000   440.0875     -0.494071       22.6916      0.829474      -3.34577     -0.162854      0.209435      0.286200      0.304863      0.342942      0.333276      0.404773
  71   2 1621.0672    0.2833  0.3117 10.0093  0.0000  0.0086   0.0061   0.0211    0.0200   0.0000   441.6469      0.239408       22.1887      0.115485      -3.81573      0.298079      0.208877      0.289618      0.321799      0.355992      0.383623      0.395975
  71   3 1888.8813    0.5690  0.7446 10.2059  0.0000  0.0124   0.0079   0.0315    0.0350   0.0000   441.8726     -0.429361       22.3942       1.22910      -3.47834      0.254481      0.274706      0.377456      0.432230      0.485851      0.521358      0.557776
  71   4 2137.8132    0.9909  1.0303 10.6696  0.0000  0.0134   0.0114   0.0366    0.0510   0.0000   441.9191      0.419037       22.6685      0.523238      -3.46347     0.0764618      0.315790      0.410783      0.486664      0.534561      0.569194      0.590807
  71   5 2369.9772    1.5821  1.3926 11.4154  0.0000  0.0160   0.0157   0.0426    0.0502   0.0000   441.8242       1.55962       21.9833      0.301537      -1.96252      0.746394      0.363078      0.492199      0.547345      0.622232      0.652639      0.681469
  71   6 2588.3613    2.3502  1.4451 12.2146  0.0000  0.0161   0.0226   0.0434    0.0483   0.0000   442.6926       1.35577       21.2445      0.432286      -3.17001       1.55987      0.364325      0.495628      0.565218      0.612307      0.663921      0.691123
  71   7 2801.7093    3.4034  1.3502 13.0462  0.0000  0.0154   0.0339   0.0409    0.0521   0.0000   441.7718       1.62727       23.0099      0.540512      -2.86165      0.304949      0.350260      0.472290      0.538830      0.602353      0.631897      0.673715
  71   8 3009.8034    4.2868  1.2844 13.5426  0.0000  0.0149   0.0437   0.0401    0.0560   0.0000   442.0840       1.71397       21.7637      0.963825      -3.53670      0.261034      0.334230      0.453203      0.489999      0.552620      0.584732      0.607356
  71   9 3212.1045    4.3393  1.7227 13.3473  0.0000  0.0175   0.0372   0.0451    0.0443   0.0000   442.6047       2.70840       22.2458       2.20924      -3.30871     -0.152153      0.400012      0.549892      0.609946      0.684968      0.718099      0.733295
  71  10 3410.6257    3.5928  2.7944 12.7718  0.0000  0.0229   0.0242   0.0613    0.0333   0.0000   442.3985       2.75293       20.4478       2.17820      -1.89365      0.439933      0.519249      0.705696      0.787682      0.876530      0.927340      0.973144
  71  11 3606.4037    2.7340  5.0497 12.1515 -0.0003  0.0357   0.0138   0.0970    0.0281   0.0000   442.1610       3.81562       21.9266       2.53835      -4.04078       2.29322      0.811883       1.08479       1.23566       1.36670       1.44126       1.51791
  71  12 3799.5771    2.0724  7.8334 11.9431 -0.0007  0.0569   0.0089   0.1530    0.0236   0.0000   442.4304       1.50083       25.4944       6.74765      -3.73581      -1.06542       1.28156       1.73058       1.96915       2.18716       2.30510       2.40417
  72   1 1298.4818    0.1102  0.1039 10.0976  0.0000  0.0077   0.0054   0.0176    0.0149   0.0000   440.5543     -0.201277       21.9859     -0.435237      -3.71108     -0.299570      0.184809      0.220866      0.277404      0.331402      0.344302      0.325774
  72   2 1629.8855    0.2952  0.3310 10.0304  0.0000  0.0087   0.0061   0.0216    0.0201   0.0000   441.4052     -0.213007       22.0031      0.308972      -2.84592     -0.310593      0.196119      0.267878      0.302453      0.334830      0.365928      0.350988
  72   3 1898.6237    0.5975  0.7251 10.2284  0.0000  0.0118   0.0081   0.0307    0.0360   0.0000   442.0967      0.255494       22.1522      0.407356      -3.73317      0.685098      0.257944      0.355282      0.392555      0.434287      0.477573      0.498118
  72   4 2148.8623    1.0014  1.1331 10.7628  0.0000  0.0149   0.0113   0.0390    0.0518   0.0000   442.4790     0.0506629       22.7977     -0.521816      -3.18123      0.684060      0.317706      0.445571      0.498930      0.542762      0.587028      0.599395
  72   5 2381.7402    1.6237  1.4596 11.4598  0.0000  0.0161   0.0156   0.0442    0.0479   0.0000   442.0787      0.391173       22.2183      0.590914      -3.08460     -0.425909      0.368149      0.494202      0.544230      0.607160      0.646797      0.670569
  72   6 2601.0485    2.4258  1.4744 12.2612  0.0000  0.0162   0.0229   0.0430    0.0483   0.0000   442.3541      0.842518       22.1611      0.408653      -3.49696     -0.508050      0.358286      0.493567      0.548207      0.619968      0.665030      0.697751
  72   7 2815.5213    3.4089  1.2935 13.0725  0.0006  0.0149   0.0342   0.0398    0.0514   0.0000   442.4311       1.21894       22.3736      0.400049      -2.35863      0.517258      0.335732      0.467637      0.509857      0.580294      0.599824      0.647833
  72   8 3024.3988    4.3462  1.3543 13.4822  0.0000  0.0151   0.0420   0.0395    0.0510   0.0000   441.8927       2.33031       22.2787       1.05034      -2.49814       1.66425      0.339025      0.458962      0.504908      0.565597      0.594199      0.630605
  72   9 3227.4465    4.2977  1.7181 13.5246  0.0000  0.0173   0.0375   0.0471    0.0420   0.0000   442.9903       1.30665       22.9696    0.00755800      -2.35746      -2.30594      0.395255      0.529622      0.601818      0.658108      0.679930      0.704784
  72  10 3426.7928    3.4505  2.9041 12.8711  0.0000  0.0236   0.0230   0.0646    0.0302   0.0000   442.4483       2.40276       21.6359       3.08716      -2.55803     -0.739281      0.526537      0.712799      0.808532      0.896347      0.936170      0.982057
  72  11 3623.2296    2.6802  5.3956 12.1280  0.0009  0.0379   0.0131   0.1020    0.0281   0.0000   441.8858       2.94612       22.9073       1.35460      -2.48456      -3.41183      0.841290       1.13959       1.28286       1.43076       1.51439       1.56753
  72  12 3817.1301    2.0100  7.8310 11.9568  0.0009  0.0573   0.0087   0.1548    0.0234   0.0000   443.4531       3.50742       25.1290      -1.17649     -0.727121       1.76598       1.25583       1.71488       1.95918       2.15556       2.26904       2.35200
  73   2 1638.6301    0.3049  0.3164 10.0697  0.0000  0.0087   0.0063   0.0197    0.0200   0.0000   441.6977     -0.249677       21.9950      0.419541      -3.93108   -0.00506700      0.206094      0.287369      0.340412      0.375256      0.381653      0.407530
  73   3 1908.2830    0.6138  0.7306 10.1984  0.0000  0.0115   0.0081   0.0298    0.0366   0.0000   442.1999      0.366608       22.9550     -0.244617      -3.88225      0.449746      0.255247      0.346044      0.399645      0.445290      0.465639      0.484079
  73   4 2159.8215    1.0460  1.0887 10.7825  0.0000  0.0139   0.0116   0.0368    0.0516   0.0000   442.0665      0.198768       22.7886      0.760345      -2.58000     -0.401786      0.303870      0.407607      0.467347      0.519494      0.551596      0.576484
  73   5 2393.4470    1.6481  1.4325 11.5631  0.0000  0.0159   0.0159   0.0437    0.0461   0.0000   441.8279    -0.0212296       21.2830      0.577674      -3.83151    -0.0865597      0.359802      0.494357      0.546850      0.614651      0.664466      0.684151
  73   6 2613.7256    2.4579  1.5427 12.3531  0.0000  0.0166   0.0230   0.0450    0.0461   0.0000   441.4209       2.06639       21.8856      0.134523      -2.90964       1.03493      0.369519      0.500472      0.555327      0.612645      0.646158      0.687850
  73   7 2829.1955    3.5098  1.3934 12.9756  0.0000  0.0150   0.0333   0.0411    0.0510   0.0000   442.4462       1.31447       22.6063       1.44801      -2.67624     -0.392811      0.332925      0.447788      0.493906      0.554753      0.600804      0.628996
  73   8 3038.8729    4.3248  1.3137 13.6837  0.0000  0.0146   0.0430   0.0415    0.0490   0.0000   442.9672       1.39275       22.1875       2.52659      -3.27127      0.550947      0.324615      0.446774      0.492843      0.552765      0.585290      0.617030
  73   9 3242.6971    4.2827  1.8453 13.3099  0.0000  0.0178   0.0351   0.0466    0.0420   0.0000   442.7040       2.10636       22.6976       1.13755      -3.16182      0.704974      0.390660      0.530592      0.604606      0.662037      0.705513      0.736251
  73  10 3442.8086    3.4310  3.2380 12.5964  0.0000  0.0248   0.0209   0.0660    0.0313   0.0000   442.1491       1.76208       21.7208       2.70576      -1.49155     0.0341224      0.548157      0.742850      0.817231      0.928939      0.978419       1.01317
  73  11 3640.1107    2.6261  5.4762 12.1668  0.0000  0.0392   0.0128   0.1035    0.0277   0.0000   442.8622       4.49453       26.1423       1.63771      -2.62410      -1.87839      0.846908       1.15995       1.29813       1.46708       1.54193       1.61061
  74   1 1313.8424    0.1149  0.1514 10.0851  0.0000  0.0087   0.0052   0.0256    0.0152   0.0000   440.6562     -0.123978       22.4514     -0.372650      -4.17947     -0.329942      0.191289      0.234316      0.266422      0.314378      0.327962      0.346484
  74   2 1647.2205    0.3122  0.3646 10.0227  0.0000  0.0085   0.0061   0.0236    0.0211   0.0000   441.2978     -0.348034       21.9684     -0.554187      -3.17522      0.238530      0.196369      0.262483      0.303351      0.341694      0.351222      0.347376
  74   3 1917.8965    0.6191  0.7461 10.3038  0.0000  0.0121   0.0082   0.0305    0.0356   0.0000   442.1887     -0.114579       21.7629     -0.418697      -3.19838      0.233286      0.256439      0.354386      0.383436      0.439652      0.471232      0.493546
  74   4 2170.6579    1.0494  1.2059 10.8789  0.0000  0.0149   0.0114   0.0409    0.0505   0.0000   442.8976      0.134521       21.5303      0.532905      -3.65247     0.0188104      0.319772      0.431005      0.482466      0.535676      0.579508      0.600940
  74   5 2405.0021    1.7163  1.4397 11.5546  0.0000  0.0160   0.0163   0.0420    0.0482   0.0000   441.9506      0.272672       22.2298       1.08572      -2.34672      0.426198      0.352142      0.471709      0.532037      0.595830      0.624676      0.638397
  74   6 2626.3032    2.5543  1.5393 12.3500  0.0000  0.0163   0.0233   0.0436    0.0463   0.0000   443.1427       1.55459       22.4516     -0.938825      -3.78636      0.584894      0.366881      0.483102      0.537916      0.595833      0.622326      0.660901
  74   7 2842.7799    3.5755  1.3243 13.1768  0.0000  0.0148   0.0353   0.0394    0.0511   0.0000   443.3576       1.99971       22.1528      0.758177      -3.99150      0.801940      0.332830      0.447732      0.504595      0.570957      0.610459      0.645233
  74   8 3053.2545    4.3946  1.4088 13.6237  0.0000  0.0154   0.0417   0.0412    0.0483   0.0000   442.5930       2.04780       21.7679       1.15825      -1.95315      0.569783      0.332438      0.447371      0.503901      0.571239      0.598726      0.623971
  74   9 3257.8871    4.2434  1.8752 13.3935  0.0000  0.0179   0.0344   0.0481    0.0383   0.0000   442.2473       2.35437       22.1885       1.68148      -2.75395     -0.442981      0.389130      0.538154      0.591769      0.673845      0.705003      0.748134
  74  10 3458.7870    3.3805  3.2874 12.6676  0.0000  0.0253   0.0206   0.0672    0.0297   0.0000   443.1030       3.16945       22.7271       1.91762      -2.32477     0.0489879      0.557544      0.768512      0.862856      0.960506       1.02630       1.05051
  74  11 3656.7845    2.5186  5.7367 12.2478  0.0000  0.0409   0.0121   0.1116    0.0260   0.0000   442.4849       1.86230       18.7512       5.10815      -3.25998      0.583182      0.879167       1.19046       1.34201       1.48211       1.56288       1.62783
  75   1 1321.4151    0.1289  0.1369 10.1096  0.0000  0.0081   0.0052   0.0187    0.0150   0.0000   440.7536    -0.0621705       21.9667     -0.177285      -3.10303      0.420991      0.159788      0.224100      0.237661      0.285259      0.297886      0.334112
  75   2 1655.7336    0.3202  0.3837 10.0353  0.0000  0.0088   0.0060   0.0234    0.0212   0.0000   441.5905     0.0679306       21.7999      -1.58404      -2.70457      0.585369      0.196898      0.260243      0.297731      0.316242      0.345519      0.371076
  75   3 1927.4264    0.6365  0.8160 10.1773  0.0000  0.0121   0.0080   0.0320    0.0389   0.0000   442.1575      0.272929       22.0291     -0.311299      -3.56287      0.665736      0.252438      0.340751      0.389708      0.430551      0.452791      0.482354
  75   4 2181.4458    1.1122  1.1011 10.8831  0.0000  0.0137   0.0120   0.0366    0.0511   0.0000   441.9758     -0.345877       22.4575      0.395777      -2.88297     -0.165788      0.297470      0.404311      0.445634      0.514659      0.544412      0.561756
  75   5 2416.4690    1.7525  1.5080 11.6243  0.0000  0.0161   0.0162   0.0445    0.0452   0.0000   442.4885      0.101981       22.3798       1.60976      -1.85961     0.0464082      0.347843      0.470703      0.525893      0.599361      0.633326      0.655092
  75   6 2638.8036    2.6202  1.5103 12.3385 -0.0000  0.0159   0.0236   0.0424    0.0468   0.0000   443.3551       1.69766       22.2933      0.881503      -2.75772      0.400845      0.340105      0.471489      0.524255      0.579871      0.619151      0.646068
  75   7 2856.3141    3.7060  1.3349 13.0564  0.0000  0.0146   0.0355   0.0386    0.0568   0.0000   442.3073       1.52961       23.1505       1.00184      -2.84961      -1.03268      0.310379      0.427613      0.480104      0.537168      0.560016      0.576427
  75   8 3067.5161    4.3614  1.4094 13.7441  0.0000  0.0155   0.0423   0.0417    0.0470   0.0000   442.9969       1.94891       21.0821       2.93987      -2.75142     -0.554699      0.332199      0.448703      0.503022      0.550856      0.593990      0.619985
  75   9 3272.9032    4.2040  2.0058 13.3565  0.0000  0.0183   0.0329   0.0500    0.0364   0.0000   443.1737       2.89362       22.7542      0.828852      -2.18077      0.353042      0.398177      0.537987      0.602361      0.676120      0.717182      0.736081
  75  10 3474.6047    3.2675  3.3163 12.6968 -0.0003  0.0255   0.0201   0.0693    0.0299   0.0000   442.4216       1.92078       21.8251       4.32801      -2.36823      0.101933      0.558699      0.740184      0.828408      0.932935      0.980124       1.02872
  75  11 3673.3910    2.5205  6.2385 12.1536 -0.0000  0.0436   0.0112   0.1177    0.0265   0.0000   441.9447       1.65946       20.9125       2.68357     -0.945976      -2.81986      0.929951       1.25597       1.43355       1.56824       1.69254       1.73003
  76   1 1328.9576    0.1229  0.1277 10.0884  0.0000  0.0085   0.0051   0.0167    0.0148   0.0000   440.5181     0.0780445       22.5159      0.294607      -3.73741      0.299271      0.178284      0.234567      0.283752      0.292313      0.295713      0.298660
  76   2 1664.1882    0.3384  0.3973 10.0483  0.0000  0.0091   0.0062   0.0226    0.0217   0.0000   441.6233     -0.636058       22.3049      0.171842      -3.05520    -0.0310442      0.199095      0.273209      0.313194      0.341363      0.350949      0.367181
  76   3 1936.9036    0.6599  0.7720 10.3292  0.0000  0.0117   0.0084   0.0297    0.0371   0.0000   441.6812      0.251686       22.4321      0.457334      -4.29231     0.0325562      0.245927      0.333904      0.381650      0.420542      0.447151      0.455660
  76   4 2192.1163    1.1288  1.2580 10.8108  0.0000  0.0146   0.0115   0.0405    0.0523   0.0000   442.3486      0.169092       22.5286      0.470332      -2.99920      0.559606      0.305916      0.412109      0.471801      0.522718      0.544950      0.584861
  76   5 2427.8772    1.7762  1.5141 11.7091 -0.0003  0.0166   0.0165   0.0430    0.0452   0.0000   442.5637    -0.0810187       22.9501      0.546240      -2.78581      0.244687      0.357200      0.495358      0.546720      0.618583      0.644392      0.688562
  76   6 2651.2173    2.6240  1.4515 12.5227 -0.0001  0.0158   0.0244   0.0423    0.0466   0.0000   442.0543      0.939459       21.8852      0.446048      -3.28772      0.486000      0.327233      0.454778      0.501513      0.572289      0.603455      0.638423
  76   7 2869.7246    3.7350  1.2470 13.4028  0.0000  0.0141   0.0377   0.0385    0.0511   0.0000   442.7588       2.13503       21.5223       1.90587      -3.26651     -0.441586      0.312014      0.407575      0.476175      0.518953      0.553463      0.577603
  76   8 3081.7401    4.4438  1.4140 13.6607  0.0000  0.0149   0.0418   0.0414    0.0479   0.0000   442.6023       2.01398       22.4452       1.01880      -2.21313      0.155478      0.331049      0.442636      0.493861      0.558401      0.593597      0.621009
  76   9 3287.9182    4.1077  2.1254 13.2062 -0.0000  0.0190   0.0307   0.0501    0.0364   0.0000   442.0114       2.43131       21.5681       3.09669      -4.16979      -1.21882      0.399065      0.546551      0.614141      0.686427      0.732064      0.761822
  76  10 3490.4025    3.2625  3.8052 12.5152  0.0000  0.0277   0.0182   0.0738    0.0294   0.0000   442.2880       3.89323       22.5255       3.29464     -0.460570       1.58920      0.570484      0.784333      0.868590      0.979556       1.01582       1.05965
  76  11 3689.9969    2.4464  6.3794 12.1380  0.0000  0.0447   0.0107   0.1214    0.0265   0.0000   443.2562       1.96680       21.4812       2.47740      -5.66651      -2.92956      0.945535       1.26867       1.41727       1.59509       1.67088       1.74961
  77   1 1336.3994    0.1119  0.1298 10.0830  0.0000  0.0092   0.0052   0.0192    0.0148   0.0000   440.6718    -0.0198018       21.7353      0.653421      -3.08002     -0.658595      0.239434      0.298329      0.374835      0.354260      0.383444      0.435499
  77   2 1672.5284    0.3653  0.3969  9.9688  0.0000  0.0086   0.0064   0.0213    0.0223   0.0000   441.6860     -0.478662       22.5362      0.456244      -3.91708     -0.577110      0.185132      0.250134      0.287975      0.311269      0.337725      0.350585
  77   3 1946.2981    0.6750  0.8691 10.1912  0.0000  0.0121   0.0081   0.0323    0.0404   0.0000   442.0096    -0.0951412       21.8008     -0.812979      -3.64101      0.703204      0.262271      0.341467      0.392172      0.436116      0.457047      0.490024
  77   4 2202.6860    1.1310  1.2451 10.8516  0.0000  0.0148   0.0115   0.0392    0.0496   0.0000   442.9781      0.548042       21.3900    -0.0386402      -3.37314     -0.926391      0.301090      0.411038      0.453735      0.507912      0.528075      0.571080
  77   5 2439.1294    1.8308  1.5467 11.6252  0.0000  0.0162   0.0163   0.0435    0.0444   0.0000   441.8558       1.69326       21.8072      0.955278      -2.58210      0.506924      0.335018      0.459835      0.505571      0.586115      0.606730      0.643378
  77   6 2663.5708    2.7314  1.5055 12.4715  0.0000  0.0158   0.0247   0.0422    0.0458   0.0000   442.5958      0.763037       22.3103      0.508903      -3.26083      0.214861      0.324588      0.444006      0.491112      0.550015      0.579858      0.611893
  77   7 2883.0342    3.7676  1.3432 13.2561  0.0000  0.0146   0.0360   0.0394    0.0511   0.0000   442.8211       1.59478       22.6793       1.67527      -3.50839      0.664035      0.311546      0.414328      0.468705      0.531603      0.567779      0.583924
  77   8 3095.7625    4.5211  1.3922 13.5975  0.0000  0.0150   0.0419   0.0394    0.0492   0.0000   443.0652       1.98480       20.7733       1.64928      -2.94611     -0.619873      0.309686      0.419208      0.463692      0.528101      0.560335      0.596277
  77   9 3302.8151    4.0049  2.1917 13.2545 -0.0003  0.0193   0.0294   0.0519    0.0332   0.0000   442.4382       3.21959       22.5404      0.607262      -2.72667       1.36944      0.397995      0.542301      0.611878      0.687605      0.720140      0.753312
  77  10 3506.0987    3.1503  3.8812 12.5607 -0.0006  0.0282   0.0178   0.0763    0.0287   0.0000   442.3076       3.09964       20.8780       1.21344      -3.07063     -0.488744      0.591502      0.795666      0.901964       1.00069       1.08371       1.12245
  77  11 3706.2887    2.3667  6.4757 12.1910  0.0000  0.0462   0.0106   0.1255    0.0253   0.0000   442.1699       3.77300       20.4674       2.48260      0.244443      -3.27045      0.957446       1.29529       1.46979       1.62406       1.72937       1.77898
  78   1 1343.8339    0.1305  0.1391 10.0844  0.0000  0.0076   0.0051   0.0173    0.0149   0.0000   440.4538     -0.151981       22.1339      0.154596      -3.60118     -0.106664      0.157928      0.208723      0.254998      0.251824      0.278795      0.286707
  78   2 1680.7790    0.3446  0.4031 10.0913  0.0000  0.0091   0.0062   0.0219    0.0215   0.0000   441.2920     -0.242163       21.9859      0.328871      -2.75502      0.270139      0.184921      0.244560      0.285074      0.316131      0.334357      0.359276
  78   3 1955.6226    0.6765  0.8167 10.3456  0.0000  0.0118   0.0083   0.0316    0.0379   0.0000   441.8067     -0.371080       22.1150       1.49394      -2.50589     -0.506351      0.241623      0.327619      0.364829      0.405738      0.431254      0.455534
  78   4 2213.2024    1.1480  1.2688 11.0107  0.0000  0.0148   0.0117   0.0411    0.0478   0.0000   442.1803   -0.00928045       22.9506      0.336049      -3.99735     -0.278137      0.299508      0.404638      0.459424      0.514600      0.558616      0.589562
  78   5 2450.3328    1.8939  1.5627 11.6728  0.0000  0.0162   0.0165   0.0430    0.0440   0.0000   442.5351      0.763617       22.5028      0.325120      -4.08584       1.63933      0.327911      0.454787      0.507272      0.573838      0.609436      0.631790
  78   6 2675.8538    2.8073  1.4885 12.5791  0.0000  0.0153   0.0250   0.0415    0.0431   0.0000   442.1758       1.41781       22.4476      0.611590      -3.06943      0.961282      0.317184      0.428389      0.470459      0.546094      0.572286      0.603286
  78   7 2896.2846    3.8399  1.3140 13.3771  0.0000  0.0144   0.0368   0.0382    0.0490   0.0000   442.4907       1.35676       22.3979       1.45263      -2.06289      0.302092      0.310733      0.405058      0.453138      0.519823      0.549585      0.571284
  78   8 3109.7959    4.5166  1.5240 13.4875 -0.0001  0.0155   0.0395   0.0405    0.0481   0.0000   443.0267       1.52281       23.3338      0.930164      -3.21425     -0.353313      0.321094      0.439976      0.490483      0.563418      0.611172      0.636831
  78   9 3317.5619    4.0103  2.2253 13.2501  0.0000  0.0196   0.0292   0.0515    0.0346   0.0000   443.0353       2.10349       22.1207       1.63561      -4.49446       1.41488      0.402379      0.547145      0.619972      0.695532      0.728559      0.762264
  78  10 3521.6335    3.1057  4.0325 12.5852  0.0001  0.0291   0.0171   0.0789    0.0278   0.0000   441.6907       3.56398       22.1366      0.448904      -1.58887      -1.02548      0.597038      0.807061      0.906132       1.02027       1.10004       1.12321
  78  11 3722.6460    2.3107  6.8395 12.2175 -0.0008  0.0486   0.0100   0.1314    0.0245   0.0000   441.8543       3.49672       24.7391      0.357869      -4.46207      0.851064      0.984134       1.32347       1.49570       1.65679       1.77099       1.85179
  79   1 1351.1796    0.1360  0.1513 10.0653  0.0000  0.0071   0.0051   0.0206    0.0149   0.0000   440.8628     -0.183095       21.9304      0.296614      -3.56607     -0.311608      0.143620      0.194379      0.210325      0.240285      0.258140      0.278645
  79   2 1688.9445    0.3506  0.4249 10.0667  0.0000  0.0095   0.0061   0.0224    0.0218   0.0000   441.7636     -0.511400       21.9729      0.391086      -2.50588    -0.0636836      0.186993      0.258001      0.295242      0.318304      0.361768      0.366095
  79   3 1964.9438    0.6947  0.7979 10.4353  0.0000  0.0118   0.0087   0.0301    0.0363   0.0000   441.8815      0.169620       22.1915     -0.341671      -2.82883      0.936710      0.240690      0.327133      0.357962      0.402150      0.424209      0.441655
  79   4 2223.6015    1.1872  1.3129 11.0054  0.0000  0.0151   0.0118   0.0408    0.0467   0.0000   442.3645      0.596256       22.9952     -0.166140      -4.05137     -0.536545      0.309528      0.415790      0.467548      0.527143      0.551075      0.577115
  79   5 2461.4728    1.9234  1.5961 11.6928  0.0000  0.0161   0.0165   0.0444    0.0441   0.0000   442.2475     0.0758948       21.7669      0.622228      -2.52445     -0.433661      0.328147      0.442809      0.503366      0.560158      0.594313      0.636020
  79   6 2688.0668    2.7940  1.4632 12.6449  0.0000  0.0155   0.0254   0.0415    0.0449   0.0000   442.3554       1.44705       22.2156      0.286045      -4.57948     -0.117276      0.317420      0.426093      0.486826      0.537741      0.586713      0.613352
  79   7 2909.4789    3.9385  1.4051 13.2350  0.0000  0.0148   0.0360   0.0397    0.0499   0.0000   442.8664       1.97961       22.2161      0.297370      -3.05242       1.08096      0.296427      0.411131      0.453096      0.515126      0.556145      0.557607
  79   8 3123.6832    4.4714  1.4916 13.5902  0.0000  0.0152   0.0402   0.0415    0.0453   0.0000   442.9942       1.64787       21.6179       1.35834      -3.16051      0.450266      0.311205      0.426936      0.471961      0.530866      0.571094      0.583183
  79   9 3332.2938    3.9139  2.4393 13.0707  0.0000  0.0203   0.0271   0.0551    0.0346   0.0000   442.2216       2.33200       22.3779       1.75735      -3.02187     0.0308114      0.415119      0.554294      0.629494      0.711158      0.754731      0.792007
  79  10 3537.2432    3.0511  4.2881 12.5161  0.0000  0.0306   0.0164   0.0827    0.0282   0.0000   441.7722       1.19257       22.1268       1.03780      -3.83960       1.41220      0.627910      0.846970      0.946647       1.06607       1.13567       1.19622
  79  11 3738.7957    2.2951  7.2816 12.1511  0.0009  0.0517   0.0095   0.1383    0.0237   0.0000   442.8833       2.94735       22.5810      0.362854     -0.996775    -0.0771796       1.03341       1.41379       1.60567       1.78296       1.91569       1.98535
  80   1 1358.4655    0.1357  0.1448 10.0623  0.0000  0.0072   0.0050   0.0170    0.0147   0.0000   440.5535    -0.0980586       21.5361     0.0801149      -3.39289      0.245737      0.154061      0.200520      0.230615      0.235438      0.274166      0.279307
  80   2 1697.0340    0.3572  0.4381 10.0643  0.0000  0.0095   0.0061   0.0225    0.0224   0.0000   441.6677     -0.269107       22.3174      0.440308      -3.01299      0.449849      0.190762      0.264798      0.290234      0.330313      0.361599      0.372142
  80   3 1974.1401    0.7132  0.8603 10.4085  0.0000  0.0121   0.0085   0.0321    0.0386   0.0000   442.0490      0.318646       22.0888      0.204145      -3.46901     -0.409924      0.239126      0.319083      0.362818      0.402934      0.442695      0.467945
  80   4 2233.9382    1.2171  1.3484 10.9755  0.0000  0.0156   0.0117   0.0399    0.0498   0.0000   442.0396      0.225428       22.2591     0.0130772      -2.58429      0.665082      0.302929      0.415857      0.467328      0.525779      0.556367      0.568023
  80   5 2472.4919    1.9486  1.6645 11.8353  0.0000  0.0168   0.0166   0.0453    0.0407   0.0000   442.2827      0.656573       21.0212       1.56098      -3.80716      0.332040      0.338169      0.459357      0.513501      0.576594      0.620206      0.648613
  80   6 2700.1787    2.9432  1.5452 12.4399  0.0000  0.0152   0.0250   0.0410    0.0461   0.0000   442.5441      0.121517       21.8346       1.54680      -2.97983      0.188951      0.311647      0.427975      0.476342      0.533212      0.570796      0.597623
  80   7 2922.4983    3.9212  1.3966 13.3542  0.0000  0.0146   0.0361   0.0401    0.0479   0.0000   442.8778       2.26182       21.2661       1.77318      -3.44796   -0.00337346      0.300090      0.406917      0.456536      0.514629      0.546742      0.567490
  80   8 3137.5176    4.5041  1.5575 13.7711  0.0000  0.0158   0.0397   0.0425    0.0398   0.0000   442.9598       1.83038       22.4403       1.84937      -2.39509      0.756782      0.317984      0.427750      0.489236      0.550773      0.589470      0.610876
  80   9 3346.9065    3.9105  2.6267 12.9161  0.0000  0.0207   0.0255   0.0557    0.0349   0.0000   442.1927       3.29013       22.2148       2.02743      -3.43984     -0.644861      0.423890      0.569144      0.644498      0.729554      0.768464      0.805136
  80  10 3552.6012    2.9462  4.4622 12.5331  0.0000  0.0315   0.0153   0.0864    0.0272   0.0000   442.2200       3.96931       22.9077       2.71689      -2.45816    -0.0736896      0.632356      0.844467      0.959181       1.07274       1.14302       1.19218
  80  11 3755.0916    2.1979  7.2007 12.2160 -0.0009  0.0520   0.0094   0.1406    0.0232   0.0000   441.9196       2.15221       24.4473       2.61396      -1.08976       2.44696       1.02261       1.38337       1.57521       1.74552       1.84863       1.92264
  81   1 1365.7021    0.1440  0.1678 10.0219  0.0000  0.0070   0.0049   0.0201    0.0149   0.0000   440.5154     -0.324741       22.0303     -0.271355      -3.67269      0.522678      0.140731      0.182636      0.229387      0.262601      0.281964      0.275372
  81   2 1705.0388    0.3695  0.4151 10.1078  0.0000  0.0090   0.0063   0.0216    0.0223   0.0000   441.5127     -0.102260       22.4437     0.0812824      -3.20028    -0.0756446      0.183394      0.252047      0.281548      0.328838      0.337890      0.356907
  81   3 1983.2789    0.7020  0.8528 10.5283  0.0000  0.0121   0.0085   0.0317    0.0359   0.0000   442.1027      0.819997       21.8391     -0.177374      -3.20134     -0.287045      0.244661      0.323078      0.368300      0.410705      0.430252      0.455836
  81   4 2244.1406    1.2449  1.3643 11.0139  0.0000  0.0150   0.0116   0.0405    0.0441   0.0000   443.0349       1.26141       22.5071     -0.505567      -3.83386      0.297541      0.291322      0.395637      0.448122      0.504121      0.521773      0.551792
  81   5 2483.4595    2.0293  1.6263 11.7167  0.0000  0.0161   0.0169   0.0427    0.0443   0.0000   442.2041       1.80880       22.8362      0.409600      -2.50924     -0.276758      0.323240      0.442357      0.500959      0.553454      0.593713      0.618659
  81   6 2712.2429    2.9374  1.4845 12.7394  0.0000  0.0153   0.0260   0.0406    0.0422   0.0000   442.6381       1.15362       22.4775      0.948100      -3.58077     -0.486858      0.316534      0.417751      0.472810      0.531432      0.570248      0.593821
  81   7 2935.5003    4.1190  1.3287 13.4157  0.0000  0.0142   0.0384   0.0375    0.0516   0.0000   442.9346      0.826501       21.9055       1.76749      -3.05781     -0.605698      0.288735      0.382827      0.429906      0.485514      0.526542      0.542939
  81   8 3151.2718    4.4426  1.6325 13.5628  0.0000  0.0161   0.0371   0.0424    0.0408   0.0000   442.6674       1.73043       22.5536       1.32295      -2.79009      0.380243      0.318879      0.439215      0.484702      0.539449      0.565058      0.595377
  81   9 3361.4654    3.8423  2.6043 12.9850  0.0000  0.0210   0.0250   0.0554    0.0326   0.0000   442.9170       1.46342       22.2416       1.89593      -3.92371       2.92325      0.410336      0.564684      0.627954      0.709217      0.743663      0.785400
  81  10 3567.9554    2.9279  5.0413 12.4223  0.0000  0.0346   0.0141   0.0951    0.0277   0.0000   441.6222       3.46679       23.8737      0.676334      -1.99639     -0.996503      0.679337      0.932608       1.05424       1.17546       1.25389       1.33008
  81  11 3770.9325    2.1547  7.8630 12.1622  0.0000  0.0569   0.0087   0.1510    0.0223   0.0000   443.5330       3.52789       21.3506       4.88080      0.226209     -0.267363       1.10003       1.51150       1.71303       1.89861       2.03037       2.10493
  82   1 1372.8866    0.1409  0.1435 10.0313  0.0000  0.0072   0.0048   0.0153    0.0146   0.0000   440.3179    -0.0336272       22.0128    -0.0318565      -3.42072     -0.151594      0.141963      0.180361      0.210673      0.223930      0.234359      0.293115
  82   2 1712.9658    0.3863  0.5093 10.0556  0.0000  0.0098   0.0061   0.0251    0.0238   0.0000   441.2049     -0.147752       22.5541    -0.0615047      -4.02371     0.0354356      0.195708      0.264533      0.307171      0.341330      0.361695      0.378886
  82   3 1992.4042    0.7569  0.8742 10.4249  0.0000  0.0120   0.0087   0.0311    0.0396   0.0000   442.0850     -0.664570       22.6740      0.473834      -3.41198    -0.0675250      0.229937      0.314672      0.357736      0.384396      0.415474      0.446353
  82   4 2254.2786    1.2832  1.3887 10.9972  0.0000  0.0152   0.0119   0.0400    0.0482   0.0000   442.3012      0.182423       22.7309     -0.785674      -3.92643      0.880192      0.301095      0.395617      0.457778      0.503741      0.551857      0.576946
  82   5 2494.3430    2.0561  1.5774 11.9949  0.0000  0.0160   0.0178   0.0439    0.0413   0.0000   442.2311      0.463249       22.3863      0.963833      -3.31296     -0.525804      0.312966      0.427392      0.470457      0.533474      0.572119      0.588776
  82   6 2724.2430    2.9725  1.5375 12.7269  0.0000  0.0153   0.0258   0.0421    0.0426   0.0000   442.7790      0.594115       21.7365       1.29510      -4.57594      0.301504      0.302615      0.408832      0.459492      0.517527      0.547016      0.575243
  82   7 2948.4015    4.1091  1.3461 13.5407  0.0000  0.0144   0.0386   0.0388    0.0486   0.0000   442.4494       1.93969       22.7060       1.31659      -2.98427     -0.349901      0.288821      0.384372      0.426542      0.473088      0.508389      0.529753
  82   8 3164.9068    4.4225  1.6433 13.6196  0.0000  0.0160   0.0369   0.0435    0.0399   0.0000   442.0609       2.44899       20.9084      0.364785      -2.60723      0.489519      0.315110      0.428311      0.490737      0.546388      0.572106      0.593315
  82   9 3375.8836    3.7610  2.8244 12.9201  0.0000  0.0217   0.0235   0.0584    0.0321   0.0000   443.0546       2.50759       22.0063       2.56501      -1.47342     -0.183496      0.435632      0.582479      0.663612      0.738681      0.785071      0.830112
  82  10 3583.2478    2.8735  4.8500 12.4555 -0.0000  0.0340   0.0141   0.0927    0.0274   0.0000   441.8246       3.80302       21.1113       2.75025      0.721746      0.700454      0.660886      0.902112       1.01704       1.13619       1.20596       1.26138
  83   1 1380.0193    0.1378  0.1678 10.0650  0.0000  0.0079   0.0049   0.0182    0.0148   0.0000   440.4059     0.0987779       22.1996     0.0294578      -3.43484     -0.338720      0.164934      0.228603      0.253823      0.291787      0.332032      0.335178
  83   2 1720.7982    0.4019  0.4659 10.0991  0.0000  0.0090   0.0064   0.0237    0.0234   0.0000   441.2264      0.107647       22.3790      0.432092      -3.72478      0.109541      0.173925      0.228741      0.256594      0.292663      0.300483      0.306630
  83   3 2001.4012    0.7690  0.9497 10.4379  0.0000  0.0122   0.0086   0.0334    0.0407   0.0000   441.9339      0.222733       22.6508      0.113101      -3.80084     -0.145717      0.239875      0.317792      0.366133      0.407714      0.432502      0.456287
  83   4 2264.3691    1.3073  1.3078 11.2901  0.0000  0.0148   0.0127   0.0396    0.0443   0.0000   441.8659     -0.256746       22.5951    -0.0769724      -2.97575      0.454434      0.290554      0.389310      0.441139      0.497637      0.526408      0.555419
  83   5 2505.1999    2.0866  1.6336 11.9794  0.0000  0.0165   0.0175   0.0434    0.0404   0.0000   442.4081      0.175824       22.8233      0.956843      -3.31231      0.149202      0.312525      0.428595      0.487926      0.546850      0.576687      0.621218
  83   6 2736.1828    3.0493  1.4811 12.7433 -0.0004  0.0147   0.0266   0.0406    0.0436   0.0000   442.7175       1.02249       22.5737      0.538313      -3.42117       1.33312      0.296405      0.391797      0.443330      0.504470      0.531174      0.559245
  83   7 2961.1906    4.1248  1.4118 13.4258  0.0000  0.0147   0.0371   0.0388    0.0490   0.0000   442.7326       2.22741       20.8491      0.601131      -3.17320     -0.341105      0.288687      0.398891      0.440480      0.497020      0.525094      0.560851
  83   8 3178.4830    4.5337  1.7428 13.4675  0.0000  0.0160   0.0360   0.0435    0.0402   0.0000   442.5849       2.91732       21.8615       1.71639      -2.77868     -0.255721      0.314534      0.426888      0.473059      0.539840      0.582111      0.627600
  83   9 3390.3024    3.7335  2.8244 13.0222 -0.0000  0.0221   0.0236   0.0596    0.0307   0.0000   442.6278       2.56199       22.3906       1.77342      -2.36192     -0.762778      0.426206      0.581841      0.646285      0.731039      0.780906      0.812103
  83  10 3598.3656    2.8112  5.2202 12.4592 -0.0000  0.0361   0.0132   0.0988    0.0268   0.0000   443.7017       3.74381       23.5404       1.95514     -0.474218       1.17064      0.697611      0.950709       1.07755       1.19638       1.27541       1.35368
  84   1 1387.1054    0.1469  0.1734 10.0520  0.0000  0.0074   0.0048   0.0194    0.0147   0.0000   440.6554     -0.541197       21.7337      0.294767      -3.04870      0.117667      0.134406      0.184458      0.218983      0.221553      0.274197      0.260320
  84   2 1728.5943    0.3971  0.4781 10.1102  0.0000  0.0093   0.0063   0.0234    0.0235   0.0000   441.2880     -0.127850       22.2309      0.791622      -3.47256    -0.0358018      0.186840      0.250993      0.291915      0.312768      0.333608      0.352611
  84   3 2010.4362    0.7921  0.9635 10.4492  0.0000  0.0124   0.0087   0.0329    0.0417   0.0000   441.6939     -0.208031       22.4912      0.742763      -3.27551      0.368357      0.237107      0.319395      0.357970      0.401679      0.432950      0.438602
  84   4 2274.3533    1.3380  1.3827 11.2439  0.0000  0.0150   0.0125   0.0409    0.0440   0.0000   442.9165      0.206547       21.7792      0.177765      -3.44269     -0.728405      0.286544      0.385550      0.429912      0.491340      0.512865      0.539273
  84   5 2515.8877    2.1342  1.7233 11.9438  0.0000  0.0168   0.0173   0.0437    0.0408   0.0000   442.8199      0.816321       22.8113       1.31351      -2.58019      0.453150      0.328090      0.441666      0.501005      0.557383      0.603898      0.640677
  84   6 2748.0520    3.1558  1.5376 12.7229  0.0000  0.0152   0.0266   0.0405    0.0446   0.0000   442.9818      0.736515       22.3963       1.10475      -2.29210       1.79732      0.295320      0.407877      0.450097      0.505035      0.533308      0.562005
  84   7 2973.9236    4.2582  1.3631 13.4583  0.0000  0.0140   0.0383   0.0373    0.0482   0.0000   442.5123       1.41638       22.5794      0.814541      -3.32541     0.0420340      0.276907      0.365213      0.412205      0.460357      0.494354      0.513668
  84   8 3191.9544    4.4285  1.7606 13.6343  0.0000  0.0166   0.0358   0.0445    0.0378   0.0000   442.1305       1.53259       22.1339       1.20391      -2.55339     -0.120115      0.317646      0.423792      0.488221      0.555236      0.578040      0.615299
  84   9 3404.6468    3.6530  3.1651 12.8360  0.0000  0.0231   0.0212   0.0628    0.0300   0.0000   442.5867       1.02222       23.2419       2.32047      -3.40805      0.498606      0.443475      0.596815      0.667127      0.755282      0.795026      0.824555
  84  10 3613.4442    2.7499  5.3827 12.4087  0.0000  0.0375   0.0127   0.1010    0.0274   0.0000   443.5173       2.08112       21.9416       2.13883      -2.67246       2.00569      0.724373      0.985027       1.11782       1.23184       1.31616       1.37572
  85   1 1394.1381    0.1633  0.1712 10.0500  0.0000  0.0068   0.0049   0.0176    0.0148   0.0000   440.5427     -0.338526       22.3635     0.0808438      -3.71978     -0.129869      0.128634      0.170348      0.172897      0.203562      0.218288      0.226595
  85   2 1736.2692    0.4136  0.4695 10.1058  0.0000  0.0090   0.0064   0.0227    0.0234   0.0000   441.4486    -0.0277561       21.8796     0.0209500      -3.87697      0.229532      0.163184      0.228084      0.248937      0.289419      0.292678      0.320978
  85   3 2019.3460    0.8055  0.9809 10.4921  0.0000  0.0124   0.0088   0.0332    0.0415   0.0000   441.8537  -0.000632149       22.1735     -0.321456      -3.43839     -0.269318      0.235786      0.311077      0.356666      0.405655      0.424980      0.444353
  85   4 2284.1866    1.3709  1.4586 11.2077  0.0000  0.0157   0.0123   0.0413    0.0440   0.0000   442.0390      0.431366       21.7287       1.22152      -3.01896     -0.433684      0.288231      0.395486      0.442540      0.502194      0.520890      0.556736
  85   5 2526.6453    2.1814  1.6351 12.0576  0.0000  0.0161   0.0181   0.0433    0.0406   0.0000   443.3253      0.581992       21.7698       1.56172      -3.15474      0.434767      0.305252      0.410738      0.476544      0.525858      0.551368      0.579748
  85   6 2759.7972    3.2342  1.5284 12.8401  0.0000  0.0151   0.0275   0.0403    0.0443   0.0000   443.2181       1.12207       22.4402      0.272969      -2.72507     -0.483975      0.298021      0.398132      0.453748      0.502115      0.543125      0.560118
  85   7 2986.5796    4.2171  1.4368 13.5165  0.0000  0.0144   0.0373   0.0393    0.0452   0.0000   442.4574       1.30645       22.4335       1.59378      -2.64771     0.0701226      0.279329      0.376824      0.420462      0.468089      0.499783      0.533431
  85   8 3205.3978    4.4525  1.8226 13.4750  0.0000  0.0167   0.0341   0.0436    0.0381   0.0000   443.0879       1.74028       22.0891       1.29922      -3.49364     -0.141193      0.312900      0.428011      0.480896      0.539285      0.578001      0.592990
  85   9 3418.8554    3.5522  3.1794 12.9376  0.0000  0.0236   0.0208   0.0649    0.0286   0.0000   442.5436       3.42862       21.3787      0.523731      -2.75760      0.552521      0.448197      0.607522      0.679636      0.760397      0.813623      0.850234
  85  10 3628.5476    2.7380  5.7939 12.3272  0.0004  0.0395   0.0119   0.1089    0.0281   0.0000   443.9511       2.40544       21.6475       1.63970      -3.68463      0.693554      0.752536       1.00809       1.14408       1.27835       1.37496       1.43152
  86   1 1401.0978    0.1572  0.1769 10.0641  0.0000  0.0072   0.0048   0.0172    0.0147   0.0000   440.1002     0.0567051       22.3386      0.516667      -3.50749     -0.282226      0.151797      0.183658      0.197139      0.213270      0.255472      0.265730
  86   2 1743.8700    0.4305  0.5432 10.1090  0.0000  0.0097   0.0063   0.0248    0.0250   0.0000   441.1193    -0.0123070       22.1775      0.151258      -3.33522      0.411163      0.196830      0.260725      0.298146      0.321261      0.355297      0.372055
  86   3 2028.2160    0.8180  1.0519 10.3984  0.0000  0.0131   0.0086   0.0338    0.0461   0.0000   441.4965    -0.0954290       22.2021     -0.107814      -3.01235     -0.209276      0.249997      0.346208      0.383526      0.424362      0.454111      0.478947
  86   4 2294.0268    1.4056  1.5816 11.1611  0.0000  0.0161   0.0119   0.0422    0.0425   0.0000   442.1470      0.248785       22.6518      0.686706      -2.89067     -0.243008      0.301867      0.410044      0.465696      0.523985      0.545187      0.581436
  86   5 2537.2417    2.2075  1.6257 12.1531  0.0000  0.0163   0.0184   0.0427    0.0400   0.0000   442.3271      0.984511       22.4232      0.728994      -3.98909      -1.05152      0.308651      0.421124      0.473821      0.532403      0.575346      0.600594
  86   6 2771.5485    3.2591  1.5453 12.9433 -0.0004  0.0151   0.0274   0.0406    0.0423   0.0000   442.6542      0.854395       22.2717       1.38693      -3.55875      0.658134      0.285942      0.387153      0.433654      0.491880      0.519139      0.553337
  86   7 2999.1505    4.3332  1.3844 13.5260  0.0000  0.0141   0.0385   0.0376    0.0490   0.0000   442.8466       2.36441       22.4337       1.48944      -3.35984      0.286206      0.268809      0.362223      0.406098      0.457483      0.466424      0.500130
  86   8 3218.7022    4.3850  1.9018 13.4038  0.0000  0.0169   0.0327   0.0447    0.0382   0.0000   442.7188       2.09596       23.5310       1.90675      -4.34426     -0.555652      0.328940      0.448230      0.502836      0.564057      0.601636      0.620698
  86   9 3432.9930    3.5562  3.4596 12.7973  0.0000  0.0247   0.0197   0.0668    0.0295   0.0000   442.6185       3.40555       22.4557       1.60949      -5.09421    -0.0452697      0.469224      0.627243      0.710968      0.799577      0.864020      0.885262
  86  10 3643.4917    2.6370  5.9832 12.4349 -0.0001  0.0410   0.0114   0.1144    0.0260   0.0000   443.3027       4.41458       23.5501       1.37253      -3.11676       2.45653      0.766436       1.03019       1.17594       1.30483       1.38614       1.45289
  87   1 1408.0181    0.1647  0.2055 10.0264  0.0000  0.0077   0.0048   0.0194    0.0150   0.0000   440.3215     -0.302241       22.2124     0.0557629      -3.21977      0.266368      0.158288      0.209584      0.264580      0.291381      0.316396      0.324427
  87   2 1751.4449    0.4275  0.5654 10.1372  0.0000  0.0099   0.0062   0.0266    0.0250   0.0000   441.3063     -0.217297       22.1842     -0.305933      -3.43098      0.144573      0.185533      0.251911      0.279893      0.322193      0.332899      0.352261
  87   3 2037.0444    0.8171  1.0363 10.5419  0.0000  0.0128   0.0087   0.0347    0.0415   0.0000   442.6931     -0.291925       23.0258      0.485778      -3.53056      0.244105      0.234488      0.318903      0.361836      0.399993      0.438763      0.446594
  87   4 2303.7549    1.4419  1.4989 11.2196  0.0000  0.0152   0.0125   0.0411    0.0427   0.0000   442.8137      0.172132       21.9965      0.122640      -3.84079       1.43116      0.284632      0.381234      0.429896      0.486769      0.512391      0.540483
  87   5 2547.7623    2.2795  1.7619 12.0159 -0.0000  0.0166   0.0177   0.0435    0.0398   0.0000   442.6540     0.0116259       22.3097      0.460760      -1.99495      0.404506      0.305058      0.414188      0.462099      0.526852      0.555823      0.576893
  87   6 2783.2091    3.2983  1.5072 13.0317  0.0000  0.0149   0.0282   0.0405    0.0402   0.0000   443.1431       1.37508       23.1884      0.842391      -2.28061      0.701692      0.282429      0.382918      0.425207      0.488023      0.519123      0.537259
  87   7 3011.6194    4.4000  1.4806 13.4145  0.0000  0.0143   0.0366   0.0382    0.0436   0.0000   442.9416      0.735342       21.6152       1.13219      -2.68850     -0.289224      0.266983      0.358006      0.395828      0.443479      0.475948      0.502068
  87   8 3231.9535    4.3570  1.9438 13.4717  0.0000  0.0170   0.0324   0.0463    0.0360   0.0000   442.7896       3.16265       21.0462       2.14724      -2.98783      0.853925      0.320499      0.429023      0.490167      0.551170      0.598864      0.631666
  87   9 3447.0945    3.5016  3.4295 12.8189  0.0000  0.0246   0.0195   0.0666    0.0292   0.0000   442.0269       2.19112       20.6941       1.08687      -4.44000       1.29941      0.458300      0.615915      0.700967      0.785800      0.824956      0.878646
  87  10 3658.3433    2.5515  6.2353 12.4782  0.0005  0.0438   0.0111   0.1201    0.0248   0.0000   443.0834       2.49574       21.9038       2.15203      -2.07655     -0.777680      0.800829       1.07763       1.24289       1.37153       1.47672       1.54222
  88   1 1414.9219    0.1666  0.1907 10.0228  0.0000  0.0068   0.0048   0.0184    0.0148   0.0000   440.3166     0.0876896       21.8303    -0.0231232      -3.72546   -0.00471916      0.132046      0.177335      0.214348      0.235898      0.240955      0.266381
  88   2 1758.9351    0.4380  0.5113 10.1890  0.0000  0.0092   0.0065   0.0242    0.0242   0.0000   441.4605     -0.603791       22.2420     -0.172352      -3.03403      0.247379      0.164513      0.223293      0.258373      0.281008      0.305147      0.316198
  88   3 2045.8127    0.8268  1.1005 10.5881  0.0000  0.0135   0.0088   0.0369    0.0436   0.0000   442.1274     -0.249523       22.2542      0.630091      -4.09784      0.703131      0.246602      0.328356      0.372722      0.416340      0.457148      0.480781
  88   4 2313.4230    1.4350  1.5258 11.3710  0.0000  0.0158   0.0125   0.0421    0.0402   0.0000   441.8656      0.881288       22.7154      0.704667      -3.72859       1.74937      0.288492      0.396626      0.438948      0.499424      0.527362      0.555462
  88   5 2558.2683    2.2887  1.7159 12.2052  0.0000  0.0164   0.0184   0.0444    0.0386   0.0000   442.7627       1.17892       22.1078      0.952838      -2.33148     0.0319678      0.303048      0.412666      0.461230      0.520278      0.555619      0.582312
  88   6 2794.8023    3.4079  1.5216 12.9438  0.0000  0.0150   0.0283   0.0390    0.0435   0.0000   442.5904       1.31740       22.6153      0.914088      -2.99960     -0.283210      0.269442      0.370573      0.412907      0.469298      0.488731      0.518119
  88   7 3024.0214    4.4062  1.4787 13.6110  0.0000  0.0149   0.0379   0.0386    0.0449   0.0000   442.9860       1.49226       23.1016      0.804507      -3.26197    -0.0340011      0.266616      0.367908      0.409519      0.468981      0.492116      0.523567
  88   8 3245.1583    4.3255  2.0408 13.3761  0.0000  0.0175   0.0308   0.0462    0.0355   0.0000   442.4851       2.26664       22.4190      0.993845      -2.60221     -0.179470      0.320959      0.432512      0.481014      0.549133      0.584866      0.616024
  88   9 3461.1037    3.4173  3.6994 12.7752  0.0000  0.0260   0.0185   0.0715    0.0292   0.0000   442.5896       3.06480       20.5169      0.321956      -1.61852      0.372664      0.479151      0.646311      0.723311      0.818073      0.873200      0.907155
  88  10 3673.1166    2.5627  6.5591 12.4407  0.0012  0.0456   0.0106   0.1234    0.0241   0.0000   443.6959      0.698533       19.8117      0.776118      -4.86285     -0.624390      0.817445       1.11141       1.26324       1.39598       1.49733       1.56927
  89   1 1421.7372    0.1649  0.1947 10.0180 -0.0004  0.0072   0.0047   0.0177    0.0147   0.0000   440.2823     -0.236154       22.1882    -0.0356966      -3.21703      0.129943      0.141257      0.182817      0.216848      0.257239      0.297785      0.309060
  89   2 1766.3268    0.4467  0.6068 10.1325  0.0000  0.0105   0.0062   0.0262    0.0256   0.0000   441.3402     0.0810813       22.0916      0.374879      -3.60740      0.332486      0.183886      0.242690      0.277447      0.311052      0.328711      0.340290
  89   3 2054.5327    0.8623  1.0544 10.5815  0.0000  0.0130   0.0091   0.0347    0.0440   0.0000   442.4856      0.426111       21.7291      0.739488      -3.67194      -1.03213      0.229605      0.318338      0.347717      0.403512      0.429105      0.440165
  89   4 2322.9758    1.4892  1.5488 11.3210  0.0000  0.0156   0.0125   0.0416    0.0405   0.0000   442.3494     -0.295281       22.0713       1.47841      -3.62725     -0.887286      0.279414      0.378931      0.440166      0.482578      0.520506      0.538873
  89   5 2568.7112    2.3280  1.6831 12.2300  0.0000  0.0162   0.0187   0.0428    0.0383   0.0000   442.7047      0.371449       21.6417      0.609275      -2.91548      0.247030      0.295596      0.404959      0.450733      0.513428      0.548848      0.573159
  89   6 2806.3525    3.4805  1.4541 13.0847  0.0000  0.0145   0.0301   0.0389    0.0444   0.0000   443.2352       1.49182       22.4322       1.28950      -2.37235     -0.626185      0.265649      0.369940      0.400078      0.474792      0.498051      0.528769
  89   7 3036.3549    4.3487  1.4206 13.6873  0.0000  0.0142   0.0378   0.0392    0.0413   0.0000   442.8736       1.47525       22.5702       1.26290      -2.10502      0.364594      0.262946      0.366279      0.406990      0.467814      0.500436      0.522107
  89   8 3258.3016    4.3256  2.1376 13.3050  0.0000  0.0175   0.0297   0.0480    0.0350   0.0000   442.2727       2.55414       22.2310       1.18287      -2.92604     -0.893606      0.319564      0.427149      0.483287      0.549798      0.577832      0.622856
  89   9 3475.0184    3.3556  3.8942 12.7767  0.0000  0.0270   0.0176   0.0750    0.0282   0.0000   443.2789       3.04995       21.4932       1.74239      -1.88403      -1.24752      0.491257      0.651018      0.751618      0.823703      0.881976      0.931609
  89  10 3687.7497    2.4985  6.8989 12.4265 -0.0004  0.0489   0.0102   0.1295    0.0238   0.0000   442.9209       2.48968       22.0668       3.02092      -3.65157       1.26942      0.866899       1.17239       1.35324       1.48487       1.59030       1.65281
  90   1 1428.5041    0.1773  0.2340 10.0557  0.0000  0.0079   0.0047   0.0205    0.0151   0.0000   440.0582     -0.547231       21.8211     -0.169629      -3.86420     -0.280675      0.156987      0.205061      0.220963      0.239639      0.259136      0.271153
  90   2 1773.6815    0.4484  0.5821 10.1830  0.0000  0.0103   0.0063   0.0251    0.0259   0.0000   440.8748     -0.259322       22.6041      0.200234      -3.65837     -0.220119      0.177493      0.247136      0.267487      0.295826      0.323898      0.340922
  90   3 2063.1877    0.8730  1.1348 10.6220  0.0000  0.0132   0.0088   0.0359    0.0435   0.0000   442.1567   -0.00613927       21.9072    -0.0837536      -3.68054     -0.971680      0.238680      0.318931      0.368000      0.416302      0.445381      0.464795
  90   4 2332.4541    1.5059  1.6428 11.3589  0.0000  0.0161   0.0123   0.0436    0.0398   0.0000   442.1126     -0.106775       22.7576      0.941479      -3.69742      0.251640      0.290652      0.397855      0.448715      0.502349      0.537350      0.560477
  90   5 2579.0759    2.3979  1.6999 12.3435  0.0000  0.0162   0.0192   0.0435    0.0379   0.0000   442.9554      0.719928       22.1596      0.736310      -3.85755       1.45700      0.286758      0.387199      0.435563      0.490431      0.519554      0.545250
  90   6 2817.7759    3.5124  1.5357 13.1004  0.0000  0.0147   0.0291   0.0408    0.0424   0.0000   442.4690       1.26267       22.9212      0.589754      -2.48762      0.309727      0.262829      0.361864      0.404724      0.460051      0.484082      0.515729
  90   7 3048.6197    4.4382  1.5601 13.6024  0.0000  0.0146   0.0364   0.0405    0.0403   0.0000   442.9696       1.81302       22.7144       1.15763      -3.15951       1.24879      0.264380      0.362333      0.412445      0.459975      0.493247      0.505487
  90   8 3271.2998    4.2451  2.1800 13.3825  0.0000  0.0180   0.0292   0.0487    0.0341   0.0000   442.5356       2.50574       21.8687       1.80998      -4.66678     -0.631111      0.325553      0.442437      0.497085      0.553412      0.588474      0.619702
  90   9 3488.9165    3.2597  4.0811 12.7931  0.0008  0.0283   0.0167   0.0778    0.0279   0.0000   443.4348       3.95856       22.2666      0.504297      -2.56213      -1.53853      0.499848      0.679231      0.775624      0.859290      0.924747      0.978286
  90  10 3702.3564    2.4220  7.0782 12.4691 -0.0003  0.0496   0.0100   0.1350    0.0232   0.0000   442.8691       1.91193       22.2438       1.42712      -2.89853      -2.24349      0.884650       1.19088       1.35759       1.51410       1.61352       1.69223
  91   1 1435.2331    0.1763  0.2192 10.0483  0.0000  0.0075   0.0047   0.0197    0.0149   0.0000   440.4296    0.00589619       22.0052    -0.0746041      -3.24388      0.354236      0.123233      0.167119      0.199206      0.220680      0.219858      0.237312
  91   2 1780.9662    0.4578  0.6425 10.1306  0.0000  0.0103   0.0061   0.0278    0.0269   0.0000   441.2391      0.162893       22.3130     0.0845595      -3.19848     -0.438305      0.180738      0.240705      0.279578      0.313367      0.333680      0.354015
  91   3 2071.8018    0.8876  1.0183 10.7357  0.0000  0.0124   0.0093   0.0334    0.0409   0.0000   442.2009      0.258111       21.3640      0.434302      -3.41215      0.378085      0.222385      0.301698      0.341752      0.383057      0.406587      0.425177
  91   4 2341.8790    1.5492  1.6240 11.3436  0.0000  0.0160   0.0126   0.0425    0.0409   0.0000   442.0839      0.627691       22.5371      0.409028      -3.03518      0.346931      0.279600      0.385428      0.444436      0.491287      0.516873      0.556665
  91   5 2589.4189    2.4481  1.7539 12.2669  0.0000  0.0161   0.0187   0.0438    0.0376   0.0000   442.0765    -0.0338190       22.8524      0.947824      -3.42147     -0.965153      0.285801      0.387371      0.443930      0.501462      0.535762      0.570079
  91   6 2829.1926    3.6043  1.5465 13.0324  0.0003  0.0145   0.0293   0.0392    0.0442   0.0000   442.6722      0.860788       22.7572      0.670527      -2.86138      0.854185      0.259549      0.344329      0.388550      0.436759      0.467273      0.501060
  91   7 3060.7855    4.5258  1.5424 13.5999  0.0009  0.0147   0.0369   0.0392    0.0407   0.0000   442.6949       2.23596       21.8299       1.11289      -3.42227     -0.146621      0.263447      0.358844      0.402051      0.456334      0.474632      0.512049
  91   8 3284.3462    4.2195  2.2262 13.3558 -0.0001  0.0178   0.0286   0.0499    0.0330   0.0000   442.1692       1.32242       21.9204       1.94959      -3.13364     -0.439820      0.321580      0.432047      0.487783      0.559399      0.586222      0.618250
  91   9 3502.7379    3.2473  4.2281 12.7390 -0.0012  0.0294   0.0166   0.0808    0.0289   0.0000   442.7338       2.92013       22.4808       2.31735      -7.17134     -0.556971      0.519374      0.709309      0.804810      0.890840      0.970711      0.993569
  92   1 1441.9308    0.1769  0.2181 10.0516  0.0000  0.0073   0.0046   0.0184    0.0148   0.0000   440.1426     -0.303733       22.3800    -0.0989470      -3.70717      0.233227      0.125940      0.168181      0.192743      0.208263      0.231052      0.242244
  92   2 1788.2081    0.4827  0.6106 10.2257  0.0000  0.0102   0.0065   0.0249    0.0266   0.0000   440.7329    -0.0508421       22.3409      0.229635      -3.62895      0.194403      0.171068      0.236316      0.263335      0.301006      0.327226      0.337830
  92   3 2080.3108    0.9137  1.1719 10.7281  0.0000  0.0135   0.0093   0.0381    0.0461   0.0000   442.1752      0.250795       22.3822      0.426750      -3.05735      0.210130      0.236902      0.318020      0.359322      0.397615      0.431367      0.459679
  92   4 2351.2119    1.5676  1.6100 11.5364  0.0000  0.0159   0.0128   0.0433    0.0383   0.0000   442.3835      0.498192       22.6184      0.828500      -2.97857     -0.766184      0.276100      0.380220      0.423944      0.477939      0.501152      0.530745
  92   5 2599.6426    2.5005  1.8490 12.2257  0.0000  0.0166   0.0185   0.0444    0.0384   0.0000   442.6929       1.13351       22.8188       1.07562      -3.84592      0.186065      0.293601      0.406698      0.444421      0.508481      0.546167      0.567832
  92   6 2840.5499    3.7176  1.4537 13.0574  0.0001  0.0141   0.0307   0.0369    0.0479   0.0000   442.6007       1.26788       22.6323      0.829599      -3.09681      0.306091      0.251543      0.347238      0.385408      0.432677      0.459398      0.480890
  92   7 3072.8925    4.5890  1.6046 13.6002  0.0000  0.0149   0.0364   0.0397    0.0417   0.0000   443.1744       1.69473       22.6125      0.890048      -3.30539     -0.147448      0.262073      0.356572      0.396518      0.449311      0.473024      0.501435
  92   8 3297.2040    4.1438  2.3233 13.3390 -0.0001  0.0188   0.0273   0.0495    0.0326   0.0000   442.7698       2.88990       22.4684       2.44975      -3.44252     -0.760555      0.332962      0.452857      0.513355      0.575565      0.628745      0.653940
  92   9 3516.4646    3.1849  4.2924 12.7575  0.0007  0.0299   0.0157   0.0809    0.0280   0.0000   442.6161       3.98703       22.6845       2.30779      -3.41945      -1.90601      0.520209      0.700172      0.795724      0.895424      0.953913       1.01470
  93   1 1448.5537    0.1799  0.2116 10.0441  0.0000  0.0074   0.0047   0.0174    0.0148   0.0000   440.1375     -0.203218       21.8443     -0.232471      -3.87891     -0.180751      0.124060      0.162799      0.197187      0.213987      0.228845      0.263441
  93   2 1795.3672    0.4879  0.6373 10.2082  0.0000  0.0101   0.0064   0.0260    0.0271   0.0000   440.9715      0.245082       22.1887     -0.490647      -3.39427     0.0795272      0.175785      0.235653      0.258779      0.296978      0.323180      0.343412
  93   3 2088.8610    0.9332  1.1788 10.6398  0.0000  0.0135   0.0092   0.0364    0.0482   0.0000   441.9440    -0.0754956       22.2227     -0.378401      -3.05578       1.07534      0.234319      0.317127      0.354849      0.406651      0.433400      0.453354
  93   4 2360.5022    1.6326  1.7234 11.4487  0.0000  0.0163   0.0128   0.0439    0.0403   0.0000   441.9519     -0.233343       23.1502      0.809599      -3.16478      -1.16413      0.284319      0.383433      0.436137      0.492450      0.519849      0.552667
  93   5 2609.8550    2.5181  1.7280 12.2620  0.0000  0.0161   0.0193   0.0422    0.0415   0.0000   442.4216      0.310977       22.2609      0.994124      -3.38597     -0.410085      0.279835      0.378394      0.424324      0.480395      0.514866      0.545614
  93   6 2851.7745    3.7081  1.6218 13.0697  0.0000  0.0147   0.0288   0.0400    0.0395   0.0000   442.7828       1.20126       22.1158       1.14264      -2.67829     -0.701671      0.257451      0.340519      0.385902      0.438547      0.465243      0.487100
  93   7 3084.9194    4.5397  1.6226 13.5340 -0.0001  0.0147   0.0355   0.0400    0.0407   0.0000   442.2473       2.35517       22.1149       1.26900      -3.23999      0.753882      0.259241      0.344512      0.389022      0.430238      0.457310      0.489282
  93   8 3309.9835    4.1264  2.5444 13.2548 -0.0000  0.0196   0.0257   0.0528    0.0313   0.0000   442.8236       2.37680       23.2875      0.841188      -2.89620    -0.0664092      0.342589      0.463197      0.533201      0.586579      0.639585      0.664913
  93   9 3530.1562    3.1416  4.6797 12.7639 -0.0005  0.0320   0.0152   0.0880    0.0274   0.0000   442.9463       2.15011       20.1855       1.47842      -2.75743      0.162765      0.555896      0.763351      0.868624      0.968956       1.04845       1.08425
  94   1 1455.1500    0.1803  0.2196 10.0371  0.0000  0.0073   0.0046   0.0180    0.0148   0.0000   440.0902     -0.200484       21.9835     0.0835191      -3.23285     -0.270457      0.129726      0.166614      0.181143      0.212511      0.238790      0.250311
  94   2 1802.4556    0.5037  0.6542 10.1699  0.0000  0.0100   0.0064   0.0263    0.0281   0.0000   440.9436     -0.409181       22.2424      0.423926      -3.16093     -0.263792      0.173869      0.231619      0.269468      0.297327      0.322162      0.331839
  94   3 2097.2710    0.9344  1.1731 10.7675  0.0000  0.0137   0.0093   0.0363    0.0438   0.0000   441.6611    -0.0379870       22.7749     -0.212087      -2.42334      0.215302      0.233097      0.320418      0.350633      0.400566      0.428649      0.457723
  94   4 2369.7163    1.6217  1.6742 11.5494  0.0000  0.0161   0.0130   0.0439    0.0389   0.0000   441.8384    -0.0559081       22.0291      0.407827      -3.42159    -0.0163330      0.274416      0.375012      0.426497      0.476191      0.512837      0.535123
  94   5 2620.0055    2.5716  1.7762 12.3480  0.0000  0.0161   0.0192   0.0432    0.0382   0.0000   442.4250       1.31908       22.8866       1.11977      -3.64938     -0.418863      0.280223      0.376315      0.427791      0.479015      0.504435      0.536475
  94   6 2862.9570    3.7828  1.5213 13.1816  0.0000  0.0143   0.0305   0.0383    0.0427   0.0000   442.6963       1.44584       23.0168      0.896937      -2.83868      0.657997      0.249307      0.334966      0.374840      0.420501      0.456254      0.474854
  94   7 3096.9094    4.6126  1.6403 13.5576  0.0000  0.0150   0.0354   0.0393    0.0402   0.0000   443.2999       2.15481       23.0477      0.656120      -2.52015     0.0549051      0.257204      0.354348      0.389640      0.447742      0.478206      0.502835
  94   8 3322.8209    4.0449  2.6652 13.1709 -0.0000  0.0200   0.0246   0.0543    0.0315   0.0000   443.5878       1.58444       24.0286       1.72956      -3.17714      0.303940      0.346191      0.469036      0.528170      0.596909      0.632255      0.665249
  94   9 3543.7680    2.9768  4.5624 12.8519  0.0006  0.0329   0.0151   0.0890    0.0268   0.0000   442.5539       1.23509       23.0601       2.56760      -1.93086      0.506680      0.556459      0.754364      0.863557      0.962183       1.03105       1.08668
  95   1 1461.7141    0.1928  0.2369 10.0113  0.0000  0.0073   0.0046   0.0181    0.0149   0.0000   440.3720     -0.127570       22.0891      0.231064      -3.11674      0.368513      0.124122      0.174710      0.198106      0.209547      0.231520      0.247405
  95   2 1809.5081    0.5149  0.6983 10.1512  0.0000  0.0105   0.0064   0.0270    0.0299   0.0000   440.8422    -0.0683685       22.1889      0.270562      -3.48318      0.371329      0.178996      0.240869      0.279454      0.312566      0.331988      0.350351
  95   3 2105.6812    0.9622  1.2066 10.8016  0.0000  0.0137   0.0095   0.0368    0.0455   0.0000   441.7882      0.344441       21.7329      0.251790      -2.81939      0.340197      0.234269      0.314925      0.354579      0.398035      0.422284      0.458625
  95   4 2378.8145    1.6999  1.6686 11.5565  0.0000  0.0158   0.0134   0.0427    0.0406   0.0000   442.2195    -0.0299598       22.6664      0.681117      -3.83946       1.27184      0.268372      0.365847      0.400236      0.463131      0.494907      0.523047
  95   5 2630.1082    2.6322  1.8225 12.3553  0.0000  0.0160   0.0193   0.0443    0.0378   0.0000   442.6766      0.516630       23.3932     0.0877203      -3.78452      0.691650      0.271506      0.368129      0.418857      0.470421      0.512184      0.535067
  95   6 2874.1000    3.7983  1.5230 13.3142  0.0000  0.0147   0.0311   0.0387    0.0411   0.0000   443.1696       1.58480       22.0256      0.683233      -3.01317       1.52482      0.250566      0.343713      0.377150      0.429365      0.455804      0.491391
  95   7 3108.8386    4.6185  1.7053 13.6249  0.0000  0.0151   0.0349   0.0415    0.0377   0.0000   443.0617       1.51269       22.5028      0.460360      -3.64681      0.274382      0.259179      0.354773      0.390275      0.439016      0.463946      0.487223
  95   8 3335.5594    4.0078  2.7141 13.1676  0.0000  0.0202   0.0238   0.0551    0.0305   0.0000   443.4626       1.69967       22.4957      0.805175      -2.96256     -0.676753      0.339280      0.456600      0.522943      0.583290      0.620421      0.654190
  95   9 3557.1876    2.9993  4.8737 12.8039 -0.0014  0.0345   0.0142   0.0927    0.0270   0.0000   442.6749       1.91708       20.7222       1.18208      -2.60491       1.69668      0.571581      0.785060      0.890286      0.994287       1.06718       1.11924
  96   1 1468.1982    0.1894  0.2285 10.0093  0.0000  0.0072   0.0046   0.0177    0.0149   0.0000   440.0505      0.174567       22.1808    -0.0764515      -3.33021    -0.0965536      0.134743      0.183594      0.208409      0.227442      0.244580      0.255356
  96   2 1816.4893    0.5055  0.7091 10.2238  0.0000  0.0108   0.0063   0.0279    0.0285   0.0000   440.8258     0.0572618       22.4669      0.557455      -3.11881      0.229699      0.176107      0.237939      0.273857      0.296619      0.321970      0.342680
  96   3 2114.0132    0.9709  1.2286 10.8363  0.0000  0.0138   0.0094   0.0377    0.0422   0.0000   442.4366     -0.239761       21.5749      0.390285      -2.18800     0.0100289      0.226413      0.310452      0.350983      0.390058      0.417877      0.438025
  96   4 2387.9091    1.6977  1.6257 11.7205  0.0000  0.0162   0.0138   0.0422    0.0385   0.0000   441.8543      0.900342       22.4065      0.291386      -2.85696      0.332176      0.267411      0.370508      0.410067      0.460599      0.495573      0.518889
  96   5 2640.1934    2.6920  1.8485 12.3259  0.0000  0.0163   0.0194   0.0437    0.0391   0.0000   442.7183      0.783689       22.9173       1.65556      -2.49644    -0.0699335      0.268227      0.362664      0.409321      0.464641      0.494288      0.508891
  96   6 2885.1683    3.9029  1.5998 13.2038  0.0000  0.0148   0.0305   0.0390    0.0423   0.0000   442.9125       1.56999       22.0842      0.903230      -3.11998    -0.0526814      0.249848      0.338524      0.374918      0.423175      0.459061      0.481769
  96   7 3120.6557    4.5988  1.7283 13.6366  0.0000  0.0155   0.0347   0.0408    0.0381   0.0000   442.4256       2.02223       21.9082       2.04922      -2.62988      0.640080      0.266047      0.358825      0.410451      0.456549      0.494426      0.516775
  96   8 3348.2013    4.0002  2.8828 13.1303  0.0000  0.0213   0.0231   0.0567    0.0306   0.0000   442.8617       2.62593       22.6185      0.510579      -1.96102      -1.20041      0.355663      0.494642      0.546442      0.619005      0.670308      0.709718
  96   9 3570.7043    3.0461  5.5387 12.6773  0.0012  0.0372   0.0128   0.1012    0.0267   0.0000   442.3475       2.82333       22.6529       1.76595      -1.22968      0.971740      0.622221      0.852126      0.967282       1.08592       1.14577       1.20309
  97   1 1474.6441    0.1972  0.2647 10.0252  0.0000  0.0076   0.0045   0.0206    0.0152   0.0000   439.9489    0.00998948       22.0095    -0.0750245      -3.56715      0.195979      0.121714      0.168039      0.189298      0.211142      0.242509      0.267995
  97   2 1823.4572    0.5312  0.7363 10.2039  0.0000  0.0107   0.0064   0.0278    0.0301   0.0000   441.1824     -0.564820       22.5851      0.320400      -2.53944   -0.00345232      0.177201      0.243679      0.276697      0.307604      0.333085      0.348068
  97   3 2122.2958    0.9890  1.2368 10.9123  0.0000  0.0137   0.0095   0.0384    0.0418   0.0000   441.9419      0.144639       22.0673      0.437885      -2.16664     -0.180632      0.227960      0.311635      0.348428      0.398828      0.436102      0.454714
  97   4 2396.8876    1.7285  1.8164 11.5753  0.0000  0.0166   0.0128   0.0450    0.0382   0.0000   442.0134     -0.290818       23.0516       1.53093      -3.28181     -0.199296      0.274378      0.364013      0.428975      0.471151      0.507314      0.533875
  97   5 2650.2087    2.7718  1.7844 12.5017  0.0000  0.0160   0.0206   0.0427    0.0392   0.0000   442.9305      0.932748       22.5333       1.14045      -4.83711      -1.82788      0.266173      0.358451      0.409748      0.457339      0.488098      0.501745
  97   6 2896.1549    3.9288  1.5705 13.3343  0.0000  0.0144   0.0306   0.0397    0.0383   0.0000   442.4542       1.16964       21.7363       1.09561      -3.52920     -0.274619      0.239405      0.330832      0.375740      0.412869      0.442689      0.463672
  97   7 3132.4065    4.5404  1.7693 13.6296 -0.0003  0.0155   0.0335   0.0419    0.0363   0.0000   442.5796       2.01133       22.5236       1.61384      -3.16231      0.183214      0.254488      0.346411      0.391118      0.448331      0.482436      0.503895
  97   8 3360.7952    3.8979  2.9401 13.1597 -0.0000  0.0216   0.0224   0.0580    0.0301   0.0000   443.0127       1.72067       23.9358       1.82323      -3.23863      -1.97937      0.361487      0.483662      0.559507      0.621456      0.661966      0.692706
  97   9 3584.0384    2.7691  5.0500 12.7013 -0.0030  0.0355   0.0124   0.0989    0.0274   0.0000   443.0821       1.46463       21.5282     -0.722745      -2.95415       1.70946      0.581911      0.796143      0.898089      0.997437       1.08128       1.13416
  98   1 1481.0526    0.1986  0.2681 10.0397  0.0000  0.0079   0.0046   0.0198    0.0152   0.0000   439.8665     -0.334253       22.0048      0.187099      -3.63312      0.275156      0.140807      0.184185      0.202792      0.224114      0.234015      0.260189
  98   2 1830.3343    0.5445  0.7506 10.1607  0.0000  0.0106   0.0065   0.0279    0.0312   0.0000   440.5709    -0.0730644       22.5674   -0.00608394      -3.59701      0.154119      0.175409      0.237938      0.271352      0.298690      0.323493      0.335964
  98   3 2130.5541    1.0226  1.3233 10.7871  0.0000  0.0142   0.0093   0.0381    0.0438   0.0000   441.3152     -0.578346       22.4034      0.154326      -3.60291     -0.403023      0.232007      0.319423      0.353600      0.402363      0.426481      0.450082
  98   4 2405.8001    1.7685  1.8537 11.6570  0.0000  0.0168   0.0130   0.0458    0.0371   0.0000   441.7770    -0.0700181       22.6250      0.951812      -3.49669   0.000341848      0.273665      0.372671      0.423387      0.477021      0.523140      0.539868
  98   5 2660.1168    2.7196  1.7553 12.6257  0.0000  0.0158   0.0206   0.0441    0.0364   0.0000   442.7396      0.284621       22.6214       1.64116      -3.29568      -2.12430      0.257596      0.349771      0.394699      0.443555      0.479472      0.508148
  98   6 2907.1061    3.9305  1.6004 13.4033  0.0000  0.0149   0.0308   0.0394    0.0386   0.0000   442.7048       1.14534       22.7892      0.599293      -3.62876      0.112986      0.250580      0.338684      0.385314      0.435342      0.455629      0.482893
  98   7 3144.1200    4.5897  1.9007 13.5243  0.0000  0.0160   0.0323   0.0426    0.0366   0.0000   442.8932       1.96439       21.7263       1.90692      -2.54341    -0.0613942      0.265256      0.356139      0.395907      0.448457      0.486814      0.501225
  98   8 3373.2941    3.8674  3.1201 13.0989  0.0000  0.0223   0.0215   0.0603    0.0300   0.0000   443.0135       2.16711       22.4589       1.84878      -2.61227      0.198343      0.367402      0.485710      0.557657      0.624546      0.663355      0.710493
  99   0 1010.6078    0.0314  0.0039 10.3015  0.0000  0.0183   0.0070   0.0023    0.0118   0.0000   437.0633      0.605160       21.5720     -0.198269      -4.16835      0.301677      0.353620      0.794324      0.713699       1.08754      0.599453      0.749382
  99   1 1487.4115    0.2140  0.2739 10.0149  0.0000  0.0074   0.0046   0.0191    0.0153   0.0000   439.9502     -0.201611       22.0517     0.0968087      -3.34151      0.414017      0.118909      0.159139      0.184214      0.193569      0.226711      0.220589
  99   2 1837.1753    0.5472  0.7436 10.2084  0.0000  0.0105   0.0065   0.0280    0.0308   0.0000   440.9446     0.0956362       22.4727      0.479983      -3.40767      0.257225      0.171326      0.235041      0.264484      0.302120      0.317464      0.340605
  99   3 2138.7477    1.0304  1.3300 10.8028  0.0000  0.0141   0.0092   0.0380    0.0424   0.0000   441.6477     -0.142451       22.4523      0.339720      -3.56922     -0.173671      0.227328      0.301709      0.341253      0.382573      0.401275      0.428952
  99   4 2414.7451    1.7886  1.8239 11.6653  0.0000  0.0168   0.0133   0.0449    0.0385   0.0000   441.9819      0.313649       22.3435      0.308704      -3.08605     -0.638769      0.272538      0.369966      0.414788      0.456344      0.495056      0.522914
  99   5 2670.0359    2.8192  1.8008 12.6304  0.0004  0.0158   0.0209   0.0441    0.0364   0.0000   442.1654       1.08331       22.1650      0.741915      -3.14363      0.420339      0.262906      0.359064      0.403687      0.461120      0.492324      0.513309
  99   6 2917.9747    4.1324  1.6122 13.1752  0.0000  0.0144   0.0307   0.0375    0.0413   0.0000   442.7797       1.42448       22.3344      0.829770      -3.70335     -0.184446      0.233804      0.319784      0.359499      0.400463      0.436347      0.458613
  99   7 3155.7761    4.4649  1.8510 13.6944 -0.0003  0.0161   0.0327   0.0436    0.0343   0.0000   443.3282       1.84211       22.7676       1.01741      -2.73260      0.546762      0.267563      0.355189      0.408165      0.450155      0.485889      0.512107
  99   8 3385.7652    3.7901  3.1112 13.0810 -0.0002  0.0221   0.0208   0.0609    0.0291   0.0000   442.9088       1.91794       22.6074       2.01794      -3.79562       1.37980      0.360285      0.488705      0.555759      0.628328      0.665972      0.704419
 100   1 1493.7432    0.1993  0.2846 10.0623  0.0000  0.0081   0.0045   0.0210    0.0153   0.0000   439.9473     -0.129505       22.0214      0.148913      -3.28035     -0.427603      0.135153      0.174794      0.203928      0.236381      0.240439      0.267125
 100   2 1843.9754    0.5577  0.8089 10.1906  0.0000  0.0111   0.0064   0.0292    0.0328   0.0000   440.7880      0.145152       22.2724    -0.0255040      -3.70963     0.0924022      0.177213      0.241117      0.268686      0.303250      0.325588      0.336223
 100   3 2146.8553    1.0516  1.3763 10.9367  0.0000  0.0145   0.0094   0.0391    0.0397   0.0000   441.9635      0.112337       22.2310      0.523562      -3.42109     -0.245749      0.227862      0.308703      0.349129      0.400601      0.416198      0.436177
 100   4 2423.4936    1.8217  1.8523 11.7925  0.0001  0.0170   0.0134   0.0454    0.0369   0.0000   441.8119      0.294776       22.2176     -0.122899      -4.02922      0.245859      0.273966      0.381088      0.430123      0.485136      0.513662      0.543421
 100   5 2679.9150    2.8522  1.7671 12.6620  0.0000  0.0159   0.0212   0.0423    0.0375   0.0000   443.2339      0.484713       23.2960      0.252746      -3.99017     0.0207498      0.261694      0.358055      0.391101      0.446731      0.484760      0.507107
 100   6 2928.8125    4.1226  1.5715 13.4018  0.0000  0.0145   0.0319   0.0381    0.0407   0.0000   442.9918       1.40612       22.5011      0.759514      -3.65065     -0.552489      0.238170      0.328002      0.373484      0.418606      0.457613      0.470081
 100   7 3167.3538    4.5537  2.0058 13.4978  0.0000  0.0163   0.0306   0.0442    0.0347   0.0000   442.7322       2.08380       22.3299       2.20343      -2.24775     -0.704473      0.258394      0.357862      0.391602      0.452928      0.476455      0.493845
 100   8 3398.1853    3.7618  3.3802 13.0518  0.0001  0.0238   0.0199   0.0634    0.0295   0.0000   443.1061       2.56758       22.4798       1.74000      -2.33714      0.533042      0.383730      0.523713      0.591565      0.670425      0.721051      0.756058
 100   9 3624.0349    2.5544  5.3518 12.7640 -0.0016  0.0394   0.0116   0.1087    0.0262   0.0000   442.7264       1.41660       21.2792       3.27910      -3.09990     -0.450816      0.613724      0.840105      0.965625       1.05789       1.13584       1.19678
 101   1 1500.0242    0.2130  0.2849 10.0116  0.0000  0.0077   0.0045   0.0193    0.0153   0.0000   439.8054     -0.182933       22.2898      0.219400      -3.52871      0.132200      0.124077      0.162466      0.187178      0.211329      0.221322      0.231749
 101   2 1850.7172    0.5727  0.8120 10.2107  0.0000  0.0110   0.0065   0.0286    0.0324   0.0000   441.0456     -0.100066       22.8324     -0.127272      -3.63786     -0.389758      0.175343      0.235600      0.270441      0.302155      0.320460      0.338770
 101   3 2154.9412    1.0607  1.4274 10.9206  0.0000  0.0147   0.0092   0.0399    0.0383   0.0000   442.2237     -0.234921       22.3905     -0.203028      -2.51627      0.161807      0.231255      0.313614      0.350576      0.392151      0.426144      0.441752
 101   4 2432.2424    1.8759  1.9495 11.7258  0.0000  0.0173   0.0134   0.0468    0.0383   0.0000   441.6942   -0.00834179       21.8383      0.387573      -3.33588      0.190695      0.275284      0.375636      0.418666      0.475934      0.504850      0.522450
 101   5 2689.7220    2.9071  1.7778 12.5893  0.0000  0.0157   0.0210   0.0418    0.0383   0.0000   442.7936      0.680289       22.7524      0.901764      -2.64722      0.378171      0.252310      0.343679      0.384328      0.428045      0.466010      0.487369
 101   6 2939.5257    4.1415  1.6005 13.4072  0.0000  0.0145   0.0316   0.0384    0.0401   0.0000   443.4284       1.55631       22.8299      0.389674      -3.21087     -0.251198      0.238226      0.319408      0.365311      0.401433      0.432774      0.461291
 101   7 3178.8306    4.6244  1.9768 13.4152  0.0000  0.0161   0.0309   0.0429    0.0370   0.0000   442.4753       1.59939       22.8973       1.70691      -3.39733    -0.0560825      0.253968      0.344638      0.389173      0.440031      0.465503      0.492295
 101   8 3410.5326    3.6953  3.5686 13.0826  0.0003  0.0247   0.0193   0.0680    0.0290   0.0000   442.6224       1.71194       21.6434       1.70830      -3.49326     0.0520421      0.396517      0.537602      0.611090      0.680082      0.735126      0.769114
 102   1 1506.2552    0.2186  0.2912  9.9974  0.0000  0.0075   0.0045   0.0200    0.0154   0.0000   439.9779   -0.00925340       21.9877      0.141056      -3.22162     0.0695214      0.119034      0.155140      0.179092      0.207562      0.214300      0.218452
 102   2 1857.4113    0.5663  0.8151 10.3287  0.0000  0.0113   0.0066   0.0299    0.0310   0.0000   440.8990     0.0299370       22.4377      0.734340      -4.00389     -0.692666      0.175819      0.242519      0.268178      0.311229      0.318327      0.336733
 102   3 2162.9553    1.0926  1.4497 10.8993  0.0000  0.0145   0.0093   0.0401    0.0402   0.0000   441.4846       1.28735       22.8461      0.651550      -3.78351      0.767561      0.230020      0.311182      0.354400      0.401950      0.431589      0.452084
 102   4 2440.9432    1.9223  1.8505 11.8499  0.0000  0.0166   0.0139   0.0450    0.0371   0.0000   442.1597      0.698116       22.4672      0.294509      -3.30083     0.0308498      0.261382      0.354137      0.402586      0.449971      0.487796      0.510493
 102   5 2699.4512    3.0008  1.7745 12.7517  0.0000  0.0159   0.0219   0.0420    0.0366   0.0000   442.1265      0.747988       22.2108      0.663500      -4.01459     -0.167390      0.252533      0.347781      0.396484      0.442068      0.475384      0.504153
 102   6 2950.2505    4.1656  1.6461 13.4621  0.0000  0.0147   0.0313   0.0396    0.0374   0.0000   442.6293       1.08201       21.8812       1.66405      -2.96278      -1.06052      0.231015      0.318172      0.349428      0.402913      0.426211      0.444274
 102   7 3190.3040    4.4871  2.1149 13.4604 -0.0000  0.0169   0.0291   0.0451    0.0336   0.0000   442.8949       1.07926       22.7270       1.38068      -3.62418     -0.842212      0.271824      0.370790      0.418603      0.466654      0.508996      0.530246
 102   8 3422.8340    3.6088  3.6469 13.0757 -0.0004  0.0254   0.0188   0.0695    0.0292   0.0000   442.4571       3.13210       22.8819       1.60741      -3.74603      0.903002      0.402631      0.543229      0.625076      0.692176      0.746985      0.789339
 103   1 1512.4667    0.2290  0.2804 10.0553  0.0000  0.0073   0.0047   0.0184    0.0153   0.0000   440.0266     -0.381234       22.4131      0.332163      -3.64514      0.147026      0.118562      0.156130      0.180744      0.206920      0.230532      0.228064
 103   2 1864.0495    0.5834  0.8681 10.3224  0.0000  0.0116   0.0066   0.0306    0.0327   0.0000   440.5932    -0.0756413       22.5095     -0.206214      -3.15596     -0.233027      0.184728      0.250100      0.276085      0.318967      0.341088      0.365901
 103   3 2170.9264    1.1046  1.4846 10.8899  0.0001  0.0149   0.0092   0.0400    0.0406   0.0000   441.6059      0.565144       21.8035      0.463272      -3.51438     -0.270273      0.233021      0.322528      0.367713      0.405895      0.441766      0.457995
 103   4 2449.6118    1.9267  1.8990 11.9455  0.0000  0.0169   0.0137   0.0462    0.0347   0.0000   441.8460     -0.329919       22.4324      0.544963      -4.16796      0.174301      0.260752      0.366306      0.406081      0.463685      0.490106      0.515712
 103   5 2709.1392    3.0212  1.7789 12.7685  0.0001  0.0155   0.0216   0.0421    0.0355   0.0000   442.5308       1.14043       22.6783       1.32467      -3.79295     -0.310974      0.237014      0.328476      0.367183      0.414264      0.442467      0.468580
 103   6 2960.8738    4.2942  1.6561 13.3707 -0.0001  0.0142   0.0313   0.0392    0.0395   0.0000   442.4425       1.84686       21.6771      0.493994      -3.48030    -0.0816927      0.224494      0.304338      0.340081      0.382825      0.410031      0.432973
 103   7 3201.6855    4.5091  2.0925 13.5343  0.0000  0.0166   0.0294   0.0453    0.0331   0.0000   443.2175       1.56367       22.1680       1.36128      -3.62979      0.957362      0.261812      0.353109      0.392356      0.447648      0.472048      0.500990
 103   8 3435.0685    3.6445  3.8899 13.0540  0.0004  0.0266   0.0179   0.0738    0.0289   0.0000   443.5062       1.91946       21.8143       1.98958      -1.90050     -0.184649      0.413674      0.556846      0.632661      0.714202      0.759248      0.795644
 104   1 1518.6114    0.2149  0.3036  9.9863  0.0000  0.0082   0.0045   0.0197    0.0154   0.0000   439.7764     -0.222848       22.0281      0.618213      -3.76180     0.0302861      0.124085      0.172708      0.198929      0.222745      0.244561      0.251662
 104   2 1870.6973    0.5812  0.8400 10.3111  0.0000  0.0116   0.0066   0.0297    0.0317   0.0000   440.6646     -0.177262       22.6434     -0.149717      -4.01638      0.377371      0.172177      0.237113      0.259308      0.299914      0.316186      0.347303
 104   3 2178.8482    1.1303  1.5485 10.7663  0.0000  0.0152   0.0090   0.0400    0.0406   0.0000   441.8135      0.496918       22.8653      0.376588      -3.59362      0.160675      0.228278      0.317940      0.352620      0.405623      0.439468      0.452313
 104   4 2458.1894    1.9566  2.0090 11.7990  0.0001  0.0176   0.0134   0.0466    0.0368   0.0000   441.9591      0.232188       21.9761    -0.0715790      -3.42290      0.351769      0.271533      0.370645      0.417553      0.471873      0.510170      0.534746
 104   5 2718.8180    3.0331  1.8443 12.6677  0.0000  0.0160   0.0211   0.0418    0.0360   0.0000   442.5423       1.79165       22.8852      0.608267      -3.59914     -0.229229      0.244309      0.327300      0.377474      0.419727      0.453358      0.478331
 104   6 2971.4630    4.3135  1.6106 13.3841  0.0000  0.0140   0.0321   0.0382    0.0395   0.0000   442.9762       1.34223       22.5560      0.975056      -3.32676      0.463550      0.223398      0.301462      0.344440      0.389931      0.418066      0.439952
 104   7 3213.0448    4.4623  2.1736 13.4503  0.0000  0.0173   0.0288   0.0460    0.0340   0.0000   442.6672       2.07965       22.0021       1.16007      -3.18654    -0.0255650      0.269139      0.363018      0.413365      0.463457      0.500653      0.532536
 104   8 3447.2434    3.5375  3.9511 13.0277  0.0000  0.0273   0.0174   0.0748    0.0282   0.0000   442.8598       2.20037       23.1876       3.05965      -2.87249      -1.01699      0.420704      0.571598      0.653205      0.731530      0.788214      0.829342
 105   1 1524.7034    0.2363  0.3174 10.0289  0.0000  0.0080   0.0046   0.0191    0.0158   0.0000   439.9425     -0.249395       22.1684      0.412984      -3.66324      0.238090      0.123594      0.161453      0.187222      0.213685      0.221554      0.245732
 105   2 1877.2370    0.6048  0.8562 10.3333  0.0000  0.0112   0.0066   0.0298    0.0330   0.0000   440.6069     -0.286564       22.3368      0.502032      -3.47066    -0.0602616      0.171355      0.237044      0.271867      0.308583      0.333710      0.345039
 105   3 2186.7284    1.1499  1.4995 10.9746  0.0000  0.0149   0.0095   0.0399    0.0400   0.0000   441.3102     -0.112074       22.7406      0.813784      -3.63375     -0.816584      0.222919      0.305630      0.337669      0.400015      0.411608      0.437061
 105   4 2466.6819    2.0116  1.9407 11.9004  0.0000  0.0168   0.0138   0.0461    0.0374   0.0000   442.5131      0.296347       23.3341      0.757276      -4.13539     -0.102573      0.256496      0.352927      0.394372      0.445818      0.487253      0.504534
 105   5 2728.4395    3.0448  1.8105 12.8749  0.0000  0.0157   0.0217   0.0425    0.0341   0.0000   443.1461       1.11687       22.4950       1.54972      -3.40262      0.607576      0.245319      0.329626      0.369722      0.419925      0.455295      0.472584
 105   6 2981.9872    4.3028  1.6185 13.6040  0.0000  0.0143   0.0321   0.0390    0.0358   0.0000   442.7793       1.60436       22.5529       1.26849      -3.33126    -0.0400079      0.218600      0.298137      0.331498      0.375887      0.405730      0.428800
 105   7 3224.3385    4.4262  2.3453 13.4788  0.0000  0.0177   0.0271   0.0481    0.0310   0.0000   442.9921       2.00149       22.6788       2.23183      -3.52639     -0.360507      0.277000      0.370012      0.422343      0.475203      0.509651      0.537428
 105   8 3459.3360    3.4636  3.9859 13.0736 -0.0015  0.0277   0.0170   0.0760    0.0286   0.0000   442.9847       1.54544       22.5123       1.33851      -2.34083      0.122862      0.420819      0.576681      0.651732      0.728604      0.767369      0.816366
 106   0 1044.8514    0.0488  0.0317 10.2453  0.0000  0.0144   0.0060   0.0107    0.0116   0.0000   437.3952     -0.145162       22.1250      0.234420      -3.08910      -1.60395      0.235586      0.343401      0.391114      0.474835      0.373410      0.516397
 106   1 1530.7762    0.2412  0.3152 10.0197  0.0000  0.0077   0.0046   0.0193    0.0158   0.0000   439.8087     -0.164114       22.6640    0.00612719      -3.51571     -0.426669      0.121280      0.160059      0.199244      0.222101      0.237153      0.245509
 106   2 1883.7806    0.6195  0.9022 10.3174  0.0000  0.0116   0.0067   0.0311    0.0343   0.0000   440.9356     -0.263626       22.4848      0.142029      -3.43666     -0.943887      0.169118      0.235720      0.265613      0.303827      0.310202      0.337801
 106   3 2194.5674    1.1564  1.5001 11.0766  0.0000  0.0152   0.0096   0.0406    0.0382   0.0000   441.4603      0.305874       21.7734     -0.544259      -3.02621      0.749238      0.224645      0.314451      0.347932      0.399606      0.422705      0.446232
 106   4 2475.1657    2.0667  2.0677 11.8263  0.0001  0.0174   0.0136   0.0463    0.0378   0.0000   441.9517      0.687176       22.5876       1.41356      -3.67861      0.413848      0.262478      0.353713      0.408580      0.458481      0.487879      0.514286
 106   5 2738.0324    3.0888  1.8526 12.8924  0.0000  0.0159   0.0219   0.0437    0.0343   0.0000   442.6915      0.723741       22.7244      0.215908      -3.25168      0.826733      0.242629      0.322970      0.367538      0.413434      0.441542      0.458973
 106   6 2992.4159    4.3069  1.6658 13.5928  0.0000  0.0148   0.0318   0.0390    0.0365   0.0000   442.4656       1.04914       22.5005      0.767228      -3.02965      0.299909      0.225944      0.310097      0.352175      0.386860      0.416189      0.440399
 106   7 3235.5970    4.3650  2.2845 13.4891  0.0000  0.0179   0.0270   0.0468    0.0309   0.0000   443.0969       1.59942       22.3462      0.882261      -3.59716     0.0257809      0.267620      0.370328      0.413428      0.468702      0.497512      0.523798
 106   8 3471.4080    3.4486  4.1947 12.9846 -0.0003  0.0287   0.0163   0.0785    0.0293   0.0000   443.1770       2.17746       22.0085      0.686899      -2.12977     -0.139359      0.434585      0.599818      0.673665      0.759293      0.810055      0.851929
 107   0 1049.6066    0.0394  0.0190 10.2734  0.0000  0.0153   0.0062   0.0092    0.0115   0.0000   437.6899       1.36739       20.3836     -0.541862      -2.33735      0.869742      0.209079      0.237630      0.381244      0.380837      0.569121      0.458643
 107   1 1536.8089    0.2387  0.3918 10.0074  0.0000  0.0091   0.0044   0.0234    0.0166   0.0000   439.7996     -0.126776       22.3531      0.487796      -3.61100     0.0973296      0.139022      0.188202      0.210301      0.233481      0.264626      0.294466
 107   2 1890.2477    0.6150  0.8633 10.3733  0.0000  0.0111   0.0067   0.0303    0.0338   0.0000   440.5638    -0.0633041       22.1672    -0.0123103      -2.95184    -0.0485438      0.169315      0.230670      0.252867      0.284272      0.306031      0.323688
 107   3 2202.3257    1.1710  1.6208 11.0272  0.0000  0.0155   0.0092   0.0418    0.0379   0.0000   441.9393      0.626051       22.3835      0.499049      -2.61786     -0.524528      0.234432      0.318245      0.358602      0.405974      0.442852      0.470419
 107   4 2483.5822    2.0650  1.9180 12.0511  0.0000  0.0169   0.0143   0.0457    0.0367   0.0000   442.1911      0.465142       21.8838      0.155939      -3.26762     -0.565708      0.255103      0.347437      0.387525      0.436679      0.472419      0.499644
 107   5 2747.5463    3.2418  1.8045 12.8507 -0.0000  0.0151   0.0222   0.0417    0.0351   0.0000   442.2923       1.84461       22.3318      0.128883      -3.45544      0.645386      0.225914      0.312774      0.348136      0.396998      0.424914      0.445647
 107   6 3002.8248    4.4465  1.7034 13.5432  0.0000  0.0144   0.0314   0.0389    0.0359   0.0000   442.8105       1.35120       22.1539      0.810037      -3.65931      0.405659      0.217147      0.299013      0.334854      0.386738      0.412381      0.431088
 107   7 3246.7449    4.3738  2.4210 13.4400  0.0000  0.0182   0.0261   0.0495    0.0315   0.0000   443.0389       1.89342       22.1691       1.40373      -4.06309       1.18977      0.272190      0.371929      0.419923      0.475933      0.503215      0.534168
 107   8 3483.5094    3.3899  4.3901 13.0292 -0.0020  0.0307   0.0157   0.0827    0.0290   0.0000   443.1836       2.56977       21.7285       1.58665      -2.43109       1.10011      0.459708      0.630762      0.710421      0.802165      0.866288      0.904291
 108   1 1542.7768    0.2368  0.3593 10.0374  0.0000  0.0085   0.0044   0.0214    0.0160   0.0000   439.9422      0.157677       22.3590      0.267073      -3.63806      0.147393      0.123959      0.169782      0.190432      0.214800      0.230846      0.244215
 108   2 1896.7127    0.6408  0.9419 10.3491  0.0000  0.0118   0.0067   0.0313    0.0353   0.0000   440.8027     -0.220974       22.0964      0.269863      -3.32918      0.545653      0.167907      0.231275      0.264420      0.293407      0.317579      0.339982
[truncated: 153,593 more chars]
