# Supplementary material for: Global-Mode Analysis of Full-Disk Data from the Michelson Doppler Imager and the Helioseismic and Magnetic Imager
Source: Sol Phys. 2018 Jan 31;293(2):29. doi: 10.1007/s11207-017-1201-5 (PMC6566312; doi:10.1007/s11207-017-1201-5)
Supplement: Supplementary file 2 — (TAR 362.4 MB) [file 11207_2017_1201_MOESM2_ESM.tar › HMI/hmiv72dasym.6544]

   0  13 1957.3444    0.5672  0.4705 10.0553  0.0000       3.92314  0.1007   0.1260   0.4333    0.4382   0.0000       8.86141    -0.0000       0.00000       0.00000       0.00000       0.00000       0.00000       0.00000       0.00000       0.00000       0.00000       0.00000       0.00000
   0  14 2093.5318    0.7051  0.7201  9.8408  0.0000       5.03118  0.1381   0.1113   0.4521    0.8876   0.0000       5.30951    -0.0000       0.00000       0.00000       0.00000       0.00000       0.00000       0.00000       0.00000       0.00000       0.00000       0.00000       0.00000
   0  16 2362.8780    1.3491  0.7190 10.9394  0.0000       2.29697  0.1836   0.1963   0.2687    0.8267   0.0000       4.63108    -0.0000       0.00000       0.00000       0.00000       0.00000       0.00000       0.00000       0.00000       0.00000       0.00000       0.00000       0.00000
   0  20 2899.0255    4.0087  0.4822  6.5484  0.0000       1.51118  0.1419   0.5862   0.1736  387.1031   0.0000       4.51815    -0.0000       0.00000       0.00000       0.00000       0.00000       0.00000       0.00000       0.00000       0.00000       0.00000       0.00000       0.00000
   0  21 3033.6728    4.8718  0.6632  9.9257  0.0064     -0.723136  0.1206   0.7226   0.3277   17.7089   0.0000       5.32257    -0.0000       0.00000       0.00000       0.00000       0.00000       0.00000       0.00000       0.00000       0.00000       0.00000       0.00000       0.00000
   0  24 3438.9207    3.5159  1.8650  4.2652  0.0000       1.32322  0.4384   0.4656   0.8182 1000.0000   0.0000       2.50362    -0.0000       0.00000       0.00000       0.00000       0.00000       0.00000       0.00000       0.00000       0.00000       0.00000       0.00000       0.00000
   1  13 2020.8003    0.6254  0.4730  9.8457 -0.0282       8.07557  0.0921   0.0633   0.1296    0.3646   0.0000       3.73327   500.1294      -41.4749       0.00000       0.00000       0.00000       0.00000       96.7845       50.9847       0.00000       0.00000       0.00000       0.00000
   1  14 2156.8523    0.9161  0.5621  8.8432  0.0000       4.13680  0.0734   0.0898   0.1625    1.1767   0.0000       2.80248   484.8533      -86.1772       0.00000       0.00000       0.00000       0.00000       76.0076       46.1633       0.00000       0.00000       0.00000       0.00000
   1  15 2291.9924    1.1239  1.0564  9.1809 -0.0012      0.859222  0.1568   0.1013   0.2535    2.6095   0.0000       2.79072   363.8815      -25.3199       0.00000       0.00000       0.00000       0.00000       122.271       74.5179       0.00000       0.00000       0.00000       0.00000
   1  16 2425.6243    1.5385  0.8297 -3.4765  0.0000      0.980790  0.1081   0.1209   0.1710 1000.0000   0.0000       2.15515   439.5517      -57.8328       0.00000       0.00000       0.00000       0.00000       101.189       51.3816       0.00000       0.00000       0.00000       0.00000
   1  19 2828.1387    2.8529  0.8715 10.1243  0.0000       2.33733  0.1198   0.2358   0.2305    5.7907   0.0000       2.06670   490.8695      -86.2307       0.00000       0.00000       0.00000       0.00000       122.020       56.9496       0.00000       0.00000       0.00000       0.00000
   1  21 3098.3084    3.5977  0.5949 13.1955  0.0000       3.48119  0.1984   0.3325   0.1934    0.5068   0.0000       4.38620   463.7070       29.0090       0.00000       0.00000       0.00000       0.00000       223.775       88.2523       0.00000       0.00000       0.00000       0.00000
   1  26 3776.1368    2.1412  5.1763 -1.4307  0.0000     -0.482482  0.3264   0.0967   0.8211 1000.0000   0.0000      0.425594   509.4768      -53.9445       0.00000       0.00000       0.00000       0.00000       269.828       146.240       0.00000       0.00000       0.00000       0.00000
   2  11 1810.2552    0.3999  0.1808 10.1162  0.0000       1.25954  0.0698   0.0784   0.0919    0.1482   0.0000       12.8742   440.5162      -4.76852      -21.6873      -4.50111       0.00000       0.00000       60.4434       65.5498       15.5768       8.84103       0.00000       0.00000
   2  12 1945.8460    0.5675  0.2660 10.1764  0.0000       11.3593  0.0397   0.0692   0.0918    0.1389   0.0000       5.86726   430.4752       9.07388       52.9465      -13.0046       0.00000       0.00000       22.1854       19.8377       14.4616       4.73141       0.00000       0.00000
   2  13 2082.1682    0.7379  0.4328  9.8381  0.0000       9.44953  0.1014   0.0621   0.0884    0.2448   0.0000       3.52920   404.7747       1.68352       2.95712     -0.128473       0.00000       0.00000       80.2918       57.6096       28.2506       6.91923       0.00000       0.00000
   2  14 2217.6148    0.8825  0.9011 10.2986  0.0000       6.32547  0.1044   0.0616   0.1761    0.3744   0.0000       2.98816   393.8486       57.7074       24.9523       6.95817       0.00000       0.00000       45.4975       43.3105       24.3972       10.9876       0.00000       0.00000
   2  19 2889.6624    3.3206  0.9465 12.5543  0.0000       2.13356  0.1280   0.2173   0.2102    0.6949   0.0000       1.91890   454.4733      -5.39287      -4.95670       12.5990       0.00000       0.00000       63.0758       49.5191       41.5651       12.6582       0.00000       0.00000
   2  22 3295.3024    3.3645  1.2888 12.9070  0.0011       3.61481  0.1204   0.2047   0.2403    0.5511   0.0000       2.14893   454.6977     -0.694159      -7.76119       5.99796       0.00000       0.00000       54.0302       48.6364       29.2938       11.7389       0.00000       0.00000
   2  23 3431.1420    3.2733  1.8670 12.0131 -0.0142       3.29709  0.1327   0.1484   0.2861    0.6766   0.0000       1.15640   449.2267      -99.0934      -6.39706      -23.9519       0.00000       0.00000       73.7421       56.8424       32.0182       9.86204       0.00000       0.00000
   3  10 1729.1519    0.2707  0.1954  9.9015  0.0000       22.7652  0.0408   0.0307   0.0729    0.1099   0.0000       13.5876   417.9024      -2.60530      -11.9537       2.08262      0.468658     -0.210094       15.3943       21.3839       11.6571       7.69444       3.20690       1.55740
   3  13 2137.8246    0.8151  0.6973  8.9268  0.0000       5.16204  0.0672   0.0469   0.1298    0.7801   0.0000       1.67068   442.5480       34.9232       7.86558       5.84218      -3.04693       1.53910       33.3908       29.9408       20.4019       11.2702       4.28999       1.01598
   3  14 2273.5764    1.0777  0.7443 10.4684  0.0240       6.59461  0.0722   0.0635   0.1233    0.2851   0.0000       2.20786   460.2513      -29.5985       31.6360       11.5929      -2.75768     -0.529899       22.5503       26.6758       18.4017       12.0302       5.22341       1.95651
   3  15 2407.7068    1.4670  0.8992 10.2160  0.0000       3.75775  0.1603   0.0997   0.1629    0.7694   0.0000       1.80875   405.5971       4.10038       41.6804      -19.2685       1.14496     -0.346642       59.4982       26.6372       46.2381       38.1925       14.3384       2.23130
   3  17 2676.1358    2.4148  0.9001  7.6348  0.0005       2.66402  0.0700   0.1236   0.1370    5.4512   0.0000       1.19716   419.6282       16.3215       17.2153      -2.67267       4.30479      -2.02567       27.7533       22.1330       20.6744       13.6059       5.75639       1.34680
   3  19 2947.0201    3.5039  0.7253 12.2186  0.0000       1.80106  0.0563   0.2052   0.1332    0.5443   0.0000       1.36774   449.3267      -17.3913      -14.9322      -13.0691       2.16118       1.03872       21.3395       21.7802       16.5279       10.2032       4.41649       1.53374
   3  21 3217.6845    3.7732  1.3214  9.6435 -0.0039      0.668304  0.0861   0.1607   0.1817    9.5583   0.0000       1.08560   400.2945      -20.9665       7.19479      -27.1516       4.15762       2.71632       33.3738       33.3154       21.4786       12.2039       5.01111       1.72239
   3  22 3353.4791    3.4355  1.6721 11.7143 -0.0022      0.543532  0.0951   0.1393   0.2354    0.7774   0.0000      0.843793   441.2055       24.4789       26.5223       9.31921       1.01150     -0.813905       36.8912       34.0457       24.9325       14.7681       6.28379       1.80434
   3  23 3489.5079    2.8254  2.8353 11.0558 -0.0037      0.375545  0.1425   0.0835   0.2598    0.4224   0.0000      0.396723   440.0864       3.21433      -2.21381      -20.3549       2.15079      0.932688       46.6908       42.6579       35.5912       22.3430       9.77713       2.80901
   3  24 3626.4396    2.4487  3.7806 10.7161  0.0000      0.981148  0.1629   0.0676   0.3101    0.3741   0.0000      0.299026   429.9981      -49.5050      -63.8256       19.2390      -5.86364       4.14213       51.6005       53.7616       37.8625       23.9042       10.3512       3.55573
   3  25 3762.9744    1.8983  5.1986 10.8220  0.0000      0.500640  0.2117   0.0474   0.4146    0.1915   0.0000      0.289981   375.8126       40.7304      -44.4023      -5.11602      -16.2826      -5.86177       67.7913       65.2185       49.3261       30.6452       13.3521       4.13971
   4   9 1640.9500    0.2443  0.1449  9.9936  0.0000       4.90360  0.0532   0.0506   0.1037    0.0720   0.0000       18.5671   419.8211      -7.75039       4.92545       6.34271      -3.47665    -0.0385866       14.2923       13.8633       10.4334       9.26702       7.86307       2.80455
   4  10 1778.1127    0.3511  0.2658  9.7402  0.0000       22.1301  0.0461   0.0280   0.0589    0.1041   0.0000       7.21155   420.8763      -16.7248       12.7589     -0.322134       1.59959       2.56821       11.3249       15.2941       9.95380       7.98875       5.26861       2.09558
   4  11 1914.6895    0.4649  0.4511  9.7235  0.0000       6.51206  0.0591   0.0317   0.1066    0.1351   0.0000       3.58382   431.5248       8.06619       26.2170       1.00809      -2.87561       1.67266       19.4337       12.9572       14.5845       13.3432       7.39791       3.16983
   4  12 2051.7552    0.7023  0.4593  9.9133  0.0000       8.55419  0.0493   0.0436   0.0826    0.1708   0.0000       2.49231   435.3915       10.2512       6.26483    -0.0965574       1.80757      -2.91589       15.0980       12.6014       13.4635       9.46664       4.87608       3.36893
   4  13 2188.3950    0.9693  0.5553 10.0462  0.0000       2.63409  0.0498   0.0549   0.0831    0.3062   0.0000       1.93454   434.8817      -19.0776       25.7379      -2.85116      -1.87670       1.23085       15.8732       17.8778       12.7394       9.91235       5.78707       2.61470
   4  14 2324.1614    1.1748  1.0301  8.9262 -0.0004       2.31259  0.0655   0.0531   0.1517    2.1126   0.0000       1.20866   431.7772       23.1479      -22.7273      -3.20387       3.10844     -0.712189       19.6131       19.6375       16.9039       12.1733       7.00077       3.60553
   4  16 2593.2193    1.9529  1.0186 10.4491  0.0012       4.74789  0.0726   0.0900   0.1354    1.4567   0.0000       1.44273   389.1452       26.2196      -10.0184      -17.5835       7.40781     -0.972981       19.6436       23.3313       18.5444       12.8245       6.97913       3.92853
   4  17 2728.5145    2.6660  0.8954 11.2703  0.0000       2.17744  0.0669   0.1288   0.1189    0.9729   0.0000       1.50079   454.0060       10.5463       15.0998      0.541536       5.17576      -1.71537       20.6729       21.6477       16.5362       12.0365       7.63191       3.12531
   4  18 2864.2289    3.6494  0.8417 10.5937  0.0000      0.523529  0.0586   0.1744   0.1082    2.7348   0.0000       1.10130   419.6049       6.00386       8.93045       1.71294      -3.17286      -9.32949       17.9451       18.7836       15.8099       11.0756       6.09274       3.48703
   4  19 3000.1495    4.3913  0.7125  6.0808  0.0000       1.94440  0.0448   0.2191   0.0976  244.2298   0.0000      0.964430   445.7614       7.84493       22.2615      -7.40306      -8.99077      -4.70665       12.8239       14.3531       11.1768       8.64882       4.89490       2.35954
   4  20 3135.9195    3.9334  1.0763 11.9786  0.0000     0.0806012  0.0678   0.1693   0.1442    0.9448   0.0000       1.15903   433.2334       19.4027       12.6910       15.6475       3.69523      -2.99353       18.0384       18.9329       16.0916       11.1955       7.34764       3.19670
   4  21 3271.7331    3.7598  1.3739 11.1477  0.0000       1.88430  0.0806   0.1532   0.1570    1.9497   0.0000      0.940740   487.6949      -6.94025      -28.2585       5.74651      -24.5381       8.26277       20.7606       22.2506       17.3489       13.2732       7.87701       3.62255
   4  22 3407.9608    3.1954  2.1764 12.2440 -0.0087      0.348263  0.1084   0.1018   0.2180    0.2911   0.0000      0.634198   414.3832       11.3125      -7.65206      -3.26891       17.8454     -0.927250       28.1230       27.6075       25.1605       19.2128       11.1902       6.04949
   4  23 3544.7784    2.6675  2.9163 11.7736  0.0000      0.780825  0.1283   0.0802   0.2623    0.2518   0.0000      0.416401   450.3490       3.03717      -19.4210     -0.881348       14.2006      -5.06306       35.7412       36.6313       30.0902       20.8577       12.2465       5.84529
   4  24 3681.8111    2.2995  4.1906 10.0876  0.0000      0.443484  0.1478   0.0526   0.2868    0.5125   0.0000      0.217333   531.2367      -4.38824      -30.7737       4.44340      -10.6188       7.09002       37.6257       41.3510       34.5828       23.1119       14.3842       6.76292
   4  26 3955.8448    1.5836  7.7533 10.4191 -0.0009      0.135825  0.2503   0.0325   0.4770    0.1589   0.0000      0.145978   525.1619      -26.8688      -16.6550      -2.85691      -25.5746       2.78724       59.4993       66.2130       56.8870       36.9328       22.7136       11.1716
   5   9 1685.8494    0.2436  0.2337  9.8978  0.0000       16.9787  0.0507   0.0229   0.0775    0.0748   0.0000       11.3709   415.3413      -23.9441      -19.1823      -10.7879      -4.07908      0.428569       12.7517       10.5948       15.3863       6.86895       6.00017       4.11045
   5  10 1823.3881    0.3747  0.3058  9.8015  0.0000       13.6054  0.0324   0.0263   0.0647    0.1003   0.0000       5.31985   457.2562      -18.3758       25.2960      -10.0468       4.15291       2.49160       9.50771       9.55010       8.24141       7.16230       4.57620       2.66006
   5  11 1960.5982    0.5520  0.5462  9.9709  0.0000       6.52819  0.0540   0.0304   0.0813    0.1455   0.0000       2.45709   433.6115       13.5706       1.24328      -18.9741      -1.01322      0.619391       15.8585       15.1992       14.1133       10.4377       9.44755       5.57910
   5  12 2098.5342    0.7245  0.5908 10.1495  0.0024       8.36958  0.0734   0.0363   0.0946    0.1597   0.0000       2.40342   437.8863      0.121769       8.47153      -1.43520       2.59588      -1.70282       15.7317       19.5477       16.0319       11.6482       7.11934       3.85324
   5  13 2235.5205    1.0232  0.6719  9.8224  0.0000       6.10407  0.0471   0.0501   0.0990    0.3346   0.0000       1.49834   441.9453      -4.24661       2.36260       7.28820      -6.70109       4.62169       11.5042       12.4811       10.4676       8.62608       6.85242       3.76123
   5  14 2371.0333    1.3707  0.7473 10.6026  0.0000      0.712986  0.0460   0.0613   0.1007    0.3035   0.0000       1.36455   419.5355      -9.76250       22.5360      0.922318      -12.6153      0.343626       11.4024       12.5794       11.2538       8.21832       5.90690       3.33139
   5  15 2506.0192    1.8740  0.7532 10.4263  0.0000       1.25738  0.0478   0.0778   0.0843    0.4986   0.0000      0.951658   440.2669      -12.4054       5.83187     -0.462982      -5.02373      0.115634       11.5467       12.5525       11.3112       9.01701       5.55132       3.43162
   5  16 2641.3661    2.3107  0.9613 10.3798  0.0000       4.30008  0.0540   0.0918   0.1055    0.9507   0.0000       1.15283   423.5154       20.0609       4.14001      0.109189       12.2004       5.90876       12.5669       13.7171       11.8098       9.54520       6.54080       3.69113
   5  17 2777.1922    2.8034  0.9503 -0.1615  0.0000      0.920341  0.0552   0.1073   0.1094 1000.0000   0.0000       1.20494   429.3587       11.4460       27.5743      -12.6927      -4.42097       3.08609       13.8954       15.8248       13.5051       9.73392       6.54060       3.70551
   5  18 2913.7791    3.6257  0.8965  2.5615  0.0000      0.679608  0.0550   0.1407   0.0955 1000.0000   0.0000      0.935614   434.9722       12.1119      -6.01951      -5.70467      -12.1580      -5.68584       13.0899       14.3738       13.1459       9.29795       6.74742       3.94745
   5  19 3049.8671    3.9940  0.8061 12.6560  0.0000       1.35499  0.0544   0.1697   0.0977    0.5491   0.0000       1.19408   433.7074      -13.5617       13.8639       2.75782      -6.08630       4.02125       11.1086       15.6883       11.5776       11.9750       5.45630       4.26770
   5  21 3322.6139    3.6647  1.6892 10.1570 -0.0003      0.787501  0.0856   0.1291   0.1760    1.5215   0.0000      0.741860   408.5869       25.5754       17.6404       4.98377       4.66855       5.19558       16.2252       19.9014       16.8587       13.4560       9.36888       5.48815
   5  22 3459.5571    3.1534  2.4388  2.4535  0.0000      0.558942  0.1137   0.0864   0.1760 1000.0000   0.0000      0.392018   439.9634      -26.5511       36.2732       16.7541       4.03107      -4.88488       22.2008       23.4519       22.2667       17.9890       11.6879       7.36172
   5  23 3596.7748    2.6180  3.4367 10.7081  0.0000      0.627965  0.1257   0.0633   0.2291    0.4876   0.0000      0.260691   434.3130       7.73288       19.6410       25.9473       11.8096       5.77504       25.2221       28.9679       25.0622       20.4030       14.0659       8.50780
   5  24 3734.2358    2.1197  4.9552 10.5229 -0.0026      0.582252  0.1562   0.0423   0.3001    0.2630   0.0000      0.166372   461.5500       3.73244      -18.7447      -17.5869     -0.531712      -16.6709       30.9703       34.7698       33.2568       24.6925       17.5500       10.4354
   5  25 3872.1314    1.7550  6.5522 10.4290  0.0053      0.482469  0.1906   0.0321   0.3726    0.1466   0.0000      0.144629   415.6959       98.3120       21.3032      -8.06687       20.4117      -1.68706       37.2970       44.7608       38.5609       30.1725       20.5966       12.1961
   6   9 1727.7806    0.3293  0.2114  9.8746  0.0000       13.1702  0.0229   0.0255   0.0523    0.0737   0.0000       6.70142   435.1542      -6.16048       9.46145      0.921319      -4.31870      0.836336       6.70886       7.11518       6.42003       5.18944       4.21863       2.66373
   6  11 2004.0850    0.5693  0.4521  9.9444  0.0000       6.82148  0.0411   0.0302   0.0684    0.1211   0.0000       2.46232   439.7297       9.59497      -1.87362      -3.15679      0.528494      0.930260       8.52158       9.03193       8.38278       8.43823       5.74740       4.24396
   6  12 2142.5193    0.8247  0.6935  9.3831  0.0028       3.34173  0.0452   0.0341   0.0784    0.3090   0.0000       1.23508   448.9915      -8.48236       36.1025       7.16934      -6.77775       1.81338       8.62434       10.5755       9.64212       7.70146       5.59462       4.08292
   6  13 2279.8970    1.1476  0.7160 10.2041  0.0000       4.78961  0.0561   0.0479   0.0861    0.2421   0.0000       1.36326   427.0215       8.44335       21.8428       5.93283       11.6901      0.615056       12.2496       11.6662       8.55386       9.86562       8.79624       5.30685
   6  14 2415.6107    1.6019  0.8121 10.3289 -0.0001       4.47785  0.0436   0.0618   0.0906    0.3717   0.0000       1.20785   440.5741       1.19954       11.2223      -12.8584       4.51414     0.0216350       8.78309       10.1576       8.59023       7.70189       5.65957       3.68815
   6  15 2551.0505    1.9796  0.8485 11.3554  0.0008       1.09739  0.0535   0.0775   0.0976    0.3006   0.0000       1.23894   457.0585       5.03990       4.63381       4.88288      -1.03872       3.18234       11.7916       12.6478       10.5009       9.66136       7.18055       4.89551
   6  16 2687.0345    2.2694  0.9337 11.4823  0.0000      0.628900  0.0494   0.0830   0.1062    0.3241   0.0000       1.00120   429.6747       16.5852       8.77774      0.789982      -1.51778      0.553382       9.28705       10.0867       10.5738       8.54789       5.70913       4.14436
   6  17 2823.6826    3.0900  0.8986 12.2143  0.0000       1.85630  0.0521   0.1174   0.0927    0.3237   0.0000       1.08636   428.4817      -13.0082       8.16600       10.9243       3.55048      -1.91871       10.6574       11.1922       10.5604       8.93820       6.92835       4.63378
   6  18 2960.6547    4.0789  0.7548 12.0238  0.0000      0.606074  0.0438   0.1588   0.0804    0.5485   0.0000      0.899343   442.7588      -12.7443       4.95631       8.60399       3.23951      -2.02721       9.76069       11.3622       9.35650       8.19530       5.94825       3.74164
   6  19 3097.2353    3.8057  1.0732 12.3862  0.0000       1.24746  0.0574   0.1361   0.1113    0.5014   0.0000       1.20466   442.5504       5.77723       19.0410      -14.8345      0.202824      0.958708       11.1003       12.8926       11.1446       9.75742       7.05582       4.66771
   6  20 3233.8322    3.7537  1.2444 12.3756  0.0000     -0.536581  0.0667   0.1345   0.1321    0.5871   0.0000       1.07123   441.7370       31.9693       27.4737      -13.9473      -17.4549      -1.15066       10.9239       13.1796       11.4889       10.4456       7.91914       5.29244
   6  21 3371.0128    3.4515  1.8357 12.0240  0.0000      0.682715  0.0905   0.0988   0.1531    0.4212   0.0000      0.513874   424.5919       8.15930       2.70061      -14.3168       17.2910       3.24632       16.6095       16.8973       17.2810       13.3892       10.7246       7.28935
   6  22 3508.5315    2.8721  2.5499 11.7178  0.0038       1.02921  0.1188   0.0752   0.1869    0.3007   0.0000      0.430213   458.3671       22.1823       6.25948      -30.0221      -8.39906      -1.96738       21.3984       22.7871       20.5018       17.7671       14.4157       9.85972
   6  23 3646.0864    2.4246  3.7046 10.7019  0.0000      0.417503  0.1257   0.0498   0.2244    0.3141   0.0000      0.241620   470.7344       16.4711       22.4776       10.7254      -29.8119      -14.7611       21.1330       24.8603       23.7607       18.8795       14.7243       9.32429
   6  24 3784.0538    2.0280  6.2855 10.4166  0.0000      0.452641  0.1752   0.0335   0.3192    0.1633   0.0000      0.121845   466.4823       41.5259       6.01178      -58.0053       10.2599       9.07763       27.9058       32.6915       31.2626       26.5056       18.9394       12.6397
   6  25 3922.3651    1.7388  7.4834 10.1709  0.0011      0.428869  0.1919   0.0267   0.3602    0.1316   0.0000      0.109221   448.2223      -26.8904       14.9824      -33.5316      -9.37352       3.04016       31.0420       36.6791       34.5259       29.0504       20.9331       13.9151
   6  26 4060.0655    1.4326 10.3374 10.1724  0.0000    0.00984903  0.2560   0.0219   0.4935    0.0931   0.0000     0.0887405   475.6390       25.4263       28.3705      0.526674       25.0383       15.7254       41.3536       49.6190       45.3213       38.3446       27.3140       18.7995
   6  28 4337.5767    1.0452 15.0725  9.8693  0.0000    -0.0475611  0.4279   0.0167   0.7455    0.0906   0.0000      0.109620   348.1058       52.8629      -7.97992      -59.5221      -4.19054      -5.88116       57.2991       68.1648       63.8863       53.9401       39.3995       26.4019
   7   8 1627.4703    0.2245  0.1850  9.9675  0.0000       13.6000  0.0221   0.0189   0.0544    0.0578   0.0000       13.7093   441.4007       6.33770       10.8152       3.12492      -3.06382       1.05227       3.92164       4.70698       4.76037       4.23275       2.95274       2.20257
   7   9 1767.7018    0.3150  0.2312  9.8804  0.0000       11.2199  0.0266   0.0216   0.0467    0.0714   0.0000       6.29176   429.0100      -1.56005       14.3461      -3.30809      -1.51178       4.99730       4.88513       6.62538       5.71097       4.78283       4.16521       3.11331
   7  10 1906.8983    0.5156  0.3892 10.0475  0.0000       11.0560  0.0357   0.0278   0.0556    0.0956   0.0000       3.21241   435.8051       8.90453       12.8498      -2.27155      -9.76777     -0.299480       7.50311       8.80793       8.41874       6.18911       5.38352       3.51954
   7  11 2045.8608    0.7230  0.4594  9.7910  0.0000       5.99387  0.0301   0.0339   0.0625    0.1554   0.0000       1.84922   443.4933       2.16112       8.91936      -3.41717       7.18193       1.33189       6.07809       7.55257       6.78221       6.18674       4.42313       3.05092
   7  12 2184.5745    0.9031  0.7088  9.9950  0.0000       4.11978  0.0403   0.0348   0.0825    0.1948   0.0000       1.34513   431.2740       13.5152       15.7365     -0.735702      -4.87101      -6.12562       6.61345       8.05552       8.08517       6.56995       5.21599       3.46554
   7  13 2322.2185    1.1954  0.7314 10.5690  0.0000       3.48147  0.0424   0.0459   0.0892    0.1910   0.0000       1.24037   436.1555      -5.40893      -8.48400      -4.95555      0.381401      0.331868       8.44836       10.2592       9.45864       7.98487       5.79151       3.87471
   7  14 2458.1914    1.5069  0.8597 11.1521  0.0000       3.15204  0.0574   0.0546   0.0881    0.2112   0.0000       1.19448   441.9246      -22.2867       7.98500       14.8608      -6.19248      -1.62807       12.8247       14.9583       14.1336       11.7498       8.55488       5.16695
   7  15 2594.2871    2.0231  1.0361 11.1383  0.0000       2.43366  0.0510   0.0673   0.1063    0.3149   0.0000       1.08240   441.3135      -3.06732       20.8124       4.67825       3.97803       4.79919       8.19409       9.70059       8.43944       7.84527       6.31520       4.49888
   7  16 2731.2088    2.7113  0.8959 11.4378  0.0002       3.26854  0.0468   0.0923   0.0845    0.3828   0.0000      0.930414   438.1115       7.99805      -4.98008       1.04157      -2.10408       1.58892       8.11404       8.78013       8.57960       7.29140       6.04181       4.81768
   7  17 2868.3626    3.3095  0.8552 11.9725  0.0000       2.58894  0.0411   0.1158   0.0879    0.3104   0.0000      0.854009   440.2859       1.52821       3.44740      -14.5379      -4.17153       6.58363       7.06859       8.40602       7.81754       6.42768       5.50011       3.97700
   7  18 3005.5557    3.8905  0.8983 11.8444  0.0000      -1.48457  0.0462   0.1294   0.0803    0.5294   0.0000      0.885186   426.1891       7.80710       22.4178      -5.74172      -8.96181      -7.05191       8.16833       9.18380       8.66911       7.87757       5.90836       4.15289
   7  19 3142.7391    4.0147  0.7890 13.2055  0.0000       1.81056  0.0433   0.1503   0.0841    0.2019   0.0000       1.40475   458.1601       33.6490      -3.20527      -13.9598       2.04900      -4.92519       8.45577       10.1013       9.00896       7.42689       6.17061       4.08700
   7  20 3279.8234    3.6195  1.4534 12.3944  0.0000       1.13925  0.0705   0.1053   0.1207    0.3100   0.0000      0.866214   438.9370       3.62409      -11.0533      -2.91141      -8.17646      -6.05612       11.2417       12.5800       12.3205       9.84688       8.08814       5.87701
   7  21 3417.3961    3.2342  2.0097 11.6004  0.0000      0.470877  0.0832   0.0789   0.1321    0.3410   0.0000      0.472337   418.2974       21.1780       15.3889     -0.675489      -4.35342      0.901575       12.8418       15.2155       14.1216       12.3011       9.40321       6.71092
   7  23 3693.5306    2.2497  4.5574 10.7500  0.0000      0.510868  0.1261   0.0383   0.2396    0.1861   0.0000      0.178533   408.1610     -0.522974      -8.63973       27.8231      -22.6909      -9.97467       18.6201       22.3982       21.9052       19.0763       14.2897       10.2785
   7  24 3832.1225    1.9062  6.3024 10.5065  0.0000      0.440097  0.1602   0.0285   0.2971    0.1219   0.0000      0.122763   432.5997       32.1549       55.5777      -51.0037       14.9863      -12.5149       24.4577       28.7014       26.8961       24.6299       18.0954       13.5131
   7  25 3970.8095    1.6091  8.6349 10.2488  0.0000      0.273696  0.2042   0.0224   0.3764    0.0975   0.0000     0.0945098   444.0796       82.1434      -25.8035       17.9406       23.7391       1.52811       28.6639       35.0642       33.3272       28.7578       22.5246       16.5894
   7  26 4109.0997    1.3861 11.0904 10.1052 -0.0005    -0.0196463  0.2532   0.0187   0.4831    0.0788   0.0000     0.0816205   420.4379      -10.8344      -37.4277       15.6627      -4.78622     -0.265390       34.4806       40.2185       38.3026       34.9349       26.9942       19.6581
   8   8 1665.7383    0.2633  0.2487  9.8583  0.0000       12.5027  0.0247   0.0182   0.0583    0.0607   0.0000       7.93953   429.7152       5.45753       7.02184      -2.02633      -2.15363      0.268470       4.06265       4.69537       4.10730       4.21322       3.56807       2.59171
   8   9 1806.2744    0.3537  0.2601  9.8889  0.0000       14.9697  0.0236   0.0224   0.0539    0.0724   0.0000       5.33209   435.5612      -4.39830       11.5318      0.887838      -3.16025      -2.00051       3.62476       4.72655       3.77550       3.72309       3.24364       2.91678
   8  10 1946.1747    0.4972  0.4581  9.8108  0.0000       12.6957  0.0304   0.0226   0.0610    0.1005   0.0000       2.63407   430.7522      -4.31522       15.3248     -0.724852      -5.10160       3.63342       5.15832       6.34557       6.21176       5.52444       4.42455       3.04569
   8  11 2086.2385    0.7127  0.5543  9.8502  0.0000       11.0355  0.0337   0.0294   0.0661    0.1308   0.0000       2.01367   443.7007      -7.26737       12.7416      -1.56795      -2.83662      0.498479       4.71626       5.55973       5.60863       5.49012       3.95123       3.29107
   8  12 2225.2223    0.9202  0.6177 10.2388  0.0000       5.37701  0.0355   0.0354   0.0676    0.1515   0.0000       1.36202   433.8404      0.538040       18.3405       2.11378      -5.29816      -2.48905       5.80014       6.68616       6.61758       5.62063       4.76197       3.54458
   8  13 2362.9682    1.3737  0.8603 10.3535  0.0000       3.52697  0.0450   0.0474   0.0883    0.2686   0.0000       1.15154   450.7334      -3.52805       1.25148       6.57137       2.35482      -7.26017       7.48870       7.63420       7.13593       7.12449       5.78579       4.44813
   8  14 2499.5379    1.7024  0.8695 10.6036  0.0000       1.52440  0.0436   0.0562   0.0791    0.3140   0.0000      0.985814   442.1215    -0.0471809       7.55528      -1.86225      -2.01006       3.42905       7.03706       7.71865       7.48729       7.10335       5.58613       4.52763
   8  15 2636.1119    2.4429  1.0070 10.1909  0.0000       1.62635  0.0472   0.0721   0.0835    0.7387   0.0000      0.780177   433.6443       1.01552       17.9253       6.34902      -1.84398      -2.22824       7.06926       7.65508       7.99771       7.27647       5.55163       4.23434
   8  16 2773.8168    2.8260  0.9322 11.8175  0.0000       2.45029  0.0465   0.0886   0.0818    0.2774   0.0000      0.926270   440.9115       14.7089       7.89681      -3.15944      -7.55336      -4.70602       6.76372       7.65391       8.22825       7.41844       5.40139       4.25890
   8  17 2911.5751    3.4518  0.8240 12.1380  0.0000       1.38371  0.0401   0.1151   0.0752    0.3004   0.0000      0.891299   434.7274       1.15704       6.23404      -4.55255       2.22787      -7.83773       6.38278       7.36010       6.90724       5.96690       5.39230       4.14700
   8  18 3049.1654    3.9773  1.0248 12.4566  0.0000       2.07098  0.0518   0.1274   0.0889    0.3530   0.0000       1.00092   431.2332       17.4428      -1.80581       1.40549       5.62600      -12.9029       8.11678       8.63286       8.99861       7.97687       6.20910       4.68751
   8  19 3186.7416    3.8960  1.2606 12.1353  0.0000      0.600018  0.0553   0.1108   0.1038    0.4028   0.0000      0.921888   434.1540      -4.83302       20.9051       5.32817       1.21669      -2.07861       7.74165       9.04557       8.86531       7.91295       6.75236       5.07306
   8  20 3324.4079    3.5647  1.6257 12.0948  0.0000      0.287635  0.0747   0.0908   0.1129    0.2810   0.0000      0.607855   443.6737      -16.0838       1.88114      -14.1845      -6.95726      -6.82001       11.3157       13.0848       12.6899       11.0662       8.57426       6.21318
   8  21 3462.4905    3.0470  2.4331 11.4617  0.0000      0.598425  0.0815   0.0641   0.1454    0.2313   0.0000      0.319306   450.1876     -0.525996       22.6563       2.38979      -6.73974       3.91293       11.8579       13.9808       13.4026       11.9350       9.78635       7.13442
   8  22 3601.0331    2.4951  3.9282 10.7128  0.0000      0.636417  0.1097   0.0408   0.1849    0.1804   0.0000      0.188958   409.0386      -30.8108       17.5955      -20.5086       6.65431       4.85888       14.0135       17.2351       17.0544       15.1803       12.0688       8.83993
   8  23 3739.6058    2.1571  5.4498 10.4091  0.0000      0.441287  0.1289   0.0312   0.2394    0.1533   0.0000      0.121820   443.7623       5.72070       10.2667      -8.89827      -11.8493      -5.33267       18.1795       21.4834       20.9212       18.6645       15.1177       11.3462
   8  24 3878.6877    1.7271  6.9475 10.6247  0.0004      0.507205  0.1628   0.0252   0.3115    0.0898   0.0000      0.109092   475.0026       18.4412      -4.33754      -14.3860      -8.40323      -3.16609       21.1525       25.6012       24.7410       22.5616       18.5934       13.9215
   8  25 4017.7337    1.5130 10.0344 10.2203  0.0000      0.166658  0.2122   0.0194   0.4081    0.0767   0.0000     0.0828770   400.4472      -8.15413      -43.0200       1.95735      -2.72940      -18.2288       26.3785       31.7595       30.9907       28.2458       23.2645       17.1547
   9   7 1557.6362    0.2052  0.0935  9.9436  0.0000       9.64109  0.0173   0.0237   0.0370    0.0514   0.0000       23.0536   431.5478       5.66151       4.26199       2.69690      -11.4573       2.63382       3.12664       3.63261       4.23380       3.32137       2.63418       2.27477
   9   8 1702.4553    0.3005  0.2173  9.8791  0.0000       18.6315  0.0235   0.0187   0.0402    0.0621   0.0000       6.75896   440.1098      -3.17758       11.4569      0.759314      -4.21171      -1.80033       3.80032       4.62178       4.13566       3.73281       3.39077       2.67106
   9   9 1843.6884    0.4096  0.2376  9.8887  0.0000       19.0990  0.0267   0.0229   0.0365    0.0709   0.0000       4.51433   437.4007       4.34213       11.0860      -1.01939       6.19226       1.57109       3.49625       3.64359       5.08932       3.61204       3.25369       2.90660
   9  10 1984.2865    0.5897  0.3888  9.8853  0.0000       9.63627  0.0266   0.0281   0.0560    0.0971   0.0000       2.28887   435.4376      -1.14476       7.85280       3.59431      -2.15539      0.387817       4.28396       5.25961       5.44563       4.78965       4.04376       2.86825
   9  11 2125.2539    0.7632  0.4938 10.3310  0.0000       12.7793  0.0282   0.0313   0.0590    0.1042   0.0000       2.09701   442.1834      -3.15727       17.9269      -3.71675      -2.26026      -3.39082       4.24653       4.72571       4.66426       4.57696       3.80598       3.11906
   9  12 2264.6822    1.0735  0.7051 10.2223  0.0000       6.02944  0.0331   0.0378   0.0740    0.1670   0.0000       1.14796   438.6632       5.35783       5.80728     -0.227450      -7.97108       4.25544       4.36503       5.79976       5.69217       5.48004       4.41365       3.34389
   9  13 2402.3606    1.4625  0.8723 10.4920  0.0000       3.75456  0.0415   0.0460   0.0798    0.2536   0.0000      0.941701   438.8568       6.35702       19.7327      0.598687      -5.75283      0.582222       5.46681       6.05449       7.08789       5.94728       4.93364       3.82101
   9  14 2539.7627    1.8386  1.1020 11.1389  0.0000       4.80344  0.0525   0.0538   0.0909    0.2254   0.0000       1.08438   442.3039      -4.06059       11.0980       15.6266     -0.154985       3.51183       6.09991       7.11400       6.74312       6.92303       5.51472       4.56798
   9  15 2677.0591    2.2961  0.8712 11.5390  0.0000       2.00474  0.0411   0.0703   0.0737    0.2356   0.0000      0.909446   434.4409     0.0833283       18.0989      -5.05472      -4.94554      -1.40044       5.62497       6.91951       6.70544       5.82702       5.23455       4.37459
   9  16 2815.2544    2.9797  0.8895 11.8313  0.0000       1.75389  0.0427   0.0906   0.0724    0.2735   0.0000       1.00626   440.7628       15.2050       20.6696      0.472514       1.70628      -1.49964       5.69278       7.08808       6.49926       5.96941       5.43699       4.18070
   9  17 2953.5094    3.7664  0.7830 12.2975  0.0000      0.162099  0.0422   0.1206   0.0702    0.2597   0.0000      0.826263   439.6689       12.5907       10.9021      0.792921       7.32780      0.119978       7.16648       9.98787       9.15112       8.25091       6.44491       4.51565
   9  18 3091.5635    4.1083  1.0322 12.3590  0.0000       2.02641  0.0480   0.1192   0.0806    0.3558   0.0000      0.706453   437.5684      -2.86718       12.4853      -9.88230      0.342237      -5.40573       6.78011       7.82726       7.41255       6.50270       5.75547       4.60718
   9  19 3229.4650    3.9363  1.1127 12.9045  0.0000       1.08328  0.0489   0.1147   0.0982    0.2436   0.0000      0.963681   442.1027      -13.9174       4.26732       11.9598      -2.52752      0.200800       6.48339       7.44279       7.70877       7.03488       5.78227       4.59550
   9  20 3367.8248    3.4573  1.6855 12.4127  0.0000       1.77705  0.0662   0.0807   0.1162    0.1732   0.0000      0.630360   433.5517      -5.15786       7.69319      -12.4887      -6.57566       1.10365       7.70317       9.01707       9.26670       8.69496       6.95820       5.77231
   9  21 3506.2531    2.7735  2.8498 11.6170  0.0000      0.685368  0.0849   0.0531   0.1601    0.1393   0.0000      0.313103   432.7627      -4.37248       18.7964      -10.5296      -4.18233      -8.10247       10.6549       12.3452       11.9866       11.1511       9.62249       7.78292
   9  22 3645.1318    2.3858  3.8473 11.3011 -0.0021      0.422000  0.1034   0.0397   0.1851    0.1110   0.0000      0.196452   425.3838       32.7112       18.3809      -12.9960       22.0793      -7.51549       12.2408       14.6197       14.4908       13.7788       11.2761       9.00791
   9  23 3784.2836    2.0081  5.7340 10.5397  0.0000      0.393390  0.1342   0.0274   0.2274    0.1129   0.0000      0.121464   430.5170      -10.7370       20.9944      -13.2663      -5.14819      -2.63570       15.4433       18.4829       18.2500       17.1685       14.4790       11.4324
   9  24 3923.5578    1.6589  8.2804 10.3653  0.0000      0.171065  0.1763   0.0208   0.3099    0.0807   0.0000     0.0830379   417.1379      -26.7026       12.0630      0.602018      -2.04679       16.3877       19.7855       24.6868       23.9921       22.3952       19.0045       15.1416
   9  25 4063.0975    1.4519 10.4311 10.2365  0.0028     0.0669230  0.2137   0.0178   0.3979    0.0681   0.0000     0.0746229   460.1357       19.4104       47.5557       2.10134       7.42180       10.8044       22.8423       27.9352       28.4614       25.6053       22.2181       17.3422
   9  26 4202.7437    1.2050 12.6922 10.1243  0.0000    -0.0170595  0.2787   0.0151   0.4933    0.0619   0.0000     0.0795940   426.7474      -27.4296       31.7922       6.35484      -2.11781       1.82211       27.8000       34.5112       35.1516       32.0293       26.4858       21.6099
  10   7 1592.9898    0.1849  0.1279  9.9415  0.0000       66.4343  0.0266   0.0202   0.0455    0.0627   0.0000       24.7925   436.0496       3.21754       15.1310       9.13626     -0.731391       2.19799       3.02314       3.03178       3.35584       3.43734       3.43326       2.29912
  10   8 1737.8620    0.3022  0.2728  9.8835  0.0018       18.0376  0.0257   0.0172   0.0498    0.0623   0.0000       6.02894   438.3908      -6.04807       12.0567      -2.92030      -1.31043       3.22190       3.83065       4.50453       4.94966       5.09662       4.18785       3.30988
  10   9 1880.0263    0.4961  0.3079  9.9157  0.0000       11.7000  0.0246   0.0229   0.0381    0.0797   0.0000       2.76858   439.1524       3.59479       7.11715      0.386834      -1.14730       2.17622       3.41877       4.08201       3.91388       3.95450       3.19407       2.82368
  10  10 2021.6108    0.6007  0.5063  9.9389  0.0000       9.44610  0.0311   0.0227   0.0543    0.0999   0.0000       1.84705   436.0272       5.32588       6.96751      0.667048      0.834078      0.864158       3.96264       4.88461       5.19315       4.87418       3.79604       3.41911
  10  11 2163.0346    0.7955  0.6356 10.2959  0.0000       6.08732  0.0343   0.0279   0.0659    0.1253   0.0000       1.49552   435.6860      -6.74354       25.8109       1.06915      -5.35106       2.82782       4.26407       5.05246       5.26847       4.81256       4.22337       3.42847
  10  12 2302.8549    1.1959  0.7280 10.6102  0.0000       3.87218  0.0332   0.0403   0.0726    0.1696   0.0000       1.07855   438.4715     -0.810944       5.57664      -1.20705      -2.54525      0.922958       4.41017       5.15227       5.14007       4.83315       4.02332       3.53973
  10  13 2440.9564    1.4954  1.0436 10.9814  0.0000       4.97130  0.0466   0.0443   0.0882    0.2071   0.0000       1.13722   430.5088       4.76403       1.83061       2.98153      -8.47147       7.86062       5.41490       6.43964       6.54143       6.42949       5.35056       4.48472
  10  14 2578.6274    2.1022  0.9770 11.0927  0.0000      0.817499  0.0411   0.0607   0.0808    0.2688   0.0000      0.888954   419.4093       2.29749       8.71945       2.81207      -5.24408      -3.03660       4.63545       6.09812       6.02188       5.73240       4.54591       3.99629
  10  15 2717.0321    2.6999  0.9229 11.5330  0.0000       1.88964  0.0398   0.0768   0.0707    0.2798   0.0000      0.749655   434.7154      0.751328       9.09013      -3.29406       4.56205      0.442271       4.68718       5.56159       5.83087       5.42996       4.73070       3.70142
  10  16 2855.6928    3.0849  0.9164 11.8690  0.0000       1.57154  0.0387   0.0878   0.0743    0.2444   0.0000      0.807290   440.5133       13.0151       13.9097     -0.702117      -2.65754       5.69078       4.71078       5.94811       5.93373       5.61102       4.79371       3.69327
  10  17 2994.4950    3.9351  0.8602 12.3654  0.0000       1.45627  0.0334   0.1194   0.0752    0.2431   0.0000      0.784519   435.5926      -2.26477       21.8406      -1.57068       4.42550      -11.4182       4.43276       5.52202       5.62203       5.24655       4.47527       3.49751
  10  18 3132.9911    4.1854  0.9868 12.6331  0.0000       1.53737  0.0429   0.1169   0.0792    0.2475   0.0000      0.843429   435.0298       7.00793       14.2120      -5.50280     -0.179795      -3.42114       4.77840       6.44841       6.13259       5.81956       4.72564       4.01678
  10  19 3271.3265    3.6841  1.4851 12.0635 -0.0000       1.59638  0.0548   0.0852   0.0966    0.2609   0.0000      0.575449   431.1523     0.0306405       7.23278       1.09311       4.60431      -10.8570       5.97831       7.24973       7.31071       6.98569       5.82099       5.10912
  10  20 3410.1488    3.4484  1.9281 11.7896  0.0000       1.11694  0.0643   0.0707   0.1143    0.2121   0.0000      0.457753   449.7787      -4.54599       3.80637       10.6501      -12.3219  -0.000925130       6.98808       8.74879       8.64122       7.95952       7.03423       5.78528
  10  21 3549.3127    2.7291  2.7821 11.7924  0.0000      0.928855  0.0802   0.0495   0.1498    0.1181   0.0000      0.291529   440.2576       12.6424       13.3685       11.4341      -8.66194      -11.3928       8.63413       10.5487       11.1522       10.2055       8.69166       7.18021
  10  22 3688.4845    2.2284  4.5062 10.8846  0.0000      0.511079  0.1054   0.0321   0.1918    0.1034   0.0000      0.151891   440.4866       33.5015       23.5080      -15.3394      -13.0390      -8.95549       10.9849       13.0179       13.9520       12.5757       11.1913       8.96484
  10  23 3828.2663    1.8848  5.9506 10.6635  0.0000      0.514061  0.1304   0.0248   0.2397    0.0877   0.0000      0.121328   433.3287       13.6433       11.0255      -2.77725      -5.38794      -2.39335       13.3643       16.7711       16.6363       15.6056       13.8147       10.9693
  10  24 3967.5458    1.5761  8.0604 10.3540  0.0000      0.124584  0.1630   0.0190   0.3028    0.0750   0.0000     0.0890595   417.0760       12.5165       20.6046       19.6794       9.00733      -19.3742       16.5939       20.6687       20.0892       19.5549       16.7277       14.0204
  10  25 4107.5888    1.3665 11.2151 10.2571  0.0000   0.000645066  0.2254   0.0162   0.4088    0.0607   0.0000     0.0728861   436.0954      -6.06551       48.1878       42.3592       24.7758       19.2197       20.8153       26.8834       26.2370       24.9307       21.6775       17.8755
  10  26 4247.3471    1.1203 14.0924 10.1976  0.0000     0.0600175  0.3086   0.0141   0.5412    0.0551   0.0000     0.0839170   455.2584       10.0886       31.7089      -21.2358      -5.12785      -15.0722       26.4674       33.6950       33.7032       31.5810       27.7478       22.2995
  10  27 4386.3876    0.9469 15.4184 10.1442  0.0003     -0.395960  0.3679   0.0129   0.6301    0.0498   0.0000     0.0893291   412.3714      -25.9884       58.8840      -34.2446       2.07716      -16.0234       30.7841       38.4901       39.2827       36.1998       32.4865       25.9157
  11   7 1627.1003    0.2224  0.1924  9.9674  0.0000       19.3236  0.0222   0.0143   0.0378    0.0533   0.0000       11.1011   439.6425      -3.16291       16.2119      -2.61863      -2.89198       1.49673       3.11059       3.88689       3.91908       3.31426       3.87457       2.91394
  11   8 1772.2421    0.3342  0.2353  9.9913  0.0000       22.0105  0.0198   0.0179   0.0363    0.0609   0.0000       5.62994   433.7060     -0.100243       14.6130       2.36004     -0.859390       1.38964       2.56150       2.95684       3.24848       3.06421       3.04922       2.24759
  11   9 1915.4521    0.5064  0.3625  9.8649  0.0000       12.5807  0.0219   0.0224   0.0466    0.0751   0.0000       2.52327   437.4309     -0.589300       7.33208       2.98274       1.34727       1.19191       2.85497       3.22597       3.34800       3.09247       2.92115       2.27150
  11  10 2057.9783    0.7054  0.5430  9.7370  0.0000       4.96354  0.0310   0.0243   0.0513    0.1262   0.0000       1.34088   438.8971      -3.75873       8.44282      -1.16169       1.02541       1.50277       4.05988       4.77052       4.56956       4.78328       4.28044       3.42077
  11  11 2199.8681    0.9467  0.6586 10.3898  0.0000       4.31072  0.0306   0.0318   0.0667    0.1211   0.0000       1.19695   436.7603      -7.29623       18.4943      -3.69024       1.01324       2.64639       4.06756       5.39420       5.23471       4.99633       4.40681       3.49144
  11  12 2340.0713    1.2534  0.8812 10.1812  0.0000       2.90667  0.0379   0.0359   0.0721    0.2582   0.0000      0.895250   435.6160       7.13914       12.3847     -0.960133      -1.47142      -3.17872       4.17492       5.23034       5.25145       5.26763       4.45085       3.78811
  11  13 2478.5939    1.6842  1.0071 10.5440  0.0000       3.49922  0.0425   0.0452   0.0791    0.2983   0.0000      0.903102   438.9000     -0.777335       16.2790      -4.85972      -6.12730      -6.78761       4.48746       5.71348       5.69998       5.39286       4.77781       4.16698
  11  14 2616.9188    2.1806  0.9786 10.9615  0.0000       1.80162  0.0388   0.0583   0.0742    0.3207   0.0000      0.805897   436.7178       2.49869       19.3179      0.739926       3.49781      -6.24786       4.14766       5.00642       5.04588       4.76689       4.39521       3.62918
  11  15 2756.0943    2.7494  0.9847 11.7084  0.0000       1.37497  0.0410   0.0733   0.0753    0.2457   0.0000      0.877629   434.3848     -0.786736       17.7899      -4.12912       1.96268       7.15729       4.81171       5.63622       5.47659       5.19215       4.68879       4.01605
  11  16 2895.3490    3.4629  0.8554 11.9881  0.0000      0.594503  0.0339   0.0975   0.0673    0.2686   0.0000      0.819040   434.3699       4.78713       16.8643     -0.763964       4.65149      -5.61463       4.01695       4.50391       4.72484       4.75077       4.03565       3.44760
  11  17 3034.4752    3.8330  0.7842 12.6781  0.0000      0.137160  0.0336   0.1137   0.0647    0.1844   0.0000      0.789841   438.9719      -2.90311       5.42811      -1.51854       3.50102       3.97686       3.74949       4.23330       4.51615       4.17197       3.88064       3.19570
  11  18 3173.4815    4.0460  1.0374 12.4436  0.0000       1.07684  0.0435   0.1041   0.0751    0.2880   0.0000      0.711999   433.3789      0.989618       7.78159      -6.93968      0.899286      -2.86414       4.65339       5.63836       5.34081       5.16328       4.73443       4.13525
  11  19 3312.3196    3.7074  1.6401 12.2417  0.0009      0.575296  0.0575   0.0805   0.1037    0.2008   0.0000      0.549160   435.7527       5.36504       5.72871       14.1581      0.725015      -3.99358       5.80881       7.20015       7.15388       6.81840       5.94037       5.05850
  11  20 3451.6580    3.0782  2.3290 11.8782  0.0000      0.808915  0.0678   0.0556   0.1262    0.1284   0.0000      0.317820   447.7047      -4.29082     -0.427922      -7.48983       3.40005     -0.985452       6.74689       8.42363       8.79375       8.50463       7.15042       5.96323
  11  21 3591.2207    2.5879  3.1911 11.3584  0.0000      0.682540  0.0822   0.0424   0.1489    0.1186   0.0000      0.218081   434.9989       14.8778       3.14555      -2.69685      -14.2385      -11.0185       7.97816       9.93786       10.0724       9.75777       8.42298       7.26351
  11  22 3730.9017    2.1405  4.6755 11.1190  0.0000      0.602510  0.1061   0.0303   0.1971    0.0851   0.0000      0.147591   423.7579       26.6603       3.41270       19.5959       1.13865      -15.3463       10.4417       12.8100       13.0833       12.5527       10.9505       9.38782
  11  23 3871.2314    1.8175  6.8210 10.4433  0.0000      0.484339  0.1359   0.0220   0.2436    0.0845   0.0000     0.0998502   431.8569     -0.826062       12.6099      -15.3030     -0.192690      -13.1462       12.7644       15.6401       15.5214       15.2160       13.8891       11.3069
  11  24 4010.6697    1.4657  8.9727 10.3887  0.0000     0.0456408  0.1766   0.0174   0.3214    0.0665   0.0000     0.0852103   437.3806       15.5352       1.89895      -12.9949       11.6947       25.6492       16.1912       20.1875       20.4480       20.0462       17.8348       14.5093
  11  25 4150.7780    1.3012 12.0358 10.1973 -0.0006    -0.0146438  0.2280   0.0147   0.4217    0.0571   0.0000     0.0695558   438.5486       11.9733      -3.53837       18.0561       30.5969       2.39898       19.4062       24.2485       24.6475       23.8803       21.1046       17.7461
  11  26 4291.7417    1.0822 14.4975 10.2180  0.0000   -0.00919124  0.3041   0.0133   0.5552    0.0508   0.0000     0.0810578   439.3107      -36.6758       55.3843      -58.5839      -6.50960      -8.55063       24.0368       30.3722       31.0851       29.2382       26.6729       22.2219
  11  27 4430.9617    0.8541 16.8213 10.1718 -0.0031     -0.380130  0.4214   0.0109   0.6948    0.0427   0.0000     0.0979987   423.9965       1.72480       62.9515       7.53507      -47.3611      -12.4836       30.8571       38.5270       40.4187       37.6646       33.4273       28.4176
  12   8 1805.8532    0.3609  0.2882  9.8848  0.0000       18.9587  0.0221   0.0172   0.0432    0.0644   0.0000       4.11699   435.7014     -0.437570       8.33217     -0.961435       1.86603      0.670883       2.75959       3.35417       2.68380       2.75091       2.71875       3.01278
  12   9 1950.0645    0.5334  0.4208  9.9254  0.0000       11.3844  0.0235   0.0211   0.0529    0.0770   0.0000       2.33012   435.4050      -1.09787       13.6915       3.84335       3.15225      -2.22278       2.56809       3.37827       3.36415       3.42294       3.18404       2.71529
  12  10 2093.7147    0.7073  0.5823 10.0405  0.0000       7.39928  0.0276   0.0235   0.0570    0.1065   0.0000       1.35354   438.7594     -0.506441       12.1192     0.0973381      -1.17432      -4.96166       3.04559       3.73083       3.77152       3.83752       3.50314       2.85084
  12  11 2235.8550    0.9788  0.8222 10.3041  0.0000       3.33631  0.0498   0.0283   0.0728    0.1419   0.0000       1.09565   441.4309       7.54425       9.38420       1.10526     -0.502474       4.11796       7.05009       8.36462       9.18615       9.27042       8.14588       6.07707
  12  12 2376.4363    1.3899  0.9189 10.6506  0.0000       4.88891  0.0359   0.0378   0.0743    0.1841   0.0000      0.937416   440.7253       1.14393       7.91610       2.78817       5.38685      -1.73164       3.49404       4.07785       4.30281       4.56822       3.82150       3.28577
  12  13 2515.4791    1.8908  0.8710 11.0188  0.0000       2.30019  0.0363   0.0519   0.0645    0.2475   0.0000      0.814755   437.4896     -0.971261       14.3310      -2.78000     -0.566146       1.50305       3.63353       4.34480       4.56824       4.37116       3.93562       3.37097
  12  14 2654.6678    2.3832  0.9406 11.4727  0.0000       1.76366  0.0395   0.0633   0.0693    0.2673   0.0000      0.790039   436.3862       2.59333       18.2607       3.06740      -3.31841      -4.29023       4.16933       5.31447       5.09436       5.08688       4.41834       3.97819
  12  15 2794.5069    3.0849  0.9131 11.5169  0.0000       2.83424  0.0338   0.0832   0.0701    0.3406   0.0000      0.783825   446.6498     -0.176009       14.4650       2.49435      -2.54501      -5.88050       3.62205       3.93929       4.17048       4.07877       3.74204       3.16057
  12  16 2934.3333    3.6119  0.9163 12.1094  0.0000       1.03850  0.0371   0.0928   0.0660    0.2772   0.0000      0.808746   430.8937       4.34862       11.3287     -0.742550      -3.61129       4.18137       3.75718       4.76395       4.72480       4.51690       3.88277       3.69810
  12  17 3073.8014    4.0153  0.9841 12.3176  0.0001      0.578557  0.0367   0.1032   0.0714    0.2838   0.0000      0.770766   440.1639       6.50746       10.0486       5.45968     -0.868542       3.84168       3.82413       4.58061       5.11314       4.82985       4.48167       3.59823
  12  18 3213.2049    4.0671  1.2078 12.4785  0.0008      0.302316  0.0472   0.0974   0.0827    0.2851   0.0000      0.700053   438.4938       14.0316       16.2297       2.19334       5.17975      -6.10213       4.50460       5.41915       5.44816       5.65918       5.06954       4.12940
  12  19 3352.7855    3.5261  1.5457 12.4853 -0.0016       2.16045  0.0540   0.0753   0.0966    0.1670   0.0000      0.536552   442.8463       8.54700       13.6611      -17.2803      0.845397     0.0395738       4.69718       5.78706       6.07071       5.62652       5.22172       4.54606
  12  20 3492.5497    2.9833  2.5057 11.4873  0.0000       1.23833  0.0659   0.0497   0.1224    0.1379   0.0000      0.300654   446.7966       5.98185      -1.99992      0.810697       7.00698      -9.14514       6.06067       7.30633       7.75430       7.85301       6.86200       5.85074
  12  21 3632.6050    2.4176  3.8656 11.1825  0.0000      0.607929  0.0847   0.0334   0.1635    0.0866   0.0000      0.164692   431.9151       5.41979      0.718771      -16.3591      -1.90322      -3.17655       7.85227       9.86874       10.2729       9.91950       8.58209       7.35738
  12  22 3772.7799    1.9782  5.4093 10.8875  0.0000      0.661657  0.1126   0.0254   0.2034    0.0756   0.0000      0.120277   443.3126      -12.3198       5.81438      -4.25732      -9.61593       10.5579       10.2519       12.7628       13.0634       12.7474       11.5178       9.73250
  12  23 3913.3385    1.6927  7.7521 10.5061  0.0000      0.417950  0.1461   0.0192   0.2679    0.0688   0.0000     0.0901468   427.1340       5.77471      -4.46720       15.9302       14.0346      0.458935       12.1640       15.3454       15.5550       14.8778       13.7366       11.7942
  12  25 4194.2599    1.1865 11.9900 10.2388 -0.0008    0.00637670  0.2314   0.0138   0.4181    0.0543   0.0000     0.0785682   453.7812      -14.7273       15.2344      0.268149      -4.54256      -11.8328       17.5848       22.4856       23.4537       22.2666       20.1634       17.2037
  12  27 4476.1102    0.8291 17.8466 10.2187 -0.0017    -0.0515701  0.4596   0.0100   0.7255    0.0389   0.0000     0.0996666   419.3130      -11.3059       67.3944       8.93995      -25.0365       23.7750       28.7621       36.3977       37.7320       37.1778       33.5051       28.5444
  13   4 1215.3119    0.0953  0.0562 10.1311 -0.0030       4.91281  0.0315   0.0169   0.0270    0.0340   0.0000       162.186   433.0635       2.03304       21.1639       10.2370       4.09017      0.580530       3.57667       2.89795       5.97568       4.87364       5.35211       5.81890
  13   7 1692.4189    0.2280  0.2785  9.9888  0.0000       24.0272  0.0242   0.0128   0.0491    0.0483   0.0000       8.23365   435.0431      0.549899       15.1185     -0.304041       1.68214     -0.953540       2.49326       3.33231       3.28026       3.14681       3.05160       2.51267
  13   8 1838.7080    0.4444  0.2750  9.9715  0.0000       16.5344  0.0168   0.0206   0.0378    0.0596   0.0000       3.24843   437.2293       1.39406       13.5644      -1.80210      0.116556      -1.49998       1.95143       2.17623       2.37223       2.19219       2.05094       2.23673
  13   9 1983.9222    0.5469  0.6070  9.7987  0.0000       10.0411  0.0293   0.0181   0.0613    0.0908   0.0000       1.74293   434.4678      -4.78111       13.4565       3.53067      -5.04041      0.174206       2.86787       3.69047       3.86984       3.61419       3.26425       2.97547
  13  10 2128.5633    0.7817  0.6498  9.9224  0.0000       6.19157  0.0274   0.0236   0.0582    0.1191   0.0000       1.21018   435.2452      -2.51912       17.1459       1.88607      -3.96373     -0.803662       2.70313       3.44851       3.34738       3.40784       3.26090       2.71890
  13  11 2271.2361    1.0859  0.8634  9.9978  0.0000       5.26893  0.0345   0.0286   0.0635    0.1714   0.0000      0.902446   435.3421      -1.28190       12.3302       2.46038      -6.63764      -6.12989       3.01266       3.91380       4.13793       3.97366       3.93238       3.00904
  13  12 2411.8355    1.5571  0.8675 10.4294  0.0000       2.30516  0.0327   0.0402   0.0629    0.2220   0.0000      0.793530   438.5364       4.21928       7.66286      -1.63341      -2.57360       1.85969       2.98507       3.87197       4.13967       4.07795       3.59987       2.99242
  13  13 2551.6804    1.9640  0.9521 11.5169  0.0000       1.40381  0.0374   0.0519   0.0762    0.1905   0.0000      0.826934   428.8343       11.3645       3.18253       6.14268      -5.58790      -1.08339       3.68987       4.81009       4.82567       4.97291       4.49942       3.77813
  13  14 2691.7220    2.5498  1.0313 10.7086  0.0000       2.40260  0.0381   0.0624   0.0717    0.5375   0.0000      0.707446   440.0838      -11.1814       14.2957      -5.25412      -7.77382      -3.23561       3.48330       4.08542       4.48863       4.38270       4.01164       3.41341
  13  15 2832.2190    3.1166  0.8330 12.1265  0.0000       2.34460  0.0310   0.0844   0.0633    0.2346   0.0000      0.751035   441.5000     -0.400519       9.82680       2.82010      -6.87916      -6.35036       2.97185       3.74399       3.91168       3.86807       3.31748       3.03620
  13  16 2972.5945    3.6898  0.8222 12.7974  0.0000       2.72589  0.0328   0.0992   0.0637    0.1764   0.0000      0.892118   443.0414      -1.57918       14.4145      -6.34263      0.833598     -0.894499       2.84701       3.85221       3.69815       3.78055       3.34130       3.08014
  13  17 3112.5528    4.1495  0.9759 12.6882  0.0000       1.33542  0.0377   0.1054   0.0674    0.2477   0.0000      0.772844   444.4141      -3.70432       20.9557     0.0714172      -1.05068      -3.82714       3.87399       4.90151       5.13336       4.78323       4.41017       3.76180
  13  18 3252.3079    3.8724  1.0762 12.8738  0.0000      0.811510  0.0401   0.0965   0.0735    0.2064   0.0000      0.756110   434.1911       2.84779       14.4991      -2.51231       4.04249       2.15933       3.57618       4.67962       4.68041       4.75874       4.09945       3.59751
  13  19 3392.3585    3.2943  1.9676 12.0513  0.0000      0.824131  0.0560   0.0614   0.1072    0.1463   0.0000      0.374765   439.1429       15.8946       8.59756      -2.71933       1.86039       2.06630       4.83521       5.95441       6.03739       6.14501       5.48266       4.93764
  13  20 3532.6427    2.7385  2.9290 11.2472  0.0000      0.598407  0.0708   0.0410   0.1256    0.1223   0.0000      0.222665   435.4725       11.8316       12.8804      -5.39673      -7.06259      -4.67818       5.99120       7.49232       7.85346       7.58456       7.03871       6.15212
  13  21 3672.9620    2.2934  4.1695 11.0209  0.0000      0.383003  0.0862   0.0302   0.1612    0.0899   0.0000      0.136144   440.9879       6.30578      -6.37375      -10.0535      -4.66519      -2.31800       7.43195       9.53167       9.80439       9.82345       8.64376       7.53916
  13  22 3813.8523    1.9223  6.0808 10.7665  0.0000      0.544183  0.1157   0.0226   0.2072    0.0704   0.0000     0.0952885   446.5559       17.9052       14.5633      -3.45735       30.3702       5.06574       9.51368       12.1527       12.5635       12.7683       11.3834       9.73377
  13  23 3954.6194    1.6208  8.2066 10.4119  0.0000      0.379684  0.1456   0.0177   0.2636    0.0685   0.0000     0.0794749   454.9920       16.8625     -0.438198      -6.15266       2.95424       2.05708       11.3297       14.2280       14.9477       14.6220       13.5463       11.8140
  13  24 4095.6232    1.3722 11.1125 10.2748  0.0000      0.176745  0.1913   0.0144   0.3624    0.0576   0.0000     0.0709883   407.4738       5.74775       20.1114      -10.5754      0.300879       1.18691       14.1803       17.8262       18.7038       18.6743       16.5943       14.6243
  13  25 4236.2367    1.1456 13.6457 10.2141  0.0015    -0.0501953  0.2602   0.0125   0.4687    0.0511   0.0000     0.0759907   432.4531       49.8081       31.7310      -23.2950       7.09977      -18.0981       17.4569       22.5378       23.3483       23.2285       20.8350       18.3443
  14   6 1571.5857    0.2152  0.1352  9.9332  0.0000       28.3126  0.0203   0.0144   0.0251    0.0409   0.0000       13.7363   435.9565       2.38988       11.6564     -0.493195     -0.892504      0.888697       1.62329       2.73682       2.34453       2.22874       2.17841       1.81115
  14   7 1723.5975    0.3192  0.1576  9.9271  0.0000       19.1781  0.0174   0.0185   0.0252    0.0473   0.0000       6.14479   438.0632      -3.22539       10.4328       2.17357     -0.634643      0.855943       2.00101       2.06671       2.54173       2.19694       1.98797       1.65558
  14   8 1870.8393    0.4444  0.3645  9.8936  0.0000       8.89364  0.0217   0.0171   0.0415    0.0662   0.0000       2.44070   433.0257     -0.795996       14.2825      -3.06788       2.13434     -0.540369       2.46614       2.81332       2.99195       2.86344       2.53433       2.65966
  14   9 2017.0975    0.6361  0.4622  9.8174  0.0000       8.63054  0.0229   0.0208   0.0444    0.1004   0.0000       1.51157   436.9406       3.61111       10.8320      0.943910      -2.44275     0.0884292       2.17682       2.50437       2.87019       2.83067       2.51536       2.20443
  14  10 2162.5976    0.9060  0.6584  9.9503  0.0000       6.87249  0.0264   0.0260   0.0564    0.1247   0.0000       1.11091   438.2067      0.531215       13.1770     -0.299324       1.92881       4.59588       2.38633       2.83977       3.06692       3.20662       2.84427       2.39381
  14  11 2305.7316    1.1696  0.9416 10.3933  0.0000       2.58182  0.0374   0.0290   0.0708    0.1635   0.0000      0.880261   432.6347     -0.710832       14.3928      -3.51832       3.73946       7.77482       3.63055       4.22309       4.45751       4.49122       4.19797       3.65751
  14  12 2446.7597    1.6220  0.8939 10.9431  0.0000       3.11853  0.0324   0.0406   0.0672    0.1607   0.0000      0.809915   443.0833      0.172852       13.2495      0.644386      -1.61703      -1.15705       2.80714       3.32667       3.59555       3.62809       3.32936       2.90363
  14  13 2587.3054    2.1141  1.0589 10.8773  0.0000       1.56915  0.0388   0.0488   0.0675    0.2736   0.0000      0.687771   434.1680      0.978912       20.0360       1.52584      -4.74594       1.39040       3.43603       4.19515       4.35869       4.37983       4.01026       3.47844
  14  14 2728.2275    2.6460  0.8220 12.0883  0.0000       2.92001  0.0315   0.0703   0.0625    0.1651   0.0000      0.838454   441.7627       1.86647       11.5612      -4.84804       1.88502      -1.85876       2.66202       3.46574       3.63720       3.49924       3.40227       2.94076
  14  15 2869.2056    3.3146  0.8764 12.0583  0.0000       1.35704  0.0348   0.0833   0.0599    0.2840   0.0000      0.730075   437.8560       6.67419       11.9297       2.69941       6.49011      0.491891       2.87351       3.67050       3.83342       3.80195       3.45802       3.03005
  14  16 3010.1836    3.8106  0.9577 12.6229  0.0000       1.91310  0.0363   0.0950   0.0671    0.2397   0.0000      0.725697   440.6998       5.88471       19.1619       6.37262       1.15201      -1.86984       3.17624       3.90209       4.12986       4.09346       3.81522       3.59977
  14  17 3150.5582    4.0505  1.1061 12.7128  0.0000       1.72551  0.0421   0.0959   0.0728    0.2690   0.0000      0.785695   435.4862       7.09390       11.9607      -1.91244      -2.24013      -2.04449       3.35444       4.26081       4.60937       4.62986       4.40657       3.62627
  14  18 3290.9162    3.7089  1.4876 12.6254  0.0025       1.22227  0.0515   0.0787   0.0871    0.1829   0.0000      0.603140   441.2092      0.100293       10.7858     -0.834741      -1.10060       2.61679       3.92741       5.02862       4.86427       5.34385       4.73396       4.23410
  14  19 3431.4829    3.1168  2.1252 12.2704  0.0014       1.07836  0.0619   0.0559   0.1066    0.1098   0.0000      0.391779   442.4443      -6.64480       19.7811       4.06989      -4.35600      0.308048       4.86165       6.29853       6.59028       6.64387       5.95841       5.37528
  14  20 3572.0907    2.7431  3.3529 11.1721  0.0000      0.299776  0.0736   0.0375   0.1318    0.1105   0.0000      0.193747   444.8070       5.04132       5.60944      -4.05518      -7.49601       8.75974       5.96794       7.40312       7.73198       7.78295       7.28769       6.41810
  14  21 3713.0138    2.2235  4.8524 10.8600  0.0000      0.145133  0.0936   0.0264   0.1721    0.0814   0.0000      0.112186   447.1514       5.51789       2.37781       7.83418      -2.19414      -8.53015       7.15587       9.15860       9.44424       9.62170       8.83203       7.91554
  14  22 3854.4210    1.8071  6.3924 10.7990  0.0000      0.425853  0.1178   0.0206   0.2203    0.0619   0.0000     0.0930720   442.1009      -2.43408       22.7531       6.93709      -12.8306      -9.36785       8.95247       11.3050       11.8340       11.9279       10.9387       9.89149
  14  23 3995.4483    1.5309  9.1145 10.4637  0.0000      0.307921  0.1598   0.0165   0.2912    0.0594   0.0000     0.0745823   425.9263      0.955668       7.73378       1.29770      -7.37098      -18.5107       11.4950       14.7924       15.5689       15.4821       14.4855       12.8183
  14  24 4137.0546    1.2572 11.4341 10.3602  0.0000      0.222016  0.2072   0.0137   0.3787    0.0509   0.0000     0.0776074   429.8177      -1.50157       29.1228       22.2715      -25.5674      -11.7815       13.9594       18.1748       18.9123       18.7195       17.4942       15.3961
  14  25 4277.9806    1.0887 14.5430 10.2346 -0.0004    -0.0596365  0.2862   0.0113   0.4852    0.0452   0.0000     0.0788018   472.8899       17.6659       27.3285       8.50041      -12.0681       18.3787       17.1789       22.3392       23.2283       23.5576       21.3368       19.1136
  14  26 4419.8189    0.8652 16.3947 10.1959  0.0006    -0.0717337  0.3807   0.0097   0.5982    0.0389   0.0000     0.0940413   429.9634       25.2514       48.5940       41.1569       16.7853      -25.1789       21.3732       27.4711       28.4389       29.1775       26.5106       23.4936
  15   5 1440.0385    0.1239  0.1047 10.0082  0.0000       25.9158  0.0194   0.0117   0.0343    0.0364   0.0000       42.3213   440.5691      0.446182       13.1973      -3.66376      -4.71269      -1.52372       1.77256       2.09289       2.07802       2.31976       2.26124       1.82323
  15   7 1753.7845    0.3305  0.2592 10.0257  0.0000       9.04496  0.0194   0.0149   0.0341    0.0486   0.0000       4.36751   438.5824      -3.03848       13.7811       2.86900      -2.63967       1.58266       1.72302       2.26042       2.44403       2.37650       2.31350       1.87241
  15   8 1902.3796    0.4659  0.3716  9.9478  0.0000       12.2043  0.0229   0.0172   0.0410    0.0623   0.0000       2.48745   436.3198     -0.443739       12.9617      0.420828     -0.103124      -1.83744       1.75875       2.64347       2.45379       2.50590       2.40298       2.01514
  15   9 2049.7066    0.6733  0.6289  9.8940  0.0000       10.7031  0.0278   0.0195   0.0531    0.0964   0.0000       1.41630   436.4626     -0.181068       16.6062       4.21106       9.09911       4.20910       2.26941       3.24526       3.03617       3.35366       2.92574       2.78431
  15  10 2195.9055    0.9130  0.7737 10.0758  0.0000       5.76245  0.0298   0.0235   0.0592    0.1286   0.0000       1.00927   441.3897       1.08578       14.5467       7.93077      -3.90487     -0.530688       2.47005       3.15126       3.13315       3.14261       2.81595       2.72634
  15  11 2339.6122    1.2959  0.8200 10.6982  0.0000       4.41432  0.0320   0.0326   0.0595    0.1405   0.0000      0.842924   435.3452      -2.35958       15.3011       4.73221      -4.71278      -5.61634       2.39911       3.50184       3.44032       3.76517       3.26369       2.92648
  15  12 2481.1309    1.7159  1.0704 10.4475  0.0000       3.59432  0.0366   0.0378   0.0674    0.2461   0.0000      0.714131   437.1331      -5.28542       18.4935      0.333255      -4.23023       1.50285       2.87973       3.37759       3.65234       3.68290       3.45000       3.01620
  15  13 2622.3510    2.1858  0.9254 11.5284  0.0000       1.36570  0.0329   0.0518   0.0626    0.1684   0.0000      0.751042   440.0325      -6.34350       7.19774      -1.13089       1.81427      -2.16300       2.80203       3.47022       3.58827       3.64769       3.41441       3.12014
  15  14 2764.1783    2.8484  0.8541 11.6675  0.0000       2.51471  0.0308   0.0685   0.0556    0.2296   0.0000      0.698248   437.4705      -2.22963       16.0414       2.65612      -4.11133      -5.24605       2.52606       3.15160       3.24814       3.24931       3.09289       2.81342
  15  15 2905.7460    3.6083  0.8897 12.2952  0.0000      0.757316  0.0313   0.0895   0.0615    0.2531   0.0000      0.711923   438.5510     -0.292139       6.38447      -1.14052      -1.61267      -1.05713       2.51032       3.17454       3.20427       3.27306       3.06721       2.77409
  15  16 3047.1145    4.0615  0.9116 12.4146 -0.0001       1.98468  0.0326   0.0957   0.0622    0.3076   0.0000      0.635249   439.5710      -3.26790       14.9677      -2.26434      -3.27582      -5.13919       2.54851       3.32012       3.26572       3.27433       3.46606       2.96839
  15  17 3188.0794    3.9835  1.2533 12.3660  0.0000       2.37712  0.0467   0.0886   0.0735    0.3462   0.0000      0.711588   436.8564       3.65886       6.04092      -9.49537       2.45554      -7.68632       3.20612       4.42269       4.28984       4.34723       4.00396       3.62795
  15  18 3328.8094    3.5153  1.4771 12.8188  0.0000      0.724801  0.0511   0.0739   0.0898    0.1692   0.0000      0.692308   433.7140      -1.36045       8.94835      -8.91670      -2.46749      -3.82068       3.73111       4.85136       4.97582       4.95492       4.94017       4.18530
  15  19 3469.8936    3.0410  2.3427 11.9518  0.0000      0.579446  0.0613   0.0499   0.1088    0.1267   0.0000      0.303634   440.5736      -1.46890       14.8097       7.34221      -1.20270      0.338548       4.37400       5.60386       5.61164       5.87547       5.61154       4.93595
  15  20 3611.2009    2.4569  3.4915 11.5455  0.0000      0.476021  0.0787   0.0340   0.1398    0.0899   0.0000      0.179978   445.8133       10.4201       13.6954       1.96503       9.58991      -4.87702       5.63427       7.23421       7.41821       7.58352       7.08124       6.50568
  15  21 3752.7532    2.1000  5.4081 10.7928  0.0000      0.395812  0.0983   0.0230   0.1837    0.0773   0.0000      0.101228   426.9586      -15.0350       48.1693       8.35119      -13.4592       6.37960       7.03107       8.76722       9.12774       9.57360       8.68753       7.84820
  15  22 3894.6976    1.7177  7.2732 10.6304  0.0000      0.554793  0.1245   0.0181   0.2326    0.0610   0.0000     0.0811857   436.5889      -1.08501       18.4591       19.7688       2.99622       2.33826       8.66237       11.0956       11.6883       11.8616       11.2407       9.88456
  15  23 4035.8511    1.4587  9.8054 10.4069  0.0000      0.347941  0.1653   0.0149   0.3046    0.0569   0.0000     0.0741358   437.5981       26.4103       17.6202      -7.32201       8.28607      -43.8593       10.9145       13.9249       14.5280       14.9413       13.8771       12.5467
  15  24 4177.5963    1.2297 12.7411 10.3898 -0.0002      0.174447  0.2239   0.0128   0.4005    0.0470   0.0000     0.0750414   407.2076      -32.3856       12.6214       1.88360      -13.2332       13.5233       13.6355       16.9559       18.3090       18.0819       17.1506       15.1963
  15  26 4461.6509    0.8395 18.3766 10.2436 -0.0005     0.0700129  0.4359   0.0086   0.6452    0.0344   0.0000     0.0874811   424.0016      -18.0489       33.7782      0.862542       22.0372       6.84409       21.3632       28.0729       29.4654       30.2808       27.6366       24.7093
  16   4 1293.8046    0.0846  0.0389 10.0937  0.0000       16.6932  0.0268   0.0161   0.0183    0.0307   0.0000       179.439   427.6579       4.36244       6.98587       9.68177      -15.0741       2.59929       2.53014       3.43226       4.05383       4.17819       3.03059       2.25448
  16   5 1467.2613    0.1572  0.1220 10.0358  0.0000       36.4066  0.0171   0.0124   0.0317    0.0363   0.0000       25.6726   431.4349      -7.91491       6.65098      -5.47919      -7.60278      -2.48266       1.70672       2.23056       2.37674       2.18104       1.74935       1.62467
  16   6 1629.5335    0.2150  0.1670 10.0042  0.0000       14.7290  0.0181   0.0127   0.0348    0.0378   0.0000       11.9559   435.8728      -1.92597       15.2523      0.918251      -1.81344      -2.17955       1.56579       2.67164       1.80829       1.84841       2.56860       2.07727
  16   7 1783.2834    0.4025  0.2481  9.9009  0.0000       14.9398  0.0154   0.0178   0.0316    0.0506   0.0000       3.21167   436.3354    -0.0462802       15.0716      -2.54937      -1.27973     -0.900286       1.34948       1.77560       1.84015       2.05676       1.77823       1.59140
  16   8 1933.2351    0.5018  0.4179  9.9763  0.0000       12.5317  0.0208   0.0171   0.0417    0.0624   0.0000       2.22928   439.1445      -5.07341       15.7790      -2.92329      -4.38417       1.20561       1.80938       2.22058       2.35799       2.29364       2.29635       2.12941
  16   9 2081.6792    0.7480  0.5782  9.9948  0.0000       7.64307  0.0243   0.0213   0.0477    0.0955   0.0000       1.31230   436.7598      0.776319       14.8471       2.40555      -4.86524      -1.54666       2.01721       2.54109       2.73596       2.73752       2.57282       2.26645
  16  10 2228.5141    0.9674  0.8354 10.2730  0.0000       5.77123  0.0316   0.0243   0.0617    0.1334   0.0000      0.963645   433.6565       9.72506       18.9348       2.26274      -5.05726      -6.48752       2.51253       3.18607       3.32647       3.30521       3.09057       2.76175
  16  11 2372.6533    1.3906  0.8099 10.7993  0.0000       2.67073  0.0300   0.0335   0.0554    0.1314   0.0000      0.845046   439.8282       3.29466       11.1202       1.35668     -0.797799      -2.98740       2.31927       3.01173       3.16931       2.96863       2.98622       2.72625
  16  12 2514.8447    1.8171  0.9662 11.0188  0.0000       1.97393  0.0330   0.0410   0.0653    0.1800   0.0000      0.707439   439.7467       4.68076       14.0991       2.34556     -0.313883      -3.23983       2.47741       3.25851       3.19596       3.39512       3.16597       2.99038
  16  13 2656.9957    2.3824  0.9493 11.4853  0.0000       2.92830  0.0337   0.0533   0.0589    0.1888   0.0000      0.721583   434.2604      -7.04719       8.37294      -2.65039      -5.34556       2.50745       2.58953       3.26390       3.43643       3.37832       3.17250       2.79474
  16  14 2799.4864    2.9439  0.9511 12.0873  0.0000       1.50061  0.0327   0.0674   0.0615    0.1785   0.0000      0.730003   435.0582     -0.696760       6.42560       2.67382     -0.752913      -6.96765       2.52991       3.06470       3.09763       3.24531       3.05480       2.76258
  16  15 2941.7752    3.7446  0.8971 12.2236  0.0000       1.47943  0.0300   0.0880   0.0587    0.2364   0.0000      0.594452   437.6124      -1.22823       16.3055       4.02443     -0.878844      -2.55989       2.41017       2.67462       2.79444       3.02345       2.81136       2.59366
  16  16 3083.5376    3.9895  0.8794 13.2962  0.0000       3.11993  0.0352   0.0987   0.0582    0.1515   0.0000      0.976969   441.7376     -0.495102       18.2476      -6.40974       1.30932      -3.48505       2.80217       3.50860       3.55234       3.80499       3.46846       3.32798
  16  17 3224.8748    3.9309  1.2560 12.8066  0.0000    0.00833803  0.0430   0.0865   0.0787    0.2351   0.0000      0.796926   440.4413     -0.642171       3.16832      -3.18430       6.07339      -1.83452       3.06022       3.97020       4.24391       4.28714       3.73917       3.59563
  16  18 3366.3605    3.4399  1.8238 12.3057  0.0000      0.564032  0.0508   0.0637   0.0966    0.1818   0.0000      0.398874   436.0332      -9.92380       10.6994       2.75900     -0.787945      -4.83476       3.61690       4.39602       4.76598       4.81968       4.44293       4.16968
  16  19 3507.8653    2.9111  2.6159 11.6272  0.0000     0.0260202  0.0646   0.0436   0.1116    0.1438   0.0000      0.242363   441.9059      0.193307       16.1677      -13.1839       3.51131     -0.974008       4.40533       5.94786       6.19230       6.39083       6.09803       5.32120
  16  20 3649.8036    2.3860  4.3202 10.9850  0.0004      0.507015  0.0853   0.0279   0.1504    0.0934   0.0000      0.116751   437.8838       3.34684      -5.60166      -5.98424      0.743516      -8.48480       5.52998       7.25495       7.53087       7.67894       7.24597       6.69944
  16  21 3791.8556    1.9719  5.7461 10.7916  0.0000      0.585925  0.1030   0.0213   0.1856    0.0704   0.0000     0.0953840   442.3372      -6.01803      -1.10916       10.4899      -5.36480      -15.8896       6.86718       8.57804       9.15363       9.49936       8.81056       7.96893
  16  22 3933.6703    1.6640  7.6245 10.6190  0.0000      0.450956  0.1263   0.0171   0.2383    0.0573   0.0000     0.0783788   434.7242      -8.42254      -14.7286       11.4131       13.8083       3.18461       8.39427       10.5309       11.4216       11.2682       10.7106       9.70265
  16  23 4076.0714    1.3905 10.4986 10.4249 -0.0002      0.396789  0.1746   0.0138   0.3179    0.0509   0.0000     0.0729645   454.4649      -8.88859      -2.01604       17.4345       5.86768      -8.82508       10.3863       13.4808       14.2937       14.6122       13.6906       12.2501
  16  25 4360.1713    0.9337 15.0859 10.3285 -0.0022      0.153041  0.3159   0.0099   0.5308    0.0391   0.0000     0.0866169   417.1064       5.92443       46.7417      -3.95141       34.9225      -17.2296       16.0513       21.2664       22.3302       22.5951       21.7203       19.3005
  17   5 1493.4782    0.1796  0.1295 10.0640  0.0000       18.5748  0.0224   0.0131   0.0311    0.0348   0.0000       19.2799   439.8170    -0.0587680       16.3529      -1.24898      -1.92771       1.88581       2.05120       2.23088       2.63286       3.56584       4.04221       3.73261
  17   7 1812.0153    0.3707  0.3865  9.8782  0.0000       11.1796  0.0211   0.0132   0.0425    0.0530   0.0000       2.95613   435.2552      -1.98244       15.5066       1.97428      -4.42658      0.524766       1.66880       2.22330       2.31807       2.40510       2.08228       2.07746
  17   8 1963.3531    0.5797  0.4176  9.9239  0.0000       9.41501  0.0191   0.0185   0.0390    0.0716   0.0000       1.68268   438.8103     -0.411129       18.1701      -1.39238      -3.51269     -0.683202       1.60452       2.06313       2.07869       2.01143       1.92259       2.00500
  17   9 2113.0495    0.7873  0.6353 10.0531  0.0000       6.43143  0.0259   0.0206   0.0492    0.0993   0.0000       1.11405   436.0443       2.91330       11.1373      -1.51972      -3.05612      0.850266       2.00701       2.23378       2.52802       2.65770       2.42806       2.17674
  17  10 2260.3466    1.0900  0.8226 10.2775  0.0000       3.95876  0.0298   0.0257   0.0551    0.1406   0.0000      0.861647   437.1689      -2.66906       20.3147       8.78608      -6.06763      -1.67414       2.18164       2.68247       2.94393       3.00433       2.88829       2.69503
  17  11 2405.0575    1.4707  0.9257 10.6054  0.0000       3.06514  0.0308   0.0332   0.0597    0.1700   0.0000      0.725570   435.1923       2.62363       12.6421      -1.51357       2.77130       2.72210       2.27790       2.88428       3.27200       3.16595       2.94512       2.60133
  17  12 2548.1373    1.8929  0.9964 11.2042  0.0000       1.89985  0.0338   0.0411   0.0635    0.1645   0.0000      0.761640   440.2751     -0.318479       11.9840      -3.50929      0.639048      -2.70265       2.18354       2.85022       2.80676       2.99511       2.89794       2.65082
  17  13 2691.0909    2.5044  0.9354 11.2924  0.0000       2.58333  0.0293   0.0551   0.0601    0.2122   0.0000      0.647728   433.9973       6.29032       7.38925      -4.62291       3.33948     -0.211719       2.21100       2.75214       2.81892       3.14277       2.93517       2.68833
  17  14 2834.3490    3.2481  0.8352 12.2966  0.0000       1.91381  0.0273   0.0757   0.0563    0.1521   0.0000      0.738192   439.6183     -0.667191       10.9659      -1.28160      -3.52487     -0.574376       2.04228       2.55047       2.68486       2.92034       2.77217       2.47436
  17  15 2977.1844    3.7419  0.8874 12.4152  0.0000       1.21460  0.0291   0.0836   0.0565    0.1745   0.0000      0.681718   436.8815      -4.42280       12.9140      -5.16226      -5.27896       1.63976       2.20738       2.64249       2.98187       3.11806       2.88661       2.60038
  17  16 3119.4485    3.9364  0.9991 12.8292  0.0000       1.66983  0.0321   0.0861   0.0637    0.1726   0.0000      0.687563   439.2140       7.56059       12.5696      -2.31423      0.116038       3.26042       2.22450       2.80753       2.93570       3.09059       2.94321       2.63814
  17  17 3261.5445    3.8521  1.3548 12.3794  0.0000       1.51580  0.0418   0.0755   0.0791    0.2404   0.0000      0.613417   438.2892       2.89542       12.9659      0.468107       6.47673      -6.80704       2.71462       3.36577       3.70430       3.64320       3.60250       3.29074
  17  18 3403.4899    3.2613  2.2649 11.4605  0.0000      0.897338  0.0539   0.0505   0.1000    0.2499   0.0000      0.264106   439.0698     -0.981842       14.9662      -2.99930      -2.91254       2.33749       3.62853       4.67233       4.93806       5.18312       4.66949       4.33435
  17  19 3545.7087    2.8400  3.0366 11.1051  0.0000      0.857613  0.0640   0.0390   0.1208    0.1808   0.0000      0.182472   432.4330      -1.62144       23.9701       13.3952      0.794799      -4.85070       4.04586       5.21689       5.58884       5.67497       5.34219       4.97492
  17  20 3688.1033    2.2468  4.5020 10.9232  0.0000      0.697460  0.0848   0.0259   0.1546    0.0966   0.0000      0.122246   443.9844       6.62372       11.9903       5.18507       3.81292      -12.4613       5.36514       6.97987       7.24231       7.48983       7.16181       6.57656
  17  21 3830.3890    1.9010  6.2576 10.7072  0.0000      0.468641  0.1018   0.0197   0.2036    0.0673   0.0000     0.0866912   444.4315      -2.76878      -10.7353       18.0745       7.52388      -6.33170       6.47300       8.29333       8.58777       8.93325       8.30792       7.88859
  17  22 3972.9721    1.6123  8.6561 10.5236  0.0000      0.426989  0.1383   0.0157   0.2526    0.0551   0.0000     0.0684894   435.0835     -0.760991       1.10601       16.9126      0.162361       19.1799       8.45945       10.8682       11.4455       11.8158       11.3174       10.2433
  17  23 4115.5514    1.3443 11.1143 10.3564 -0.0006      0.415626  0.1796   0.0128   0.3224    0.0496   0.0000     0.0660209   450.3299      -42.0039       2.87364      -14.3693       5.30643       14.4286       10.0767       12.7037       13.7999       13.9906       13.4819       12.3222
  17  24 4258.1490    1.1237 13.6130 10.3116 -0.0002      0.245764  0.2387   0.0106   0.4102    0.0429   0.0000     0.0724627   447.2367      -19.0630     -0.893146      -32.4552       7.68152      0.415691       12.5088       16.0966       17.2230       17.2450       16.6497       15.2086
  17  25 4400.7037    0.9175 17.2996 10.3166 -0.0013      0.142593  0.3618   0.0087   0.5483    0.0353   0.0000     0.0899174   438.2233       12.0595       14.5306       28.7197       31.8125      -2.24994       16.4646       21.4278       22.7035       23.2179       22.1851       20.3129
  18   5 1518.7398    0.1670  0.1168 10.0212  0.0000       22.5049  0.0157   0.0118   0.0254    0.0332   0.0000       21.7315   438.5007      0.208846       16.7742      -4.67714      -1.55109       1.61876       1.04037       1.45573       1.65797       1.65008       1.29680       1.49543
  18   6 1683.6670    0.2800  0.2114  9.9785  0.0000       8.88808  0.0184   0.0129   0.0296    0.0401   0.0000       6.17843   436.7167      -3.56583       16.7849       4.47975      -1.04589       3.58800       1.61074       2.11456       2.08146       1.91813       1.78265       1.71865
  18   7 1840.0456    0.4052  0.3706 10.0019  0.0000       13.9420  0.0195   0.0141   0.0410    0.0523   0.0000       2.79363   437.7979      -4.38007       14.4029     -0.931436      -2.28328      -2.51286       1.62845       2.24755       2.31954       2.48892       2.57160       2.03874
  18   8 1992.9106    0.6031  0.5121 10.0269  0.0000       10.2699  0.0229   0.0184   0.0448    0.0723   0.0000       1.59739   437.1003      -2.23612       13.8636       2.30054       1.33613      0.135993       1.69928       2.17072       2.41326       2.44181       2.30074       2.13438
  18   9 2143.8040    0.7997  0.7436 10.0769  0.0000       6.91844  0.0277   0.0195   0.0540    0.1025   0.0000       1.03254   436.5915      -5.03673       12.7164     -0.938173       2.33351       1.87765       1.92142       2.55683       2.71858       2.91885       2.71702       2.38628
  18  10 2291.7202    1.1452  0.8811 10.3808  0.0000       4.44619  0.0320   0.0256   0.0553    0.1423   0.0000      0.838909   435.8630      -3.64087       12.9174      -6.58827       1.31379      0.130569       1.95573       2.64156       2.69526       2.79006       2.67817       2.40131
  18  11 2436.8398    1.6314  0.9590 10.8142  0.0000       2.13228  0.0314   0.0347   0.0607    0.1754   0.0000      0.693036   440.6887      0.951798       2.49505       1.45513       1.43552      -1.39430       2.18350       2.82726       3.02934       3.11270       2.94729       2.71091
  18  12 2580.8788    2.0107  1.1047 11.5347  0.0000       2.53977  0.0348   0.0419   0.0697    0.1449   0.0000      0.722379   436.4669       1.59448       14.4487       2.78297      -1.33350     -0.450044       2.34379       2.90809       3.15385       3.19829       3.02251       2.82895
  18  13 2724.7372    2.6822  1.0189 11.5166  0.0000       1.96581  0.0318   0.0550   0.0595    0.2059   0.0000      0.672867   440.1356      0.624919       11.5180       5.62309     -0.292422      -1.87152       2.04797       2.57110       2.73942       2.86417       2.57371       2.57819
  18  14 2868.6269    3.3965  0.9635 11.9137  0.0000       1.12525  0.0328   0.0702   0.0563    0.2176   0.0000      0.656519   437.1269       1.60728       17.4871      -4.26556      -3.89070      0.530248       2.27265       2.90185       2.88363       3.03316       2.88970       2.62396
  18  15 3012.1286    3.7995  0.9445 12.5842  0.0000       1.10891  0.0310   0.0806   0.0557    0.1809   0.0000      0.666753   438.2434       1.78043       12.9689       1.79933       1.02192     -0.646600       2.01023       2.57031       2.71132       2.97813       2.77166       2.52603
  18  16 3154.8457    4.1758  0.9984 12.8462  0.0000      0.673055  0.0323   0.0873   0.0590    0.1758   0.0000      0.643967   438.1284      -1.73835       7.68758      -2.29871     -0.530279       1.29048       2.06960       2.58966       2.81018       2.95781       2.73237       2.69496
  18  17 3297.4215    3.6377  1.4302 12.7583  0.0000       1.64760  0.0441   0.0674   0.0770    0.1452   0.0000      0.557379   437.5287      -6.97218       19.0795       2.02214      -6.11353     -0.551256       2.83893       3.56796       3.79269       3.71422       3.56640       3.57533
  18  18 3440.0893    3.0866  2.1266 12.1799  0.0000      0.609978  0.0544   0.0509   0.0998    0.1428   0.0000      0.341887   443.2189       8.32944       11.2408      -2.61969       1.37029      -1.76012       3.39246       4.30838       4.70503       5.02907       4.78303       4.27732
  18  19 3582.7012    2.6138  3.3609 11.4171  0.0000      0.672118  0.0692   0.0343   0.1294    0.1147   0.0000      0.168555   440.8818      -5.40529       21.3994       4.49535      -8.46476      -3.38515       4.19850       5.52471       5.72742       6.10305       5.98717       5.41784
  18  20 3725.6522    2.1672  4.9979 10.8903  0.0000      0.696036  0.0909   0.0233   0.1613    0.0830   0.0000      0.113939   446.5936      -8.78251      0.541151      -4.99307      -1.75836      -15.0608       5.30361       6.70121       7.22326       7.49470       6.98946       6.65917
  18  21 3868.5198    1.8593  6.9977 10.5283 -0.0012      0.422420  0.1098   0.0172   0.2006    0.0634   0.0000     0.0762566   430.7344      -10.3414       14.4916      -3.74524      -12.7422      -16.1942       6.49147       8.37778       8.91169       9.12952       8.75811       8.07040
  18  23 4153.8809    1.2806 12.6642 10.3628 -0.0004      0.138380  0.2081   0.0115   0.3608    0.0453   0.0000     0.0675931   449.6433      -28.0249       6.77276       15.2094       27.4460       2.97725       10.5211       13.2819       14.6544       14.8126       14.3927       13.2080
  18  24 4296.5005    1.0778 14.4542 10.3097  0.0000    -0.0242532  0.2611   0.0098   0.4265    0.0399   0.0000     0.0708184   452.2800      -14.8151       21.4138      -29.7747       27.5423       1.97907       12.1382       15.8156       17.0034       17.5317       16.5411       15.5293
  18  25 4439.6059    0.8578 17.8554 10.2955  0.0000     0.0869078  0.3867   0.0080   0.5738    0.0326   0.0000     0.0846383   435.8025     -0.193143       34.6873      -1.85082      -20.1920      -8.87137       15.8603       20.7675       22.4374       23.0961       22.5976       20.5182
  19   5 1543.0480    0.1965  0.1660  9.9966  0.0000       4.88504  0.0140   0.0110   0.0294    0.0327   0.0000       13.1775   439.2194     -0.172568       15.4078     -0.595681      -1.96646     -0.263864       1.13645       1.47580       1.61150       1.50730       1.52942       1.45150
  19   6 1709.3659    0.2954  0.2102  9.9865  0.0000       23.1106  0.0156   0.0138   0.0282    0.0409   0.0000       6.01784   437.9293    -0.0476322       17.3759       1.30258     -0.515180    -0.0215533       1.17498       1.27208       1.43580       1.60154       1.31559       1.38277
  19   7 1867.3378    0.4699  0.4004  9.9370  0.0000       11.7416  0.0196   0.0151   0.0376    0.0576   0.0000       2.12105   437.6257       1.40425       13.8467      0.800013      -5.34870       1.63288       1.64311       2.11868       2.33784       2.36252       2.12904       1.93812
  19   8 2021.8051    0.6464  0.5519  9.9897  0.0000       8.90230  0.0234   0.0176   0.0422    0.0802   0.0000       1.32124   436.7561      -1.72273       12.3267       2.20089      -1.42005       1.92993       1.69555       2.07703       2.08177       2.27913       2.27515       2.10315
  19   9 2173.8107    0.8952  0.7363 10.1497  0.0000       6.00576  0.0268   0.0214   0.0484    0.1061   0.0000      0.924740   436.5595    -0.0319526       15.7696     -0.758088       1.42030      -2.94689       1.76496       2.13087       2.30409       2.41855       2.45208       2.21846
  19  10 2322.4081    1.2228  0.9046 10.6303  0.0000       4.17484  0.0297   0.0267   0.0562    0.1197   0.0000      0.777117   436.1031       1.12056       17.0006       3.85787      -2.31814      -3.48699       1.92712       2.33692       2.52403       2.63201       2.54657       2.33702
  19  11 2468.1853    1.6244  1.0021 11.1150 -0.0012       2.46460  0.0327   0.0340   0.0621    0.1450   0.0000      0.760214   437.6799      -3.25963       12.0449       7.17871      -2.52819      -1.09349       2.06155       2.76342       2.79294       2.99870       2.93239       2.68878
  19  12 2613.1325    2.2396  1.0892 11.1108  0.0000       1.93743  0.0327   0.0442   0.0632    0.2360   0.0000      0.646429   436.2901      -3.10736       15.5241     -0.937745      -2.11559     -0.614664       1.97936       2.59947       2.74480       2.81800       2.69571       2.44415
  19  13 2757.9781    2.8513  0.9564 11.7996  0.0000       1.31585  0.0305   0.0584   0.0542    0.1777   0.0000      0.662498   437.7773       2.57114       11.4801      -5.38075     -0.372265      -2.88584       1.89792       2.37036       2.48690       2.67280       2.57444       2.40200
  19  14 2902.5595    3.5652  0.8780 12.5445  0.0000       1.15500  0.0278   0.0755   0.0532    0.1435   0.0000      0.645754   435.2289       1.24593       12.1936     -0.863723      -3.22782       1.00297       1.75076       2.26308       2.34020       2.51902       2.36543       2.30373
  19  15 3046.5501    3.9934  0.9693 12.6763  0.0000       2.37658  0.0301   0.0823   0.0573    0.1657   0.0000      0.657540   441.5547      -1.28631       14.9979      -6.30089       1.29780      -1.29433       1.92949       2.48596       2.55064       2.75792       2.50775       2.43149
  19  16 3189.8213    4.0228  1.2523 12.5694  0.0000      0.794866  0.0379   0.0751   0.0679    0.1939   0.0000      0.595137   436.6940       2.25087       11.3194      -4.84263       4.34101      0.882576       2.19066       2.97473       3.13042       3.29326       3.02393       2.95876
  19  17 3332.9374    3.5268  1.6132 12.7233  0.0000       1.49904  0.0460   0.0610   0.0813    0.1136   0.0000      0.456567   440.9207       6.66409       12.5109      -7.15345      -2.63888      0.274346       2.69145       3.49819       3.65454       3.93716       3.66988       3.50275
  19  18 3476.2800    2.9662  2.5411 11.9888  0.0000       1.41821  0.0575   0.0424   0.1087    0.1028   0.0000      0.272297   443.0606      -5.84874       11.7872       2.87921      -1.58186       2.41990       3.33808       4.18987       4.46263       4.64834       4.35291       4.03603
  19  19 3619.4849    2.5490  3.6806 11.1724  0.0000      0.897404  0.0681   0.0303   0.1334    0.1061   0.0000      0.147693   433.2705      -6.01706      0.930358       2.80389      -1.14410      -14.2137       3.90511       5.14332       5.35463       5.74241       5.31821       5.09525
  19  20 3762.9408    2.0875  5.2993 10.9053  0.0000      0.902071  0.0891   0.0215   0.1679    0.0697   0.0000      0.105585   430.1526       8.67792       23.4778       4.49704     -0.869806      -5.17505       4.99711       6.39277       6.86855       6.91710       6.85822       6.40701
  19  22 4049.3357    1.4445  9.4038 10.4607  0.0000      0.335927  0.1455   0.0130   0.2695    0.0463   0.0000     0.0676905   430.0806      -1.77332       29.6693      -13.5295       21.0375       2.58379       7.55822       9.86191       10.4932       10.9004       10.5958       9.66210
  19  23 4192.8574    1.2127 12.4419 10.3344 -0.0001      0.280910  0.2045   0.0105   0.3532    0.0416   0.0000     0.0717602   456.9299      -12.3015       17.0463     -0.462126      -8.46146       6.55989       9.66927       12.6402       13.6291       14.0895       13.6973       12.5641
  19  24 4334.9644    0.9920 15.1597 10.3216  0.0001     -0.101857  0.2785   0.0088   0.4682    0.0360   0.0000     0.0791478   444.6342      -14.8119       31.9943       24.5913      -7.21747      -11.9206       12.0263       15.6930       16.8353       17.7343       16.7606       15.7616
  20   5 1566.5389    0.1953  0.2265 10.0191  0.0000       18.9011  0.0188   0.0100   0.0400    0.0346   0.0000       10.9447   439.2136    0.00863426       19.5680       2.07267      -2.38474     -0.543011       1.27407       1.78074       1.89627       2.04352       1.90192       1.84328
  20   6 1734.2242    0.3356  0.2391 10.0025  0.0000       19.8398  0.0171   0.0141   0.0281    0.0425   0.0000       4.68012   438.4904     0.0451456       15.2971      0.272432      -2.97833       1.30794       1.29342       1.58812       1.62894       1.71702       1.79199       1.52885
  20   7 1893.9941    0.4613  0.4653  9.9030  0.0000       12.4460  0.0202   0.0138   0.0444    0.0592   0.0000       2.00890   438.3842      0.412539       11.6347      -2.01063     0.0636414      -1.40890       1.45148       1.71911       1.89671       1.85945       1.87042       1.75407
  20   8 2050.1480    0.6231  0.6049 10.0498  0.0000       8.49752  0.0240   0.0162   0.0464    0.0751   0.0000       1.44562   437.1705     -0.609763       9.94649      0.932682      -4.03008      0.835841       1.55925       2.01586       2.28249       2.38038       2.29341       2.09203
  20   9 2203.2024    0.9817  0.7664 10.1597  0.0000       3.59189  0.0265   0.0225   0.0486    0.1256   0.0000      0.859678   442.2477      -2.31917       12.7941      -3.19384      -7.49856      -1.36171       1.68027       2.08400       2.19603       2.37925       2.24392       2.15973
  20  10 2352.4497    1.3438  0.8937 10.4899  0.0000       2.29554  0.0276   0.0280   0.0549    0.1413   0.0000      0.690261   438.6857      0.854052       9.71290       1.21909      -4.47959     -0.636814       1.66882       2.25594       2.42138       2.42034       2.38462       2.26086
  20  11 2499.0248    1.8292  0.9406 11.0392  0.0000       3.18013  0.0293   0.0378   0.0548    0.1713   0.0000      0.673140   439.6790      -2.02641       14.7036      -2.64041       1.30882       3.16753       1.84940       2.21966       2.34230       2.51188       2.44072       2.44555
  20  12 2644.8449    2.3150  0.9387 12.0209  0.0000       1.93024  0.0312   0.0492   0.0562    0.1260   0.0000      0.743855   434.8562       3.32324       13.4540      0.122553      -2.05300      -2.35622       1.89250       2.44010       2.52024       2.75065       2.49933       2.35511
  20  13 2790.7396    3.0013  0.9138 12.0716  0.0000       2.62639  0.0285   0.0617   0.0528    0.1400   0.0000      0.658953   437.7617       1.44464       14.1323      -1.56312      -2.69785      0.585507       1.61018       2.02407       2.37969       2.33941       2.26984       2.09774
  20  14 2935.8946    3.8139  0.8102 12.1456  0.0000       1.93200  0.0244   0.0803   0.0465    0.1868   0.0000      0.662594   439.5445       2.01208       10.6818      -3.74534      0.218162       2.14069       1.60237       2.00515       2.17915       2.23055       2.14654       2.01065
  20  15 3080.4531    4.1023  0.9604 12.7688  0.0000      0.332453  0.0282   0.0825   0.0565    0.1548   0.0000      0.717173   433.9651     -0.777190       12.4835       3.86279      0.132866      -6.25583       1.78778       2.18477       2.29968       2.52151       2.34382       2.26907
  20  16 3224.3416    3.9809  1.3026 12.4744  0.0000      0.223459  0.0387   0.0707   0.0664    0.1851   0.0000      0.514091   439.7512       4.75699       14.3929     -0.133632       1.94308       1.29217       2.15876       2.64823       2.83420       3.23962       2.89483       2.86194
  20  17 3368.1260    3.3524  1.9267 12.3384  0.0007      0.630777  0.0485   0.0504   0.0844    0.0968   0.0000      0.304833   438.7145       2.59694       12.4245      -3.87867      0.809043       1.51469       2.67048       3.61250       3.64090       3.89513       3.64188       3.43751
  20  18 3512.0222    2.8274  2.9124 11.5921 -0.0000       1.06533  0.0599   0.0350   0.1084    0.0969   0.0000      0.196762   437.8863     0.0234660       21.9172       2.39816       10.0405      -7.28301       3.16535       4.16158       4.41056       4.72113       4.38857       4.24006
  20  19 3655.7566    2.3750  4.2663 11.0341  0.0000      0.635401  0.0762   0.0254   0.1368    0.0876   0.0000      0.125812   439.6297       5.48512       14.3069       8.93572      0.503054      -6.69898       4.17905       5.38452       5.73041       5.82058       5.81781       5.46493
  20  20 3799.4994    1.9711  6.0276 10.8279  0.0000      0.593720  0.0955   0.0188   0.1763    0.0591   0.0000     0.0889890   433.5017       4.67283       13.5743       6.81337       8.04545      -4.97521       5.09584       6.67830       7.11302       7.42951       7.15769       6.64801
  20  21 3943.0931    1.6842  8.3701 10.4538  0.0000      0.178034  0.1227   0.0139   0.2195    0.0495   0.0000     0.0639955   441.9217      -3.49306       36.7677      -2.86937      -11.5224      -5.94758       6.29506       8.13531       8.71825       9.15266       8.81945       8.26728
  20  22 4087.2350    1.4071 11.4187 10.3510  0.0000      0.316826  0.1693   0.0114   0.3002    0.0425   0.0000     0.0584993   427.5441      0.237434       7.70066      -5.85402      -7.83357      -14.1883       8.06958       10.2628       11.2808       11.5611       11.3244       10.7771
  20  23 4230.8726    1.1643 13.6618 10.3393  0.0000      0.173560  0.2231   0.0096   0.3778    0.0384   0.0000     0.0673485   430.5373      -19.2869       10.3748       38.4742       10.4512       5.51827       9.69438       12.6266       13.6877       14.3373       13.8232       13.1379
  21   5 1589.2801    0.2119  0.1546  9.9883  0.0000       22.2492  0.0143   0.0111   0.0227    0.0337   0.0000       11.4276   439.3943       1.08369       18.5161       1.12876      -2.57096      0.604120      0.919160       1.22183       1.16928       1.44605       1.48295       1.23830
  21   6 1758.2668    0.3339  0.3492  9.9010  0.0000       16.5692  0.0199   0.0113   0.0363    0.0475   0.0000       3.61233   435.5759      -2.16343       19.6419     -0.491965      -5.87562      -1.52191       1.33569       1.74925       2.07627       2.20824       2.14740       1.84483
  21   7 1919.8940    0.5075  0.4784  9.8954  0.0000       10.6172  0.0193   0.0145   0.0411    0.0605   0.0000       1.78470   436.8582      0.840864       19.3667      0.456102      -5.11649     -0.386736       1.30582       1.66548       1.78679       1.73028       1.67579       1.63996
  21   8 2077.8104    0.7191  0.6273 10.1505  0.0000       8.62471  0.0227   0.0177   0.0456    0.0759   0.0000       1.22151   438.1493     -0.823515       16.3390      -4.48446      -6.11917     -0.140622       1.42110       1.84120       1.92854       2.13442       2.04813       2.02635
  21   9 2231.9558    1.0509  0.8489  9.9592  0.0000       4.68999  0.0269   0.0220   0.0511    0.1493   0.0000      0.741695   438.2887       2.23076       16.7217      -1.40394      -2.67397      -4.78642       1.67791       2.12472       2.18708       2.26332       2.24024       2.10726
  21  10 2381.9606    1.4646  0.9625 10.3608  0.0001       3.32845  0.0293   0.0288   0.0559    0.1820   0.0000      0.655315   440.0901    -0.0600242       15.5154       4.20872      -4.12803       1.22582       1.83952       2.46664       2.56525       2.61755       2.42391       2.23523
  21  11 2529.3208    1.9835  0.9880 11.1278  0.0000       2.14012  0.0298   0.0383   0.0543    0.1539   0.0000      0.615884   434.3856     -0.696596       13.9396     -0.228993      -7.03089      -1.02937       1.65622       2.11543       2.43472       2.52635       2.47604       2.27508
  21  12 2676.2403    2.5144  1.0223 11.4473  0.0000       2.57016  0.0302   0.0485   0.0574    0.1915   0.0000      0.622135   439.9354      0.550610       14.8119      -4.74922       1.93734      -1.58951       1.73218       2.22632       2.27194       2.49305       2.27361       2.21552
  21  13 2823.0157    3.1636  0.8174 12.4987  0.0000       2.07159  0.0259   0.0673   0.0480    0.1285   0.0000      0.708511   434.9345      -1.64344       13.8678     -0.652832      -3.89878      -1.05784       1.56553       1.92739       2.24665       2.14906       2.11062       2.04673
  21  14 2968.8624    3.8517  0.9205 12.4821  0.0000      0.863383  0.0261   0.0772   0.0534    0.1600   0.0000      0.603495   440.2249     -0.583279       11.3814      0.205579      -1.73828     -0.736012       1.51869       2.02902       2.11805       2.26802       2.32082       2.15773
  21  15 3113.9066    4.0281  1.0704 12.7016  0.0000      0.921231  0.0316   0.0765   0.0589    0.1670   0.0000      0.694278   438.4416      0.235870       12.3214      -2.71635      -1.57037     -0.376469       1.75373       2.21145       2.40082       2.43785       2.40895       2.25679
  21  16 3258.4752    3.8798  1.3938 12.6348  0.0000      0.169784  0.0391   0.0656   0.0699    0.1465   0.0000      0.570458   439.7573      -3.33327       13.5750       3.95819      -2.96124      -5.48133       2.18370       2.69493       2.85219       2.97374       2.89191       2.73150
  21  17 3402.7712    3.2384  2.1555 12.0081  0.0000      0.153176  0.0494   0.0441   0.0857    0.0940   0.0000      0.256577   437.2809      -1.82107       11.1670      -1.69011      -3.42775      -4.18680       2.56920       3.25659       3.62466       3.82160       3.67526       3.40040
  21  18 3547.2751    2.7267  3.1050 11.6909  0.0000      0.759008  0.0606   0.0321   0.1111    0.0740   0.0000      0.162562   438.2281     -0.766142       12.4047       8.17774       1.56700      -5.54119       3.17199       4.06524       4.40088       4.45830       4.51142       4.22982
  21  19 3691.8446    2.2393  4.5982 11.2368  0.0000      0.929266  0.0789   0.0233   0.1469    0.0627   0.0000      0.124510   442.6738      -1.62117       3.55123      0.758861       10.4270      -4.34665       3.99564       5.26095       5.61759       5.86433       5.69801       5.50045
  21  20 3835.7927    1.8938  6.4997 10.6523  0.0000      0.340960  0.0969   0.0167   0.1797    0.0573   0.0000     0.0786710   445.1698       1.31070       12.3031      -4.06715      0.253142      -8.28888       5.05390       6.48107       7.01120       7.23175       7.01395       6.58498
  21  21 3979.9842    1.5861  8.8618 10.4869  0.0000      0.265589  0.1290   0.0130   0.2345    0.0449   0.0000     0.0652509   447.4216       8.99162      -1.23781       3.01175      -3.86905       16.8065       6.32744       8.19044       8.91163       9.10846       9.15121       8.60372
  21  22 4123.9267    1.3331 11.2796 10.3826 -0.0000     0.0847014  0.1706   0.0109   0.3004    0.0407   0.0000     0.0632888   441.4907    0.00180224       24.0774       15.3845       4.94709      -26.7125       7.72702       10.4005       11.2040       11.5690       11.4198       10.6529
  21  23 4268.4234    1.0953 14.2748 10.3428 -0.0004     0.0850378  0.2419   0.0086   0.4015    0.0354   0.0000     0.0719386   443.2761      -15.6887      -5.14665       3.27707      -13.8064       5.01725       9.73638       12.9327       13.7451       14.5073       14.2301       13.4212
  22   4 1429.1267    0.1350  0.1027 10.0789  0.0000       3.58414  0.0175   0.0116   0.0350    0.0274   0.0000       36.7764   437.7733       1.16648       21.6155      -1.85544      -3.53100     -0.752448       1.21932       1.55061       1.81029       1.79711       1.68007       1.37858
  22   5 1611.3682    0.2412  0.1436 10.0276  0.0000       25.8187  0.0125   0.0121   0.0213    0.0337   0.0000       10.2201   439.9944     0.0156973       18.5136      -1.43376      -2.36076      0.573264      0.988660       1.23414       1.40076       1.27606       1.13764       1.27893
  22   6 1781.5811    0.3699  0.3556  9.8210  0.0000       20.0511  0.0176   0.0122   0.0359    0.0459   0.0000       3.04636   440.0439       2.25851       19.6490       3.53291      -3.28634     -0.460056       1.06975       1.43929       1.51000       1.63408       1.62021       1.57023
  22   7 1945.1115    0.5496  0.4880  9.9370  0.0000       10.7879  0.0190   0.0147   0.0400    0.0602   0.0000       1.62596   438.9699      -2.01318       16.7434      -1.21518      -2.73364      -2.67608       1.13930       1.54881       1.73832       1.84066       1.81263       1.70842
  22   8 2104.8102    0.7729  0.6464 10.2144  0.0000       6.75114  0.0232   0.0183   0.0449    0.0809   0.0000       1.10559   438.2634      -1.56044       18.4457      -1.76981      -2.21711       1.61789       1.42675       1.86871       2.19883       2.30869       2.25334       2.04105
  22   9 2260.0937    1.1188  0.8441 10.1819  0.0000       4.90773  0.0261   0.0226   0.0503    0.1271   0.0000      0.738718   439.1143       2.11157       15.2595      -2.86224      -1.23560    -0.0748444       1.46757       1.86928       2.02150       2.05464       2.06971       1.96443
  22  10 2410.8783    1.4902  0.9826 10.8238  0.0000       3.30149  0.0296   0.0295   0.0564    0.1421   0.0000      0.737142   439.0741      -3.12359       18.5578      -1.16661     -0.603215       3.33436       1.64034       2.07942       2.31995       2.35518       2.27777       2.19185
  22  11 2559.1708    1.9343  0.9999 11.4739  0.0000       1.29613  0.0293   0.0376   0.0567    0.1293   0.0000      0.662385   439.1923       1.16983       11.0592      -3.04741       2.50097      -1.52201       1.61358       1.97178       2.23719       2.23473       2.25912       2.20532
  22  12 2707.1218    2.6601  0.8864 11.7379  0.0000       1.94438  0.0258   0.0524   0.0493    0.1536   0.0000      0.620757   439.9250      0.647371       13.7602       1.17969      -3.71708      -1.76488       1.41565       1.78187       1.98188       2.06134       1.93750       1.90064
  22  13 2854.7116    3.2577  0.8679 12.4356  0.0000       1.22708  0.0257   0.0657   0.0506    0.1319   0.0000      0.794373   440.2272       2.63012       14.9632      -2.84608     -0.448435      0.219857       1.47392       1.82812       2.02126       2.06320       2.16930       1.99766
  22  14 3001.3520    3.9086  0.9507 12.6980  0.0000     0.0542534  0.0271   0.0769   0.0541    0.1555   0.0000      0.593187   440.4434      -2.43484       13.0540      -1.45352    -0.0627790      -4.10872       1.45143       1.89945       2.02307       2.03509       2.11064       2.11307
  22  15 3147.0154    4.1472  0.9433 12.9128  0.0000       1.26355  0.0282   0.0809   0.0515    0.1369   0.0000      0.540568   441.1777       2.19267       16.0123     -0.906150      -8.31803       1.53355       1.67549       2.23064       2.41724       2.49444       2.37809       2.27051
  22  16 3292.2150    3.7235  1.5463 12.4040  0.0030       1.19881  0.0400   0.0583   0.0702    0.1346   0.0000      0.444694   437.8614       6.76749       20.5104      -2.59240     -0.961362      0.905971       2.12427       2.90282       3.04555       3.32677       3.21848       3.04611
  22  17 3437.2743    3.1035  2.1841 12.2062  0.0000      0.701144  0.0501   0.0416   0.0886    0.0823   0.0000      0.291172   441.5233       5.53541       13.9214       4.84666       3.55092      -3.83443       2.44318       3.24691       3.51486       3.64183       3.58630       3.43050
  22  18 3582.2494    2.5942  3.4850 11.5433  0.0000      0.880878  0.0638   0.0281   0.1135    0.0636   0.0000      0.151389   436.0507       2.48101       12.2713      -1.06658      -3.96837      -6.09742       3.17692       4.03997       4.27122       4.58648       4.36458       4.30474
  22  19 3727.0214    2.1955  5.1423 10.9901  0.0000      0.529949  0.0818   0.0206   0.1480    0.0615   0.0000      0.102845   446.3634       2.72787       16.2147       2.77277       3.39490       1.41556       3.95488       5.14377       5.65703       5.75735       5.66513       5.44343
  22  20 3871.7817    1.8369  7.1338 10.6114  0.0001      0.305813  0.1044   0.0153   0.1846    0.0518   0.0000     0.0692023   439.3834     -0.571047       14.4545       11.6916      -10.7885      -3.32523       5.01220       6.58197       7.10954       7.46582       7.25722       6.94117
  22  21 4016.5770    1.4945  9.6050 10.4919  0.0000      0.301376  0.1389   0.0120   0.2502    0.0417   0.0000     0.0629429   433.2379      -5.62035       24.1988      0.695006      -1.78737       2.39783       6.27134       8.12436       8.78980       9.17460       9.09261       8.72864
  22  22 4161.3172    1.2678 12.5415 10.4215 -0.0016      0.155793  0.1906   0.0096   0.3350    0.0361   0.0000     0.0636489   417.3232       1.93797       6.82826      -16.6260      -27.9367       12.8931       7.92628       10.2845       11.2355       11.5216       11.4291       11.0660
  22  23 4305.5904    1.0523 14.3591 10.3576 -0.0002      0.158656  0.2418   0.0082   0.3938    0.0332   0.0000     0.0767069   432.9817      -20.7599      -15.3838      -9.13014       9.02560       4.62925       9.37715       12.2120       13.4188       13.8772       13.7040       13.0971
  23   3 1252.2716    0.0681  0.0449 10.1354  0.0000       25.4160  0.0224   0.0103   0.0250    0.0256   0.0000       233.702   438.8981      -4.14057       22.7563       4.73380      -4.51364      -3.97060       1.03065       1.83950       1.71322       1.64646       1.73375       1.61410
  23   5 1632.8127    0.2510  0.1830  9.9932  0.0000       25.7658  0.0122   0.0112   0.0261    0.0350   0.0000       8.20623   439.4414       1.10115       18.3815      0.862194      -2.65983     -0.180285      0.789905       1.02323       1.15967       1.14534       1.00765       1.15686
  23   6 1804.2572    0.4056  0.3335  9.8795  0.0000       14.5358  0.0146   0.0132   0.0341    0.0462   0.0000       2.71154   440.1082     -0.326467       16.3493       2.95763      -2.75758      0.579203      0.907600       1.15055       1.30253       1.31903       1.31503       1.21880
  23   7 1969.7084    0.5993  0.5035  9.9239  0.0000       10.2131  0.0190   0.0154   0.0373    0.0641   0.0000       1.34960   440.2722      -1.78055       15.0992      -1.32734      -2.90366     -0.818040       1.11023       1.48618       1.54716       1.64778       1.61502       1.47885
  23   8 2131.1978    0.8342  0.6606 10.1664  0.0000       6.91306  0.0228   0.0189   0.0431    0.0875   0.0000       1.01071   436.7095    -0.0312063       17.7393       1.06120      -2.41756    -0.0425912       1.25030       1.66206       1.62243       1.85071       1.73704       1.67841
  23   9 2287.5647    1.1742  0.8909 10.4579  0.0000       4.18928  0.0261   0.0236   0.0533    0.1227   0.0000      0.750413   438.7298       2.44599       16.4924       1.57688      -1.23213      -2.28850       1.44183       1.87680       1.96319       2.12033       2.10985       2.09143
  23  10 2439.2443    1.6323  1.0233 10.9902  0.0003       3.37355  0.0300   0.0311   0.0569    0.1464   0.0000      0.695969   437.8254      -1.58903       12.4587      0.985346       1.14378      -2.55848       1.49320       2.02929       2.10709       2.22691       2.30812       2.28728
  23  11 2588.6254    2.1268  1.0534 11.2861 -0.0003       1.66028  0.0299   0.0387   0.0542    0.1588   0.0000      0.621315   437.3849     -0.127816       15.3294       1.49330     -0.753320      -5.90705       1.55040       2.05552       2.16830       2.42174       2.30614       2.21684
  23  12 2737.6236    2.7679  1.0301 11.5432  0.0000       1.82116  0.0281   0.0500   0.0532    0.1780   0.0000      0.589541   439.1908       2.66933       11.7167     0.0606321       1.86647      0.285902       1.53725       1.94737       2.09356       2.19981       2.22126       2.09917
  23  13 2886.0568    3.4943  0.9354 12.2281  0.0000       1.01439  0.0268   0.0660   0.0493    0.1662   0.0000      0.611106   438.2601      0.194918       13.2089     -0.125858      -2.34034      -2.45337       1.38885       1.76123       1.96090       2.11268       1.99612       1.90971
  23  14 3033.4401    4.1328  0.9134 12.9152  0.0000       1.12593  0.0265   0.0816   0.0515    0.1412   0.0000      0.614046   438.2530       2.03266       12.9851       3.50826      -4.55439     -0.268952       1.50152       1.99897       2.14340       2.21158       2.13010       2.10997
  23  16 3325.5507    3.5829  1.6149 12.5825  0.0000      0.557227  0.0409   0.0542   0.0713    0.1006   0.0000      0.419596   439.7444       2.60517       11.3073      -3.56044      0.229467      -1.15630       1.91979       2.58546       2.78039       2.86968       2.85674       2.64530
  23  17 3471.3310    2.9856  2.5034 11.9384 -0.0003      0.911428  0.0515   0.0361   0.0912    0.0709   0.0000      0.226590   441.9228     0.0569977       11.0187       3.49034      -2.95325       1.67495       2.47088       3.18017       3.46650       3.72673       3.62919       3.51488
  23  18 3616.8027    2.4556  3.8084 11.4994  0.0010      0.602918  0.0665   0.0254   0.1190    0.0579   0.0000      0.135556   433.6563      -1.11020       19.8750      -10.1238     -0.169733      -3.17808       3.16164       4.23574       4.54626       4.75495       4.64228       4.48876
  23  19 3762.3176    2.0492  5.2162 11.1433  0.0000      0.700138  0.0831   0.0195   0.1502    0.0518   0.0000      0.100045   438.6113       7.51928       11.3516      -1.39860      -5.61318      -10.9087       3.94411       5.07706       5.60909       5.84865       5.82239       5.57523
  23  20 3907.5128    1.7110  7.4133 10.6784  0.0000      0.369720  0.1056   0.0141   0.1956    0.0449   0.0000     0.0714704   439.2009      -4.65179       20.1238       9.16819       1.00222      -8.00213       4.69576       6.21728       6.68984       7.04149       6.91303       6.69838
  23  21 4052.7793    1.4330  9.8973 10.4998  0.0005      0.353758  0.1420   0.0113   0.2529    0.0394   0.0000     0.0637865   434.1690       1.92214       7.77862       1.45476     -0.128147      -22.3937       6.09859       8.04490       8.57231       9.28369       8.96933       8.55733
  24   4 1469.7777    0.1443  0.1311 10.0147  0.0000       27.6719  0.0131   0.0097   0.0336    0.0293   0.0000       25.7992   440.2806     -0.355774       20.2089     -0.920789      -2.65829     -0.413496      0.849105       1.23495       1.50091       1.62294       1.41768       1.23646
  24   5 1653.7154    0.2820  0.2147  9.9276  0.0000       21.5764  0.0134   0.0114   0.0254    0.0354   0.0000       6.06590   439.5798      0.544480       18.8289     -0.993910     -0.452594       1.92763      0.980668       1.25189       1.35449       1.43992       1.46303       1.33662
  24   6 1826.3325    0.4461  0.3440  9.8392  0.0000       13.1883  0.0148   0.0138   0.0310    0.0485   0.0000       2.21244   440.5750       1.13249       19.9154      -3.04699      -1.16363      0.292013      0.850520       1.11010       1.33546       1.38809       1.19021       1.18920
  24   7 1993.6340    0.6386  0.5012 10.0013  0.0000       8.51658  0.0188   0.0159   0.0350    0.0620   0.0000       1.27204   439.7300      0.849385       17.3654       1.21377      -3.37810      -1.05332       1.02851       1.28367       1.46672       1.80637       1.78050       1.61664
  24   8 2156.8718    0.8808  0.7737  9.9308  0.0000       6.97188  0.0236   0.0184   0.0479    0.1113   0.0000      0.863421   439.1894     -0.253752       14.3723      0.379401      -3.83348      -1.86168       1.36443       1.76897       1.88616       1.90007       1.85767       1.83314
  24   9 2314.3858    1.2557  0.8688 10.4548  0.0000       3.61197  0.0243   0.0247   0.0512    0.1169   0.0000      0.718899   437.3287      0.442787       14.8823      -2.09264      -3.83410      0.440547       1.21938       1.60379       1.71389       1.78498       1.81943       1.71548
  24  10 2467.0564    1.7504  1.0400 10.7694  0.0000       2.35795  0.0287   0.0318   0.0552    0.1746   0.0000      0.603193   438.0310      -2.12289       15.8874     -0.956114      -4.88432       1.39638       1.41553       1.82512       1.93715       2.09579       2.08490       2.05727
  24  11 2617.7422    2.2367  1.0233 11.3841  0.0001       3.14726  0.0283   0.0408   0.0539    0.1701   0.0000      0.621426   437.9776     -0.315237       12.0450     -0.335740      0.494524      -1.93625       1.43101       1.82890       1.95643       2.09214       2.03961       1.96750
  24  12 2767.6897    2.8443  0.8899 12.1961  0.0000       1.48442  0.0256   0.0546   0.0480    0.1260   0.0000      0.656094   438.0451     -0.496161       14.2345       1.22382       1.39267      -2.77152       1.37211       1.70266       1.90916       1.99380       1.84484       1.86226
  24  13 2916.9248    3.5426  0.9744 12.4499  0.0000      0.951525  0.0269   0.0653   0.0516    0.1451   0.0000      0.606134   438.0345      0.614609       13.6722      0.121053      -5.73817      -4.43547       1.33659       1.70759       1.80699       1.86506       1.92775       1.90388
  24  14 3065.0390    4.1616  1.0126 11.9813 -0.0001       1.51428  0.0273   0.0736   0.0512    0.2665   0.0000      0.562726   439.5374      0.879342       16.2475      -1.96944     -0.548853      -4.10333       1.34207       1.73537       1.90872       2.00291       1.99589       1.84956
  24  15 3211.9688    4.0168  1.1577 13.0100  0.0000      0.885386  0.0324   0.0720   0.0601    0.1501   0.0000      0.681170   439.5528      0.212287       10.4255       3.21421       2.09142      -6.58673       1.50039       2.04985       2.18264       2.29513       2.24996       2.22892
  24  16 3358.4109    3.4251  1.8513 12.3768 -0.0040      0.376642  0.0444   0.0469   0.0729    0.0908   0.0000      0.332717   441.2038      0.475390       13.2884      -1.09049      -4.67524      0.483498       2.14493       2.71500       2.98971       3.27738       3.20452       3.17328
  24  17 3504.8900    2.9421  2.7412 11.9436  0.0001      0.651663  0.0545   0.0336   0.0940    0.0640   0.0000      0.195917   438.9806       3.85585       14.9514       1.89412     -0.175837      -3.98480       2.42361       3.30486       3.51114       3.70948       3.64822       3.47653
  24  18 3651.0659    2.3636  4.2731 11.2494  0.0000      0.527625  0.0699   0.0222   0.1230    0.0530   0.0000      0.117921   438.3593      -4.11656       11.4988      -2.76688       1.11244       1.87474       3.09834       4.13467       4.36846       4.65816       4.60220       4.37193
  24  19 3796.8351    2.0050  6.0796 10.8678  0.0000      0.342635  0.0873   0.0168   0.1578    0.0491   0.0000     0.0776544   437.8514      -4.75453       18.2325       7.31723       3.60640       1.16330       3.88897       5.04582       5.46989       5.76518       5.69582       5.59476
  24  20 3942.9471    1.6645  8.2638 10.5960  0.0000      0.337199  0.1145   0.0130   0.2055    0.0423   0.0000     0.0629501   445.9906      -7.29340       20.2222      -2.48524      -2.79853      -2.81766       4.84080       6.35830       7.07388       7.30474       7.21238       6.93568
  24  21 4088.3980    1.3769 11.1116 10.4378  0.0006      0.288852  0.1587   0.0102   0.2797    0.0376   0.0000     0.0644723   441.9946      -5.60190       17.5554       4.34189      -4.28730      -18.2446       6.23762       8.33689       8.97772       9.38986       9.22680       8.92161
  24  23 4379.0923    0.9405 16.1237 10.3072  0.0000    -0.0564606  0.2951   0.0068   0.4504    0.0297   0.0000     0.0802366   423.1998      -7.00835       29.9264      -16.7049       5.08935       2.46412       9.56865       12.8127       14.1186       14.6779       14.6754       13.9053
  25   4 1489.4633    0.1630  0.1119  9.9704  0.0000       49.1484  0.0148   0.0101   0.0217    0.0307   0.0000       23.3579   440.3555     -0.332194       20.6194      -1.72693      -3.22237      -1.41360       1.11725       1.60219       1.59592       1.69149       1.53559       1.40007
  25   5 1674.1121    0.2888  0.2642  9.8862  0.0000       18.2552  0.0140   0.0106   0.0303    0.0367   0.0000       4.95472   439.7528       1.08901       20.4131     -0.503808      -2.26154      0.683417      0.809521      0.948545       1.12411       1.24806       1.20621       1.14927
  25   6 1847.9136    0.4546  0.4098  9.7922  0.0000       11.6237  0.0170   0.0124   0.0331    0.0516   0.0000       1.94280   439.7742     -0.652162       19.2676      0.470560      -2.75442      0.217991      0.923770       1.21101       1.35241       1.47706       1.37651       1.37388
  25   7 2016.9573    0.6495  0.5941 10.1013  0.0000       7.28059  0.0203   0.0152   0.0417    0.0638   0.0000       1.23632   437.9826      -1.36395       18.9310       2.85805      -2.24712      -2.39052       1.05185       1.38999       1.52797       1.63290       1.68273       1.55212
  25   8 2181.8389    0.9167  0.7617 10.0144  0.0000       6.51568  0.0233   0.0186   0.0471    0.1083   0.0000      0.857999   441.6244      0.142093       15.5376      0.770578      -1.64839     -0.537833       1.14494       1.53146       1.52958       1.69031       1.64844       1.68067
  25   9 2340.5967    1.3263  0.9782 10.5353  0.0000       4.28819  0.0266   0.0244   0.0540    0.1279   0.0000      0.680274   440.2474     -0.103985       15.7516     -0.427516     -0.183374      -1.11998       1.31053       1.74064       1.85965       1.90433       1.96514       1.93442
  25  10 2494.3948    1.8313  1.0539 10.6954  0.0000       2.49581  0.0290   0.0316   0.0517    0.1722   0.0000      0.617825   436.0179      0.186523       14.6918       2.29053      -3.99589     -0.201079       1.32482       1.70861       1.83884       1.93323       1.91705       1.94357
  25  11 2646.2517    2.3001  1.0132 11.8072  0.0000       2.76923  0.0280   0.0426   0.0563    0.1347   0.0000      0.675830   437.9842      0.730978       18.5468    -0.0112424      -1.00491      -4.65736       1.37170       1.70745       1.94344       2.09698       1.98602       1.95664
  25  12 2797.3706    3.0319  0.9160 12.3452  0.0000       1.65743  0.0258   0.0570   0.0478    0.1190   0.0000      0.640043   438.9865      -3.41069       14.1982      0.624665      -3.66252      -1.40050       1.25208       1.59387       1.72350       1.90669       1.89120       1.88614
  25  13 2947.4185    3.6911  0.9638 12.3923  0.0000       2.13291  0.0261   0.0667   0.0492    0.1520   0.0000      0.554049   440.5722       1.10266       9.58818      -1.46779       2.01789      -1.30977       1.27580       1.70435       1.75012       1.90399       1.86893       1.89333
  25  14 3096.1998    4.1080  0.9720 12.7997  0.0000       1.67377  0.0270   0.0746   0.0502    0.1456   0.0000      0.707560   439.2969      0.250785       13.1033       1.11844      -1.41386      -1.49624       1.29343       1.61555       1.75814       1.95268       1.97748       1.83178
  25  15 3243.8170    3.9500  1.3374 12.4565  0.0000      0.234348  0.0338   0.0628   0.0651    0.1677   0.0000      0.526419   439.8779     -0.287096       10.6138     -0.423869     -0.396473       2.63698       1.44097       1.93587       2.09404       2.25441       2.25575       2.08372
  25  16 3391.1171    3.3542  2.0117 12.3405  0.0000       1.22626  0.0443   0.0443   0.0775    0.0846   0.0000      0.282678   439.8451       1.98274       12.4366      -2.00840      0.519346      -1.99598       1.94432       2.61132       2.86222       2.96908       2.94289       2.77222
  25  17 3538.1437    2.7367  3.1178 11.8328  0.0000      0.629007  0.0582   0.0291   0.0996    0.0566   0.0000      0.184014   441.2925       4.06726       16.2040      -3.81984      -2.65254      -8.75702       2.49693       3.18767       3.51734       3.69798       3.68736       3.51048
  25  18 3684.9235    2.2398  4.3772 11.4700  0.0000      0.607391  0.0712   0.0212   0.1290    0.0441   0.0000      0.120285   438.5849      0.149693       14.1579      0.635861       1.82987      -2.33467       3.00969       4.07021       4.26430       4.70432       4.50519       4.37750
  25  19 3831.3156    1.8924  6.5702 10.7803  0.0000      0.348835  0.0923   0.0150   0.1660    0.0454   0.0000     0.0759590   442.1467      -6.21803       4.77707     -0.559736      -1.96418      -9.13655       3.85857       5.12716       5.51403       5.89398       5.85944       5.57101
  25  20 3977.6389    1.5825  8.7760 10.6273  0.0000      0.273878  0.1192   0.0121   0.2225    0.0390   0.0000     0.0647000   436.0274     -0.135104       4.56582      -10.1677      -22.3930       9.72866       4.85819       6.24943       6.94256       7.15242       7.21801       6.98783
  25  21 4123.8984    1.3496 11.8959 10.3624  0.0000      0.208470  0.1690   0.0093   0.2878    0.0366   0.0000     0.0601065   431.4830       13.4244      0.914103       6.49729       5.17191      -13.4277       6.25927       8.31132       9.01503       9.41314       9.40249       9.02288
  25  22 4270.1568    1.0535 14.3522 10.3615 -0.0000      0.164582  0.2427   0.0073   0.3873    0.0310   0.0000     0.0803066   454.7168       14.0345      0.872262      -10.3458      -15.9964       1.09538       8.05351       10.5316       11.4780       12.2623       12.1779       11.7089
  26   4 1508.6778    0.1690  0.1416 10.0462  0.0000       14.4791  0.0136   0.0091   0.0235    0.0282   0.0000       18.4151   439.7269      -1.24757       21.4914     -0.472113      -1.93352      -2.07040      0.811428       1.01398       1.07307      0.979725       1.19375       1.18280
  26   5 1694.0896    0.3014  0.2616  9.9035  0.0000       23.4245  0.0138   0.0109   0.0282    0.0353   0.0000       4.62921   439.1207      -1.31772       19.1108      -1.78849      -2.71535      0.444532      0.781799      0.932871       1.08770       1.13313       1.14828       1.09988
  26   6 1869.0731    0.4746  0.4680  9.9323  0.0000       13.6906  0.0167   0.0127   0.0406    0.0497   0.0000       1.90446   439.4684     -0.613638       18.7001      0.717157     -0.432554       1.41930      0.930538       1.18387       1.24577       1.34005       1.30289       1.33235
  26   7 2039.8105    0.6991  0.5758 10.0283  0.0000       7.30976  0.0194   0.0159   0.0370    0.0709   0.0000       1.09376   441.0268      0.821261       20.0467      0.953974     -0.462984      0.419852       1.03938       1.36233       1.46796       1.45709       1.54175       1.49684
  26   8 2206.1840    1.0187  0.7951 10.1419  0.0000       6.99815  0.0243   0.0196   0.0447    0.1058   0.0000      0.868255   440.4503      0.283204       18.1855     -0.735061     -0.472732     -0.101226       1.10876       1.51123       1.58916       1.67054       1.65291       1.71065
  26   9 2366.1311    1.3948  0.9852 10.8440  0.0000       3.87431  0.0278   0.0252   0.0518    0.1107   0.0000      0.739091   439.8854       2.16268       18.9698      -1.16750      0.168327       2.38949       1.33593       1.66690       1.84323       2.03922       2.01196       1.98618
  26  10 2521.2356    1.9297  1.0618 11.2234  0.0000       2.46382  0.0275   0.0337   0.0559    0.1430   0.0000      0.620207   438.4840      0.784309       13.7857       4.53492      -3.20970      -2.41883       1.30138       1.68559       1.86070       1.96389       1.90829       1.93804
  26  11 2674.4224    2.5292  1.0581 11.4836  0.0000       2.42318  0.0287   0.0439   0.0519    0.1948   0.0000      0.576283   439.6377      -3.92653       15.8389       3.12024      -3.69136      -4.73450       1.30975       1.73853       1.84933       1.93958       1.88837       1.99649
  26  12 2826.5868    3.1996  0.9693 12.2141  0.0000       2.14008  0.0254   0.0572   0.0494    0.1464   0.0000      0.660040   439.6200      -2.92598       13.2099     -0.277176      -2.42883      -1.52652       1.22056       1.58223       1.72301       1.82758       1.71292       1.77315
  26  13 2977.4042    3.8986  0.9556 12.3967  0.0000      0.318042  0.0246   0.0687   0.0476    0.1545   0.0000      0.549452   438.1935      -1.09243       11.3872     -0.344358      -3.81135      -3.93930       1.18220       1.52000       1.73594       1.82008       1.79737       1.73175
  26  14 3126.9049    4.1509  1.0448 12.8051  0.0000       1.62905  0.0276   0.0723   0.0516    0.1503   0.0000      0.516546   439.3460     -0.941446       12.9694       3.31154      0.275080      -2.53511       1.23430       1.55654       1.75202       1.92519       1.88470       1.82961
  26  15 3275.4379    3.8161  1.4632 12.5247  0.0000       1.40705  0.0368   0.0573   0.0660    0.1393   0.0000      0.484295   439.7727       3.13099       13.0065      -3.82795      -1.90170     -0.893247       1.52302       1.99420       2.06193       2.18744       2.24133       2.15190
  26  16 3423.4139    3.2470  2.0423 12.4092  0.0000       1.05866  0.0434   0.0430   0.0816    0.0837   0.0000      0.319048   441.2083    -0.0995647       12.5078      0.169483       1.74572      -1.90255       1.85747       2.45766       2.64812       2.89027       2.71847       2.69555
  26  17 3571.0650    2.6386  3.1369 11.8223  0.0000      0.618710  0.0563   0.0280   0.1019    0.0583   0.0000      0.187954   440.0856      0.900452       6.67419       1.65268      0.398872      -6.46507       2.34655       3.18435       3.39662       3.64859       3.71192       3.47309
  26  18 3718.3155    2.1800  5.2138 11.0698  0.0017      0.339696  0.0754   0.0182   0.1370    0.0470   0.0000     0.0924329   439.5789      -2.43676       18.5205       1.96349      -13.6053       1.07608       3.15167       4.09670       4.49184       4.85706       4.78374       4.64997
  26  19 3865.6087    1.7964  6.7972 10.8431  0.0000      0.401701  0.0946   0.0142   0.1733    0.0418   0.0000     0.0744311   436.9633       13.9296       17.6167       9.74987      -1.53183      -8.92671       3.83497       5.05062       5.50635       5.80952       5.86987       5.57005
  26  20 4012.4634    1.5072  9.5944 10.6044  0.0000      0.382244  0.1315   0.0111   0.2353    0.0374   0.0000     0.0645193   446.7718       6.50055       12.4028      -3.34647      -2.44192       2.24836       5.00677       6.58992       7.17169       7.59194       7.59337       7.28142
  26  21 4159.0144    1.2790 12.4860 10.4148  0.0016      0.185398  0.1806   0.0086   0.3046    0.0341   0.0000     0.0633203   430.6815      -1.75431       28.1705      0.954525       13.2556      -1.95180       6.30126       8.30436       9.00102       9.51361       9.63886       9.44021
  26  22 4305.6862    1.0353 14.8532 10.3768 -0.0002      0.227460  0.2435   0.0071   0.3749    0.0297   0.0000     0.0762736   439.2164      -9.91866       1.64159       4.69988      -18.8525      -6.97648       7.72725       10.3218       11.2397       12.0075       11.9334       11.6259
  27   3 1325.2321    0.0990  0.0899 10.1018  0.0000       4.64608  0.0229   0.0096   0.0322    0.0240   0.0000       77.8649   440.4876      -1.29970       23.0391     -0.185283      -2.83687     -0.975070      0.786152       1.41547       1.53939       1.15505       1.82635       1.38333
  27   4 1527.5506    0.1952  0.1446  9.9971  0.0000       27.7612  0.0182   0.0099   0.0224    0.0290   0.0000       14.8767   440.7159      0.610399       21.3647      0.962874      -4.66093      0.594816       1.43583       2.19621       2.52239       2.46744       2.00201       1.61831
  27   5 1713.6082    0.3293  0.2971  9.9197  0.0000       13.3975  0.0137   0.0107   0.0303    0.0372   0.0000       3.57423   440.5079     -0.873086       20.7791     -0.984982      -3.21183       1.37040      0.710852      0.929046      0.977163       1.01638       1.00612       1.02382
  27   6 1889.8291    0.5099  0.4405  9.9406  0.0000       12.2696  0.0166   0.0132   0.0334    0.0502   0.0000       1.72850   438.7748    -0.0696896       19.0553     -0.394940      -1.32922      -1.90236      0.804006       1.10647       1.19200       1.24796       1.26770       1.26675
  27   7 2062.1250    0.7444  0.6535  9.9869  0.0000       7.35487  0.0206   0.0157   0.0400    0.0768   0.0000       1.00436   440.0370     -0.188015       16.9303      0.733927     -0.643649     -0.666334      0.937791       1.23586       1.39504       1.42362       1.48298       1.41141
  27   8 2229.8618    1.0750  0.8477 10.4284  0.0000       7.92037  0.0242   0.0204   0.0471    0.0905   0.0000      0.858502   438.6579      0.223139       15.1972      -2.67286      -5.37205      0.976660       1.08887       1.35364       1.52601       1.55914       1.55955       1.56908
  27   9 2391.0457    1.4682  1.0133 10.5595  0.0000       3.77836  0.0270   0.0253   0.0513    0.1391   0.0000      0.640230   441.5088     -0.164523       17.3737       1.07198      -2.70284      -1.83023       1.19401       1.64491       1.72804       1.85372       1.86849       1.83832
  27  10 2547.5920    2.0383  0.9911 11.4160  0.0001       3.10806  0.0273   0.0355   0.0506    0.1244   0.0000      0.631466   439.9844      -1.13034       12.7937       1.48673     -0.993651      -1.01775       1.28284       1.65688       1.69761       1.80743       1.77662       1.72215
  27  11 2702.1042    2.5860  1.0078 11.7102  0.0000       2.40407  0.0257   0.0449   0.0519    0.1491   0.0000      0.615312   439.8507       2.58525       15.8443       1.07769      -4.49685      -1.36215       1.12979       1.51890       1.58009       1.69029       1.71345       1.67681
  27  12 2855.3515    3.4318  0.9350 11.9061  0.0000       1.68901  0.0241   0.0604   0.0463    0.1992   0.0000      0.566467   438.5160       2.82432       16.2942     -0.900425     -0.591919      -1.22670       1.15574       1.49311       1.64885       1.81451       1.76235       1.70501
  27  13 3007.0320    3.8804  0.8544 13.0491  0.0000       1.62787  0.0234   0.0713   0.0436    0.1013   0.0000      0.733958   438.8021       1.97396       14.8275       1.43409      -1.23819      0.351540       1.09214       1.38627       1.52123       1.68226       1.60634       1.59296
  27  14 3157.1703    4.0993  1.2235 12.9014  0.0008     -0.108294  0.0319   0.0667   0.0595    0.1438   0.0000      0.582369   441.6293      0.256820       19.0309       2.29892     -0.693472      -3.22012       1.37515       1.76082       1.96100       2.12321       2.06866       2.01732
  27  15 3306.5549    3.6396  1.6095 12.7237  0.0005       1.48718  0.0381   0.0525   0.0668    0.0957   0.0000      0.351570   438.5250       1.25606       13.6188      0.614937      -6.29017      -3.82280       1.58118       2.07476       2.28247       2.48592       2.39655       2.42374
  27  16 3455.2137    3.0914  2.3723 12.0983  0.0000      0.919678  0.0471   0.0367   0.0838    0.0807   0.0000      0.255625   438.7573     -0.284336       12.3713       1.52541      -5.45183      -2.90525       1.90597       2.47755       2.73911       2.86744       2.87530       2.86509
  27  17 3603.5872    2.5517  3.6899 11.6869  0.0000      0.621015  0.0619   0.0250   0.1098    0.0523   0.0000      0.146808   439.7356      0.192966       10.6568      0.512120       1.34665      -6.03109       2.42512       3.19236       3.47470       3.71058       3.65189       3.57209
  27  18 3751.5841    2.1158  5.4728 11.0572  0.0003      0.336739  0.0769   0.0170   0.1415    0.0436   0.0000     0.0860327   435.8570      -3.81006       16.8325       2.87466      -2.62885      -8.84168       3.05012       4.11871       4.44031       4.70917       4.62561       4.66152
  27  19 3899.4410    1.7278  7.8916 10.6941  0.0000      0.456314  0.1023   0.0126   0.1922    0.0394   0.0000     0.0635828   430.8445       3.74708       13.7669       6.37835      -7.70361       4.98513       3.97568       5.21980       5.69928       5.96891       6.02045       5.96207
  27  20 4046.9420    1.4211  9.9368 10.6045  0.0000      0.465678  0.1361   0.0104   0.2419    0.0351   0.0000     0.0659561   438.8036       7.41063       10.3891      0.241449       5.06410      -4.08568       4.95666       6.46630       7.16207       7.47442       7.63290       7.46751
  27  21 4194.0882    1.1793 12.5793 10.4575 -0.0015      0.252078  0.1899   0.0081   0.3189    0.0318   0.0000     0.0752004   440.0254      -4.04104       21.1871      -9.93335       6.77889      -7.84627       6.29240       8.43329       9.30853       9.86901       9.84676       9.66136
  28   5 1732.7537    0.3425  0.2643  9.9635  0.0000       13.2609  0.0136   0.0112   0.0254    0.0372   0.0000       3.57856   440.4913      0.955590       20.5917      -1.28152      -2.51862     -0.437608      0.679137      0.869722       1.03832       1.03127       1.16475       1.16848
  28   6 1910.1747    0.5280  0.5170  9.9794  0.0000       8.02264  0.0187   0.0126   0.0365    0.0543   0.0000       1.55315   440.3614       1.14939       21.3721       2.37058      -4.19101      -1.08433      0.939469       1.12607       1.33952       1.37453       1.52661       1.45434
  28   7 2083.9799    0.8079  0.6377 10.0331 -0.0000       8.33123  0.0190   0.0166   0.0375    0.0757   0.0000      0.982439   442.7634      -1.50388       17.2523       2.51727      -3.29306      -2.81785      0.894712       1.14179       1.29762       1.33704       1.34363       1.27949
  28   8 2252.8718    1.1354  0.8648 10.3194  0.0000       3.99977  0.0241   0.0204   0.0453    0.1158   0.0000      0.739324   440.5998     -0.658283       16.4420    -0.0286421      -2.83136     -0.517807       1.03296       1.37626       1.49446       1.57827       1.62706       1.59340
  28   9 2415.3803    1.5376  1.0994 11.0600  0.0000       3.08164  0.0303   0.0262   0.0540    0.1201   0.0000      0.676891   439.0574      -1.50107       20.6749       1.11324      -4.58731       2.98236       1.25549       1.65952       1.78599       1.91440       1.91094       1.87557
  28  10 2573.3948    2.1134  1.0398 11.4332  0.0000       2.88229  0.0272   0.0354   0.0506    0.1275   0.0000      0.596450   439.4950      -1.87012       14.9024       3.58315      -2.86259      -1.04469       1.17052       1.48514       1.57574       1.75960       1.74864       1.69559
  28  11 2729.3619    2.7672  1.0173 11.9242  0.0000       2.72888  0.0258   0.0465   0.0498    0.1353   0.0000      0.577462   439.9669       2.28027       18.9416      0.486937      -4.63218       1.49196       1.07016       1.39773       1.51121       1.60543       1.61712       1.58534
  28  12 2883.7498    3.4563  0.9453 12.4559  0.0000       2.74926  0.0244   0.0607   0.0479    0.1378   0.0000      0.601196   439.4614     0.0819311       16.8616       2.15257      -1.86760      0.730397       1.10587       1.55051       1.70993       1.90285       1.84796       1.86055
  28  13 3036.1832    4.1447  0.9445 12.9786  0.0000       1.62442  0.0248   0.0725   0.0472    0.1204   0.0000      0.632388   439.0254       1.98351       17.1394      0.225203      0.302212      -1.62897       1.15311       1.46314       1.62376       1.70317       1.73074       1.68877
  28  14 3187.1480    4.0233  1.2875 12.4939  0.0037       1.10303  0.0326   0.0617   0.0563    0.1689   0.0000      0.510892   439.8737       1.78542       13.0641      -1.64381      0.207201      -1.40027       1.29825       1.66133       1.86222       1.98889       2.00731       1.92053
  28  15 3337.3104    3.4735  1.8315 12.4955  0.0000       1.49598  0.0388   0.0457   0.0724    0.0882   0.0000      0.342113   435.9805       1.49343       15.4562     -0.640475      -4.11855      -7.52657       1.56451       2.02928       2.23001       2.38958       2.32480       2.33306
  28  16 3486.7467    2.8910  2.5672 12.2094  0.0000      0.716833  0.0501   0.0333   0.0886    0.0645   0.0000      0.245264   437.8730       1.14523       16.1472       3.06803     -0.476157      -5.35049       1.89232       2.51616       2.68991       2.84267       2.94902       2.88714
  28  17 3635.7569    2.4156  4.0198 11.4997  0.0000      0.479375  0.0630   0.0222   0.1147    0.0505   0.0000      0.128946   439.4635       6.99551       14.8902     -0.635597      -8.01917      -4.44144       2.37377       3.15284       3.45525       3.64252       3.62865       3.61003
  28  18 3784.3461    1.9870  6.0229 11.0735  0.0000      0.264125  0.0821   0.0155   0.1531    0.0396   0.0000     0.0812332   439.4221      0.424930       11.6443      -5.54643      -5.42742      -5.02052       3.20871       4.16462       4.66601       4.89121       4.99555       4.88188
  28  19 3932.6963    1.6618  8.3071 10.7841 -0.0000      0.370964  0.1091   0.0119   0.1980    0.0353   0.0000     0.0650593   435.5804       3.26060       11.1500      -5.74452       5.95671      -14.3671       3.91094       5.16442       5.76036       6.11777       6.18078       5.94120
  28  20 4080.4983    1.4029 11.2474 10.5403  0.0001      0.250493  0.1539   0.0093   0.2597    0.0339   0.0000     0.0604628   432.1036       10.9144       19.6632       5.67273      -2.23549       5.19713       5.19258       6.84104       7.61058       8.02552       8.15131       7.83719
  28  21 4228.5695    1.1528 13.8635 10.4503 -0.0003      0.315921  0.2089   0.0073   0.3350    0.0301   0.0000     0.0751021   444.8600      -5.91150       31.6036      -4.32019      0.517012      -8.37164       6.47302       8.50505       9.35363       9.84958       9.90361       9.80415
  29   4 1564.1443    0.2135  0.1511  9.9714  0.0000       21.7558  0.0115   0.0097   0.0215    0.0279   0.0000       10.7666   440.8938     -0.231780       21.7307      0.626319      -3.24263     0.0361563      0.562632      0.716376      0.915097      0.861129      0.937379      0.883759
  29   5 1751.5986    0.3692  0.3226  9.9711  0.0000       18.7118  0.0130   0.0112   0.0310    0.0374   0.0000       3.14530   441.2399     -0.715514       19.6448     -0.611171      -2.61760     -0.406748      0.617557      0.793796      0.875892      0.898919      0.968577      0.885398
  29   6 1930.2858    0.5562  0.5702  9.9373  0.0000       10.0922  0.0196   0.0123   0.0372    0.0560   0.0000       1.39280   440.4948      0.257232       21.7789     -0.102527      0.199764     -0.245283      0.831888       1.06585       1.25694       1.32845       1.31301       1.31051
  29   7 2105.4082    0.8476  0.7180 10.0035  0.0000       6.00786  0.0210   0.0163   0.0398    0.0863   0.0000      0.860820   439.2331     -0.883422       18.9864       2.22297      -2.61410      -2.35997      0.892095       1.22583       1.30718       1.37470       1.40839       1.34604
  29   8 2275.4663    1.1791  0.9251 10.4241  0.0000       5.66158  0.0250   0.0205   0.0470    0.1102   0.0000      0.737692   440.1044     -0.426509       17.9236       2.01279     -0.234438      0.213385       1.02133       1.29785       1.47003       1.52222       1.56602       1.52872
  29   9 2439.1079    1.6435  1.1553 11.0498  0.0000       2.97956  0.0300   0.0264   0.0573    0.1257   0.0000      0.675190   439.1659      0.396577       15.9722      -1.86319     -0.535703      -1.86078       1.15789       1.50418       1.55303       1.77869       1.88208       1.75838
  29  10 2598.7280    2.2082  1.0160 11.6344  0.0000       2.56541  0.0259   0.0373   0.0488    0.1220   0.0000      0.596911   440.4235     -0.948558       14.0410      -1.25751      -4.12063      -1.89898       1.07248       1.37998       1.49389       1.64440       1.59954       1.63580
  29  11 2756.1722    2.8781  1.0422 12.0500  0.0000       2.09334  0.0263   0.0472   0.0499    0.1347   0.0000      0.566497   438.7939     -0.333212       15.2190     -0.674813      -3.43297     -0.129090       1.09191       1.43255       1.51306       1.72128       1.69010       1.66863
  29  12 2911.6781    3.6376  0.9656 12.5254  0.0000       2.34818  0.0244   0.0621   0.0463    0.1372   0.0000      0.590345   438.7158      0.531782       16.0685       2.33543      -1.42304     -0.611063       1.00913       1.31420       1.44216       1.56595       1.55955       1.55845
  29  13 3065.0295    4.1430  1.0396 12.8095  0.0000       1.87339  0.0254   0.0690   0.0515    0.1498   0.0000      0.610752   439.3548      0.336270       16.2435     -0.963829      -1.82254     -0.500421       1.06478       1.35885       1.48247       1.60925       1.64488       1.59356
  29  14 3216.7379    4.0225  1.2872 12.7086 -0.0007      0.719860  0.0306   0.0607   0.0561    0.1345   0.0000      0.484518   438.6956      -2.44990       14.1113      -1.75324      0.348998      -5.26816       1.23207       1.52610       1.74766       1.88679       1.92888       1.89473
  29  15 3367.7213    3.3742  1.9071 12.5765  0.0000       1.46346  0.0401   0.0429   0.0716    0.0744   0.0000      0.312587   436.9803       3.51816       15.6781      -2.38056       1.94172     -0.696990       1.50249       1.96874       2.14767       2.32203       2.30106       2.32780
  29  16 3517.9682    2.8521  2.9431 11.9289  0.0000      0.757118  0.0517   0.0298   0.0933    0.0621   0.0000      0.192322   441.6516       5.17083       13.0842       1.20579       1.86507      -4.64041       1.93781       2.43421       2.75141       2.92393       2.93214       2.91809
  29  17 3667.7855    2.3310  4.3224 11.5023  0.0000      0.721937  0.0661   0.0211   0.1203    0.0476   0.0000      0.118151   435.3780      0.181541       15.5783     -0.765251       2.19307     -0.183095       2.41512       3.16598       3.40927       3.73627       3.83271       3.69424
  29  18 3816.9007    1.9105  6.5288 10.9471  0.0000      0.386620  0.0863   0.0141   0.1590    0.0386   0.0000     0.0764753   445.9194      -2.36894       8.99762      -1.35064       1.39650     -0.474547       3.12479       4.15039       4.56708       4.85731       4.83927       4.85952
  29  19 3965.9827    1.5794  8.8746 10.7129  0.0001      0.368748  0.1160   0.0109   0.2108    0.0347   0.0000     0.0659518   439.6011      -11.1458     -0.143271      -5.43920       13.1958      -5.04059       3.98516       5.33911       5.76516       6.24236       6.19752       6.16818
  29  20 4114.1771    1.3431 11.6959 10.5321  0.0000      0.180066  0.1615   0.0085   0.2719    0.0325   0.0000     0.0658280   434.9509       2.62665       26.7952      -10.6316      0.832938      -6.52396       5.10251       6.86753       7.49663       8.08930       8.09035       8.03693
  29  21 4261.7352    1.1046 14.4853 10.4610 -0.0012    -0.0211753  0.2255   0.0067   0.3497    0.0278   0.0000     0.0733054   433.7235       12.3264       22.0843      -1.56865      -33.7872       2.26178       6.52243       8.67309       9.55378       10.2262       10.2178       10.0790
  30   2 1150.1933    0.0660  0.0631 10.2075  0.0000       31.9216  0.0269   0.0107   0.0302    0.0227   0.0000       256.961   439.6707       1.56142       19.7361      0.976820      0.628232      -4.98829       1.02745       1.51184       1.78209       1.50591       1.61356       1.72398
  30   3 1376.6164    0.1321  0.1154 10.0902  0.0000       21.4427  0.0138   0.0089   0.0268    0.0241   0.0000       36.1404   441.3364      -1.25260       22.7600      0.915300      -3.64006     -0.195382      0.708047      0.889452       1.01055       1.01352      0.995356      0.985904
  30   4 1581.9278    0.2332  0.2061 10.0141  0.0000       19.2400  0.0123   0.0093   0.0253    0.0283   0.0000       8.15350   439.4643    0.00835606       21.2275      0.939777      -3.67976      -1.09597      0.589214      0.728824      0.754347      0.830292      0.979771      0.914625
  30   5 1770.0670    0.3702  0.3330  9.9727  0.0000       17.1188  0.0140   0.0106   0.0299    0.0384   0.0000       3.09951   440.2122     -0.277369       20.6117       1.22267      -2.70457      0.488772      0.675636      0.821825      0.926054      0.977858      0.988358      0.946996
  30   6 1950.0010    0.5693  0.5895  9.9769  0.0000       9.33779  0.0186   0.0124   0.0404    0.0581   0.0000       1.33502   440.7289      0.440959       17.8743       1.15944      -1.72406      -1.00608      0.829824       1.07942       1.18463       1.27181       1.30159       1.22034
  30   7 2126.4437    0.8816  0.7385 10.1479  0.0000       6.73054  0.0200   0.0169   0.0427    0.0835   0.0000      0.848790   442.1607       1.42230       20.0357      -1.91447      -1.18473       2.05594      0.901990       1.13654       1.25104       1.34193       1.38794       1.35355
  30   8 2297.4470    1.2137  0.9366 10.6233  0.0000       4.88438  0.0258   0.0210   0.0482    0.1073   0.0000      0.783057   441.5413       2.18638       21.3751       2.69272      -2.92519      -1.21302       1.01541       1.35451       1.50582       1.52321       1.61974       1.58155
  30   9 2462.3257    1.7313  1.1263 11.0311  0.0000       3.22076  0.0288   0.0275   0.0529    0.1290   0.0000      0.670917   440.1865       1.03744       20.5864      0.127769      0.215262      0.673454       1.15290       1.44734       1.61504       1.76109       1.82082       1.76083
  30  10 2623.4810    2.3134  1.1106 11.7169  0.0000       1.51575  0.0278   0.0374   0.0523    0.1273   0.0000      0.686264   439.6443       1.40678       17.6787      0.512724      -3.43806      0.156100       1.05950       1.38869       1.52282       1.66613       1.68620       1.66276
  30  11 2782.4317    2.9962  1.0489 12.0231  0.0000      0.480032  0.0262   0.0481   0.0480    0.1429   0.0000      0.545552   439.3009     -0.358258       17.9714       1.65497      -2.77179      0.168422       1.03058       1.37255       1.53597       1.67732       1.72027       1.69060
  30  12 2939.1173    3.9123  0.9339 12.4838  0.0001       1.81999  0.0226   0.0654   0.0448    0.1325   0.0000      0.519796   440.1221       1.62154       16.8705     -0.339779      -2.51221     -0.421331      0.945982       1.26467       1.39273       1.43261       1.42257       1.47680
  30  13 3093.3079    4.1877  1.1062 12.8507  0.0000      0.878791  0.0273   0.0668   0.0510    0.1418   0.0000      0.557308   441.2200       3.63463       15.9348       1.78812      -3.45754      -3.49208       1.05857       1.32841       1.46051       1.59197       1.58799       1.53521
  30  14 3245.9962    3.9101  1.3434 13.0250  0.0024       1.98912  0.0323   0.0579   0.0595    0.0985   0.0000      0.507386   438.2755      0.901472       14.3509       1.97262      0.610292       2.03344       1.20957       1.54443       1.76456       1.84288       1.89737       1.88009
  30  15 3397.6184    3.3977  1.9870 12.2658  0.0000      0.605379  0.0398   0.0403   0.0696    0.0817   0.0000      0.306637   439.3238      0.799918       12.0460      -1.53199      -2.47608     0.0705027       1.51031       1.93782       2.11237       2.25885       2.32254       2.32564
  30  16 3548.7438    2.7264  3.1467 11.8636  0.0000      0.616671  0.0526   0.0268   0.0949    0.0548   0.0000      0.164733   442.8908       4.56749       16.8098      -3.57622    -0.0685343      -2.89352       1.88316       2.47577       2.69913       2.88654       2.88390       2.82712
  30  17 3699.3468    2.2632  4.8978 11.1649  0.0000      0.563918  0.0675   0.0184   0.1236    0.0471   0.0000     0.0923567   438.8484      -5.68655       18.0277      -2.66509      -6.70997      -2.95552       2.46877       3.21532       3.59843       3.79297       3.87985       3.79817
  30  18 3849.0192    1.8478  6.7818 10.9411 -0.0000      0.403288  0.0893   0.0133   0.1613    0.0363   0.0000     0.0741442   440.1282      -5.36993       19.1689      -4.78499      -8.56621       3.25376       3.08912       4.08190       4.51711       4.78265       4.84097       4.77711
  30  19 3998.8024    1.5259  9.6157 10.6584 -0.0003      0.383063  0.1257   0.0100   0.2203    0.0335   0.0000     0.0644690   441.4139      -7.32536       17.3141       2.71706    -0.0772213       1.51500       4.04835       5.36907       5.95011       6.40941       6.41132       6.27993
  30  20 4147.6221    1.2725 12.4128 10.5368 -0.0002      0.239865  0.1778   0.0078   0.2930    0.0305   0.0000     0.0672811   445.8150       10.9752       15.2744       2.70649       2.29107      -22.4217       5.30786       7.06948       7.80494       8.29756       8.48334       8.42338
  30  21 4296.5102    1.0351 15.3082 10.4383  0.0000      0.245939  0.2480   0.0063   0.3689    0.0268   0.0000     0.0772602   436.2891      -6.04769       11.8949       3.59705      -3.95455       22.0352       6.63403       8.78706       9.87961       10.2988       10.5398       10.2837
  31   3 1393.1749    0.1245  0.1085 10.0281  0.0000       18.9621  0.0144   0.0082   0.0234    0.0236   0.0000       38.6852   440.7768     -0.567111       21.4957       1.95461      -1.48127      -1.13480      0.645690      0.836426      0.864429       1.16116       1.04498       1.30304
  31   4 1599.3238    0.2458  0.1875  9.9522  0.0000       10.6763  0.0114   0.0096   0.0229    0.0280   0.0000       7.81278   440.9535      0.397938       20.9735     -0.221482      -2.15634      0.298038      0.577932      0.778781      0.805299      0.811305      0.889751      0.812897
  31   5 1788.2940    0.3947  0.3831  9.9198  0.0000       17.4674  0.0146   0.0108   0.0324    0.0404   0.0000       2.53710   440.2518      -1.27091       21.2760      0.327292      -1.31737     -0.317321      0.669622      0.908229      0.992356       1.08522       1.10696       1.09680
  31   6 1969.5392    0.5916  0.5643  9.9433  0.0000       10.8973  0.0189   0.0125   0.0342    0.0572   0.0000       1.32119   440.2728      -1.71296       22.4872     -0.287971      -2.65707      -1.24073      0.790714       1.06456       1.17873       1.20959       1.22315       1.21932
  31   7 2147.0867    0.8765  0.8531 10.0922  0.0000       5.90439  0.0233   0.0157   0.0453    0.0938   0.0000      0.807821   440.0245      0.173459       19.2093       1.70447      -1.90186     -0.554116      0.952965       1.24252       1.41297       1.47592       1.52156       1.48939
  31   8 2319.0397    1.3060  1.0633 10.4316  0.0000       5.91410  0.0270   0.0210   0.0506    0.1249   0.0000      0.702394   440.7371      -1.07864       21.2792       2.06250      -2.51340       1.75228      0.990445       1.33494       1.41988       1.55298       1.55815       1.52345
  31   9 2485.0134    1.8502  1.0941 11.1287  0.0000       3.09397  0.0277   0.0294   0.0499    0.1346   0.0000      0.663020   439.5342      -1.60141       18.6437     -0.870491      -3.91557      -1.43697       1.05848       1.41594       1.54018       1.62838       1.66718       1.65913
  31  10 2647.7946    2.4290  1.0692 11.8982 -0.0002       1.17477  0.0275   0.0387   0.0489    0.1121   0.0000      0.619846   437.9919      0.128710       18.8640     -0.473475     -0.125792      -2.09191       1.01255       1.30512       1.48065       1.59949       1.58659       1.55235
  31  11 2808.3597    3.1926  0.9814 12.3815  0.0000       2.34193  0.0238   0.0522   0.0463    0.1139   0.0000      0.600112   439.6260      0.197517       16.4099      0.269150      -3.30047      -1.29029      0.936057       1.18415       1.30502       1.40122       1.46006       1.43585
  31  12 2966.0741    3.9450  1.0008 12.4195  0.0000      0.731799  0.0244   0.0631   0.0445    0.1506   0.0000      0.617753   440.0881       1.26868       15.9318       2.15772      -3.40117      -1.66167      0.958638       1.22389       1.36773       1.46072       1.52071       1.47585
  31  13 3121.2283    4.2797  1.1455 12.5144  0.0000      0.295492  0.0270   0.0652   0.0501    0.1879   0.0000      0.512548   440.5135       1.00159       17.0843      -1.31298      -1.51259      -3.19453      0.969672       1.31751       1.46719       1.54970       1.57451       1.56227
  31  14 3274.7845    3.8703  1.4382 12.6761  0.0000      0.574410  0.0319   0.0541   0.0598    0.1170   0.0000      0.408472   438.3290       1.99735       16.1019      0.412906     -0.963500      0.639003       1.15508       1.49958       1.66580       1.81411       1.80415       1.72038
  31  15 3427.3460    3.2598  2.2760 12.2260  0.0000      0.571726  0.0420   0.0358   0.0767    0.0660   0.0000      0.239158   438.4877       1.98797       12.6369       1.92664     -0.141663      -1.87109       1.48075       1.93845       2.04746       2.26554       2.20187       2.30545
  31  16 3579.1638    2.6263  3.3948 11.7969  0.0000      0.446733  0.0542   0.0247   0.1004    0.0506   0.0000      0.152409   434.9343       1.29070       17.4253     -0.919895      -7.96881      -2.13921       1.87153       2.44902       2.66317       2.93286       2.92902       2.87067
  31  17 3730.4804    2.1535  5.1424 11.2446  0.0000      0.508951  0.0711   0.0170   0.1283    0.0410   0.0000     0.0918015   435.1370     -0.439746       18.0936      -1.17545      -1.18499      -2.30110       2.42242       3.18198       3.57781       3.83655       3.83682       3.82739
  31  18 3880.9390    1.7891  7.4914 10.7962  0.0000      0.407463  0.0959   0.0122   0.1687    0.0356   0.0000     0.0679727   439.7740      -2.09934       11.0663      -5.49163      -8.36697      -6.67570       3.12738       4.14752       4.52699       4.87106       4.97981       4.86517
  31  19 4030.9872    1.4909 10.5202 10.5903  0.0000      0.295113  0.1366   0.0091   0.2370    0.0328   0.0000     0.0625056   444.7523       5.23184       9.60316      -11.5639      -5.29164       9.63141       4.20416       5.47523       6.13217       6.54167       6.61790       6.54579
  32   3 1409.4496    0.1230  0.0825 10.0791  0.0000       9.14709  0.0116   0.0085   0.0202    0.0225   0.0000       47.8328   440.8943      -1.13257       20.2570       1.53088      -2.17852      -1.89961      0.465982      0.593281      0.771762      0.786529      0.926983      0.941627
  32   4 1616.4485    0.2529  0.2331  9.9409  0.0000       21.4777  0.0135   0.0089   0.0237    0.0308   0.0000       6.09011   441.0981     -0.151251       20.3970       1.13036      -3.34702      -1.71826      0.564806      0.741774      0.881017      0.916227      0.964362      0.907244
  32   5 1806.2094    0.4177  0.4163  9.9207  0.0000       14.3125  0.0156   0.0105   0.0314    0.0410   0.0000       2.21715   440.8784      0.387583       19.9231       1.96708      -2.40621      0.577004      0.715806      0.961138       1.07674       1.15407       1.23509       1.20711
  32   6 1988.7381    0.6461  0.6272  9.9581  0.0000       9.54877  0.0192   0.0131   0.0362    0.0636   0.0000       1.15389   440.6223      -1.04805       22.9015      0.162637      -3.19307     -0.403576      0.800194       1.03893       1.16315       1.26948       1.28479       1.26465
  32   7 2167.4284    0.9554  0.7674 10.3308  0.0000       6.20638  0.0209   0.0171   0.0406    0.0779   0.0000      0.840428   441.3581     -0.210751       19.0987       1.08364      -1.18343      0.284037      0.759244       1.05703       1.10926       1.26745       1.25484       1.27614
  32   8 2340.1890    1.3558  1.0250 10.8799  0.0000       5.24033  0.0269   0.0224   0.0506    0.0995   0.0000      0.764734   439.3657      -1.77343       19.0108       2.33553      -4.15901     -0.629629      0.963345       1.28780       1.28691       1.47947       1.52468       1.58822
  32   9 2507.3169    1.8832  1.2640 10.9494  0.0000       2.14988  0.0295   0.0272   0.0565    0.1471   0.0000      0.636211   440.3739     -0.663932       19.2312      -2.80191      0.851467       1.62062       1.02724       1.40298       1.49102       1.66165       1.66864       1.56573
  32  10 2671.5967    2.5351  1.1707 11.7445  0.0000      0.795273  0.0277   0.0387   0.0540    0.1429   0.0000      0.588000   441.2914      0.237064       20.0442    -0.0186824    -0.0630773     -0.268854       1.01245       1.29978       1.41596       1.62158       1.67332       1.64317
  32  11 2833.7163    3.2709  1.0069 12.3194  0.0000       2.15658  0.0245   0.0517   0.0455    0.1258   0.0000      0.544429   441.1639       1.54954       17.2235      0.545065     -0.329893      -3.24148      0.907584       1.14373       1.27284       1.41523       1.39237       1.41804
  32  12 2992.7137    3.8734  1.0540 12.7168 -0.0005       1.46245  0.0257   0.0601   0.0460    0.1273   0.0000      0.572391   438.7587      0.744971       14.6764       2.70685      -1.46071      -4.17999      0.931706       1.21111       1.32509       1.43453       1.39411       1.45469
  32  13 3148.8503    4.1063  1.2238 13.0730 -0.0026      0.829953  0.0301   0.0629   0.0537    0.1339   0.0000      0.536801   439.3829       1.65725       15.0692       1.39097      -3.32048     -0.785209       1.01953       1.37776       1.46857       1.62081       1.61917       1.56759
  32  14 3303.4088    3.7417  1.5694 12.7885 -0.0001       2.00321  0.0337   0.0503   0.0641    0.0911   0.0000      0.411623   439.2144       4.00257       15.2756     -0.679733      0.238486      -3.15513       1.19619       1.59136       1.77463       1.91345       1.88575       1.84754
  32  15 3456.7500    3.0892  2.5345 12.1947  0.0000       1.07040  0.0448   0.0320   0.0800    0.0561   0.0000      0.226426   439.3000       2.55527       14.9355      -2.45772       4.83297      -1.94430       1.50491       2.00048       2.20981       2.35290       2.38816       2.40268
  32  16 3609.4625    2.4861  3.8322 11.7750  0.0000      0.712698  0.0584   0.0218   0.1070    0.0423   0.0000      0.142203   438.2634       1.23234       11.3546     -0.182873      -3.42325       3.77421       1.96074       2.57345       2.87534       3.15517       3.15995       3.16838
  32  17 3761.3983    2.0555  5.5691 11.1937  0.0000      0.475097  0.0744   0.0154   0.1349    0.0382   0.0000     0.0887969   437.7595      -2.15121       17.1568      0.181038     -0.655130      -7.01710       2.43260       3.21922       3.61845       3.82756       3.98571       3.95632
  32  18 3912.4214    1.6932  8.0197 10.7548 -0.0000      0.351125  0.1012   0.0110   0.1804    0.0347   0.0000     0.0674469   440.1274      -11.5263       4.19039      -7.59197      -4.07668      -8.45271       3.19501       4.27053       4.70349       5.11686       5.19676       5.18771
  32  19 4063.3170    1.4227 11.5767 10.6018  0.0000      0.272272  0.1557   0.0081   0.2590    0.0307   0.0000     0.0641412   446.0544      -3.53826       10.7262       8.39735      -5.58927     -0.541940       4.43345       5.84283       6.54378       7.02635       7.24188       7.14822
  32  20 4213.4742    1.1641 13.5846 10.4635 -0.0011      0.292513  0.2005   0.0066   0.3181    0.0291   0.0000     0.0757358   448.6055       10.4010       36.4943       8.75755       7.25314      -7.44654       5.36943       7.21137       8.01159       8.60016       8.78697       8.68735
  33   3 1425.4321    0.1517  0.1123 10.0979  0.0000       28.2021  0.0119   0.0090   0.0232    0.0239   0.0000       27.7393   440.6373      -1.59380       20.5855      0.186195      -3.10040     -0.420709      0.499510      0.518306      0.684383      0.861571      0.697728      0.702278
  33   4 1633.2504    0.2654  0.1879  9.9658  0.0000       32.7649  0.0099   0.0098   0.0206    0.0299   0.0000       6.78159   440.7940     -0.113805       20.9689      0.762283      -3.84627    -0.0829061      0.502194      0.749756      0.795361      0.841218      0.925333      0.877961
  33   5 1823.8708    0.4357  0.3710  9.9740  0.0000       13.8915  0.0137   0.0113   0.0291    0.0393   0.0000       2.24195   440.2249      -1.79111       20.1383      0.972793      -2.75988     -0.401913      0.630067      0.793388      0.831778      0.897440      0.870817      0.873717
  33   6 2007.6661    0.6559  0.6405  9.9627  0.0000       8.50812  0.0188   0.0127   0.0377    0.0641   0.0000       1.06499   441.1287     -0.145546       20.6975      -2.06980      -4.28593     -0.345249      0.712972      0.981714       1.00600       1.19873       1.20542       1.18410
  33   7 2187.4402    1.0306  0.8364 10.1656  0.0000       5.45131  0.0211   0.0177   0.0416    0.0981   0.0000      0.743274   441.0332    -0.0367942       19.9727      0.273473      -6.18401       1.87587      0.792404       1.05953       1.12644       1.21241       1.21056       1.22326
  33   8 2360.8821    1.4427  1.1269 10.4327  0.0000       2.96359  0.0271   0.0213   0.0494    0.1443   0.0000      0.600755   441.0366    -0.0451996       19.9527      -1.24111      -1.56876      -2.08636      0.979450       1.23761       1.38672       1.50210       1.52565       1.50744
  33   9 2529.2068    2.0169  1.1146 11.4810  0.0000       3.84385  0.0273   0.0309   0.0501    0.1130   0.0000      0.610406   437.8244      0.930684       20.3355      0.561836      -2.78821     -0.798682      0.938636       1.20653       1.35022       1.45092       1.52581       1.47896
  33  10 2695.0485    2.6694  1.0915 11.8115  0.0000       2.88815  0.0253   0.0407   0.0489    0.1337   0.0000      0.622936   438.6602     -0.350032       18.5013     -0.649325      0.754815      -1.33849      0.907680       1.14569       1.30947       1.38270       1.43302       1.40789
  33  11 2858.5414    3.5651  0.9797 12.3214  0.0000       1.14854  0.0235   0.0549   0.0421    0.1395   0.0000      0.557321   440.2452       1.26656       14.5104      0.693230      -1.28747      -2.53135      0.858766       1.12452       1.27429       1.36828       1.40753       1.40774
  33  12 3018.7643    4.1774  0.9265 12.6762  0.0000      0.955914  0.0217   0.0666   0.0419    0.1362   0.0000      0.548964   440.1119     -0.771680       14.4933     -0.245790      -3.35937      -2.32869      0.823711       1.05222       1.19502       1.30338       1.29824       1.30046
  33  13 3176.0033    4.1777  1.1339 13.2741  0.0000      0.564640  0.0276   0.0655   0.0521    0.1123   0.0000      0.583040   438.1178      0.866001       15.5899      -3.05022     -0.388367      -1.43550      0.937266       1.27076       1.31669       1.54256       1.49576       1.52234
  33  14 3331.4086    3.6750  1.7790 12.4895  0.0001      0.977258  0.0352   0.0441   0.0642    0.0870   0.0000      0.311220   441.8365       1.51229       15.1406       1.49447      -1.08243      -1.24015       1.18303       1.55977       1.70201       1.81202       1.91856       1.86869
  33  15 3485.7100    3.0306  2.7803 12.0083  0.0001      0.818100  0.0459   0.0295   0.0816    0.0567   0.0000      0.183198   436.9139      0.329457       16.0126      -2.85064      -4.05168      -2.13203       1.55075       1.99997       2.21515       2.35162       2.40020       2.45692
  33  16 3639.3412    2.4670  4.2899 11.3740  0.0000      0.652670  0.0592   0.0195   0.1060    0.0459   0.0000      0.105845   439.6097       2.07512       13.9811       2.16034       1.83281       4.28583       1.93542       2.52833       2.80413       3.08286       3.07974       3.10573
  33  17 3791.9893    1.9913  6.3466 10.9681  0.0000      0.433404  0.0792   0.0137   0.1458    0.0388   0.0000     0.0721379   439.5932       6.87402       18.6703     0.0477245      -3.37775     -0.797326       2.58453       3.47443       3.79558       4.08742       4.21740       4.07298
  33  18 3943.9562    1.6537  8.4995 10.6826  0.0000      0.562795  0.1036   0.0104   0.1871    0.0343   0.0000     0.0636074   438.4269       1.90478       14.5527      -3.60885     -0.853849      -1.34757       3.18184       4.22124       4.62436       4.93916       5.06100       5.10345
  33  19 4095.0675    1.3685 11.9613 10.6005 -0.0000      0.247863  0.1637   0.0076   0.2663    0.0300   0.0000     0.0665601   451.7310       5.14511       3.92529       4.29978      -4.45818       1.00860       4.44963       5.86331       6.53935       7.16192       7.20350       7.15496
  33  20 4246.2296    1.1627 14.8515 10.4301  0.0006      0.381541  0.2130   0.0063   0.3260    0.0280   0.0000     0.0668690   436.7469       9.30104       7.73867       3.81011      0.654355       9.47767       5.34163       7.01014       7.88911       8.46218       8.71303       8.53168
  34   2 1208.0164    0.0698  0.0443 10.1591  0.0000       14.6308  0.0281   0.0105   0.0171    0.0209   0.0000       260.982   440.1846     -0.297206       22.6887      -2.10749      -3.01665      0.187767      0.959656      0.928507       1.70458       1.27919      0.972950       1.46769
  34   3 1441.1678    0.1487  0.1317 10.0621  0.0000       26.4758  0.0146   0.0081   0.0233    0.0239   0.0000       24.8551   441.8337      0.334828       19.5574      0.929466      -2.81371      0.613169      0.811626       1.10030       1.24986       1.27718       1.29708       1.25709
  34   4 1649.7442    0.2780  0.2228  9.9620  0.0000       23.5597  0.0115   0.0093   0.0225    0.0299   0.0000       5.60393   440.7549     -0.181500       21.5814     -0.648435      -2.57581      0.739451      0.424723      0.603877      0.628999      0.694232      0.686011      0.700203
  34   5 1841.2894    0.4536  0.4636  9.9081  0.0000       12.3469  0.0155   0.0106   0.0328    0.0432   0.0000       1.83241   440.5016     -0.417988       18.8357      -1.12420      -2.83574      0.946358      0.639644      0.834911      0.885957      0.989546       1.01769       1.02425
  34   6 2026.4394    0.6840  0.6447  9.9564  0.0000       9.06705  0.0173   0.0133   0.0394    0.0642   0.0000       1.11249   440.4588      0.321866       21.5368     -0.602681      -3.99296       1.02275      0.676583      0.880332      0.999615       1.10549       1.15828       1.12595
  34   7 2207.1201    1.0137  0.9864  9.9760  0.0000       4.26739  0.0244   0.0159   0.0462    0.1180   0.0000      0.701902   440.2939     -0.563191       22.4743      -1.66124      -4.10731     -0.631173      0.840241       1.09210       1.24323       1.31973       1.34389       1.40078
  34   8 2381.2976    1.5298  1.1763 10.5535  0.0000       2.80268  0.0273   0.0224   0.0522    0.1453   0.0000      0.615923   441.0613      0.372828       21.5236     -0.281012     -0.892419      0.977835      0.935061       1.25009       1.41667       1.50448       1.52620       1.55197
  34   9 2550.6686    2.0739  1.1645 11.3738  0.0000       2.31370  0.0279   0.0310   0.0513    0.1366   0.0000      0.604839   440.3641       1.87251       20.9079      -4.57276      -2.72505      0.645686      0.955574       1.25411       1.38029       1.55310       1.59263       1.60274
  34  10 2717.9900    2.7447  1.0783 12.0552  0.0000       1.73008  0.0253   0.0423   0.0488    0.1227   0.0000      0.623037   441.6473      0.451828       18.2503     -0.488877      -2.42246       1.59470      0.889722       1.19515       1.27342       1.45616       1.46631       1.47611
  34  11 2882.9043    3.6904  0.9735 12.2392  0.0000       1.05293  0.0217   0.0568   0.0434    0.1502   0.0000      0.530609   441.1861       1.84535       18.1719       1.15751      -4.35040     -0.394033      0.786174       1.03766       1.12394       1.21687       1.27739       1.29965
  34  12 3044.3536    4.1193  1.1195 12.9903  0.0000      0.677046  0.0262   0.0613   0.0495    0.1138   0.0000      0.592125   439.8372      0.496242       17.0910       2.40595     -0.628084    -0.0939753      0.906607       1.20151       1.31428       1.42612       1.40411       1.39069
  34  13 3202.7279    4.0723  1.3189 12.6943  0.0000      0.560771  0.0306   0.0554   0.0514    0.1234   0.0000      0.456689   441.4278       2.11261       14.7645      -1.12717     -0.493395       1.48689      0.974276       1.30370       1.42285       1.55366       1.56292       1.57715
  34  14 3359.2081    3.5261  1.8635 12.5717  0.0004      0.840644  0.0353   0.0423   0.0669    0.0786   0.0000      0.314754   439.9028      0.649143       15.9696      -2.84972      -1.82099     -0.184084       1.16217       1.52556       1.69869       1.78568       1.87829       1.85765
  34  15 3514.3710    2.8839  3.0845 11.7990  0.0000      0.352027  0.0481   0.0263   0.0873    0.0559   0.0000      0.164198   438.3249     -0.730222       21.4123     0.0160387      -5.21886       4.23928       1.56844       2.03312       2.30027       2.42465       2.54235       2.51191
  34  16 3668.6622    2.3491  4.6622 11.1791 -0.0000      0.473164  0.0616   0.0175   0.1117    0.0439   0.0000     0.0904240   437.0422      -1.56260       14.2883       3.52251       1.12551      -1.74706       1.96080       2.59596       2.85836       3.05674       3.15338       3.11243
  34  17 3822.3502    1.9161  6.8640 10.8567  0.0000      0.619136  0.0823   0.0125   0.1530    0.0368   0.0000     0.0700053   444.4130       6.49423       10.7287      -3.68246      -12.4117       2.87454       2.55816       3.35928       3.76345       4.07400       4.12709       4.12233
  34  18 3974.7710    1.6185  9.6473 10.5793  0.0000      0.293862  0.1154   0.0093   0.2017    0.0329   0.0000     0.0596251   442.2345      -6.89873       18.0009      -2.34935      -11.0261       1.67866       3.34727       4.45012       4.95292       5.26668       5.44369       5.45881
  34  19 4126.6844    1.3040 11.9555 10.5321  0.0004      0.334286  0.1627   0.0073   0.2680    0.0296   0.0000     0.0724235   445.4543      -6.72975       13.3400      0.919497      -3.62903      -1.94262       4.34184       5.75337       6.41687       6.80206       7.07536       7.05851
  35   3 1456.6415    0.1658  0.1467  9.9833  0.0000       26.3390  0.0110   0.0080   0.0273    0.0241   0.0000       18.2141   441.2383     -0.287152       21.3059     -0.183445      -4.01202     -0.209419      0.387513      0.547724      0.650815      0.629224      0.596210      0.678427
  35   4 1665.9664    0.2772  0.2964  9.9306  0.0000       16.0830  0.0146   0.0083   0.0285    0.0321   0.0000       4.67407   440.0719      0.901259       20.5893      0.610837      -3.33989      0.559325      0.603943      0.872055      0.998184       1.12651       1.14654       1.10818
  35   5 1858.4894    0.4626  0.4505  9.9711  0.0000       12.5532  0.0154   0.0106   0.0309    0.0431   0.0000       1.82833   440.8387      -1.10073       21.8936      0.833906      -4.09199      0.633218      0.601413      0.808333      0.882484      0.930652      0.943108      0.975222
  35   6 2044.8982    0.7443  0.6694  9.9489  0.0000       7.97903  0.0183   0.0137   0.0366    0.0709   0.0000      0.955065   440.4011      -1.74771       19.7308       2.49994      -2.35748      0.227469      0.627516      0.876213      0.968395       1.03925       1.00230      0.998145
  35   7 2226.5190    1.0946  0.9226 10.4460  0.0000       5.93366  0.0231   0.0179   0.0441    0.0930   0.0000      0.765907   442.4910     -0.528959       20.1773       1.22508     -0.363705     -0.398721      0.792637       1.06299       1.19392       1.24178       1.30554       1.29600
  35   8 2401.4028    1.6213  1.1555 10.5242  0.0000       2.95441  0.0272   0.0231   0.0480    0.1551   0.0000      0.601599   442.8449       2.25234       22.5739      0.506392      -2.48176       1.51062      0.895060       1.19853       1.32251       1.46586       1.50640       1.47847
  35   9 2571.8779    2.1411  1.2319 11.4712  0.0000       2.04065  0.0284   0.0301   0.0505    0.1098   0.0000      0.572553   440.0217     -0.404739       21.6351      -1.25002      -4.63805       1.32451      0.899738       1.22155       1.36108       1.44488       1.48060       1.49542
  35  10 2740.5391    2.8907  1.1337 12.2937  0.0000       1.79585  0.0260   0.0431   0.0517    0.1069   0.0000      0.630346   439.8742      -1.02250       17.2190      -3.74757      -2.27391     -0.760529      0.844527       1.10416       1.20009       1.34552       1.33179       1.33670
  35  11 2906.8135    3.7040  0.9632 12.6083  0.0000       1.71923  0.0220   0.0573   0.0429    0.1139   0.0000      0.552933   441.6042       1.37756       18.3973      0.717985      -2.27745      -2.00251      0.786554       1.02507       1.13979       1.20756       1.26676       1.20326
  35  12 3069.5824    4.3340  1.0925 12.8897  0.0000       1.75313  0.0256   0.0634   0.0456    0.1301   0.0000      0.628567   440.4522     -0.118741       18.8690      -1.17322      -1.96627      -1.83236      0.881798       1.12017       1.23489       1.36068       1.37774       1.44388
  35  13 3229.0741    4.0849  1.3336 12.9743  0.0000      0.152844  0.0302   0.0564   0.0534    0.1097   0.0000      0.520935   437.5401       1.08480       16.2543     0.0767232      -1.72705    -0.0399861      0.946559       1.26551       1.35661       1.54312       1.49516       1.54380
  35  14 3386.5777    3.3825  2.1929 12.2165  0.0000      0.563962  0.0374   0.0358   0.0703    0.0690   0.0000      0.208288   438.1246     -0.193663       16.2005      -1.78025      0.733014     0.0360190       1.18302       1.56781       1.71400       1.85092       1.89155       1.88131
  35  15 3542.8940    2.7842  3.2028 11.8976  0.0000      0.842166  0.0495   0.0249   0.0886    0.0499   0.0000      0.149540   438.5263      0.402771       12.4193       3.99229      0.951682      0.621063       1.53225       2.04741       2.28262       2.45676       2.53141       2.51334
  35  16 3698.0238    2.2236  5.1456 11.2656  0.0000      0.739268  0.0657   0.0162   0.1206    0.0380   0.0000     0.0904640   441.2383       4.46815       11.7261     -0.224630      -3.00072      -8.61775       2.00308       2.63576       2.93336       3.12366       3.20643       3.16522
  35  17 3852.1579    1.8739  7.2638 10.8448  0.0000      0.473154  0.0860   0.0118   0.1555    0.0355   0.0000     0.0705526   443.8261     -0.752619       18.1985      -1.26987      -7.76309      -4.56742       2.57495       3.39618       3.75171       4.10150       4.17040       4.19471
  35  18 4005.1586    1.5429 10.2648 10.6609  0.0003      0.137117  0.1287   0.0086   0.2201    0.0316   0.0000     0.0626478   443.5634      -1.49098       10.2660      0.864185      -6.46424      -11.9496       3.49034       4.65716       5.14232       5.58800       5.78725       5.69558
  35  19 4158.1480    1.2588 12.7869 10.5149 -0.0011      0.437787  0.1758   0.0067   0.2805    0.0284   0.0000     0.0709243   445.2801       10.7270      0.603184       2.47872      -8.74372      -11.6951       4.40296       5.94077       6.56521       7.05011       7.22139       7.26157
  36   3 1471.8476    0.1766  0.1381  9.9976  0.0000       22.2761  0.0102   0.0082   0.0213    0.0247   0.0000       16.2044   440.8875     -0.864018       21.9132     -0.118229      -3.78539     0.0419770      0.390553      0.473654      0.586804      0.562398      0.591898      0.618321
  36   4 1681.9281    0.3094  0.2540  9.9198  0.0000       25.2058  0.0110   0.0093   0.0231    0.0315   0.0000       4.39549   440.9946      -1.07049       21.3366      0.470530      -4.11241      0.298867      0.471892      0.590870      0.675071      0.740326      0.740674      0.710275
  36   5 1875.4623    0.5197  0.4496  9.9482  0.0000       11.3474  0.0145   0.0113   0.0289    0.0465   0.0000       1.57632   441.2076     -0.799935       21.2075     -0.351045      -3.31673      0.724436      0.571568      0.723055      0.816600      0.879807      0.898777      0.874381
  36   6 2063.1826    0.7206  0.7081 10.2385  0.0000       9.24971  0.0194   0.0133   0.0400    0.0616   0.0000       1.11248   440.6320       1.75749       20.8953     -0.366117     -0.729749     -0.941747      0.668634      0.913905       1.00609       1.07949       1.08180       1.05167
  36   7 2245.5886    1.1535  0.9111 10.3852  0.0000       5.60262  0.0221   0.0181   0.0421    0.0989   0.0000      0.707166   439.3564     -0.606230       20.9656     -0.898189      0.330730    -0.0564237      0.762676      0.980150       1.08362       1.19427       1.17281       1.18229
  36   8 2421.1987    1.6056  1.1386 10.9283  0.0000       3.69524  0.0261   0.0233   0.0502    0.1140   0.0000      0.680352   440.4706      0.462727       20.6489       1.27442      -1.01603       1.50567      0.826169       1.08722       1.18096       1.29637       1.35081       1.37994
  36   9 2592.7212    2.2726  1.1697 11.4551  0.0000       1.46650  0.0271   0.0326   0.0478    0.1440   0.0000      0.564148   440.6474      0.799888       19.5897     -0.266353     -0.996712       3.13135      0.855828       1.14505       1.24082       1.39284       1.38093       1.37684
  36  10 2762.7366    3.0362  1.0752 12.0815  0.0000       2.60003  0.0242   0.0443   0.0456    0.1265   0.0000      0.574973   440.6802       1.67550       16.9667      -1.12391      -1.23907     -0.819513      0.797889       1.05412       1.17685       1.21242       1.22711       1.24308
  36  11 2930.2520    3.8597  1.0192 12.4841  0.0000       1.14237  0.0233   0.0564   0.0415    0.1358   0.0000      0.537314   440.6398       1.78526       21.3389     -0.330370      -3.14636      -1.28084      0.767610       1.03401       1.11157       1.20940       1.23844       1.30047
  36  12 3094.2796    4.2763  1.1641 12.7651  0.0000       1.22658  0.0267   0.0605   0.0471    0.1429   0.0000      0.526946   440.6821      0.329395       17.5537      -2.31417      -3.00447      -2.33075      0.845360       1.11981       1.23291       1.37030       1.33261       1.39723
  36  13 3255.0404    3.9964  1.4505 13.0329  0.0000       1.35876  0.0307   0.0525   0.0569    0.0904   0.0000      0.450511   438.2159       1.71911       15.9701      0.380833      -1.63396      -1.11461      0.967114       1.27120       1.39630       1.51116       1.57337       1.57977
  36  14 3413.6834    3.2593  2.2691 12.4093 -0.0000      0.648039  0.0383   0.0337   0.0732    0.0551   0.0000      0.245103   442.1250       2.31496       15.7415     -0.185684      0.846069    -0.0115826       1.18960       1.56784       1.74421       1.84734       1.90863       1.87954
  36  15 3570.8425    2.7367  3.5825 11.6402  0.0002      0.691330  0.0510   0.0224   0.0897    0.0485   0.0000      0.128713   438.1426      -2.34099       16.3280      -1.35337      -3.46007      -2.77915       1.52520       2.02039       2.24338       2.42773       2.47379       2.50319
  36  16 3726.7889    2.2091  5.5215 11.1078  0.0001      0.381912  0.0670   0.0151   0.1226    0.0389   0.0000     0.0778869   436.0756      -3.31210       17.2007     0.0436928      -5.74127      -6.59628       2.01688       2.66940       3.00737       3.22052       3.29529       3.33887
  36  17 3881.7427    1.7710  7.6357 10.8772 -0.0002      0.491344  0.0921   0.0111   0.1660    0.0344   0.0000     0.0683501   443.9844       6.33011       18.2312     -0.935615      -6.71349      -3.21832       2.61862       3.44656       3.90560       4.21866       4.42332       4.40645
  36  18 4035.5444    1.4616 10.6575 10.6876  0.0000      0.298349  0.1398   0.0080   0.2316    0.0304   0.0000     0.0686563   442.2986       6.28398       15.1606      -8.19999      -3.47533       4.38698       3.62029       4.83852       5.39401       5.87130       6.05073       6.04630
  36  19 4189.0652    1.2430 13.7171 10.5140  0.0005      0.300798  0.1867   0.0063   0.2900    0.0269   0.0000     0.0688586   440.5617       6.42534       15.9123    -0.0391310      -5.83700      -8.98841       4.29387       5.90565       6.53130       7.03966       7.23122       7.19480
  37   3 1486.8524    0.1603  0.1870  9.9858  0.0000       50.6103  0.0131   0.0073   0.0270    0.0263   0.0000       16.3479   441.1192    -0.0231856       20.1306     -0.214810      -1.91653     0.0407255      0.532055      0.650269      0.771025      0.756326      0.868292      0.952526
  37   4 1697.6348    0.3338  0.2894  9.9292  0.0000       22.0330  0.0120   0.0097   0.0260    0.0315   0.0000       3.83536   440.4074     -0.201448       22.8162      0.850579      -4.90906      0.104792      0.486753      0.710428      0.881134      0.900579      0.931293       1.05329
  37   5 1892.2859    0.5263  0.4580  9.9602  0.0000       15.1623  0.0141   0.0117   0.0299    0.0450   0.0000       1.64188   440.8541       1.02152       21.3979     0.0413483      -3.68647      0.298386      0.529638      0.720341      0.801550      0.922643      0.942802      0.922670
  37   6 2081.2466    0.7947  0.7458 10.0132  0.0000       8.25324  0.0194   0.0136   0.0381    0.0751   0.0000      0.906617   441.3991     -0.648790       23.0425       1.19566      -4.80442       1.13910      0.662003      0.882492       1.00614       1.05714       1.10951       1.14851
  37   7 2264.4509    1.1882  0.9626 10.4646  0.0000       5.56326  0.0224   0.0183   0.0447    0.0950   0.0000      0.725757   441.4143      -1.33787       22.8270      -1.12490      -3.29696    -0.0964718      0.734743      0.964676       1.05735       1.11686       1.17514       1.19186
  37   8 2440.7532    1.7212  1.2352 10.7851  0.0004       3.32186  0.0267   0.0236   0.0503    0.1294   0.0000      0.564761   440.1015       1.43433       22.4210      -1.90479      -1.23375       1.05670      0.848367       1.08290       1.21905       1.30452       1.35902       1.40365
  37   9 2613.3351    2.3651  1.1706 11.7958  0.0000       2.01793  0.0278   0.0337   0.0486    0.1111   0.0000      0.635505   440.5003       2.14895       21.2459      0.510779      -3.08925     -0.412091      0.855015       1.13558       1.23430       1.36397       1.35486       1.38814
  37  10 2784.5375    3.1451  1.0727 12.1784  0.0000       1.89340  0.0237   0.0456   0.0459    0.1246   0.0000      0.617357   441.8980       1.08141       18.6192      -1.07248      -2.79096      -1.58690      0.752948      0.983872       1.10003       1.15527       1.18426       1.20333
  37  11 2953.2724    3.9850  1.1214 12.4278  0.0000      0.676315  0.0243   0.0562   0.0462    0.1463   0.0000      0.523415   440.7620     -0.202221       20.2166      0.829646      -3.30138      0.693287      0.785785       1.01417       1.07655       1.24593       1.23197       1.28476
  37  12 3118.5703    4.3337  1.2594 12.7300  0.0000       1.43105  0.0275   0.0585   0.0492    0.1320   0.0000      0.482318   440.6829     -0.150580       17.7786      0.716450      -2.16959       1.04791      0.826380       1.08823       1.20245       1.32305       1.34715       1.34744
  37  13 3280.5965    3.8758  1.6642 12.7965  0.0012       1.35578  0.0327   0.0464   0.0608    0.0716   0.0000      0.381391   440.1301      0.343113       17.0482      0.483445      -1.69903      0.895586      0.937616       1.26170       1.37470       1.51073       1.52044       1.51788
  37  14 3440.3458    3.2070  2.4131 12.3054  0.0000      0.764937  0.0401   0.0314   0.0720    0.0523   0.0000      0.225420   439.5231      0.288397       15.9380       3.67147      0.586241    -0.0142238       1.17828       1.56669       1.75706       1.87246       1.92346       1.95670
  37  15 3598.4641    2.5831  3.8568 11.6415  0.0000      0.517068  0.0542   0.0206   0.0951    0.0443   0.0000      0.122962   440.9956       2.38820       13.5064     -0.245991       2.19641      -1.43175       1.56432       2.11002       2.30094       2.49889       2.55410       2.58522
  37  16 3755.1494    2.0903  5.6460 11.1354  0.0000      0.437590  0.0704   0.0141   0.1260    0.0368   0.0000     0.0810411   439.6959       2.02044       16.1910     -0.972237      -5.90664     -0.570966       2.02565       2.67561       2.96319       3.26683       3.35872       3.35900
  37  17 3911.1335    1.7416  8.5297 10.7466  0.0000      0.471353  0.1007   0.0101   0.1780    0.0337   0.0000     0.0619291   440.6164       1.90797       11.3419      -7.06268      -6.73129       6.17045       2.76039       3.64472       4.07540       4.35750       4.51414       4.56778
  37  18 4065.9027    1.4198 11.3670 10.5961 -0.0003      0.488612  0.1461   0.0074   0.2384    0.0297   0.0000     0.0735402   441.5514       4.06989       24.3884      -1.40852       2.23169       2.38351       3.69234       4.83961       5.39489       5.78557       6.02502       5.96680
  38   2 1262.5680    0.0895  0.0351 10.1442  0.0000       51.7238  0.0139   0.0123   0.0149    0.0207   0.0000       171.474   441.6976      0.188885       20.6182       1.16852      -3.12902      -1.08273      0.572387      0.794524      0.879704      0.932415      0.877367       1.19368
  38   3 1501.5529    0.1694  0.1686 10.0401  0.0000       14.9917  0.0121   0.0076   0.0243    0.0236   0.0000       15.4991   440.8790     -0.658469       22.5195      0.662101      -3.01460       1.36478      0.500688      0.623815      0.742939      0.736753      0.762860      0.811729
  38   4 1713.0512    0.3351  0.3129  9.9523  0.0000       19.0577  0.0128   0.0090   0.0257    0.0322   0.0000       3.41639   441.0940     -0.487802       21.1985     -0.624774      -2.20093     0.0271875      0.422073      0.613834      0.622553      0.767580      0.782547      0.761525
  38   5 1908.8701    0.5446  0.5331  9.9078  0.0000       11.9073  0.0157   0.0109   0.0320    0.0484   0.0000       1.41684   440.9506      -2.74483       21.2730       1.70596      -2.11656    -0.0926252      0.558966      0.732867      0.815616      0.861143      0.917716      0.897192
  38   6 2099.0945    0.8311  0.7686 10.1086  0.0000       8.79199  0.0187   0.0141   0.0397    0.0720   0.0000      0.914570   441.2775      -1.96594       21.3863     -0.835377      -3.95970     0.0667247      0.623240      0.819755      0.920488      0.935724       1.01778       1.03149
  38   7 2282.9977    1.2414  1.0365 10.5379  0.0000       4.73443  0.0235   0.0184   0.0468    0.1036   0.0000      0.679523   441.9985      0.235374       20.6837     -0.523624      -1.96831      -1.38862      0.746455       1.00975       1.10844       1.20016       1.22221       1.21083
  38   8 2460.0261    1.7801  1.2381 11.1500  0.0000       3.15065  0.0277   0.0246   0.0506    0.1089   0.0000      0.609534   440.0520      0.376882       21.6582      -1.88743      -2.90521       2.69090      0.847411       1.10319       1.25590       1.34141       1.39922       1.40253
  38   9 2633.7540    2.4368  1.2169 11.6630 -0.0023       2.49776  0.0269   0.0330   0.0479    0.1180   0.0000      0.553680   440.4432      0.845669       20.4253      -1.27934      -1.16201       2.09947      0.811020       1.02632       1.12487       1.25324       1.28977       1.30387
  38  10 2806.0207    3.2752  1.0524 12.2574  0.0000       1.78768  0.0235   0.0470   0.0424    0.1270   0.0000      0.585522   440.0621     -0.809982       20.5673     -0.714473      -4.22987      0.311814      0.743788      0.954456       1.03218       1.13817       1.17937       1.18786
  38  11 2975.8617    4.1064  1.0444 12.7047  0.0000      0.621915  0.0231   0.0585   0.0422    0.1299   0.0000      0.555375   439.5607     -0.522418       19.6834      -1.13951      -3.01129     -0.524398      0.734465      0.938734       1.02016       1.16563       1.22236       1.26532
  38  12 3142.2789    4.3292  1.2283 12.9427  0.0001      0.758846  0.0263   0.0590   0.0502    0.1301   0.0000      0.505403   441.7074      0.441852       15.9516      -2.73139     0.0889497     -0.358526      0.789522       1.01791       1.14423       1.23863       1.26650       1.32182
  38  13 3305.6996    3.8014  1.7793 12.6776  0.0000       1.18488  0.0329   0.0432   0.0611    0.0755   0.0000      0.318147   439.6078       2.63935       15.4760     -0.533592     -0.676495      -1.67862      0.974369       1.27535       1.37819       1.52260       1.55211       1.55776
  38  14 3466.7545    3.1306  2.8136 12.1798  0.0000      0.746072  0.0431   0.0279   0.0780    0.0467   0.0000      0.189070   439.3877       1.84657       17.1997      -1.30184      -2.19302     -0.522421       1.23811       1.61772       1.80282       1.93455       1.98530       2.00303
  38  15 3625.7765    2.4918  4.3779 11.4181  0.0000      0.441444  0.0555   0.0181   0.1018    0.0417   0.0000     0.0997994   438.7955      -2.09720       12.6904     -0.453594     -0.792262      -4.57848       1.61121       2.12999       2.36356       2.56552       2.66012       2.67459
  38  16 3783.4239    2.0575  6.6008 10.9722  0.0001      0.514215  0.0754   0.0126   0.1391    0.0356   0.0000     0.0664825   438.4318     -0.836903       18.7463   -0.00206263      0.565897      0.618224       2.12631       2.86322       3.17250       3.46295       3.52818       3.58571
  38  17 3939.9283    1.6737  8.8944 10.8107  0.0000      0.476492  0.1054   0.0093   0.1857    0.0307   0.0000     0.0671301   440.8668       3.38088       20.8620      -7.00406      -4.37954      0.517043       2.73644       3.55497       4.06709       4.31041       4.46887       4.46894
  38  18 4095.3484    1.3806 11.8794 10.6068  0.0008      0.277419  0.1537   0.0068   0.2503    0.0283   0.0000     0.0747791   432.5793       10.2873       16.6512      -1.27049      0.509843      -9.60325       3.64752       4.83862       5.45043       5.86252       6.02776       6.05388
  39   3 1516.0546    0.1916  0.1865 10.0025  0.0000       18.7874  0.0113   0.0074   0.0227    0.0237   0.0000       12.0190   442.2637     -0.573120       20.9417       1.66907      -4.29432      0.524585      0.420824      0.559721      0.583620      0.606167      0.644587      0.705975
  39   4 1728.3034    0.3599  0.3457  9.8531  0.0000       15.9130  0.0132   0.0091   0.0259    0.0345   0.0000       2.76559   441.7273      0.105437       21.6034     -0.769234      -2.64439    -0.0969274      0.463944      0.564168      0.657532      0.739066      0.738006      0.765613
  39   5 1925.3049    0.5510  0.5735  9.9774  0.0000       11.6507  0.0167   0.0109   0.0332    0.0485   0.0000       1.38839   441.9763      -1.16016       20.9471      -2.27879      -2.83288      0.376043      0.561206      0.755751      0.855306      0.917818      0.976328      0.999044
  39   6 2116.6769    0.8544  0.8457 10.1065  0.0000       7.68032  0.0204   0.0137   0.0408    0.0775   0.0000      0.850078   441.6561      -1.20608       21.9041      0.508494      -1.86136     -0.545241      0.640965      0.852852      0.940343       1.04237       1.10203       1.12976
  39   7 2301.3325    1.2840  1.0874 10.5078  0.0000       4.47293  0.0245   0.0183   0.0468    0.1056   0.0000      0.659936   439.9526     0.0771188       20.7687      -1.15606      -3.00776      -1.93554      0.699786      0.926962       1.02501       1.12466       1.16196       1.16547
  39   8 2479.1099    1.8833  1.1478 11.3186  0.0000       2.97168  0.0260   0.0265   0.0473    0.1111   0.0000      0.613253   440.2868      0.700425       20.9019      -2.13588      -4.31243     -0.481102      0.745475      0.978689       1.07348       1.18662       1.18607       1.16469
  39   9 2653.9012    2.5557  1.1634 11.6957  0.0000       3.07496  0.0254   0.0351   0.0468    0.1300   0.0000      0.605926   440.7385     -0.674761       20.1418      -1.86015      -3.27342     -0.482745      0.757413      0.989680       1.06668       1.19305       1.21097       1.22702
  39  10 2827.2640    3.4554  1.0878 12.1729  0.0000      0.873628  0.0231   0.0475   0.0438    0.1408   0.0000      0.555664   441.9741     -0.245793       20.3825     -0.185004     -0.933734      -2.22146      0.708350      0.886192       1.00858       1.11745       1.12131       1.16977
  39  11 2998.1047    4.2718  1.0150 12.6738  0.0000       1.01616  0.0220   0.0602   0.0401    0.1336   0.0000      0.496186   441.3917      0.406905       19.3282      0.949236      -4.44811      -2.17607      0.664603      0.893866      0.983119       1.07219       1.11485       1.11857
  39  12 3165.6857    4.3375  1.2574 13.0573  0.0000      0.814644  0.0272   0.0578   0.0479    0.1059   0.0000      0.527869   440.3540      0.604969       18.9906      0.259727      -2.74143      0.115717      0.783399       1.04739       1.12251       1.25110       1.23799       1.31546
  39  13 3330.3604    3.6998  1.8738 12.6797  0.0000      0.517431  0.0341   0.0403   0.0616    0.0640   0.0000      0.298551   441.5085      0.525012       18.7401       2.11165      -2.37314      -1.93147      0.953096       1.26305       1.40274       1.53615       1.56275       1.55828
  39  14 3492.7209    3.0174  2.9721 12.0812 -0.0000      0.911827  0.0444   0.0259   0.0793    0.0453   0.0000      0.161246   439.1281     -0.214597       12.6570      -3.34661     -0.452443      -1.44674       1.23174       1.64215       1.82970       2.05682       2.05706       2.08797
  39  15 3652.8276    2.4017  4.4416 11.5724  0.0000      0.609475  0.0571   0.0174   0.1047    0.0360   0.0000      0.110020   438.8872       3.96525       15.7027      0.795172     -0.501448      -6.91519       1.55329       2.04518       2.32369       2.48893       2.60158       2.60663
  39  16 3811.3419    1.9796  6.8452 10.9374  0.0000      0.370848  0.0784   0.0117   0.1412    0.0338   0.0000     0.0698967   440.9739       4.34405       20.5181      -2.55123       1.56319     0.0658992       2.10900       2.82635       3.10410       3.39507       3.56500       3.61565
  39  17 3968.5802    1.6574 10.0756 10.7289  0.0009      0.312338  0.1182   0.0084   0.2063    0.0303   0.0000     0.0613009   441.3733      -4.63499       13.9159      -2.08096      -7.27764      0.210844       2.90789       3.84980       4.34655       4.70883       4.87838       4.84838
  39  18 4125.1774    1.3020 12.1519 10.6434 -0.0010      0.418922  0.1635   0.0065   0.2625    0.0269   0.0000     0.0741641   437.5568      -7.72238       18.0818       7.97049      -10.4817       8.63461       3.62693       4.87694       5.51182       5.92554       6.02387       6.12179
  40   2 1288.7452    0.0912  0.1019 10.0897  0.0000       1.11332  0.0188   0.0070   0.0279    0.0198   0.0000       83.4426   441.4421     -0.915273       22.4743     -0.572417      -3.12964      -1.42485      0.508314      0.710150      0.816712      0.765968      0.894489      0.864764
  40   3 1530.3245    0.1768  0.1843 10.0458  0.0000       22.8834  0.0122   0.0072   0.0222    0.0241   0.0000       12.6953   441.1878     -0.338609       22.3381      0.244674      -3.44017      -2.20851      0.460934      0.575422      0.678510      0.785354      0.708216      0.728639
  40   4 1743.2978    0.3732  0.3556  9.8321  0.0000       18.9569  0.0123   0.0090   0.0264    0.0354   0.0000       2.58792   441.8318    -0.0202882       20.9636     -0.732558      -3.49716     -0.200690      0.456333      0.589715      0.683466      0.770453      0.769776      0.741497
  40   5 1941.4874    0.5969  0.5315 10.0081  0.0000       10.2106  0.0147   0.0115   0.0312    0.0501   0.0000       1.23734   441.3386      0.518330       21.3961     -0.353953      -2.34741      -1.45236      0.490183      0.627317      0.723221      0.743715      0.774543      0.809336
  40   6 2134.0505    0.8955  0.8261 10.1152  0.0000       6.51658  0.0192   0.0141   0.0398    0.0800   0.0000      0.826623   441.2246      -1.42581       21.1774      0.803007      -3.01132     -0.574981      0.619860      0.807426      0.908157       1.01032       1.02939      0.994987
  40   7 2319.3772    1.3715  1.0680 10.6025  0.0000       3.06570  0.0232   0.0193   0.0455    0.1104   0.0000      0.631456   440.8742      0.337799       21.2543     -0.309920      -1.86648     -0.695821      0.680671      0.911682       1.00393       1.06978       1.11598       1.13740
  40   8 2497.9192    1.8837  1.2343 11.0575  0.0000       2.35126  0.0264   0.0250   0.0489    0.1276   0.0000      0.548331   440.0422       2.56608       22.7428      -1.64633      -3.12202     -0.337619      0.760733       1.00690       1.09851       1.17183       1.22036       1.23512
  40   9 2673.8067    2.6795  1.1561 12.0265  0.0000       2.09777  0.0251   0.0370   0.0478    0.1173   0.0000      0.585944   441.9852     -0.291958       20.6036     -0.239649      -2.94521     -0.207939      0.729127      0.949916       1.08620       1.16139       1.19998       1.16598
  40  10 2848.2272    3.5648  1.0990 12.2672  0.0000       1.80117  0.0238   0.0483   0.0428    0.1335   0.0000      0.553210   439.8210     0.0680666       22.3197     -0.512167      -3.51023      -2.18514      0.682846      0.877882      0.960114       1.07618       1.10602       1.07515
  40  11 3020.0070    4.2140  1.0295 13.0197  0.0000       1.51803  0.0220   0.0601   0.0430    0.1035   0.0000      0.580236   440.3606       1.86227       19.4738     -0.375106      -1.71450      -3.41222      0.657757      0.859770       1.00505       1.08432       1.12749       1.11780
  40  12 3188.7117    4.2127  1.3779 13.0013  0.0000      0.996548  0.0280   0.0530   0.0507    0.0949   0.0000      0.445945   441.8230     -0.507856       19.9644       1.68524      -2.80230      -2.13714      0.800264       1.04213       1.16635       1.28918       1.27103       1.32509
  40  13 3354.7119    3.5423  2.1943 12.4299 -0.0000       1.31946  0.0363   0.0346   0.0656    0.0561   0.0000      0.240697   439.4228      -1.23807       20.6890    -0.0623519      -1.94622      -3.45184      0.982702       1.31008       1.41532       1.58935       1.58305       1.62672
  40  14 3518.2168    2.8740  3.0749 12.1494  0.0000      0.927280  0.0464   0.0246   0.0822    0.0429   0.0000      0.181335   442.3414       3.17439       17.7201      -3.04961      -4.61619      -3.89364       1.25779       1.65857       1.82847       1.97681       2.05144       2.04421
  40  15 3679.5648    2.3280  5.0174 11.4557 -0.0001      0.505472  0.0618   0.0156   0.1097    0.0333   0.0000     0.0939497   438.1840       3.65910       12.6272      -6.74531     -0.849020      -4.51749       1.65425       2.20679       2.45429       2.67061       2.73876       2.76602
  40  16 3838.9685    1.9119  7.4070 10.9719  0.0000      0.402585  0.0841   0.0109   0.1514    0.0319   0.0000     0.0690645   441.3081       4.82179       15.5801      -1.22606      -2.08513       6.68355       2.18238       2.84687       3.22917       3.44691       3.62549       3.64257
  40  17 3996.8244    1.5624 10.0323 10.8048  0.0000      0.232248  0.1239   0.0080   0.2090    0.0289   0.0000     0.0688480   440.9660       2.78505       21.1249       10.7074       8.56218       2.54324       2.94063       3.92980       4.42379       4.78299       4.96585       5.02203
  40  18 4154.0411    1.2798 13.4952 10.6591 -0.0004      0.327857  0.1840   0.0062   0.2837    0.0253   0.0000     0.0743244   435.3336      -5.84801       23.3663       8.91521      -5.11934      -2.74578       3.83633       5.15962       5.77249       6.30737       6.41762       6.47688
  41   2 1301.5684    0.1052  0.0738 10.0998  0.0000       21.0704  0.0129   0.0074   0.0173    0.0196   0.0000       76.3686   441.6260     -0.475812       20.5258      0.433105      -1.87409      -1.64812      0.381993      0.527031      0.661567      0.539585      0.793616      0.704048
  41   3 1544.3708    0.2065  0.1901  9.9975  0.0000       30.2122  0.0104   0.0074   0.0215    0.0249   0.0000       10.0510   441.1835    -0.0451316       21.4421     -0.548454      -2.70557     -0.617067      0.361183      0.489095      0.533384      0.588523      0.574549      0.595049
  41   4 1758.0853    0.3825  0.3339  9.9466  0.0000       21.7954  0.0120   0.0093   0.0238    0.0334   0.0000       2.72216   440.5181     0.0388743       20.3484      -2.43416      -3.68451     -0.576643      0.410176      0.525794      0.620382      0.645613      0.686017      0.720558
  41   5 1957.5428    0.6129  0.6297 10.0411  0.0000       9.93910  0.0170   0.0111   0.0347    0.0529   0.0000       1.15894   441.1820      -1.48231       21.6860      -1.95521      -4.83327      0.296513      0.561466      0.734285      0.775504      0.851822      0.900258      0.954927
  41   6 2151.2505    0.9314  0.8253 10.3311  0.0000       7.68205  0.0199   0.0146   0.0383    0.0730   0.0000      0.838698   441.8324       2.63345       20.9344    -0.0600725      -2.86421      -1.04342      0.585758      0.767612      0.859878      0.926231      0.976307      0.967835
  41   7 2337.2680    1.4293  1.1146 10.7862  0.0000       4.33918  0.0247   0.0200   0.0458    0.1014   0.0000      0.661809   441.6865     -0.245181       19.5462     -0.328407      -3.88229     -0.207261      0.678236      0.888296      0.977965       1.08160       1.08810       1.12230
  41   8 2516.6629    2.0289  1.2330 11.1751  0.0000       3.01411  0.0258   0.0267   0.0475    0.1226   0.0000      0.550951   441.1956      -1.22987       19.7322      -1.65845      -4.03278     -0.951901      0.718905      0.929350       1.04355       1.12338       1.17194       1.19375
  41   9 2693.5662    2.7212  1.1506 12.3831  0.0000       2.97529  0.0256   0.0379   0.0480    0.0909   0.0000      0.658414   440.8880       2.45577       21.9182       2.22099      -1.95631      -1.32685      0.702505      0.934580       1.05339       1.14488       1.17064       1.20977
  41  10 2868.9004    3.5606  1.0974 12.4513  0.0000       1.42365  0.0233   0.0485   0.0439    0.1226   0.0000      0.659838   440.1010     -0.194988       21.3181      -1.06791      -3.25395      0.164650      0.645338      0.852976      0.971570       1.04535       1.08640       1.06976
  41  11 3041.5705    4.3207  1.1041 12.9979  0.0000      0.143342  0.0232   0.0589   0.0447    0.1120   0.0000      0.559637   440.6500       1.12417       21.9307      -1.74115      -1.82681      -1.57455      0.653080      0.884229      0.957233       1.06295       1.05541       1.05659
  41  12 3211.3085    4.2526  1.3424 13.2860  0.0003      0.858966  0.0281   0.0556   0.0513    0.0917   0.0000      0.436977   440.3023       1.25661       16.7764     -0.489885     -0.787899     -0.215872      0.778313       1.02960       1.13416       1.25112       1.29814       1.30523
  41  13 3378.5791    3.6309  2.1369 12.4549  0.0000      0.960396  0.0360   0.0354   0.0619    0.0601   0.0000      0.239162   441.6952     -0.398260       16.5263       2.29961      -3.15790      -3.35448      0.965977       1.28040       1.44780       1.55039       1.63680       1.66093
  41  14 3543.4459    2.8505  3.5860 11.6976  0.0000       1.01299  0.0469   0.0213   0.0861    0.0426   0.0000      0.129782   441.1838      -3.08567       15.7317      0.501337       2.22765      0.154424       1.23825       1.66753       1.84506       1.98717       2.10889       2.13693
  41  15 3705.7279    2.2706  5.2433 11.3489 -0.0000      0.516234  0.0623   0.0147   0.1146    0.0341   0.0000     0.0961147   441.0350    -0.0544163       15.8337      -3.93308      -2.29785      -3.45484       1.64432       2.15197       2.44978       2.63062       2.75938       2.76112
  41  16 3865.9446    1.8694  8.1625 10.9619  0.0002      0.148408  0.0928   0.0101   0.1625    0.0306   0.0000     0.0660432   442.2486      -1.46532       17.2187       4.52531      -3.95163      -4.94502       2.30008       3.00375       3.36072       3.67572       3.80714       3.85474
  41  17 4025.1226    1.4926 10.8980 10.8131  0.0000      0.376718  0.1397   0.0074   0.2269    0.0279   0.0000     0.0693525   445.3992     -0.225400       19.0870       7.26184      0.511055      -15.4992       3.11359       4.11382       4.64002       5.00006       5.20356       5.24996
  41  18 4183.0159    1.2271 13.7146 10.6943  0.0003      0.288269  0.1900   0.0060   0.2865    0.0243   0.0000     0.0748650   444.6925      -6.31024       12.6294      -6.37049       5.86799      -13.6770       3.81144       5.09684       5.74495       6.22467       6.54687       6.47703
  42   2 1314.2467    0.1130  0.0918 10.0690 -0.0058      -1.47400  0.0124   0.0074   0.0194    0.0196   0.0000       52.6253   441.8781     -0.811545       22.3039      0.750874      -3.89552      0.492824      0.361763      0.522711      0.556446      0.634252      0.767928      0.709791
  42   3 1558.2167    0.2141  0.2163 10.0091  0.0000       22.4263  0.0117   0.0073   0.0226    0.0249   0.0000       7.30259   441.3833     -0.132399       21.4593      0.423040      -3.20372     -0.839121      0.436464      0.546519      0.594748      0.636469      0.637630      0.642438
  42   4 1772.6562    0.4074  0.3997  9.9205  0.0000       14.6015  0.0130   0.0091   0.0275    0.0361   0.0000       2.20174   441.3417      0.220019       21.0258      0.249706      -3.62144       1.12254      0.416137      0.563639      0.630922      0.657829      0.672252      0.724299
  42   5 1973.4002    0.6417  0.6043  9.9694  0.0000       8.90640  0.0158   0.0114   0.0324    0.0555   0.0000       1.07017   441.6069      0.612568       21.6549      -1.08189      -3.68875      0.749571      0.483141      0.622060      0.738296      0.782546      0.815993      0.797569
  42   6 2168.2163    0.9621  0.9191 10.1637  0.0000       6.49849  0.0210   0.0142   0.0413    0.0846   0.0000      0.805295   441.1258     -0.834980       22.0629     -0.262711      -1.32231    0.00485796      0.576712      0.770165      0.893280      0.910328      0.948690      0.988632
  42   7 2354.8352    1.4575  1.1791 10.8373  0.0000       2.77331  0.0260   0.0197   0.0483    0.1059   0.0000      0.644625   441.5664      -1.39873       20.1874     -0.804903      -4.75443      0.386299      0.671803      0.943745      0.992489       1.13283       1.15719       1.16074
  42   8 2535.0623    2.0914  1.2802 11.2438  0.0000       2.89979  0.0259   0.0267   0.0497    0.1269   0.0000      0.535338   440.7008      0.893907       19.8787     -0.447138      -2.05711      0.277929      0.691344      0.935491       1.04449       1.12174       1.17599       1.21305
  42   9 2713.0673    2.8676  1.1557 11.9650  0.0000       1.70011  0.0238   0.0379   0.0455    0.1266   0.0000      0.562335   440.6355       1.66955       19.8741      -1.35426      -2.13384     0.0385660      0.656249      0.847910      0.942838       1.04319       1.07531       1.13040
  42  10 2889.4046    3.6815  1.0650 12.8063  0.0000       1.43019  0.0226   0.0506   0.0427    0.0973   0.0000      0.584180   441.2351       2.00851       20.6681      -1.99400      -2.28488      -1.70094      0.628317      0.807035      0.933847       1.02752       1.09890       1.12374
  42  11 3062.9256    4.4132  1.1253 12.7776  0.0000      0.937520  0.0227   0.0585   0.0444    0.1347   0.0000      0.540604   441.6833      0.836377       20.8221      0.395216      -4.77946     -0.728795      0.649399      0.831364      0.934158       1.04105       1.06470       1.08843
  42  12 3233.6049    4.2324  1.4960 12.8859  0.0000      0.779985  0.0284   0.0494   0.0513    0.0862   0.0000      0.369941   441.2417      0.984333       18.2087     -0.541213      -2.02219      -2.67506      0.756503       1.02165       1.09064       1.22514       1.23438       1.26772
  42  13 3402.0770    3.3988  2.2469 12.6086  0.0000       1.21429  0.0373   0.0332   0.0669    0.0535   0.0000      0.244443   442.7536       1.70625       16.5741      -3.04623       1.91309      -1.71445      0.977510       1.28366       1.43728       1.57510       1.65758       1.67780
  42  14 3568.1708    2.7021  3.7999 11.8560  0.0000      0.750745  0.0500   0.0199   0.0896    0.0365   0.0000      0.128380   444.2824      0.284242       18.2904     -0.772086       2.73326      -2.43972       1.27898       1.71173       1.88443       2.08743       2.13617       2.14693
  42  15 3731.8262    2.1640  6.0132 11.2476 -0.0001      0.603109  0.0684   0.0130   0.1267    0.0316   0.0000     0.0827664   440.4193     0.0376283       17.7256      -2.11605       1.59623      -3.42269       1.73080       2.26743       2.49937       2.78190       2.83764       2.89182
  42  16 3893.0702    1.7584  8.1788 11.0237 -0.0014      0.281527  0.0970   0.0095   0.1678    0.0294   0.0000     0.0744372   442.5946      -5.49869       15.2286       7.88044      0.161340      -1.58936       2.29216       3.03030       3.39879       3.72407       3.81841       3.92082
  42  17 4052.6126    1.4740 11.4890 10.7910  0.0006      0.299279  0.1447   0.0069   0.2340    0.0269   0.0000     0.0743235   443.0612       4.12106       20.3137      -7.48227      -12.3671       7.56566       3.05498       4.09001       4.54559       4.91085       5.08040       5.18451
  43   2 1326.7161    0.1042  0.0835 10.1199  0.0000       23.3389  0.0120   0.0075   0.0203    0.0194   0.0000       66.6506   442.3835    -0.0705366       20.9560    -0.0508052      -2.78802       1.18976      0.369191      0.476221      0.567920      0.538039      0.619697      0.555182
  43   3 1571.8261    0.2520  0.1800  9.9754  0.0000       25.8985  0.0086   0.0086   0.0187    0.0244   0.0000       7.48315   442.1499     -0.300145       20.9584      0.328511      -2.44113      0.199360      0.300408      0.377123      0.416592      0.458069      0.469818      0.497454
  43   4 1787.0755    0.4132  0.4026  9.9234  0.0000       16.5336  0.0131   0.0091   0.0267    0.0358   0.0000       2.19123   442.2475     0.0857516       21.4409     -0.418442      -2.14534       1.06916      0.446452      0.596481      0.661024      0.706775      0.769301      0.773605
  43   5 1989.1256    0.6703  0.6432  9.9601  0.0000       10.2973  0.0157   0.0116   0.0332    0.0565   0.0000       1.04243   440.8454      0.657176       22.4095      0.325828      -4.54433      0.361865      0.483306      0.630002      0.714857      0.813725      0.882182      0.864401
  43   6 2184.9760    1.0227  0.8923 10.2866  0.0000       6.75747  0.0200   0.0151   0.0393    0.0866   0.0000      0.775979   441.8844      0.200289       19.5235      0.280466      -3.89154      0.922304      0.568045      0.751622      0.818827      0.956085       1.00440      0.991962
  43   7 2372.2646    1.4896  1.3276 10.5993  0.0000       2.52154  0.0275   0.0185   0.0497    0.1122   0.0000      0.540333   442.2843      -2.07801       22.0217     -0.664553      -1.98743       1.58657      0.726050      0.961788       1.07395       1.17203       1.23031       1.20253
  43   8 2553.4089    2.1634  1.2766 11.0615  0.0000       3.19158  0.0254   0.0270   0.0474    0.1466   0.0000      0.495705   442.3112     -0.540245       19.6279       2.07398      -2.99112      -1.52155      0.662541      0.887818      0.963147       1.07807       1.10879       1.12385
  43   9 2732.3934    2.9297  1.2321 12.0121  0.0054       2.23987  0.0253   0.0381   0.0476    0.1255   0.0000      0.617613   441.7395       2.78440       23.4402     -0.534458      -3.35002      -1.40873      0.659005      0.858685      0.923729       1.04610       1.06433       1.10029
  43  10 2909.5927    3.8036  1.1209 12.5191  0.0000      0.636606  0.0233   0.0500   0.0423    0.1261   0.0000      0.527856   440.0184       1.14057       21.6034      -1.65053      -2.21766      -2.20524      0.630140      0.830801      0.936100      0.966465       1.00442       1.06602
  43  11 3083.9900    4.4244  1.2017 12.7687  0.0000       1.99665  0.0250   0.0563   0.0442    0.1378   0.0000      0.515119   440.3534       3.91410       22.1734      0.312656      -2.86756     -0.275088      0.647626      0.838374      0.953035       1.06187       1.08611       1.10764
  43  12 3255.6146    4.0351  1.5078 13.1828  0.0000      0.676858  0.0289   0.0480   0.0541    0.0729   0.0000      0.425063   441.4028      0.648042       20.4045      0.436313      -2.84514      0.254483      0.744402       1.00042       1.08685       1.20312       1.23820       1.26715
  43  13 3425.1656    3.3987  2.4780 12.2103 -0.0000      0.983665  0.0374   0.0299   0.0666    0.0529   0.0000      0.197430   442.4595       2.66568       14.4753     -0.281244      -4.38781      -3.92268      0.973101       1.30406       1.44081       1.60528       1.61868       1.62683
  43  14 3592.4116    2.6557  4.1314 11.7077  0.0000      0.584655  0.0506   0.0186   0.0954    0.0367   0.0000      0.113004   439.4848     -0.691999       17.7747       2.52700       1.26370      -3.20851       1.31190       1.73995       1.96671       2.11993       2.16291       2.23414
  43  15 3757.2213    2.1397  6.2658 11.2635  0.0000      0.561455  0.0710   0.0124   0.1293    0.0302   0.0000     0.0808038   437.0815       3.79709       16.8720      -3.08471      -2.65521      -1.32310       1.71535       2.28633       2.60203       2.79883       2.91952       2.93151
  43  16 3919.4900    1.7529  8.9923 10.9898  0.0012      0.248983  0.1047   0.0090   0.1811    0.0288   0.0000     0.0711599   443.4384      -6.06052       17.3093       2.55805       3.18393      -6.61118       2.35373       3.14283       3.54223       3.80540       4.06519       4.08100
  43  17 4080.2417    1.3930 12.0889 10.7610 -0.0005      0.284464  0.1615   0.0063   0.2476    0.0259   0.0000     0.0826096   435.6250       7.74687       21.3701      -1.01590      -5.30389      -3.90386       3.22343       4.30962       4.86699       5.28623       5.55746       5.55453
  44   3 1585.2241    0.2420  0.2165  9.9656  0.0000       24.4942  0.0099   0.0076   0.0215    0.0243   0.0000       7.05119   441.4953      0.558711       20.7222     -0.762214      -2.69652    -0.0967825      0.308857      0.422243      0.458526      0.500916      0.512796      0.500356
  44   4 1801.2986    0.4445  0.4025  9.8912  0.0000       15.1423  0.0130   0.0094   0.0253    0.0376   0.0000       1.95089   441.8161     -0.414420       21.8956   -0.00599294      -3.94901      0.716566      0.378530      0.530451      0.544998      0.642654      0.611914      0.642397
  44   5 2004.6873    0.7104  0.6457  9.9518  0.0000       8.80934  0.0166   0.0119   0.0307    0.0610   0.0000      0.966059   442.3160      0.671599       22.2299      0.160289      -3.65814       1.21124      0.489923      0.674630      0.773522      0.842053      0.840720      0.853263
  44   6 2201.5547    1.0575  0.9229 10.3558  0.0000       6.42009  0.0204   0.0151   0.0410    0.0835   0.0000      0.767853   441.0358     0.0407344       21.5665      0.296864      -3.11523     -0.863856      0.569689      0.774442      0.868434      0.906873      0.994554      0.982601
  44   7 2389.5507    1.5914  1.1932 10.8732  0.0000       4.41270  0.0249   0.0210   0.0473    0.1132   0.0000      0.631338   440.9121     -0.535394       22.5284      -1.20935      -3.80906     -0.414368      0.635727      0.831937      0.908808      0.998174       1.05581       1.07896
  44   8 2571.5044    2.2399  1.2678 11.5495  0.0000       2.69434  0.0258   0.0285   0.0481    0.1150   0.0000      0.551307   440.9906      0.711739       20.6962     -0.661186      -4.03055     -0.212271      0.673034      0.893469      0.948576       1.05103       1.11658       1.14500
  44   9 2751.5584    3.0420  1.0416 12.4846  0.0000       1.98796  0.0223   0.0416   0.0409    0.0915   0.0000      0.623018   441.2425     -0.166352       19.9105     0.0373453      -4.12554      0.343013      0.597963      0.792523      0.878380      0.988021      0.986829       1.03096
  44  10 2929.6627    3.8996  1.1115 12.7982  0.0000       1.15075  0.0232   0.0516   0.0423    0.1107   0.0000      0.536997   442.2314      0.160717       21.6982     -0.376786      -2.98391     -0.552147      0.603185      0.833952      0.887312       1.01926       1.02797       1.04999
  44  11 3104.7903    4.4020  1.1839 13.0014  0.0000       1.38322  0.0241   0.0565   0.0443    0.1154   0.0000      0.530776   441.9932     -0.162405       20.8965      -1.18972      -2.23332     -0.319553      0.609038      0.813431      0.927535       1.01720       1.04073       1.06391
  44  12 3277.3732    4.0233  1.7461 12.7882  0.0000      0.895814  0.0297   0.0427   0.0566    0.0672   0.0000      0.330628   442.3139      0.534657       21.4093     -0.565804      -2.75590     -0.733596      0.767388       1.01439       1.12091       1.20516       1.24045       1.26086
  44  13 3447.9095    3.2497  2.6499 12.3462  0.0001      0.741414  0.0391   0.0278   0.0711    0.0455   0.0000      0.189651   441.5469      0.883539       20.8928      0.188587      -1.66640    0.00344609      0.966387       1.34154       1.46674       1.60327       1.65951       1.71271
  44  14 3616.4476    2.5778  4.1889 11.7647  0.0000      0.624148  0.0525   0.0179   0.0956    0.0349   0.0000      0.115910   443.2172     -0.970786       20.3583     -0.474605      -2.52819      -6.21160       1.27823       1.72301       1.91179       2.07253       2.16978       2.17569
  44  15 3782.3499    2.0777  6.9697 11.1546  0.0003      0.409043  0.0774   0.0113   0.1393    0.0304   0.0000     0.0765033   437.5592       3.95775       19.1143       2.54329       2.52526      -2.99346       1.80505       2.43275       2.69071       2.93041       3.08355       3.15481
  44  16 3945.8135    1.6505  9.3148 10.9948 -0.0012      0.262261  0.1124   0.0082   0.1905    0.0278   0.0000     0.0736249   438.2316       5.52617       20.5544      -6.21493      -4.94109      -4.67142       2.41353       3.19156       3.58610       3.90959       4.12381       4.17320
  45   2 1351.2727    0.1151  0.0957 10.1202  0.0000       25.8742  0.0128   0.0070   0.0183    0.0194   0.0000       51.0246   442.9053     -0.357593       21.8409     -0.853491      -1.98403       2.68617      0.418456      0.497028      0.581615      0.558668      0.609738      0.679368
  45   3 1598.4316    0.2554  0.2323  9.9749  0.0000       19.3988  0.0104   0.0075   0.0205    0.0250   0.0000       5.96465   441.2041      0.157494       21.4438      0.162624      -3.30272     -0.540784      0.341311      0.438120      0.489071      0.486516      0.612787      0.607351
  45   4 1815.3647    0.4483  0.4183  9.9408  0.0000       17.3243  0.0129   0.0094   0.0259    0.0367   0.0000       2.00734   442.3575     -0.336326       21.3750      0.298019      -3.65932    -0.0792675      0.413702      0.516443      0.590938      0.659097      0.668190      0.666162
  45   5 2020.0839    0.7050  0.7286 10.0283  0.0000       8.21981  0.0177   0.0113   0.0349    0.0627   0.0000      0.946453   441.9086     -0.260778       22.6244     -0.704612      -1.52721     -0.887487      0.518117      0.676447      0.785457      0.852550      0.922377      0.943369
  45   6 2217.9380    1.1036  0.9208 10.3083  0.0000       7.83836  0.0200   0.0155   0.0389    0.0891   0.0000      0.728337   440.9530     -0.796195       20.9741     -0.233794      -3.21267      0.478054      0.537615      0.707065      0.784133      0.853187      0.883553      0.882596
  45   7 2406.5266    1.6645  1.1661 10.9805  0.0000       3.32648  0.0243   0.0217   0.0454    0.1140   0.0000      0.603100   441.1169    -0.0336467       21.2044       1.12765      -3.13874      0.126054      0.604302      0.836207      0.922216       1.00632       1.03407       1.08583
  45   8 2589.4431    2.3435  1.2715 10.9302 -0.0000       2.39594  0.0250   0.0280   0.0448    0.1763   0.0000      0.487725   440.1384      0.276717       23.0972     -0.430790      -2.04758      -1.60728      0.624079      0.803056      0.906090      0.985394       1.03276       1.04542
  45   9 2770.5682    3.1931  1.1346 12.2280  0.0000       2.63119  0.0233   0.0411   0.0422    0.1214   0.0000      0.599936   441.4982       1.03752       22.0241     -0.229022      -1.66928      0.773233      0.591478      0.780187      0.851393      0.945897       1.01202       1.01240
  45  10 2949.4150    4.0279  1.1070 12.7426  0.0000      0.416242  0.0228   0.0517   0.0412    0.1169   0.0000      0.535244   441.8590      0.702970       21.2953      -1.13673      -4.53351      -1.09564      0.594268      0.770444      0.837290      0.948767      0.988384      0.999441
  45  11 3125.3438    4.3951  1.2516 13.2376  0.0000       1.31130  0.0253   0.0556   0.0464    0.0967   0.0000      0.498814   441.6164     -0.310292       22.3631    -0.0522752      -2.88139      -2.94265      0.621172      0.852452      0.939198       1.05861       1.03978       1.12638
  45  12 3298.7540    3.9232  1.6745 13.2100  0.0000      0.367177  0.0301   0.0434   0.0564    0.0574   0.0000      0.380436   441.4409       1.44717       19.6291    0.00592443      -3.49866      -1.99632      0.749210      0.997187       1.11193       1.22928       1.26331       1.32820
  45  13 3470.4257    3.1682  2.9485 12.2708  0.0000      0.637883  0.0420   0.0255   0.0741    0.0424   0.0000      0.163783   441.6458       2.99610       17.2376      -1.42382      -5.64559      0.255497       1.02382       1.34022       1.48231       1.67386       1.74324       1.75505
  45  14 3640.0201    2.4896  4.8542 11.5904  0.0000      0.570501  0.0572   0.0158   0.1042    0.0340   0.0000     0.0975151   441.7701       1.27886       22.1124      -4.22813      -1.31218    -0.0725097       1.38687       1.86038       2.08071       2.25287       2.35370       2.41477
  45  15 3807.1614    1.9889  6.9881 11.1902 -0.0001      0.455934  0.0796   0.0108   0.1434    0.0306   0.0000     0.0814421   439.0277      0.208880       24.0468     -0.668589      -5.27689      -3.43777       1.80131       2.41365       2.71127       2.96553       3.07771       3.08532
  45  16 3971.6509    1.6258  9.9099 10.9284  0.0013      0.284220  0.1225   0.0076   0.1968    0.0276   0.0000     0.0832982   440.0627       1.02089       18.7359       1.44015       3.37247      -2.32144       2.51555       3.38239       3.77530       4.08664       4.29408       4.39724
  46   2 1363.3111    0.1316  0.1340 10.1014  0.0000       26.2190  0.0134   0.0067   0.0234    0.0195   0.0000       35.2453   440.9242     -0.624896       21.5384      0.352446      -3.84439      -1.17907      0.367765      0.497210      0.557622      0.600729      0.588659      0.562258
  46   3 1611.4430    0.2577  0.2718  9.9327  0.0000       22.4791  0.0128   0.0073   0.0225    0.0252   0.0000       5.38255   442.1228     -0.864633       21.0637      0.137689      -3.52813      0.417532      0.411538      0.587291      0.636992      0.670887      0.745080      0.700344
  46   4 1829.2484    0.4610  0.4337  9.8858  0.0000       15.1734  0.0127   0.0093   0.0264    0.0372   0.0000       1.87819   441.3531     0.0160962       20.6061     0.0591829      -4.34861      -1.49763      0.387543      0.474612      0.551232      0.611784      0.698638      0.706519
  46   5 2035.3415    0.7455  0.7386  9.9964  0.0000       9.25733  0.0172   0.0116   0.0352    0.0606   0.0000      0.924273   442.0168       1.35666       20.8972     0.0655538      -3.28404     -0.762399      0.461440      0.622289      0.644296      0.759285      0.771994      0.785703
  46   6 2234.0789    1.1094  1.0379 10.5040  0.0000       6.79954  0.0223   0.0153   0.0433    0.0833   0.0000      0.749448   440.7588     -0.481418       21.0737     -0.981717      -2.82728      0.459210      0.564588      0.750906      0.826095      0.906687      0.952597      0.927480
  46   7 2423.3640    1.6728  1.2779 11.0578  0.0000       2.80676  0.0262   0.0208   0.0483    0.0957   0.0000      0.601543   442.0287     -0.817465       21.3186     -0.173443      -1.61758     -0.255322      0.622527      0.832214      0.935766       1.05311       1.06831       1.05317
  46   8 2607.3027    2.4033  1.3074 11.6693  0.0000       3.04967  0.0257   0.0295   0.0471    0.0995   0.0000      0.513209   441.4277      -1.35743       21.2127    -0.0401112     -0.973209     0.0115879      0.633281      0.847828      0.912681       1.00978       1.02945       1.06200
  46   9 2789.3760    3.2952  1.1818 12.0262  0.0000       1.54535  0.0233   0.0407   0.0437    0.1372   0.0000      0.560439   441.7286     -0.898704       20.9882     -0.873541      -1.92119     -0.862727      0.564064      0.762152      0.850944      0.948794      0.982975      0.975775
  46  10 2969.0163    4.1137  1.0795 12.8472  0.0000      0.912513  0.0214   0.0533   0.0414    0.1048   0.0000      0.577021   440.8798      0.930807       20.3819     -0.329271      -1.91748      -2.10380      0.557639      0.756806      0.817860      0.927022      0.944094      0.998084
  46  11 3145.6440    4.3839  1.3852 12.7620  0.0001      0.587038  0.0269   0.0503   0.0459    0.1029   0.0000      0.417920   441.3041       1.10643       20.3836      0.857246      -2.16834      -1.28852      0.642047      0.863007      0.932750       1.02427       1.08145       1.07288
  46  12 3320.0652    3.8250  2.0126 12.5608 -0.0000       1.03395  0.0319   0.0364   0.0586    0.0605   0.0000      0.255521   441.9131      0.700090       23.2255      0.894519      -3.23663      0.939775      0.782876       1.05887       1.15890       1.29854       1.39061       1.42622
  46  13 3492.6298    3.0891  3.1320 12.0262  0.0000      0.620016  0.0421   0.0235   0.0760    0.0434   0.0000      0.156137   440.3981      0.637812       18.9947    -0.0434872     -0.463342     -0.721009      0.991195       1.34986       1.49555       1.63671       1.65262       1.71574
  46  14 3663.3700    2.4237  5.2418 11.4349  0.0000      0.560911  0.0598   0.0146   0.1101    0.0336   0.0000     0.0924906   440.2900       1.17792       20.2393      -2.47362      -3.30215      -2.24186       1.38985       1.83989       2.06671       2.23896       2.34313       2.39700
  46  15 3831.6717    1.9749  8.0682 11.0319  0.0003      0.448508  0.0915   0.0097   0.1580    0.0313   0.0000     0.0735843   442.4565      -3.88380       13.9169      -4.69191      -5.03033      -3.10984       1.97893       2.64121       2.97371       3.29485       3.42332       3.52928
  46  16 3997.5217    1.5563 10.7250 10.8758 -0.0028      0.472296  0.1372   0.0070   0.2161    0.0270   0.0000     0.0858617   443.9941      -1.82336       20.4471       9.30816       1.40255     -0.886220       2.63775       3.54693       3.96783       4.32243       4.50861       4.61530
  47   2 1375.1836    0.1257  0.1200 10.0674  0.0000       15.1803  0.0118   0.0066   0.0244    0.0190   0.0000       38.9318   442.0110      0.379197       22.8010     -0.759039      -3.43560       1.02264      0.267336      0.434339      0.453493      0.527667      0.448506      0.471651
  47   3 1624.2719    0.2659  0.2769  9.9174  0.0000       14.8673  0.0114   0.0072   0.0232    0.0257   0.0000       4.88147   441.8964      0.240386       22.3336     -0.400093      -3.86780     -0.438142      0.347014      0.480484      0.543281      0.577450      0.588861      0.601013
  47   4 1842.9930    0.4948  0.4560  9.9354  0.0000       14.0895  0.0132   0.0096   0.0259    0.0394   0.0000       1.67822   441.6521     -0.147075       21.5673     -0.852032      -3.02004     -0.417312      0.388944      0.492599      0.563652      0.613037      0.683457      0.697709
  47   5 2050.4059    0.7851  0.7846  9.8755  0.0000       7.48519  0.0175   0.0116   0.0352    0.0726   0.0000      0.824395   441.7858      0.232434       20.8309      -1.09874      -3.49846     -0.768948      0.459479      0.623211      0.694836      0.741458      0.795748      0.829729
  47   6 2250.0399    1.1883  1.0551 10.3571  0.0000       4.60213  0.0219   0.0158   0.0415    0.1010   0.0000      0.659470   442.5434     -0.308933       22.1438      0.570152      -2.91796      0.253640      0.562932      0.742712      0.825800      0.938416      0.980649       1.02064
  47   7 2440.0801    1.7791  1.3322 10.7691  0.0000       3.23754  0.0254   0.0208   0.0463    0.1149   0.0000      0.497221   440.8774      0.556007       22.2765       1.12948      -4.93247      0.465542      0.628085      0.806020      0.923790      0.998856       1.06135       1.07771
  47   8 2624.9489    2.4645  1.2839 11.6132  0.0000       2.31507  0.0254   0.0296   0.0455    0.1124   0.0000      0.526744   441.9353    -0.0173693       21.0511      -1.22013      -3.86373     -0.814448      0.619238      0.798855      0.891244      0.973902       1.03733       1.05552
  47   9 2808.0034    3.3904  1.0957 12.2660  0.0000       1.92579  0.0222   0.0428   0.0398    0.1211   0.0000      0.527189   441.1986      0.580684       22.4616     -0.284572      -3.49057     -0.850290      0.544079      0.709746      0.777710      0.867347      0.886138      0.912284
  47  10 2988.4869    4.2918  1.0714 12.7095  0.0000       1.99968  0.0210   0.0543   0.0392    0.1195   0.0000      0.517687   441.8082      0.386668       19.9414      0.150838      -4.28697      0.401328      0.519783      0.697164      0.757494      0.859894      0.884934      0.910987
  47  11 3165.8302    4.4779  1.3884 12.9119  0.0001       1.37520  0.0259   0.0514   0.0465    0.0994   0.0000      0.464611   440.6530      0.596371       21.3437       2.32260      -2.53266     -0.786838      0.613513      0.837604      0.910308       1.03594       1.06070       1.09549
  47  12 3341.0314    3.8674  2.1098 12.2301 -0.0000      0.479120  0.0320   0.0348   0.0578    0.0698   0.0000      0.243975   442.4955      0.713051       21.0146     -0.562423      -1.93804      -2.69864      0.743879      0.982474       1.10501       1.20910       1.24498       1.30448
  47  13 3514.6597    3.0236  3.5451 11.8523  0.0001      0.601017  0.0447   0.0211   0.0790    0.0409   0.0000      0.121612   442.2023      0.788621       20.6405       1.07439      -1.84353      -1.49969       1.06869       1.42407       1.61024       1.77655       1.86320       1.89952
  47  14 3686.4695    2.3576  5.5824 11.4770 -0.0003      0.627938  0.0644   0.0138   0.1138    0.0323   0.0000     0.0891817   443.5120      -2.06364       20.1761     -0.474857      -6.62155      -3.63362       1.45093       1.94350       2.18236       2.35862       2.49646       2.51589
  47  15 3855.9201    1.8905  8.1197 11.0988 -0.0008      0.560145  0.0942   0.0093   0.1624    0.0302   0.0000     0.0810562   440.2458      -2.93587       19.2521      -9.47145      -4.62163      -2.58832       1.98788       2.59743       2.95356       3.18978       3.41363       3.40385
  47  16 4022.7938    1.5494 11.5115 10.8898  0.0019      0.451889  0.1462   0.0066   0.2253    0.0256   0.0000     0.0856317   443.2466      -6.16211       23.9949      0.353376      -8.92332      -4.49413       2.68172       3.61935       4.08162       4.43748       4.59781       4.68310
  48   1 1091.6136    0.0539  0.0403 10.2568  0.0000       29.4678  0.0213   0.0090   0.0222    0.0174   0.0000       594.111   440.1266      -1.47231       21.6208       1.19512      -3.97463   -0.00656613      0.710986      0.728653      0.987425      0.985643      0.931583       1.07337
  48   2 1386.9368    0.1461  0.0950 10.0258  0.0000       26.6255  0.0120   0.0071   0.0135    0.0190   0.0000       33.4580   441.8279    -0.0974679       21.4549      0.103401      -2.82005     -0.169926      0.320754      0.437314      0.376679      0.460265      0.538502      0.503922
  48   3 1636.9131    0.2778  0.2646  9.9837  0.0000       22.7592  0.0106   0.0075   0.0220    0.0259   0.0000       5.08339   442.0382     -0.296057       21.7411     0.0646129      -2.55722    -0.0585668      0.302064      0.406395      0.465686      0.474433      0.478410      0.493658
  48   4 1856.5804    0.4926  0.5409  9.9724  0.0000       13.8939  0.0147   0.0091   0.0304    0.0399   0.0000       1.56995   442.8169      0.140371       21.6544    -0.0939327      -3.25663       1.05534      0.418362      0.549951      0.610897      0.667420      0.739875      0.770796
  48   5 2065.3598    0.7890  0.8484  9.9681  0.0000       8.08902  0.0192   0.0114   0.0370    0.0713   0.0000      0.851966   442.0485     -0.233545       21.1277      0.825829      -4.38847      0.475057      0.478961      0.637969      0.709961      0.791963      0.861399      0.856285
  48   6 2265.8239    1.2236  1.0901 10.3658  0.0000       4.65662  0.0221   0.0159   0.0421    0.1036   0.0000      0.653719   442.5152      0.693424       20.8437       1.37086      -2.32964     -0.803145      0.542508      0.716260      0.793044      0.875783      0.904873      0.936457
  48   7 2456.5395    1.8362  1.2320 11.2803  0.0000       2.53114  0.0249   0.0226   0.0452    0.0944   0.0000      0.568436   441.9590      0.539350       22.2918      -1.11079     -0.595634     -0.942503      0.572491      0.785278      0.858996      0.953710       1.00559       1.05400
  48   8 2642.4656    2.5489  1.2466 11.9718  0.0000       2.33744  0.0248   0.0310   0.0450    0.0895   0.0000      0.553907   440.6664      0.345133       21.6865      0.292869      -2.30854     -0.753355      0.573662      0.772861      0.860019      0.955632      0.991030       1.04440
  48   9 2826.4954    3.4891  1.2201 12.0643 -0.0004       1.92201  0.0244   0.0419   0.0424    0.1528   0.0000      0.516981   441.4442     -0.481019       21.3516     -0.354631      -2.66337      -1.82762      0.583108      0.812450      0.885676      0.984759      0.995255       1.06404
  48  10 3007.6992    4.2402  1.1200 13.0977  0.0000       1.69537  0.0227   0.0534   0.0410    0.0968   0.0000      0.565482   442.2070       1.12394       22.1785      0.229816      -3.73722      0.190954      0.545069      0.737878      0.823236      0.935695      0.966445      0.992839
  48  11 3185.8032    4.3781  1.4279 12.9155  0.0000      0.795739  0.0263   0.0488   0.0464    0.0900   0.0000      0.414601   442.1413      0.708160       21.3073       1.01962     -0.707878     -0.926563      0.619073      0.818998      0.917221       1.02050       1.06086       1.05944
  48  12 3361.8720    3.6822  2.1557 12.6040  0.0001      0.773045  0.0338   0.0335   0.0608    0.0542   0.0000      0.253896   441.4021      0.153923       19.3236       1.26843     -0.959461     -0.809344      0.776758       1.02998       1.14772       1.27346       1.30489       1.34007
  48  13 3536.3104    2.9057  3.5055 12.0327  0.0000      0.667659  0.0455   0.0208   0.0806    0.0383   0.0000      0.137884   442.6243      0.685866       19.2553      0.683970      -2.32004      -4.27553       1.04260       1.37637       1.54801       1.68672       1.77544       1.81669
  48  14 3709.0766    2.2714  5.7882 11.4524  0.0000      0.608143  0.0665   0.0130   0.1189    0.0321   0.0000     0.0944894   441.7839       1.17598       16.7488      -1.78440      -3.80247       1.27171       1.43971       1.94272       2.16068       2.40190       2.45177       2.54711
  48  15 3879.2840    1.8702  8.7900 11.0742  0.0014      0.324577  0.1037   0.0086   0.1735    0.0297   0.0000     0.0849403   443.4350       4.73367       18.0465    -0.0971052       3.29446      0.102929       2.06881       2.74593       3.04709       3.33960       3.58308       3.59691
  49   2 1398.5159    0.1349  0.1522 10.0661  0.0000       26.8536  0.0128   0.0064   0.0235    0.0196   0.0000       27.5875   442.8521     -0.487809       22.8360      0.567238      -3.86240       1.98529      0.386291      0.565074      0.615691      0.826965      0.800274      0.970387
  49   3 1649.3560    0.2980  0.2673  9.9506  0.0000       27.1795  0.0102   0.0077   0.0210    0.0259   0.0000       4.39924   442.1972      0.168607       21.4356      0.472569      -2.74648      -1.27885      0.273040      0.387094      0.427853      0.451934      0.483644      0.507318
  49   4 1870.0261    0.5240  0.5576  9.9128  0.0000       11.8913  0.0143   0.0093   0.0303    0.0423   0.0000       1.35127   442.2170      -1.06685       21.5415     -0.632788      -2.76099      0.877632      0.406414      0.574011      0.621963      0.684862      0.688962      0.728113
  49   5 2080.1595    0.8168  0.8162 10.1550  0.0000       8.52198  0.0183   0.0119   0.0349    0.0626   0.0000      0.878363   441.8304      0.621734       22.1718     -0.450509      -4.02076      0.540468      0.454799      0.597388      0.657659      0.734387      0.779446      0.807096
  49   6 2281.4350    1.2800  1.1010 10.5340  0.0000       4.49326  0.0218   0.0164   0.0428    0.0981   0.0000      0.657717   441.6797      0.456163       22.0027      0.453387      -2.69882      -1.05899      0.521225      0.688132      0.772953      0.838308      0.908105      0.928867
  49   7 2472.8378    1.8746  1.3078 11.2288  0.0000       2.25668  0.0251   0.0220   0.0472    0.0945   0.0000      0.549252   442.4382     -0.166530       21.5132     -0.104707      -3.33517     -0.152306      0.596411      0.814311      0.876716      0.990954       1.02165       1.04666
  49   8 2659.8198    2.6489  1.2717 11.8471 -0.0044       1.51314  0.0243   0.0309   0.0443    0.0996   0.0000      0.472394   441.7669     -0.101943       19.8763      0.464103      -4.48220     0.0623258      0.573590      0.779380      0.857973      0.955721      0.963491      0.997655
  49   9 2844.8345    3.5564  1.1581 12.5137  0.0000       2.79739  0.0229   0.0438   0.0420    0.1095   0.0000      0.579924   440.9121     -0.776384       21.0664      0.855180      -3.29360      -2.55628      0.528084      0.706476      0.782642      0.868288      0.885187      0.945453
  49  10 3026.7438    4.3534  1.1405 12.9967  0.0000      0.909141  0.0224   0.0537   0.0412    0.1093   0.0000      0.548922   441.2655      0.439135       20.5722     -0.794464      -3.58320      0.963077      0.524064      0.695711      0.758391      0.842575      0.875731      0.906428
  49  11 3205.6346    4.3242  1.3953 13.2132  0.0000       1.38556  0.0265   0.0498   0.0469    0.0816   0.0000      0.432819   441.5556       1.28902       22.3384     -0.269786      -3.18112     -0.616455      0.614621      0.815508      0.914632       1.01880       1.06803       1.10310
  49  12 3382.5480    3.5947  2.3122 12.6461 -0.0023       1.33545  0.0350   0.0314   0.0634    0.0473   0.0000      0.242145   441.9197     -0.430724       17.3678      0.483302      -2.58187     -0.971673      0.754819       1.04174       1.14381       1.25726       1.29707       1.33393
  49  13 3557.8350    2.7837  4.0376 11.8120  0.0000      0.681279  0.0486   0.0181   0.0870    0.0371   0.0000      0.122300   441.1044       2.15014       21.8659      -2.43084      -2.28959      0.814516       1.08676       1.44646       1.63205       1.76476       1.87716       1.90952
  49  14 3731.5388    2.3014  6.6955 11.2660  0.0009      0.617169  0.0718   0.0118   0.1299    0.0339   0.0000     0.0786039   441.4049       3.00319       19.2743       2.12007      -2.60082      -3.55781       1.52157       2.02763       2.28067       2.48820       2.61184       2.70506
  49  15 3902.9830    1.7668  9.4195 11.1559 -0.0013      0.595184  0.1174   0.0080   0.1889    0.0284   0.0000     0.0981736   445.3998       6.40699       12.9651     -0.894806      -3.06571      -6.57140       2.16279       2.86535       3.32431       3.51953       3.70397       3.82061
  50   2 1409.9787    0.1379  0.1365 10.0403  0.0000       29.1248  0.0263   0.0063   0.0221    0.0195   0.0000       29.9012   442.0234     -0.863448       22.2359      0.376312      -3.50747     -0.948632       1.11308       1.69040       1.84094       1.94171       1.60705       1.40856
  50   3 1661.6115    0.2948  0.3139  9.8886  0.0000       18.2482  0.0111   0.0070   0.0243    0.0273   0.0000       4.00977   441.5847      0.206488       22.6114      -1.16283      -3.48984      0.732450      0.295220      0.412240      0.432172      0.527544      0.519159      0.549766
  50   4 1883.3327    0.5439  0.5502  9.9181  0.0000       9.52681  0.0141   0.0094   0.0289    0.0443   0.0000       1.31774   442.6929    -0.0192452       20.9361     -0.121420      -4.16849      0.130349      0.369335      0.511697      0.547205      0.657061      0.646203      0.662445
  50   5 2094.7680    0.8674  0.7982 10.1367  0.0000       7.82001  0.0171   0.0124   0.0340    0.0654   0.0000      0.815036   442.0729      0.513731       21.2661      0.343940      -2.72407      0.106243      0.433204      0.560037      0.649107      0.718183      0.709547      0.736045
  50   6 2296.8261    1.3144  1.1514 10.7759  0.0000       4.00632  0.0241   0.0167   0.0433    0.0887   0.0000      0.655461   442.3465     -0.745132       21.9463     0.0856784      -2.29096     -0.973248      0.555580      0.719155      0.812112      0.888462      0.905128      0.952558
  50   7 2489.0784    1.9752  1.2804 11.2215  0.0000       3.72949  0.0252   0.0232   0.0445    0.1061   0.0000      0.541637   441.8884      0.745394       20.6435      0.185766      -2.30011      0.361602      0.543618      0.724340      0.779954      0.912010      0.926473      0.957724
  50   8 2677.0550    2.7423  1.2591 11.8647  0.0000       2.56576  0.0237   0.0320   0.0440    0.1077   0.0000      0.516428   441.6810      0.863723       21.8446       1.32858      -3.24014      -2.76818      0.555720      0.721579      0.823049      0.896526      0.932021      0.938880
  50   9 2862.9645    3.7084  1.1423 12.4798  0.0000       1.98092  0.0224   0.0449   0.0397    0.1147   0.0000      0.529764   442.0051     -0.989529       21.5774     -0.889675      -1.02321      0.666213      0.510904      0.683326      0.756135      0.863530      0.870525      0.908732
  50  10 3045.6217    4.5078  1.1848 12.8376  0.0000       1.74595  0.0227   0.0536   0.0410    0.1229   0.0000      0.509155   441.9710       1.17651       20.6547     0.0988924      -3.19170      0.819497      0.518091      0.675228      0.749082      0.838845      0.876458      0.906679
  50  11 3225.2321    4.2602  1.5120 13.0078  0.0000       1.40186  0.0271   0.0453   0.0477    0.0741   0.0000      0.401735   441.2531       2.23620       20.9228     -0.218638      -2.57180      -1.28781      0.607405      0.802784      0.881018      0.984466       1.02997       1.05163
  50  12 3402.9188    3.4739  2.4571 12.5496 -0.0000       1.00122  0.0353   0.0292   0.0646    0.0458   0.0000      0.221209   438.8857      0.432138       20.2819      -1.29745      -4.32677      0.148932      0.785157       1.04447       1.16686       1.28441       1.34325       1.40146
  50  13 3579.1216    2.7286  4.2906 11.7835 -0.0000      0.659031  0.0509   0.0172   0.0905    0.0353   0.0000      0.121829   441.5220       1.20440       19.9553       1.22025      -2.26362      -1.05084       1.11710       1.48405       1.65099       1.82557       1.91837       1.99681
  50  14 3753.4127    2.2054  6.9990 11.3030  0.0005      0.228987  0.0778   0.0110   0.1373    0.0323   0.0000     0.0848956   443.8074      0.704737       20.8720      -4.11155     -0.425698      -5.00159       1.59212       2.11078       2.41285       2.62645       2.77454       2.84024
  50  15 3926.0312    1.7384  9.6558 11.1273  0.0000      0.472698  0.1217   0.0077   0.1910    0.0275   0.0000     0.0937512   442.1657      -4.18805       18.9736      -2.34555       1.19282     -0.921574       2.19222       2.90344       3.31805       3.58754       3.77484       3.85401
  51   2 1421.2799    0.1560  0.1416 10.0471  0.0000       25.9908  0.0090   0.0066   0.0222    0.0194   0.0000       21.8570   442.0207     -0.351619       22.6355     -0.435587      -4.14556      0.290228      0.237826      0.306942      0.376652      0.370833      0.410781      0.439726
  51   3 1673.7713    0.3204  0.3123  9.9595  0.0000       27.3136  0.0111   0.0077   0.0221    0.0262   0.0000       3.75936   442.0538     0.0157948       22.0396     -0.529254      -2.76272     -0.189625      0.295379      0.409503      0.438468      0.523166      0.495281      0.569160
  51   4 1896.5430    0.5466  0.6308  9.9509  0.0000       13.5869  0.0161   0.0090   0.0312    0.0444   0.0000       1.29379   441.7701     -0.326713       21.3957    -0.0752382      -2.06364     -0.430448      0.403189      0.538967      0.622000      0.675517      0.688766      0.691306
  51   5 2109.2282    0.9016  0.8904 10.0155  0.0000       5.80679  0.0185   0.0123   0.0367    0.0820   0.0000      0.737800   442.3788     -0.212465       21.6735      0.432256      -3.95025    -0.0608357      0.451814      0.612026      0.667303      0.745840      0.768146      0.789629
  51   6 2312.0478    1.3501  1.1254 10.8191  0.0000       3.30260  0.0227   0.0170   0.0429    0.0887   0.0000      0.659505   441.5416    0.00766639       21.5440      -1.08389      -4.54679     0.0928198      0.504800      0.652175      0.767783      0.852756      0.896016      0.919369
  51   7 2505.1533    2.0005  1.2935 11.4938  0.0000       2.86098  0.0249   0.0235   0.0448    0.0858   0.0000      0.532219   440.7813      0.377240       21.5251      0.645244      -4.32342     -0.573406      0.544583      0.723412      0.790853      0.888147      0.929183      0.957447
  51   8 2694.1564    2.7974  1.2592 11.8939 -0.0002       2.06946  0.0230   0.0330   0.0454    0.1145   0.0000      0.506574   441.3706     -0.129238       19.8573      -1.52333      -1.46432      -1.45102      0.519843      0.695320      0.750325      0.818392      0.860854      0.900018
  51   9 2880.9564    3.7519  1.1096 12.6532  0.0000       1.86621  0.0216   0.0457   0.0389    0.1039   0.0000      0.579261   440.5696      0.739665       22.0946       1.03677      -3.71525      -2.44896      0.488679      0.630591      0.697527      0.761375      0.810043      0.836626
  51  10 3064.2989    4.3342  1.2068 13.2647  0.0000      0.611548  0.0232   0.0527   0.0443    0.0929   0.0000      0.573275   440.8232       2.26795       20.9011     -0.862494      -3.85802      -1.81396      0.512497      0.692942      0.757213      0.861191      0.898470      0.918887
  51  11 3244.6945    4.1967  1.6624 13.1455  0.0000      0.913102  0.0288   0.0430   0.0508    0.0608   0.0000      0.357169   441.8607      0.966171       20.9159    -0.0359372      -1.17455      -2.09643      0.623908      0.834986      0.921029       1.03446       1.07290       1.09146
  51  12 3423.1364    3.4726  2.8070 12.1029  0.0000      0.623973  0.0367   0.0260   0.0662    0.0492   0.0000      0.165436   442.7810       1.02369       19.5266      -2.19169      -5.09721      -1.36786      0.787962       1.03005       1.20374       1.27778       1.36422       1.39068
  51  13 3600.1664    2.7044  4.4902 11.6839 -0.0005      0.694495  0.0514   0.0163   0.0931    0.0358   0.0000      0.108121   439.7459      -2.64818       20.2911      0.738189      -3.92388     -0.949422       1.08551       1.44485       1.63989       1.75840       1.85810       1.89566
  51  14 3775.2256    2.1044  7.0958 11.3427 -0.0017      0.395178  0.0824   0.0104   0.1399    0.0312   0.0000     0.0918439   439.9058      0.356829       20.1105      -1.54907      -3.87547      -3.32478       1.58253       2.13250       2.34842       2.63236       2.69021       2.83262
  51  15 3948.8054    1.6901 10.0689 11.1570  0.0000      0.480731  0.1273   0.0074   0.1992    0.0267   0.0000     0.0911395   436.4741      -4.02323       22.5733      -3.23005      -3.80751      -5.91304       2.20767       2.95802       3.32476       3.66864       3.82185       3.88261
  52   2 1432.4564    0.1646  0.1533 10.0540  0.0000       21.7044  0.0102   0.0065   0.0207    0.0192   0.0000       18.8106   442.5954     -0.280234       22.0113      0.111950      -3.18308     -0.112216      0.346851      0.455470      0.476137      0.504111      0.501188      0.533462
  52   3 1685.6968    0.3281  0.2926  9.9861  0.0000       19.0664  0.0100   0.0077   0.0211    0.0262   0.0000       3.65823   442.3859     0.0830065       22.5694     -0.282211      -4.04671      0.768530      0.270836      0.351522      0.390158      0.429956      0.452232      0.469916
  52   4 1909.5924    0.5777  0.6256  9.9184  0.0000       9.95113  0.0152   0.0092   0.0309    0.0483   0.0000       1.19619   441.5064     -0.676058       22.0505     -0.410136      -3.36448     -0.212604      0.378001      0.514470      0.562818      0.639555      0.683789      0.678248
  52   5 2123.6067    0.9157  0.9234 10.0554  0.0000       7.13797  0.0187   0.0121   0.0372    0.0787   0.0000      0.747653   441.9717     -0.187013       21.9096     0.0212092      -2.64469     -0.144864      0.434347      0.578562      0.655716      0.711570      0.741046      0.740381
  52   6 2327.1765    1.4323  1.2671 10.5528  0.0000       3.65644  0.0235   0.0167   0.0453    0.1074   0.0000      0.560106   441.4712     -0.364181       22.9074     0.0172648      -2.42515      -1.16136      0.520935      0.685304      0.767414      0.838895      0.874488      0.902528
  52   7 2521.0105    2.0472  1.3622 11.2164  0.0000       2.18819  0.0251   0.0227   0.0443    0.0971   0.0000      0.459783   441.1631      0.213415       20.8536     -0.970400      -3.09444      0.380738      0.547593      0.764441      0.843674      0.928590      0.956953      0.987796
  52   8 2711.1411    2.8763  1.2869 11.9459  0.0002       2.60165  0.0235   0.0326   0.0442    0.1025   0.0000      0.504787   441.2840      0.295790       21.8535      0.351318      -3.79873      -2.76872      0.511793      0.682336      0.770444      0.834299      0.879181      0.918744
  52   9 2898.8268    3.8207  1.2129 12.5288  0.0000       2.07989  0.0230   0.0449   0.0419    0.1239   0.0000      0.531461   441.2452      0.394185       22.3048     -0.880771      -2.58639     -0.331018      0.492607      0.675638      0.730468      0.807491      0.849625      0.905985
  52  10 3082.9112    4.4904  1.2526 12.9125  0.0000       1.44402  0.0228   0.0514   0.0426    0.1052   0.0000      0.492771   441.1031       1.86580       23.1651      -1.56568      -2.04951     -0.524685      0.496217      0.658080      0.737555      0.837661      0.878274      0.871951
  52  11 3264.0368    4.0677  1.6788 13.1138  0.0000       1.17844  0.0280   0.0411   0.0516    0.0574   0.0000      0.356897   442.4070      0.911891       20.3132      -2.03928      -1.20011    -0.0918612      0.591931      0.784630      0.887255      0.958981       1.04173       1.05026
  52  12 3443.2482    3.3061  2.9234 12.2908  0.0000      0.866382  0.0383   0.0245   0.0683    0.0415   0.0000      0.168668   442.4817     -0.671300       21.8368      -1.43515      -2.46249      -3.04832      0.815051       1.07103       1.21686       1.30945       1.38164       1.41243
  52  13 3621.1019    2.6154  4.8521 11.7004  0.0000      0.720502  0.0539   0.0152   0.0989    0.0330   0.0000      0.105765   440.8758       1.04260       20.8958      -1.22287      -1.55639     -0.656568       1.10852       1.47503       1.68681       1.84398       1.95861       1.97782
  52  14 3797.0527    2.0995  7.7256 11.2752  0.0016      0.407444  0.0891   0.0097   0.1481    0.0315   0.0000     0.0926697   442.8323       2.76195       28.6483      -1.70137      -7.04702      -2.31099       1.68551       2.26626       2.55084       2.83831       3.03526       3.07125
  53   2 1443.4956    0.1626  0.1500 10.0209  0.0000       21.5283  0.0095   0.0063   0.0191    0.0190   0.0000       19.5867   441.9858     -0.381447       22.1390      0.615863      -3.91838     -0.364275      0.229517      0.313365      0.367438      0.380787      0.399203      0.424771
  53   3 1697.5097    0.3416  0.3403  9.9244  0.0000       17.1931  0.0112   0.0075   0.0226    0.0274   0.0000       3.10786   441.9757     -0.156539       21.5720     -0.618354      -3.37368     0.0554356      0.304532      0.411078      0.464783      0.526675      0.548992      0.558994
  53   4 1922.5801    0.5948  0.6478  9.9624  0.0000       11.7743  0.0154   0.0094   0.0312    0.0473   0.0000       1.19674   441.9834    -0.0183499       21.2910     -0.769655      -3.24542    -0.0291341      0.383093      0.501269      0.577564      0.620206      0.656446      0.665906
  53   5 2137.7771    0.9369  0.9567 10.2180  0.0000       6.41582  0.0197   0.0124   0.0385    0.0771   0.0000      0.776241   442.0528      0.180096       21.4753      -1.11155      -2.42577    -0.0355504      0.451000      0.601524      0.658789      0.746545      0.780849      0.788262
  53   6 2342.0673    1.4507  1.2657 10.8280  0.0000       3.39252  0.0240   0.0172   0.0453    0.0920   0.0000      0.594117   441.3963      -1.36026       22.3975      0.457832     -0.681156      0.567135      0.521298      0.674024      0.737532      0.846428      0.879991      0.919047
  53   7 2536.7754    2.1148  1.3457 11.4257  0.0000       1.84636  0.0254   0.0236   0.0453    0.0947   0.0000      0.523664   441.6006     -0.397409       22.0287       1.69936      -2.02763      -1.79926      0.525705      0.685615      0.765007      0.863011      0.884922      0.924885
  53   8 2727.9433    2.9956  1.2696 12.0466  0.0002       2.22015  0.0231   0.0340   0.0433    0.1063   0.0000      0.507301   442.4613     -0.459271       19.7580       1.07016      -2.23807     -0.110714      0.485208      0.636379      0.725100      0.820604      0.819100      0.868026
  53   9 2916.4708    3.9639  1.1826 12.3943  0.0000       1.22601  0.0215   0.0458   0.0414    0.1365   0.0000      0.554524   441.3481      0.455987       21.3298     -0.271382      -3.76195      -1.50786      0.457026      0.609580      0.662850      0.751582      0.800880      0.843338
  53  10 3101.2641    4.5026  1.2815 13.1329  0.0000      0.596465  0.0241   0.0514   0.0431    0.1002   0.0000      0.477976   440.2222      0.543393       22.4659      0.375092      -1.99496      -1.33171      0.518653      0.674693      0.735819      0.844611      0.870025      0.893614
  53  11 3283.1517    4.0721  1.7874 12.9009  0.0000       1.14020  0.0285   0.0390   0.0517    0.0619   0.0000      0.318296   441.0324      0.860706       21.8903     -0.175641      -3.51510      -1.55994      0.605445      0.790771      0.877509      0.989512       1.01476       1.04220
  53  12 3463.1270    3.2693  3.1862 12.1835  0.0000      0.294557  0.0400   0.0227   0.0715    0.0395   0.0000      0.160760   440.3558      0.331243       20.0647      -1.84614      0.638721      0.878094      0.810526       1.08854       1.24178       1.37656       1.44182       1.47940
  53  13 3641.6604    2.5970  5.2573 11.4943  0.0000      0.367164  0.0566   0.0142   0.1022    0.0360   0.0000     0.0883124   441.2560       1.41969       21.9766     -0.185573      -4.26637      -3.82279       1.13255       1.53977       1.72701       1.90567       1.99645       2.03657
  53  14 3818.5144    2.0187  7.8714 11.2993 -0.0014      0.420937  0.0938   0.0092   0.1548    0.0308   0.0000      0.100157   441.4769      -1.00318       13.1967      -8.11018      -3.79150       4.16350       1.67332       2.24990       2.55183       2.77119       2.90499       2.96027
  54   1 1147.8798    0.0590  0.0691 10.2200  0.0000       52.6904  0.0209   0.0078   0.0301    0.0172   0.0000       296.786   440.4059     -0.492552       21.1515     -0.134967      -3.27043       1.25551      0.492762      0.663255      0.671434      0.882874      0.932689      0.820857
  54   2 1454.4059    0.1612  0.1474 10.0435  0.0000       19.7762  0.0087   0.0063   0.0204    0.0189   0.0000       20.1428   442.0162     -0.240522       22.2449      0.458797      -3.68957     -0.376471      0.218748      0.270439      0.330563      0.362747      0.414458      0.398072
  54   3 1709.1531    0.3514  0.3317  9.9976  0.0000       21.3361  0.0107   0.0079   0.0229    0.0261   0.0000       3.19493   442.2771     -0.796573       21.6851      0.325561      -3.88589      0.384550      0.280082      0.366064      0.390029      0.456656      0.484821      0.454951
  54   4 1935.3936    0.6074  0.6628  9.9593  0.0000       10.8930  0.0151   0.0095   0.0318    0.0482   0.0000       1.12471   441.7818     -0.714389       22.0739     -0.113929      -3.71180      0.866095      0.364519      0.484989      0.560164      0.592933      0.621631      0.641257
  54   5 2151.8423    0.9653  1.0237 10.2418  0.0000       7.54613  0.0210   0.0124   0.0395    0.0777   0.0000      0.762896   442.2790    -0.0782610       22.4511      -1.49820      -3.35219     0.0399752      0.457909      0.595856      0.661443      0.732589      0.742503      0.772522
  54   6 2356.8164    1.5307  1.2366 10.8404  0.0000       3.26514  0.0236   0.0179   0.0423    0.0966   0.0000      0.556610   441.8987      0.356519       22.9082      -1.79861      -3.41276      -2.52981      0.502362      0.654224      0.740100      0.818745      0.856123      0.883780
  54   7 2552.4854    2.2261  1.3905 11.1910  0.0000       3.48077  0.0241   0.0239   0.0446    0.1080   0.0000      0.463006   442.1048    -0.0559480       21.4676     -0.306534      -3.45932     -0.363035      0.499512      0.659869      0.732308      0.822980      0.856802      0.877961
  54   8 2744.6122    3.1015  1.2508 12.2576  0.0000       1.64750  0.0232   0.0354   0.0414    0.0969   0.0000      0.497894   442.0790      0.125914       21.4107     -0.928614      -2.81444     -0.548275      0.499247      0.668362      0.757134      0.843612      0.897815      0.921927
  54   9 2934.0448    3.9898  1.2261 12.7085  0.0000       2.34100  0.0221   0.0455   0.0413    0.1009   0.0000      0.486289   442.4669       1.57868       23.2871     -0.132075      -3.46448      -1.64937      0.491158      0.647202      0.727452      0.804294      0.846991      0.852748
  54  10 3119.5524    4.4816  1.3354 13.0286  0.0000       1.08672  0.0238   0.0491   0.0436    0.0920   0.0000      0.467588   440.9440      0.281587       22.2021     -0.552950      -3.38895     0.0261627      0.484782      0.628692      0.710340      0.793916      0.822483      0.849339
  54  11 3302.1935    4.0349  1.9308 12.6659  0.0000       1.10575  0.0293   0.0361   0.0517    0.0600   0.0000      0.266132   443.0027       1.25141       20.1999      -1.11818      -1.94328    -0.0912753      0.613959      0.812000      0.879823      0.966796       1.03184       1.04372
  54  12 3483.0897    3.1474  3.2527 12.1715 -0.0001      0.708276  0.0407   0.0217   0.0736    0.0394   0.0000      0.159590   441.9069      0.510691       22.8218      0.722231      -2.49035      -3.34079      0.813308       1.09929       1.22013       1.32560       1.41477       1.44717
  54  13 3662.1868    2.4669  5.3454 11.6015 -0.0001      0.434789  0.0598   0.0136   0.1062    0.0336   0.0000     0.0985260   441.2692       3.17483       21.2102     -0.642310      0.205004      -5.19796       1.16613       1.56574       1.74738       1.91929       2.00144       2.06092
  54  14 3839.9867    1.9657  8.6633 11.3008  0.0002      0.627020  0.1049   0.0086   0.1684    0.0296   0.0000      0.102877   440.8941      -3.21529       20.2042       1.47494     -0.451968      -4.35067       1.76015       2.44084       2.70041       3.00324       3.13729       3.18708
  55   2 1465.1714    0.1699  0.1435 10.0553  0.0000       26.6812  0.0095   0.0063   0.0161    0.0193   0.0000       18.5360   442.3087     -0.196189       21.5884     -0.407447      -3.18376       1.02941      0.266855      0.361371      0.387653      0.403535      0.432651      0.509792
  55   3 1720.6545    0.3726  0.3913  9.9696  0.0000       11.7782  0.0114   0.0076   0.0249    0.0283   0.0000       2.51434   441.7519     -0.214870       22.2523     -0.339883      -3.56548     -0.198593      0.271297      0.363379      0.410250      0.466614      0.460653      0.474237
  55   4 1948.1166    0.6340  0.6537 10.1224  0.0000       9.97184  0.0155   0.0098   0.0303    0.0471   0.0000       1.12985   441.7897      0.473152       21.2191     -0.575069      -4.55770      0.750061      0.346984      0.491956      0.533252      0.604828      0.628017      0.641139
  55   5 2165.7432    1.0267  1.0124 10.1663  0.0000       5.30789  0.0198   0.0127   0.0384    0.0866   0.0000      0.704901   442.0020     -0.275279       22.0277     -0.272667      -3.22540     -0.569989      0.428986      0.564923      0.636127      0.695679      0.763407      0.799803
  55   6 2371.4077    1.5531  1.3075 10.7775  0.0000       2.93795  0.0235   0.0174   0.0452    0.0967   0.0000      0.534118   440.8112     -0.581977       20.4139     0.0610493      -1.83387     -0.835539      0.481704      0.654288      0.714062      0.810013      0.847077      0.868731
  55   7 2567.9583    2.2791  1.3473 11.6385  0.0000       2.82430  0.0248   0.0248   0.0445    0.0869   0.0000      0.544875   441.6076     0.0909764       22.7751      0.759790      -3.52088      -1.32490      0.488370      0.637407      0.730747      0.817704      0.832699      0.857843
  55   8 2761.1868    3.1490  1.2381 12.2581  0.0000       1.32957  0.0224   0.0354   0.0409    0.0950   0.0000      0.504913   441.7696      0.139721       20.8890      0.773453      -4.33563      -2.68781      0.457682      0.607153      0.671599      0.748657      0.797229      0.806413
  55   9 2951.4222    4.0896  1.2307 12.6146  0.0004       1.78929  0.0219   0.0455   0.0404    0.1123   0.0000      0.470109   442.0422      0.907731       21.7587     -0.705888      -1.79952     -0.914996      0.464722      0.619055      0.704783      0.785832      0.818965      0.840981
  55  10 3137.6585    4.3440  1.3140 13.2351  0.0000       1.11049  0.0235   0.0487   0.0435    0.0819   0.0000      0.495470   442.0818     -0.146622       20.8849     -0.778919      -1.79521      -2.48027      0.486578      0.630574      0.713515      0.805769      0.840912      0.884012
  55  11 3321.0271    3.9641  2.0308 12.6738  0.0000      0.691412  0.0295   0.0345   0.0544    0.0587   0.0000      0.253102   442.1023       1.91862       20.9227      0.303402      -4.90752      -2.16247      0.611090      0.824232      0.913672       1.01791       1.08103       1.12336
  55  12 3502.7115    3.0559  3.4443 12.0884  0.0001      0.837899  0.0419   0.0201   0.0757    0.0385   0.0000      0.143843   440.3418      0.768195       19.3974       1.28750      -4.10092     -0.316475      0.829282       1.11913       1.25805       1.35471       1.41760       1.44796
  55  13 3682.6146    2.4437  5.7618 11.5486  0.0000      0.498951  0.0622   0.0127   0.1133    0.0334   0.0000     0.0994638   442.5123       3.93627       18.6580      -1.54077    -0.0763452      0.532084       1.19162       1.60210       1.83240       1.97978       2.12305       2.16044
  55  14 3860.7958    1.9029  8.9198 11.3474 -0.0001      0.265927  0.1094   0.0081   0.1745    0.0282   0.0000      0.104523   440.5546     -0.153769       21.4872     -0.504426      -3.38341      -3.72572       1.78138       2.39909       2.70954       2.95881       3.11626       3.20348
  56   1 1165.9082    0.0783  0.0595 10.2079  0.0000       43.5617  0.0169   0.0074   0.0181    0.0165   0.0000       206.911   441.7120     -0.903374       21.9740    -0.0376662      -3.47946       1.22194      0.347796      0.542657      0.554161      0.596454      0.671576      0.636029
  56   2 1475.8160    0.1882  0.1789 10.0174  0.0000       35.1718  0.0091   0.0064   0.0201    0.0199   0.0000       13.3269   442.1972     -0.248024       20.6463     -0.267182      -3.05254      0.561737      0.216728      0.269091      0.344550      0.341562      0.361270      0.393705
  56   3 1732.0095    0.3831  0.3709  9.9196  0.0000       15.4915  0.0112   0.0078   0.0220    0.0289   0.0000       2.42789   441.7498     -0.214859       22.5389      0.130639      -3.43973     -0.506423      0.293478      0.386384      0.423260      0.456076      0.503975      0.514290
  56   4 1960.7442    0.6499  0.6819 10.0198  0.0000       10.5977  0.0152   0.0097   0.0309    0.0490   0.0000       1.10122   442.0593     -0.970596       21.8068      0.264605      -3.15410     -0.663009      0.342025      0.462195      0.503500      0.592587      0.599753      0.644115
  56   5 2179.5063    1.0522  1.0223 10.4221  0.0000       5.87336  0.0206   0.0132   0.0387    0.0738   0.0000      0.777950   443.0414     -0.445279       23.4602     -0.280489      -4.09113     -0.195883      0.436267      0.576050      0.658109      0.705147      0.741540      0.769800
  56   6 2385.8955    1.6091  1.2907 10.9443  0.0000       4.15116  0.0238   0.0179   0.0440    0.0866   0.0000      0.560731   441.9710      0.883735       20.7472      -1.93198      -2.66858      0.399684      0.475115      0.637659      0.689472      0.796535      0.831921      0.864938
  56   7 2583.3614    2.3901  1.3396 11.6056  0.0000       3.33095  0.0243   0.0259   0.0429    0.0949   0.0000      0.521165   441.7606       1.55967       20.0679       1.00579      -3.55598      -2.38272      0.483270      0.632667      0.718164      0.791731      0.825543      0.859122
  56   8 2777.6812    3.2479  1.2759 12.1479 -0.0018       1.73505  0.0226   0.0351   0.0407    0.0941   0.0000      0.482305   441.5243     -0.359414       22.2652      0.576165      -3.72858      -2.01687      0.460580      0.606533      0.654775      0.745501      0.783462      0.808301
  56   9 2968.6539    4.1975  1.2072 12.8739  0.0000       1.37678  0.0221   0.0476   0.0408    0.1057   0.0000      0.522756   441.7463      0.811646       21.7604     -0.601821     -0.728098     -0.451358      0.444816      0.597152      0.654013      0.719287      0.776709      0.788317
  56  10 3155.6339    4.5093  1.3741 13.1385  0.0001       1.27266  0.0239   0.0484   0.0435    0.0822   0.0000      0.428075   440.8900     0.0852799       21.7991     -0.195921      -1.41757      -1.66269      0.478993      0.633181      0.704831      0.806432      0.810955      0.851935
  56  11 3339.8327    3.8431  2.0690 12.6596  0.0001       1.15420  0.0297   0.0326   0.0559    0.0527   0.0000      0.247969   441.7665      0.495544       20.6425     -0.335404      -3.13941      -2.19304      0.573271      0.769915      0.864081      0.955179       1.01227       1.04382
  56  12 3522.3416    3.0254  3.7085 11.9971 -0.0001       1.23955  0.0431   0.0194   0.0790    0.0381   0.0000      0.134604   442.7695       2.06835       20.7408      0.625686      -1.80482      -2.77157      0.824200       1.11283       1.24665       1.37125       1.42467       1.47608
  56  13 3702.8777    2.3674  6.2674 11.5130  0.0000      0.483780  0.0696   0.0119   0.1207    0.0333   0.0000      0.107668   441.4434       1.85504       22.0865     -0.129116      -6.56314      -4.42836       1.25839       1.67387       1.89784       2.08854       2.17267       2.23117
  56  14 3881.5446    1.8595  9.4023 11.3282  0.0007      0.127824  0.1197   0.0077   0.1832    0.0273   0.0000      0.102088   443.0397     -0.130301       26.4531      -2.34092      -3.34674      -10.9673       1.86012       2.53805       2.84563       3.13614       3.28861       3.39441
  57   1 1174.7529    0.0831  0.0944 10.2151  0.0000       21.0487  0.0187   0.0070   0.0255    0.0165   0.0000       136.261   440.9959      0.178182       21.5348   -0.00256713      -2.64206     -0.215359      0.518918      0.829744      0.792516      0.841287       1.02620      0.957162
  57   2 1486.3194    0.1866  0.1750  9.9938  0.0000       30.3869  0.0091   0.0062   0.0177    0.0198   0.0000       13.2298   442.0488     -0.251261       22.2818    -0.0788580      -3.43989     -0.314179      0.227685      0.327011      0.360370      0.429811      0.423779      0.484092
  57   3 1743.2455    0.3873  0.3937  9.9600  0.0000       15.8749  0.0116   0.0076   0.0229    0.0288   0.0000       2.43046   442.1993     -0.333260       21.4345      0.117552      -2.66683     -0.413876      0.282066      0.366162      0.433141      0.463233      0.504985      0.510778
  57   4 1973.2525    0.6676  0.7074  9.9941  0.0000       10.2320  0.0151   0.0097   0.0324    0.0525   0.0000       1.04325   442.0464     -0.715759       21.0895     -0.681571      -3.83507      -1.44330      0.346722      0.460954      0.523543      0.571366      0.618420      0.619939
  57   5 2193.1357    1.0834  1.0794 10.2037  0.0000       5.78848  0.0204   0.0130   0.0404    0.0939   0.0000      0.673877   442.5804     -0.478927       22.3404      0.602525      -2.83712      0.197364      0.416652      0.578876      0.624898      0.701545      0.723539      0.753091
  57   6 2400.2229    1.6403  1.3674 11.0137  0.0000       4.36088  0.0247   0.0179   0.0446    0.0812   0.0000      0.528818   441.7455      0.756177       22.3635      0.921473      -3.21252     -0.315637      0.480412      0.638239      0.703864      0.803286      0.807512      0.849487
  57   7 2598.6311    2.4206  1.3921 11.4107  0.0000       2.69820  0.0235   0.0251   0.0438    0.1015   0.0000      0.488036   441.5931     -0.379290       21.1973     -0.460377      -3.48729      -1.45147      0.464930      0.620640      0.680659      0.773340      0.816613      0.825246
  57   8 2793.8938    3.3568  1.2784 12.2624  0.0006      0.858172  0.0230   0.0366   0.0408    0.1053   0.0000      0.513475   442.4081       1.25557       21.7239      -1.19174      -3.79215     -0.548153      0.452548      0.603273      0.665666      0.733720      0.769223      0.796874
  57   9 2985.7673    4.3177  1.1857 13.0156  0.0000       1.25871  0.0215   0.0491   0.0404    0.0984   0.0000      0.508855   441.5998     -0.404952       21.8375     -0.750594      -2.01244     -0.539888      0.422012      0.561980      0.613167      0.694667      0.722213      0.750020
  57  10 3173.4457    4.4816  1.4563 13.0021  0.0000       1.13042  0.0238   0.0456   0.0450    0.0808   0.0000      0.382052   441.9466       1.03362       21.3510     -0.743595      -3.67630      -1.28899      0.475751      0.635434      0.711453      0.799458      0.835304      0.853537
  57  11 3358.4573    3.7957  2.3206 12.3905 -0.0000       1.27327  0.0313   0.0297   0.0569    0.0542   0.0000      0.212061   441.6903       1.04530       20.9228      -1.07291      -3.66547      -1.18751      0.616275      0.826664      0.911422       1.03239       1.05845       1.07919
  57  12 3541.5223    2.9048  3.8328 12.0559  0.0000      0.733777  0.0442   0.0183   0.0822    0.0350   0.0000      0.137742   441.2124       1.36786       22.6283   -0.00823753      -2.60190     -0.532884      0.825674       1.12609       1.25974       1.39509       1.44095       1.47843
  57  13 3722.8863    2.3123  6.5325 11.5343 -0.0002      0.435098  0.0728   0.0114   0.1279    0.0329   0.0000      0.100901   441.3563       1.65977       21.1520       1.55046       1.37018      -6.29347       1.26322       1.72384       1.93630       2.11458       2.22545       2.28761
  58   1 1183.5302    0.0822  0.0761 10.1980  0.0000       3.08614  0.0174   0.0071   0.0210    0.0162   0.0000       151.153   440.6567      0.401050       21.6059      0.175121      -3.78966     -0.791805      0.423023      0.660530      0.756380      0.883453      0.845610      0.786516
  58   2 1496.7232    0.1948  0.2013  9.9997  0.0000       29.3578  0.0096   0.0061   0.0198    0.0202   0.0000       11.1847   442.2089     -0.489124       22.0758      0.875832      -3.96432     -0.192782      0.242431      0.301167      0.342854      0.367221      0.397203      0.422583
  58   3 1754.3410    0.4032  0.4049 10.0013  0.0000       15.9088  0.0116   0.0078   0.0238    0.0297   0.0000       2.30048   441.8829      0.116652       21.8508      0.240230      -4.32542     -0.699899      0.271747      0.366462      0.408976      0.450316      0.491094      0.539206
  58   4 1985.6642    0.7059  0.7681  9.9014  0.0000       10.0497  0.0162   0.0098   0.0319    0.0597   0.0000      0.938475   442.1060      0.172027       21.1759      0.682429      -2.57378       1.09766      0.358499      0.477526      0.555391      0.616530      0.642777      0.647446
  58   5 2206.5994    1.1253  1.0722 10.3866  0.0000       5.71407  0.0209   0.0134   0.0387    0.0862   0.0000      0.701241   442.4214      0.279155       21.9311     -0.521400      -3.56746      0.190257      0.404158      0.547661      0.604894      0.686181      0.709839      0.747645
  58   6 2414.3855    1.6794  1.3021 11.2199  0.0000       3.93576  0.0242   0.0185   0.0434    0.0773   0.0000      0.570274   441.3992     -0.378077       22.7694     -0.362742      -2.46550      -1.18316      0.461805      0.630812      0.692079      0.773320      0.802685      0.840798
  58   7 2613.8075    2.4467  1.4143 11.6672 -0.0078       2.34104  0.0239   0.0248   0.0439    0.0811   0.0000      0.446721   442.0458      0.237929       21.7148     -0.902300      -2.76335      -2.52089      0.465022      0.612956      0.671824      0.770075      0.794603      0.816775
  58   8 2810.1475    3.4260  1.2378 12.2471  0.0000       1.96177  0.0219   0.0372   0.0395    0.1103   0.0000      0.499677   442.3919      0.148644       22.3412      0.379348      -2.94255     -0.167500      0.425246      0.575640      0.624667      0.722044      0.735547      0.754314
  58   9 3002.6702    4.3966  1.1170 13.1114 -0.0000      0.977555  0.0201   0.0507   0.0379    0.0933   0.0000      0.533668   441.6997       1.44458       21.4907    -0.0229658      -1.93956      -1.73596      0.409409      0.530405      0.597669      0.660450      0.705406      0.723628
  58  10 3191.1309    4.4577  1.5294 12.9556  0.0000       1.14565  0.0248   0.0438   0.0453    0.0768   0.0000      0.356985   441.2083     0.0171895       20.5534      -1.13538      -3.30656      -1.02150      0.480481      0.656161      0.713962      0.799033      0.849974      0.880313
  58  11 3376.9339    3.6544  2.5610 12.5500 -0.0000       1.19917  0.0341   0.0274   0.0608    0.0441   0.0000      0.202910   441.3261       1.85105       20.4454      0.144277      -3.20913     -0.602170      0.641410      0.853774      0.970768       1.10356       1.13105       1.16394
  58  12 3560.8008    2.9188  4.2302 11.8964  0.0003      0.745522  0.0470   0.0170   0.0838    0.0355   0.0000      0.121662   441.5672       1.18633       21.2384      -2.41088     -0.439557      -3.09705      0.866119       1.16733       1.30842       1.42166       1.52993       1.55695
  58  13 3742.8214    2.2424  6.8248 11.5160 -0.0008      0.388641  0.0782   0.0107   0.1320    0.0333   0.0000      0.115143   442.0598     0.0768110       20.9657     -0.631012      -3.53593      -1.72421       1.33537       1.75161       2.00908       2.18327       2.31908       2.36696
  59   1 1192.2286    0.0671  0.0466 10.2123 -0.0219      -2.78764  0.0163   0.0066   0.0146    0.0157   0.0000       256.606   439.7737     -0.677990       22.7483     -0.285131      -6.00581    -0.0332148      0.300117      0.446808      0.477762      0.561200      0.607891      0.524158
  59   2 1506.9753    0.2100  0.1872 10.0063  0.0000       30.1973  0.0101   0.0064   0.0191    0.0201   0.0000       10.5966   441.9466     -0.245083       21.8800     0.0498753      -3.78347     -0.346257      0.316620      0.431861      0.487889      0.471091      0.449143      0.422183
  59   3 1765.3188    0.4233  0.4462  9.9649  0.0000       14.7403  0.0121   0.0077   0.0248    0.0316   0.0000       2.03838   442.1962      0.182985       22.1069      0.155156      -3.42337     0.0198451      0.291358      0.366581      0.425723      0.456687      0.494144      0.507101
  59   4 1997.9497    0.7182  0.7678  9.9781  0.0000       9.63697  0.0155   0.0099   0.0330    0.0564   0.0000      0.953956   442.2401       1.12198       21.7215    0.00635137      -2.62085    -0.0384046      0.342241      0.447958      0.506645      0.530797      0.571755      0.606672
  59   5 2219.9763    1.1473  1.1074 10.4633  0.0000       6.16821  0.0209   0.0135   0.0399    0.0815   0.0000      0.708511   441.8066      -1.18564       20.9922      0.587308      -3.03647      0.951759      0.398896      0.528330      0.596152      0.647207      0.680892      0.722521
  59   6 2428.4466    1.7382  1.3598 11.2572  0.0004       3.92148  0.0236   0.0187   0.0451    0.0738   0.0000      0.523118   441.6030      0.750497       21.7814      -1.20550      -3.20261     -0.482031      0.453207      0.606423      0.666846      0.763614      0.788467      0.829625
  59   7 2628.8925    2.5334  1.3971 11.7161  0.0000       2.77627  0.0241   0.0261   0.0425    0.0894   0.0000      0.454521   441.8932     -0.320210       20.5282      -1.50628      -2.96603      0.107884      0.443315      0.607694      0.671975      0.753201      0.788374      0.816129
  59   8 2826.2428    3.5134  1.3045 12.1502  0.0006       2.09872  0.0219   0.0365   0.0403    0.1086   0.0000      0.457484   442.0414     -0.681153       22.5625     -0.637646      -3.05645      0.608916      0.422249      0.564842      0.620153      0.685482      0.736181      0.760907
  59   9 3019.5684    4.4540  1.1916 12.9697  0.0000       1.39746  0.0211   0.0494   0.0394    0.1099   0.0000      0.539758   441.2733       1.02576       20.1460     -0.636485      -3.40325     -0.680477      0.403333      0.539003      0.609162      0.694664      0.708899      0.728577
  59  10 3208.7067    4.4431  1.6207 12.8275  0.0000      0.774224  0.0252   0.0414   0.0449    0.0739   0.0000      0.317856   441.4733       1.13905       21.6768      0.563547      -2.47746      -2.27702      0.485573      0.650962      0.704836      0.802178      0.845304      0.851196
  59  11 3395.2329    3.6573  2.5661 12.4006  0.0000       1.14529  0.0330   0.0269   0.0595    0.0470   0.0000      0.188795   442.4290       1.75197       21.5476     -0.893444      -1.68127      -2.77460      0.614378      0.818207      0.910550       1.01805       1.06784       1.11015
  59  12 3579.8654    2.8147  4.6108 11.7823  0.0005      0.626001  0.0486   0.0156   0.0906    0.0354   0.0000      0.107703   439.9750       2.36638       21.6025      -1.44468      -4.67258     -0.215517      0.896141       1.19914       1.36935       1.48080       1.57964       1.59802
  59  13 3762.6138    2.1959  7.2600 11.4918  0.0002      0.654976  0.0837   0.0101   0.1396    0.0329   0.0000      0.115020   440.7524      -3.24596       23.2251     -0.528005      -5.00818       1.79979       1.35779       1.83953       2.06021       2.32975       2.42168       2.52553
  60   2 1517.1261    0.2068  0.2191 10.0161  0.0000       30.1887  0.0097   0.0061   0.0207    0.0200   0.0000       9.74553   441.9266     -0.413503       21.7410      0.501332      -4.33255     -0.530229      0.216119      0.294957      0.315574      0.333340      0.373752      0.412202
  60   3 1776.1865    0.4262  0.4713  9.8944  0.0000       15.2734  0.0118   0.0075   0.0265    0.0336   0.0000       1.89624   442.1814      0.189378       22.4195     -0.566326      -4.21385     -0.458136      0.270570      0.361726      0.412407      0.433522      0.479864      0.505353
  60   4 2010.1420    0.7393  0.7252 10.0776  0.0000       10.9614  0.0151   0.0103   0.0303    0.0533   0.0000      0.966294   441.6249      0.229043       21.8914     -0.407200      -3.17860     -0.399923      0.322519      0.425173      0.488051      0.527036      0.545171      0.575756
  60   5 2233.1624    1.1964  1.1800 10.5200  0.0000       5.70188  0.0218   0.0138   0.0420    0.0879   0.0000      0.674618   442.3634     -0.314434       22.2193     -0.552401      -3.04649      -1.07676      0.416722      0.568965      0.641255      0.718043      0.764302      0.798696
  60   6 2442.3447    1.8341  1.4004 10.8256  0.0000       3.32601  0.0233   0.0186   0.0426    0.0992   0.0000      0.462091   441.8947     -0.301103       21.9613       1.98595      -3.01812     0.0798994      0.428423      0.567581      0.636647      0.725687      0.766252      0.786167
  60   7 2643.8116    2.6130  1.3709 11.9626  0.0000       2.46897  0.0227   0.0272   0.0437    0.0751   0.0000      0.470529   442.2383      0.658429       22.5217      -1.23271      -4.16019      0.441714      0.426276      0.556730      0.620793      0.704359      0.730384      0.789874
  60   8 2842.1528    3.6128  1.2815 12.3140 -0.0042       1.95284  0.0212   0.0377   0.0399    0.1044   0.0000      0.446426   441.6739      0.283835       20.1578      0.226097      -3.50565      -1.41676      0.405792      0.546633      0.615102      0.693922      0.721824      0.723874
  60   9 3036.2579    4.4553  1.2377 12.9854  0.0000       1.69222  0.0212   0.0480   0.0399    0.0973   0.0000      0.479066   440.9470      0.356477       21.4719     -0.266210      -2.62533      -1.77355      0.403726      0.532075      0.601995      0.664390      0.704606      0.730928
  60  10 3226.1507    4.2705  1.7060 13.0888  0.0000       1.39258  0.0266   0.0396   0.0481    0.0598   0.0000      0.350348   442.1615      0.150183       22.1748      0.181612      -2.92106      -1.38652      0.496044      0.669381      0.742578      0.828468      0.854774      0.897184
  60  11 3413.4444    3.5003  2.8689 12.4386  0.0001      0.805039  0.0352   0.0246   0.0650    0.0409   0.0000      0.186797   441.8082       2.44370       21.6001     -0.655832      -1.64525      0.486692      0.647585      0.865182      0.971923       1.08089       1.13332       1.18938
  60  12 3598.6785    2.7051  4.6806 11.8396 -0.0002      0.343351  0.0514   0.0150   0.0926    0.0345   0.0000      0.114721   441.6971      -2.37680       20.4751      -2.08479     -0.965129      -3.16736      0.905008       1.20833       1.35542       1.51871       1.58184       1.60617
  60  13 3782.3869    2.1179  7.9078 11.4915 -0.0009      0.491183  0.0939   0.0091   0.1514    0.0311   0.0000      0.108188   443.5797      0.507088       18.1619      0.840144      -4.49025      -4.20449       1.45373       1.93563       2.20881       2.41930       2.58788       2.63524
  61   1 1209.3951    0.0860  0.0868 10.1996  0.0000       15.1411  0.0147   0.0068   0.0226    0.0161   0.0000       124.509   440.0894      0.167292       23.0223      -1.35377      -5.05945       1.53809      0.362805      0.458619      0.599152      0.597489      0.749871      0.867618
  61   2 1527.1291    0.2152  0.2090 10.0166  0.0000       19.5436  0.0093   0.0062   0.0192    0.0198   0.0000       9.20729   441.6992     -0.314970       22.0185    -0.0956579      -3.80728     0.0704105      0.228704      0.302258      0.373572      0.384637      0.405820      0.438287
  61   3 1786.9194    0.4473  0.4896  9.9057  0.0000       17.8351  0.0127   0.0077   0.0252    0.0338   0.0000       1.82605   442.2375      0.184015       21.9363    -0.0105648      -3.42522      0.265988      0.285283      0.384689      0.440752      0.476102      0.517447      0.515069
  61   4 2022.2123    0.7508  0.8303  9.9910  0.0000       8.52136  0.0173   0.0098   0.0321    0.0596   0.0000      0.903451   441.9699     -0.725635       22.6735      0.605150      -4.45513     -0.696565      0.352314      0.471779      0.513296      0.563270      0.578869      0.634703
  61   5 2246.2059    1.2080  1.1906 10.6419  0.0000       4.54308  0.0228   0.0138   0.0413    0.0812   0.0000      0.716828   442.4624      0.465792       22.0895     0.0352586      -3.47672       1.37901      0.413993      0.545992      0.615832      0.693971      0.736724      0.762922
  61   6 2456.0883    1.8793  1.4632 10.9592  0.0000       2.37958  0.0241   0.0185   0.0440    0.0904   0.0000      0.445192   442.2592      0.432070       21.8955       1.02573      -3.78526     -0.918280      0.455102      0.611322      0.689668      0.765444      0.802268      0.838966
  61   7 2658.6829    2.7075  1.3950 11.9090  0.0000       2.31035  0.0230   0.0276   0.0428    0.0869   0.0000      0.436761   442.5605      0.632978       22.3358     0.0562476      -2.21723     -0.272954      0.425681      0.561461      0.635959      0.708704      0.727242      0.774434
  61   8 2857.9571    3.7102  1.2416 12.5239  0.0000       1.85689  0.0212   0.0394   0.0398    0.0995   0.0000      0.499420   441.8394      0.644905       21.4850     -0.640597      -4.73274      0.470213      0.394873      0.522496      0.588686      0.649951      0.690795      0.720181
  61   9 3052.8192    4.4513  1.2826 12.9705  0.0000       1.59789  0.0219   0.0469   0.0402    0.0979   0.0000      0.473062   442.9255       1.63313       22.2096     -0.312225      -2.23597      -1.35952      0.420027      0.536914      0.603027      0.664961      0.715077      0.733111
  61  10 3243.5341    4.2518  1.7925 12.8195  0.0000       1.44584  0.0268   0.0374   0.0473    0.0644   0.0000      0.307024   441.6804       1.89798       20.4069      0.702740      -4.20882     -0.644506      0.504797      0.672383      0.756837      0.835158      0.894386      0.931565
  61  11 3431.5516    3.4514  2.9193 12.3036  0.0000      0.868961  0.0361   0.0233   0.0632    0.0413   0.0000      0.173429   442.0815     -0.267898       21.5664     -0.724661     -0.998591      -1.60000      0.627656      0.864633      0.943170       1.06899       1.15451       1.17518
  61  12 3617.7426    2.6840  5.2119 11.6994 -0.0001      0.753096  0.0549   0.0137   0.0987    0.0348   0.0000      0.104538   441.4238      0.439513       24.4680      0.326218      -2.75431      -3.91702      0.951024       1.27281       1.45163       1.59101       1.68256       1.74736
  61  13 3801.8644    2.1087  8.1781 11.4679  0.0019      0.514729  0.0977   0.0089   0.1528    0.0308   0.0000      0.108721   442.5341      0.953661       22.4786      -1.33818    -0.0549214      -4.16470       1.47796       1.95354       2.22925       2.43691       2.56532       2.68750
  62   1 1217.8436    0.0861  0.0864 10.1540 -0.0023       6.41550  0.0148   0.0064   0.0206    0.0160   0.0000       121.634   440.7610     -0.397915       22.3132     0.0314582      -4.31126      -1.19646      0.339434      0.355820      0.532848      0.570488      0.696779      0.581714
  62   2 1537.0384    0.2068  0.2526  9.9997  0.0000       28.7058  0.0108   0.0058   0.0224    0.0201   0.0000       8.87718   441.6436     -0.624610       21.4678     0.0107940      -2.81885      0.110942      0.242432      0.311660      0.362116      0.392557      0.438215      0.442289
  62   3 1797.5551    0.4601  0.5265  9.8572  0.0000       13.8698  0.0129   0.0075   0.0264    0.0361   0.0000       1.66237   441.9948     -0.445787       21.9248     -0.394991      -3.53572      0.242667      0.272561      0.369162      0.427016      0.469405      0.483782      0.509089
  62   4 2034.2376    0.7884  0.8295 10.0723  0.0000       8.71005  0.0159   0.0103   0.0337    0.0596   0.0000      0.866569   442.8273     -0.555237       22.4559      0.335200      -3.65545     -0.501693      0.319789      0.426559      0.479564      0.530997      0.551494      0.554458
  62   5 2259.1309    1.2481  1.2374 10.3766 -0.0002       4.25636  0.0227   0.0138   0.0409    0.0985   0.0000      0.615820   441.6548    -0.0531642       21.8195    -0.0351438      -2.24699     -0.484195      0.430660      0.571487      0.616761      0.681511      0.734236      0.766570
  62   6 2469.8047    1.9174  1.4356 11.2418  0.0000       3.08142  0.0241   0.0192   0.0435    0.0762   0.0000      0.478349   441.8818     -0.115606       22.0492      0.376752      -3.69240     -0.231955      0.425510      0.586920      0.655139      0.729681      0.767492      0.796630
  62   7 2673.4102    2.7588  1.4378 11.9416  0.0000       1.97187  0.0228   0.0272   0.0433    0.0741   0.0000      0.419592   441.7817      0.274674       21.1942     -0.679834      -3.66103      -1.16900      0.411287      0.547998      0.609727      0.697666      0.720942      0.736132
  62   8 2873.6947    3.7079  1.3146 12.5093  0.0000       2.59507  0.0223   0.0381   0.0400    0.0897   0.0000      0.497105   442.2723     0.0391877       21.6213     -0.116917      -3.84326     -0.567768      0.403931      0.530451      0.580132      0.659109      0.691812      0.738559
  62   9 3069.2392    4.5109  1.3129 12.7660  0.0000      0.811945  0.0222   0.0456   0.0385    0.1030   0.0000      0.453518   441.3309      0.807900       21.3264     -0.226613      -3.41191      -1.61755      0.400523      0.547484      0.608838      0.681372      0.719198      0.737617
  62  10 3260.6756    4.1795  1.8210 12.9240 -0.0001       1.10788  0.0265   0.0366   0.0489    0.0554   0.0000      0.288843   440.9764      0.458956       22.2063     -0.993136      -2.66835      -1.64035      0.484704      0.645453      0.732834      0.813114      0.850784      0.866568
  62  11 3449.5560    3.3369  3.0902 12.3478 -0.0001      0.818554  0.0376   0.0221   0.0658    0.0386   0.0000      0.165621   441.6720      0.879855       19.4758     -0.230951      -2.55169     -0.400632      0.647130      0.877456      0.979868       1.09354       1.16787       1.19021
  62  12 3636.3666    2.6041  5.5402 11.6553  0.0003      0.480966  0.0586   0.0129   0.1033    0.0343   0.0000      0.101274   442.6761       2.40558       22.1023      -2.14611      -3.37643       1.36396      0.976626       1.32440       1.48737       1.65555       1.75252       1.80078
  62  13 3821.4635    1.9919  8.4380 11.4980 -0.0022      0.616599  0.1037   0.0082   0.1644    0.0286   0.0000      0.113257   442.5123       1.59734       19.5602       4.41964     -0.831178       2.24872       1.49616       2.01036       2.30716       2.49968       2.66607       2.73413
  63   1 1226.2345    0.0901  0.0931 10.1307  0.0000       66.9851  0.0147   0.0060   0.0200    0.0169   0.0000       105.274   440.1971      0.416956       21.8665      0.228003      -3.78868     -0.561083      0.320834      0.445211      0.568346      0.542394      0.511601      0.544667
  63   2 1546.8100    0.2333  0.2395  9.9883  0.0000       21.9333  0.0099   0.0061   0.0195    0.0203   0.0000       7.43908   441.9065     0.0224659       21.8444      0.129524      -3.41017      0.247182      0.193285      0.279002      0.314054      0.332222      0.365968      0.370129
  63   3 1808.0833    0.4764  0.5212  9.8370  0.0000       15.1168  0.0121   0.0078   0.0269    0.0381   0.0000       1.59460   441.9556      0.115776       21.6174     -0.129515      -3.73668     -0.183040      0.271574      0.362213      0.391359      0.463599      0.471553      0.481682
  63   4 2046.1237    0.7815  0.8687 10.1585  0.0000       8.17166  0.0171   0.0100   0.0345    0.0570   0.0000      0.908020   442.1012      0.665808       22.6148      0.330384      -2.68454      0.226922      0.338502      0.434582      0.516287      0.554316      0.583391      0.617322
  63   5 2271.9990    1.3030  1.2311 10.4609  0.0000       5.09999  0.0217   0.0141   0.0412    0.0933   0.0000      0.615376   442.9664     0.0859229       21.5482      0.255255      -3.36058     -0.426190      0.382293      0.495305      0.570016      0.648685      0.688915      0.709055
  63   6 2483.3978    1.9851  1.4072 11.2584  0.0000       3.26732  0.0233   0.0197   0.0440    0.0785   0.0000      0.540159   442.2028      0.264220       21.0975      0.474603      -2.60508     -0.939988      0.403530      0.538645      0.592345      0.670037      0.705763      0.726318
  63   7 2688.0382    2.8330  1.4023 12.0062  0.0000       1.14451  0.0231   0.0283   0.0420    0.0825   0.0000      0.463255   442.2501     -0.210168       21.5806      0.214341      -2.04216     -0.763456      0.405395      0.537042      0.600524      0.670608      0.711119      0.730498
  63   8 2889.2627    3.9233  1.2241 12.6790  0.0000       1.63955  0.0206   0.0413   0.0383    0.0910   0.0000      0.460589   441.4892      0.211319       22.3725      0.135738      -3.66862     -0.454569      0.370979      0.499298      0.554204      0.625188      0.651815      0.689044
  63   9 3085.6342    4.5755  1.3446 12.9349  0.0000       1.89732  0.0222   0.0462   0.0400    0.0962   0.0000      0.454131   442.2290      0.277027       21.7915     -0.813140      -2.79068     -0.165779      0.403471      0.533021      0.586157      0.663119      0.688611      0.702422
  63  10 3277.7922    4.1909  1.9894 12.6639  0.0000      0.775347  0.0274   0.0341   0.0498    0.0592   0.0000      0.271478   441.4172   -0.00546686       21.3100      0.618427      -2.30556     -0.873233      0.494589      0.663778      0.737943      0.825449      0.846711      0.878072
  63  11 3467.4327    3.2850  3.3097 12.1514  0.0000      0.769479  0.0386   0.0205   0.0676    0.0398   0.0000      0.145851   442.1734       1.09094       21.0737     -0.803851      -1.03529      -2.10039      0.661571      0.904926       1.00611       1.14873       1.18969       1.24995
  63  12 3654.9761    2.5064  5.6062 11.7257 -0.0004      0.509686  0.0607   0.0124   0.1072    0.0332   0.0000      0.108429   443.2091      -1.33099       22.1206      -1.00534      -1.05099      -2.92641      0.974374       1.32035       1.49154       1.63936       1.72760       1.78517
  63  13 3840.5431    1.9927  8.8903 11.4284 -0.0005      0.556835  0.1078   0.0080   0.1670    0.0288   0.0000      0.108397   443.3133       1.02229       19.3523      -2.71329      -4.85748      -1.17224       1.54044       2.05384       2.33345       2.54679       2.69581       2.79429
  64   1 1234.5533    0.0899  0.0674 10.1168  0.0000       76.0761  0.0113   0.0062   0.0151    0.0164   0.0000       125.309   440.3984     0.0477256       21.5066       1.15294      -3.54738     0.0619715      0.306461      0.448244      0.466179      0.548041      0.489539      0.674051
  64   2 1556.4981    0.2364  0.2414  9.9703  0.0000       26.8745  0.0092   0.0060   0.0195    0.0208   0.0000       7.20956   441.9972     -0.540886       21.6882      0.235726      -3.93954     -0.211854      0.211435      0.290573      0.323921      0.359434      0.372437      0.364622
  64   3 1818.5372    0.4826  0.5430  9.9573  0.0000       17.8096  0.0130   0.0078   0.0270    0.0352   0.0000       1.69535   442.1494      0.482201       22.1057      0.936206      -3.58151     -0.415765      0.260297      0.345067      0.393449      0.446398      0.483548      0.501668
  64   4 2057.9995    0.8273  0.9478  9.9475  0.0000       7.87304  0.0184   0.0100   0.0340    0.0725   0.0000      0.782260   441.9701     -0.253978       22.1266     -0.632780      -3.87031      0.933385      0.345457      0.464048      0.519131      0.578533      0.626289      0.629345
  64   5 2284.7027    1.3206  1.2023 10.6365 -0.0005       5.78146  0.0216   0.0145   0.0411    0.0915   0.0000      0.663237   442.4246     -0.216483       22.4174      0.813406      -3.67609      -2.27570      0.372121      0.504329      0.557979      0.622721      0.662811      0.676628
  64   6 2496.8610    2.0582  1.4725 11.3537 -0.0034       3.39262  0.0236   0.0197   0.0430    0.0702   0.0000      0.446615   442.5094     -0.701173       22.4086     -0.188731      -2.48489      0.162084      0.413598      0.551060      0.617573      0.704602      0.737724      0.762491
  64   7 2702.6035    2.8907  1.4032 12.1273  0.0000       1.74125  0.0234   0.0287   0.0416    0.0776   0.0000      0.501214   442.4565      0.499082       21.5912      0.426981      -3.47145      -1.23205      0.406461      0.554980      0.605929      0.686155      0.707655      0.760081
  64   8 2904.6722    3.9491  1.3127 12.5525  0.0000      0.831728  0.0214   0.0397   0.0391    0.0945   0.0000      0.457436   442.2097      0.509346       22.0148      0.201279      -3.81451     -0.835187      0.380329      0.511577      0.563154      0.637077      0.680606      0.700950
  64   9 3101.7959    4.5726  1.4667 12.7231 -0.0001      0.978822  0.0228   0.0429   0.0412    0.0933   0.0000      0.358768   442.0697     -0.925854       20.0360     -0.405209      -1.57793      -1.09519      0.401993      0.539254      0.599671      0.678192      0.717109      0.748311
  64  10 3294.7814    4.0534  2.0227 12.7834  0.0000       1.08716  0.0280   0.0327   0.0501    0.0531   0.0000      0.248907   441.9070       1.97018       20.8180     -0.420573      -3.87707      -1.24807      0.492370      0.654820      0.718463      0.813407      0.859139      0.883228
  64  11 3485.2440    3.2029  3.4781 12.2413 -0.0000      0.956494  0.0398   0.0198   0.0705    0.0360   0.0000      0.149617   441.9083       1.61016       22.1684       1.66215     -0.181942      -1.59505      0.672623      0.913494       1.02889       1.13372       1.19934       1.23356
  64  12 3673.4586    2.5149  6.0662 11.6814  0.0011      0.416448  0.0648   0.0118   0.1141    0.0336   0.0000      0.104893   444.1598       1.58392       21.1204      0.468747      -2.24219      -2.06325       1.01469       1.37884       1.53876       1.70945       1.77271       1.85344
  65   1 1242.7688    0.0994  0.1228 10.1097  0.0000       17.4478  0.0136   0.0057   0.0245    0.0158   0.0000       71.0791   440.7265     -0.306524       22.2959     0.0193890      -4.29448     0.0534382      0.255564      0.322383      0.400506      0.407826      0.422834      0.444271
  65   2 1566.0449    0.2458  0.2438  9.9701  0.0000       26.8197  0.0098   0.0061   0.0181    0.0215   0.0000       6.68418   441.7164      0.196289       22.0720      0.362436      -4.22609     -0.259090      0.219803      0.296755      0.307430      0.352943      0.387133      0.401410
  65   3 1828.8511    0.5043  0.5575  9.9215  0.0000       13.9999  0.0133   0.0078   0.0259    0.0371   0.0000       1.53026   441.7525     -0.750435       22.2286    -0.0881704      -3.27060    -0.0174153      0.281900      0.370844      0.412964      0.469901      0.505941      0.512353
  65   4 2069.6376    0.8439  0.9343 10.0563  0.0000       7.76920  0.0180   0.0102   0.0339    0.0676   0.0000      0.810794   442.2838      0.345417       21.8085      0.126842      -3.11021      0.767242      0.326339      0.432399      0.494911      0.542798      0.569995      0.590175
  65   5 2297.2246    1.3913  1.2366 10.6432 -0.0000       4.96508  0.0218   0.0147   0.0402    0.0902   0.0000      0.615276   442.1165     -0.285320       22.4844      -1.18330      -3.25501      0.957283      0.371886      0.499569      0.570300      0.627582      0.652909      0.680907
  65   6 2510.1716    2.1162  1.3802 11.4785 -0.0001       2.71532  0.0225   0.0212   0.0426    0.0793   0.0000      0.490421   442.1470     -0.318604       21.8495     0.0273356      -3.34883     -0.963523      0.396692      0.530142      0.595869      0.648324      0.684548      0.714404
  65   7 2717.0466    3.0542  1.3573 12.1606  0.0001       1.85246  0.0222   0.0300   0.0400    0.0756   0.0000      0.488252   442.0591    -0.0319345       21.5922     0.0773862      -4.36820      0.174636      0.375925      0.510310      0.567584      0.634608      0.672132      0.717734
  65   8 2920.0415    4.0663  1.2671 12.6802  0.0000      0.964759  0.0213   0.0414   0.0380    0.0998   0.0000      0.471618   441.7615     0.0841634       23.7907      -1.32523      -3.62447      -1.32801      0.371713      0.496455      0.551863      0.619546      0.662809      0.701690
  65   9 3117.8684    4.5273  1.4385 13.1269  0.0001       1.57017  0.0224   0.0440   0.0422    0.0708   0.0000      0.404399   442.0032       1.15469       20.8595     -0.496752      -4.35920     -0.718145      0.390138      0.517171      0.580479      0.660237      0.682167      0.700971
  65  10 3311.5899    4.0521  2.1789 12.6294  0.0000      0.777401  0.0288   0.0309   0.0512    0.0522   0.0000      0.240569   441.8924       1.09003       22.4522     -0.456805      -2.48995      -1.49079      0.484407      0.658942      0.728528      0.817581      0.860928      0.891912
  65  11 3502.7847    3.1057  3.7350 12.0846  0.0000      0.546041  0.0410   0.0181   0.0744    0.0361   0.0000      0.133717   444.5659       1.25178       19.5472      0.337154      -4.02408     -0.104459      0.680430      0.910279       1.03492       1.14056       1.19755       1.23703
  65  12 3691.8280    2.4140  6.1935 11.7207 -0.0003      0.492858  0.0682   0.0112   0.1193    0.0320   0.0000      0.115562   441.3991     -0.347067       24.0421     -0.378608      -2.55551      -3.86714       1.04400       1.40053       1.57589       1.75252       1.86044       1.94635
  66   2 1575.4948    0.2554  0.2682  9.9966  0.0000       33.8741  0.0091   0.0061   0.0209    0.0219   0.0000       6.17120   441.9897    -0.0763476       22.2163      0.175131      -3.27610     -0.157603      0.197303      0.263374      0.305394      0.353412      0.355317      0.376151
  66   3 1839.0693    0.4936  0.6189  9.9682  0.0000       13.5984  0.0142   0.0074   0.0289    0.0381   0.0000       1.50432   442.0406     -0.228537       22.0101     -0.436469      -4.17402     -0.498398      0.285080      0.377385      0.428382      0.490372      0.536422      0.534915
  66   4 2081.2550    0.8873  0.9838 10.0915 -0.0001       7.38314  0.0180   0.0104   0.0357    0.0713   0.0000      0.773813   442.5770     -0.703846       21.7704     -0.593705      -3.58996      0.605404      0.327730      0.424655      0.490908      0.535741      0.558435      0.602897
  66   5 2309.6986    1.4113  1.3340 10.8019 -0.0001       5.75486  0.0224   0.0146   0.0437    0.0770   0.0000      0.605977   442.2774      0.302951       22.7755     -0.339051      -3.56302     -0.944553      0.379731      0.511528      0.569191      0.632505      0.649127      0.679652
  66   6 2523.4422    2.1513  1.5672 11.1618  0.0000       2.18491  0.0238   0.0194   0.0436    0.0816   0.0000      0.400218   442.6601    -0.0874649       21.4618     -0.643991      -2.71330     -0.478109      0.412005      0.547132      0.607944      0.698394      0.730745      0.760686
  66   7 2731.4168    3.0906  1.4252 11.8811  0.0000       1.99127  0.0219   0.0290   0.0397    0.0873   0.0000      0.397382   442.1734      0.724569       22.0308    -0.0395202      -3.62813    -0.0388560      0.381823      0.511985      0.573030      0.643609      0.681403      0.711288
  66   8 2935.3141    4.1229  1.3000 12.7725  0.0000       1.43305  0.0209   0.0412   0.0390    0.0880   0.0000      0.467306   442.0832     -0.198273       21.6323      0.885222      -2.54454      0.612258      0.366875      0.481969      0.543424      0.607157      0.639415      0.661208
  66   9 3133.8087    4.5645  1.4104 13.1609  0.0000       1.01259  0.0225   0.0443   0.0411    0.0794   0.0000      0.442413   442.0260      0.613241       22.4699     -0.764050      -3.35383     -0.910405      0.386819      0.524275      0.586593      0.653474      0.686545      0.719734
  66  10 3328.3207    3.9495  2.1698 12.8601 -0.0001      0.537282  0.0294   0.0306   0.0520    0.0469   0.0000      0.245415   442.3089     -0.216731       21.3169      0.307524      -1.91733     -0.899976      0.487193      0.654735      0.735365      0.824259      0.877788      0.894839
  66  11 3520.3877    3.1154  4.0131 11.9709  0.0001      0.659944  0.0429   0.0172   0.0761    0.0377   0.0000      0.113733   443.1903     -0.799764       19.9559      0.232747      -1.02190      0.679282      0.702493      0.935805       1.05710       1.16847       1.26707       1.28945
  66  12 3710.2566    2.3331  6.5146 11.7215 -0.0013      0.894560  0.0740   0.0106   0.1240    0.0321   0.0000      0.118517   442.2404      0.165280       21.9193     -0.624822      -4.77752      -4.96499       1.08992       1.48120       1.68963       1.83882       1.94022       2.02645
  67   2 1584.8367    0.2713  0.2705  9.9618  0.0000       31.4587  0.0091   0.0062   0.0195    0.0216   0.0000       5.55479   442.0517     -0.521253       22.1728     0.0714883      -3.15303      0.769693      0.187864      0.241927      0.297825      0.284565      0.330127      0.341652
  67   3 1849.2353    0.5397  0.6135  9.8845  0.0000       13.8276  0.0130   0.0078   0.0283    0.0405   0.0000       1.32758   442.1228     -0.622909       22.4683      0.708752      -4.04496     -0.531492      0.260111      0.356281      0.393068      0.426342      0.455966      0.469459
  67   4 2092.7820    0.8905  1.0094 10.0730  0.0000       6.99518  0.0185   0.0102   0.0366    0.0750   0.0000      0.782902   442.3647     0.0690495       22.0962      0.535728      -2.73903     0.0281824      0.318985      0.434611      0.481770      0.539251      0.560337      0.589185
  67   5 2321.9224    1.4631  1.3312 10.6831  0.0000       4.00302  0.0223   0.0147   0.0412    0.0842   0.0000      0.565116   442.3147      0.292298       21.9879     -0.543528      -3.24794      0.222664      0.377370      0.507595      0.589609      0.640164      0.685370      0.695505
  67   6 2536.6484    2.1936  1.4544 11.6790  0.0000       3.09898  0.0232   0.0211   0.0441    0.0671   0.0000      0.501791   442.0972     -0.138818       21.4814     0.0847996      -2.40000      -2.07949      0.390929      0.529013      0.600618      0.651154      0.689087      0.729400
  67   7 2745.6433    3.1486  1.3940 12.3749  0.0000       1.26884  0.0227   0.0306   0.0398    0.0722   0.0000      0.471024   442.1678     -0.635446       22.4474      0.298940      -2.54498      -1.50554      0.377257      0.503309      0.562389      0.626522      0.674021      0.696248
  67   8 2950.4024    4.2567  1.2781 12.7451  0.0000       1.07656  0.0210   0.0430   0.0376    0.1051   0.0000      0.454253   442.1445     -0.297894       22.6141      -1.14680      -2.75477      -1.11851      0.353809      0.463568      0.520717      0.589757      0.621157      0.654052
  67   9 3149.6897    4.5321  1.4824 13.1656  0.0001       1.54035  0.0235   0.0424   0.0408    0.0658   0.0000      0.394349   442.5139      0.175244       22.4382     -0.110988      -4.47508      -1.09180      0.380914      0.517890      0.566278      0.634652      0.651494      0.701736
  67  10 3344.9750    3.8527  2.3577 12.6361  0.0002      0.677980  0.0303   0.0278   0.0543    0.0462   0.0000      0.228230   441.8863      0.275587       20.5337      -1.16724      -2.35971      -2.32247      0.499824      0.671012      0.750702      0.834712      0.882445      0.933168
  67  11 3537.7958    2.9946  4.0237 12.1068  0.0000      0.760942  0.0436   0.0170   0.0785    0.0353   0.0000      0.126299   444.0842       2.75969       22.0222      0.689813      -2.14913    0.00216176      0.691669      0.932497       1.05685       1.16429       1.23603       1.28332
  67  12 3728.3277    2.3542  7.0973 11.6506  0.0003      0.619535  0.0789   0.0099   0.1293    0.0321   0.0000      0.108181   442.2718     -0.348201       22.5894      -1.85753      -2.23801      -5.85830       1.10627       1.48746       1.68155       1.85457       1.97941       2.06692
  68   1 1267.0472    0.1035  0.1054 10.1190  0.0000       16.2913  0.0112   0.0056   0.0233    0.0155   0.0000       73.0740   440.3050     -0.253023       22.5322      0.219001      -3.95603    -0.0402527      0.211599      0.320036      0.352479      0.396323      0.413778      0.469002
  68   2 1594.0598    0.2678  0.2935  9.8819  0.0000       25.0445  0.0098   0.0059   0.0202    0.0226   0.0000       4.93147   441.7082    -0.0479004       22.5134     -0.325283      -4.22282      0.198511      0.202244      0.268826      0.328791      0.330305      0.362458      0.363139
  68   3 1859.2813    0.5605  0.6508  9.8807  0.0000       12.6865  0.0138   0.0079   0.0285    0.0415   0.0000       1.22967   442.1493     -0.433160       22.1251     -0.601871      -3.25004      0.181108      0.273091      0.367389      0.409052      0.452162      0.484612      0.503816
  68   4 2104.2201    0.9380  1.0283 10.0142  0.0000       7.73660  0.0182   0.0106   0.0367    0.0794   0.0000      0.756274   442.6852      0.325448       21.3567      0.797821      -3.24649      0.124992      0.312397      0.422931      0.452541      0.519246      0.543779      0.578003
  68   5 2334.1770    1.5006  1.4094 10.6946  0.0000       4.11806  0.0230   0.0147   0.0432    0.0850   0.0000      0.526341   442.5851       1.11552       21.1143      0.101248      -3.40519     -0.648614      0.389216      0.519789      0.578679      0.644088      0.685601      0.725517
  68   6 2549.7399    2.2893  1.5119 11.5119  0.0000       3.36279  0.0232   0.0211   0.0425    0.0711   0.0000      0.491606   442.2329     0.0970150       21.6358      0.215980      -3.48728     -0.113642      0.378433      0.507766      0.577840      0.647442      0.679081      0.710009
  68   7 2759.7994    3.1635  1.2940 12.4621  0.0000      0.302775  0.0209   0.0319   0.0406    0.0768   0.0000      0.512066   442.0215      0.766335       22.4105     -0.599796      -3.68012      -1.41951      0.345578      0.473402      0.517788      0.592089      0.614021      0.644854
  68   8 2965.4041    4.2178  1.2663 12.9870  0.0000       1.11476  0.0206   0.0429   0.0392    0.0872   0.0000      0.447368   442.4481      0.236983       22.2158     -0.965493      -2.21748     -0.200442      0.342605      0.448973      0.504444      0.578421      0.619511      0.630331
  68   9 3165.4550    4.5311  1.5642 12.9909  0.0000       1.12138  0.0235   0.0403   0.0416    0.0660   0.0000      0.350730   442.2020      0.804285       21.7557      0.131262      -2.83605     -0.729829      0.376441      0.519845      0.573273      0.653417      0.674470      0.695389
  68  10 3361.5576    3.7938  2.5104 12.6352  0.0001      0.850935  0.0308   0.0265   0.0571    0.0422   0.0000      0.215741   442.3967       1.13504       21.7492      0.358839      -1.50112      -2.85997      0.497073      0.664521      0.741120      0.841090      0.908773      0.936624
  68  11 3555.0501    2.9964  4.5805 11.9533 -0.0003      0.379319  0.0471   0.0157   0.0852    0.0355   0.0000      0.121157   442.6706      0.512213       23.2841      0.482053     -0.871471      -2.76521      0.744856      0.995657       1.12944       1.26132       1.33628       1.40606
  68  12 3745.9815    2.3168  7.5636 11.6207  0.0014     0.0788820  0.0859   0.0093   0.1357    0.0311   0.0000      0.103856   439.3199    0.00931149       19.1080      -2.28900      -2.94998      -4.18137       1.16688       1.56555       1.76973       1.95189       2.08832       2.16918
  69   1 1275.0251    0.1048  0.0992 10.1347  0.0000       54.4768  0.0105   0.0056   0.0191    0.0160   0.0000       72.7931   440.3007     -0.835375       22.0381     0.0578097      -3.28493     -0.643636      0.184553      0.245003      0.305747      0.334202      0.363994      0.345147
  69   2 1603.1733    0.2855  0.2730  9.9768  0.0000       32.0633  0.0093   0.0063   0.0182    0.0216   0.0000       5.12870   441.8437     -0.190068       22.0678      0.336355      -4.34526     -0.264023      0.182471      0.231857      0.301096      0.309875      0.330827      0.354849
  69   3 1869.2596    0.5604  0.6407  9.9686  0.0000       12.4273  0.0134   0.0080   0.0280    0.0392   0.0000       1.29905   442.2073     -0.163787       22.3539     -0.462212      -4.51985     -0.337156      0.254977      0.342368      0.395120      0.405895      0.451060      0.470191
  69   4 2115.5581    0.9428  0.9859 10.1884  0.0000       8.67701  0.0181   0.0109   0.0347    0.0741   0.0000      0.787292   442.3489     -0.288342       22.4233      0.383462      -2.93300      0.160820      0.319893      0.417824      0.469029      0.525353      0.560152      0.592366
  69   5 2346.2628    1.5445  1.3782 10.8643 -0.0000       4.36517  0.0230   0.0151   0.0410    0.0764   0.0000      0.557549   442.4912     -0.165075       23.0974     -0.957356      -3.13311      -1.07263      0.368003      0.500752      0.555810      0.614427      0.653475      0.680919
  69   6 2562.6465    2.3282  1.5484 11.6473  0.0000       1.75523  0.0234   0.0209   0.0422    0.0626   0.0000      0.397381   442.2428     -0.612332       21.1952      0.453906      -3.64182      -1.08314      0.374304      0.502972      0.554456      0.614420      0.666965      0.702549
  69   7 2773.8737    3.2866  1.3974 12.3913  0.0000       1.98922  0.0226   0.0316   0.0405    0.0797   0.0000      0.459064   442.2763      0.577150       22.2828     -0.422325      -4.09073      0.952140      0.365065      0.490947      0.531062      0.618297      0.630577      0.663559
  69   8 2980.3046    4.3867  1.3004 12.8124  0.0000       1.76843  0.0201   0.0426   0.0381    0.0911   0.0000      0.443353   442.2845       1.26420       21.4621     0.0867134      -2.98800      -1.78331      0.335431      0.443883      0.503139      0.573682      0.599564      0.628088
  69   9 3181.1074    4.4609  1.6077 12.9404  0.0037       1.24648  0.0234   0.0390   0.0426    0.0684   0.0000      0.339737   442.0749      0.507976       21.1454     -0.318310      -3.07293      -1.24427      0.385043      0.506366      0.566692      0.639736      0.678899      0.697682
  69  10 3378.0672    3.6978  2.7105 12.5698 -0.0001       1.34738  0.0322   0.0248   0.0592    0.0413   0.0000      0.196500   441.9643      0.508517       20.6578      -1.06272      -1.86247      -2.02624      0.506063      0.681781      0.756760      0.858495      0.905506      0.935257
  69  11 3572.2687    2.8412  4.5563 12.0728 -0.0001      0.415516  0.0493   0.0150   0.0881    0.0334   0.0000      0.147731   443.2022      0.432902       21.7589      -3.79020      -1.86955     0.0968463      0.746009      0.996307       1.12741       1.24869       1.31077       1.37270
  69  12 3763.8432    2.1730  7.6511 11.7507 -0.0008    -0.0968520  0.0943   0.0090   0.1452    0.0292   0.0000      0.115838   442.4459      0.236080       21.3777       2.30891     -0.810910      -1.88590       1.23932       1.67726       1.92179       2.10624       2.23217       2.33199
  70   1 1282.9227    0.1128  0.1129 10.1247  0.0000       53.0927  0.0111   0.0056   0.0191    0.0159   0.0000       58.3324   440.8919     -0.624380       21.3707      0.484784      -3.46499     -0.385141      0.172839      0.274500      0.283834      0.330446      0.329443      0.384614
  70   2 1612.1851    0.2817  0.3182  9.9202  0.0000       25.1249  0.0100   0.0059   0.0207    0.0225   0.0000       4.49889   441.5251    -0.0154097       22.0617      0.180270      -3.60218     0.0472148      0.194882      0.257828      0.301509      0.324883      0.355529      0.374253
  70   3 1879.1505    0.5826  0.6308  9.9607  0.0000       11.7408  0.0131   0.0081   0.0268    0.0403   0.0000       1.20118   442.0344     0.0901421       22.0396      0.617316      -3.45456    -0.0695460      0.252522      0.330044      0.363749      0.404203      0.441760      0.461741
  70   4 2126.7854    0.9625  1.0244 10.3986  0.0000       8.67877  0.0191   0.0111   0.0357    0.0659   0.0000      0.807410   442.1900     -0.206879       22.9333      0.523919      -3.91986       1.37575      0.332280      0.446472      0.500958      0.544752      0.577935      0.594449
  70   5 2358.2124    1.5714  1.4403 11.0324 -0.0000       4.72616  0.0230   0.0150   0.0431    0.0643   0.0000      0.582124   442.5393     0.0962031       21.2024     -0.497728      -4.04673     0.0774787      0.360312      0.479975      0.545143      0.621663      0.639591      0.659503
  70   6 2575.5131    2.3998  1.4243 11.8002  0.0000      0.728342  0.0221   0.0226   0.0415    0.0679   0.0000      0.448137   442.9051      0.101097       21.4486      0.672899      -3.14182     -0.737590      0.362667      0.488669      0.533859      0.612115      0.645945      0.671881
  70   7 2787.8954    3.3798  1.3744 12.3357  0.0000       2.68982  0.0215   0.0320   0.0391    0.0807   0.0000      0.400861   442.3967      0.151366       21.0854      0.382225      -2.48138      -1.85054      0.339850      0.448887      0.512951      0.570595      0.597926      0.634724
  70   8 2995.1097    4.3339  1.2802 13.2329  0.0000       2.11294  0.0211   0.0440   0.0394    0.0745   0.0000      0.553887   442.2977     -0.623017       22.3375      -1.05726      -3.53045      -1.15266      0.332826      0.452225      0.513508      0.566374      0.609166      0.661446
  70   9 3196.6196    4.5587  1.6505 12.8863  0.0000      0.878547  0.0235   0.0389   0.0424    0.0692   0.0000      0.330629   442.4780     -0.726977       21.6414      0.707199      -2.40212     -0.912435      0.380249      0.504827      0.563426      0.652380      0.654381      0.706571
  70  10 3394.3655    3.6090  2.7583 12.6206  0.0001       1.07877  0.0334   0.0241   0.0596    0.0390   0.0000      0.187170   442.3960      0.801446       21.4084     -0.907093      -2.02401      -1.93681      0.505064      0.685188      0.765161      0.865979      0.915059      0.958577
  70  11 3589.4936    2.7710  4.9768 11.9622  0.0004      0.904010  0.0528   0.0141   0.0935    0.0349   0.0000      0.120144   442.6192       2.03625       21.2366      -1.02999      -2.30307     -0.493480      0.783985       1.06089       1.18965       1.31422       1.41177       1.45906
  70  12 3781.9571    2.0600  7.5095 11.8204 -0.0030      0.719870  0.0969   0.0090   0.1485    0.0286   0.0000      0.133755   443.6113      -3.05173       21.8940    -0.0917970      -1.67846      -4.08587       1.24630       1.68836       1.93478       2.11693       2.26525       2.36215
  71   1 1290.7407    0.1058  0.1160 10.0704  0.0000       2.66434  0.0126   0.0053   0.0186    0.0152   0.0000       61.0439   440.5885     -0.232558       22.0149     -0.545840      -4.98362      0.167844      0.220575      0.298776      0.323384      0.348710      0.375601      0.368066
  71   2 1621.0988    0.2965  0.3059  9.9138  0.0000       24.5679  0.0097   0.0061   0.0189    0.0222   0.0000       4.05314   441.5661      0.590357       22.2213      0.374157      -3.47329      0.291393      0.193137      0.260923      0.296302      0.314360      0.357705      0.348863
  71   3 1888.9762    0.5848  0.6915  9.9678  0.0000       10.2046  0.0143   0.0079   0.0287    0.0417   0.0000       1.20742   442.0432     -0.655330       22.6052     0.0224211      -3.68348     0.0432248      0.252847      0.336437      0.380273      0.436454      0.448106      0.474609
  71   4 2137.9243    1.0034  1.1204 10.2085  0.0000       6.54027  0.0201   0.0108   0.0374    0.0782   0.0000      0.757859   442.1684      0.482864       21.4579     -0.282020      -3.89255     -0.647415      0.319691      0.415874      0.484323      0.524111      0.561517      0.592606
  71   5 2370.0327    1.6396  1.4329 10.7794  0.0000       3.16142  0.0228   0.0152   0.0404    0.0782   0.0000      0.499092   443.0050      0.699676       21.5658      -1.42719      -3.88160    0.00473210      0.355882      0.470213      0.533439      0.612041      0.639969      0.656945
  71   6 2588.3524    2.4399  1.5888 11.5109 -0.0000       2.10981  0.0238   0.0214   0.0421    0.0757   0.0000      0.390018   442.5568    0.00958568       22.4222      0.126605      -4.30790     -0.569886      0.365869      0.493373      0.541114      0.625491      0.661782      0.680617
  71   7 2801.7652    3.4914  1.3779 12.2236  0.0000       2.04182  0.0215   0.0322   0.0374    0.0878   0.0000      0.437987   442.7322      0.231293       21.7028      -1.05603      -3.02426      -1.38741      0.339155      0.455747      0.513647      0.569593      0.591953      0.612908
  71   8 3009.7393    4.4599  1.3763 12.9064  0.0000       1.02753  0.0212   0.0418   0.0382    0.0812   0.0000      0.443171   442.0758      0.224250       22.1764    -0.0753994      -3.36026      -1.26462      0.333059      0.448467      0.496242      0.574735      0.583624      0.626334
  71   9 3212.0495    4.4492  1.7594 12.9495  0.0000      0.744625  0.0249   0.0370   0.0439    0.0600   0.0000      0.303393   442.0966      0.291387       21.9680     -0.761197      -3.41087     -0.751450      0.394775      0.524777      0.583671      0.665487      0.695515      0.717083
  71  10 3410.6135    3.6038  3.0341 12.3498  0.0000      0.888717  0.0343   0.0222   0.0605    0.0407   0.0000      0.159568   443.0686      0.604959       21.2980      0.959161      -2.08290      -1.64315      0.521988      0.706098      0.795647      0.891615      0.938378      0.976974
  71  11 3606.4094    2.7806  5.3568 11.9159  0.0007      0.406905  0.0558   0.0134   0.0981    0.0346   0.0000      0.110796   441.6686       1.57957       22.8460      -1.13466      -3.00453      -2.29241      0.808932       1.09891       1.24095       1.36343       1.47501       1.52697
  72   1 1298.5003    0.1116  0.1111 10.0969  0.0000       30.4950  0.0105   0.0054   0.0191    0.0153   0.0000       58.0571   440.3519      0.166480       22.0596     -0.671958      -4.32882      0.312800      0.169350      0.234055      0.297126      0.266754      0.306230      0.289880
  72   2 1629.9154    0.2924  0.3293  9.9736  0.0000       22.4036  0.0099   0.0060   0.0215    0.0223   0.0000       4.28330   442.0351     -0.112986       22.5450     0.0717455      -3.88739     -0.346135      0.193787      0.255820      0.308627      0.318632      0.358482      0.371677
  72   3 1898.6948    0.5938  0.6908 10.0103  0.0000       11.2220  0.0143   0.0079   0.0284    0.0425   0.0000       1.20702   441.8164      0.264757       22.1954    -0.0683558      -3.41371     -0.209194      0.255890      0.340811      0.376960      0.415930      0.443849      0.462845
  72   4 2148.9607    1.0241  1.1199 10.1842  0.0000       6.93260  0.0199   0.0110   0.0362    0.0810   0.0000      0.731068   442.3427     0.0228154       23.3679     -0.540990      -3.35509      0.220554      0.317555      0.429492      0.481979      0.523777      0.562632      0.602166
  72   5 2381.8652    1.6046  1.5341 11.0547 -0.0010       4.03418  0.0242   0.0147   0.0447    0.0646   0.0000      0.508039   441.9790     -0.329537       22.9338     -0.585609      -3.70751      -1.76907      0.374022      0.508842      0.549120      0.608947      0.652364      0.683709
  72   6 2601.0796    2.4849  1.5680 11.7547  0.0002       1.75852  0.0232   0.0217   0.0427    0.0643   0.0000      0.408971   442.4124      0.242503       21.9051      -1.13531      -2.43208     -0.893986      0.357008      0.479774      0.547485      0.616611      0.661011      0.681956
  72   7 2815.4928    3.5383  1.4434 12.3449  0.0000       1.87335  0.0214   0.0321   0.0391    0.0781   0.0000      0.397499   442.9069      0.247038       22.2191      -1.05794      -3.53847      -1.10387      0.329782      0.440029      0.506589      0.554277      0.602948      0.632396
  72   8 3024.3347    4.5373  1.3887 12.5966  0.0000       1.25103  0.0206   0.0413   0.0380    0.1038   0.0000      0.413445   442.4775    0.00797913       22.0101     0.0604614      -3.34472      -1.20496      0.322131      0.439267      0.490128      0.553137      0.581942      0.611411
  72   9 3227.3734    4.4144  1.7871 12.9353 -0.0000      0.753344  0.0248   0.0360   0.0447    0.0595   0.0000      0.313532   442.6373     -0.275457       22.1704     -0.914075      -3.53302      -1.07707      0.388103      0.530931      0.591454      0.650913      0.686579      0.720691
  72  10 3426.7303    3.4992  3.1854 12.4345 -0.0000      0.666186  0.0356   0.0211   0.0639    0.0374   0.0000      0.159754   442.6656      0.736278       21.9139       1.45129      -2.51837      -2.84274      0.530087      0.727530      0.813108      0.914635      0.964920      0.999536
  72  11 3623.2594    2.6471  5.4450 11.9618 -0.0003      0.430729  0.0594   0.0128   0.1025    0.0343   0.0000      0.139311   442.8413      0.241290       24.9398     -0.369729      -3.43349    -0.0135038      0.826747       1.10779       1.25302       1.41655       1.47109       1.53023
  73   1 1306.2197    0.1112  0.1218 10.1306  0.0005       54.4770  0.0109   0.0055   0.0198    0.0157   0.0000       57.2932   440.9213     0.0704594       21.8552    -0.0146285      -3.49698     -0.330149      0.202355      0.263559      0.275449      0.300904      0.330026      0.391303
  73   2 1638.6454    0.3097  0.3038  9.9280  0.0000       25.8044  0.0092   0.0062   0.0183    0.0226   0.0000       3.99123   441.4455     -0.383241       21.8955      0.482309      -4.44242     -0.116327      0.181075      0.235223      0.263179      0.281278      0.291651      0.316987
  73   3 1908.4113    0.6129  0.7453  9.9485  0.0000       12.5113  0.0149   0.0080   0.0297    0.0460   0.0000       1.12156   442.2092      0.164603       23.0984      0.117451      -2.96684     -0.425470      0.260747      0.370590      0.403604      0.460899      0.480478      0.509647
  73   4 2159.9169    1.0453  1.1187 10.3301  0.0000       6.13657  0.0189   0.0112   0.0379    0.0754   0.0000      0.721260   442.2345      0.510408       21.0566      0.232328      -3.94619     -0.787223      0.303620      0.399995      0.474230      0.508900      0.552363      0.592368
  73   5 2393.5005    1.7162  1.5419 10.9039 -0.0007       3.27222  0.0230   0.0150   0.0425    0.0657   0.0000      0.445646   442.0655      0.617565       23.2743       1.28194      -4.20326     -0.855207      0.346904      0.464809      0.525949      0.577996      0.606859      0.644814
  73   6 2613.7544    2.5614  1.6058 11.6809  0.0000       2.21137  0.0235   0.0220   0.0424    0.0704   0.0000      0.408378   443.3747      0.386639       21.8762     -0.235671      -3.44403    -0.0697277      0.354292      0.471851      0.537155      0.604455      0.636613      0.677292
  73   7 2829.1817    3.6192  1.3564 12.5053  0.0000       1.18526  0.0209   0.0333   0.0378    0.0767   0.0000      0.444923   442.6024      0.500892       21.5376     0.0405888      -4.00141      -1.43852      0.321463      0.435083      0.483759      0.541245      0.570791      0.591287
  73   8 3038.8394    4.5216  1.3583 13.0234  0.0000       1.33371  0.0201   0.0421   0.0387    0.0735   0.0000      0.420428   442.3297      0.879165       22.1279      0.317875      -2.69211     -0.513105      0.316115      0.423958      0.482109      0.540852      0.570135      0.600376
  73   9 3242.6155    4.3425  1.8929 12.8727  0.0000      0.966020  0.0249   0.0338   0.0462    0.0542   0.0000      0.284138   441.7649       1.10427       22.2757      -1.36359      -2.44279      -1.84913      0.376964      0.511561      0.571716      0.632094      0.670570      0.710296
  73  10 3442.7740    3.4458  3.3303 12.3691 -0.0000      0.767882  0.0361   0.0204   0.0663    0.0377   0.0000      0.150071   441.8926      0.766865       22.0968    -0.0797038     -0.355328      -1.21342      0.536106      0.728479      0.819175      0.927998      0.951323       1.00515
  73  11 3640.2975    2.6214  5.7549 11.9062 -0.0001      0.804571  0.0622   0.0122   0.1084    0.0347   0.0000      0.122035   442.5451      0.814990       21.0648      -1.29666     -0.480966      -2.56553      0.856265       1.13452       1.29588       1.43561       1.53199       1.59198
  74   1 1313.8449    0.1138  0.1303 10.1185  0.0000       28.1374  0.0105   0.0053   0.0204    0.0154   0.0000       47.5997   440.8229     -0.279583       22.2314     -0.363995      -4.09966     0.0288485      0.183480      0.232444      0.293943      0.350311      0.393743      0.414814
  74   2 1647.2742    0.3182  0.3314  9.9694  0.0000       25.2640  0.0093   0.0062   0.0203    0.0230   0.0000       3.82180   441.8040      0.127279       22.6813     -0.137726      -4.12629      0.122298      0.174879      0.228277      0.271887      0.292923      0.321365      0.337695
  74   3 1918.0130    0.6272  0.7433 10.0018  0.0000       11.0255  0.0147   0.0080   0.0293    0.0456   0.0000       1.10444   441.9514      0.323615       21.7996    0.00597647      -2.80925       1.15456      0.243137      0.326058      0.365997      0.411693      0.419367      0.454281
  74   4 2170.7540    1.0684  1.2403 10.3117  0.0000       5.61251  0.0207   0.0108   0.0397    0.0747   0.0000      0.681541   442.5449    0.00572544       22.3394      0.580477      -3.30147     -0.365096      0.316885      0.431263      0.483359      0.553350      0.579355      0.606201
  74   5 2405.0430    1.7287  1.5155 11.1343 -0.0010       2.96611  0.0235   0.0156   0.0424    0.0671   0.0000      0.484526   442.3313      0.986327       23.4144      0.633215      -2.68367      0.338600      0.357036      0.479859      0.525249      0.587221      0.628801      0.671180
  74   6 2626.3364    2.6433  1.5051 11.9041  0.0000       1.79411  0.0221   0.0233   0.0409    0.0674   0.0000      0.401134   442.7759      0.811493       21.7195      0.179208      -4.04784      -1.41470      0.339142      0.458192      0.504063      0.577207      0.604049      0.634148
  74   7 2842.8035    3.6555  1.3734 12.7889  0.0000       2.62856  0.0209   0.0342   0.0391    0.0658   0.0000      0.464889   442.9526      0.163301       21.1180     -0.161999      -3.96795     -0.679437      0.322679      0.423912      0.476612      0.533091      0.561899      0.582873
  74   8 3053.1927    4.5799  1.4258 13.0033  0.0000       1.05481  0.0210   0.0412   0.0383    0.0741   0.0000      0.396612   442.5499      0.363465       21.8764     -0.444263      -2.94222      -1.72720      0.325706      0.434184      0.490305      0.542937      0.576356      0.604606
  74   9 3257.8560    4.2143  1.9061 13.0176  0.0000       1.52520  0.0262   0.0330   0.0458    0.0506   0.0000      0.301009   442.7098      0.336507       21.8222      0.425677      -2.54149      0.640931      0.387900      0.523479      0.584237      0.655162      0.686669      0.716017
  74  10 3458.6971    3.3704  3.3933 12.4320  0.0000      0.534897  0.0368   0.0197   0.0675    0.0357   0.0000      0.160775   442.2362       1.64403       21.5933     -0.452445      -1.61757      -1.86540      0.536124      0.736296      0.814987      0.920097      0.985467       1.02187
  74  11 3656.8539    2.5799  6.0585 11.8834  0.0000      0.548785  0.0672   0.0112   0.1105    0.0337   0.0000      0.120405   440.2007       1.17040       24.5010      0.701703      -4.98162     -0.499296      0.871815       1.17413       1.32957       1.45920       1.56103       1.64521
  75   1 1321.4303    0.1209  0.1202 10.1213  0.0000       33.0533  0.0106   0.0054   0.0174    0.0154   0.0000       47.0436   440.7099     -0.130645       21.6797     -0.322058      -2.96888     -0.503940      0.188936      0.262334      0.285026      0.323646      0.357343      0.344376
  75   2 1655.7844    0.3351  0.3511  9.9097  0.0000       23.8495  0.0096   0.0062   0.0201    0.0237   0.0000       3.33904   441.8095     -0.451239       22.3673    -0.0615983      -3.82830     0.0225937      0.175967      0.243525      0.268056      0.303135      0.313135      0.319768
  75   3 1927.5378    0.6385  0.7269 10.0902  0.0000       11.2963  0.0142   0.0081   0.0291    0.0434   0.0000       1.15656   442.3610     -0.120765       22.1099      0.142603      -4.78723     -0.384431      0.237982      0.327339      0.371793      0.414677      0.442044      0.470569
  75   4 2181.5354    1.1149  1.1964 10.4384  0.0000       5.57950  0.0201   0.0117   0.0387    0.0787   0.0000      0.704099   442.4526     -0.270221       22.3082     -0.307923      -3.11781     0.0401962      0.305625      0.410268      0.469837      0.515859      0.556536      0.598782
  75   5 2416.5448    1.7687  1.6069 11.0729 -0.0019       3.07698  0.0237   0.0153   0.0435    0.0624   0.0000      0.436679   441.6537     -0.269454       21.1062      -1.17004      -2.59436      -1.29904      0.356613      0.474140      0.528800      0.593741      0.628654      0.667490
  75   6 2638.8236    2.6642  1.5113 11.9410  0.0000       2.01482  0.0226   0.0235   0.0409    0.0668   0.0000      0.431579   443.0839      0.933923       22.5368     -0.855671      -3.58029      0.124184      0.333203      0.443702      0.498323      0.564858      0.591506      0.619034
  75   7 2856.2670    3.7408  1.3676 12.9438  0.0000       1.57713  0.0212   0.0356   0.0390    0.0618   0.0000      0.457788   442.5560      0.930104       21.8215      -1.04056      -3.75577      -1.42373      0.318139      0.424602      0.468453      0.531833      0.569898      0.608267
  75   8 3067.4851    4.5665  1.3645 13.2071  0.0008       2.01228  0.0207   0.0427   0.0379    0.0711   0.0000      0.431474   443.0972      0.254710       21.4415     -0.888493      -3.22158     -0.977028      0.313790      0.416194      0.461416      0.525808      0.547783      0.581029
  75   9 3272.8481    4.2194  2.1012 13.0154  0.0000       1.15064  0.0268   0.0315   0.0489    0.0451   0.0000      0.271433   442.5444      0.958832       21.0990      0.380137      -2.54632     -0.331777      0.397966      0.532392      0.594338      0.675287      0.705566      0.746211
  75  10 3474.6388    3.2878  3.7177 12.2711  0.0000      0.602255  0.0392   0.0182   0.0714    0.0364   0.0000      0.145507   443.4655       1.68675       21.8312      -1.08345      -3.29715      -1.20008      0.567924      0.761062      0.857035      0.945134       1.00815       1.07006
  75  11 3673.5077    2.5738  6.6534 11.8032  0.0004      0.589829  0.0734   0.0105   0.1178    0.0338   0.0000      0.116288   442.9182       1.26343       23.7327       1.14590      -1.29104      -3.43276      0.928725       1.25940       1.42068       1.57921       1.66803       1.76868
  76   1 1328.9533    0.1242  0.1232 10.0979  0.0000       47.0663  0.0086   0.0053   0.0189    0.0153   0.0000       44.2034   440.7154     -0.744426       22.0987      0.476677      -5.16893      0.584610      0.161086      0.210396      0.237416      0.241160      0.269495      0.294769
  76   2 1664.2336    0.3261  0.3885  9.9983  0.0000       22.5910  0.0111   0.0060   0.0226    0.0236   0.0000       3.44524   441.0956    -0.0589714       22.5128     -0.557057      -4.17230      0.225345      0.193845      0.254846      0.318487      0.350647      0.381348      0.396444
  76   3 1937.0014    0.6566  0.7803  9.9674  0.0000       12.3541  0.0150   0.0081   0.0295    0.0493   0.0000       1.08735   442.3401     -0.373137       21.4474      0.668245      -3.72875      -1.00368      0.248627      0.334906      0.381591      0.440210      0.470386      0.479335
  76   4 2192.2062    1.1311  1.2028 10.5820 -0.0003       4.48750  0.0208   0.0118   0.0387    0.0739   0.0000      0.739110   442.1260      0.321043       22.6029      0.190905      -3.44358      0.967691      0.301927      0.402441      0.448423      0.497758      0.537564      0.558944
  76   5 2427.9319    1.8107  1.5382 11.1804  0.0000       3.03882  0.0232   0.0160   0.0426    0.0686   0.0000      0.469806   442.4711     -0.312072       22.0223      0.757468      -3.27418     -0.429101      0.333948      0.446936      0.498954      0.564311      0.587554      0.611586
  76   6 2651.2291    2.6707  1.5744 12.0348  0.0000       2.15180  0.0234   0.0230   0.0415    0.0603   0.0000      0.446195   442.5405     -0.147994       21.3485     0.0226554      -4.04247      0.245579      0.335319      0.453589      0.510294      0.576889      0.608443      0.637576
  76   7 2869.6698    3.8557  1.3331 12.7311 -0.0001      0.746600  0.0204   0.0360   0.0375    0.0798   0.0000      0.476490   442.3957      0.106918       21.6995     -0.588518      -3.83536    -0.0520735      0.307586      0.408114      0.457750      0.512834      0.545899      0.582119
  76   9 3287.8484    4.1373  2.1574 12.9679  0.0000       1.08158  0.0273   0.0301   0.0492    0.0447   0.0000      0.251859   442.9413      0.546170       21.6476      0.293286      -2.97583     -0.988980      0.403971      0.541058      0.609435      0.689338      0.737865      0.772252
  76  10 3490.4500    3.2083  3.9111 12.3007 -0.0002      0.562767  0.0416   0.0174   0.0750    0.0354   0.0000      0.156579   442.9706     -0.314837       20.5213     -0.162018      -1.28606      -2.32106      0.580417      0.788061      0.886492      0.994742       1.05366       1.09432
  76  11 3689.8719    2.4606  6.9626 11.8853  0.0009      0.109409  0.0803   0.0100   0.1271    0.0319   0.0000      0.123464   442.1220       1.88274       21.2910      0.348862      -1.92405      -3.77734      0.975323       1.31189       1.49016       1.64787       1.75075       1.82273
  77   1 1336.4095    0.1243  0.1337 10.0798  0.0000       21.7615  0.0093   0.0050   0.0188    0.0150   0.0000       40.6140   440.3026     -0.205591       21.8218   -0.00385859      -3.79604     -0.267238      0.163485      0.207511      0.244899      0.266470      0.295324      0.269509
  77   2 1672.5693    0.3480  0.4026  9.9367  0.0000       20.2586  0.0105   0.0061   0.0220    0.0247   0.0000       2.96960   441.4103     -0.199159       22.0541    -0.0864091      -4.34323     -0.148864      0.181045      0.244045      0.278318      0.301848      0.324807      0.350631
  77   3 1946.4176    0.6555  0.7778 10.1601  0.0000       11.0566  0.0155   0.0082   0.0294    0.0446   0.0000       1.15291   441.8463     -0.227724       21.6359       1.11533      -3.18490     -0.667715      0.249017      0.330503      0.377296      0.422514      0.438743      0.471837
  77   4 2202.7984    1.1517  1.2327 10.5307  0.0000       5.25622  0.0212   0.0117   0.0387    0.0737   0.0000      0.711123   442.6852     0.0774207       21.9150     -0.757289      -3.43988     0.0163509      0.299691      0.407802      0.453655      0.510867      0.539515      0.563007
  77   5 2439.1984    1.8563  1.6658 11.2031  0.0002       2.95120  0.0242   0.0156   0.0441    0.0627   0.0000      0.430374   442.7989       1.21542       22.1388      0.106655      -3.50542      0.755569      0.354494      0.473181      0.536403      0.603441      0.655179      0.683581
  77   6 2663.5605    2.7273  1.5981 11.9072  0.0003       1.72790  0.0229   0.0227   0.0423    0.0650   0.0000      0.420811   442.6495     0.0273625       23.0986     -0.505043      -3.35910     -0.228840      0.323210      0.441366      0.497966      0.556936      0.578699      0.627317
  77   7 2883.0538    3.9560  1.3925 12.6344 -0.0000       1.15140  0.0202   0.0356   0.0383    0.0780   0.0000      0.458040   442.7082    -0.0939584       22.6366    -0.0195909      -2.90920     -0.202463      0.295094      0.388703      0.444012      0.495764      0.515898      0.550321
  77   8 3095.7311    4.6457  1.5347 12.9720 -0.0006      0.715838  0.0214   0.0394   0.0401    0.0695   0.0000      0.382381   442.6052      0.739446       23.1656      0.418694      -2.87478      -1.21499      0.315397      0.404992      0.465669      0.527921      0.560546      0.581628
  77   9 3302.6890    4.1278  2.2402 12.9480  0.0002      0.522807  0.0276   0.0295   0.0505    0.0439   0.0000      0.226354   442.8672      0.468505       22.0994      0.241870      -2.70783      -1.83407      0.392788      0.525910      0.606120      0.668890      0.706427      0.735353
  77  10 3506.1180    3.1514  4.0224 12.3065  0.0000      0.870702  0.0423   0.0169   0.0767    0.0346   0.0000      0.139868   442.6677     -0.716665       22.2630     0.0989537      -2.78547      -1.73588      0.582450      0.786866      0.897926      0.997406       1.07211       1.10486
  77  11 3706.3853    2.3608  6.7220 11.9593 -0.0010      0.465038  0.0793   0.0101   0.1284    0.0312   0.0000      0.137546   442.7127     -0.135365       23.2311      -3.02698      -3.13014      -1.12981      0.959069       1.28846       1.46031       1.62283       1.74582       1.81753
  78   1 1343.8207    0.1307  0.1276 10.0856  0.0000       20.8136  0.0086   0.0051   0.0176    0.0151   0.0000       38.0515   440.5394      0.531316       22.1042     0.0745500      -3.91806      0.494491      0.173322      0.244290      0.272771      0.291126      0.302240      0.301081
  78   2 1680.8148    0.3578  0.3800  9.9259  0.0000       22.2399  0.0099   0.0063   0.0202    0.0245   0.0000       2.89774   441.6389     -0.107893       22.4693    -0.0232330      -4.27366      0.346316      0.176739      0.235290      0.262720      0.292595      0.313147      0.318045
  78   3 1955.7480    0.6863  0.8220  9.9845  0.0000       11.3832  0.0155   0.0082   0.0297    0.0524   0.0000       1.01446   442.0763    -0.0892766       21.9988      0.521389      -3.83774     -0.665116      0.244543      0.335829      0.373940      0.438055      0.451948      0.467502
  78   4 2213.3448    1.1644  1.3736 10.5584  0.0000       6.39781  0.0221   0.0111   0.0408    0.0633   0.0000      0.633762   442.5518     0.0461670       21.9384     -0.417893      -3.81999     -0.670464      0.321913      0.429486      0.474072      0.531427      0.563788      0.580946
  78   5 2450.3765    1.8953  1.5331 11.3573  0.0000       2.29178  0.0228   0.0165   0.0428    0.0640   0.0000      0.482776   441.4651     -0.252508       21.1817      0.133434      -2.78650       1.11039      0.331036      0.444376      0.492799      0.557253      0.591042      0.624673
  78   6 2675.9198    2.8467  1.5898 12.0693 -0.0001       2.76539  0.0230   0.0239   0.0410    0.0617   0.0000      0.410885   442.4296     -0.345799       22.0799      0.586392      -5.18465      -1.12222      0.327322      0.423390      0.489093      0.542425      0.575955      0.596973
  78   7 2896.2670    3.9525  1.4205 12.7489  0.0000       1.29386  0.0205   0.0347   0.0375    0.0672   0.0000      0.470149   442.6087      0.470030       20.8040      0.888248      -2.36638     -0.921944      0.298228      0.403864      0.443780      0.506915      0.531725      0.566828
  78   8 3109.6894    4.6136  1.5444 13.0747  0.0000      0.319022  0.0216   0.0388   0.0392    0.0631   0.0000      0.373857   443.2273      0.716456       22.1268    0.00924404      -3.43069     -0.516382      0.319998      0.424252      0.474965      0.533733      0.565117      0.600291
  78   9 3317.4532    4.0453  2.2783 13.0461  0.0000      0.517098  0.0283   0.0282   0.0511    0.0392   0.0000      0.232188   442.3591      0.762769       21.8951       1.16312      -2.59282      -1.06809      0.395857      0.543631      0.604825      0.677757      0.714976      0.758629
  78  10 3521.6354    3.1497  4.3495 12.2284  0.0005      0.395782  0.0446   0.0161   0.0803    0.0355   0.0000      0.125807   443.9490      0.160067       21.4433       1.46588      -3.32825      -2.21461      0.592399      0.807549      0.904487       1.01163       1.08637       1.11680
  78  11 3722.8034    2.3381  7.1667 11.9833 -0.0006      0.628158  0.0858   0.0097   0.1347    0.0299   0.0000      0.128951   444.6522       1.71503       22.3330      -1.87535      -2.61673      -3.49550       1.00619       1.36594       1.57298       1.71500       1.83549       1.92362
  79   1 1351.1746    0.1416  0.1453 10.1096  0.0000       39.5044  0.0090   0.0051   0.0167    0.0155   0.0000       32.0276   440.4680    -0.0614941       21.8812     -0.379609      -3.63177     -0.168283      0.156241      0.205325      0.262633      0.293544      0.330641      0.344700
  79   2 1688.9957    0.3597  0.4243  9.9648  0.0000       20.1890  0.0106   0.0061   0.0228    0.0255   0.0000       2.72535   441.5809     -0.165404       22.1631     -0.156502      -4.65045      0.520884      0.178192      0.236030      0.274921      0.296492      0.310693      0.333952
  79   3 1964.9957    0.6954  0.9420  9.9968 -0.0000       9.28245  0.0172   0.0078   0.0334    0.0539   0.0000      0.984941   442.2534      0.425638       22.0516     0.0423133      -4.06548    -0.0183334      0.262033      0.346406      0.403732      0.452034      0.485280      0.504856
  79   4 2223.7024    1.1910  1.3740 10.6330  0.0000       4.75022  0.0215   0.0112   0.0409    0.0618   0.0000      0.592719   442.0610      0.104888       21.8432      -1.08710      -3.66886      0.879085      0.307176      0.411084      0.463244      0.518642      0.546099      0.587331
  79   5 2461.5413    1.9485  1.6966 11.1459  0.0000       3.50499  0.0238   0.0156   0.0433    0.0629   0.0000      0.411730   442.7510      0.215204       22.6111     0.0672839      -2.64876     -0.247292      0.336092      0.451154      0.511445      0.574071      0.594377      0.620339
  79   6 2688.0668    2.8462  1.5487 12.1982  0.0000       2.03267  0.0226   0.0242   0.0398    0.0589   0.0000      0.437662   442.5507     -0.214480       22.7811     -0.752234      -4.20527     -0.635180      0.320655      0.430571      0.474887      0.529141      0.562107      0.597749
  79   7 2909.3892    4.0197  1.3399 12.9268  0.0000      0.845898  0.0206   0.0371   0.0368    0.0753   0.0000      0.485394   442.5594      0.872957       21.7469      0.205640      -2.94884      -1.08933      0.295940      0.406096      0.452037      0.516019      0.549762      0.575818
  79   8 3123.6294    4.6437  1.6221 13.0546 -0.0000       1.01897  0.0224   0.0376   0.0399    0.0603   0.0000      0.341734   442.0662      0.517881       22.0436     -0.783365      -3.30683     -0.739077      0.312268      0.423754      0.479812      0.534906      0.564654      0.597873
  79   9 3332.1962    4.0030  2.5278 12.6564  0.0000      0.578148  0.0286   0.0259   0.0526    0.0450   0.0000      0.198553   443.4406      0.887070       21.8151      0.113617      -3.14455      -1.12302      0.407901      0.548995      0.623019      0.693995      0.732868      0.766736
  79  10 3537.2475    3.0380  4.5369 12.2745 -0.0008      0.548117  0.0476   0.0154   0.0851    0.0349   0.0000      0.130042   442.7968       1.22757       22.2578      0.136099     -0.446547      -3.33590      0.632839      0.850608      0.964385       1.06861       1.15353       1.19660
  79  11 3739.0594    2.2947  7.5219 11.9694 -0.0019      0.771987  0.0895   0.0092   0.1392    0.0287   0.0000      0.129875   445.0561      -1.06661       21.9314      -2.10795      0.356417      -3.35392       1.01868       1.38328       1.58144       1.73549       1.88749       1.93328
  80   1 1358.4803    0.1407  0.1569 10.0327  0.0000       52.3659  0.0087   0.0049   0.0194    0.0157   0.0000       29.7378   440.6644      0.209936       22.1186     -0.534390      -4.30115      0.292433      0.134331      0.178706      0.208411      0.220604      0.240869      0.271129
  80   2 1697.0741    0.3765  0.4386  9.8843  0.0000       17.8736  0.0108   0.0061   0.0219    0.0268   0.0000       2.50729   441.3950     -0.271840       22.3116   -0.00750380      -3.46830     -0.447438      0.187679      0.250664      0.294645      0.317754      0.340901      0.355392
  80   3 1974.2366    0.7082  0.9003 10.1290  0.0000       11.4058  0.0166   0.0082   0.0328    0.0495   0.0000       1.03329   442.1351     -0.444101       22.2455      0.205834      -3.09371     -0.918287      0.244789      0.330819      0.387298      0.419440      0.456408      0.477496
  80   4 2234.0139    1.2298  1.3334 10.6431  0.0000       4.08312  0.0215   0.0118   0.0396    0.0682   0.0000      0.629950   442.9593     -0.545396       22.4305     -0.242597      -4.37313     -0.114514      0.300889      0.404718      0.454570      0.521374      0.542707      0.562419
  80   5 2472.5866    2.0138  1.6805 11.1417  0.0000       2.96250  0.0229   0.0161   0.0429    0.0668   0.0000      0.396527   442.9530      0.167229       22.3325     -0.451829      -3.80584     -0.988951      0.320739      0.435030      0.484590      0.545797      0.574515      0.605821
  80   6 2700.1931    2.9910  1.6215 11.9293 -0.0001       1.32220  0.0222   0.0241   0.0401    0.0676   0.0000      0.358298   442.3888     0.0585021       21.7622      0.282279      -3.42986      -1.30442      0.312494      0.422075      0.465403      0.524194      0.556458      0.577816
  80   7 2922.4724    4.1376  1.3801 12.8459 -0.0002       1.66662  0.0201   0.0368   0.0374    0.0734   0.0000      0.465139   442.5697      0.387116       22.4068     -0.195143      -3.21293      -1.09077      0.282377      0.386548      0.428120      0.494631      0.513002      0.541033
  80   8 3137.3722    4.5947  1.6605 13.1170  0.0000      0.491776  0.0230   0.0369   0.0408    0.0571   0.0000      0.361996   442.5171      0.194220       22.0900     -0.656843      -3.55472    -0.0266130      0.304344      0.422728      0.472021      0.519730      0.549644      0.582528
  80   9 3346.8095    3.9127  2.5359 12.7345  0.0000      0.577686  0.0292   0.0252   0.0541    0.0412   0.0000      0.200882   442.3229       2.04706       21.8093      -1.22782      -3.73072     -0.731768      0.396164      0.538190      0.602245      0.683990      0.716279      0.754347
  80  10 3552.6375    2.9812  4.6631 12.2142  0.0003      0.598883  0.0496   0.0146   0.0856    0.0343   0.0000      0.139993   442.5783       1.27889       20.9276       1.47406      -2.29849      -1.76480      0.629846      0.847544      0.959687       1.06588       1.12421       1.17342
  80  11 3755.0662    2.2954  7.9371 11.9135  0.0013      0.300247  0.0937   0.0091   0.1428    0.0284   0.0000      0.124368   442.6192      -1.11592       20.2395       4.17903      -4.44223      -3.16960       1.05523       1.43109       1.60848       1.78820       1.93427       2.01236
  81   1 1365.7020    0.1481  0.1707 10.0361  0.0000       24.2189  0.0096   0.0049   0.0177    0.0154   0.0000       24.3295   440.2399      0.220363       22.3383     -0.887452      -3.56749      0.596482      0.162511      0.214061      0.245672      0.270152      0.286048      0.294238
  81   2 1705.0943    0.3754  0.4392  9.8750  0.0000       24.6681  0.0101   0.0061   0.0230    0.0263   0.0000       2.55737   441.2791     -0.130135       22.2040    -0.0742733      -3.92191      0.760110      0.174142      0.224425      0.265015      0.294260      0.317579      0.332453
  81   3 1983.4139    0.7162  0.9274 10.1522  0.0000       9.64895  0.0171   0.0081   0.0322    0.0487   0.0000       1.00328   442.3669     -0.487584       22.5706    -0.0209181      -3.97507    -0.0980919      0.246117      0.335138      0.377855      0.419040      0.452510      0.473778
  81   4 2244.2129    1.2857  1.3656 10.4927  0.0000       4.01605  0.0210   0.0118   0.0391    0.0753   0.0000      0.576816   442.3271     -0.116944       21.2250    -0.0542621      -2.80938     -0.539827      0.296425      0.386977      0.438056      0.487730      0.526187      0.565963
  81   5 2483.5483    2.0447  1.6659 11.4166 -0.0000       2.97219  0.0238   0.0164   0.0432    0.0583   0.0000      0.439557   442.7793      0.506349       21.7885     -0.128341      -4.32204     -0.755701      0.320669      0.441997      0.488037      0.549527      0.580620      0.611079
  81   6 2712.2633    3.0096  1.5102 12.4040  0.0000       1.73362  0.0217   0.0260   0.0405    0.0585   0.0000      0.428475   442.1514      0.302454       22.1885      0.596323      -3.19480     -0.677300      0.307840      0.404282      0.460000      0.511147      0.543918      0.571581
  81   7 2935.4598    4.1969  1.4501 12.7230  0.0000       2.01209  0.0205   0.0360   0.0380    0.0776   0.0000      0.437815   442.3751      0.338299       22.5078     0.0307167      -3.99858     -0.114429      0.284240      0.387382      0.426382      0.486712      0.518062      0.545770
  81   8 3151.1547    4.6332  1.6210 13.0307  0.0000      0.604292  0.0219   0.0371   0.0396    0.0611   0.0000      0.341598   442.9297      0.410602       21.7730     -0.175920      -3.45728     -0.621621      0.302442      0.406094      0.469981      0.530706      0.562927      0.584700
  81   9 3361.3968    3.8550  2.7821 12.5715  0.0001       1.02950  0.0305   0.0233   0.0564    0.0415   0.0000      0.180984   442.7146      0.829810       20.6456     -0.292989      -1.71897     -0.243835      0.416381      0.550983      0.616314      0.691239      0.741487      0.769063
  81  10 3567.9681    2.9444  5.0661 12.1908 -0.0005      0.671369  0.0534   0.0137   0.0937    0.0343   0.0000      0.149200   443.1395     0.0339187       20.7477      0.446018      -2.09851     -0.975642      0.661400      0.905966       1.01256       1.13328       1.21156       1.25845
  82   1 1372.8979    0.1394  0.1962 10.0511  0.0000       32.0882  0.0108   0.0047   0.0223    0.0156   0.0000       24.4162   440.5759    0.00884461       22.1181     -0.170331      -3.98512     -0.400022      0.154042      0.231459      0.241484      0.278384      0.299432      0.298478
  82   2 1713.0098    0.3813  0.4591  9.9179  0.0000       20.9431  0.0110   0.0060   0.0227    0.0270   0.0000       2.45883   441.4966      0.415359       22.3413      0.272561      -4.00605   -0.00306850      0.177118      0.234105      0.278501      0.319314      0.334126      0.346614
  82   3 1992.4929    0.7628  0.9090 10.0861 -0.0000       8.00936  0.0159   0.0085   0.0313    0.0552   0.0000      0.899624   442.3047     -0.159652       22.5270     -0.597857      -4.48699     -0.842085      0.235761      0.319477      0.360613      0.395684      0.419739      0.442994
  82   4 2254.3903    1.2867  1.4012 10.6578  0.0000       5.67663  0.0220   0.0118   0.0400    0.0687   0.0000      0.599432   442.1996    -0.0347407       22.0867     -0.439390      -3.34688      -1.38566      0.297487      0.398115      0.446215      0.508781      0.529276      0.558584
  82   5 2494.4441    2.1024  1.7227 11.1753 -0.0001       2.90247  0.0238   0.0161   0.0421    0.0672   0.0000      0.417003   442.0858      0.961967       21.8284     -0.332634      -3.42388      -1.15255      0.318680      0.421312      0.470085      0.532671      0.575182      0.613933
  82   6 2724.2364    3.1202  1.5457 12.1705 -0.0001       1.14800  0.0210   0.0256   0.0394    0.0638   0.0000      0.378507   442.6367    -0.0247711       22.7623      0.747154      -3.16870      0.115122      0.284435      0.386775      0.424775      0.490154      0.525280      0.549344
  82   7 2948.3629    4.2664  1.4524 12.8462  0.0000       1.98915  0.0204   0.0366   0.0376    0.0733   0.0000      0.423719   442.3147      0.107248       22.8971    0.00240032      -3.31135     -0.175819      0.283900      0.374515      0.419873      0.476651      0.505768      0.532560
  82   8 3164.7997    4.6315  1.7585 13.0279  0.0000      0.486509  0.0229   0.0353   0.0419    0.0560   0.0000      0.314297   442.5669       1.15907       21.6038     -0.304694      -2.74802     -0.997835      0.302926      0.418057      0.473196      0.523104      0.560073      0.586501
  82   9 3375.9440    3.8319  2.8724 12.7362 -0.0001       1.14950  0.0316   0.0231   0.0581    0.0372   0.0000      0.181831   442.6929     0.0770781       21.4912     -0.530289      -2.19684     -0.586438      0.418575      0.561180      0.631519      0.708704      0.768181      0.795550
  82  10 3583.1881    2.8945  5.3017 12.1885 -0.0003      0.506398  0.0563   0.0130   0.0973    0.0341   0.0000      0.138776   442.4312      -1.28741       23.1318      -2.00770      -3.65173     -0.101304      0.680099      0.921329       1.06064       1.18483       1.24698       1.31695
  83   1 1380.0185    0.1499  0.1620 10.0432  0.0000       36.7931  0.0084   0.0049   0.0176    0.0154   0.0000       24.4880   440.5009    -0.0500426       21.9665    -0.0255468      -4.20213      0.290165      0.138379      0.171322      0.209448      0.227640      0.222552      0.247488
  83   2 1720.8641    0.3917  0.4909  9.9120  0.0000       19.7851  0.0114   0.0060   0.0236    0.0271   0.0000       2.31498   441.0261     -0.308666       22.0418      0.458024      -4.27522     -0.688173      0.182930      0.254872      0.286761      0.326214      0.337953      0.370036
  83   3 2001.5103    0.7618  0.8910 10.1494  0.0000       8.21814  0.0157   0.0085   0.0315    0.0532   0.0000      0.935440   442.0260      0.108090       22.4787      0.513330      -3.95174    -0.0840612      0.224040      0.317093      0.345620      0.394479      0.414115      0.433274
  83   4 2264.4232    1.3473  1.3967 10.5740 -0.0000       4.31043  0.0216   0.0121   0.0391    0.0763   0.0000      0.567924   442.0123     -0.206670       21.9303     0.0906491      -3.53440     -0.575210      0.283301      0.383600      0.430914      0.490342      0.513563      0.542973
  83   5 2505.3073    2.1344  1.6794 11.5603  0.0000       3.76790  0.0231   0.0170   0.0430    0.0531   0.0000      0.438351   442.7298    -0.0271665       22.2886      0.583311      -3.57849      -1.16825      0.305485      0.403943      0.449130      0.511393      0.549783      0.568173
  83   6 2736.1500    3.1049  1.6043 12.3909  0.0000       1.21940  0.0228   0.0256   0.0406    0.0564   0.0000      0.431216   442.9919      0.398021       22.1102      0.264067      -3.26620      0.244342      0.298947      0.403601      0.452568      0.509522      0.538425      0.577144
  83   7 2961.1457    4.3803  1.4254 12.9190  0.0050       1.07001  0.0200   0.0379   0.0371    0.0750   0.0000      0.405978   442.5026      0.232538       22.3509      0.179073      -2.69101     -0.754623      0.271607      0.372169      0.416701      0.475451      0.502090      0.525006
  83   8 3178.4117    4.5678  1.7753 13.2214  0.0000       1.23330  0.0230   0.0351   0.0430    0.0490   0.0000      0.318337   442.8979      0.309619       22.1939     -0.936153      -3.59441      -1.03031      0.309418      0.415662      0.474554      0.526149      0.549940      0.581088
  83   9 3390.2710    3.7469  3.0991 12.5658  0.0000      0.872846  0.0329   0.0215   0.0597    0.0389   0.0000      0.176944   442.2142       1.24555       21.2100     -0.410883      -2.50373      -1.24470      0.440918      0.591911      0.668694      0.754300      0.797235      0.834575
  83  10 3598.3700    2.8444  5.3332 12.1645  0.0003      0.414723  0.0580   0.0128   0.0970    0.0343   0.0000      0.137998   442.9852      0.753322       22.2570     -0.648140      -2.84250     -0.551996      0.696368      0.921495       1.06411       1.18263       1.25375       1.32397
  84   1 1387.1103    0.1447  0.1633 10.0892  0.0000       29.4585  0.0086   0.0048   0.0189    0.0151   0.0000       25.8892   440.0774     -0.227056       21.7947    -0.0948123      -4.46538      0.508560      0.150674      0.197499      0.231247      0.255287      0.278649      0.297437
  84   2 1728.6164    0.4070  0.4811  9.9399  0.0000       18.6384  0.0109   0.0061   0.0223    0.0273   0.0000       2.22438   441.3920     -0.353222       22.1127     -0.547763      -4.56137      0.277628      0.176089      0.240568      0.270332      0.317995      0.341348      0.338603
  84   3 2010.5318    0.7798  0.9814 10.1693  0.0000       8.71874  0.0173   0.0084   0.0339    0.0552   0.0000      0.947967   442.0533     -0.140981       22.1388     -0.585888      -3.36027     0.0120326      0.232168      0.321973      0.364945      0.406816      0.448110      0.464508
  84   4 2274.4605    1.3752  1.4996 10.6540  0.0000       4.97863  0.0221   0.0117   0.0405    0.0654   0.0000      0.521829   442.4065     -0.147648       21.8126      0.283167      -3.12975     -0.971654      0.290194      0.398928      0.439293      0.502967      0.541405      0.563139
  84   5 2515.9999    2.1780  1.7386 11.5260  0.0000       2.61497  0.0231   0.0169   0.0430    0.0553   0.0000      0.395746   442.4377      0.372276       21.8192      0.163784      -2.87991      -1.47035      0.303784      0.416679      0.461637      0.518554      0.542439      0.571549
  84   6 2748.0094    3.2290  1.6102 12.2874 -0.0001       1.10479  0.0217   0.0257   0.0394    0.0596   0.0000      0.398870   442.8072      0.378902       21.7890     -0.414571      -3.06447     -0.596592      0.289571      0.392360      0.439349      0.498739      0.519790      0.545008
  84   7 2973.8683    4.3806  1.4661 13.0462  0.0000      0.584487  0.0206   0.0372   0.0378    0.0665   0.0000      0.423377   442.2518     0.0540912       22.0742     -0.207999      -4.02936     -0.679578      0.275571      0.369947      0.413391      0.468407      0.499486      0.526042
  84   8 3191.9092    4.5675  1.8597 13.0863 -0.0001      0.510240  0.0238   0.0338   0.0427    0.0508   0.0000      0.283127   442.8010      0.218794       22.4505     -0.907976      -4.14570     -0.628820      0.310739      0.412976      0.466671      0.529235      0.566676      0.600777
  84   9 3404.6279    3.6273  3.0694 12.7158  0.0002      0.948770  0.0337   0.0212   0.0611    0.0364   0.0000      0.179390   442.0686      0.900019       22.5527     -0.724984      -2.84193      -1.99148      0.438101      0.582534      0.655232      0.732081      0.778829      0.814719
  84  10 3613.4814    2.7534  5.5387 12.2010 -0.0003      0.534255  0.0614   0.0120   0.1024    0.0327   0.0000      0.144562   443.2143     -0.392942       22.9845      -1.53299       1.26612      -3.55868      0.701849      0.955919       1.08654       1.19559       1.30655       1.34715
  85   1 1394.1326    0.1502  0.1601 10.0488  0.0000       40.0174  0.0079   0.0049   0.0176    0.0151   0.0000       24.2173   440.2646     -0.712629       22.0850     -0.392505      -4.81024      0.304257      0.121938      0.163811      0.180611      0.202058      0.222928      0.237287
  85   2 1736.3127    0.4229  0.5007  9.9319  0.0000       18.7472  0.0110   0.0062   0.0231    0.0277   0.0000       2.09701   441.3557     0.0391191       22.1386      0.215530      -4.36406    -0.0396683      0.177928      0.240692      0.275019      0.292601      0.312931      0.356675
  85   3 2019.4753    0.8032  1.0351 10.1100  0.0000       9.22212  0.0179   0.0085   0.0343    0.0605   0.0000      0.908445   441.8427     0.0214868       22.3182     -0.510240      -3.93408     -0.790061      0.239598      0.329828      0.356054      0.407550      0.429260      0.453686
  85   4 2284.3243    1.3661  1.4770 10.7012 -0.0001       4.38353  0.0222   0.0120   0.0414    0.0687   0.0000      0.596853   442.8865     -0.120644       21.9871     -0.514319      -3.42775      -2.08454      0.294365      0.390890      0.442897      0.495336      0.522536      0.558682
  85   5 2526.6070    2.2011  1.8028 11.4857  0.0000       1.73249  0.0239   0.0164   0.0434    0.0550   0.0000      0.418707   442.4697    -0.0314300       21.6496      0.441659      -3.77652      0.164466      0.312193      0.425362      0.470443      0.535520      0.581228      0.606174
  85   6 2759.7731    3.3165  1.5564 12.3000  0.0000      0.486765  0.0207   0.0266   0.0396    0.0637   0.0000      0.414791   442.7537     -0.260774       21.9694     -0.691230      -3.18840     -0.373100      0.278831      0.375787      0.424836      0.476261      0.506604      0.538552
  85   7 2986.4922    4.4430  1.4406 12.9779  0.0000      0.457413  0.0203   0.0374   0.0364    0.0694   0.0000      0.383987   443.3273      0.600092       22.3068     0.0549218      -3.35132     -0.945337      0.270251      0.363085      0.403422      0.468788      0.492759      0.516946
  85   8 3205.3090    4.5226  1.7878 13.2297  0.0000      0.776209  0.0234   0.0345   0.0430    0.0502   0.0000      0.305182   442.5412      0.543963       22.7334     0.0688713      -3.25895      0.193831      0.309048      0.406771      0.454023      0.505722      0.537500      0.572124
  85   9 3418.8286    3.6221  3.4493 12.4032 -0.0002      0.906121  0.0359   0.0195   0.0640    0.0406   0.0000      0.152083   442.2097      0.660716       21.9012     -0.259630      -2.12680      -2.09379      0.455513      0.616765      0.690867      0.778720      0.839919      0.883882
  85  10 3628.5176    2.6960  5.8138 12.2052 -0.0014      0.754763  0.0662   0.0117   0.1060    0.0325   0.0000      0.146324   442.5121       1.21366       21.8493      0.579797      -2.19620      -1.62192      0.731402      0.991429       1.12136       1.24995       1.32687       1.39828
  86   1 1401.1052    0.1636  0.1877 10.0506  0.0000       9.04997  0.0084   0.0048   0.0184    0.0152   0.0000       18.2629   440.6302      0.227192       21.7485     -0.489083      -3.53977     0.0189495      0.131147      0.168378      0.204121      0.211276      0.247626      0.282600
  86   2 1743.9300    0.4211  0.5472  9.9437  0.0000       15.8918  0.0118   0.0061   0.0251    0.0295   0.0000       1.93148   441.2436     -0.589209       22.2472      0.199195      -4.10446      0.345559      0.180408      0.234997      0.278473      0.307480      0.321508      0.341987
  86   3 2028.3209    0.8140  1.0314 10.1153  0.0000       9.07739  0.0179   0.0085   0.0329    0.0610   0.0000      0.885723   442.0324      0.444271       23.0014     -0.120724      -3.81246      0.690867      0.238875      0.322600      0.359906      0.421976      0.445055      0.467265
  86   4 2294.1150    1.4334  1.5244 10.6845  0.0000       4.64028  0.0226   0.0120   0.0404    0.0692   0.0000      0.539248   441.8361      0.324038       22.4343     -0.527150      -3.46360     -0.972754      0.285666      0.391903      0.426566      0.492115      0.509150      0.544838
  86   5 2537.2566    2.2405  1.8497 11.4947  0.0000       1.99087  0.0243   0.0166   0.0440    0.0585   0.0000      0.369833   442.7669      -1.11233       22.1576      0.109657      -3.96617      0.726239      0.317905      0.424846      0.480689      0.543341      0.578962      0.604616
  86   6 2771.5496    3.3764  1.5594 12.4064  0.0000       1.65571  0.0210   0.0270   0.0393    0.0624   0.0000      0.427921   442.6721     -0.105139       22.2087      0.334172      -3.08450     -0.981682      0.275849      0.365468      0.415857      0.458121      0.492185      0.523951
  86   7 2999.0559    4.4307  1.4618 13.1627 -0.0002      0.532770  0.0205   0.0371   0.0379    0.0616   0.0000      0.445643   442.8469      0.591417       23.1398     -0.591070      -4.13093     -0.352244      0.263328      0.359515      0.393000      0.455185      0.467166      0.495133
  86   8 3218.6325    4.5661  2.0199 12.8574  0.0001      0.612068  0.0239   0.0314   0.0440    0.0535   0.0000      0.240186   442.1546    -0.0842485       21.8088      0.374398      -3.36939      -1.51665      0.308016      0.419425      0.473504      0.522319      0.553414      0.577783
  86   9 3432.9790    3.5306  3.5745 12.5607 -0.0005      0.835737  0.0371   0.0187   0.0667    0.0355   0.0000      0.161510   443.6025      0.270817       21.4703      0.421824      -2.61230      -2.40287      0.457628      0.617069      0.701345      0.795459      0.829359      0.871951
  86  10 3643.4461    2.7334  6.3127 12.1975  0.0026      0.403420  0.0699   0.0112   0.1122    0.0324   0.0000      0.136303   442.2780      0.668665       22.0035      0.208817      -3.19384      -3.37625      0.751381       1.00983       1.16020       1.27928       1.37221       1.42748
  87   1 1408.0478    0.1567  0.1719 10.0785  0.0000       26.3259  0.0085   0.0047   0.0161    0.0151   0.0000       22.1009   440.4431     -0.193580       21.8660      0.292941      -3.90707     0.0361777      0.127422      0.175992      0.201162      0.213893      0.244252      0.250228
  87   2 1751.5041    0.4380  0.5566  9.9398  0.0000       16.0056  0.0117   0.0060   0.0250    0.0298   0.0000       1.89665   441.1285     -0.153909       22.6802      0.101781      -4.15697    -0.0709282      0.168902      0.239547      0.265587      0.304183      0.324238      0.338536
  87   3 2037.1501    0.8254  1.0801 10.1487  0.0000       8.08759  0.0184   0.0085   0.0352    0.0628   0.0000      0.875030   441.8977     -0.477272       21.3442     -0.407605      -3.16704     -0.208045      0.247958      0.340853      0.379344      0.418430      0.440279      0.461371
  87   4 2303.8885    1.4474  1.5521 10.6659 -0.0001       4.54398  0.0221   0.0118   0.0405    0.0688   0.0000      0.510174   441.8244      0.389115       22.1590     -0.319773      -3.94154     -0.591237      0.282547      0.376668      0.432699      0.479961      0.522971      0.533248
  87   5 2547.8242    2.3223  1.7838 11.5522  0.0001       2.23250  0.0237   0.0172   0.0424    0.0594   0.0000      0.390221   442.6859    -0.0384968       21.9984      -1.19886      -3.25330     -0.846811      0.301666      0.406001      0.457840      0.511774      0.557792      0.584790
  87   6 2783.2035    3.4687  1.6062 12.1658  0.0000       1.49341  0.0211   0.0272   0.0393    0.0773   0.0000      0.383024   442.4751     -0.376390       21.6957      0.385565      -3.91038     0.0494642      0.275983      0.367578      0.405010      0.460923      0.493570      0.510212
  87   7 3011.5968    4.5616  1.4674 12.9968  0.0000       1.25436  0.0199   0.0376   0.0371    0.0711   0.0000      0.421730   442.7047     -0.133267       23.2791     -0.819091      -4.48790      0.313432      0.259045      0.341863      0.389250      0.439231      0.465887      0.482684
  87   8 3231.8687    4.4419  1.9905 13.1905  0.0001      0.620914  0.0246   0.0313   0.0454    0.0437   0.0000      0.295651   443.1434      0.943424       22.2135      -1.11752      -3.97878     -0.981617      0.305890      0.414118      0.456800      0.520623      0.554984      0.575837
  87   9 3447.0735    3.5264  3.7271 12.5432  0.0003      0.725274  0.0377   0.0185   0.0698    0.0363   0.0000      0.161301   443.1652      0.561257       21.9744    -0.0341668      -1.99643      -1.23380      0.457979      0.621223      0.707249      0.784541      0.831959      0.870922
  87  10 3658.1200    2.5466  6.1952 12.2602 -0.0016      0.129924  0.0746   0.0107   0.1155    0.0309   0.0000      0.154509   444.2026       1.64790       24.0004      -1.85907      -2.60256     -0.356459      0.778968       1.06042       1.19813       1.34495       1.43727       1.51397
  88   1 1414.9221    0.1672  0.2033 10.0439  0.0005       32.4584  0.0091   0.0047   0.0185    0.0157   0.0000       17.3396   440.3384     -0.308980       22.3499    -0.0347766      -3.94410     -0.270676      0.128449      0.191446      0.199045      0.239679      0.244252      0.257770
  88   2 1758.9740    0.4352  0.5974  9.9849  0.0000       17.9479  0.0126   0.0060   0.0266    0.0303   0.0000       1.95168   441.1422    -0.0760049       22.4607    -0.0586620      -4.33288    -0.0719284      0.188762      0.248607      0.282661      0.311107      0.328314      0.347309
  88   3 2045.9107    0.8537  1.0470 10.3032  0.0000       8.20941  0.0175   0.0089   0.0342    0.0569   0.0000      0.898803   442.0867     -0.187683       23.2309      0.690614      -3.49251    -0.0350424      0.234785      0.309834      0.358299      0.385390      0.423489      0.451154
  88   4 2313.5381    1.4778  1.5817 10.9111  0.0000       5.06541  0.0231   0.0122   0.0410    0.0599   0.0000      0.537389   441.9289     -0.725197       22.2848     0.0839915      -4.03969      -1.82025      0.288365      0.390100      0.438518      0.496181      0.526391      0.550387
  88   5 2558.2737    2.3708  1.8025 11.4830  0.0000       1.69517  0.0232   0.0174   0.0424    0.0636   0.0000      0.360169   442.5680     0.0763038       22.6084     -0.558023      -3.29420     -0.328142      0.295586      0.400598      0.447102      0.508734      0.544399      0.558973
  88   6 2794.7836    3.4561  1.5602 12.5281  0.0000       1.91163  0.0209   0.0278   0.0388    0.0612   0.0000      0.428528   442.6860       1.10017       21.9802     -0.105530      -2.59646      0.115582      0.270335      0.362353      0.406690      0.465898      0.488043      0.518253
  88   7 3023.9407    4.4893  1.4171 13.2927  0.0000      0.422015  0.0196   0.0379   0.0377    0.0585   0.0000      0.444907   442.2867      0.356923       22.0315      -1.22917      -2.95829     -0.470277      0.249145      0.341543      0.372459      0.434013      0.454636      0.470750
  88   8 3245.0794    4.3513  2.1066 12.9760  0.0001      0.973482  0.0255   0.0292   0.0454    0.0474   0.0000      0.260055   443.0231      0.743104       22.0913      0.505493      -3.66780      -1.61371      0.321940      0.433642      0.488838      0.547373      0.584665      0.607598
  88   9 3461.0385    3.4094  3.8399 12.5783  0.0001      0.401683  0.0399   0.0177   0.0716    0.0345   0.0000      0.162442   443.3003    -0.0562987       21.5898     -0.474942      -1.34106      -1.30264      0.472847      0.629659      0.722321      0.794698      0.848481      0.881160
  88  10 3672.9926    2.5406  6.7371 12.1933 -0.0005      0.566851  0.0803   0.0103   0.1243    0.0311   0.0000      0.142716   443.8857      -1.40967       21.7148     0.0191125      -3.63307      -1.89307      0.821294       1.12342       1.26965       1.39891       1.52518       1.57905
  89   1 1421.7309    0.1671  0.2097 10.0373  0.0000       47.0291  0.0093   0.0047   0.0187    0.0158   0.0000       16.9849   440.3576     -0.119200       22.2790      0.470396      -4.38544     -0.241983      0.143835      0.190428      0.233633      0.267267      0.295468      0.289452
  89   2 1766.3972    0.4482  0.6132 10.0043  0.0000       17.7307  0.0128   0.0061   0.0261    0.0300   0.0000       1.88743   440.7263     -0.236226       22.1609     -0.282709      -4.39883      0.249079      0.182771      0.246092      0.276167      0.320846      0.334228      0.366071
  89   3 2054.6027    0.8585  1.1151 10.2252  0.0000       7.37931  0.0185   0.0087   0.0356    0.0624   0.0000      0.853707   441.9278     -0.524495       22.4770      0.420614      -3.89027     -0.386957      0.236756      0.317730      0.365105      0.409164      0.446031      0.460478
  89   4 2323.0602    1.4886  1.5531 11.0190  0.0000       4.16717  0.0227   0.0123   0.0415    0.0572   0.0000      0.545045   442.5200      0.224914       22.7927      0.108268      -4.47262     -0.953124      0.279117      0.382328      0.427345      0.484831      0.516301      0.538804
  89   5 2568.7233    2.4131  1.8194 11.7088  0.0001       2.32999  0.0234   0.0177   0.0438    0.0556   0.0000      0.383172   442.2776     -0.110818       22.6162      0.742796      -2.75474     -0.818491      0.295362      0.392391      0.445626      0.501567      0.533398      0.565209
  89   6 2806.2899    3.5585  1.5581 12.6221 -0.0005       1.52313  0.0211   0.0284   0.0379    0.0582   0.0000      0.386811   443.0431      0.864233       23.3346    -0.0805535      -4.03493     -0.111866      0.264333      0.362911      0.399965      0.458601      0.475014      0.501998
  89   7 3036.3263    4.5634  1.5758 13.0894 -0.0000       1.93625  0.0211   0.0359   0.0376    0.0597   0.0000      0.368317   442.4761      0.867438       22.5497     -0.281879      -3.21243     -0.809066      0.266178      0.362534      0.398402      0.456338      0.478560      0.513643
  89   8 3258.2232    4.4548  2.2554 12.9119 -0.0000       1.16951  0.0253   0.0286   0.0466    0.0452   0.0000      0.236179   443.3665    -0.0305597       22.5368      0.713635      -2.74659     -0.480525      0.318139      0.422872      0.481273      0.531444      0.580421      0.606360
  89   9 3475.0643    3.2786  3.7626 12.6784 -0.0004      0.889033  0.0405   0.0175   0.0726    0.0332   0.0000      0.175319   443.1945      0.347866       22.2436      0.306105      -2.66366      0.814608      0.470071      0.642965      0.721896      0.815476      0.883173      0.911808
  89  10 3688.0164    2.5047  7.0420 12.1847  0.0009      0.901685  0.0823   0.0095   0.1272    0.0277   0.0000      0.146956   443.8584      0.527105       23.9281     -0.820950     -0.333719    -0.0284016      0.830054       1.12499       1.27512       1.43106       1.52474       1.61109
  90   1 1428.5115    0.1770  0.2015 10.0505  0.0000       26.6347  0.0084   0.0048   0.0177    0.0155   0.0000       15.7724   439.9865     -0.288754       22.0868     -0.283105      -4.37162     -0.321500      0.127218      0.164982      0.206727      0.210882      0.263065      0.276879
  90   2 1773.7331    0.4689  0.6158  9.9144  0.0000       13.1063  0.0120   0.0061   0.0261    0.0316   0.0000       1.69481   440.9964     -0.270450       22.0907      0.198846      -3.68776     -0.221675      0.169771      0.225685      0.259755      0.290527      0.310267      0.325755
  90   3 2063.2666    0.8879  1.0995 10.3166  0.0000       7.53608  0.0183   0.0090   0.0350    0.0604   0.0000      0.856706   442.0179      0.268003       22.2282     -0.876435      -3.52506     -0.353044      0.228229      0.312819      0.356163      0.405684      0.419948      0.443702
  90   4 2332.6214    1.5258  1.5842 10.9916 -0.0001       5.32033  0.0226   0.0124   0.0421    0.0587   0.0000      0.536433   441.7408     0.0846400       22.4070      0.176452      -4.74550      -1.49020      0.277296      0.374543      0.424382      0.488541      0.512927      0.541299
  90   5 2579.1175    2.3949  1.8020 11.8730 -0.0001       2.61409  0.0234   0.0177   0.0439    0.0488   0.0000      0.404303   442.3359    -0.0798983       22.3172      -1.09548      -3.57065     -0.868582      0.287041      0.386798      0.440017      0.490713      0.526839      0.561208
  90   6 2817.7816    3.5717  1.6132 12.4685  0.0000       1.41488  0.0210   0.0272   0.0392    0.0597   0.0000      0.390792   442.9169      0.628285       22.5006     -0.147702      -3.81430     -0.645443      0.261656      0.364084      0.403019      0.457206      0.493974      0.518295
  90   7 3048.5491    4.6016  1.5538 13.2868  0.0000       1.03766  0.0207   0.0365   0.0382    0.0519   0.0000      0.400077   443.0742      0.766357       22.7297     -0.894251      -4.39941      -1.15049      0.256806      0.348099      0.378998      0.428287      0.453214      0.489474
  90   8 3271.2581    4.2515  2.1362 13.2036  0.0000      0.659840  0.0253   0.0288   0.0473    0.0397   0.0000      0.262887   442.5611       1.33545       22.7388     -0.366435      -3.67352     -0.488911      0.315516      0.431381      0.486946      0.549208      0.587924      0.619413
  90   9 3488.8764    3.3566  4.2188 12.5402  0.0002      0.884464  0.0434   0.0166   0.0756    0.0347   0.0000      0.161042   443.2625      0.876599       21.6957     -0.357913      -1.26023     -0.204096      0.494839      0.678419      0.762797      0.847139      0.900953      0.944970
  91   1 1435.2527    0.1735  0.2313 10.0297  0.0000       36.2413  0.0097   0.0045   0.0194    0.0159   0.0000       15.2418   440.1910     0.0358023       22.0704      0.666080      -4.43276     -0.491545      0.136971      0.185191      0.199822      0.237438      0.220384      0.253737
  91   2 1781.0302    0.4763  0.6020  9.9820  0.0000       16.2335  0.0120   0.0063   0.0251    0.0313   0.0000       1.73859   441.3256     0.0972584       22.0757    -0.0742198      -4.41696     -0.221018      0.173421      0.230933      0.266635      0.291417      0.312846      0.328045
  91   3 2071.8794    0.9022  1.1359 10.2357  0.0000       6.38103  0.0184   0.0089   0.0360    0.0652   0.0000      0.853752   442.1271     0.0587067       22.1587      0.450772      -4.12630     -0.519075      0.233078      0.303205      0.353327      0.394212      0.421197      0.444084
  91   4 2342.0185    1.5670  1.6427 10.9726 -0.0003       4.80155  0.0232   0.0124   0.0420    0.0602   0.0000      0.508181   442.0942     -0.125130       21.5402    -0.0825920      -3.79985     -0.790528      0.283582      0.384908      0.422400      0.491808      0.515613      0.541787
  91   5 2589.4157    2.4761  1.7730 11.9798  0.0001       2.18087  0.0236   0.0185   0.0427    0.0490   0.0000      0.402674   442.7444     -0.524914       21.7774      0.151004      -3.80616     -0.649707      0.285079      0.392144      0.428034      0.488586      0.514812      0.543121
  91   6 2829.2244    3.6863  1.5333 12.7785  0.0000       2.33998  0.0209   0.0295   0.0380    0.0569   0.0000      0.443636   442.9939    -0.0246849       22.1099     0.0542311      -3.62813     -0.795976      0.255236      0.345832      0.388531      0.446801      0.471880      0.497549
  91   7 3060.7316    4.6625  1.5868 13.2037  0.0000       1.03533  0.0209   0.0362   0.0379    0.0569   0.0000      0.376999   442.5375      0.599068       22.9908      0.710485      -3.35268     0.0365708      0.258097      0.349480      0.391231      0.440361      0.478623      0.507216
  91   8 3284.2077    4.3088  2.3603 12.9671 -0.0000       1.09389  0.0262   0.0273   0.0493    0.0430   0.0000      0.249796   442.7600      0.439113       22.1787     0.0783280      -2.83830     -0.586566      0.319664      0.426380      0.483009      0.534204      0.578591      0.607427
  91   9 3502.6041    3.2955  4.4266 12.5035 -0.0002      0.184672  0.0456   0.0158   0.0812    0.0352   0.0000      0.161466   442.7473      0.752716       22.4809     -0.120445      -2.38207      -1.02575      0.510095      0.697333      0.782096      0.878129      0.945199      0.982341
  91  10 3716.9271    2.3441  6.9576 12.2241 -0.0019      0.362649  0.0877   0.0097   0.1334    0.0296   0.0000      0.149839   445.5154      0.418922       20.6963     -0.313382      -1.86918     -0.264066      0.858916       1.16629       1.32848       1.47716       1.57729       1.64881
  92   1 1441.9392    0.1741  0.2067 10.0214  0.0000       33.3592  0.0086   0.0046   0.0178    0.0157   0.0000       15.7976   439.8165     0.0280527       21.8222      0.279558      -4.25679     -0.439999      0.120870      0.164702      0.183779      0.191229      0.218519      0.222967
  92   2 1788.2463    0.4848  0.6510  9.9346  0.0000       13.5778  0.0126   0.0062   0.0265    0.0346   0.0000       1.56087   441.2660     -0.180295       21.9638      0.220745      -3.67378     -0.451095      0.173675      0.241166      0.270388      0.295089      0.313923      0.330594
  92   3 2080.4265    0.9090  1.1735 10.3887  0.0000       8.19145  0.0197   0.0092   0.0366    0.0640   0.0000      0.866022   442.3382     -0.598637       22.8622      0.164886      -3.76254     -0.592205      0.241371      0.328017      0.366239      0.411131      0.442041      0.458269
  92   4 2351.3435    1.6008  1.6824 11.0340  0.0000       4.84544  0.0227   0.0124   0.0429    0.0571   0.0000      0.479879   442.2509      0.110445       21.9043     0.0122988      -3.27784     -0.593734      0.279163      0.371101      0.422249      0.471858      0.502205      0.525051
  92   5 2599.6531    2.5308  1.7825 11.9083  0.0000       2.19515  0.0234   0.0188   0.0427    0.0551   0.0000      0.401275   442.7722       1.01205       21.7144     -0.951452      -3.95340     -0.397956      0.280024      0.375390      0.424760      0.475934      0.516524      0.537588
  92   6 2840.4898    3.7413  1.5716 12.7095  0.0000       1.68281  0.0211   0.0290   0.0377    0.0580   0.0000      0.432428   442.3679      0.363780       22.3281      0.256401      -4.20863     -0.487410      0.252588      0.344458      0.387942      0.437040      0.467425      0.488075
  92   7 3072.7977    4.6919  1.6370 13.1511 -0.0000      0.635852  0.0210   0.0356   0.0381    0.0555   0.0000      0.354539   442.9408      0.308239       22.7358     -0.582496      -2.75640      0.551082      0.252489      0.342556      0.379825      0.431194      0.457732      0.489768
  92   8 3297.1288    4.2172  2.4656 13.0674 -0.0000      0.905405  0.0273   0.0262   0.0509    0.0381   0.0000      0.227864   442.8680      0.593128       21.0362     -0.334840      -2.20494      -1.23730      0.328491      0.450823      0.511225      0.557416      0.610503      0.625022
  92   9 3516.3663    3.1204  4.3398 12.5515  0.0000      0.381597  0.0472   0.0152   0.0816    0.0346   0.0000      0.167864   442.5579     -0.684445       22.7378      0.400671      -4.61692      -2.91756      0.507198      0.691685      0.783852      0.880978      0.946675      0.986283
  93   0  980.3043    0.0299  0.0055 10.3577  0.0000       166.094  0.0099   0.0054   0.0038    0.0122   0.0000       7308.74   436.9336    0.00342512       20.7545      0.191890      -3.73147     -0.220115      0.197464      0.205491      0.222933      0.270674      0.305501      0.390376
  93   1 1448.5842    0.1838  0.2296 10.0211  0.0000       48.3657  0.0087   0.0047   0.0187    0.0160   0.0000       13.4687   440.2558     -0.298657       22.7787      0.229108      -3.91012      0.182772      0.129585      0.167500      0.197653      0.229372      0.241635      0.238278
  93   2 1795.4306    0.4857  0.6752  9.8923  0.0000       16.6431  0.0130   0.0061   0.0269    0.0349   0.0000       1.61749   440.8101    -0.0675017       22.3133     -0.225187      -4.03503     -0.135526      0.178629      0.240668      0.268018      0.299809      0.315611      0.331718
  93   3 2088.9007    0.9192  1.2208 10.2973 -0.0012       6.57944  0.0196   0.0088   0.0376    0.0625   0.0000      0.827876   442.1247    0.00941885       22.7734     -0.144137      -3.09159     -0.528275      0.240955      0.320935      0.358905      0.402292      0.431169      0.452905
  93   4 2360.5976    1.6509  1.7221 11.0960  0.0000       3.55706  0.0234   0.0126   0.0429    0.0562   0.0000      0.462061   441.9892      0.338595       22.6999     -0.719850      -3.42581      0.125665      0.277493      0.375789      0.427352      0.487112      0.512388      0.539411
  93   5 2609.9382    2.5836  1.7653 11.9742  0.0000       2.73736  0.0229   0.0190   0.0421    0.0518   0.0000      0.403048   442.1818      0.629580       22.9979     -0.254402      -3.40784     -0.127079      0.270673      0.366767      0.402571      0.468491      0.500140      0.518231
  93   6 2851.7327    3.8177  1.6467 12.4214  0.0000       1.57598  0.0210   0.0283   0.0381    0.0690   0.0000      0.404138   442.8905      0.296956       21.8432     -0.360109      -3.18987     -0.570648      0.253424      0.338682      0.382292      0.431985      0.458356      0.488655
  93   7 3084.8509    4.6721  1.5638 13.3112  0.0000      0.394564  0.0208   0.0366   0.0376    0.0548   0.0000      0.402388   442.9582      0.500733       22.3611     -0.282816      -4.63766      -1.01808      0.249390      0.336805      0.371977      0.422151      0.440891      0.469257
  93   8 3309.9714    4.1505  2.6496 12.9367 -0.0000      0.583028  0.0285   0.0244   0.0522    0.0381   0.0000      0.193530   442.3692      0.343295       21.7818     -0.539304      -2.29728      -1.75666      0.334240      0.452937      0.515374      0.582650      0.629986      0.661495
  93   9 3530.1369    3.1703  4.8961 12.4750 -0.0004      0.733349  0.0523   0.0142   0.0889    0.0352   0.0000      0.149265   442.8719      0.312894       20.7584      0.667811      -2.81750     -0.225903      0.562415      0.764228      0.869564      0.972838       1.04393       1.07857
  94   1 1455.1596    0.1867  0.2297 10.0082  0.0000       28.1512  0.0089   0.0046   0.0176    0.0160   0.0000       12.8075   440.1582     -0.113872       21.9499      0.162808      -4.13585      0.529588      0.123340      0.166000      0.188310      0.207774      0.228320      0.234677
  94   2 1802.5323    0.5024  0.6432  9.9755 -0.0004       14.6815  0.0125   0.0063   0.0255    0.0346   0.0000       1.61490   441.1745    0.00871981       22.1483     -0.258940      -3.86015      0.105634      0.168187      0.227368      0.248950      0.286296      0.298965      0.304549
  94   3 2097.3936    0.9484  1.1871 10.4060  0.0000       7.85817  0.0193   0.0092   0.0367    0.0643   0.0000      0.888552   441.3100    -0.0218662       23.1770     -0.188431      -3.46374     -0.443816      0.229123      0.316107      0.346665      0.386912      0.416641      0.439244
  94   4 2369.7818    1.6738  1.8284 10.9748  0.0000       2.91032  0.0237   0.0121   0.0443    0.0577   0.0000      0.430646   442.0141     -0.486556       21.9170      0.329562      -2.62162     -0.723934      0.278762      0.372583      0.427712      0.474856      0.517470      0.535865
  94   5 2620.0559    2.6481  1.7735 12.0702  0.0000       2.45024  0.0229   0.0193   0.0420    0.0500   0.0000      0.388001   442.5143      0.660443       22.1816    -0.0804787      -2.85446     -0.604993      0.265793      0.361893      0.406707      0.463359      0.487191      0.517551
  94   6 2862.9730    3.8877  1.6303 12.6342  0.0000       1.83828  0.0210   0.0289   0.0379    0.0595   0.0000      0.388631   442.7632      0.455812       21.3773     -0.207771      -3.79222     -0.694438      0.242926      0.334874      0.378631      0.421464      0.455579      0.475323
  94   7 3096.8317    4.6642  1.6400 13.3009  0.0005       1.05285  0.0210   0.0355   0.0390    0.0509   0.0000      0.391153   442.9908      0.145843       22.8529    -0.0986145      -3.79005     -0.603959      0.246152      0.337776      0.371530      0.422311      0.441426      0.464435
  94   8 3322.7564    4.0974  2.7701 12.8709 -0.0005      0.558651  0.0295   0.0233   0.0539    0.0385   0.0000      0.209359   442.4304     0.0323473       22.0580      0.324682      -2.80458      -1.70986      0.339900      0.464713      0.522063      0.586616      0.632422      0.662124
  94   9 3543.6456    3.0882  4.9746 12.5044 -0.0005      0.443383  0.0541   0.0137   0.0910    0.0342   0.0000      0.157180   443.0632      0.853841       21.3129      0.751307      -2.48202      -1.93148      0.550044      0.751220      0.852818      0.954627       1.01296       1.05476
  95   1 1461.7242    0.1957  0.2538  9.9756  0.0000       36.7820  0.0095   0.0045   0.0187    0.0163   0.0000       11.2727   440.0899     -0.243710       22.2373      0.271890      -3.81536      0.193683      0.125088      0.169410      0.202484      0.228653      0.245948      0.256653
  95   2 1809.5956    0.5128  0.6497  9.9470 -0.0004       16.3198  0.0123   0.0063   0.0256    0.0350   0.0000       1.60680   440.7366     -0.342019       22.0812     -0.337921      -4.13321    -0.0402165      0.160378      0.219244      0.247618      0.280791      0.303537      0.301871
  95   3 2105.7644    0.9661  1.2785 10.2715  0.0000       7.54056  0.0201   0.0090   0.0382    0.0687   0.0000      0.797024   441.6709    -0.0952584       22.1383      0.635678      -3.78052     -0.802224      0.231820      0.313109      0.355214      0.396588      0.416876      0.439215
  95   4 2378.9016    1.7176  1.7080 11.1024  0.0000       3.46989  0.0236   0.0130   0.0415    0.0601   0.0000      0.476497   441.8450      0.186966       22.0813     -0.390432      -4.66338      0.566257      0.273572      0.370721      0.412764      0.466346      0.502124      0.531946
  95   5 2630.1338    2.6986  1.7855 12.1149  0.0000       2.06918  0.0229   0.0197   0.0420    0.0487   0.0000      0.390151   442.3340      0.166684       22.6344      0.333899      -2.73200      0.420253      0.264873      0.359984      0.409224      0.459799      0.489628      0.508694
  95   6 2874.0887    3.9637  1.6353 12.6806 -0.0001       1.73292  0.0208   0.0294   0.0379    0.0585   0.0000      0.424639   442.3700      0.445698       22.5772     -0.431569      -3.36319     -0.235938      0.246766      0.334172      0.369193      0.422268      0.452444      0.480930
  95   7 3108.6931    4.7047  1.7348 13.1403 -0.0040      0.339218  0.0214   0.0338   0.0392    0.0508   0.0000      0.326999   442.9164      0.651833       21.7189     -0.457973      -3.52853     -0.230262      0.248753      0.337792      0.384906      0.431006      0.462363      0.486848
  95   8 3335.4829    4.0728  2.7433 12.8667  0.0001      0.953339  0.0294   0.0238   0.0540    0.0413   0.0000      0.196437   443.1432      0.544358       21.7798      -1.33424      -3.90334      -1.73558      0.345418      0.467116      0.526104      0.592702      0.631279      0.669951
  95   9 3557.1788    3.0421  5.3498 12.5173  0.0014      0.471838  0.0599   0.0129   0.0976    0.0325   0.0000      0.164532   443.6412      0.837035       21.9086      0.211942      -2.26945      -1.64219      0.593827      0.812309      0.921738       1.02359       1.10311       1.15233
[truncated: 191,770 more chars]
