# Supplementary material for: Global-Mode Analysis of Full-Disk Data from the Michelson Doppler Imager and the Helioseismic and Magnetic Imager
Source: Sol Phys. 2018 Jan 31;293(2):29. doi: 10.1007/s11207-017-1201-5 (PMC6566312; doi:10.1007/s11207-017-1201-5)
Supplement: Supplementary file 2 — (TAR 362.4 MB) [file 11207_2017_1201_MOESM2_ESM.tar › HMI/hmivw72d.8272.36]

   0  14 2093.5159    0.8112  0.7074  8.3155  0.0000  0.1206   0.1173   0.2735    2.3889   0.0000    -0.0000       0.00000       0.00000       0.00000       0.00000       0.00000       0.00000       0.00000       0.00000       0.00000       0.00000       0.00000       0.00000       0.00000       0.00000       0.00000       0.00000       0.00000       0.00000       0.00000       0.00000       0.00000       0.00000       0.00000       0.00000       0.00000       0.00000       0.00000       0.00000       0.00000       0.00000       0.00000       0.00000       0.00000       0.00000       0.00000       0.00000       0.00000       0.00000       0.00000       0.00000       0.00000       0.00000       0.00000       0.00000       0.00000       0.00000       0.00000       0.00000       0.00000       0.00000       0.00000       0.00000       0.00000       0.00000       0.00000       0.00000       0.00000       0.00000       0.00000       0.00000       0.00000       0.00000       0.00000       0.00000       0.00000       0.00000       0.00000       0.00000       0.00000       0.00000       0.00000
   0  16 2362.6952    1.6969  0.9034  5.7875  0.0000  0.1238   0.2307   0.3756  190.8619   0.0000    -0.0000       0.00000       0.00000       0.00000       0.00000       0.00000       0.00000       0.00000       0.00000       0.00000       0.00000       0.00000       0.00000       0.00000       0.00000       0.00000       0.00000       0.00000       0.00000       0.00000       0.00000       0.00000       0.00000       0.00000       0.00000       0.00000       0.00000       0.00000       0.00000       0.00000       0.00000       0.00000       0.00000       0.00000       0.00000       0.00000       0.00000       0.00000       0.00000       0.00000       0.00000       0.00000       0.00000       0.00000       0.00000       0.00000       0.00000       0.00000       0.00000       0.00000       0.00000       0.00000       0.00000       0.00000       0.00000       0.00000       0.00000       0.00000       0.00000       0.00000       0.00000       0.00000       0.00000       0.00000       0.00000       0.00000       0.00000       0.00000       0.00000       0.00000       0.00000       0.00000
   0  19 2764.1929    2.7422  0.7726 12.5373  0.0421  0.1815   0.5042   0.3547    0.8934   0.0000    -0.0000       0.00000       0.00000       0.00000       0.00000       0.00000       0.00000       0.00000       0.00000       0.00000       0.00000       0.00000       0.00000       0.00000       0.00000       0.00000       0.00000       0.00000       0.00000       0.00000       0.00000       0.00000       0.00000       0.00000       0.00000       0.00000       0.00000       0.00000       0.00000       0.00000       0.00000       0.00000       0.00000       0.00000       0.00000       0.00000       0.00000       0.00000       0.00000       0.00000       0.00000       0.00000       0.00000       0.00000       0.00000       0.00000       0.00000       0.00000       0.00000       0.00000       0.00000       0.00000       0.00000       0.00000       0.00000       0.00000       0.00000       0.00000       0.00000       0.00000       0.00000       0.00000       0.00000       0.00000       0.00000       0.00000       0.00000       0.00000       0.00000       0.00000       0.00000       0.00000
   0  21 3033.8470    3.7111  0.6876  4.6977  0.0000  0.0952   0.5641   0.3674 1000.0000   0.0000    -0.0000       0.00000       0.00000       0.00000       0.00000       0.00000       0.00000       0.00000       0.00000       0.00000       0.00000       0.00000       0.00000       0.00000       0.00000       0.00000       0.00000       0.00000       0.00000       0.00000       0.00000       0.00000       0.00000       0.00000       0.00000       0.00000       0.00000       0.00000       0.00000       0.00000       0.00000       0.00000       0.00000       0.00000       0.00000       0.00000       0.00000       0.00000       0.00000       0.00000       0.00000       0.00000       0.00000       0.00000       0.00000       0.00000       0.00000       0.00000       0.00000       0.00000       0.00000       0.00000       0.00000       0.00000       0.00000       0.00000       0.00000       0.00000       0.00000       0.00000       0.00000       0.00000       0.00000       0.00000       0.00000       0.00000       0.00000       0.00000       0.00000       0.00000       0.00000       0.00000
   0  23 3303.7187    3.5699  1.5773  6.6820  0.0000  0.1848   0.4064   0.7456  449.0342   0.0000    -0.0000       0.00000       0.00000       0.00000       0.00000       0.00000       0.00000       0.00000       0.00000       0.00000       0.00000       0.00000       0.00000       0.00000       0.00000       0.00000       0.00000       0.00000       0.00000       0.00000       0.00000       0.00000       0.00000       0.00000       0.00000       0.00000       0.00000       0.00000       0.00000       0.00000       0.00000       0.00000       0.00000       0.00000       0.00000       0.00000       0.00000       0.00000       0.00000       0.00000       0.00000       0.00000       0.00000       0.00000       0.00000       0.00000       0.00000       0.00000       0.00000       0.00000       0.00000       0.00000       0.00000       0.00000       0.00000       0.00000       0.00000       0.00000       0.00000       0.00000       0.00000       0.00000       0.00000       0.00000       0.00000       0.00000       0.00000       0.00000       0.00000       0.00000       0.00000       0.00000
   1  12 1884.9925    0.4866  0.4089  9.8398  0.0000  0.2419   0.0768   0.1838    0.1985   0.0000   552.6272      -42.9443       0.00000       0.00000       0.00000       0.00000       0.00000       0.00000       0.00000       0.00000       0.00000       0.00000       0.00000       0.00000       0.00000       0.00000       0.00000       0.00000       0.00000       0.00000       0.00000       0.00000       0.00000       0.00000       0.00000       0.00000       0.00000       0.00000       0.00000       0.00000       0.00000       0.00000       0.00000       0.00000       0.00000       0.00000       304.086       123.380       0.00000       0.00000       0.00000       0.00000       0.00000       0.00000       0.00000       0.00000       0.00000       0.00000       0.00000       0.00000       0.00000       0.00000       0.00000       0.00000       0.00000       0.00000       0.00000       0.00000       0.00000       0.00000       0.00000       0.00000       0.00000       0.00000       0.00000       0.00000       0.00000       0.00000       0.00000       0.00000       0.00000       0.00000
   1  14 2156.8718    0.8851  0.7073 10.0439  0.0000  0.0754   0.0857   0.2446    0.4477   0.0000   449.6490      -29.0122       0.00000       0.00000       0.00000       0.00000       0.00000       0.00000       0.00000       0.00000       0.00000       0.00000       0.00000       0.00000       0.00000       0.00000       0.00000       0.00000       0.00000       0.00000       0.00000       0.00000       0.00000       0.00000       0.00000       0.00000       0.00000       0.00000       0.00000       0.00000       0.00000       0.00000       0.00000       0.00000       0.00000       0.00000       90.8645       49.2255       0.00000       0.00000       0.00000       0.00000       0.00000       0.00000       0.00000       0.00000       0.00000       0.00000       0.00000       0.00000       0.00000       0.00000       0.00000       0.00000       0.00000       0.00000       0.00000       0.00000       0.00000       0.00000       0.00000       0.00000       0.00000       0.00000       0.00000       0.00000       0.00000       0.00000       0.00000       0.00000       0.00000       0.00000
   1  15 2291.9995    1.1918  0.8551  0.3996  0.0000  0.0777   0.1009   0.2720 1000.0000   0.0000   406.1914       55.9827       0.00000       0.00000       0.00000       0.00000       0.00000       0.00000       0.00000       0.00000       0.00000       0.00000       0.00000       0.00000       0.00000       0.00000       0.00000       0.00000       0.00000       0.00000       0.00000       0.00000       0.00000       0.00000       0.00000       0.00000       0.00000       0.00000       0.00000       0.00000       0.00000       0.00000       0.00000       0.00000       0.00000       0.00000       106.789       46.6497       0.00000       0.00000       0.00000       0.00000       0.00000       0.00000       0.00000       0.00000       0.00000       0.00000       0.00000       0.00000       0.00000       0.00000       0.00000       0.00000       0.00000       0.00000       0.00000       0.00000       0.00000       0.00000       0.00000       0.00000       0.00000       0.00000       0.00000       0.00000       0.00000       0.00000       0.00000       0.00000       0.00000       0.00000
   1  16 2425.3627    1.5958  1.2945  7.7485 -0.0070  0.0988   0.1205   0.2915   29.3039   0.0000   175.5394      -176.378       0.00000       0.00000       0.00000       0.00000       0.00000       0.00000       0.00000       0.00000       0.00000       0.00000       0.00000       0.00000       0.00000       0.00000       0.00000       0.00000       0.00000       0.00000       0.00000       0.00000       0.00000       0.00000       0.00000       0.00000       0.00000       0.00000       0.00000       0.00000       0.00000       0.00000       0.00000       0.00000       0.00000       0.00000       130.867       64.2261       0.00000       0.00000       0.00000       0.00000       0.00000       0.00000       0.00000       0.00000       0.00000       0.00000       0.00000       0.00000       0.00000       0.00000       0.00000       0.00000       0.00000       0.00000       0.00000       0.00000       0.00000       0.00000       0.00000       0.00000       0.00000       0.00000       0.00000       0.00000       0.00000       0.00000       0.00000       0.00000       0.00000       0.00000
   1  17 2559.1594    1.8077  0.8301 10.3263  0.0000  0.1368   0.1539   0.2059    1.2584   0.0000   630.5334       19.1604       0.00000       0.00000       0.00000       0.00000       0.00000       0.00000       0.00000       0.00000       0.00000       0.00000       0.00000       0.00000       0.00000       0.00000       0.00000       0.00000       0.00000       0.00000       0.00000       0.00000       0.00000       0.00000       0.00000       0.00000       0.00000       0.00000       0.00000       0.00000       0.00000       0.00000       0.00000       0.00000       0.00000       0.00000       200.206       75.8509       0.00000       0.00000       0.00000       0.00000       0.00000       0.00000       0.00000       0.00000       0.00000       0.00000       0.00000       0.00000       0.00000       0.00000       0.00000       0.00000       0.00000       0.00000       0.00000       0.00000       0.00000       0.00000       0.00000       0.00000       0.00000       0.00000       0.00000       0.00000       0.00000       0.00000       0.00000       0.00000       0.00000       0.00000
   1  19 2828.3136    3.0994  0.8495 11.3434  0.0000  0.0689   0.2425   0.2533    1.3818   0.0000   401.8193       51.2004       0.00000       0.00000       0.00000       0.00000       0.00000       0.00000       0.00000       0.00000       0.00000       0.00000       0.00000       0.00000       0.00000       0.00000       0.00000       0.00000       0.00000       0.00000       0.00000       0.00000       0.00000       0.00000       0.00000       0.00000       0.00000       0.00000       0.00000       0.00000       0.00000       0.00000       0.00000       0.00000       0.00000       0.00000       87.1198       48.7968       0.00000       0.00000       0.00000       0.00000       0.00000       0.00000       0.00000       0.00000       0.00000       0.00000       0.00000       0.00000       0.00000       0.00000       0.00000       0.00000       0.00000       0.00000       0.00000       0.00000       0.00000       0.00000       0.00000       0.00000       0.00000       0.00000       0.00000       0.00000       0.00000       0.00000       0.00000       0.00000       0.00000       0.00000
   1  20 2963.5118    3.6833  0.9816  1.9074  0.0000  0.0983   0.3234   0.2837 1000.0000   0.0000   450.0750      -5.40087       0.00000       0.00000       0.00000       0.00000       0.00000       0.00000       0.00000       0.00000       0.00000       0.00000       0.00000       0.00000       0.00000       0.00000       0.00000       0.00000       0.00000       0.00000       0.00000       0.00000       0.00000       0.00000       0.00000       0.00000       0.00000       0.00000       0.00000       0.00000       0.00000       0.00000       0.00000       0.00000       0.00000       0.00000       137.567       55.6097       0.00000       0.00000       0.00000       0.00000       0.00000       0.00000       0.00000       0.00000       0.00000       0.00000       0.00000       0.00000       0.00000       0.00000       0.00000       0.00000       0.00000       0.00000       0.00000       0.00000       0.00000       0.00000       0.00000       0.00000       0.00000       0.00000       0.00000       0.00000       0.00000       0.00000       0.00000       0.00000       0.00000       0.00000
   1  21 3098.1700    4.4740  0.6523 12.3566  0.0000  0.0701   0.3894   0.1731    1.0832   0.0000   406.9398       94.2383       0.00000       0.00000       0.00000       0.00000       0.00000       0.00000       0.00000       0.00000       0.00000       0.00000       0.00000       0.00000       0.00000       0.00000       0.00000       0.00000       0.00000       0.00000       0.00000       0.00000       0.00000       0.00000       0.00000       0.00000       0.00000       0.00000       0.00000       0.00000       0.00000       0.00000       0.00000       0.00000       0.00000       0.00000       94.1278       48.0230       0.00000       0.00000       0.00000       0.00000       0.00000       0.00000       0.00000       0.00000       0.00000       0.00000       0.00000       0.00000       0.00000       0.00000       0.00000       0.00000       0.00000       0.00000       0.00000       0.00000       0.00000       0.00000       0.00000       0.00000       0.00000       0.00000       0.00000       0.00000       0.00000       0.00000       0.00000       0.00000       0.00000       0.00000
   1  22 3233.2128    3.7573  0.4465 13.6514  0.0000  0.0867   0.3906   0.1418    0.3456   0.0000   354.8613       15.7099       0.00000       0.00000       0.00000       0.00000       0.00000       0.00000       0.00000       0.00000       0.00000       0.00000       0.00000       0.00000       0.00000       0.00000       0.00000       0.00000       0.00000       0.00000       0.00000       0.00000       0.00000       0.00000       0.00000       0.00000       0.00000       0.00000       0.00000       0.00000       0.00000       0.00000       0.00000       0.00000       0.00000       0.00000       115.279       52.5769       0.00000       0.00000       0.00000       0.00000       0.00000       0.00000       0.00000       0.00000       0.00000       0.00000       0.00000       0.00000       0.00000       0.00000       0.00000       0.00000       0.00000       0.00000       0.00000       0.00000       0.00000       0.00000       0.00000       0.00000       0.00000       0.00000       0.00000       0.00000       0.00000       0.00000       0.00000       0.00000       0.00000       0.00000
   1  23 3368.3786    3.4782  1.6121 11.9592  0.0115  0.1333   0.2696   0.4129    1.2342   0.0000   434.4127       174.515       0.00000       0.00000       0.00000       0.00000       0.00000       0.00000       0.00000       0.00000       0.00000       0.00000       0.00000       0.00000       0.00000       0.00000       0.00000       0.00000       0.00000       0.00000       0.00000       0.00000       0.00000       0.00000       0.00000       0.00000       0.00000       0.00000       0.00000       0.00000       0.00000       0.00000       0.00000       0.00000       0.00000       0.00000       178.968       84.2497       0.00000       0.00000       0.00000       0.00000       0.00000       0.00000       0.00000       0.00000       0.00000       0.00000       0.00000       0.00000       0.00000       0.00000       0.00000       0.00000       0.00000       0.00000       0.00000       0.00000       0.00000       0.00000       0.00000       0.00000       0.00000       0.00000       0.00000       0.00000       0.00000       0.00000       0.00000       0.00000       0.00000       0.00000
   1  24 3504.3691    2.7229  2.3017 12.1719  0.0083  0.1812   0.2242   0.5783    0.6012   0.0000   429.1283       19.4400       0.00000       0.00000       0.00000       0.00000       0.00000       0.00000       0.00000       0.00000       0.00000       0.00000       0.00000       0.00000       0.00000       0.00000       0.00000       0.00000       0.00000       0.00000       0.00000       0.00000       0.00000       0.00000       0.00000       0.00000       0.00000       0.00000       0.00000       0.00000       0.00000       0.00000       0.00000       0.00000       0.00000       0.00000       245.596       115.705       0.00000       0.00000       0.00000       0.00000       0.00000       0.00000       0.00000       0.00000       0.00000       0.00000       0.00000       0.00000       0.00000       0.00000       0.00000       0.00000       0.00000       0.00000       0.00000       0.00000       0.00000       0.00000       0.00000       0.00000       0.00000       0.00000       0.00000       0.00000       0.00000       0.00000       0.00000       0.00000       0.00000       0.00000
   1  26 3776.5213    2.0446  6.3696  9.6251  0.0213  0.2915   0.0739   1.0579    0.6681   0.0000   230.4040       47.4622       0.00000       0.00000       0.00000       0.00000       0.00000       0.00000       0.00000       0.00000       0.00000       0.00000       0.00000       0.00000       0.00000       0.00000       0.00000       0.00000       0.00000       0.00000       0.00000       0.00000       0.00000       0.00000       0.00000       0.00000       0.00000       0.00000       0.00000       0.00000       0.00000       0.00000       0.00000       0.00000       0.00000       0.00000       365.052       213.951       0.00000       0.00000       0.00000       0.00000       0.00000       0.00000       0.00000       0.00000       0.00000       0.00000       0.00000       0.00000       0.00000       0.00000       0.00000       0.00000       0.00000       0.00000       0.00000       0.00000       0.00000       0.00000       0.00000       0.00000       0.00000       0.00000       0.00000       0.00000       0.00000       0.00000       0.00000       0.00000       0.00000       0.00000
   2  12 1945.7678    0.4782  0.3353 10.0706  0.0000  0.0749   0.0594   0.1576    0.1735   0.0000   436.1452       42.4103       21.9109       13.4557       0.00000       0.00000       0.00000       0.00000       0.00000       0.00000       0.00000       0.00000       0.00000       0.00000       0.00000       0.00000       0.00000       0.00000       0.00000       0.00000       0.00000       0.00000       0.00000       0.00000       0.00000       0.00000       0.00000       0.00000       0.00000       0.00000       0.00000       0.00000       0.00000       0.00000       0.00000       0.00000       89.9309       41.6458       22.9569       8.34639       0.00000       0.00000       0.00000       0.00000       0.00000       0.00000       0.00000       0.00000       0.00000       0.00000       0.00000       0.00000       0.00000       0.00000       0.00000       0.00000       0.00000       0.00000       0.00000       0.00000       0.00000       0.00000       0.00000       0.00000       0.00000       0.00000       0.00000       0.00000       0.00000       0.00000       0.00000       0.00000
   2  14 2217.6588    0.9852  0.6866 10.0409  0.0028  0.0651   0.0730   0.1710    0.3217   0.0000   490.4489      -27.4621     -0.782958      -5.10644       0.00000       0.00000       0.00000       0.00000       0.00000       0.00000       0.00000       0.00000       0.00000       0.00000       0.00000       0.00000       0.00000       0.00000       0.00000       0.00000       0.00000       0.00000       0.00000       0.00000       0.00000       0.00000       0.00000       0.00000       0.00000       0.00000       0.00000       0.00000       0.00000       0.00000       0.00000       0.00000       54.1298       36.6193       21.8154       6.60668       0.00000       0.00000       0.00000       0.00000       0.00000       0.00000       0.00000       0.00000       0.00000       0.00000       0.00000       0.00000       0.00000       0.00000       0.00000       0.00000       0.00000       0.00000       0.00000       0.00000       0.00000       0.00000       0.00000       0.00000       0.00000       0.00000       0.00000       0.00000       0.00000       0.00000       0.00000       0.00000
   2  15 2352.2370    1.4533  0.7804 10.1383  0.0000  0.0688   0.1068   0.1563    0.6260   0.0000   420.1777       43.9604       27.2622       5.07525       0.00000       0.00000       0.00000       0.00000       0.00000       0.00000       0.00000       0.00000       0.00000       0.00000       0.00000       0.00000       0.00000       0.00000       0.00000       0.00000       0.00000       0.00000       0.00000       0.00000       0.00000       0.00000       0.00000       0.00000       0.00000       0.00000       0.00000       0.00000       0.00000       0.00000       0.00000       0.00000       48.5064       42.7781       19.9109       8.45915       0.00000       0.00000       0.00000       0.00000       0.00000       0.00000       0.00000       0.00000       0.00000       0.00000       0.00000       0.00000       0.00000       0.00000       0.00000       0.00000       0.00000       0.00000       0.00000       0.00000       0.00000       0.00000       0.00000       0.00000       0.00000       0.00000       0.00000       0.00000       0.00000       0.00000       0.00000       0.00000
   2  16 2485.8362    1.6566  1.1415 10.9523  0.0000  0.0738   0.1073   0.2197    0.5186   0.0000   375.3453      -79.2176     -0.197396      -11.9518       0.00000       0.00000       0.00000       0.00000       0.00000       0.00000       0.00000       0.00000       0.00000       0.00000       0.00000       0.00000       0.00000       0.00000       0.00000       0.00000       0.00000       0.00000       0.00000       0.00000       0.00000       0.00000       0.00000       0.00000       0.00000       0.00000       0.00000       0.00000       0.00000       0.00000       0.00000       0.00000       50.1817       44.1597       23.0037       9.67906       0.00000       0.00000       0.00000       0.00000       0.00000       0.00000       0.00000       0.00000       0.00000       0.00000       0.00000       0.00000       0.00000       0.00000       0.00000       0.00000       0.00000       0.00000       0.00000       0.00000       0.00000       0.00000       0.00000       0.00000       0.00000       0.00000       0.00000       0.00000       0.00000       0.00000       0.00000       0.00000
   2  17 2619.6558    2.3875  1.0237  9.5238  0.0000  0.0728   0.1432   0.1848    3.7066   0.0000   467.3944       35.4026       13.3601       9.16797       0.00000       0.00000       0.00000       0.00000       0.00000       0.00000       0.00000       0.00000       0.00000       0.00000       0.00000       0.00000       0.00000       0.00000       0.00000       0.00000       0.00000       0.00000       0.00000       0.00000       0.00000       0.00000       0.00000       0.00000       0.00000       0.00000       0.00000       0.00000       0.00000       0.00000       0.00000       0.00000       53.8552       42.2124       26.3035       8.08934       0.00000       0.00000       0.00000       0.00000       0.00000       0.00000       0.00000       0.00000       0.00000       0.00000       0.00000       0.00000       0.00000       0.00000       0.00000       0.00000       0.00000       0.00000       0.00000       0.00000       0.00000       0.00000       0.00000       0.00000       0.00000       0.00000       0.00000       0.00000       0.00000       0.00000       0.00000       0.00000
   2  19 2889.6078    3.4889  0.8038 10.3799  0.0000  0.0602   0.2434   0.1986    2.5685   0.0000   413.9966      -9.62892      -10.3696     0.0384429       0.00000       0.00000       0.00000       0.00000       0.00000       0.00000       0.00000       0.00000       0.00000       0.00000       0.00000       0.00000       0.00000       0.00000       0.00000       0.00000       0.00000       0.00000       0.00000       0.00000       0.00000       0.00000       0.00000       0.00000       0.00000       0.00000       0.00000       0.00000       0.00000       0.00000       0.00000       0.00000       53.0115       45.3742       16.6946       5.98650       0.00000       0.00000       0.00000       0.00000       0.00000       0.00000       0.00000       0.00000       0.00000       0.00000       0.00000       0.00000       0.00000       0.00000       0.00000       0.00000       0.00000       0.00000       0.00000       0.00000       0.00000       0.00000       0.00000       0.00000       0.00000       0.00000       0.00000       0.00000       0.00000       0.00000       0.00000       0.00000
   2  20 3024.8148    3.9324  0.8043 11.8539  0.0000  0.0554   0.2553   0.1667    0.8104   0.0000   476.4139       58.2071       11.7401       8.47420       0.00000       0.00000       0.00000       0.00000       0.00000       0.00000       0.00000       0.00000       0.00000       0.00000       0.00000       0.00000       0.00000       0.00000       0.00000       0.00000       0.00000       0.00000       0.00000       0.00000       0.00000       0.00000       0.00000       0.00000       0.00000       0.00000       0.00000       0.00000       0.00000       0.00000       0.00000       0.00000       44.9740       33.6544       19.5647       6.05098       0.00000       0.00000       0.00000       0.00000       0.00000       0.00000       0.00000       0.00000       0.00000       0.00000       0.00000       0.00000       0.00000       0.00000       0.00000       0.00000       0.00000       0.00000       0.00000       0.00000       0.00000       0.00000       0.00000       0.00000       0.00000       0.00000       0.00000       0.00000       0.00000       0.00000       0.00000       0.00000
   2  21 3159.9474    4.3287  1.1538  5.7680  0.0000  0.0621   0.2442   0.2174  568.7057   0.0000   377.7603       20.5881       29.7355       20.1817       0.00000       0.00000       0.00000       0.00000       0.00000       0.00000       0.00000       0.00000       0.00000       0.00000       0.00000       0.00000       0.00000       0.00000       0.00000       0.00000       0.00000       0.00000       0.00000       0.00000       0.00000       0.00000       0.00000       0.00000       0.00000       0.00000       0.00000       0.00000       0.00000       0.00000       0.00000       0.00000       50.0663       39.7068       20.8440       7.45103       0.00000       0.00000       0.00000       0.00000       0.00000       0.00000       0.00000       0.00000       0.00000       0.00000       0.00000       0.00000       0.00000       0.00000       0.00000       0.00000       0.00000       0.00000       0.00000       0.00000       0.00000       0.00000       0.00000       0.00000       0.00000       0.00000       0.00000       0.00000       0.00000       0.00000       0.00000       0.00000
   2  22 3294.9647    3.8575  1.3217 12.1823  0.0000  0.0867   0.2159   0.2325    0.8435   0.0000   359.0424       65.0183      -33.1801       4.59177       0.00000       0.00000       0.00000       0.00000       0.00000       0.00000       0.00000       0.00000       0.00000       0.00000       0.00000       0.00000       0.00000       0.00000       0.00000       0.00000       0.00000       0.00000       0.00000       0.00000       0.00000       0.00000       0.00000       0.00000       0.00000       0.00000       0.00000       0.00000       0.00000       0.00000       0.00000       0.00000       71.4964       55.0137       27.4023       9.08952       0.00000       0.00000       0.00000       0.00000       0.00000       0.00000       0.00000       0.00000       0.00000       0.00000       0.00000       0.00000       0.00000       0.00000       0.00000       0.00000       0.00000       0.00000       0.00000       0.00000       0.00000       0.00000       0.00000       0.00000       0.00000       0.00000       0.00000       0.00000       0.00000       0.00000       0.00000       0.00000
   2  23 3430.7731    3.1731  1.9438 12.0940 -0.0157  0.0960   0.1461   0.2773    0.4184   0.0000   370.8429       58.2786       20.1595      0.136178       0.00000       0.00000       0.00000       0.00000       0.00000       0.00000       0.00000       0.00000       0.00000       0.00000       0.00000       0.00000       0.00000       0.00000       0.00000       0.00000       0.00000       0.00000       0.00000       0.00000       0.00000       0.00000       0.00000       0.00000       0.00000       0.00000       0.00000       0.00000       0.00000       0.00000       0.00000       0.00000       69.0548       56.9519       34.5030       12.3248       0.00000       0.00000       0.00000       0.00000       0.00000       0.00000       0.00000       0.00000       0.00000       0.00000       0.00000       0.00000       0.00000       0.00000       0.00000       0.00000       0.00000       0.00000       0.00000       0.00000       0.00000       0.00000       0.00000       0.00000       0.00000       0.00000       0.00000       0.00000       0.00000       0.00000       0.00000       0.00000
   2  24 3566.8795    2.5335  3.0509 11.4498  0.0000  0.1434   0.1017   0.3560    0.3389   0.0000   381.8066      -49.7010       37.9987       22.1969       0.00000       0.00000       0.00000       0.00000       0.00000       0.00000       0.00000       0.00000       0.00000       0.00000       0.00000       0.00000       0.00000       0.00000       0.00000       0.00000       0.00000       0.00000       0.00000       0.00000       0.00000       0.00000       0.00000       0.00000       0.00000       0.00000       0.00000       0.00000       0.00000       0.00000       0.00000       0.00000       100.554       88.2904       48.2173       20.4256       0.00000       0.00000       0.00000       0.00000       0.00000       0.00000       0.00000       0.00000       0.00000       0.00000       0.00000       0.00000       0.00000       0.00000       0.00000       0.00000       0.00000       0.00000       0.00000       0.00000       0.00000       0.00000       0.00000       0.00000       0.00000       0.00000       0.00000       0.00000       0.00000       0.00000       0.00000       0.00000
   3  12 2001.1668    0.6053  0.4140 10.1018  0.0000  0.0468   0.0453   0.0855    0.1670   0.0000   442.8286      -12.4776      -8.11240       17.1480      -8.52894     -0.834040       0.00000       0.00000       0.00000       0.00000       0.00000       0.00000       0.00000       0.00000       0.00000       0.00000       0.00000       0.00000       0.00000       0.00000       0.00000       0.00000       0.00000       0.00000       0.00000       0.00000       0.00000       0.00000       0.00000       0.00000       0.00000       0.00000       0.00000       0.00000       0.00000       0.00000       19.9340       22.6995       15.6068       11.0022       4.46136       1.67607       0.00000       0.00000       0.00000       0.00000       0.00000       0.00000       0.00000       0.00000       0.00000       0.00000       0.00000       0.00000       0.00000       0.00000       0.00000       0.00000       0.00000       0.00000       0.00000       0.00000       0.00000       0.00000       0.00000       0.00000       0.00000       0.00000       0.00000       0.00000       0.00000       0.00000
   3  13 2137.7991    0.7132  0.6205 10.2143  0.0000  0.0518   0.0484   0.1426    0.1870   0.0000   393.1156       50.1989       1.61342       5.34154       1.56963      0.820858       0.00000       0.00000       0.00000       0.00000       0.00000       0.00000       0.00000       0.00000       0.00000       0.00000       0.00000       0.00000       0.00000       0.00000       0.00000       0.00000       0.00000       0.00000       0.00000       0.00000       0.00000       0.00000       0.00000       0.00000       0.00000       0.00000       0.00000       0.00000       0.00000       0.00000       22.0621       24.3542       17.0345       10.6986       4.82843       1.69053       0.00000       0.00000       0.00000       0.00000       0.00000       0.00000       0.00000       0.00000       0.00000       0.00000       0.00000       0.00000       0.00000       0.00000       0.00000       0.00000       0.00000       0.00000       0.00000       0.00000       0.00000       0.00000       0.00000       0.00000       0.00000       0.00000       0.00000       0.00000       0.00000       0.00000
   3  14 2273.3178    1.1125  0.7455 10.2274  0.0000  0.0589   0.0667   0.1182    0.2997   0.0000   458.9076       10.1928       25.8041       20.0318      -11.8901       1.11448       0.00000       0.00000       0.00000       0.00000       0.00000       0.00000       0.00000       0.00000       0.00000       0.00000       0.00000       0.00000       0.00000       0.00000       0.00000       0.00000       0.00000       0.00000       0.00000       0.00000       0.00000       0.00000       0.00000       0.00000       0.00000       0.00000       0.00000       0.00000       0.00000       0.00000       34.0489       31.5432       21.2070       11.1921       4.70640       1.38744       0.00000       0.00000       0.00000       0.00000       0.00000       0.00000       0.00000       0.00000       0.00000       0.00000       0.00000       0.00000       0.00000       0.00000       0.00000       0.00000       0.00000       0.00000       0.00000       0.00000       0.00000       0.00000       0.00000       0.00000       0.00000       0.00000       0.00000       0.00000       0.00000       0.00000
   3  15 2407.5719    1.4125  0.8720 10.9715  0.0000  0.0557   0.0810   0.1510    0.3134   0.0000   450.8585      -36.6464      -4.10057       5.29336       10.5894       1.24888       0.00000       0.00000       0.00000       0.00000       0.00000       0.00000       0.00000       0.00000       0.00000       0.00000       0.00000       0.00000       0.00000       0.00000       0.00000       0.00000       0.00000       0.00000       0.00000       0.00000       0.00000       0.00000       0.00000       0.00000       0.00000       0.00000       0.00000       0.00000       0.00000       0.00000       26.3745       26.5729       20.9208       12.6148       6.04000       1.79377       0.00000       0.00000       0.00000       0.00000       0.00000       0.00000       0.00000       0.00000       0.00000       0.00000       0.00000       0.00000       0.00000       0.00000       0.00000       0.00000       0.00000       0.00000       0.00000       0.00000       0.00000       0.00000       0.00000       0.00000       0.00000       0.00000       0.00000       0.00000       0.00000       0.00000
   3  17 2676.1320    2.2723  0.9970 11.6478  0.0000  0.0714   0.1311   0.1793    0.5508   0.0000   404.4612       8.66401      -44.3444      -2.67834      -7.39621       1.28728       0.00000       0.00000       0.00000       0.00000       0.00000       0.00000       0.00000       0.00000       0.00000       0.00000       0.00000       0.00000       0.00000       0.00000       0.00000       0.00000       0.00000       0.00000       0.00000       0.00000       0.00000       0.00000       0.00000       0.00000       0.00000       0.00000       0.00000       0.00000       0.00000       0.00000       30.4708       25.9444       25.7434       15.3397       7.81524       1.86888       0.00000       0.00000       0.00000       0.00000       0.00000       0.00000       0.00000       0.00000       0.00000       0.00000       0.00000       0.00000       0.00000       0.00000       0.00000       0.00000       0.00000       0.00000       0.00000       0.00000       0.00000       0.00000       0.00000       0.00000       0.00000       0.00000       0.00000       0.00000       0.00000       0.00000
   3  18 2811.5478    2.9647  0.6600 12.3977  0.0077  0.0517   0.1822   0.1103    0.2847   0.0000   395.9240       34.0755       20.2242       27.2636       5.66119      -5.40908       0.00000       0.00000       0.00000       0.00000       0.00000       0.00000       0.00000       0.00000       0.00000       0.00000       0.00000       0.00000       0.00000       0.00000       0.00000       0.00000       0.00000       0.00000       0.00000       0.00000       0.00000       0.00000       0.00000       0.00000       0.00000       0.00000       0.00000       0.00000       0.00000       0.00000       27.2662       28.1629       17.8024       11.0582       4.09653       1.54661       0.00000       0.00000       0.00000       0.00000       0.00000       0.00000       0.00000       0.00000       0.00000       0.00000       0.00000       0.00000       0.00000       0.00000       0.00000       0.00000       0.00000       0.00000       0.00000       0.00000       0.00000       0.00000       0.00000       0.00000       0.00000       0.00000       0.00000       0.00000       0.00000       0.00000
   3  19 2946.9931    3.9449  0.6749 12.0114  0.0000  0.0473   0.2412   0.1225    0.5037   0.0000   397.5353       12.7088       14.3790       3.74048    -0.0962522      -1.35650       0.00000       0.00000       0.00000       0.00000       0.00000       0.00000       0.00000       0.00000       0.00000       0.00000       0.00000       0.00000       0.00000       0.00000       0.00000       0.00000       0.00000       0.00000       0.00000       0.00000       0.00000       0.00000       0.00000       0.00000       0.00000       0.00000       0.00000       0.00000       0.00000       0.00000       22.1526       20.9727       16.2237       8.22622       4.44459       1.21996       0.00000       0.00000       0.00000       0.00000       0.00000       0.00000       0.00000       0.00000       0.00000       0.00000       0.00000       0.00000       0.00000       0.00000       0.00000       0.00000       0.00000       0.00000       0.00000       0.00000       0.00000       0.00000       0.00000       0.00000       0.00000       0.00000       0.00000       0.00000       0.00000       0.00000
   3  20 3082.2779    3.9982  0.9397 12.6967  0.0000  0.0559   0.2091   0.1452    0.3792   0.0000   368.5192       79.0712       6.06881       19.6312      -6.46805       1.95955       0.00000       0.00000       0.00000       0.00000       0.00000       0.00000       0.00000       0.00000       0.00000       0.00000       0.00000       0.00000       0.00000       0.00000       0.00000       0.00000       0.00000       0.00000       0.00000       0.00000       0.00000       0.00000       0.00000       0.00000       0.00000       0.00000       0.00000       0.00000       0.00000       0.00000       28.9469       25.7711       20.7665       12.9353       5.63197       1.52338       0.00000       0.00000       0.00000       0.00000       0.00000       0.00000       0.00000       0.00000       0.00000       0.00000       0.00000       0.00000       0.00000       0.00000       0.00000       0.00000       0.00000       0.00000       0.00000       0.00000       0.00000       0.00000       0.00000       0.00000       0.00000       0.00000       0.00000       0.00000       0.00000       0.00000
   3  21 3217.7892    3.7897  1.0896 13.3301  0.0000  0.0670   0.2189   0.1660    0.2973   0.0000   409.0589       29.5688      -2.24273       11.3088      0.309610      0.444145       0.00000       0.00000       0.00000       0.00000       0.00000       0.00000       0.00000       0.00000       0.00000       0.00000       0.00000       0.00000       0.00000       0.00000       0.00000       0.00000       0.00000       0.00000       0.00000       0.00000       0.00000       0.00000       0.00000       0.00000       0.00000       0.00000       0.00000       0.00000       0.00000       0.00000       35.5219       30.8482       24.6471       15.4965       6.56723       1.77254       0.00000       0.00000       0.00000       0.00000       0.00000       0.00000       0.00000       0.00000       0.00000       0.00000       0.00000       0.00000       0.00000       0.00000       0.00000       0.00000       0.00000       0.00000       0.00000       0.00000       0.00000       0.00000       0.00000       0.00000       0.00000       0.00000       0.00000       0.00000       0.00000       0.00000
   3  22 3353.4935    3.3617  1.5660 12.8372  0.0000  0.0848   0.1612   0.2142    0.2705   0.0000   480.4622       32.0227      -62.0061       23.7342       4.31260      0.545796       0.00000       0.00000       0.00000       0.00000       0.00000       0.00000       0.00000       0.00000       0.00000       0.00000       0.00000       0.00000       0.00000       0.00000       0.00000       0.00000       0.00000       0.00000       0.00000       0.00000       0.00000       0.00000       0.00000       0.00000       0.00000       0.00000       0.00000       0.00000       0.00000       0.00000       41.9518       37.3757       32.2457       19.1459       9.40792       2.36445       0.00000       0.00000       0.00000       0.00000       0.00000       0.00000       0.00000       0.00000       0.00000       0.00000       0.00000       0.00000       0.00000       0.00000       0.00000       0.00000       0.00000       0.00000       0.00000       0.00000       0.00000       0.00000       0.00000       0.00000       0.00000       0.00000       0.00000       0.00000       0.00000       0.00000
   3  23 3489.5224    2.9043  1.8907 12.3487 -0.0028  0.0924   0.1342   0.2446    0.2855   0.0000   455.4228       36.5265       4.47314      -10.0824      -10.3265      -3.19303       0.00000       0.00000       0.00000       0.00000       0.00000       0.00000       0.00000       0.00000       0.00000       0.00000       0.00000       0.00000       0.00000       0.00000       0.00000       0.00000       0.00000       0.00000       0.00000       0.00000       0.00000       0.00000       0.00000       0.00000       0.00000       0.00000       0.00000       0.00000       0.00000       0.00000       44.1419       35.8560       33.6729       22.0458       9.69638       2.47474       0.00000       0.00000       0.00000       0.00000       0.00000       0.00000       0.00000       0.00000       0.00000       0.00000       0.00000       0.00000       0.00000       0.00000       0.00000       0.00000       0.00000       0.00000       0.00000       0.00000       0.00000       0.00000       0.00000       0.00000       0.00000       0.00000       0.00000       0.00000       0.00000       0.00000
   3  24 3626.0770    2.3451  3.6428 11.6703  0.0000  0.1259   0.0756   0.3483    0.1539   0.0000   427.9493      -12.6710       67.7366      -15.2631       7.85658      -2.95855       0.00000       0.00000       0.00000       0.00000       0.00000       0.00000       0.00000       0.00000       0.00000       0.00000       0.00000       0.00000       0.00000       0.00000       0.00000       0.00000       0.00000       0.00000       0.00000       0.00000       0.00000       0.00000       0.00000       0.00000       0.00000       0.00000       0.00000       0.00000       0.00000       0.00000       59.3838       58.6188       45.1684       27.6040       12.8798       3.90394       0.00000       0.00000       0.00000       0.00000       0.00000       0.00000       0.00000       0.00000       0.00000       0.00000       0.00000       0.00000       0.00000       0.00000       0.00000       0.00000       0.00000       0.00000       0.00000       0.00000       0.00000       0.00000       0.00000       0.00000       0.00000       0.00000       0.00000       0.00000       0.00000       0.00000
   4  12 2051.6859    0.6450  0.3835 10.0846  0.0012  0.0322   0.0552   0.0957    0.1205   0.0000   463.3331      0.902294       16.2066      -12.2159       3.96062       3.18221       2.31180    -0.0534817       0.00000       0.00000       0.00000       0.00000       0.00000       0.00000       0.00000       0.00000       0.00000       0.00000       0.00000       0.00000       0.00000       0.00000       0.00000       0.00000       0.00000       0.00000       0.00000       0.00000       0.00000       0.00000       0.00000       0.00000       0.00000       0.00000       0.00000       0.00000       11.9453       12.3460       10.8486       7.29913       4.31970       2.10809       1.03140      0.208405       0.00000       0.00000       0.00000       0.00000       0.00000       0.00000       0.00000       0.00000       0.00000       0.00000       0.00000       0.00000       0.00000       0.00000       0.00000       0.00000       0.00000       0.00000       0.00000       0.00000       0.00000       0.00000       0.00000       0.00000       0.00000       0.00000       0.00000       0.00000
   4  13 2188.2531    0.9641  0.6285  9.7787 -0.0024  0.0471   0.0502   0.1021    0.2836   0.0000   407.8289       25.9405       8.23131       13.2797       17.8584      -1.33155     -0.384448      0.280334       0.00000       0.00000       0.00000       0.00000       0.00000       0.00000       0.00000       0.00000       0.00000       0.00000       0.00000       0.00000       0.00000       0.00000       0.00000       0.00000       0.00000       0.00000       0.00000       0.00000       0.00000       0.00000       0.00000       0.00000       0.00000       0.00000       0.00000       0.00000       15.1961       15.3300       15.3640       10.4183       5.91913       3.86921       1.33272      0.312659       0.00000       0.00000       0.00000       0.00000       0.00000       0.00000       0.00000       0.00000       0.00000       0.00000       0.00000       0.00000       0.00000       0.00000       0.00000       0.00000       0.00000       0.00000       0.00000       0.00000       0.00000       0.00000       0.00000       0.00000       0.00000       0.00000       0.00000       0.00000
   4  15 2458.5087    1.7372  0.9403 10.6114 -0.0027  0.0558   0.0863   0.1558    1.0594   0.0000   447.3997      -4.68692       20.8764      -1.80270      -7.01736      -3.30633      -1.93987    -0.0505462       0.00000       0.00000       0.00000       0.00000       0.00000       0.00000       0.00000       0.00000       0.00000       0.00000       0.00000       0.00000       0.00000       0.00000       0.00000       0.00000       0.00000       0.00000       0.00000       0.00000       0.00000       0.00000       0.00000       0.00000       0.00000       0.00000       0.00000       0.00000       20.4559       23.4616       19.9064       14.5226       9.84472       4.23635       1.76719      0.429301       0.00000       0.00000       0.00000       0.00000       0.00000       0.00000       0.00000       0.00000       0.00000       0.00000       0.00000       0.00000       0.00000       0.00000       0.00000       0.00000       0.00000       0.00000       0.00000       0.00000       0.00000       0.00000       0.00000       0.00000       0.00000       0.00000       0.00000       0.00000
   4  17 2728.5275    2.6259  0.7476 12.3373  0.0084  0.0556   0.1396   0.1244    0.3269   0.0000   422.3263       20.9675       1.69382      -4.32680       2.90697       5.95605      -1.50495      0.593646       0.00000       0.00000       0.00000       0.00000       0.00000       0.00000       0.00000       0.00000       0.00000       0.00000       0.00000       0.00000       0.00000       0.00000       0.00000       0.00000       0.00000       0.00000       0.00000       0.00000       0.00000       0.00000       0.00000       0.00000       0.00000       0.00000       0.00000       0.00000       22.7175       23.7669       18.0264       13.9256       7.61794       3.79703       1.14629      0.359786       0.00000       0.00000       0.00000       0.00000       0.00000       0.00000       0.00000       0.00000       0.00000       0.00000       0.00000       0.00000       0.00000       0.00000       0.00000       0.00000       0.00000       0.00000       0.00000       0.00000       0.00000       0.00000       0.00000       0.00000       0.00000       0.00000       0.00000       0.00000
   4  19 3000.2241    3.6020  0.9362 12.1428 -0.0041  0.0493   0.1847   0.1486    0.5988   0.0000   449.5294      -9.63133       16.1932      -5.95549       2.60714      -7.09221     0.0165236      0.147576       0.00000       0.00000       0.00000       0.00000       0.00000       0.00000       0.00000       0.00000       0.00000       0.00000       0.00000       0.00000       0.00000       0.00000       0.00000       0.00000       0.00000       0.00000       0.00000       0.00000       0.00000       0.00000       0.00000       0.00000       0.00000       0.00000       0.00000       0.00000       18.4154       22.2845       15.9961       11.4448       5.67158       3.30018       1.09551      0.397945       0.00000       0.00000       0.00000       0.00000       0.00000       0.00000       0.00000       0.00000       0.00000       0.00000       0.00000       0.00000       0.00000       0.00000       0.00000       0.00000       0.00000       0.00000       0.00000       0.00000       0.00000       0.00000       0.00000       0.00000       0.00000       0.00000       0.00000       0.00000
   4  21 3271.7478    3.5356  1.2260 13.2604 -0.0052  0.0646   0.1760   0.1909    0.3049   0.0000   454.1196       2.82673      -9.34462      -2.47635      -5.25186      -3.27830     -0.666177     -0.463682       0.00000       0.00000       0.00000       0.00000       0.00000       0.00000       0.00000       0.00000       0.00000       0.00000       0.00000       0.00000       0.00000       0.00000       0.00000       0.00000       0.00000       0.00000       0.00000       0.00000       0.00000       0.00000       0.00000       0.00000       0.00000       0.00000       0.00000       0.00000       24.4802       22.5650       20.5742       16.4618       10.2900       4.80034       1.78255      0.431091       0.00000       0.00000       0.00000       0.00000       0.00000       0.00000       0.00000       0.00000       0.00000       0.00000       0.00000       0.00000       0.00000       0.00000       0.00000       0.00000       0.00000       0.00000       0.00000       0.00000       0.00000       0.00000       0.00000       0.00000       0.00000       0.00000       0.00000       0.00000
   4  22 3408.2499    3.0742  2.0596 11.5455  0.0005  0.0845   0.1115   0.2060    0.5027   0.0000   434.5252       33.6662       16.6225       30.8089      -5.35559      -10.1240     -0.476898     -0.125959       0.00000       0.00000       0.00000       0.00000       0.00000       0.00000       0.00000       0.00000       0.00000       0.00000       0.00000       0.00000       0.00000       0.00000       0.00000       0.00000       0.00000       0.00000       0.00000       0.00000       0.00000       0.00000       0.00000       0.00000       0.00000       0.00000       0.00000       0.00000       28.1393       33.2557       26.2504       19.4780       12.6377       5.47328       2.40862      0.676548       0.00000       0.00000       0.00000       0.00000       0.00000       0.00000       0.00000       0.00000       0.00000       0.00000       0.00000       0.00000       0.00000       0.00000       0.00000       0.00000       0.00000       0.00000       0.00000       0.00000       0.00000       0.00000       0.00000       0.00000       0.00000       0.00000       0.00000       0.00000
   4  24 3681.5697    2.1163  4.3846 11.4826 -0.0033  0.1317   0.0549   0.3574    0.1458   0.0000   437.2006       35.6058       50.2160      -44.1282      -28.9142      -12.5223       7.96264     -0.906759       0.00000       0.00000       0.00000       0.00000       0.00000       0.00000       0.00000       0.00000       0.00000       0.00000       0.00000       0.00000       0.00000       0.00000       0.00000       0.00000       0.00000       0.00000       0.00000       0.00000       0.00000       0.00000       0.00000       0.00000       0.00000       0.00000       0.00000       0.00000       46.6443       50.2179       43.5585       31.9629       20.1911       9.71360       3.85391      0.954391       0.00000       0.00000       0.00000       0.00000       0.00000       0.00000       0.00000       0.00000       0.00000       0.00000       0.00000       0.00000       0.00000       0.00000       0.00000       0.00000       0.00000       0.00000       0.00000       0.00000       0.00000       0.00000       0.00000       0.00000       0.00000       0.00000       0.00000       0.00000
   5  11 1960.5650    0.4851  0.4093 10.1294  0.0015  0.0457   0.0358   0.0959    0.0873   0.0000   447.3840       5.90794      -19.6579     -0.565335      -4.39503      -3.84723       3.77696      0.430825     -0.757062     0.0127443       0.00000       0.00000       0.00000       0.00000       0.00000       0.00000       0.00000       0.00000       0.00000       0.00000       0.00000       0.00000       0.00000       0.00000       0.00000       0.00000       0.00000       0.00000       0.00000       0.00000       0.00000       0.00000       0.00000       0.00000       0.00000       0.00000       13.2604       14.8024       14.9236       8.25365       6.55423       3.89378       1.60052      0.927254      0.379562     0.0628154       0.00000       0.00000       0.00000       0.00000       0.00000       0.00000       0.00000       0.00000       0.00000       0.00000       0.00000       0.00000       0.00000       0.00000       0.00000       0.00000       0.00000       0.00000       0.00000       0.00000       0.00000       0.00000       0.00000       0.00000       0.00000       0.00000
   5  13 2235.4697    0.8638  0.6556 10.7988 -0.0040  0.0542   0.0487   0.0927    0.1205   0.0000   422.1580      -3.51639       21.1593      -1.33026      -1.35582      -1.57464       2.88405    -0.0802681    -0.0549706    -0.0577939       0.00000       0.00000       0.00000       0.00000       0.00000       0.00000       0.00000       0.00000       0.00000       0.00000       0.00000       0.00000       0.00000       0.00000       0.00000       0.00000       0.00000       0.00000       0.00000       0.00000       0.00000       0.00000       0.00000       0.00000       0.00000       0.00000       14.2182       14.7992       17.1621       11.5908       8.41518       5.33174       2.79323       1.35694      0.460050     0.0874166       0.00000       0.00000       0.00000       0.00000       0.00000       0.00000       0.00000       0.00000       0.00000       0.00000       0.00000       0.00000       0.00000       0.00000       0.00000       0.00000       0.00000       0.00000       0.00000       0.00000       0.00000       0.00000       0.00000       0.00000       0.00000       0.00000
   5  14 2370.9603    1.2290  0.6801 11.1410 -0.0077  0.0424   0.0609   0.0975    0.1457   0.0000   437.7167       1.53303      -34.4820       5.06126       14.5875       16.4520       2.33999       1.19620     0.0921762     0.0582300       0.00000       0.00000       0.00000       0.00000       0.00000       0.00000       0.00000       0.00000       0.00000       0.00000       0.00000       0.00000       0.00000       0.00000       0.00000       0.00000       0.00000       0.00000       0.00000       0.00000       0.00000       0.00000       0.00000       0.00000       0.00000       0.00000       12.2786       14.1799       11.3608       10.0566       6.84222       4.37564       1.99077      0.906185      0.273350     0.0772577       0.00000       0.00000       0.00000       0.00000       0.00000       0.00000       0.00000       0.00000       0.00000       0.00000       0.00000       0.00000       0.00000       0.00000       0.00000       0.00000       0.00000       0.00000       0.00000       0.00000       0.00000       0.00000       0.00000       0.00000       0.00000       0.00000
   5  15 2506.1277    1.7243  0.9284 10.8668 -0.0055  0.0466   0.0740   0.1122    0.2842   0.0000   415.3336       9.35455      -29.0235       12.3178       10.3239       3.40467       1.52078      0.105747     -0.149969    -0.0663521       0.00000       0.00000       0.00000       0.00000       0.00000       0.00000       0.00000       0.00000       0.00000       0.00000       0.00000       0.00000       0.00000       0.00000       0.00000       0.00000       0.00000       0.00000       0.00000       0.00000       0.00000       0.00000       0.00000       0.00000       0.00000       0.00000       12.9984       14.8831       12.8329       10.0471       7.35849       4.13711       2.17276      0.872174      0.325640     0.0761810       0.00000       0.00000       0.00000       0.00000       0.00000       0.00000       0.00000       0.00000       0.00000       0.00000       0.00000       0.00000       0.00000       0.00000       0.00000       0.00000       0.00000       0.00000       0.00000       0.00000       0.00000       0.00000       0.00000       0.00000       0.00000       0.00000
   5  16 2641.2163    2.1585  0.8125 11.7763 -0.0084  0.0537   0.1007   0.1024    0.2351   0.0000   452.0631       3.54218       7.29596      -5.64085      -6.71848       9.33210       2.49983     -0.280383     -0.363864    -0.0343902       0.00000       0.00000       0.00000       0.00000       0.00000       0.00000       0.00000       0.00000       0.00000       0.00000       0.00000       0.00000       0.00000       0.00000       0.00000       0.00000       0.00000       0.00000       0.00000       0.00000       0.00000       0.00000       0.00000       0.00000       0.00000       0.00000       18.2936       16.5926       14.5065       13.9905       9.47862       5.81361       2.88138       1.07607      0.283824     0.0685548       0.00000       0.00000       0.00000       0.00000       0.00000       0.00000       0.00000       0.00000       0.00000       0.00000       0.00000       0.00000       0.00000       0.00000       0.00000       0.00000       0.00000       0.00000       0.00000       0.00000       0.00000       0.00000       0.00000       0.00000       0.00000       0.00000
   5  17 2777.2767    2.9216  0.7266 11.9827 -0.0105  0.0404   0.1347   0.1035    0.3565   0.0000   422.6256       16.0573      -19.1013      -4.66550       12.6859       7.43453     -0.658791      -1.33385      0.268784     0.0183546       0.00000       0.00000       0.00000       0.00000       0.00000       0.00000       0.00000       0.00000       0.00000       0.00000       0.00000       0.00000       0.00000       0.00000       0.00000       0.00000       0.00000       0.00000       0.00000       0.00000       0.00000       0.00000       0.00000       0.00000       0.00000       0.00000       14.9231       16.4518       13.5858       10.3240       6.66530       3.79512       1.85065      0.745219      0.241945     0.0576019       0.00000       0.00000       0.00000       0.00000       0.00000       0.00000       0.00000       0.00000       0.00000       0.00000       0.00000       0.00000       0.00000       0.00000       0.00000       0.00000       0.00000       0.00000       0.00000       0.00000       0.00000       0.00000       0.00000       0.00000       0.00000       0.00000
   5  19 3049.9118    4.2358  0.8486 13.1184 -0.0178  0.0596   0.1960   0.1247    0.6165   0.0000   429.9359       23.0738       1.25992      -13.1687       16.2614       12.5730      -1.46652      -1.92427     -0.272012     0.0849966       0.00000       0.00000       0.00000       0.00000       0.00000       0.00000       0.00000       0.00000       0.00000       0.00000       0.00000       0.00000       0.00000       0.00000       0.00000       0.00000       0.00000       0.00000       0.00000       0.00000       0.00000       0.00000       0.00000       0.00000       0.00000       0.00000       14.6162       20.1370       16.7177       13.9186       9.34507       6.30048       2.61330       1.45722      0.455017      0.120777       0.00000       0.00000       0.00000       0.00000       0.00000       0.00000       0.00000       0.00000       0.00000       0.00000       0.00000       0.00000       0.00000       0.00000       0.00000       0.00000       0.00000       0.00000       0.00000       0.00000       0.00000       0.00000       0.00000       0.00000       0.00000       0.00000
   5  21 3322.6148    3.2806  1.6082 12.9233  0.0013  0.0812   0.1298   0.2116    0.3457   0.0000   435.7482       31.5408       8.28371      -11.2631      -9.88326      -6.54678      -1.03357      -1.50786     -0.211529    -0.0777878       0.00000       0.00000       0.00000       0.00000       0.00000       0.00000       0.00000       0.00000       0.00000       0.00000       0.00000       0.00000       0.00000       0.00000       0.00000       0.00000       0.00000       0.00000       0.00000       0.00000       0.00000       0.00000       0.00000       0.00000       0.00000       0.00000       22.8655       25.7481       24.2345       17.9232       15.3422       8.56739       4.54485       1.79794      0.722965      0.143587       0.00000       0.00000       0.00000       0.00000       0.00000       0.00000       0.00000       0.00000       0.00000       0.00000       0.00000       0.00000       0.00000       0.00000       0.00000       0.00000       0.00000       0.00000       0.00000       0.00000       0.00000       0.00000       0.00000       0.00000       0.00000       0.00000
   5  22 3459.5212    2.9424  1.9905 12.3067 -0.0075  0.0830   0.1096   0.2289    0.3869   0.0000   447.7428       122.776      -10.4351       9.02370       9.94870      -5.16037      -4.01985     -0.893482     -0.516847     -0.419821       0.00000       0.00000       0.00000       0.00000       0.00000       0.00000       0.00000       0.00000       0.00000       0.00000       0.00000       0.00000       0.00000       0.00000       0.00000       0.00000       0.00000       0.00000       0.00000       0.00000       0.00000       0.00000       0.00000       0.00000       0.00000       0.00000       24.7874       28.9109       24.3333       21.1527       12.9710       8.91269       4.16854       2.00442      0.559015      0.152914       0.00000       0.00000       0.00000       0.00000       0.00000       0.00000       0.00000       0.00000       0.00000       0.00000       0.00000       0.00000       0.00000       0.00000       0.00000       0.00000       0.00000       0.00000       0.00000       0.00000       0.00000       0.00000       0.00000       0.00000       0.00000       0.00000
   5  25 3871.4810    1.6816  5.9441 11.0393  0.0007  0.1705   0.0379   0.4423    0.1250   0.0000   415.0888       38.1857       83.1123       3.46501      -12.0993       18.6331       9.51546      -5.75745     -0.583672    -0.0612015       0.00000       0.00000       0.00000       0.00000       0.00000       0.00000       0.00000       0.00000       0.00000       0.00000       0.00000       0.00000       0.00000       0.00000       0.00000       0.00000       0.00000       0.00000       0.00000       0.00000       0.00000       0.00000       0.00000       0.00000       0.00000       0.00000       46.6268       55.3779       53.6855       40.2494       31.5916       17.8436       10.5811       4.17828       1.58659      0.310709       0.00000       0.00000       0.00000       0.00000       0.00000       0.00000       0.00000       0.00000       0.00000       0.00000       0.00000       0.00000       0.00000       0.00000       0.00000       0.00000       0.00000       0.00000       0.00000       0.00000       0.00000       0.00000       0.00000       0.00000       0.00000       0.00000
   6   8 1587.4527    0.1851  0.0973  9.8727 -0.0671  0.0283   0.0282   0.0405    0.0522   0.0000   432.8484       8.48259       14.9987       6.24040       1.28413      -5.03494    -0.0441668      0.325474     0.0681547    -0.0537822    0.00913646   -0.00656114       0.00000       0.00000       0.00000       0.00000       0.00000       0.00000       0.00000       0.00000       0.00000       0.00000       0.00000       0.00000       0.00000       0.00000       0.00000       0.00000       0.00000       0.00000       0.00000       0.00000       0.00000       0.00000       0.00000       0.00000       6.49433       9.45058       7.19718       6.27767       4.83211       2.62186       1.85037      0.669799      0.450379      0.116524     0.0549741     0.0138276       0.00000       0.00000       0.00000       0.00000       0.00000       0.00000       0.00000       0.00000       0.00000       0.00000       0.00000       0.00000       0.00000       0.00000       0.00000       0.00000       0.00000       0.00000       0.00000       0.00000       0.00000       0.00000       0.00000       0.00000
   6  12 2142.5464    0.8128  0.5574 10.1905 -0.0040  0.0386   0.0431   0.0841    0.1245   0.0000   444.8279      -13.4488       3.43176      -12.7565       8.93671      0.740531      -2.85746      -1.45090      0.416169      0.116061      0.107216   -0.00742808       0.00000       0.00000       0.00000       0.00000       0.00000       0.00000       0.00000       0.00000       0.00000       0.00000       0.00000       0.00000       0.00000       0.00000       0.00000       0.00000       0.00000       0.00000       0.00000       0.00000       0.00000       0.00000       0.00000       0.00000       10.7408       10.3169       9.45909       9.17638       6.80021       4.25775       2.79250       1.50670      0.627430      0.204963     0.0579527     0.0120713       0.00000       0.00000       0.00000       0.00000       0.00000       0.00000       0.00000       0.00000       0.00000       0.00000       0.00000       0.00000       0.00000       0.00000       0.00000       0.00000       0.00000       0.00000       0.00000       0.00000       0.00000       0.00000       0.00000       0.00000
   6  13 2279.8971    1.1515  0.5881 10.7228  0.0112  0.0613   0.0631   0.0890    0.1393   0.0000   444.3757       9.63288      -2.15765      -10.4716       4.81150       8.44850      -6.16459     0.0141404       1.39809     -0.170285    -0.0612150   -0.00942289       0.00000       0.00000       0.00000       0.00000       0.00000       0.00000       0.00000       0.00000       0.00000       0.00000       0.00000       0.00000       0.00000       0.00000       0.00000       0.00000       0.00000       0.00000       0.00000       0.00000       0.00000       0.00000       0.00000       0.00000       22.6191       27.0228       24.4032       17.0102       10.9236       5.27347       2.76454       1.38000      0.598038      0.256578     0.0853641     0.0153009       0.00000       0.00000       0.00000       0.00000       0.00000       0.00000       0.00000       0.00000       0.00000       0.00000       0.00000       0.00000       0.00000       0.00000       0.00000       0.00000       0.00000       0.00000       0.00000       0.00000       0.00000       0.00000       0.00000       0.00000
   6  14 2415.5468    1.4456  0.7359 11.4698  0.0097  0.0421   0.0678   0.0909    0.1251   0.0000   432.2859       8.04875       12.1430      -7.20564      -4.83855       3.08224      -2.47968      -2.17655     -0.328123      0.319875     0.0340949   -0.00342098       0.00000       0.00000       0.00000       0.00000       0.00000       0.00000       0.00000       0.00000       0.00000       0.00000       0.00000       0.00000       0.00000       0.00000       0.00000       0.00000       0.00000       0.00000       0.00000       0.00000       0.00000       0.00000       0.00000       0.00000       12.2123       13.5747       12.8091       10.1749       7.25039       4.85989       2.80721       1.32603      0.676110      0.243732     0.0730707     0.0144497       0.00000       0.00000       0.00000       0.00000       0.00000       0.00000       0.00000       0.00000       0.00000       0.00000       0.00000       0.00000       0.00000       0.00000       0.00000       0.00000       0.00000       0.00000       0.00000       0.00000       0.00000       0.00000       0.00000       0.00000
   6  15 2551.0518    1.7971  0.8690 11.9593 -0.0108  0.0522   0.0805   0.1030    0.1455   0.0000   434.0272      0.504097       27.2685      -22.4923       11.9583       3.36881      -2.46050    -0.0974361       1.26288    -0.0892269    -0.0883479     0.0577177       0.00000       0.00000       0.00000       0.00000       0.00000       0.00000       0.00000       0.00000       0.00000       0.00000       0.00000       0.00000       0.00000       0.00000       0.00000       0.00000       0.00000       0.00000       0.00000       0.00000       0.00000       0.00000       0.00000       0.00000       16.0120       17.7375       15.9042       13.1437       9.35145       6.16466       3.67250       1.67288      0.816365      0.266047     0.0818019     0.0183768       0.00000       0.00000       0.00000       0.00000       0.00000       0.00000       0.00000       0.00000       0.00000       0.00000       0.00000       0.00000       0.00000       0.00000       0.00000       0.00000       0.00000       0.00000       0.00000       0.00000       0.00000       0.00000       0.00000       0.00000
   6  17 2823.7442    2.9369  0.7287 12.5698 -0.0087  0.0412   0.1299   0.0855    0.1642   0.0000   460.6762       23.4080      -7.52554      -14.3470       10.0934       6.12601      0.783194    -0.0546897      -1.00686     -0.397577     -0.120957    0.00437227       0.00000       0.00000       0.00000       0.00000       0.00000       0.00000       0.00000       0.00000       0.00000       0.00000       0.00000       0.00000       0.00000       0.00000       0.00000       0.00000       0.00000       0.00000       0.00000       0.00000       0.00000       0.00000       0.00000       0.00000       9.07914       11.8976       10.3611       8.70916       6.48324       4.09026       2.69026       1.18873      0.675542      0.224366     0.0810496     0.0184896       0.00000       0.00000       0.00000       0.00000       0.00000       0.00000       0.00000       0.00000       0.00000       0.00000       0.00000       0.00000       0.00000       0.00000       0.00000       0.00000       0.00000       0.00000       0.00000       0.00000       0.00000       0.00000       0.00000       0.00000
   6  18 2960.7215    3.6726  0.6275 13.0457  0.0109  0.0347   0.1832   0.0749    0.1548   0.0000   414.3194       19.2779       14.4675       15.5955      -4.98543      -7.05841      -1.49475      -4.35606      0.566020      0.291941     0.0367594    -0.0150708       0.00000       0.00000       0.00000       0.00000       0.00000       0.00000       0.00000       0.00000       0.00000       0.00000       0.00000       0.00000       0.00000       0.00000       0.00000       0.00000       0.00000       0.00000       0.00000       0.00000       0.00000       0.00000       0.00000       0.00000       9.52311       11.1827       10.1768       8.34290       5.74500       4.07028       2.28518       1.22027      0.577990      0.216949     0.0617420     0.0133781       0.00000       0.00000       0.00000       0.00000       0.00000       0.00000       0.00000       0.00000       0.00000       0.00000       0.00000       0.00000       0.00000       0.00000       0.00000       0.00000       0.00000       0.00000       0.00000       0.00000       0.00000       0.00000       0.00000       0.00000
   6  19 3097.3165    3.8992  0.7330 13.3000 -0.0115  0.0423   0.1781   0.0938    0.1856   0.0000   430.8064      -1.25973     -0.154030     -0.427624      -13.6370       6.13739       7.68467      -1.44563     -0.587712     -0.264087    -0.0858503   -0.00266835       0.00000       0.00000       0.00000       0.00000       0.00000       0.00000       0.00000       0.00000       0.00000       0.00000       0.00000       0.00000       0.00000       0.00000       0.00000       0.00000       0.00000       0.00000       0.00000       0.00000       0.00000       0.00000       0.00000       0.00000       10.4232       12.6796       11.0990       9.64882       6.26820       4.14073       2.53370       1.43932      0.605752      0.233240     0.0669915     0.0180422       0.00000       0.00000       0.00000       0.00000       0.00000       0.00000       0.00000       0.00000       0.00000       0.00000       0.00000       0.00000       0.00000       0.00000       0.00000       0.00000       0.00000       0.00000       0.00000       0.00000       0.00000       0.00000       0.00000       0.00000
   6  20 3234.0386    3.9794  1.0533 13.3811 -0.0050  0.0542   0.1667   0.1294    0.2546   0.0000   434.4889       22.9549       17.8434       8.19039      0.298457      -6.19390      -7.15540      -1.57654       1.12039    -0.0673285     -0.249046    -0.0208624       0.00000       0.00000       0.00000       0.00000       0.00000       0.00000       0.00000       0.00000       0.00000       0.00000       0.00000       0.00000       0.00000       0.00000       0.00000       0.00000       0.00000       0.00000       0.00000       0.00000       0.00000       0.00000       0.00000       0.00000       15.3517       15.2718       12.1663       12.4916       10.4961       7.43278       4.25065       2.05488      0.851127      0.316624     0.0928258     0.0211449       0.00000       0.00000       0.00000       0.00000       0.00000       0.00000       0.00000       0.00000       0.00000       0.00000       0.00000       0.00000       0.00000       0.00000       0.00000       0.00000       0.00000       0.00000       0.00000       0.00000       0.00000       0.00000       0.00000       0.00000
   6  21 3370.9625    3.4574  1.8165 12.0812 -0.0040  0.0750   0.1070   0.1758    0.4344   0.0000   446.3926       31.7835      -1.42881       4.85482       27.2737      -1.14734       1.20179     -0.651830       1.55484     -0.454686      0.136413     0.0562288       0.00000       0.00000       0.00000       0.00000       0.00000       0.00000       0.00000       0.00000       0.00000       0.00000       0.00000       0.00000       0.00000       0.00000       0.00000       0.00000       0.00000       0.00000       0.00000       0.00000       0.00000       0.00000       0.00000       0.00000       16.4428       22.1221       17.9057       17.7600       12.6879       9.23547       5.35203       2.73530       1.32535      0.525893      0.151978     0.0375859       0.00000       0.00000       0.00000       0.00000       0.00000       0.00000       0.00000       0.00000       0.00000       0.00000       0.00000       0.00000       0.00000       0.00000       0.00000       0.00000       0.00000       0.00000       0.00000       0.00000       0.00000       0.00000       0.00000       0.00000
   6  24 3783.9853    1.9045  4.3082 11.3817 -0.0085  0.1227   0.0455   0.3546    0.1496   0.0000   420.5006       61.1923       70.5001       56.8749       29.1198      -9.98156      -14.9738       7.75548       1.59161      -1.03487    0.00140455    -0.0750724       0.00000       0.00000       0.00000       0.00000       0.00000       0.00000       0.00000       0.00000       0.00000       0.00000       0.00000       0.00000       0.00000       0.00000       0.00000       0.00000       0.00000       0.00000       0.00000       0.00000       0.00000       0.00000       0.00000       0.00000       29.0944       36.2343       34.1572       29.0407       22.8640       15.5022       9.80819       5.21388       2.51180      0.941014      0.284249     0.0552902       0.00000       0.00000       0.00000       0.00000       0.00000       0.00000       0.00000       0.00000       0.00000       0.00000       0.00000       0.00000       0.00000       0.00000       0.00000       0.00000       0.00000       0.00000       0.00000       0.00000       0.00000       0.00000       0.00000       0.00000
   6  26 4060.6465    1.3660  7.6692 10.7205 -0.0072  0.1877   0.0273   0.5285    0.0901   0.0000   482.5841      -10.5172       58.6245       13.9180       30.0691      -5.19255       8.82560      -9.59445       4.42162       2.42644     -0.348749     -0.226425       0.00000       0.00000       0.00000       0.00000       0.00000       0.00000       0.00000       0.00000       0.00000       0.00000       0.00000       0.00000       0.00000       0.00000       0.00000       0.00000       0.00000       0.00000       0.00000       0.00000       0.00000       0.00000       0.00000       0.00000       43.7687       55.5212       50.3153       44.9204       34.8800       24.3705       15.1254       7.98118       3.80203       1.44869      0.430736     0.0883220       0.00000       0.00000       0.00000       0.00000       0.00000       0.00000       0.00000       0.00000       0.00000       0.00000       0.00000       0.00000       0.00000       0.00000       0.00000       0.00000       0.00000       0.00000       0.00000       0.00000       0.00000       0.00000       0.00000       0.00000
   7  12 2184.5169    0.8608  0.6167 10.5545 -0.0130  0.0349   0.0397   0.0853    0.1098   0.0000   437.5356      -9.12940       16.9338       12.9624      -4.65675      -7.15508     -0.122693      0.101056     -0.704976      0.729532     -0.131171     0.0294641   -0.00897783  -7.41079e-06       0.00000       0.00000       0.00000       0.00000       0.00000       0.00000       0.00000       0.00000       0.00000       0.00000       0.00000       0.00000       0.00000       0.00000       0.00000       0.00000       0.00000       0.00000       0.00000       0.00000       0.00000       0.00000       8.29828       8.92633       8.60627       7.31411       5.67201       4.93497       3.22079       1.57237      0.779336      0.428918      0.182296     0.0552886     0.0149504    0.00293268       0.00000       0.00000       0.00000       0.00000       0.00000       0.00000       0.00000       0.00000       0.00000       0.00000       0.00000       0.00000       0.00000       0.00000       0.00000       0.00000       0.00000       0.00000       0.00000       0.00000       0.00000       0.00000
   7  14 2458.2169    1.6652  0.7375 11.5289  0.0169  0.0437   0.0708   0.0921    0.1266   0.0000   425.7987       22.0842       5.82184       4.52819      -1.54466       2.03181      -5.32461      -1.47852      0.993267      0.238367     -0.500899      0.113104     0.0193161  -0.000462092       0.00000       0.00000       0.00000       0.00000       0.00000       0.00000       0.00000       0.00000       0.00000       0.00000       0.00000       0.00000       0.00000       0.00000       0.00000       0.00000       0.00000       0.00000       0.00000       0.00000       0.00000       0.00000       9.04845       10.8772       11.8574       8.54789       7.16977       5.65739       2.73117       2.09655       1.14628      0.385926      0.223273     0.0967944     0.0230823    0.00376791       0.00000       0.00000       0.00000       0.00000       0.00000       0.00000       0.00000       0.00000       0.00000       0.00000       0.00000       0.00000       0.00000       0.00000       0.00000       0.00000       0.00000       0.00000       0.00000       0.00000       0.00000       0.00000
   7  15 2594.2305    1.9384  0.9051 11.9925  0.0002  0.0541   0.0782   0.1116    0.1415   0.0000   438.8356       14.9759       10.5218      -3.79989       2.25305      -2.74813      -5.03814     -0.874827     -0.775729     -0.216607    -0.0219313   -0.00904060     0.0195986  -0.000454439       0.00000       0.00000       0.00000       0.00000       0.00000       0.00000       0.00000       0.00000       0.00000       0.00000       0.00000       0.00000       0.00000       0.00000       0.00000       0.00000       0.00000       0.00000       0.00000       0.00000       0.00000       0.00000       9.73281       14.0827       11.4061       10.4820       8.60930       6.05507       4.12511       2.07110       1.39167      0.445842      0.280524     0.0795552     0.0291722    0.00624618       0.00000       0.00000       0.00000       0.00000       0.00000       0.00000       0.00000       0.00000       0.00000       0.00000       0.00000       0.00000       0.00000       0.00000       0.00000       0.00000       0.00000       0.00000       0.00000       0.00000       0.00000       0.00000
   7  16 2731.1423    2.5593  0.7811 12.4581  0.0036  0.0384   0.1012   0.0885    0.1347   0.0000   436.2420      -9.13218       13.2512     -0.499613       2.33590      -4.63294     -0.308406     -0.585422      -1.00292     -0.270028     0.0481312    -0.0969898   -0.00247137   -0.00468384       0.00000       0.00000       0.00000       0.00000       0.00000       0.00000       0.00000       0.00000       0.00000       0.00000       0.00000       0.00000       0.00000       0.00000       0.00000       0.00000       0.00000       0.00000       0.00000       0.00000       0.00000       0.00000       8.95618       10.3820       9.28982       8.04163       6.61477       5.18141       3.37734       1.75189      0.946582      0.408073      0.189288     0.0611677     0.0172209    0.00345673       0.00000       0.00000       0.00000       0.00000       0.00000       0.00000       0.00000       0.00000       0.00000       0.00000       0.00000       0.00000       0.00000       0.00000       0.00000       0.00000       0.00000       0.00000       0.00000       0.00000       0.00000       0.00000
   7  17 2868.3591    2.9703  0.7701 13.1206 -0.0101  0.0379   0.1327   0.1039    0.1295   0.0000   443.7026      -8.47814      -4.11222       2.45237      0.561225       3.35873      -5.25804      -3.19224       1.57574     -0.650671     -0.215162     0.0368544    -0.0210826   -0.00265660       0.00000       0.00000       0.00000       0.00000       0.00000       0.00000       0.00000       0.00000       0.00000       0.00000       0.00000       0.00000       0.00000       0.00000       0.00000       0.00000       0.00000       0.00000       0.00000       0.00000       0.00000       0.00000       9.01249       10.3298       10.3412       8.33571       6.54881       4.45985       2.98712       1.73477      0.920331      0.439384      0.189961     0.0626854     0.0183978    0.00313081       0.00000       0.00000       0.00000       0.00000       0.00000       0.00000       0.00000       0.00000       0.00000       0.00000       0.00000       0.00000       0.00000       0.00000       0.00000       0.00000       0.00000       0.00000       0.00000       0.00000       0.00000       0.00000
   7  18 3005.7120    3.7587  0.7692 13.4126 -0.0032  0.0373   0.1545   0.0892    0.1277   0.0000   436.8562       16.5389       6.41563      -3.30264       1.99490      -4.47403      -5.12658     -0.624637       1.59106     -0.473574     -0.279197    -0.0155385   -0.00320533   -0.00483687       0.00000       0.00000       0.00000       0.00000       0.00000       0.00000       0.00000       0.00000       0.00000       0.00000       0.00000       0.00000       0.00000       0.00000       0.00000       0.00000       0.00000       0.00000       0.00000       0.00000       0.00000       0.00000       8.93011       10.1845       9.71407       8.52812       6.42069       4.53367       2.87307       1.71162      0.978055      0.404259      0.181810     0.0591497     0.0165716    0.00324531       0.00000       0.00000       0.00000       0.00000       0.00000       0.00000       0.00000       0.00000       0.00000       0.00000       0.00000       0.00000       0.00000       0.00000       0.00000       0.00000       0.00000       0.00000       0.00000       0.00000       0.00000       0.00000
   7  19 3142.7861    4.0161  0.7842 13.3409  0.0028  0.0481   0.1584   0.0814    0.1483   0.0000   446.2256       21.4350       5.93611    -0.0813930       3.10840      -11.1605      -3.10708      -1.17569      0.417247     -0.601979    -0.0403489   -0.00411312    -0.0233348  -0.000396545       0.00000       0.00000       0.00000       0.00000       0.00000       0.00000       0.00000       0.00000       0.00000       0.00000       0.00000       0.00000       0.00000       0.00000       0.00000       0.00000       0.00000       0.00000       0.00000       0.00000       0.00000       0.00000       9.26082       14.0075       10.5003       11.6204       7.28350       5.53030       3.40761       1.87073       1.19369      0.401308      0.234333     0.0696757     0.0211999    0.00614466       0.00000       0.00000       0.00000       0.00000       0.00000       0.00000       0.00000       0.00000       0.00000       0.00000       0.00000       0.00000       0.00000       0.00000       0.00000       0.00000       0.00000       0.00000       0.00000       0.00000       0.00000       0.00000
   7  20 3279.9222    3.6757  1.2435 13.0986 -0.0020  0.0486   0.1285   0.1250    0.1589   0.0000   436.3955       15.8995       2.28144       8.43728      -4.20585       2.63145      -7.12140      -3.96244       1.76516     0.0813985     -0.207923     0.0576226     0.0499758   -0.00436691       0.00000       0.00000       0.00000       0.00000       0.00000       0.00000       0.00000       0.00000       0.00000       0.00000       0.00000       0.00000       0.00000       0.00000       0.00000       0.00000       0.00000       0.00000       0.00000       0.00000       0.00000       0.00000       10.7807       12.0699       11.9555       10.5887       8.38594       5.88452       3.96278       2.44921       1.29533      0.626459      0.247766     0.0877748     0.0241017    0.00439871       0.00000       0.00000       0.00000       0.00000       0.00000       0.00000       0.00000       0.00000       0.00000       0.00000       0.00000       0.00000       0.00000       0.00000       0.00000       0.00000       0.00000       0.00000       0.00000       0.00000       0.00000       0.00000
   7  21 3417.5188    3.0961  1.6112 12.7640  0.0007  0.0572   0.1001   0.1453    0.1537   0.0000   429.1286      -14.9961      -3.97633       9.07854       6.22882       4.06217      -1.52906       3.53129       3.00507      0.551388     -0.713119     -0.175858    -0.0317553   0.000274115       0.00000       0.00000       0.00000       0.00000       0.00000       0.00000       0.00000       0.00000       0.00000       0.00000       0.00000       0.00000       0.00000       0.00000       0.00000       0.00000       0.00000       0.00000       0.00000       0.00000       0.00000       0.00000       13.2349       14.8039       14.3500       12.6617       9.85343       7.23825       4.78321       2.75389       1.45011      0.725954      0.297820      0.101034     0.0269566    0.00511683       0.00000       0.00000       0.00000       0.00000       0.00000       0.00000       0.00000       0.00000       0.00000       0.00000       0.00000       0.00000       0.00000       0.00000       0.00000       0.00000       0.00000       0.00000       0.00000       0.00000       0.00000       0.00000
   7  22 3555.2567    2.6096  2.7865 11.9109 -0.0019  0.0833   0.0645   0.2172    0.1652   0.0000   452.7421       58.3812       3.03989       3.31341       19.3066       5.08585      -11.6261      -3.84822       2.86436      0.733874     -0.411705    -0.0419644   -0.00980342    0.00663331       0.00000       0.00000       0.00000       0.00000       0.00000       0.00000       0.00000       0.00000       0.00000       0.00000       0.00000       0.00000       0.00000       0.00000       0.00000       0.00000       0.00000       0.00000       0.00000       0.00000       0.00000       0.00000       17.1197       22.5558       20.6136       18.1636       14.1304       9.95214       6.72407       3.84359       2.10501       1.00635      0.432628      0.155241     0.0451825    0.00885957       0.00000       0.00000       0.00000       0.00000       0.00000       0.00000       0.00000       0.00000       0.00000       0.00000       0.00000       0.00000       0.00000       0.00000       0.00000       0.00000       0.00000       0.00000       0.00000       0.00000       0.00000       0.00000
   7  23 3693.4567    2.2173  3.7996 11.3974 -0.0029  0.1011   0.0454   0.2555    0.1455   0.0000   439.5888       54.0868       14.9941       13.7908       22.0830      -24.0504      -16.7919       5.09507     -0.111369      -2.79482      0.247074    -0.0299289    -0.0893304   -0.00645218       0.00000       0.00000       0.00000       0.00000       0.00000       0.00000       0.00000       0.00000       0.00000       0.00000       0.00000       0.00000       0.00000       0.00000       0.00000       0.00000       0.00000       0.00000       0.00000       0.00000       0.00000       0.00000       21.9440       26.4926       25.7338       23.0029       18.0519       12.5025       8.55173       5.34943       2.86552       1.43059      0.570057      0.200263     0.0550279     0.0100335       0.00000       0.00000       0.00000       0.00000       0.00000       0.00000       0.00000       0.00000       0.00000       0.00000       0.00000       0.00000       0.00000       0.00000       0.00000       0.00000       0.00000       0.00000       0.00000       0.00000       0.00000       0.00000
   7  24 3831.9319    1.7422  4.9714 11.2616 -0.0042  0.1303   0.0366   0.3452    0.1076   0.0000   416.8339       87.8856       32.2266       14.6496       39.6305       9.47486      -12.9201      -7.01171       5.28734     -0.913961      -1.21484     -0.150712    -0.0500308    0.00651689       0.00000       0.00000       0.00000       0.00000       0.00000       0.00000       0.00000       0.00000       0.00000       0.00000       0.00000       0.00000       0.00000       0.00000       0.00000       0.00000       0.00000       0.00000       0.00000       0.00000       0.00000       0.00000       27.9854       34.1964       33.3795       29.0399       22.8582       17.3277       11.2426       6.74227       3.74275       1.72819      0.765057      0.272869     0.0726346     0.0134859       0.00000       0.00000       0.00000       0.00000       0.00000       0.00000       0.00000       0.00000       0.00000       0.00000       0.00000       0.00000       0.00000       0.00000       0.00000       0.00000       0.00000       0.00000       0.00000       0.00000       0.00000       0.00000
   7  25 3970.5997    1.5071  6.8442 10.8794 -0.0030  0.1573   0.0279   0.4302    0.0902   0.0000   389.2934      -2.66102       20.0853       53.5964       4.24057      -11.9364      -1.30596       13.3413      -1.20309     -0.606964     -0.552723      0.121317     0.0368421     0.0192368       0.00000       0.00000       0.00000       0.00000       0.00000       0.00000       0.00000       0.00000       0.00000       0.00000       0.00000       0.00000       0.00000       0.00000       0.00000       0.00000       0.00000       0.00000       0.00000       0.00000       0.00000       0.00000       33.7908       39.6078       39.6719       33.3491       29.3078       21.3514       14.1880       8.92379       4.59809       2.38007      0.912199      0.341983     0.0917966     0.0151874       0.00000       0.00000       0.00000       0.00000       0.00000       0.00000       0.00000       0.00000       0.00000       0.00000       0.00000       0.00000       0.00000       0.00000       0.00000       0.00000       0.00000       0.00000       0.00000       0.00000       0.00000       0.00000
   8  10 1946.1082    0.5193  0.3483 10.1060 -0.0100  0.0273   0.0379   0.0823    0.0797   0.0000   436.3124      -13.8179       8.73557      -8.26495      0.335707      0.423646      -2.34786      -4.55935      0.291206       1.04559     -0.172775     0.0200511     0.0256739    0.00728924    0.00307628  -0.000416362       0.00000       0.00000       0.00000       0.00000       0.00000       0.00000       0.00000       0.00000       0.00000       0.00000       0.00000       0.00000       0.00000       0.00000       0.00000       0.00000       0.00000       0.00000       0.00000       0.00000       5.20709       6.04860       5.92472       5.50273       4.16688       3.44928       2.34456       1.61165      0.848794      0.445027      0.208378     0.0964606     0.0353034     0.0120148    0.00286042   0.000559733       0.00000       0.00000       0.00000       0.00000       0.00000       0.00000       0.00000       0.00000       0.00000       0.00000       0.00000       0.00000       0.00000       0.00000       0.00000       0.00000       0.00000       0.00000       0.00000       0.00000
   8  11 2086.2101    0.6887  0.5035 10.2307  0.0097  0.0328   0.0340   0.0778    0.0851   0.0000   437.3391       3.42701       11.9184       6.34244      -5.10161       2.06729      -6.03055     0.0271860     -0.170676     -0.126783     -0.235930      0.165648  -0.000585079    0.00649421   -0.00201364  -0.000630495       0.00000       0.00000       0.00000       0.00000       0.00000       0.00000       0.00000       0.00000       0.00000       0.00000       0.00000       0.00000       0.00000       0.00000       0.00000       0.00000       0.00000       0.00000       0.00000       0.00000       7.47572       8.92116       8.67815       7.34955       5.77176       4.26474       3.05022       1.77375      0.927139      0.489402      0.251625      0.106712     0.0388736     0.0125488    0.00348786   0.000622503       0.00000       0.00000       0.00000       0.00000       0.00000       0.00000       0.00000       0.00000       0.00000       0.00000       0.00000       0.00000       0.00000       0.00000       0.00000       0.00000       0.00000       0.00000       0.00000       0.00000
   8  12 2225.1198    0.9141  0.6190 10.8244 -0.0088  0.0376   0.0445   0.0898    0.0961   0.0000   436.5929       2.26800      -4.05468      -6.16389      -3.33866      -5.51753      -4.65930      -3.61843       2.53260     -0.176999      0.173571      0.172015    -0.0339445    -0.0227451   -0.00553135   0.000624772       0.00000       0.00000       0.00000       0.00000       0.00000       0.00000       0.00000       0.00000       0.00000       0.00000       0.00000       0.00000       0.00000       0.00000       0.00000       0.00000       0.00000       0.00000       0.00000       0.00000       6.59329       8.11797       7.90061       7.82774       5.75435       4.34893       2.99566       1.98045       1.43416      0.634893      0.369825      0.128602     0.0586654     0.0171547    0.00436230   0.000924106       0.00000       0.00000       0.00000       0.00000       0.00000       0.00000       0.00000       0.00000       0.00000       0.00000       0.00000       0.00000       0.00000       0.00000       0.00000       0.00000       0.00000       0.00000       0.00000       0.00000
   8  13 2362.8964    1.2987  0.7350 11.0404 -0.0099  0.0466   0.0606   0.0997    0.1248   0.0000   452.6431       9.31629       7.19625      0.343636       5.99195      -8.24520       3.93765      0.118245       1.40715      0.139372     -0.685945      0.108895    -0.0762441     0.0176916   -0.00886249   0.000358135       0.00000       0.00000       0.00000       0.00000       0.00000       0.00000       0.00000       0.00000       0.00000       0.00000       0.00000       0.00000       0.00000       0.00000       0.00000       0.00000       0.00000       0.00000       0.00000       0.00000       9.48055       7.72898       8.67673       10.1334       7.65785       4.86100       4.07612       2.79441       1.57048      0.914590      0.504606      0.194375     0.0706640     0.0159648    0.00419021   0.000782858       0.00000       0.00000       0.00000       0.00000       0.00000       0.00000       0.00000       0.00000       0.00000       0.00000       0.00000       0.00000       0.00000       0.00000       0.00000       0.00000       0.00000       0.00000       0.00000       0.00000
   8  14 2499.5302    1.6429  0.8564 11.4904  0.0110  0.0462   0.0623   0.0913    0.1315   0.0000   442.2240       5.11662       18.3042      -1.31551      -10.5641       2.80558      -6.11579       3.40668       2.21836     -0.773158    -0.0636416     -0.129256     0.0578051    -0.0228810  -3.09282e-05   0.000422202       0.00000       0.00000       0.00000       0.00000       0.00000       0.00000       0.00000       0.00000       0.00000       0.00000       0.00000       0.00000       0.00000       0.00000       0.00000       0.00000       0.00000       0.00000       0.00000       0.00000       11.3242       14.3551       14.3856       11.7588       9.37603       5.69659       4.30311       2.41528       1.43071      0.843430      0.321976      0.189783     0.0631986     0.0211454    0.00633646   0.000917764       0.00000       0.00000       0.00000       0.00000       0.00000       0.00000       0.00000       0.00000       0.00000       0.00000       0.00000       0.00000       0.00000       0.00000       0.00000       0.00000       0.00000       0.00000       0.00000       0.00000
   8  15 2636.1444    2.0705  0.8164 11.7182 -0.0101  0.0468   0.0789   0.0881    0.1557   0.0000   443.9318       11.3306       22.3601      -6.06116      -9.03483       3.55267      -3.77736      0.954706     -0.735089      -1.73057   -0.00286145      0.286425    -0.0174362     0.0140518    0.00496476  -0.000725994       0.00000       0.00000       0.00000       0.00000       0.00000       0.00000       0.00000       0.00000       0.00000       0.00000       0.00000       0.00000       0.00000       0.00000       0.00000       0.00000       0.00000       0.00000       0.00000       0.00000       7.39721       10.8529       10.0258       8.29510       8.48253       4.62063       4.59419       2.30790       1.46555      0.946901      0.280912      0.217385     0.0605956     0.0200088    0.00816684    0.00122028       0.00000       0.00000       0.00000       0.00000       0.00000       0.00000       0.00000       0.00000       0.00000       0.00000       0.00000       0.00000       0.00000       0.00000       0.00000       0.00000       0.00000       0.00000       0.00000       0.00000
   8  16 2773.7213    2.6720  0.8765 12.3704  0.0004  0.0398   0.0927   0.0917    0.1480   0.0000   435.4696       21.2595      -2.45200      -4.66507       2.34986      -3.35438      -2.77212     -0.783632     -0.513976      0.139539     -0.348646     -0.203049     0.0318099     0.0391045   -0.00537455   2.59497e-05       0.00000       0.00000       0.00000       0.00000       0.00000       0.00000       0.00000       0.00000       0.00000       0.00000       0.00000       0.00000       0.00000       0.00000       0.00000       0.00000       0.00000       0.00000       0.00000       0.00000       6.97538       8.87940       8.47270       7.68292       6.52880       4.79572       3.61783       2.15165       1.35688      0.637433      0.378355      0.143508     0.0628031     0.0181886    0.00557765    0.00100874       0.00000       0.00000       0.00000       0.00000       0.00000       0.00000       0.00000       0.00000       0.00000       0.00000       0.00000       0.00000       0.00000       0.00000       0.00000       0.00000       0.00000       0.00000       0.00000       0.00000
   8  17 2911.5682    3.1283  0.8023 13.1368 -0.0037  0.0408   0.1172   0.0913    0.1166   0.0000   445.9105       20.4259       10.1650       6.59675       12.0991      -2.24958      -2.64184      0.681810      -1.02147    -0.0874452      0.282442      0.226027   -0.00979816    -0.0349398    0.00913899   6.22533e-05       0.00000       0.00000       0.00000       0.00000       0.00000       0.00000       0.00000       0.00000       0.00000       0.00000       0.00000       0.00000       0.00000       0.00000       0.00000       0.00000       0.00000       0.00000       0.00000       0.00000       6.73526       9.02925       8.47523       7.89053       6.52097       4.84707       3.35161       2.33984       1.40086      0.764589      0.411537      0.169316     0.0635383     0.0217044    0.00557852    0.00107723       0.00000       0.00000       0.00000       0.00000       0.00000       0.00000       0.00000       0.00000       0.00000       0.00000       0.00000       0.00000       0.00000       0.00000       0.00000       0.00000       0.00000       0.00000       0.00000       0.00000
   8  18 3049.2382    3.7762  0.6693 13.7708 -0.0100  0.0428   0.1625   0.0874    0.1025   0.0000   431.4044       1.68738       1.10502       11.6518     -0.724662       4.11212       2.66609     -0.641421      -1.62026     -0.370847      0.431481     0.0945732     -0.146450   -0.00236896    0.00526518  -0.000430893       0.00000       0.00000       0.00000       0.00000       0.00000       0.00000       0.00000       0.00000       0.00000       0.00000       0.00000       0.00000       0.00000       0.00000       0.00000       0.00000       0.00000       0.00000       0.00000       0.00000       8.60421       11.3229       10.2506       9.94270       6.99441       5.57691       3.95174       2.44606       1.36962      0.683520      0.371856      0.148330     0.0651757     0.0185660    0.00496255    0.00115523       0.00000       0.00000       0.00000       0.00000       0.00000       0.00000       0.00000       0.00000       0.00000       0.00000       0.00000       0.00000       0.00000       0.00000       0.00000       0.00000       0.00000       0.00000       0.00000       0.00000
   8  19 3186.7610    3.7769  1.0098 13.5681 -0.0050  0.0421   0.1345   0.1125    0.1329   0.0000   437.9455      0.347960       17.5237      -3.26527       7.77983       3.34744      -2.30126      -4.38045      0.337905     0.0953209      0.249883     -0.227419    0.00329034    -0.0245406   -0.00151129  -0.000731940       0.00000       0.00000       0.00000       0.00000       0.00000       0.00000       0.00000       0.00000       0.00000       0.00000       0.00000       0.00000       0.00000       0.00000       0.00000       0.00000       0.00000       0.00000       0.00000       0.00000       8.78185       10.4877       10.6365       8.81359       7.31676       5.61014       3.73655       2.46055       1.40548      0.732026      0.360133      0.154331     0.0620503     0.0214509    0.00521567   0.000865100       0.00000       0.00000       0.00000       0.00000       0.00000       0.00000       0.00000       0.00000       0.00000       0.00000       0.00000       0.00000       0.00000       0.00000       0.00000       0.00000       0.00000       0.00000       0.00000       0.00000
   8  20 3324.5330    3.4479  1.2724 13.3167 -0.0012  0.0545   0.1110   0.1269    0.1300   0.0000   423.7647       4.33828       13.5391       7.91026       12.5058      -3.76731    -0.0238199      0.344515       1.93323     0.0476233     -0.167219    -0.0410551     -0.116772    -0.0227438    0.00200253  -0.000240867       0.00000       0.00000       0.00000       0.00000       0.00000       0.00000       0.00000       0.00000       0.00000       0.00000       0.00000       0.00000       0.00000       0.00000       0.00000       0.00000       0.00000       0.00000       0.00000       0.00000       10.9526       14.2815       12.8661       12.0987       8.98039       6.97091       5.10299       2.94148       1.79127      0.921707      0.483277      0.211015     0.0849494     0.0237369    0.00664509    0.00138256       0.00000       0.00000       0.00000       0.00000       0.00000       0.00000       0.00000       0.00000       0.00000       0.00000       0.00000       0.00000       0.00000       0.00000       0.00000       0.00000       0.00000       0.00000       0.00000       0.00000
   8  21 3462.6400    2.8374  2.1043 12.4091 -0.0147  0.0667   0.0735   0.1595    0.1084   0.0000   438.8479       8.88945       15.6578       23.7843       4.53209      -22.4214      0.801976     -0.559535       3.93902     -0.449102       1.99940      0.581203    -0.0288907    -0.0224945   -0.00180519  -0.000531495       0.00000       0.00000       0.00000       0.00000       0.00000       0.00000       0.00000       0.00000       0.00000       0.00000       0.00000       0.00000       0.00000       0.00000       0.00000       0.00000       0.00000       0.00000       0.00000       0.00000       11.8727       15.7688       14.3842       13.6791       10.9474       8.46984       5.98629       3.79892       2.36201       1.19476      0.673422      0.259175      0.110148     0.0338383    0.00925428    0.00181190       0.00000       0.00000       0.00000       0.00000       0.00000       0.00000       0.00000       0.00000       0.00000       0.00000       0.00000       0.00000       0.00000       0.00000       0.00000       0.00000       0.00000       0.00000       0.00000       0.00000
   8  22 3600.8254    2.2788  3.0955 12.0726 -0.0059  0.0900   0.0506   0.2128    0.0929   0.0000   452.1351       33.3507       3.98337      -8.73114       7.50393      -3.83289       6.60783       3.26683     -0.626664      -4.58903     -0.606352      0.716320      0.221538     -0.122663    -0.0192251    0.00123711       0.00000       0.00000       0.00000       0.00000       0.00000       0.00000       0.00000       0.00000       0.00000       0.00000       0.00000       0.00000       0.00000       0.00000       0.00000       0.00000       0.00000       0.00000       0.00000       0.00000       15.4318       19.9998       18.9348       18.3919       14.4460       11.3234       8.35758       5.36702       3.25032       1.70515      0.973788      0.382797      0.155191     0.0473019     0.0127637    0.00240545       0.00000       0.00000       0.00000       0.00000       0.00000       0.00000       0.00000       0.00000       0.00000       0.00000       0.00000       0.00000       0.00000       0.00000       0.00000       0.00000       0.00000       0.00000       0.00000       0.00000
   8  23 3739.2527    1.8272  3.9144 11.8048 -0.0034  0.1114   0.0404   0.2786    0.0860   0.0000   457.1372       73.7853       22.2665       6.84771      -25.1789       8.16771      -3.96646      -15.5205      -2.35394     0.0671797       1.96463      0.385221     -0.502555     -0.120326     0.0435265    0.00274229       0.00000       0.00000       0.00000       0.00000       0.00000       0.00000       0.00000       0.00000       0.00000       0.00000       0.00000       0.00000       0.00000       0.00000       0.00000       0.00000       0.00000       0.00000       0.00000       0.00000       21.1518       25.3484       25.4451       22.6461       18.6897       15.3196       10.8942       6.88765       4.13889       2.17714       1.12041      0.485283      0.199523     0.0624679     0.0155650    0.00263480       0.00000       0.00000       0.00000       0.00000       0.00000       0.00000       0.00000       0.00000       0.00000       0.00000       0.00000       0.00000       0.00000       0.00000       0.00000       0.00000       0.00000       0.00000       0.00000       0.00000
   8  24 3878.2845    1.6474  5.4884 11.2764 -0.0049  0.1293   0.0303   0.3439    0.0786   0.0000   415.7945       88.3821      -5.72438      -31.0333       2.93057       13.7897       11.9309      -14.7387      -2.12158       5.53994      -1.81139      0.151588      0.231325    -0.0762426     0.0104496    0.00243188       0.00000       0.00000       0.00000       0.00000       0.00000       0.00000       0.00000       0.00000       0.00000       0.00000       0.00000       0.00000       0.00000       0.00000       0.00000       0.00000       0.00000       0.00000       0.00000       0.00000       23.4951       30.4900       29.4353       28.0669       21.5086       17.6398       11.9722       7.91494       4.90617       2.61601       1.33973      0.578033      0.236579     0.0748710     0.0181972    0.00346206       0.00000       0.00000       0.00000       0.00000       0.00000       0.00000       0.00000       0.00000       0.00000       0.00000       0.00000       0.00000       0.00000       0.00000       0.00000       0.00000       0.00000       0.00000       0.00000       0.00000
   8  25 4017.8904    1.3514  6.6468 10.9922 -0.0018  0.1538   0.0250   0.4218    0.0715   0.0000   500.2169      -62.1270       5.36472       19.6244      -33.7929       19.8396      -16.4572      -2.90759       8.91832      -6.29349       1.77724      0.223251     -0.168915     0.0356419     0.0310810   0.000477864       0.00000       0.00000       0.00000       0.00000       0.00000       0.00000       0.00000       0.00000       0.00000       0.00000       0.00000       0.00000       0.00000       0.00000       0.00000       0.00000       0.00000       0.00000       0.00000       0.00000       27.1635       35.0921       33.9632       32.1212       26.6100       20.0716       15.0520       9.54454       5.92616       3.27811       1.61686      0.717168      0.278748     0.0867868     0.0235620    0.00409024       0.00000       0.00000       0.00000       0.00000       0.00000       0.00000       0.00000       0.00000       0.00000       0.00000       0.00000       0.00000       0.00000       0.00000       0.00000       0.00000       0.00000       0.00000       0.00000       0.00000
   8  28 4435.4695    0.7630 12.6779 10.3845 -0.0130  0.3048   0.0167   0.8532    0.0512   0.0000   320.5781       78.4516       42.5738      -14.6303      -2.39761      -43.9112      -48.6972       18.2269       16.8205      -5.23826      -1.85064      -2.25025    -0.0646619     -0.187930     0.0124901     0.0152782       0.00000       0.00000       0.00000       0.00000       0.00000       0.00000       0.00000       0.00000       0.00000       0.00000       0.00000       0.00000       0.00000       0.00000       0.00000       0.00000       0.00000       0.00000       0.00000       0.00000       53.8279       67.9680       68.5241       62.7072       53.1983       41.9977       30.9995       20.5870       13.0377       7.48131       3.55809       1.68283      0.622827      0.193225     0.0469362    0.00787034       0.00000       0.00000       0.00000       0.00000       0.00000       0.00000       0.00000       0.00000       0.00000       0.00000       0.00000       0.00000       0.00000       0.00000       0.00000       0.00000       0.00000       0.00000       0.00000       0.00000
   9  12 2264.6121    1.0282  0.6407 10.8212 -0.0136  0.0319   0.0448   0.0740    0.1007   0.0000   436.8307      -11.6474       12.5634      0.421167      -1.38198       2.83604       1.92612     -0.270250      0.898695     -0.883849      0.521400     0.0558108    -0.0595046    -0.0380546     0.0110376   -0.00835222   -0.00167484   0.000238490       0.00000       0.00000       0.00000       0.00000       0.00000       0.00000       0.00000       0.00000       0.00000       0.00000       0.00000       0.00000       0.00000       0.00000       0.00000       0.00000       0.00000       0.00000       5.69624       6.82375       6.96062       6.20785       5.11058       3.97090       3.11196       2.05507       1.20068      0.732804      0.377066      0.191249     0.0925925     0.0389000     0.0122773    0.00399836   0.000987101   0.000161391       0.00000       0.00000       0.00000       0.00000       0.00000       0.00000       0.00000       0.00000       0.00000       0.00000       0.00000       0.00000       0.00000       0.00000       0.00000       0.00000       0.00000       0.00000
   9  13 2402.3058    1.3566  0.6315 11.3706 -0.0028  0.0319   0.0540   0.0698    0.0978   0.0000   444.2595     -0.172124       17.1166       4.21298      -6.73996      -1.51042       1.76805       3.28859      0.816734     0.0638081     -0.259735      0.201157     0.0853999   -0.00448704    0.00313542  -0.000338968   0.000972894  -0.000189490       0.00000       0.00000       0.00000       0.00000       0.00000       0.00000       0.00000       0.00000       0.00000       0.00000       0.00000       0.00000       0.00000       0.00000       0.00000       0.00000       0.00000       0.00000       5.25044       7.33481       6.59529       6.46493       5.06616       4.21048       3.01166       2.22854       1.28328      0.760394      0.442748      0.212843      0.108258     0.0393235     0.0146007    0.00466773    0.00107287   0.000215197       0.00000       0.00000       0.00000       0.00000       0.00000       0.00000       0.00000       0.00000       0.00000       0.00000       0.00000       0.00000       0.00000       0.00000       0.00000       0.00000       0.00000       0.00000
   9  14 2539.5900    1.8772  0.6366 11.9518 -0.0089  0.0326   0.0792   0.0721    0.1098   0.0000   442.5143      -9.70785      -6.79907       3.65541       7.24894       3.64166      -7.78062      -2.15302      -2.60720     0.0414263     -0.487789     -0.281440      0.154465    -0.0230068    -0.0250229    0.00453943   -0.00169767  -0.000334793       0.00000       0.00000       0.00000       0.00000       0.00000       0.00000       0.00000       0.00000       0.00000       0.00000       0.00000       0.00000       0.00000       0.00000       0.00000       0.00000       0.00000       0.00000       5.45367       6.39368       5.96944       5.98727       5.68569       3.89143       3.12288       1.88766       1.45647      0.868080      0.458320      0.222830     0.0903680     0.0385132     0.0128856    0.00372115    0.00116267   0.000185228       0.00000       0.00000       0.00000       0.00000       0.00000       0.00000       0.00000       0.00000       0.00000       0.00000       0.00000       0.00000       0.00000       0.00000       0.00000       0.00000       0.00000       0.00000
   9  15 2677.0763    2.4126  0.6909 12.1474 -0.0110  0.0317   0.0994   0.0740    0.1178   0.0000   442.1207       4.29589       20.8369      -3.88182      -7.70605       3.97700       5.08132      -3.40584     -0.765604      0.601169      0.830312      0.339021    -0.0261150     0.0151991   -0.00440518   -0.00424169   6.29124e-05   0.000358785       0.00000       0.00000       0.00000       0.00000       0.00000       0.00000       0.00000       0.00000       0.00000       0.00000       0.00000       0.00000       0.00000       0.00000       0.00000       0.00000       0.00000       0.00000       4.85434       6.79328       5.63089       6.15691       4.82523       3.90847       2.87788       2.14951       1.17789      0.826000      0.384538      0.231992     0.0852136     0.0432725     0.0114483    0.00445421    0.00100015   0.000222627       0.00000       0.00000       0.00000       0.00000       0.00000       0.00000       0.00000       0.00000       0.00000       0.00000       0.00000       0.00000       0.00000       0.00000       0.00000       0.00000       0.00000       0.00000
   9  16 2815.1789    2.9235  0.7141 12.6022 -0.0027  0.0325   0.1052   0.0721    0.1186   0.0000   448.0284       6.32049      0.145506       4.33838      -3.88683      -4.01111       1.90582      0.104039     -0.906956      0.841963     -0.343815     -0.227006    -0.0794272    -0.0790347     0.0193250   -0.00441823    0.00113747   4.61939e-05       0.00000       0.00000       0.00000       0.00000       0.00000       0.00000       0.00000       0.00000       0.00000       0.00000       0.00000       0.00000       0.00000       0.00000       0.00000       0.00000       0.00000       0.00000       5.65853       6.98029       6.26596       6.70679       5.45834       4.14091       2.87282       1.96839       1.39470      0.850669      0.468546      0.219276      0.101322     0.0380763     0.0138955    0.00392570   0.000998549   0.000201124       0.00000       0.00000       0.00000       0.00000       0.00000       0.00000       0.00000       0.00000       0.00000       0.00000       0.00000       0.00000       0.00000       0.00000       0.00000       0.00000       0.00000       0.00000
   9  17 2953.5658    3.4582  0.8480 12.8429 -0.0045  0.0341   0.1222   0.0829    0.1325   0.0000   448.4401       9.08541      -13.3598      -1.67027      -4.80780      -2.02384       1.88074     0.0963434       1.03571     -0.622502     -0.340010    -0.0860583      0.118063     0.0239001    -0.0142157    0.00192527   0.000911910  -4.19944e-05       0.00000       0.00000       0.00000       0.00000       0.00000       0.00000       0.00000       0.00000       0.00000       0.00000       0.00000       0.00000       0.00000       0.00000       0.00000       0.00000       0.00000       0.00000       6.16685       7.03718       6.84099       6.28653       5.35665       4.48784       3.40691       2.25248       1.43432      0.834318      0.420134      0.228506     0.0916661     0.0425703     0.0139252    0.00414179   0.000995752   0.000173980       0.00000       0.00000       0.00000       0.00000       0.00000       0.00000       0.00000       0.00000       0.00000       0.00000       0.00000       0.00000       0.00000       0.00000       0.00000       0.00000       0.00000       0.00000
   9  18 3091.4676    3.8384  0.7892 13.2774 -0.0008  0.0351   0.1340   0.0755    0.1239   0.0000   445.6157       18.7198      -8.65880      -7.56769       1.08124       1.17324      -3.40359      -2.10390      0.528707    -0.0635818      0.497280     -0.305379     -0.260075     0.0644653     0.0179673    -0.0107707   0.000739468   1.33656e-05       0.00000       0.00000       0.00000       0.00000       0.00000       0.00000       0.00000       0.00000       0.00000       0.00000       0.00000       0.00000       0.00000       0.00000       0.00000       0.00000       0.00000       0.00000       5.32610       7.53395       6.71137       6.82799       5.28326       4.39099       3.16201       2.27439       1.40359      0.825225      0.490869      0.227856      0.122742     0.0430571     0.0164580    0.00492296    0.00116170   0.000242242       0.00000       0.00000       0.00000       0.00000       0.00000       0.00000       0.00000       0.00000       0.00000       0.00000       0.00000       0.00000       0.00000       0.00000       0.00000       0.00000       0.00000       0.00000
   9  19 3229.5556    3.4916  1.3249 13.4372 -0.0053  0.0677   0.1089   0.1333    0.1082   0.0000   445.3381       2.43690       2.69857       2.03961       2.39345      -2.52329      -3.97517      -3.57729     -0.704106       2.84979      0.207109    -0.0765785    -0.0270093    -0.0163148    0.00222636    0.00924734    0.00129516   2.06341e-05       0.00000       0.00000       0.00000       0.00000       0.00000       0.00000       0.00000       0.00000       0.00000       0.00000       0.00000       0.00000       0.00000       0.00000       0.00000       0.00000       0.00000       0.00000       7.77674       15.6672       9.64032       14.4475       8.02335       9.57477       4.54168       4.93602       2.03212       2.08420      0.623009      0.580902      0.135403      0.111904     0.0212339     0.0119881    0.00171762   0.000631533       0.00000       0.00000       0.00000       0.00000       0.00000       0.00000       0.00000       0.00000       0.00000       0.00000       0.00000       0.00000       0.00000       0.00000       0.00000       0.00000       0.00000       0.00000
   9  20 3367.8585    3.1359  1.5574 13.2334 -0.0006  0.0564   0.0881   0.1319    0.0971   0.0000   430.3166       14.2812      -3.86930       8.91997      0.855974       1.02847     -0.603826      -2.49880       1.23476      -1.94159     -0.807595     -0.530092     -0.135073     0.0115987     0.0262321    0.00260388   0.000354015   0.000277587       0.00000       0.00000       0.00000       0.00000       0.00000       0.00000       0.00000       0.00000       0.00000       0.00000       0.00000       0.00000       0.00000       0.00000       0.00000       0.00000       0.00000       0.00000       8.90893       11.1603       10.9805       10.5074       9.06659       6.76139       5.49180       3.58623       2.37552       1.39954      0.756484      0.415071      0.172994     0.0762970     0.0255532    0.00748860    0.00202405   0.000334234       0.00000       0.00000       0.00000       0.00000       0.00000       0.00000       0.00000       0.00000       0.00000       0.00000       0.00000       0.00000       0.00000       0.00000       0.00000       0.00000       0.00000       0.00000
   9  21 3506.4394    2.4856  1.9799 13.0521 -0.0172  0.0718   0.0681   0.1750    0.0757   0.0000   463.6603       6.82976       9.52395       14.7581      -15.2667      -22.9722       3.78087     -0.707884      -5.60653       5.48797     0.0470207      -1.20679     0.0245754      0.181044     0.0312343   -0.00385285    0.00164154   5.90025e-05       0.00000       0.00000       0.00000       0.00000       0.00000       0.00000       0.00000       0.00000       0.00000       0.00000       0.00000       0.00000       0.00000       0.00000       0.00000       0.00000       0.00000       0.00000       11.2250       14.4431       15.0391       12.8239       11.9278       8.77276       6.99112       4.65434       2.93097       1.96182      0.987133      0.513007      0.238928      0.102303     0.0337121     0.0111241    0.00279225   0.000410389       0.00000       0.00000       0.00000       0.00000       0.00000       0.00000       0.00000       0.00000       0.00000       0.00000       0.00000       0.00000       0.00000       0.00000       0.00000       0.00000       0.00000       0.00000
   9  22 3645.2590    2.0909  2.9823 12.3966 -0.0067  0.0870   0.0487   0.2189    0.0666   0.0000   434.0082       20.9675      -25.4382       2.17956     0.0641946       2.72314       10.9032      -11.0128      -1.02660    -0.0504262     -0.549300     -0.942661     -0.361245      0.108708    0.00516334    -0.0227708   0.000231504   0.000214473       0.00000       0.00000       0.00000       0.00000       0.00000       0.00000       0.00000       0.00000       0.00000       0.00000       0.00000       0.00000       0.00000       0.00000       0.00000       0.00000       0.00000       0.00000       14.9390       17.5927       16.8059       16.6121       14.8351       11.2330       8.48480       5.68907       4.08423       2.39725       1.34622      0.656739      0.291754      0.114473     0.0422298     0.0117097    0.00305482   0.000495783       0.00000       0.00000       0.00000       0.00000       0.00000       0.00000       0.00000       0.00000       0.00000       0.00000       0.00000       0.00000       0.00000       0.00000       0.00000       0.00000       0.00000       0.00000
   9  23 3784.3690    1.8347  4.6322 11.6360 -0.0039  0.1032   0.0339   0.2824    0.0679   0.0000   427.8841       21.1520       67.9494       16.1152      -34.8828      -21.8493       15.5298      -5.32761       4.45418       1.85952     -0.865597     -0.798329   -0.00356395    -0.0760119     0.0710815     0.0286671    0.00227307  -0.000179539       0.00000       0.00000       0.00000       0.00000       0.00000       0.00000       0.00000       0.00000       0.00000       0.00000       0.00000       0.00000       0.00000       0.00000       0.00000       0.00000       0.00000       0.00000       17.2253       20.5419       21.5999       19.1803       17.4715       13.6292       10.2866       7.30587       4.69149       2.76487       1.59487      0.783043      0.368578      0.143802     0.0528840     0.0161211    0.00383578   0.000570290       0.00000       0.00000       0.00000       0.00000       0.00000       0.00000       0.00000       0.00000       0.00000       0.00000       0.00000       0.00000       0.00000       0.00000       0.00000       0.00000       0.00000       0.00000
   9  24 3923.3758    1.4769  5.5594 11.3613 -0.0061  0.1231   0.0266   0.3389    0.0609   0.0000   448.2006      -16.1145      -21.6526      -18.7149      -4.75243      -2.82029       26.1779       16.2973       7.12315      -2.97660      -3.50409       1.82485      0.153885    -0.0740383    -0.0182091    -0.0140860   -0.00357000    0.00128514       0.00000       0.00000       0.00000       0.00000       0.00000       0.00000       0.00000       0.00000       0.00000       0.00000       0.00000       0.00000       0.00000       0.00000       0.00000       0.00000       0.00000       0.00000       20.8557       24.9901       25.2494       23.7810       20.7884       16.9766       12.4560       8.92840       5.87496       3.59030       1.95000       1.05600      0.440062      0.192572     0.0656068     0.0197267    0.00438370   0.000711112       0.00000       0.00000       0.00000       0.00000       0.00000       0.00000       0.00000       0.00000       0.00000       0.00000       0.00000       0.00000       0.00000       0.00000       0.00000       0.00000       0.00000       0.00000
   9  26 4202.7679    1.0320  8.7351 10.7256 -0.0076  0.1892   0.0182   0.5118    0.0518   0.0000   470.2208       32.0785      -4.69153      -34.4346      -4.14872       1.18632       34.3165      -10.8470      -20.6307      -5.62900       8.29666    -0.0821440      -1.17813    -0.0858329     0.0153367    -0.0133638    0.00676474   -0.00225517       0.00000       0.00000       0.00000       0.00000       0.00000       0.00000       0.00000       0.00000       0.00000       0.00000       0.00000       0.00000       0.00000       0.00000       0.00000       0.00000       0.00000       0.00000       30.6849       38.0079       38.5891       36.2859       31.6088       25.8695       18.8932       13.6746       8.85457       5.57236       3.03842       1.54542      0.696765      0.291509      0.102131     0.0311473    0.00698670    0.00114963       0.00000       0.00000       0.00000       0.00000       0.00000       0.00000       0.00000       0.00000       0.00000       0.00000       0.00000       0.00000       0.00000       0.00000       0.00000       0.00000       0.00000       0.00000
  10  10 2021.4731    0.6464  0.4101 10.1745 -0.0093  0.0335   0.0356   0.0593    0.0813   0.0000   441.2126       1.57377       11.0379       3.95235      0.909374      0.769035     -0.339894      -3.54278     -0.438881       1.70788     -0.205679     -0.499606    -0.0143986    -0.0185606     0.0462436     0.0174103    0.00443631   0.000497339  -0.000302265   5.78388e-05       0.00000       0.00000       0.00000       0.00000       0.00000       0.00000       0.00000       0.00000       0.00000       0.00000       0.00000       0.00000       0.00000       0.00000       0.00000       0.00000       4.01517       5.93171       4.98682       5.42902       4.23356       4.29825       2.97945       2.09903       1.51853      0.883098      0.579633      0.237806      0.165932     0.0519870     0.0367973    0.00927422    0.00430554    0.00103112   0.000265066   5.53866e-05       0.00000       0.00000       0.00000       0.00000       0.00000       0.00000       0.00000       0.00000       0.00000       0.00000       0.00000       0.00000       0.00000       0.00000       0.00000       0.00000
  10  11 2162.9308    0.7632  0.7281 10.3189 -0.0312  0.0386   0.0313   0.0823    0.1601   0.0000   437.5849       1.29184       19.4776     -0.396079      -7.00800      -3.67026     0.0540566       7.31980     -0.220257     -0.668964     -0.295498     0.0283426     -0.278015      0.130360     0.0587029    -0.0341588    -0.0133401   0.000868607   0.000240600   1.92894e-06       0.00000       0.00000       0.00000       0.00000       0.00000       0.00000       0.00000       0.00000       0.00000       0.00000       0.00000       0.00000       0.00000       0.00000       0.00000       0.00000       5.44562       6.58668       6.86113       6.30173       5.69145       4.41167       3.97801       2.54992       1.75089       1.17265      0.691299      0.352721      0.178054     0.0902470     0.0405097     0.0161795    0.00476084    0.00132888   0.000355113   5.06953e-05       0.00000       0.00000       0.00000       0.00000       0.00000       0.00000       0.00000       0.00000       0.00000       0.00000       0.00000       0.00000       0.00000       0.00000       0.00000       0.00000
  10  13 2440.8456    1.4374  0.7979 11.5765 -0.0027  0.0454   0.0532   0.0832    0.1128   0.0000   443.6390       3.23199       20.6776       4.93607       2.26210   -0.00820705       1.82586       2.25064     -0.180440     -0.710484       1.43655    -0.0810540     -0.327842      0.103414     0.0113526    0.00330488   -0.00135175  -0.000938814   0.000840908  -0.000105660       0.00000       0.00000       0.00000       0.00000       0.00000       0.00000       0.00000       0.00000       0.00000       0.00000       0.00000       0.00000       0.00000       0.00000       0.00000       0.00000       5.48847       8.73460       7.35407       8.37962       6.01411       5.55785       4.58982       2.57641       2.28087       1.12608      0.894364      0.330257      0.251595     0.0745885     0.0533843     0.0149099    0.00744101    0.00134833   0.000436287   8.49359e-05       0.00000       0.00000       0.00000       0.00000       0.00000       0.00000       0.00000       0.00000       0.00000       0.00000       0.00000       0.00000       0.00000       0.00000       0.00000       0.00000
  10  14 2578.6614    2.0144  0.8331 11.7962 -0.0030  0.0449   0.0689   0.0795    0.1208   0.0000   438.2104      -4.27944       6.22255       3.32776       10.8059       1.04760      -7.55628      -1.39002       3.23984      -1.25961     -0.601153      0.456077      0.237614     0.0192710    -0.0352610    -0.0304519    0.00315937    0.00111181   0.000348373   0.000148449       0.00000       0.00000       0.00000       0.00000       0.00000       0.00000       0.00000       0.00000       0.00000       0.00000       0.00000       0.00000       0.00000       0.00000       0.00000       0.00000       5.94828       8.48358       7.22017       7.69559       7.40022       4.78540       4.73819       2.18676       2.28772       1.31045      0.859345      0.484665      0.180963      0.126897     0.0341387     0.0193619    0.00563373    0.00118970   0.000496072   7.28994e-05       0.00000       0.00000       0.00000       0.00000       0.00000       0.00000       0.00000       0.00000       0.00000       0.00000       0.00000       0.00000       0.00000       0.00000       0.00000       0.00000
  10  15 2717.0277    2.4840  0.7631 12.4027 -0.0110  0.0313   0.0870   0.0734    0.1083   0.0000   439.1358       2.33878       7.65447      -4.59806      -3.02618      0.805690      0.310298      -2.95994      -1.62451    0.00493395      0.977604      0.158510    -0.0101041    -0.0293001    -0.0112874     0.0100148   -0.00636932  -0.000738024   0.000140239   8.89639e-05       0.00000       0.00000       0.00000       0.00000       0.00000       0.00000       0.00000       0.00000       0.00000       0.00000       0.00000       0.00000       0.00000       0.00000       0.00000       0.00000       4.92659       6.13239       6.16738       5.45500       4.92832       4.11307       3.11287       2.33106       1.50410      0.911996      0.597762      0.279245      0.151085     0.0723947     0.0318156     0.0107079    0.00422712    0.00117477   0.000259166   4.17350e-05       0.00000       0.00000       0.00000       0.00000       0.00000       0.00000       0.00000       0.00000       0.00000       0.00000       0.00000       0.00000       0.00000       0.00000       0.00000       0.00000
  10  16 2855.7721    3.2313  0.6719 13.0010 -0.0018  0.0380   0.1364   0.0722    0.1039   0.0000   434.9576      0.863456       13.6199      0.605090       8.56657      0.692281      -9.68646     -0.259243      -2.73081      0.588999      0.725547  -0.000671207     -0.271732   -0.00850531     0.0457303    0.00247657   -0.00239436  -0.000770937   0.000610464   5.84470e-06       0.00000       0.00000       0.00000       0.00000       0.00000       0.00000       0.00000       0.00000       0.00000       0.00000       0.00000       0.00000       0.00000       0.00000       0.00000       0.00000       6.82353       9.03356       7.72702       7.19745       6.08164       5.67481       4.78712       3.29678       1.93247       1.28469      0.563892      0.347106      0.145387     0.0817495     0.0320439     0.0140155    0.00334494    0.00138865   0.000271165   5.33284e-05       0.00000       0.00000       0.00000       0.00000       0.00000       0.00000       0.00000       0.00000       0.00000       0.00000       0.00000       0.00000       0.00000       0.00000       0.00000       0.00000
  10  17 2994.4541    3.7235  0.8104 12.8684  0.0022  0.0319   0.1239   0.0772    0.1262   0.0000   439.1531       14.1704      -2.13122      -8.44465       9.56475     -0.766431      -1.72428      -4.62121      -2.44228     -0.274929       1.15644     -0.126770     -0.244206     0.0552793    -0.0382847    0.00863528    0.00146367   -0.00115062   0.000321933   3.31933e-05       0.00000       0.00000       0.00000       0.00000       0.00000       0.00000       0.00000       0.00000       0.00000       0.00000       0.00000       0.00000       0.00000       0.00000       0.00000       0.00000       4.56855       6.36754       6.08038       5.88471       4.92095       4.02123       3.02687       2.21708       1.48013      0.944984      0.559783      0.301598      0.163503     0.0711402     0.0335615     0.0119704    0.00420275    0.00120894   0.000285771   5.07342e-05       0.00000       0.00000       0.00000       0.00000       0.00000       0.00000       0.00000       0.00000       0.00000       0.00000       0.00000       0.00000       0.00000       0.00000       0.00000       0.00000
  10  18 3132.9104    3.7015  1.0274 13.1066  0.0014  0.0388   0.1165   0.0913    0.1333   0.0000   437.3160       20.0175       16.0008       15.3727       4.28791      -9.64776       1.09587      -1.02576       1.14042      -2.00468     0.0876354     -0.439938     -0.265762     0.0965900     0.0529850   -0.00750542    0.00305047   0.000207499  -0.000436674   1.33383e-05       0.00000       0.00000       0.00000       0.00000       0.00000       0.00000       0.00000       0.00000       0.00000       0.00000       0.00000       0.00000       0.00000       0.00000       0.00000       0.00000       6.25267       7.16336       7.10190       6.76084       6.15448       5.33203       3.79320       2.67458       1.97346       1.25146      0.750133      0.407408      0.190405     0.0899766     0.0355049     0.0148465    0.00508336    0.00133754   0.000299642   4.88588e-05       0.00000       0.00000       0.00000       0.00000       0.00000       0.00000       0.00000       0.00000       0.00000       0.00000       0.00000       0.00000       0.00000       0.00000       0.00000       0.00000
  10  19 3271.3129    3.5977  1.1112 13.6339 -0.0047  0.0492   0.1178   0.1163    0.1152   0.0000   435.5511       18.7553       15.6343       15.9357       10.1651       8.92338       3.48977      -4.21305       2.78368       1.87341      -1.79605     -0.282213   -0.00333529    -0.0102387     0.0473594     0.0197535   -0.00793919    0.00214964   9.07924e-05  -6.96837e-05       0.00000       0.00000       0.00000       0.00000       0.00000       0.00000       0.00000       0.00000       0.00000       0.00000       0.00000       0.00000       0.00000       0.00000       0.00000       0.00000       7.14920       8.88767       9.63425       8.40676       7.28257       5.83649       5.09681       3.42762       2.08161       1.56206      0.824049      0.440822      0.227410      0.109726     0.0551888     0.0204034    0.00606561    0.00187906   0.000442690   6.68777e-05       0.00000       0.00000       0.00000       0.00000       0.00000       0.00000       0.00000       0.00000       0.00000       0.00000       0.00000       0.00000       0.00000       0.00000       0.00000       0.00000
  10  20 3410.3013    2.8697  1.8482 12.9101 -0.0038  0.0595   0.0727   0.1365    0.0835   0.0000   443.0869     -0.485641       22.9290       39.6219      -6.40003      -2.69282      -4.12327      -2.62427       5.70233      0.172649     -0.452062     -0.102671      0.441527      0.279644    -0.0648424    -0.0511916   0.000387154   0.000264451  -0.000431289  -0.000197149       0.00000       0.00000       0.00000       0.00000       0.00000       0.00000       0.00000       0.00000       0.00000       0.00000       0.00000       0.00000       0.00000       0.00000       0.00000       0.00000       8.61511       11.7706       10.8156       10.8090       9.90610       7.67690       6.03208       4.36466       3.14529       1.89979       1.24344      0.653494      0.359614      0.159778     0.0717472     0.0246939    0.00907762    0.00239254   0.000596483   9.67639e-05       0.00000       0.00000       0.00000       0.00000       0.00000       0.00000       0.00000       0.00000       0.00000       0.00000       0.00000       0.00000       0.00000       0.00000       0.00000       0.00000
  10  21 3549.2161    2.3253  2.5296 12.4937 -0.0048  0.0672   0.0533   0.1801    0.0699   0.0000   424.2697      -2.14487       6.58283      -30.6219      -5.37001       4.50278      -8.94455      -13.1017       2.73538       2.19650      0.519272      0.280670      0.934277     0.0913048    -0.0738019    -0.0186662    0.00217623  -0.000937442   -0.00154374  -3.15422e-05       0.00000       0.00000       0.00000       0.00000       0.00000       0.00000       0.00000       0.00000       0.00000       0.00000       0.00000       0.00000       0.00000       0.00000       0.00000       0.00000       10.0190       12.5782       12.5939       12.6836       10.6382       8.80188       6.43336       5.01617       3.34633       2.11041       1.29408      0.730667      0.387097      0.179771     0.0757797     0.0282581    0.00969056    0.00274414   0.000599641   0.000100934       0.00000       0.00000       0.00000       0.00000       0.00000       0.00000       0.00000       0.00000       0.00000       0.00000       0.00000       0.00000       0.00000       0.00000       0.00000       0.00000
  10  22 3688.6367    2.0083  3.3868 12.0464  0.0008  0.0813   0.0404   0.2191    0.0633   0.0000   464.1826       7.52642      -9.95346       13.1838      -12.8038      -14.8308      -5.96623       4.01047       1.93920      -2.19869       1.18702      0.485340     -0.458420    -0.0231336      0.149447     0.0171049    -0.0162157   -0.00118273   0.000653182  -0.000131931       0.00000       0.00000       0.00000       0.00000       0.00000       0.00000       0.00000       0.00000       0.00000       0.00000       0.00000       0.00000       0.00000       0.00000       0.00000       0.00000       12.2252       15.6217       15.5662       14.4740       13.4162       10.5576       8.11722       5.93799       4.00130       2.61097       1.58951      0.850593      0.435732      0.205391     0.0873333     0.0325665     0.0113768    0.00335609   0.000765962   0.000116246       0.00000       0.00000       0.00000       0.00000       0.00000       0.00000       0.00000       0.00000       0.00000       0.00000       0.00000       0.00000       0.00000       0.00000       0.00000       0.00000
  10  23 3828.0191    1.6553  4.8424 11.6783  0.0010  0.1066   0.0311   0.2843    0.0558   0.0000   405.6189       8.83095       31.2436       38.4363       2.14998      -2.85605       8.12179      -11.4913      -9.55125       6.44434     -0.654371      -1.27022     -0.127067      0.537288    -0.0954477     0.0168991   0.000373317   -0.00323211  -0.000527908   0.000201785       0.00000       0.00000       0.00000       0.00000       0.00000       0.00000       0.00000       0.00000       0.00000       0.00000       0.00000       0.00000       0.00000       0.00000       0.00000       0.00000       16.3861       20.2457       20.6264       18.6349       17.2453       14.1353       11.3847       8.28708       5.69573       3.48560       2.11661       1.15019      0.602619      0.283240      0.123004     0.0460747     0.0160466    0.00445266    0.00101143   0.000145060       0.00000       0.00000       0.00000       0.00000       0.00000       0.00000       0.00000       0.00000       0.00000       0.00000       0.00000       0.00000       0.00000       0.00000       0.00000       0.00000
  10  24 3967.6355    1.3883  6.1624 11.3075 -0.0070  0.1274   0.0243   0.3436    0.0535   0.0000   472.2424       26.4163      -33.5586      -18.0332       24.9502      -15.7094      -14.5683      -16.1181      -12.4499      0.450592       4.12051     -0.990627     -0.759216    -0.0493956    -0.0719817    -0.0560482     0.0348021    0.00403810   -0.00245511  -0.000120308       0.00000       0.00000       0.00000       0.00000       0.00000       0.00000       0.00000       0.00000       0.00000       0.00000       0.00000       0.00000       0.00000       0.00000       0.00000       0.00000       19.2179       24.4464       25.0639       23.4235       20.6041       17.2822       13.0562       9.62172       6.71391       4.27051       2.59829       1.43019      0.759170      0.341842      0.152215     0.0570026     0.0198618    0.00547941    0.00120389   0.000186326       0.00000       0.00000       0.00000       0.00000       0.00000       0.00000       0.00000       0.00000       0.00000       0.00000       0.00000       0.00000       0.00000       0.00000       0.00000       0.00000
  11  10 2057.9622    0.6903  0.4024 10.2396 -0.0103  0.0289   0.0349   0.0528    0.0713   0.0000   436.4087     -0.932196       7.85003       2.21389       6.42710     -0.298438     -0.776461     0.0281428     0.0538457     -0.351639      0.313559     -0.417543      0.166496    0.00468089    0.00281330   -0.00645002    0.00120321   -0.00244988   0.000888124   0.000215450  -8.35348e-05  -3.08148e-06       0.00000       0.00000       0.00000       0.00000       0.00000       0.00000       0.00000       0.00000       0.00000       0.00000       0.00000       0.00000       0.00000       0.00000       3.53444       5.10258       4.70729       4.93733       4.03012       3.63530       2.47037       1.88960       1.40805      0.877206      0.700350      0.332419      0.231839     0.0853683     0.0619027     0.0182481     0.0108413    0.00263006    0.00124931   0.000269410   6.32048e-05   1.17061e-05       0.00000       0.00000       0.00000       0.00000       0.00000       0.00000       0.00000       0.00000       0.00000       0.00000       0.00000       0.00000       0.00000       0.00000
  11  11 2199.7895    0.8805  0.6854 10.5026 -0.0082  0.0327   0.0328   0.0666    0.1200   0.0000   443.4065      -8.36704       8.01494       7.36630      -4.61856      -12.4274       4.82967      0.173562       1.16198      -1.44675      0.490111      0.300503     -0.299316     0.0500770     0.0208160     0.0465420    -0.0175064   -0.00554795  -0.000657609   0.000613197   1.10764e-05   5.07401e-06       0.00000       0.00000       0.00000       0.00000       0.00000       0.00000       0.00000       0.00000       0.00000       0.00000       0.00000       0.00000       0.00000       0.00000       4.47544       5.58413       5.33659       5.29039       4.61678       4.13644       3.06780       2.68483       1.76815       1.20292      0.663098      0.456399      0.227534      0.138196     0.0580802     0.0287165    0.00930778    0.00405630    0.00110955   0.000345546   6.18591e-05   1.15853e-05       0.00000       0.00000       0.00000       0.00000       0.00000       0.00000       0.00000       0.00000       0.00000       0.00000       0.00000       0.00000       0.00000       0.00000
  11  12 2340.0439    1.2329  0.8163 10.9320 -0.0213  0.0331   0.0451   0.0842    0.1835   0.0000   438.3927      -1.89251       18.3319     -0.147118      0.217293      -8.61211      -5.72577    -0.0696776      -1.60064       1.10998    -0.0748087      0.675893      0.299517    -0.0833798    0.00841670    0.00641250    -0.0108597   -0.00165739  -0.000707005  -0.000525448   5.80897e-05   1.47526e-05       0.00000       0.00000       0.00000       0.00000       0.00000       0.00000       0.00000       0.00000       0.00000       0.00000       0.00000       0.00000       0.00000       0.00000       5.09946       6.46217       6.21605       6.01783       5.51463       4.26985       3.49645       2.55145       1.79966       1.19495      0.694838      0.427229      0.252496      0.114346     0.0635436     0.0211074     0.0106343    0.00329600    0.00106441   0.000301235   7.10480e-05   1.06398e-05       0.00000       0.00000       0.00000       0.00000       0.00000       0.00000       0.00000       0.00000       0.00000       0.00000       0.00000       0.00000       0.00000       0.00000
  11  13 2478.5441    1.6760  0.8188 11.3521  0.0006  0.0317   0.0562   0.0818    0.1835   0.0000   433.1900       6.76294       8.15188     -0.481845      -6.10585       3.16050     -0.422617      -2.24570     -0.335744      0.590747     -0.489136     -0.544871     -0.232471    -0.0501428    -0.0288587     0.0206938  -6.07998e-05   -0.00355818    0.00333769  -0.000435846  -0.000195226   1.61042e-05       0.00000       0.00000       0.00000       0.00000       0.00000       0.00000       0.00000       0.00000       0.00000       0.00000       0.00000       0.00000       0.00000       0.00000       4.24534       5.23383       5.43827       5.23859       4.54646       4.33255       2.90707       2.37609       1.64466       1.09622      0.733149      0.432706      0.232106      0.120501     0.0588830     0.0257197     0.0102185    0.00375677    0.00130512   0.000338627   6.21179e-05   1.09813e-05       0.00000       0.00000       0.00000       0.00000       0.00000       0.00000       0.00000       0.00000       0.00000       0.00000       0.00000       0.00000       0.00000       0.00000
  11  14 2616.8934    2.0681  0.7700 12.5079 -0.0164  0.0350   0.0740   0.0762    0.1029   0.0000   443.7222       8.13085       6.99393       2.32039      -4.20683      0.669337      -1.17203      -4.62717      0.441202      0.658106      0.506912     -0.583188     -0.173522     0.0476200     0.0432032    -0.0139470    0.00610073   -0.00491062  -0.000709073   0.000272145   7.92485e-05  -1.37529e-05       0.00000       0.00000       0.00000       0.00000       0.00000       0.00000       0.00000       0.00000       0.00000       0.00000       0.00000       0.00000       0.00000       0.00000       5.03606       6.79271       6.80285       6.75721       5.38777       4.66909       3.28157       2.38728       1.76845       1.06336      0.680771      0.409288      0.225059      0.120175     0.0538278     0.0247171    0.00967693    0.00387726    0.00124028   0.000296811   6.80258e-05   1.27542e-05       0.00000       0.00000       0.00000       0.00000       0.00000       0.00000       0.00000       0.00000       0.00000       0.00000       0.00000       0.00000       0.00000       0.00000
  11  16 2895.3702    3.2039  0.8404 12.9925 -0.0011  0.0339   0.1020   0.0756    0.1034   0.0000   443.2474       15.6486       5.95714       1.40890       3.70645      -7.39758    -0.0504953       3.00053     0.0275807      -1.53077      0.124063      0.361399     -0.223509     0.0700649      0.158439     0.0150327   -0.00681549    0.00499737   -0.00127786  -0.000235708  -6.58250e-05  -1.03632e-05       0.00000       0.00000       0.00000       0.00000       0.00000       0.00000       0.00000       0.00000       0.00000       0.00000       0.00000       0.00000       0.00000       0.00000       4.89768       5.70982       5.26709       5.41030       5.37113       4.53011       3.45779       2.25863       1.86902       1.27327      0.857526      0.499751      0.269039      0.136891     0.0576483     0.0268877     0.0100435    0.00389798    0.00121529   0.000295879   7.45234e-05   1.10533e-05       0.00000       0.00000       0.00000       0.00000       0.00000       0.00000       0.00000       0.00000       0.00000       0.00000       0.00000       0.00000       0.00000       0.00000
  11  17 3034.5247    3.6121  0.7789 13.4961 -0.0072  0.0329   0.1307   0.0774    0.1040   0.0000   445.3796       5.53671      -1.18873       6.52858      -13.8571      -2.70912      -1.36867       5.70392      0.912626      -2.97617      0.877654      0.453217     -0.346023     0.0445866    -0.0942321   -0.00538310  -0.000570602    0.00595901   4.29143e-05   0.000149734   3.67515e-06   8.17078e-08       0.00000       0.00000       0.00000       0.00000       0.00000       0.00000       0.00000       0.00000       0.00000       0.00000       0.00000       0.00000       0.00000       0.00000       4.61574       5.68836       5.90784       5.85684       5.38757       3.90972       3.43043       2.29610       1.84367       1.16780      0.648608      0.435436      0.246982      0.129691     0.0638652     0.0247040     0.0103785    0.00401579    0.00115675   0.000298785   7.82553e-05   1.06492e-05       0.00000       0.00000       0.00000       0.00000       0.00000       0.00000       0.00000       0.00000       0.00000       0.00000       0.00000       0.00000       0.00000       0.00000
  11  18 3173.4963    3.5971  0.8714 13.6393 -0.0140  0.0354   0.1208   0.0809    0.1005   0.0000   435.8723       1.20236       1.49041      -6.79146       6.20626       1.46561       5.07486      -4.12887      -1.59842      -2.76900       1.03912     -0.166013     -0.364276    -0.0992064     0.0198301     0.0241873    -0.0228379   -0.00406084    0.00161871  -0.000173466  -7.67761e-05  -1.29055e-05       0.00000       0.00000       0.00000       0.00000       0.00000       0.00000       0.00000       0.00000       0.00000       0.00000       0.00000       0.00000       0.00000       0.00000       4.65904       6.40300       6.37981       6.32295       5.29567       4.41845       3.44111       2.53594       1.75034       1.22754      0.750115      0.469868      0.246616      0.129847     0.0676285     0.0279230     0.0118693    0.00429923    0.00128784   0.000365805   7.93821e-05   1.34014e-05       0.00000       0.00000       0.00000       0.00000       0.00000       0.00000       0.00000       0.00000       0.00000       0.00000       0.00000       0.00000       0.00000       0.00000
  11  19 3312.4032    3.3989  1.1755 13.4839 -0.0138  0.0420   0.1117   0.1144    0.1080   0.0000   440.1555       16.4134       8.78059     -0.281432      -6.26728      0.793742       3.65250      -5.77779     -0.160889     -0.920304       1.57651     -0.707484     0.0683983     0.0145452     0.0968346    0.00682354  -0.000715478     0.0107762   -0.00196110  -0.000199796   0.000212199  -1.12980e-05       0.00000       0.00000       0.00000       0.00000       0.00000       0.00000       0.00000       0.00000       0.00000       0.00000       0.00000       0.00000       0.00000       0.00000       5.70501       7.30773       7.23096       7.02478       6.47294       5.42073       4.20075       3.07514       2.13735       1.52007      0.939050      0.577467      0.325850      0.159925     0.0754293     0.0331942     0.0137293    0.00515447    0.00153780   0.000431821   9.51668e-05   1.47801e-05       0.00000       0.00000       0.00000       0.00000       0.00000       0.00000       0.00000       0.00000       0.00000       0.00000       0.00000       0.00000       0.00000       0.00000
  11  20 3451.6361    2.9545  2.0810 12.4889  0.0034  0.0536   0.0643   0.1343    0.0823   0.0000   430.9207       4.96283       11.8951       10.1369      -21.0146      -8.11375       5.55666       2.86779       1.47164      -1.50049       1.38787     -0.325199     -0.160773      0.495352      0.133735    -0.0785844     0.0122440    -0.0100310  -0.000323575   0.000875006  -8.35026e-06  -2.16513e-05       0.00000       0.00000       0.00000       0.00000       0.00000       0.00000       0.00000       0.00000       0.00000       0.00000       0.00000       0.00000       0.00000       0.00000       7.37107       9.92586       9.36428       9.42914       8.10292       6.93647       5.46845       4.21597       2.85000       1.99679       1.16638      0.744577      0.378926      0.214307     0.0957369     0.0452919     0.0167724    0.00669534    0.00189822   0.000578328   0.000120874   2.06256e-05       0.00000       0.00000       0.00000       0.00000       0.00000       0.00000       0.00000       0.00000       0.00000       0.00000       0.00000       0.00000       0.00000       0.00000
  11  21 3591.3034    2.3164  3.0303 12.3231 -0.0014  0.0710   0.0461   0.1818    0.0605   0.0000   427.7201       28.6095       19.4550       12.9909       9.74282      -2.03741    0.00613212      0.864753      -7.45848       1.84903       1.76754     -0.302454     -0.179256    -0.0214882   -0.00201024    -0.0863780     0.0157258    0.00277287    0.00437106  -0.000157925  -0.000183303   2.34563e-05       0.00000       0.00000       0.00000       0.00000       0.00000       0.00000       0.00000       0.00000       0.00000       0.00000       0.00000       0.00000       0.00000       0.00000       10.7857       12.8374       12.6181       11.3650       10.8404       9.34963       8.19186       5.96490       4.30552       2.75180       1.72096      0.987432      0.529314      0.278448      0.128448     0.0596467     0.0228687    0.00850575    0.00265462   0.000700375   0.000162846   2.15718e-05       0.00000       0.00000       0.00000       0.00000       0.00000       0.00000       0.00000       0.00000       0.00000       0.00000       0.00000       0.00000       0.00000       0.00000
  11  22 3730.9548    1.8586  4.1678 11.9014 -0.0055  0.0871   0.0338   0.2392    0.0528   0.0000   454.8187      -4.97239      -9.97380      -7.45942      -16.7451     0.0703220      -11.0765       14.0942      -2.79436      -4.17580      -3.26810       1.31658       1.22837     -0.547550    -0.0565199   -0.00692730    -0.0314106    0.00152063   -0.00838259   7.07882e-05   4.12168e-05   2.73424e-05       0.00000       0.00000       0.00000       0.00000       0.00000       0.00000       0.00000       0.00000       0.00000       0.00000       0.00000       0.00000       0.00000       0.00000       11.8822       15.2523       15.4408       14.9550       13.4280       11.2202       9.23577       6.84325       5.05276       3.22547       2.15631       1.27779      0.712142      0.372452      0.188881     0.0812067     0.0325552     0.0117338    0.00379904   0.000959690   0.000213753   3.09734e-05       0.00000       0.00000       0.00000       0.00000       0.00000       0.00000       0.00000       0.00000       0.00000       0.00000       0.00000       0.00000       0.00000       0.00000
  11  23 3871.0658    1.5856  5.1814 11.6128  0.0042  0.1026   0.0280   0.2914    0.0506   0.0000   405.1240      -2.99376       13.6454      -1.06161      -7.64623       4.10434      -4.75601      0.330760       3.20549       2.57581      -1.09689     -0.924887      0.208068    0.00971514     0.0858547      0.131517    -0.0181311    0.00173629   -0.00420715   0.000403002  -0.000105736   1.64505e-05       0.00000       0.00000       0.00000       0.00000       0.00000       0.00000       0.00000       0.00000       0.00000       0.00000       0.00000       0.00000       0.00000       0.00000       14.5188       17.3285       18.2109       17.7469       16.3727       13.5862       10.7032       7.84172       5.74883       3.90030       2.59435       1.51861      0.845799      0.431304      0.213537     0.0917471     0.0376831     0.0133681    0.00424544    0.00110302   0.000241713   3.37735e-05       0.00000       0.00000       0.00000       0.00000       0.00000       0.00000       0.00000       0.00000       0.00000       0.00000       0.00000       0.00000       0.00000       0.00000
  11  25 4151.6649    1.1064  8.4186 10.9119 -0.0035  0.1650   0.0187   0.4491    0.0478   0.0000   438.9968       8.75628       29.7796       4.68396       13.9206       4.05984      -26.6310      -9.12586      -1.87373      -8.46453      -3.59387      0.599730      -1.53532     -0.634200      0.792402      0.226763     -0.106438  -0.000482239    0.00558005   -0.00336462  -0.000794157   3.84463e-05       0.00000       0.00000       0.00000       0.00000       0.00000       0.00000       0.00000       0.00000       0.00000       0.00000       0.00000       0.00000       0.00000       0.00000       20.8818       28.4754       28.1751       27.9140       24.8574       21.5168       17.3390       13.2823       9.53446       6.55218       4.11797       2.54682       1.41933      0.750066      0.372765      0.162692     0.0661263     0.0241151    0.00744173    0.00200535   0.000422882   6.45364e-05       0.00000       0.00000       0.00000       0.00000       0.00000       0.00000       0.00000       0.00000       0.00000       0.00000       0.00000       0.00000       0.00000       0.00000
  12   8 1805.7962    0.3839  0.2234  9.9864 -0.0223  0.0206   0.0266   0.0397    0.0495   0.0000   434.5731      -4.54542       13.2196     -0.398518       3.96659      -2.80291     0.0346708     -0.264719      0.851298     0.0816590     -0.361952      0.396068    -0.0955330      0.118927     -0.104947    -0.0154650    0.00771224     0.0114287    0.00239730   0.000257266   0.000200293  -7.97731e-05  -3.81138e-06  -1.12184e-06       0.00000       0.00000       0.00000       0.00000       0.00000       0.00000       0.00000       0.00000       0.00000       0.00000       0.00000       0.00000       2.77052       3.51292       3.67228       3.48900       3.24049       2.70884       2.18397       1.46093       1.09956      0.779990      0.521508      0.316985      0.198634     0.0997055     0.0582759     0.0254767     0.0114374    0.00504339    0.00194501   0.000613919   0.000192281   5.08503e-05   1.14125e-05   1.54158e-06       0.00000       0.00000       0.00000       0.00000       0.00000       0.00000       0.00000       0.00000       0.00000       0.00000       0.00000       0.00000
  12  10 2093.6344    0.7012  0.4733 10.3242 -0.0246  0.0305   0.0311   0.0598    0.0746   0.0000   444.7234       6.65006      0.472094       6.42114       2.18797      -3.00452       4.85739       2.52086      -2.07213       1.13454      0.161280     -0.158814      0.417668     0.0353644    -0.0634196    0.00737241    -0.0505867     0.0149712   -0.00182531   0.000407035  -4.04222e-05  -5.04271e-05  -4.72659e-05  -2.06466e-06       0.00000       0.00000       0.00000       0.00000       0.00000       0.00000       0.00000       0.00000       0.00000       0.00000       0.00000       0.00000       4.24064       5.07238       5.27201       5.37696       4.36994       3.68680       3.33894       2.35975       1.65871       1.20067      0.758428      0.459865      0.267424      0.140104     0.0771541     0.0340083     0.0198187    0.00700426    0.00288871   0.000828872   0.000236082   6.34279e-05   1.40501e-05   2.09712e-06       0.00000       0.00000       0.00000       0.00000       0.00000       0.00000       0.00000       0.00000       0.00000       0.00000       0.00000       0.00000
  12  12 2376.3619    1.3091  0.9147 11.0102 -0.0017  0.0377   0.0403   0.0833    0.1485   0.0000   441.2661       9.66614       7.82653     -0.310881      -1.66120       1.55024      -1.38127     -0.758693      -1.05845     -0.156488    -0.0269972      0.136171     -0.245009    -0.0824099      0.105365    -0.0642358    -0.0393664    0.00275201    0.00192517  -0.000398770   0.000137449  -0.000165437  -2.45458e-07  -2.96335e-06       0.00000       0.00000       0.00000       0.00000       0.00000       0.00000       0.00000       0.00000       0.00000       0.00000       0.00000       0.00000       4.39485       6.52038       5.58527       5.86558       4.84827       4.66566       3.69481       3.17593       2.19058       1.49053      0.993686      0.560166      0.375480      0.162950      0.112826     0.0445031     0.0257102    0.00802066    0.00413387    0.00107223   0.000417113   0.000102517   2.10408e-05   3.92145e-06       0.00000       0.00000       0.00000       0.00000       0.00000       0.00000       0.00000       0.00000       0.00000       0.00000       0.00000       0.00000
  12  14 2654.6105    2.2834  0.7615 12.1898  0.0005  0.0420   0.0770   0.0700    0.1564   0.0000   439.5588     -0.841295       9.76511      -1.08011    -0.0166478      -4.46726      -3.76043      -2.36059     -0.506128     -0.791447    0.00855184     -0.772452      0.299725    -0.0653016     -0.147473   -0.00768169    -0.0185564    0.00991189  -0.000743437  -0.000909711  -0.000314636   1.23510e-05   2.23259e-05  -4.45849e-07       0.00000       0.00000       0.00000       0.00000       0.00000       0.00000       0.00000       0.00000       0.00000       0.00000       0.00000       0.00000       6.67577       8.49334       6.77979       5.55582       5.74840       5.24928       5.69561       4.30116       3.32821       2.06973       1.29509      0.727108      0.394252      0.223697     0.0995527     0.0565794     0.0198541     0.0108503    0.00343249    0.00134118   0.000406148   9.42677e-05   2.72846e-05   3.36359e-06       0.00000       0.00000       0.00000       0.00000       0.00000       0.00000       0.00000       0.00000       0.00000       0.00000       0.00000       0.00000
  12  15 2794.5209    2.7335  0.6860 12.9561 -0.0069  0.0374   0.0959   0.0636    0.1010   0.0000   440.9097       11.5382       14.7834     -0.347546       8.29939     -0.727930      0.455561      0.488691      -1.20576     -0.954936     -0.312571     -0.685442      0.301150     -0.139884    -0.0845323    -0.0440000     0.0224493    0.00619359  -0.000699236   -0.00179201   0.000512378   1.11880e-05   8.69957e-06  -3.97508e-06       0.00000       0.00000       0.00000       0.00000       0.00000       0.00000       0.00000       0.00000       0.00000       0.00000       0.00000       0.00000       4.91507       7.55939       6.61703       7.39786       5.69152       5.27651       3.66689       2.91006       1.87248       1.43595      0.938765      0.560589      0.364990      0.160522      0.108893     0.0348553     0.0254113    0.00662185    0.00399991    0.00103621   0.000381089   9.39221e-05   1.98036e-05   4.32609e-06       0.00000       0.00000       0.00000       0.00000       0.00000       0.00000       0.00000       0.00000       0.00000       0.00000       0.00000       0.00000
  12  17 3073.9331    3.9027  0.7858 13.5837  0.0002  0.0316   0.1268   0.0747    0.0944   0.0000   444.4048       2.85861       7.73410       1.44619       6.42535      -2.19260      -2.81297      -7.66685       1.54087       3.34063      0.265633     -0.750131     -0.327642    -0.0323438     0.0256526     0.0738598    0.00492679  -0.000688896   -0.00472124  -0.000330260   0.000418425   8.36075e-05  -1.29431e-05  -2.15251e-07       0.00000       0.00000       0.00000       0.00000       0.00000       0.00000       0.00000       0.00000       0.00000       0.00000       0.00000       0.00000       3.91996       5.46583       5.33892       5.08257       5.07604       3.69970       3.33871       2.35454       1.79798       1.21777      0.829637      0.495126      0.309112      0.165832     0.0866868     0.0436855     0.0178425    0.00820485    0.00303670    0.00100049   0.000326431   8.64509e-05   2.11787e-05   2.68729e-06       0.00000       0.00000       0.00000       0.00000       0.00000       0.00000       0.00000       0.00000       0.00000       0.00000       0.00000       0.00000
  12  18 3213.2820    3.7297  1.1561 13.4337  0.0034  0.0409   0.1067   0.1006    0.1172   0.0000   434.4139       1.28280       11.8002       3.99827       2.27306       11.4383       1.00018       1.06826      0.996211     -0.405902       1.33102     -0.316104     -0.406100    -0.0218111    -0.0302776    0.00940197    -0.0118819    0.00631592    0.00173301   0.000671968  -0.000505692   7.19123e-05   3.78588e-05  -3.15892e-06       0.00000       0.00000       0.00000       0.00000       0.00000       0.00000       0.00000       0.00000       0.00000       0.00000       0.00000       0.00000       4.93572       6.98897       6.20114       6.16071       5.97531       4.84949       4.48893       3.29309       2.51405       1.69057       1.12117      0.682388      0.401238      0.216312      0.112876     0.0573993     0.0246709     0.0106955    0.00399676    0.00138176   0.000426921   0.000112778   2.76802e-05   3.83351e-06       0.00000       0.00000       0.00000       0.00000       0.00000       0.00000       0.00000       0.00000       0.00000       0.00000       0.00000       0.00000
  12  19 3352.6940    3.1601  1.4521 13.0123 -0.0100  0.0493   0.0819   0.1089    0.0928   0.0000   439.9743       9.23457       15.0614       17.9276       3.70786      -3.92204       4.90318       6.88177       1.84875     -0.301737       1.36705     -0.497436      0.383137     -0.360160     0.0131039    -0.0848568    -0.0448620   -0.00390981   -0.00105706   0.000814166  -8.56229e-05  -0.000147471   9.70875e-06  -9.56253e-07       0.00000       0.00000       0.00000       0.00000       0.00000       0.00000       0.00000       0.00000       0.00000       0.00000       0.00000       0.00000       5.46232       8.19647       7.66042       8.04950       7.15325       5.87526       5.01207       3.29043       2.94117       1.63936       1.35874      0.764426      0.483813      0.277783      0.136560     0.0751911     0.0299377     0.0141706    0.00475309    0.00183391   0.000585147   0.000118845   3.37722e-05   4.88692e-06       0.00000       0.00000       0.00000       0.00000       0.00000       0.00000       0.00000       0.00000       0.00000       0.00000       0.00000       0.00000
  12  20 3492.4176    2.7095  2.2280 12.4829 -0.0064  0.0566   0.0575   0.1386    0.0734   0.0000   451.6109       33.1205       22.4116       1.08788      0.999993      -4.16787      -2.99470       3.02314       1.75588     -0.487082       1.96030     -0.659181     -0.769135      0.255577     -0.153909     -0.236877    0.00887191   -0.00382498   0.000529547    0.00140629   1.94517e-05  -0.000228966   8.54098e-06   1.15903e-05       0.00000       0.00000       0.00000       0.00000       0.00000       0.00000       0.00000       0.00000       0.00000       0.00000       0.00000       0.00000       7.18724       9.23648       9.44967       9.39808       8.62209       6.90953       6.02415       4.46511       3.33903       2.25371       1.52694      0.979862      0.562149      0.323698      0.176787     0.0809616     0.0419555     0.0152533    0.00618484    0.00207787   0.000611313   0.000158760   3.49921e-05   4.74887e-06       0.00000       0.00000       0.00000       0.00000       0.00000       0.00000       0.00000       0.00000       0.00000       0.00000       0.00000       0.00000
  12  21 3632.4572    2.2323  3.3230 11.9924 -0.0046  0.0683   0.0388   0.1770    0.0576   0.0000   435.2783       25.0632       22.6800      -1.99429      -18.1082       2.73044      0.400189      -4.93687      0.784915      -2.53913       2.11025       1.61202      -2.04865      -1.02694     0.0820882      0.225933     0.0300378    -0.0374986    0.00727834    0.00542971   0.000233216   5.00919e-05  -9.73423e-05  -1.60394e-06       0.00000       0.00000       0.00000       0.00000       0.00000       0.00000       0.00000       0.00000       0.00000       0.00000       0.00000       0.00000       8.68404       10.4931       11.5577       10.8920       10.1406       8.60818       7.06659       5.47936       4.06056       2.82736       1.91486       1.22201      0.703266      0.418731      0.212012      0.102776     0.0501179     0.0205798    0.00767402    0.00276429   0.000792209   0.000199278   4.03292e-05   5.34470e-06       0.00000       0.00000       0.00000       0.00000       0.00000       0.00000       0.00000       0.00000       0.00000       0.00000       0.00000       0.00000
  12  22 3772.6878    1.7980  4.4394 11.7539 -0.0044  0.0893   0.0304   0.2217    0.0507   0.0000   427.6338       15.4568       25.2287       11.4449      -3.83816       9.83973       7.19394      -2.06214      -4.61982       6.82542       1.85522       1.24533      0.800003      0.182913     -0.569994     -0.188093     0.0488732    -0.0177168   -0.00328742    0.00247472   7.13681e-05  -9.64743e-05   8.81059e-05  -3.29688e-06       0.00000       0.00000       0.00000       0.00000       0.00000       0.00000       0.00000       0.00000       0.00000       0.00000       0.00000       0.00000       10.9877       14.4014       14.7290       14.9545       13.5064       11.2552       9.22677       7.22394       5.24551       3.81362       2.47698       1.61711      0.955352      0.555904      0.293138      0.141790     0.0660345     0.0275347     0.0104273    0.00357957    0.00103706   0.000275343   5.58803e-05   8.02904e-06       0.00000       0.00000       0.00000       0.00000       0.00000       0.00000       0.00000       0.00000       0.00000       0.00000       0.00000       0.00000
  12  23 3912.9682    1.4766  5.7957 11.3925 -0.0007  0.1087   0.0244   0.2863    0.0487   0.0000   420.6302       14.4980       26.8996       2.32431       20.7119      -9.32121      -11.3675     -0.322062       4.06557     -0.222984       2.70713      -1.25765      0.932762      0.761132      0.100360     -0.112539     0.0749266     0.0499122    -0.0154529    0.00152371   0.000281089   6.34451e-05  -7.16930e-05  -3.18997e-05       0.00000       0.00000       0.00000       0.00000       0.00000       0.00000       0.00000       0.00000       0.00000       0.00000       0.00000       0.00000       13.3333       17.3292       17.7122       17.9606       16.0373       13.4240       11.3172       9.06443       6.52654       4.56340       3.06944       1.98278       1.19592      0.644938      0.362327      0.179200     0.0824266     0.0334651     0.0130112    0.00426643    0.00129955   0.000330100   6.72844e-05   9.78525e-06       0.00000       0.00000       0.00000       0.00000       0.00000       0.00000       0.00000       0.00000       0.00000       0.00000       0.00000       0.00000
  12  24 4053.6350    1.1967  7.2269 11.1204 -0.0098  0.1335   0.0198   0.3719    0.0459   0.0000   427.3777       41.2650      -4.72497      -10.4592      -2.60363      -14.3946       2.17997       4.02690      -6.81784      -2.45435       2.66851       3.67923      -1.19663      -2.08995       1.41336    -0.0851897    -0.0469678     0.0292925   -0.00655410    -0.0234477  -0.000550595   0.000892285  -8.11388e-05  -1.97766e-06       0.00000       0.00000       0.00000       0.00000       0.00000       0.00000       0.00000       0.00000       0.00000       0.00000       0.00000       0.00000       16.7901       21.3443       22.8388       21.6522       20.3132       17.3078       14.1271       10.8690       8.17733       5.74508       3.87128       2.50107       1.49107      0.864682      0.441869      0.235763     0.0973515     0.0452967     0.0160178    0.00574788    0.00166894   0.000414353   8.30827e-05   1.10551e-05       0.00000       0.00000       0.00000       0.00000       0.00000       0.00000       0.00000       0.00000       0.00000       0.00000       0.00000       0.00000
  13   8 1838.6338    0.3510  0.3491 10.0453 -0.0163  0.0262   0.0209   0.0585    0.0529   0.0000   436.4610       1.48161       18.7282     -0.493312      -5.92166      -1.54036      -3.22343      -1.46603      0.139843      -1.96656      -1.16050      0.352716    -0.0172615      0.133676     0.0806151    -0.0154018    -0.0506618   -0.00126903   -0.00926168   0.000193133  -0.000251437   0.000267554  -5.85309e-05   2.53652e-06  -4.82081e-06  -1.01487e-06       0.00000       0.00000       0.00000       0.00000       0.00000       0.00000       0.00000       0.00000       0.00000       0.00000       3.62025       4.30484       4.40380       3.82324       3.60795       3.36881       2.96306       2.42909       1.92006       1.40962      0.816824      0.502412      0.286799      0.182636      0.102643     0.0493798     0.0260971     0.0106934    0.00496944    0.00179819   0.000781592   0.000244917   6.41345e-05   1.64214e-05   3.33990e-06   4.39884e-07       0.00000       0.00000       0.00000       0.00000       0.00000       0.00000       0.00000       0.00000       0.00000       0.00000
  13  10 2128.4995    0.8384  0.5166 10.5088 -0.0046  0.0261   0.0313   0.0555    0.0715   0.0000   442.4677      -3.80243       8.31195     -0.640550      -1.95302       4.48710      0.473794       1.52419      0.722138      -1.18163      0.406773      0.330955      0.114242     -0.238220     0.0827536     0.0126921     0.0408260   -0.00814302   -0.00548348   -0.00185735   0.000719314   0.000111836   3.89385e-05  -2.96872e-05  -4.96395e-06   3.05249e-07       0.00000       0.00000       0.00000       0.00000       0.00000       0.00000       0.00000       0.00000       0.00000       0.00000       2.84740       3.98204       3.80556       3.55398       4.03472       2.78708       2.96285       1.84462       1.61029       1.15281      0.729267      0.599812      0.283874      0.211235     0.0974371     0.0544404     0.0302548     0.0101395    0.00612140    0.00197138   0.000736737   0.000300877   5.73725e-05   2.12886e-05   4.99321e-06   5.21195e-07       0.00000       0.00000       0.00000       0.00000       0.00000       0.00000       0.00000       0.00000       0.00000       0.00000
  13  11 2271.1705    1.0693  0.5339 11.0689 -0.0149  0.0266   0.0404   0.0535    0.0738   0.0000   429.5872       3.45569       13.8868       1.39808      -6.26862       2.64592     0.0984851       2.54782     -0.558810      -3.08415     -0.396434     -0.310446      0.153538      0.320462     -0.251298    -0.0993296     0.0102500     0.0261031    0.00700188   -0.00636974  -0.000414372  -3.04571e-05   9.99503e-05   7.07467e-05   1.23469e-05  -3.46059e-07       0.00000       0.00000       0.00000       0.00000       0.00000       0.00000       0.00000       0.00000       0.00000       0.00000       3.00613       4.07569       3.87359       4.06532       3.94573       3.41459       2.45040       2.28949       1.48367       1.29255      0.753780      0.493582      0.332487      0.181633      0.120851     0.0543388     0.0282151     0.0119484    0.00521691    0.00191172   0.000834349   0.000219355   7.85946e-05   2.34398e-05   3.87883e-06   6.27942e-07       0.00000       0.00000       0.00000       0.00000       0.00000       0.00000       0.00000       0.00000       0.00000       0.00000
  13  12 2411.8102    1.4458  0.8852 11.2760 -0.0035  0.0347   0.0442   0.0748    0.1072   0.0000   436.0570       10.0716       4.45572       5.15129       2.15251       1.04139      -3.94082      -2.77493       3.86987      -1.11138     -0.174043      -1.01872    -0.0475332      0.172736    -0.0453519     0.0390014   -0.00138566    -0.0323207   -0.00175774   -0.00265930  -0.000655894  -0.000234947  -4.58513e-06  -2.87649e-05   5.39115e-06   2.36997e-07       0.00000       0.00000       0.00000       0.00000       0.00000       0.00000       0.00000       0.00000       0.00000       0.00000       4.16809       5.15860       5.10033       4.83047       4.83615       4.52036       3.58685       2.63602       1.77962       1.52986       1.04311      0.755611      0.467325      0.247538      0.137196     0.0672939     0.0311670     0.0160637    0.00615334    0.00272419    0.00105702   0.000312725   9.26161e-05   2.53362e-05   4.73516e-06   6.92906e-07       0.00000       0.00000       0.00000       0.00000       0.00000       0.00000       0.00000       0.00000       0.00000       0.00000
  13  13 2551.6668    1.8084  1.0093 11.8174 -0.0055  0.0356   0.0524   0.0864    0.1479   0.0000   442.2608      -4.65687       9.61559     -0.341330     -0.449453      -1.99607      -2.19527      0.513929      -3.53418       1.51331      0.704404     -0.236918     -0.274686      0.284071     0.0261577    -0.0409624    -0.0344648    -0.0170946    0.00732712  -0.000897998  -0.000833278  -0.000157673   4.56595e-05   4.47981e-06   2.18216e-06  -1.00220e-06       0.00000       0.00000       0.00000       0.00000       0.00000       0.00000       0.00000       0.00000       0.00000       0.00000       4.18335       5.32855       5.60622       5.51144       5.30972       4.12219       3.63485       2.82570       2.05783       1.56808       1.03353      0.674621      0.422037      0.254448      0.149184     0.0766377     0.0351917     0.0187915    0.00716662    0.00304118    0.00105258   0.000330987   9.92559e-05   2.68844e-05   5.29778e-06   6.75809e-07       0.00000       0.00000       0.00000       0.00000       0.00000       0.00000       0.00000       0.00000       0.00000       0.00000
  13  14 2691.7104    2.5606  0.6976 12.4156  0.0012  0.0330   0.0998   0.0666    0.1889   0.0000   442.3980       5.04188       13.7509      -4.24400       3.39658       7.50026      -2.53368      0.499597     -0.917520      0.704806       1.36201     0.0988580     -0.522597     0.0352946      0.347065     0.0815768    -0.0511996   -0.00456037    0.00632806    0.00276538   0.000501090  -0.000391019  -1.60455e-05   3.36895e-05  -2.88221e-06  -4.69307e-08       0.00000       0.00000       0.00000       0.00000       0.00000       0.00000       0.00000       0.00000       0.00000       0.00000       4.07185       5.37424       5.56445       5.30523       5.25553       3.98533       3.54533       2.46638       1.86702       1.40008      0.879343      0.655236      0.365361      0.231867      0.127860     0.0618000     0.0340392     0.0131480    0.00706137    0.00232822   0.000974073   0.000320811   7.54525e-05   2.40353e-05   4.96903e-06   5.67280e-07       0.00000       0.00000       0.00000       0.00000       0.00000       0.00000       0.00000       0.00000       0.00000       0.00000
  13  15 2832.1853    3.0679  0.7704 12.7857 -0.0035  0.0290   0.1016   0.0703    0.1771   0.0000   442.9223       5.98217       18.3406      -8.43067      -3.34836       1.42189      0.750186      -3.78830      -2.07667      -1.26892      0.427661     -0.529227     -0.283233      0.267955     0.0211510    -0.0613956    -0.0203139     0.0165347   -0.00976553  -0.000323238   0.000197585  -0.000429241   0.000124438   1.77577e-05  -5.48614e-06   7.49907e-07       0.00000       0.00000       0.00000       0.00000       0.00000       0.00000       0.00000       0.00000       0.00000       0.00000       3.61461       4.64078       4.62740       4.55173       4.24495       3.75306       3.01289       2.46145       1.83024       1.37683      0.858311      0.602697      0.375239      0.206855      0.122398     0.0632664     0.0293720     0.0152165    0.00553664    0.00243459   0.000929750   0.000295888   8.25258e-05   2.16351e-05   4.01510e-06   6.01872e-07       0.00000       0.00000       0.00000       0.00000       0.00000       0.00000       0.00000       0.00000       0.00000       0.00000
  13  16 2972.6857    3.5299  0.7765 13.4770 -0.0033  0.0321   0.1084   0.0692    0.1060   0.0000   436.3068       5.20181       11.5128       2.85398       2.39777      -1.41644       1.28799     -0.525355      -1.64887      -2.15375     0.0611914      0.805826     -0.552315      0.300966    -0.0130983     -0.121667     0.0423537     0.0101903   -0.00102157   -0.00128826   0.000514082   0.000272663  -5.88974e-05   3.02067e-06   7.55856e-06  -2.14001e-08       0.00000       0.00000       0.00000       0.00000       0.00000       0.00000       0.00000       0.00000       0.00000       0.00000       4.22504       4.75840       4.26864       4.42813       4.63285       4.41590       3.49822       2.29996       1.64485       1.35020       1.05123      0.751499      0.487441      0.254007      0.127891     0.0662154     0.0309015     0.0133619    0.00561744    0.00246519   0.000892521   0.000265373   7.82667e-05   1.88393e-05   3.98745e-06   5.89138e-07       0.00000       0.00000       0.00000       0.00000       0.00000       0.00000       0.00000       0.00000       0.00000       0.00000
  13  17 3112.4809    3.7436  0.8570 13.5016 -0.0039  0.0321   0.1157   0.0788    0.1067   0.0000   441.4650       8.22382       10.3009       3.16797       1.03417       5.90866      -5.24840      -2.29829       3.38577     -0.490280      0.145146     -0.393494    0.00836629     0.0599554     0.0234673      0.106798    -0.0165832   0.000568197    0.00390147    0.00230417  -0.000268267   0.000248701   0.000160424  -1.02950e-05  -1.57181e-06   1.17791e-07       0.00000       0.00000       0.00000       0.00000       0.00000       0.00000       0.00000       0.00000       0.00000       0.00000       3.97650       4.59435       5.02776       5.17074       4.29399       3.86936       3.32394       2.69325       2.02979       1.38412      0.936293      0.655627      0.406793      0.210797      0.116254     0.0709269     0.0344582     0.0174285    0.00641172    0.00288840   0.000992630   0.000321193   8.73309e-05   2.03162e-05   3.97352e-06   6.06015e-07       0.00000       0.00000       0.00000       0.00000       0.00000       0.00000       0.00000       0.00000       0.00000       0.00000
  13  18 3252.3964    3.5894  1.1235 13.6043 -0.0060  0.0419   0.1031   0.0994    0.1060   0.0000   441.3831       8.71100      -4.25510      -4.21115      -2.75687      -2.03347       1.85133      -5.44590      0.663127      -2.50286     0.0614167      0.482803    -0.0797977     -0.453728      0.169857    -0.0130488    -0.0181533   -0.00120237   -0.00843208    0.00423984   0.000702590  -0.000776866   0.000268808   9.61385e-06   2.25377e-06  -1.14405e-07       0.00000       0.00000       0.00000       0.00000       0.00000       0.00000       0.00000       0.00000       0.00000       0.00000       4.53126       5.58891       6.67649       6.10066       5.30549       5.14549       4.22624       2.86013       2.55482       1.80316       1.03730      0.837488      0.480298      0.291401      0.151338     0.0888569     0.0453870     0.0184613    0.00850103    0.00365617    0.00145745   0.000506188   0.000117748   2.97195e-05   6.06008e-06   8.09634e-07       0.00000       0.00000       0.00000       0.00000       0.00000       0.00000       0.00000       0.00000       0.00000       0.00000
  13  19 3392.4267    3.0249  1.6328 13.1255 -0.0076  0.0505   0.0722   0.1154    0.0776   0.0000   427.5680       18.5708       21.0671      -6.75130      -1.15505       2.38903      -3.31894      -9.45270      -2.02861      0.956865      0.794731     -0.344156     -0.281392     -0.515147     -0.238731    0.00499631     0.0931170    -0.0428959    -0.0182328  -0.000124997    0.00269255  -0.000699290  -0.000116931   1.26199e-05   4.60834e-06  -1.51839e-06       0.00000       0.00000       0.00000       0.00000       0.00000       0.00000       0.00000       0.00000       0.00000       0.00000       5.73468       8.51019       8.01354       8.83893       7.13064       6.65422       5.34899       4.28370       3.30177       2.21645       1.67159      0.914179      0.719527      0.326469      0.253810     0.0983142     0.0699024     0.0225556     0.0142144    0.00398668    0.00209978   0.000470122   0.000186609   3.64415e-05   8.46530e-06   1.33705e-06       0.00000       0.00000       0.00000       0.00000       0.00000       0.00000       0.00000       0.00000       0.00000       0.00000
  13  20 3532.6402    2.5063  2.6416 12.3887 -0.0039  0.0594   0.0474   0.1475    0.0619   0.0000   449.2471       12.6729       16.1555       1.53479       5.80660      -7.06763       4.07047      -3.97618      -3.72312      -2.94850      0.586240       2.84618     -0.970815     -0.666824     0.0383618     0.0951072     -0.109324     0.0352233     0.0222526   0.000733212   -0.00147737   0.000240950   0.000278050  -7.38049e-05  -4.22502e-06   1.54458e-06       0.00000       0.00000       0.00000       0.00000       0.00000       0.00000       0.00000       0.00000       0.00000       0.00000       6.79746       8.95404       9.20000       9.43892       8.24533       7.22995       6.44878       4.74647       3.69248       2.61833       1.93322       1.18759      0.757165      0.467312      0.255720      0.138889     0.0644002     0.0340947     0.0140526    0.00593096    0.00200146   0.000667760   0.000190360   4.38474e-05   9.57050e-06   1.29380e-06       0.00000       0.00000       0.00000       0.00000       0.00000       0.00000       0.00000       0.00000       0.00000       0.00000
  13  21 3673.1691    2.1114  3.5297 11.9009 -0.0084  0.0684   0.0352   0.1727    0.0554   0.0000   419.5758       33.2823       3.92382       5.42288       12.5620      -13.2022       3.25181      -15.8212      -5.48485       2.97635       6.20206      -3.37652      -2.89616       1.27060      0.879589     -0.219906    -0.0830051     0.0345538   -0.00646188   -0.00136484   0.000173111   0.000749150  -0.000135622   4.15985e-05   2.32401e-05   8.91493e-07       0.00000       0.00000       0.00000       0.00000       0.00000       0.00000       0.00000       0.00000       0.00000       0.00000       8.37538       10.3888       10.7010       10.3758       9.95708       8.60004       7.48017       5.79390       4.47693       3.11986       2.29109       1.47133      0.918284      0.550352      0.304883      0.161896     0.0772726     0.0385785     0.0157471    0.00655212    0.00226426   0.000754523   0.000217513   5.09320e-05   1.07547e-05   1.34132e-06       0.00000       0.00000       0.00000       0.00000       0.00000       0.00000       0.00000       0.00000       0.00000       0.00000
  13  23 3954.5079    1.3480  5.7565 11.4740 -0.0100  0.1074   0.0232   0.2911    0.0458   0.0000   434.7787       26.4509      -1.10190       4.41618       5.88294       12.3038      -19.4955       7.72989       20.1696      -3.90342      -5.75402     -0.626073       2.01142     -0.165128    -0.0278106      0.147057     -0.269567     0.0681788   -0.00581283    -0.0123423   0.000245776    0.00123830   0.000251937   4.66262e-05   6.51090e-08   1.34985e-06       0.00000       0.00000       0.00000       0.00000       0.00000       0.00000       0.00000       0.00000       0.00000       0.00000       12.4118       15.8459       16.6703       15.9746       15.3582       13.2363       11.4221       9.18905       6.91203       5.10885       3.58048       2.35123       1.53113      0.874309      0.525748      0.275372      0.133685     0.0698044     0.0273705     0.0115412    0.00415424    0.00127051   0.000372955   8.87276e-05   1.68789e-05   2.18522e-06       0.00000       0.00000       0.00000       0.00000       0.00000       0.00000       0.00000       0.00000       0.00000       0.00000
  13  24 4095.1151    1.1343  8.0909 11.0767 -0.0008  0.1450   0.0189   0.3947    0.0454   0.0000   479.0768      -7.19886      0.573705       26.3605       14.1450      -11.1985       17.1331      -10.6257      -20.2376     -0.494506       7.08494       6.87718     0.0495057      -1.61023     -0.327690     -0.199940     0.0634237      0.131631    -0.0361099    0.00634119    0.00463141   -0.00468375   9.28570e-05  -0.000171323   3.86589e-05   4.32128e-06       0.00000       0.00000       0.00000       0.00000       0.00000       0.00000       0.00000       0.00000       0.00000       0.00000       16.1704       21.3951       21.5872       21.8713       20.5464       18.0868       15.3669       11.6993       9.22891       6.57276       4.83273       3.19075       2.01802       1.22719      0.677637      0.364421      0.184544     0.0843144     0.0380232     0.0149012    0.00533130    0.00177146   0.000495622   0.000114627   2.38879e-05   3.19662e-06       0.00000       0.00000       0.00000       0.00000       0.00000       0.00000       0.00000       0.00000       0.00000       0.00000
  13  25 4236.7212    0.9641  9.6707 10.8911 -0.0142  0.1781   0.0166   0.4848    0.0414   0.0000   462.3020       44.6372    -0.0570724      -21.1680      -28.1913      -3.28976       10.3741      -10.9300      -3.14939     -0.802690      -2.69094      -2.11942      -6.23780       4.56096      0.899093     -0.659516     -0.127236      0.131008    -0.0838779    0.00764697    0.00454023    0.00144329   0.000621422   7.07277e-05   3.04149e-05   1.39045e-06       0.00000       0.00000       0.00000       0.00000       0.00000       0.00000       0.00000       0.00000       0.00000       0.00000       20.1189       26.2969       27.4587       27.5239       25.3544       21.8913       19.2595       14.5260       11.8506       8.36127       5.89516       3.85982       2.52715       1.50145      0.866071      0.478867      0.225955      0.116605     0.0453183     0.0196389    0.00683323    0.00219422   0.000612714   0.000141294   2.97624e-05   3.82027e-06       0.00000       0.00000       0.00000       0.00000       0.00000       0.00000       0.00000       0.00000       0.00000       0.00000
  13  26 4377.3439    0.7899 11.3841 10.6965 -0.0088  0.2219   0.0156   0.6247    0.0398   0.0000   463.1500      -71.8174       60.4413       41.6298       24.3274       14.8635      -22.7753       13.6110       27.7987      -5.57955       6.70782      -2.24968       1.19463     0.0991639     -0.544488     -0.612923      0.162103     -0.251162     0.0191547     0.0331565    -0.0105792    0.00578929  -0.000301060   4.10510e-05  -7.17960e-05  -1.79916e-06       0.00000       0.00000       0.00000       0.00000       0.00000       0.00000       0.00000       0.00000       0.00000       0.00000       24.7140       33.0357       33.4991       34.7038       30.6251       28.0535       23.1662       18.7956       14.4798       10.5047       7.43318       4.94730       3.19152       1.90719       1.10911      0.596171      0.301493      0.142508     0.0615135     0.0243751    0.00883914    0.00280058   0.000788777   0.000180628   3.54514e-05   5.15655e-06       0.00000       0.00000       0.00000       0.00000       0.00000       0.00000       0.00000       0.00000       0.00000       0.00000
  14  10 2162.5279    0.8101  0.5835 10.5033  0.0036  0.0294   0.0291   0.0612    0.0721   0.0000   441.4939       5.81698       9.62083      -2.82271      -7.70868       4.28131       1.36923      -3.14447    -0.0666586      -2.91008      0.721759      0.639686     -0.250935     -0.292278     0.0123532      0.200445    -0.0383103    -0.0205076   -0.00500067    0.00428243   0.000565222  -0.000925799   0.000413229  -0.000130595  -3.45368e-06   1.57949e-05  -2.48511e-06   1.51011e-07       0.00000       0.00000       0.00000       0.00000       0.00000       0.00000       0.00000       0.00000       2.63372       4.16053       3.99728       4.11656       3.96436       3.04409       2.93814       2.00619       1.66281       1.25097      0.794892      0.625950      0.340062      0.257260      0.122075     0.0865580     0.0388621     0.0219821    0.00949464    0.00440966    0.00176984   0.000748538   0.000234302   8.99112e-05   1.90238e-05   6.16164e-06   1.29239e-06   1.62884e-07       0.00000       0.00000       0.00000       0.00000       0.00000       0.00000       0.00000       0.00000
  14  11 2305.7200    1.1626  0.7042 11.0530 -0.0032  0.0402   0.0395   0.0676    0.0798   0.0000   430.0579      -6.65603       13.2018       7.67320       1.43419      -4.68362      -4.51360      -2.69636       1.57690      0.136058      -1.25503      0.159199      0.875725     0.0916790     -0.152175    -0.0353402    -0.0523514   -0.00149164    0.00155177    0.00446987   0.000779491  -0.000360697  -0.000631609  -7.49397e-05   5.25100e-05   1.27828e-06  -1.42770e-06   9.13016e-08       0.00000       0.00000       0.00000       0.00000       0.00000       0.00000       0.00000       0.00000       3.36776       5.30646       5.98642       4.45114       6.37324       3.36000       4.38493       3.32011       1.98976       2.22550      0.907480       1.02648      0.564357      0.293202      0.265115     0.0766159     0.0750494     0.0352938     0.0112889    0.00904976    0.00253004   0.000984019   0.000532527   9.68280e-05   3.33683e-05   1.19509e-05   1.93091e-06   1.55731e-07       0.00000       0.00000       0.00000       0.00000       0.00000       0.00000       0.00000       0.00000
  14  12 2446.7356    1.5022  0.7874 11.7175 -0.0036  0.0308   0.0462   0.0678    0.0810   0.0000   439.9894     -0.192844       9.03468       5.73953      -4.49290      -5.27076       5.84501       4.03167      -2.40220      -3.41297      0.850669       1.25227     -0.231138     -0.542310      0.385302     -0.104426    -0.0309079   8.61958e-05     0.0212456   -0.00597527   -0.00229140   0.000301596   0.000315387  -3.69068e-05  -4.03526e-05  -6.09979e-07  -3.45753e-07  -3.22143e-07       0.00000       0.00000       0.00000       0.00000       0.00000       0.00000       0.00000       0.00000       3.09902       4.19813       3.93928       4.39518       3.84158       3.52992       3.07144       2.53779       1.85839       1.48754       1.01232      0.691713      0.457926      0.268092      0.175018     0.0869143     0.0515910     0.0231485     0.0125848    0.00504506    0.00231999   0.000766864   0.000308354   8.08822e-05   2.52306e-05   5.94184e-06   1.14837e-06   1.83990e-07       0.00000       0.00000       0.00000       0.00000       0.00000       0.00000       0.00000       0.00000
  14  13 2587.3110    1.9191  0.7793 12.1466 -0.0015  0.0290   0.0595   0.0694    0.0949   0.0000   443.3200       4.85219       4.95857      -5.48570       10.3352      0.125681      -3.64534      -3.70065       2.17691      0.333306      0.662165     -0.756243   -0.00932241    -0.0193945     -0.333453     0.0222844     0.0610454    -0.0110248   -0.00781220    0.00196788    0.00116176   0.000948697  -0.000567167  -5.57366e-05   1.54278e-05  -8.87135e-06  -8.25707e-07   1.80419e-07       0.00000       0.00000       0.00000       0.00000       0.00000       0.00000       0.00000       0.00000       3.21572       4.31912       4.32683       4.43337       4.19766       3.48997       3.03926       2.46080       1.80704       1.39513      0.899821      0.708671      0.414988      0.274060      0.149533     0.0884273     0.0466575     0.0230468     0.0120540    0.00456404    0.00208590   0.000746338   0.000266197   8.74835e-05   2.08098e-05   6.19710e-06   1.11854e-06   1.54129e-07       0.00000       0.00000       0.00000       0.00000       0.00000       0.00000       0.00000       0.00000
  14  14 2728.2194    2.5907  0.8327 12.4528 -0.0076  0.0310   0.0791   0.0731    0.1407   0.0000   436.3172       11.8042       12.6834       6.89745      -2.90477      -1.19792       3.83032     -0.438730     -0.372200      -2.54099      0.176030       1.08647     -0.163526     -0.107967      0.227152    -0.0341280     0.0214047     0.0262299     0.0114226  -0.000533057    0.00186610   0.000259664   0.000255734   2.59362e-05  -2.27064e-06  -3.45679e-06   1.18691e-06   8.51297e-08       0.00000       0.00000       0.00000       0.00000       0.00000       0.00000       0.00000       0.00000       3.47648       4.21717       4.41376       4.25601       4.13242       4.03907       3.19760       2.55016       1.75849       1.44293       1.07464      0.744729      0.524810      0.321899      0.168870     0.0978182     0.0505579     0.0253133     0.0111942    0.00506754    0.00226211   0.000897564   0.000285511   8.99837e-05   2.66245e-05   6.02660e-06   1.05811e-06   1.51619e-07       0.00000       0.00000       0.00000       0.00000       0.00000       0.00000       0.00000       0.00000
  14  15 2869.2892    3.2838  0.7486 12.7935 -0.0140  0.0433   0.1170   0.0696    0.1932   0.0000   438.2496       8.77109       6.84740       5.93779       2.15259      -3.02389      -3.54031       1.90655      -1.06660      -1.37229      0.274635      0.311405      0.136943      0.378008      0.190033     0.0497893    -0.0389715    -0.0166819     0.0101484    0.00180685   -0.00442687   0.000432524  -0.000216750   5.27331e-05   4.10757e-05   7.81768e-07  -1.00440e-07   1.28829e-07       0.00000       0.00000       0.00000       0.00000       0.00000       0.00000       0.00000       0.00000       3.48854       5.75829       5.97087       4.59663       6.13205       3.41187       4.34775       2.85621       2.09336       1.96874      0.906728      0.930603      0.497365      0.312226      0.234951     0.0840423     0.0679762     0.0318865     0.0103511    0.00759052    0.00228076   0.000891333   0.000434752   9.31599e-05   2.91019e-05   1.08132e-05   2.04651e-06   2.05977e-07       0.00000       0.00000       0.00000       0.00000       0.00000       0.00000       0.00000       0.00000
  14  17 3150.5933    3.5831  0.8991 13.7487 -0.0117  0.0392   0.1151   0.0801    0.1135   0.0000   436.9747       8.73395       16.3786       7.19715      -2.69019       3.13906       1.03372       7.59385       1.18589      -1.54793      -1.49112     -0.373730      0.280853     -0.137190    -0.0647244     -0.126921    -0.0858465     0.0182585     0.0173542  -0.000961869    0.00204176   5.56678e-05   0.000185549   6.11531e-05   7.33913e-06  -8.36751e-07   2.96368e-06  -3.83317e-08       0.00000       0.00000       0.00000       0.00000       0.00000       0.00000       0.00000       0.00000       4.44631       4.94291       6.17095       6.54365       4.90843       4.68962       4.61108       2.92439       2.24939       2.07597       1.23010      0.742033      0.601389      0.359498      0.171724      0.105289     0.0687148     0.0301536     0.0123286    0.00614055    0.00323978    0.00129762   0.000426048   0.000104594   2.56647e-05   6.37420e-06   1.26695e-06   1.72955e-07       0.00000       0.00000       0.00000       0.00000       0.00000       0.00000       0.00000       0.00000
  14  18 3290.8529    3.4920  1.2582 13.4942 -0.0044  0.0436   0.0956   0.1038    0.0986   0.0000   439.5268       12.2382       19.1374       3.68291      -1.08088       10.8757     -0.915341      -3.38345      -3.75132       2.60289       2.93155      0.423228      0.322742     -0.470649     -0.118950     -0.171937     -0.128612    -0.0102742    -0.0146216    0.00197005    0.00225032  -0.000951963  -7.93975e-05   8.27622e-05   3.94570e-05  -5.13759e-06   7.52036e-07  -2.12531e-07       0.00000       0.00000       0.00000       0.00000       0.00000       0.00000       0.00000       0.00000       4.66021       6.89641       6.55991       7.10585       5.96993       5.56068       4.33850       3.73665       2.74055       2.22247       1.38776      0.999275      0.615861      0.430793      0.218280      0.157826     0.0666026     0.0460097     0.0142424    0.00984810    0.00271945    0.00153976   0.000380527   0.000150095   3.45412e-05   9.47900e-06   1.59880e-06   2.74321e-07       0.00000       0.00000       0.00000       0.00000       0.00000       0.00000       0.00000       0.00000
  14  19 3431.5162    2.9779  1.7950 13.0242 -0.0091  0.0533   0.0678   0.1192    0.0796   0.0000   434.6128       29.8770       6.95048      0.596380      -1.96364      -10.9847      -1.31571     -0.681535      -6.66521       1.95483     -0.120935      -2.73181      -1.33001      0.100215      0.370893     0.0469274    0.00969162    -0.0105239    -0.0121615    0.00964138   0.000782759   -0.00164250  -0.000809801   7.11265e-05  -7.83145e-06  -7.09429e-06   2.02365e-06  -2.13194e-07       0.00000       0.00000       0.00000       0.00000       0.00000       0.00000       0.00000       0.00000       5.04070       7.82685       6.96944       7.95685       6.78438       6.62526       5.13231       4.47556       3.28723       2.47766       1.76403       1.25881      0.794696      0.511082      0.287996      0.164923     0.0882308     0.0448327     0.0209059    0.00954103    0.00390401    0.00149420   0.000516418   0.000170880   4.69371e-05   1.15610e-05   2.17421e-06   3.58727e-07       0.00000       0.00000       0.00000       0.00000       0.00000       0.00000       0.00000       0.00000
  14  20 3572.2766    2.3528  2.7666 12.2638 -0.0055  0.0592   0.0429   0.1531    0.0643   0.0000   439.1346       24.8259       24.2573      -10.4289       2.59679       3.44707      -5.94311      -7.14359      -3.10266       3.93233      -1.00922     0.0116607      0.608149     -0.493771     -0.162219     -0.180266     0.0528104     0.0519044    -0.0282692   -0.00389179  -0.000271024   0.000426833  -0.000962423  -4.96689e-05   2.15062e-05  -1.38083e-06   1.09108e-06  -2.33593e-07       0.00000       0.00000       0.00000       0.00000       0.00000       0.00000       0.00000       0.00000       6.23133       8.34759       8.35866       8.73598       7.90638       7.32129       5.98170       4.97207       3.62849       2.77410       2.03407       1.39792      0.961461      0.582381      0.332820      0.199366      0.102435     0.0530362     0.0264373     0.0109433    0.00473194    0.00182967   0.000598096   0.000187592   5.27142e-05   1.21126e-05   2.25210e-06   3.33175e-07       0.00000       0.00000       0.00000       0.00000       0.00000       0.00000       0.00000       0.00000
  14  21 3713.0177    1.9877  3.7479 11.8135 -0.0065  0.0701   0.0329   0.1847    0.0559   0.0000   458.7504       35.4787      -6.80375       15.0132      -14.5173      -9.14917      -13.1923       14.0922      -4.48740     -0.808718      -1.47083       1.44757      -1.10661       1.74013    -0.0690648     0.0609610      0.121570      0.149285    -0.0285653     0.0112332    0.00246356  -4.27475e-05   -0.00122466   4.91571e-05   6.59437e-05  -8.67412e-06  -4.77076e-06  -2.57680e-08       0.00000       0.00000       0.00000       0.00000       0.00000       0.00000       0.00000       0.00000       7.33092       9.76533       10.0417       10.1673       9.50027       8.63546       7.20764       5.84928       4.65764       3.39208       2.45365       1.71507       1.07446      0.691068      0.414576      0.228384      0.121812     0.0630118     0.0281347     0.0136280    0.00524737    0.00206118   0.000734977   0.000236549   6.30552e-05   1.47456e-05   2.83942e-06   3.82340e-07       0.00000       0.00000       0.00000       0.00000       0.00000       0.00000       0.00000       0.00000
  14  22 3854.3832    1.6311  5.6178 11.3393 -0.0044  0.0949   0.0237   0.2416    0.0510   0.0000   454.4363       21.0239       5.13483       39.5378       19.8382      -6.75551       3.13512      -1.40994       6.62733      -1.95632      -2.86841      -1.89617     -0.982669       1.88238      0.607386     -0.227607     -0.142044     -0.122108    -0.0437648    0.00301624   -0.00339509  -0.000410491   0.000410600   0.000325186   3.02467e-05  -2.81606e-05  -3.59018e-06  -4.29584e-08       0.00000       0.00000       0.00000       0.00000       0.00000       0.00000       0.00000       0.00000       10.0027       13.7504       13.8508       13.7368       13.1501       11.5789       10.0791       7.93931       6.34550       4.62898       3.37249       2.28974       1.48974      0.918551      0.566250      0.309519      0.164844     0.0828139     0.0397844     0.0177638    0.00730926    0.00277444    0.00100147   0.000308298   8.66317e-05   2.01650e-05   4.02977e-06   5.16731e-07       0.00000       0.00000       0.00000       0.00000       0.00000       0.00000       0.00000       0.00000
  14  23 3995.2260    1.3225  7.3066 11.1370 -0.0037  0.1162   0.0198   0.3186    0.0456   0.0000   467.5820       21.3820       6.65155       7.81256      -10.6387       13.3733       11.2854       10.9113      -12.9063     -0.359842      0.854698      -2.07409      0.734307      -1.27137       1.31613     -0.106280     -0.231056      0.106602    -0.0183246    -0.0387296     0.0130297   -0.00162300   -0.00160373  -0.000363189   0.000108161   3.80350e-05  -4.19944e-06   1.19365e-06       0.00000       0.00000       0.00000       0.00000       0.00000       0.00000       0.00000       0.00000       12.4026       16.6686       17.2562       17.4869       16.0840       14.2804       12.2346       9.94081       7.69155       5.84282       4.15732       2.76183       1.89255       1.16450      0.694757      0.390903      0.220100      0.109321     0.0519016     0.0232223    0.00985207    0.00369441    0.00127259   0.000383475   0.000108108   2.49160e-05   4.71669e-06   6.31887e-07       0.00000       0.00000       0.00000       0.00000       0.00000       0.00000       0.00000       0.00000
  14  24 4136.6488    1.0939  8.4887 10.9651 -0.0127  0.1401   0.0175   0.4052    0.0447   0.0000   404.8829       36.9278       39.5903      -6.78691       39.7450     -0.973724       6.92535      -2.39303       12.8749      -4.48128      -3.29149     -0.458689      0.238488      0.574667     -0.497389      0.245647      0.283721      0.218352     -0.140666    -0.0761626    0.00824853    0.00952960  -0.000661818  -0.000989451  -0.000142403   1.98315e-05   3.27235e-06  -1.23481e-06       0.00000       0.00000       0.00000       0.00000       0.00000       0.00000       0.00000       0.00000       14.7551       19.3843       20.8998       20.2098       19.4984       17.1720       14.3234       11.9711       9.34282       6.94340       5.02182       3.42111       2.20656       1.43416      0.844374      0.496441      0.265088      0.134472     0.0668956     0.0285509     0.0121511    0.00451992    0.00154598   0.000500099   0.000134877   3.12643e-05   5.64967e-06   7.19858e-07       0.00000       0.00000       0.00000       0.00000       0.00000       0.00000       0.00000       0.00000
  14  26 4419.7130    0.7272 11.7069 10.6195 -0.0074  0.2221   0.0149   0.6595    0.0388   0.0000   463.4817       41.4503       5.32797      -7.61933       23.5208      -4.35856       20.5674       6.40726      -23.1974       9.01616     -0.779069      -14.7073      -3.74490      -1.29691     -0.308324      -1.07180      0.114633      0.338289     -0.229950    -0.0263308     0.0163740    0.00706436   -0.00404281  -3.58358e-05   0.000207099  -1.32540e-05  -4.22263e-07   6.02305e-07       0.00000       0.00000       0.00000       0.00000       0.00000       0.00000       0.00000       0.00000       23.6100       30.2803       32.4540       32.3450       30.8359       26.7178       22.7574       19.4359       14.7942       11.1472       7.95329       5.70597       3.70038       2.39558       1.42229      0.835397      0.462693      0.241627      0.115484     0.0522131     0.0209563    0.00782417    0.00262406   0.000807169   0.000211449   4.96874e-05   8.74092e-06   1.13609e-06       0.00000       0.00000       0.00000       0.00000       0.00000       0.00000       0.00000       0.00000
  15  10 2195.8084    0.9124  0.6376 10.8239 -0.0033  0.0267   0.0300   0.0572    0.0707   0.0000   438.5470       1.58788       10.6774      -3.47937     -0.435990       1.54961      -4.20707      0.505699      0.506440      0.544390    0.00792172     -0.568898      0.266280      0.225591     -0.147658     0.0446893    -0.0331686    -0.0397211    -0.0291698   -0.00190275   0.000409009   0.000749373   0.000350768  -6.75822e-05  -2.87722e-05  -7.77880e-06   1.87926e-06  -2.57283e-06   3.98818e-07  -1.77668e-09       0.00000       0.00000       0.00000       0.00000       0.00000       0.00000       3.02419       3.65101       3.68316       3.84681       3.99366       3.34628       2.73512       2.10471       1.83334       1.39347       1.00059      0.650780      0.450142      0.277968      0.191314      0.120725     0.0630995     0.0360167     0.0168174    0.00748170    0.00354941    0.00130251   0.000505262   0.000211730   6.37344e-05   1.96925e-05   5.47313e-06   1.23777e-06   2.44770e-07   2.78307e-08       0.00000       0.00000       0.00000       0.00000       0.00000       0.00000
  15  12 2481.0419    1.6147  0.9620 11.4421 -0.0045  0.0303   0.0418   0.0737    0.0974   0.0000   435.9110       2.79649       10.0779      -3.97636       1.28309       1.14314     -0.638946      0.683291      -4.01698      -1.28032       1.74789       1.05455    -0.0752871      0.205985     0.0733639    -0.0975385      0.140464   -0.00661035   -0.00161318  -0.000827717   3.31626e-05  -0.000814671  -0.000483523   0.000305847   1.53325e-05  -3.74509e-05   1.89827e-07   2.13609e-07   4.68230e-07  -8.37362e-08       0.00000       0.00000       0.00000       0.00000       0.00000       0.00000       3.26910       4.47201       4.40984       4.56706       4.14403       3.72103       3.11151       2.63397       2.09751       1.58810       1.13358      0.767496      0.498363      0.324906      0.198334      0.121124     0.0657713     0.0378280     0.0176762    0.00867791    0.00396939    0.00169783   0.000629480   0.000250087   7.74496e-05   2.48801e-05   6.48579e-06   1.49111e-06   2.76630e-07   3.99884e-08       0.00000       0.00000       0.00000       0.00000       0.00000       0.00000
  15  13 2622.4239    2.0775  0.7573 12.3681 -0.0070  0.0286   0.0678   0.0706    0.0806   0.0000   433.3221       9.87943       8.24608      -8.29046      -4.65461       3.21046       4.90722       1.95041       3.20281      0.246950     -0.322346     0.0192295      0.647529     -0.474862     0.0366388   -0.00825604     0.0802058    -0.0605394     0.0242548     0.0135978   -0.00568386  -0.000976796  -0.000425576   0.000196712  -9.21347e-05  -1.18050e-06   9.38285e-06   1.40684e-06  -3.17250e-07   4.69927e-08       0.00000       0.00000       0.00000       0.00000       0.00000       0.00000       2.78848       3.89868       3.77226       3.86951       3.82013       3.23569       2.82864       2.32716       1.85072       1.39702       1.04548      0.692289      0.448773      0.302901      0.186297      0.115009     0.0646815     0.0336485     0.0165895    0.00874761    0.00336398    0.00165296   0.000580803   0.000217318   7.20852e-05   2.32940e-05   6.33335e-06   1.49162e-06   2.89972e-07   3.84708e-08       0.00000       0.00000       0.00000       0.00000       0.00000       0.00000
  15  16 3047.1954    3.7915  0.9092 13.3888 -0.0099  0.0327   0.1143   0.0747    0.1656   0.0000   443.3509       3.11150       1.45609       5.33558       8.34075      -4.61937      -1.05275      -4.62253       2.28473     0.0490727      0.679408     -0.574080     -0.429326     -0.238239      0.105426    -0.0701832     0.0640491    0.00683326     0.0178730    -0.0100124   -0.00542537  -5.05529e-05   0.000414866  -8.05022e-05  -8.95073e-05   7.90674e-06  -3.02361e-06  -1.18670e-06   5.23180e-07  -1.45046e-08       0.00000       0.00000       0.00000       0.00000       0.00000       0.00000       3.33773       4.37904       4.52019       4.82625       4.10125       3.82192       3.45950       2.57453       1.99731       1.55136       1.19229      0.738785      0.553518      0.357773      0.214740      0.113562     0.0711085     0.0381889     0.0182423    0.00859473    0.00393764    0.00192037   0.000760975   0.000269127   8.62817e-05   2.38658e-05   6.73235e-06   1.42338e-06   3.08897e-07   4.22647e-08       0.00000       0.00000       0.00000       0.00000       0.00000       0.00000
  15  17 3188.1220    3.6226  0.8941 13.8056 -0.0378  0.0411   0.1195   0.0801    0.1413   0.0000   444.3347       3.18822       10.5517       6.84818      -1.69491      -4.25365       2.49097      -1.22642      -3.21573     -0.850391      -1.44417      -1.39035      0.757345      0.531423     -0.332595      0.445291     0.0478660    -0.0310202    -0.0291006     0.0145289    0.00518066   -0.00263019   0.000982512  -0.000478341  -2.90524e-05   1.86484e-05  -3.62074e-06  -1.48265e-06   1.93575e-07  -2.93361e-08       0.00000       0.00000       0.00000       0.00000       0.00000       0.00000       4.19078       4.95532       5.10426       6.12866       5.15311       3.98424       4.21840       3.61336       2.68797       1.69515       1.65119       1.06868      0.689444      0.382292      0.300000      0.177684     0.0935467     0.0438202     0.0259408     0.0143518    0.00657461    0.00277442   0.000974957   0.000317867   0.000107482   2.83915e-05   9.07095e-06   1.64344e-06   4.11271e-07   5.22722e-08       0.00000       0.00000       0.00000       0.00000       0.00000       0.00000
  15  18 3328.9259    3.1641  1.2628 13.5937 -0.0051  0.0431   0.0889   0.1037    0.1133   0.0000   446.9969       1.65080       18.9995       4.02534      0.631464       11.8049      -8.23942      -2.85175     -0.412934      -2.32603       3.35141     -0.146865      0.894365     0.0967951      0.245015  -0.000249981    -0.0222703     0.0167182    0.00955024    -0.0141379    0.00210609  -0.000205933   -0.00119507   0.000319746   0.000140100   4.87740e-05   7.36104e-06   1.27593e-06  -4.65395e-08  -1.52154e-08       0.00000       0.00000       0.00000       0.00000       0.00000       0.00000       4.97014       6.25116       6.12711       5.56615       5.27974       5.16303       4.63801       4.10498       3.24974       2.46394       1.78770       1.23929      0.802313      0.515749      0.284159      0.172011     0.0897514     0.0496621     0.0259534     0.0113024    0.00588814    0.00208384   0.000949203   0.000332390   0.000106200   3.56102e-05   8.65928e-06   2.08625e-06   3.62660e-07   4.87167e-08       0.00000       0.00000       0.00000       0.00000       0.00000       0.00000
  15  19 3469.9694    2.7125  2.0752 12.8676 -0.0071  0.0504   0.0566   0.1238    0.0761   0.0000   436.0298       17.2159       10.4024     0.0650129       14.5922       5.96555       6.06509      -7.18102    -0.0269573      -2.11719       2.33082      -3.29621      -1.48712      0.490468      0.176805    -0.0682961     -0.132311    -0.0254468   -0.00841442     0.0296904   -0.00461382   -0.00403626   0.000692423   0.000528034   0.000131361   3.76740e-05  -6.06555e-06   1.42259e-06   8.05606e-09  -1.12180e-07       0.00000       0.00000       0.00000       0.00000       0.00000       0.00000       5.09266       6.20685       6.89789       7.01158       6.34759       5.93273       5.12883       4.23139       3.31436       2.46785       1.90188       1.28160      0.904924      0.585577      0.351079      0.210014      0.123175     0.0612198     0.0339129     0.0160474    0.00720905    0.00307941    0.00131905   0.000442623   0.000148469   4.43761e-05   1.17952e-05   2.44577e-06   4.61149e-07   6.00803e-08       0.00000       0.00000       0.00000       0.00000       0.00000       0.00000
  15  20 3611.3246    2.2851  3.1888 12.2180 -0.0060  0.0632   0.0390   0.1614    0.0637   0.0000   436.6537       15.6990       17.0168      -2.87176       1.86139       1.14216       4.79065       1.45117      -10.1764      -5.08791       2.88708     -0.894779     -0.233179      0.181462      0.643310      0.399769    -0.0667326     -0.158457    -0.0251902     0.0144184     0.0183233   0.000199644   -0.00125083  -0.000780121   0.000211026   5.66053e-05   4.72023e-06  -2.79244e-06  -1.32121e-06  -1.30399e-07       0.00000       0.00000       0.00000       0.00000       0.00000       0.00000       5.99820       8.04236       8.73917       8.43201       8.36344       7.33618       6.31342       5.26139       4.21770       3.18229       2.37543       1.62148       1.11256      0.724243      0.448998      0.272520      0.148051     0.0854544     0.0416111     0.0197523    0.00954844    0.00388002    0.00156013   0.000594466   0.000190639   6.09049e-05   1.61901e-05   3.59833e-06   6.66071e-07   8.03748e-08       0.00000       0.00000       0.00000       0.00000       0.00000       0.00000
  15  21 3752.6372    1.9361  4.3799 11.6274 -0.0044  0.0771   0.0287   0.1933    0.0583   0.0000   444.7888    -0.0367460      -2.17881       7.53767       2.45483       7.71025      0.164809      -4.08106       6.53237      -6.45470      -3.35250       2.52161     -0.850881     -0.834719      0.826118     -0.248124     -0.163952     0.0544844     0.0344094    -0.0121290   -0.00413478    0.00222478   0.000466103   0.000809740   8.50253e-05  -0.000150409  -1.90893e-07   3.29537e-06  -5.74321e-07   1.15056e-07       0.00000       0.00000       0.00000       0.00000       0.00000       0.00000       7.06819       9.86751       10.3003       10.2299       9.79420       8.73407       7.66576       6.48949       5.09264       3.90670       2.87836       1.99117       1.35044      0.895467      0.533402      0.325840      0.183409     0.0989980     0.0528383     0.0235020     0.0120541    0.00463218    0.00202432   0.000707390   0.000235679   7.43313e-05   1.95213e-05   4.47801e-06   8.20653e-07   1.04820e-07       0.00000       0.00000       0.00000       0.00000       0.00000       0.00000
  15  22 3894.1845    1.5969  6.2101 11.2408  0.0007  0.0934   0.0215   0.2562    0.0497   0.0000   436.9966       21.7034      -4.94179      0.757882       10.4159      -7.22935      -9.54967       7.44880      -8.81277      -1.94812     -0.514499      -1.05039      0.946933      0.169513     -0.394428      0.102114      0.305216     -0.223658    -0.0162272     0.0531973     0.0180949   -0.00607973   0.000990529  -7.45555e-05   5.55019e-05   0.000144815   2.28296e-06   4.21851e-06  -1.82935e-06  -9.06000e-08       0.00000       0.00000       0.00000       0.00000       0.00000       0.00000       9.18604       11.6946       12.6447       12.7456       12.2002       10.8235       9.39956       7.92819       6.31256       4.84622       3.55837       2.48279       1.71925       1.09771      0.705411      0.424183      0.241699      0.133961     0.0682445     0.0339336     0.0151773    0.00654520    0.00252814   0.000938266   0.000302577   8.92296e-05   2.38670e-05   5.23066e-06   9.37633e-07   1.16552e-07       0.00000       0.00000       0.00000       0.00000       0.00000       0.00000
  15  23 4035.7869    1.2023  7.5883 11.2043 -0.0061  0.1238   0.0192   0.3472    0.0434   0.0000   455.1394       15.0802       7.42089       19.1929       21.4877      -8.81783      -5.09750      -22.2695       20.9302       2.56158     -0.196663       3.87012     -0.956858      -2.64011      -1.07255     0.0778926      0.592995     -0.228989     -0.192432     0.0350314     0.0301972    0.00433478   -0.00282569   4.30867e-05   8.42734e-05  -0.000125829  -4.04951e-05   1.78923e-06  -2.96347e-07  -7.21589e-08       0.00000       0.00000       0.00000       0.00000       0.00000       0.00000       12.8787       16.4298       17.9796       18.0454       16.7492       15.3479       12.9025       10.7887       8.37215       6.45791       4.68691       3.39494       2.23670       1.51390      0.916694      0.548744      0.317668      0.171097     0.0858806     0.0447960     0.0182309    0.00882946    0.00324710    0.00120886   0.000397328   0.000119694   3.01301e-05   6.87580e-06   1.17095e-06   1.53384e-07       0.00000       0.00000       0.00000       0.00000       0.00000       0.00000
  15  24 4177.3811    1.0230  9.3965 10.9366 -0.0077  0.1504   0.0162   0.4377    0.0411   0.0000   468.3474      -1.48918      -11.4792       8.17682       3.93569      -27.9422      -18.8119      -11.1107      -3.86978      -4.26118       4.09235      -6.39422      -3.13684      -1.14340     -0.931667      0.861909     -0.578423      0.213634     0.0475636    -0.0327725    -0.0122984   -0.00646852  -0.000578928    0.00135189    0.00121978   0.000155655  -2.41837e-05  -8.23295e-07  -9.41425e-07  -1.29469e-07       0.00000       0.00000       0.00000       0.00000       0.00000       0.00000       14.6664       18.9019       20.8782       20.4021       19.8042       17.6715       15.2833       12.5728       10.1004       7.70310       5.76697       4.01080       2.77849       1.81488       1.13951      0.697226      0.395501      0.218152      0.111308     0.0555353     0.0247549     0.0108277    0.00418436    0.00154086   0.000500258   0.000150380   3.89958e-05   8.46363e-06   1.53525e-06   1.85169e-07       0.00000       0.00000       0.00000       0.00000       0.00000       0.00000
  15  26 4461.4477    0.6724 13.0516 10.6198 -0.0115  0.2632   0.0139   0.7176    0.0365   0.0000   401.0417      -7.19482      -29.2970      -31.5900       48.9253       29.8351      -12.7832      -35.5365      -9.16335       1.04274       3.43076      -5.21732       14.6972       2.49220      -3.52015       2.92008      0.369139    -0.0667666    -0.0887950     -0.155810     0.0195390     0.0205584    0.00672666   -0.00175728  -0.000145451  -0.000240672   0.000159967  -2.41009e-06   2.52033e-06   1.69650e-07       0.00000       0.00000       0.00000       0.00000       0.00000       0.00000       25.9052       33.5136       35.6183       36.3754       34.0536       30.6203       27.2576       22.8092       18.0989       13.8590       10.3873       7.41715       5.02243       3.39687       2.07200       1.30025      0.742709      0.408210      0.215633      0.106207     0.0487785     0.0206148    0.00821428    0.00287069   0.000915627   0.000272912   6.72132e-05   1.51411e-05   2.71051e-06   3.40487e-07       0.00000       0.00000       0.00000       0.00000       0.00000       0.00000
  15  28 4746.3666    0.4078 12.4999 10.3278 -0.0109  0.4121   0.0114   0.9327    0.0310   0.0000   408.0696      -73.9479       112.861       74.5728       29.9477      -48.2268       59.0366       50.1516       4.92730      -20.9779       12.6791      -12.4361      -2.89501       4.40467       3.10113      -6.44307      -1.67964       2.61193     -0.129149     -0.310301     0.0132420    -0.0344917    -0.0187527   -0.00715024    0.00174646   0.000433316  -0.000227173   3.07438e-05   5.94697e-06  -2.08845e-06       0.00000       0.00000       0.00000       0.00000       0.00000       0.00000       38.9842       51.7291       55.6863       56.0549       53.9159       47.4580       42.7704       34.5078       28.2298       21.6311       16.1251       11.4521       8.08025       5.30083       3.36572       2.06987       1.19937      0.679551      0.345995      0.178402     0.0769810     0.0348290     0.0129386    0.00483203    0.00150843   0.000433880   0.000110831   2.41858e-05   4.46592e-06   5.32503e-07       0.00000       0.00000       0.00000       0.00000       0.00000       0.00000
  16  12 2514.8102    1.7235  0.8570 11.7769 -0.0062  0.0317   0.0473   0.0684    0.0837   0.0000   436.1198       1.15354       12.9732       3.36682      -1.34155    -0.0817922     -0.541655      -5.39218      0.689923      -1.04635      -2.04391      0.744186     0.0371651     0.0835903      0.237643      0.246138     0.0213115    0.00980229     0.0121418    0.00518073   0.000137780    0.00121140    0.00194831  -0.000833542   9.23194e-05   9.13036e-06  -2.66702e-05  -2.35503e-06   2.31862e-06  -3.78410e-07   6.30313e-08  -2.46531e-09       0.00000       0.00000       0.00000       0.00000       2.93012       4.00391       4.57288       4.27024       4.38726       3.39219       3.34922       2.48916       2.08372       1.55104       1.09532      0.917862      0.497658      0.392688      0.249515      0.138463     0.0951011     0.0444786     0.0274869     0.0134217    0.00627981    0.00341044    0.00126844   0.000605440   0.000208189   6.67819e-05   2.79226e-05   7.14024e-06   1.69459e-06   4.81099e-07   8.65266e-08   8.30295e-09       0.00000       0.00000       0.00000       0.00000
  16  13 2656.9440    2.1583  0.8147 12.3049 -0.0060  0.0315   0.0628   0.0644    0.0897   0.0000   437.1076       2.04078       10.7842      -2.15071     -0.775976       3.67982       4.99287     -0.584638      -3.07223     -0.976690       1.62353      0.523922      0.136781    -0.0403656     -0.197522     -0.114859    0.00110520    0.00908677    -0.0650820  -0.000235113     0.0146289   -0.00212228   -0.00215838  -0.000187342  -1.20825e-05   0.000201534   5.16222e-06   6.45636e-07   2.44160e-07   7.50473e-07   1.72603e-08  -7.91890e-09       0.00000       0.00000       0.00000       0.00000       3.26182       3.49968       4.27845       4.45951       3.45633       3.44622       3.46717       2.66914       2.04937       1.79934       1.29139      0.839555      0.624800      0.425658      0.244325      0.148131     0.0917800     0.0490503     0.0270946     0.0141905    0.00682254    0.00291769    0.00140476   0.000649699   0.000253382   8.13975e-05   2.35225e-05   6.09500e-06   1.52955e-06   3.27020e-07   5.73520e-08   7.76748e-09       0.00000       0.00000       0.00000       0.00000
  16  14 2799.4859    2.7714  0.7712 12.7461 -0.0115  0.0267   0.0810   0.0648    0.0835   0.0000   437.2101       4.53887       18.7276      0.715586      -1.24892      0.467295       4.46044      -2.22807      -3.14270      0.829137      -2.77613      0.144995     -0.243133     -0.444320    -0.0453632      0.222543      0.149381     0.0248648   -0.00894661    0.00263450   -0.00649606   -0.00477538   0.000772422   0.000962270   0.000295469   2.46096e-05   1.55307e-05   6.95852e-08   3.04511e-07   4.90867e-08  -5.42288e-08  -8.99185e-09       0.00000       0.00000       0.00000       0.00000       2.50331       3.26823       3.43857       3.49269       3.18534       2.75715       2.72554       2.19858       1.82716       1.47475       1.06681      0.700718      0.535442      0.319327      0.206987      0.124270     0.0737299     0.0409580     0.0224783     0.0117777    0.00579111    0.00260219    0.00114069   0.000483177   0.000190574   6.65248e-05   1.98377e-05   5.36121e-06   1.58906e-06   3.41445e-07   6.57380e-08   8.03515e-09       0.00000       0.00000       0.00000       0.00000
  16  15 2941.7595    3.4078  0.7362 13.3591 -0.0051  0.0394   0.1010   0.0622    0.0867   0.0000   439.6969       10.9054       10.3954      -6.82954      -2.74254      -2.32103      -3.42906      0.128766      0.810900      -2.19448      -1.63263     -0.121643      0.650005      0.110816     0.0446467    -0.0712706     0.0849336     0.0768286    -0.0178752    -0.0174917   -0.00906571    0.00476388    0.00160351  -0.000735717   0.000121167  -3.74138e-05  -3.21768e-05  -1.19663e-05   3.92516e-07   7.05299e-07  -8.48303e-08  -3.06983e-09       0.00000       0.00000       0.00000       0.00000       2.92937       4.87418       5.26911       4.02839       5.72439       3.10626       4.51232       2.81381       2.34493       2.18556      0.993630       1.26887      0.542931      0.523662      0.328780      0.145172      0.139139     0.0416068     0.0399948     0.0174300    0.00730925    0.00505899    0.00115131   0.000858535   0.000287480   7.07639e-05   4.30431e-05   8.17829e-06   2.11232e-06   8.32706e-07   1.33316e-07   9.69081e-09       0.00000       0.00000       0.00000       0.00000
  16  16 3083.5115    3.8140  0.8898 13.1753 -0.0062  0.0297   0.1048   0.0666    0.1684   0.0000   440.4149       6.25709       6.32301       6.58054      -2.72055      -2.21942      -1.69652     -0.846744      -1.40393     -0.195295      0.115326      0.154258     -0.172141    -0.0562813      0.215647    0.00122816     -0.175761    -0.0898309    -0.0144754     0.0368596   -0.00550862    0.00332256   5.66865e-05   -0.00123632   7.06709e-05  -6.11846e-06  -2.20925e-05   1.20270e-05  -7.77584e-07   2.84287e-07  -1.16468e-07   5.97719e-09       0.00000       0.00000       0.00000       0.00000       2.96234       3.69802       4.00674       3.79345       3.73975       3.34228       3.05347       2.49620       2.12899       1.63953       1.15707      0.848734      0.615553      0.373672      0.246945      0.150960     0.0821937     0.0511523     0.0254455     0.0139498    0.00689239    0.00273615    0.00137850   0.000482844   0.000200267   7.92847e-05   2.29881e-05   6.62474e-06   1.76566e-06   3.87679e-07   7.15506e-08   7.93748e-09       0.00000       0.00000       0.00000       0.00000
  16  17 3225.0541    3.6592  1.2473 13.1735  0.0162  0.0368   0.0994   0.0918    0.1664   0.0000   440.3341       6.38477       12.5178       11.8024       10.2346       5.54851      -2.17506      -4.41756      -1.06172     -0.716652       1.94192      0.249336      0.669919      0.481888     -0.118186     0.0895952     0.0419771    -0.0151114   0.000934589   -0.00663859   -0.00439901    0.00154660    0.00173402  -5.30366e-05   6.05964e-05   9.05027e-05  -6.28929e-05  -1.09773e-05  -5.39095e-07   1.18924e-06   7.12360e-08   3.40980e-09       0.00000       0.00000       0.00000       0.00000       3.39617       4.65311       4.64959       4.83785       4.73727       4.05999       3.60750       3.09044       2.59221       1.97336       1.44482       1.04843      0.702642      0.497932      0.295051      0.189957      0.109776     0.0657230     0.0346034     0.0188604    0.00888968    0.00414001    0.00174303   0.000731865   0.000263156   9.63314e-05   2.98930e-05   9.34576e-06   2.22970e-06   5.38194e-07   9.70256e-08   1.21071e-08       0.00000       0.00000       0.00000       0.00000
  16  18 3366.3339    3.1451  1.4828 13.2057 -0.0073  0.0413   0.0784   0.1047    0.1244   0.0000   443.0455       12.6338       8.42859      -8.01522       2.02285       4.95247      -6.49676      -2.09196       4.74785       3.19810     -0.886632     -0.854219      -1.55883     -0.256831      0.638692      0.350727     -0.122857    -0.0242272    0.00846824    -0.0156944     0.0175965   -0.00880175   -0.00145110   0.000951848  -0.000319919  -9.87059e-05   1.33146e-05   2.91192e-06  -1.27626e-06  -4.92955e-07  -3.04963e-08   7.33301e-09       0.00000       0.00000       0.00000       0.00000       4.08229       5.40135       5.79845       5.70648       5.34664       5.04096       4.18801       3.56170       2.80060       2.07740       1.58717       1.16813      0.814764      0.545164      0.342424      0.216208      0.118304     0.0707498     0.0354339     0.0195240    0.00913261    0.00438977    0.00185230   0.000782435   0.000285147   0.000109837   3.34019e-05   1.02296e-05   2.51958e-06   5.52555e-07   9.59174e-08   1.25730e-08       0.00000       0.00000       0.00000       0.00000
  16  19 3507.9990    2.5599  2.3713 12.7054 -0.0203  0.0538   0.0516   0.1306    0.0790   0.0000   441.0396      -1.46987       8.94863      -3.07512      -7.58890       15.5456      -1.33848      -12.3298      0.112415      -5.66002      -2.16024      0.868675       2.33351      -1.68496     0.0274025      0.545518    -0.0163698     -0.122231   -0.00596924     0.0173530    0.00817675   6.90377e-06   -0.00679570    0.00204902  -2.45952e-05  -0.000338141   1.28200e-05  -1.80198e-05  -3.79500e-06   1.28576e-06  -1.14734e-07   9.57485e-10       0.00000       0.00000       0.00000       0.00000       5.04759       6.35249       6.73312       7.00863       6.70120       5.99745       5.32979       4.50589       3.68316       2.93987       2.14494       1.53670       1.08494      0.742780      0.452119      0.295285      0.170568     0.0979934     0.0553582     0.0277283     0.0137647    0.00646248    0.00272761    0.00111485   0.000440341   0.000147200   4.59902e-05   1.38028e-05   3.38757e-06   7.60997e-07   1.33438e-07   1.63896e-08       0.00000       0.00000       0.00000       0.00000
  16  20 3649.8374    2.2083  3.4783 11.9734 -0.0036  0.0620   0.0349   0.1630    0.0672   0.0000   437.7835       15.6985       20.5684       4.21223      -7.00434      -7.65651       4.74956      0.860537      0.451913     0.0705744       3.20759      -2.23616       1.45488    -0.0622525     -0.578141     -0.170036      0.241061    0.00864668     -0.118567    -0.0482893     0.0395843   -0.00273637  -0.000396806  -0.000625489   0.000307508  -0.000170901  -5.85773e-05   2.20656e-05  -1.32437e-06  -1.16626e-06   3.88216e-08   1.22434e-08       0.00000       0.00000       0.00000       0.00000       5.95271       7.59710       8.23934       8.02239       7.91318       7.30511       6.33137       5.30264       4.28431       3.37928       2.48942       1.79425       1.30417      0.851883      0.547219      0.340065      0.191817      0.113629     0.0601430     0.0306252     0.0155560    0.00659606    0.00317916    0.00118794   0.000483337   0.000174949   5.42758e-05   1.61106e-05   4.14021e-06   8.82790e-07   1.51968e-07   1.81321e-08       0.00000       0.00000       0.00000       0.00000
  16  21 3791.7077    1.7889  4.7650 11.5576 -0.0047  0.0778   0.0259   0.2034    0.0560   0.0000   447.6685       33.9061       7.25758      -4.47094      -2.53537      -5.86937       8.62739       4.16665       8.07867      -6.14913      -3.40553     -0.171341      0.390976     -0.623656      0.205463     -0.229730    -0.0941881    -0.0476108      0.105829    -0.0563926    -0.0105816     0.0214885   -0.00357846   -0.00307725    0.00103204   0.000232098  -0.000167282  -1.13749e-05  -4.16442e-07  -6.75812e-09   7.55281e-08  -3.21706e-08       0.00000       0.00000       0.00000       0.00000       7.59487       9.61735       10.4630       10.2491       9.99615       8.78547       8.08498       6.65883       5.46681       4.25757       3.21453       2.20676       1.60969       1.04793      0.675874      0.413002      0.239994      0.144867     0.0737617     0.0405166     0.0186693    0.00891929    0.00380476    0.00165586   0.000593272   0.000221972   6.58639e-05   1.94849e-05   5.12421e-06   1.07708e-06   1.95941e-07   2.18122e-08       0.00000       0.00000       0.00000       0.00000
  16  22 3933.4758    1.4977  6.7135 11.0662 -0.0057  0.0956   0.0197   0.2660    0.0511   0.0000   440.0709       23.2753      -8.70725      -8.15735      -1.92725       27.4930      -17.5101      -24.9566       6.04015       5.81222      -2.20349      -2.97572      -3.47511      0.631844     -0.920608     -0.685307     -0.157361     -0.273334      0.234665     0.0383401    -0.0522958   -0.00138573  -0.000215763    0.00130335  -0.000898941  -0.000218757   9.81588e-05  -3.40940e-05   6.83144e-06   4.70702e-07   9.98843e-08   8.21462e-08       0.00000       0.00000       0.00000       0.00000       9.06489       11.8085       12.2436       12.8026       11.9844       11.0032       9.79464       8.22846       6.70345       5.18988       3.86738       2.82080       2.01672       1.32166      0.861656      0.520985      0.308893      0.177217     0.0948648     0.0508106     0.0238043     0.0115807    0.00475491    0.00206019   0.000745033   0.000274857   8.66074e-05   2.45434e-05   6.38438e-06   1.36771e-06   2.45792e-07   3.07479e-08       0.00000       0.00000       0.00000       0.00000
  16  24 4217.5687    0.9526  9.7053 10.9050 -0.0094  0.1600   0.0159   0.4544    0.0392   0.0000   451.6667       60.0518       23.9277       11.7659       34.0934      -1.29392       15.0169       1.08502      -10.1923      -8.87565       8.16228      0.408314       4.90054      -2.06024      -1.24177      0.492793      0.356778    -0.0855505    -0.0522665     -0.201660    -0.0227950     0.0576697    0.00231159    0.00368569    0.00243417  -0.000823695  -0.000320227   2.23869e-05   1.10858e-05  -2.97398e-06  -3.13730e-07  -9.23137e-08       0.00000       0.00000       0.00000       0.00000       14.4745       19.6467       20.6962       21.4217       20.4726       18.1619       16.4409       13.4737       11.2015       8.56268       6.55658       4.66385       3.36739       2.25932       1.45965      0.907001      0.538920      0.316197      0.171251     0.0900638     0.0442741     0.0202687    0.00905529    0.00366616    0.00139091   0.000491215   0.000152928   4.43181e-05   1.12713e-05   2.40648e-06   4.42903e-07   5.22245e-08       0.00000       0.00000       0.00000       0.00000
  16  26 4502.5211    0.6408 13.5340 10.5668 -0.0042  0.2748   0.0127   0.7279    0.0335   0.0000   402.4753       19.7614       87.1657      -49.7750      -15.5174     -0.638980      -2.12112       17.9022       31.7572      -6.21286     -0.986426       1.68225       3.89686      0.389958       4.43264       1.49958       1.14433      0.404703     -0.310370    0.00794221     0.0365933     0.0246523   -0.00375563   -0.00146114    0.00136636    0.00156915  -0.000278053  -0.000154136   4.12901e-05   1.15207e-07  -6.05796e-07   1.08941e-07       0.00000       0.00000       0.00000       0.00000       24.3433       32.3285       35.7180       34.5023       34.8226       31.1595       27.0686       23.4041       19.0264       14.9108       11.2911       8.18753       5.85512       3.97901       2.59714       1.62869      0.996781      0.574580      0.329909      0.171675     0.0842551     0.0412883     0.0172398    0.00715328    0.00267174   0.000902640   0.000285214   8.05982e-05   2.02603e-05   4.27805e-06   7.28973e-07   8.48669e-08       0.00000       0.00000       0.00000       0.00000
  17   9 2112.9887    0.7781  0.4946 10.4421 -0.0066  0.0234   0.0267   0.0480    0.0604   0.0000   439.0243       4.93531       8.05655      -2.53500       3.09736      -1.46841      -2.53847     -0.970687       1.34900      0.493085      0.693006     -0.275060      0.320319     -0.424083     -0.270598    -0.0377316     0.0438060    -0.0663262    -0.0216712   -0.00684337   -0.00444710    0.00434469    0.00116093  -0.000959078   0.000106996   0.000114238   5.90344e-06  -3.20936e-05   1.70557e-06   2.79498e-06   2.09175e-07  -1.20090e-07   3.54785e-08   2.97434e-09       0.00000       0.00000       2.17506       2.51590       3.08445       3.03453       2.59215       2.66200       2.38095       1.67421       1.60998       1.34402      0.890072      0.688908      0.487970      0.300991      0.201190      0.141220     0.0799271     0.0487479     0.0278911     0.0157079    0.00685512    0.00382776    0.00179792   0.000747909   0.000300043   0.000138937   5.33584e-05   2.02541e-05   5.18220e-06   1.35593e-06   2.95386e-07   6.91010e-08   1.21043e-08   1.46031e-09       0.00000       0.00000
  17  10 2260.3389    1.0035  0.6926 10.8913 -0.0072  0.0315   0.0325   0.0621    0.0879   0.0000   439.8268     -0.791991       5.06968      -2.90982    -0.0636361      -1.52137      -4.39095       2.96843       1.23169      -1.15060     -0.535021       1.46957      0.658322    -0.0893642     -0.110909     0.0602026     0.0383087      0.113429     0.0200855   -0.00403825   -0.00288525   0.000846128   -0.00322330   -0.00247108   0.000402172   0.000318301  -0.000127397  -4.66276e-05   1.23905e-06  -7.82961e-07   2.48335e-07  -4.32679e-08   1.03440e-08   1.44304e-09       0.00000       0.00000       3.39729       4.40074       4.49462       4.67800       4.43177       4.18738       3.73210       2.92472       2.08078       1.48283       1.17965      0.885829      0.733003      0.496614      0.338051      0.196761      0.121338     0.0673290     0.0328241     0.0184916    0.00980747    0.00470808    0.00220004   0.000963057   0.000435663   0.000167869   5.85687e-05   2.05092e-05   6.16122e-06   1.61285e-06   4.65891e-07   9.14127e-08   1.82192e-08   2.23007e-09       0.00000       0.00000
  17  11 2405.0288    1.3648  0.7930 11.5913 -0.0047  0.0372   0.0375   0.0618    0.0776   0.0000   436.1396      0.328975       9.64969       6.12334      0.320363      -2.71622      0.315157      0.257548       1.84514     -0.983887       1.17598     -0.175329     0.0570542   0.000624447     -0.276750    -0.0736610     0.0353654     0.0305501     0.0338638    -0.0195495   0.000377242   -0.00498748   -0.00110505    0.00134610  -0.000253351  -0.000445102  -3.45786e-05   1.22264e-05  -4.98993e-06   9.96836e-07  -2.41205e-07  -1.10772e-07  -2.31590e-08  -1.71101e-10       0.00000       0.00000       2.70813       4.46883       4.28154       4.12183       4.71981       3.20203       3.86871       2.64708       2.54440       1.89538       1.50666       1.03543      0.781566      0.499865      0.355509      0.226013      0.119117     0.0934782     0.0389350     0.0293192     0.0135469    0.00609508    0.00396148    0.00105992   0.000748914   0.000231169   8.03774e-05   3.38168e-05   7.50328e-06   2.60904e-06   6.57766e-07   1.58282e-07   3.21249e-08   2.93038e-09       0.00000       0.00000
  17  12 2548.1303    1.8436  0.8418 11.9804 -0.0076  0.0290   0.0495   0.0630    0.0826   0.0000   441.6550       2.11508       8.18529     -0.646718      -6.34990      -2.97981      -3.27981      -4.24642      -1.68607       1.36064     -0.289113      0.468236       1.22991      0.504869      0.117364     0.0113888     -0.178060   -0.00916116     0.0286529    -0.0379517     0.0123779    0.00346717  -0.000410266   -0.00218796  -0.000195666   0.000178134  -0.000122889   7.69792e-06   1.68938e-06  -9.31118e-07  -1.53479e-07  -2.25176e-08   1.67318e-08  -4.93756e-09       0.00000       0.00000       2.45025       3.51302       3.60554       3.61270       3.49829       3.01688       2.82943       2.43913       1.97921       1.65277       1.19172      0.865803      0.623836      0.426038      0.269251      0.169811      0.103402     0.0621817     0.0354386     0.0199662     0.0101133    0.00495126    0.00238589    0.00101582   0.000450762   0.000177537   6.54546e-05   2.19104e-05   6.52839e-06   1.89715e-06   4.92843e-07   1.12681e-07   1.93924e-08   2.37318e-09       0.00000       0.00000
  17  13 2691.0453    2.4117  0.7695 12.5492 -0.0054  0.0306   0.0690   0.0621    0.0789   0.0000   436.5572       9.97338       13.3268       5.02258       3.93293       4.16252      -1.48034      -1.43663       5.36837     -0.833115     -0.780887      0.182713      -1.36792       1.44087     0.0134399     -0.344502    -0.0362380      0.110870    -0.0812051   0.000673897   -0.00670945    0.00306688   0.000624662   -0.00128427   0.000534521  -0.000113010  -1.01179e-05   3.44596e-06   6.39802e-06   1.98494e-06  -2.05199e-07  -1.11757e-07   6.31974e-09  -1.36221e-09       0.00000       0.00000       2.47635       3.88648       3.42790       4.26346       3.62983       3.57358       2.79055       2.51958       1.87229       1.53532       1.08823      0.821896      0.606769      0.400923      0.284852      0.157486      0.112738     0.0555896     0.0373257     0.0167598     0.0104744    0.00431763    0.00234733   0.000872553   0.000438974   0.000142401   6.50531e-05   1.75707e-05   7.10190e-06   1.53602e-06   4.88582e-07   1.02784e-07   1.83526e-08   3.11097e-09       0.00000       0.00000
  17  14 2834.3691    3.1212  0.7434 13.0592 -0.0021  0.0261   0.0877   0.0586    0.0757   0.0000   441.9585     -0.926860       15.0835       1.77343      -9.05759      -3.38448       1.82647     -0.714965     -0.944425      -1.20949       1.91992     -0.489221     -0.892790     -0.553925    -0.0817250    -0.0198530     0.0871443     0.0400748     0.0114771    -0.0302233   0.000110515    0.00393538    0.00230143   -0.00107348  -0.000853247   0.000110578   6.31358e-05   1.97719e-06  -2.28854e-06  -2.87876e-06   1.82502e-07   3.72632e-08   1.19754e-08  -9.60468e-10       0.00000       0.00000       2.42423       2.83237       2.87990       3.42620       3.07321       2.78346       2.40347       2.22718       1.69167       1.39099      0.996499      0.797940      0.527497      0.391264      0.249723      0.162656     0.0858218     0.0578320     0.0320310     0.0189478    0.00858853    0.00462488    0.00213562   0.000990514   0.000377940   0.000153104   4.89531e-05   1.89429e-05   4.85746e-06   1.57086e-06   3.43038e-07   8.73687e-08   1.30606e-08   2.03901e-09       0.00000       0.00000
  17  15 2977.2591    3.5665  0.7461 13.2990 -0.0111  0.0336   0.1021   0.0580    0.0813   0.0000   436.2071       8.65799       13.4659      0.153298     -0.813691      -4.62043      0.394927       4.46054      -3.01780      -1.61063     -0.798172      -1.38119     -0.197087      0.491345     -0.167514     -0.165023     -0.250045     0.0566244    0.00998006     0.0236132    0.00578467    -0.0102180   -0.00125944    0.00211507   0.000266449   1.63759e-05  -3.62455e-05  -1.00521e-05  -4.11315e-06   9.45962e-07  -2.30917e-08   6.41355e-08   1.42301e-08  -2.82614e-09       0.00000       0.00000       2.51610       3.62322       4.31343       3.07211       4.55232       3.19968       3.01313       2.82287       1.77774       1.83195       1.18244      0.956419      0.672036      0.407780      0.319191      0.174158      0.128750     0.0738396     0.0343785     0.0248343    0.00988457    0.00534987    0.00300178   0.000847207   0.000533628   0.000197366   5.88550e-05   2.68401e-05   7.69974e-06   2.08817e-06   6.94026e-07   1.56664e-07   2.15524e-08   1.97984e-09       0.00000       0.00000
  17  16 3119.4087    3.8288  0.9149 13.5931  0.0005  0.0320   0.1044   0.0703    0.1007   0.0000   432.9339      0.788643       7.96609      -2.16491      -3.76509       3.31678      -2.54850      -2.06385      -1.05880      0.545954      0.943368     -0.156930     -0.507988     -0.841203     0.0210208     -0.221871      0.154967     0.0924996    -0.0643471    -0.0263838     0.0224516    0.00464430   0.000470662  -0.000275934  -0.000225348   0.000223454  -2.77486e-05  -1.22614e-05   3.69586e-06  -3.17696e-07  -1.70799e-07  -1.89116e-07  -1.91925e-09  -4.14620e-10       0.00000       0.00000       2.67188       3.99343       3.60146       4.07694       3.54454       3.70325       3.05562       2.80953       1.91301       1.82733       1.15358       1.02332      0.645548      0.487624      0.290514      0.210262      0.111498     0.0732169     0.0349691     0.0230908    0.00965744    0.00607619    0.00219249    0.00127712   0.000409961   0.000215255   6.14178e-05   2.58825e-05   6.27909e-06   2.12567e-06   4.54677e-07   1.32184e-07   1.80495e-08   3.12149e-09       0.00000       0.00000
  17  17 3261.4428    3.5297  1.0512 13.5022 -0.0018  0.0333   0.0935   0.0783    0.1366   0.0000   435.1040       13.4553       5.72654      -2.62438      0.748690      -4.15208      -1.32596      -3.42514       1.34843      -3.72481       1.06244     -0.166937      0.202773      0.294245      0.187695     -0.482171    -0.0141550    -0.0414687   -0.00592554     0.0264860   -0.00784749    0.00352438   -0.00174699  -0.000938315   0.000580867   0.000356473  -6.10756e-05   6.06483e-06   2.00710e-07  -3.57887e-06   8.83378e-08   6.50677e-08   1.47784e-08   6.21638e-10       0.00000       0.00000       2.95281       4.06895       4.24554       4.23249       4.17872       3.63642       3.30352       2.79953       2.28324       1.82010       1.31753       1.02104      0.688710      0.478842      0.304468      0.202374      0.118878     0.0707720     0.0392398     0.0201142     0.0113813    0.00554511    0.00241510    0.00119468   0.000461504   0.000182301   7.01005e-05   2.35235e-05   7.44717e-06   2.15282e-06   5.19438e-07   1.25690e-07   2.11884e-08   2.52016e-09       0.00000       0.00000
  17  18 3403.4943    3.1270  1.7790 12.8110 -0.0138  0.0408   0.0706   0.1096    0.1482   0.0000   441.7169       7.78567       18.3693       5.13086      -8.24556       9.00292       3.15670      -3.06004      -5.52212     -0.525722       2.26964      -2.57387       1.55597      0.829123      0.205785     -0.246397      0.335181      0.211234    -0.0463766    -0.0127353    0.00405672    0.00441781    0.00565622   0.000758534   3.43460e-05  -0.000358290  -3.61752e-05   4.17264e-05  -2.62798e-06  -1.48345e-06  -8.57133e-07  -1.38837e-07   2.93149e-08  -1.28046e-09       0.00000       0.00000       3.87569       5.07763       5.06394       5.34577       5.19889       4.74934       4.28714       3.48381       2.97453       2.23166       1.77754       1.28273      0.954854      0.614355      0.434269      0.264192      0.168155     0.0963400     0.0548320     0.0292406     0.0151002    0.00741233    0.00348343    0.00154051   0.000638585   0.000246871   9.23628e-05   3.14879e-05   9.81097e-06   2.61234e-06   6.96663e-07   1.36572e-07   2.66505e-08   3.12051e-09       0.00000       0.00000
  17  19 3545.5874    2.5351  2.4786 12.5201 -0.0169  0.0526   0.0497   0.1420    0.0943   0.0000   434.6033       11.2914       16.4918       20.4592      -3.25554      -4.78562       9.46939     -0.278084      -9.31862      -2.66044      -1.31238      -2.76045      0.704770       2.23341     0.0263649     0.0569702     0.0106902    -0.0966409    -0.0466267     0.0411691     0.0425000   -0.00670703   0.000184421   -0.00222492   0.000409505  -0.000115624   0.000324457  -5.76277e-05  -1.23375e-05  -7.81244e-07  -5.53966e-07  -8.16862e-08  -3.41894e-09   2.46390e-09       0.00000       0.00000       4.73115       6.50597       6.77216       7.22040       6.67541       6.10248       5.38420       4.44580       3.77987       2.86466       2.23693       1.61740       1.13276      0.781958      0.529739      0.324278      0.213136      0.120463     0.0724698     0.0379881     0.0208039    0.00985105    0.00480715    0.00209756   0.000914401   0.000342079   0.000131196   4.17157e-05   1.38694e-05   3.63304e-06   9.12345e-07   1.88169e-07   3.50347e-08   4.31703e-09       0.00000       0.00000
  17  20 3687.7869    2.0641  3.9204 11.8518 -0.0084  0.0660   0.0314   0.1706    0.0657   0.0000   441.3957       12.0049       18.2753       19.2954       12.3539      -10.9993      -3.16643       3.49895       5.93360       1.59416     -0.166137       2.98750      -1.10935     -0.838701      0.829705     -0.105037     0.0621847      0.357841     -0.104036     -0.118222   -0.00561320     0.0156534    0.00345132    0.00152205  -0.000137405  -0.000282630   5.32669e-05  -9.64700e-05  -5.42539e-06   3.56963e-06  -1.74267e-06  -3.50917e-07   1.75415e-08  -2.70461e-09       0.00000       0.00000       5.94870       7.63381       8.24228       8.43719       8.11427       7.65069       6.65090       5.70958       4.46231       3.70828       2.76907       2.10335       1.45896       1.02868      0.680153      0.438036      0.268873      0.161401     0.0893416     0.0490816     0.0247840     0.0125342    0.00558826    0.00265135    0.00106750   0.000441890   0.000157765   5.50172e-05   1.67403e-05   4.73451e-06   1.15797e-06   2.53608e-07   4.01817e-08   5.07714e-09       0.00000       0.00000
  17  21 3830.2232    1.7240  5.2607 11.4344 -0.0025  0.0820   0.0235   0.2170    0.0544   0.0000   446.1486       9.64307       17.2408       1.71158      -11.9460       1.68315      -2.84852     -0.206185      -5.97128      -1.33595       1.67690      -3.58831      0.821651      -1.26369      0.434222     0.0798833    -0.0439284    -0.0354574     0.0858681     0.0519983    -0.0161860   -0.00965334    0.00812898    0.00411023   0.000603526   0.000666261  -4.95627e-05   9.86787e-06  -1.40206e-05  -2.77663e-06  -3.28440e-07  -1.10747e-08   8.90497e-08  -3.13759e-09       0.00000       0.00000       7.06856       9.44167       10.1680       10.1209       10.1484       9.01596       8.34081       6.65903       5.71666       4.47475       3.37511       2.54683       1.81653       1.26595      0.842221      0.538867      0.336865      0.195002      0.114307     0.0623311     0.0312999     0.0169574    0.00702121    0.00366736    0.00129890   0.000589679   0.000201770   6.99506e-05   2.18879e-05   5.91912e-06   1.46339e-06   3.21443e-07   5.67819e-08   6.16977e-09       0.00000       0.00000
  17  22 3972.4031    1.4064  7.0160 11.1069 -0.0108  0.0994   0.0185   0.2730    0.0464   0.0000   430.0528       15.5827       13.9192      -7.49525      -32.0480       13.2778       7.80309      -11.8531       12.3126      -10.6010       4.36158      -4.51776       1.54587       1.98622     -0.935303     -0.592201      0.293505      0.683308     -0.152000     -0.215983    -0.0140938     0.0451492   -0.00886100   -0.00518818   0.000734456   0.000107615   9.56338e-05  -0.000210364  -1.69387e-05   1.52502e-05   6.22672e-07  -5.89256e-07   6.79011e-08   3.65884e-09       0.00000       0.00000       8.95285       11.6104       12.5343       12.6873       12.2683       11.1755       10.0453       8.48008       6.99491       5.72116       4.31797       3.11418       2.25397       1.55513       1.04122      0.645132      0.413817      0.244713      0.136567     0.0777169     0.0390456     0.0198527    0.00902542    0.00413263    0.00171892   0.000713876   0.000247119   8.57993e-05   2.62768e-05   7.14488e-06   1.80652e-06   3.77674e-07   6.36894e-08   7.43799e-09       0.00000       0.00000
  17  23 4115.1848    1.1552  9.0811 10.9063 -0.0042  0.1244   0.0156   0.3632    0.0411   0.0000   443.3576       3.83749      -37.7217      0.223907       15.2597      -6.53009     -0.482841      -19.5954      -23.4050       7.43436      -3.54760       3.65133      0.857722     -0.787711     -0.185609      0.262256    -0.0978280     -0.356564     0.0150541    -0.0612706    -0.0625642    0.00239169   -0.00558399     0.0133157    0.00217709  -0.000536451  -0.000433673  -3.82206e-05   4.05947e-05  -3.68411e-06   2.17948e-06   7.13886e-07   1.91342e-08  -1.08576e-09       0.00000       0.00000       10.8897       14.4156       15.6205       15.7647       15.2159       13.9643       12.4889       10.6150       8.77458       6.98854       5.33377       3.96713       2.80904       1.95488       1.28573      0.842226      0.516642      0.309452      0.175985     0.0985280     0.0492861     0.0257658     0.0117083    0.00547224    0.00219323   0.000913024   0.000321814   0.000111970   3.37998e-05   9.47780e-06   2.27820e-06   4.86103e-07   8.14239e-08   9.59013e-09       0.00000       0.00000
  17  25 4400.6675    0.7145 11.9983 10.7147 -0.0185  0.2305   0.0137   0.6062    0.0361   0.0000   414.1027       31.4438       38.0865      -5.59918       18.5103      -42.2056       24.0545       1.40420      -15.7432       12.8657       1.21251       5.82092       7.10679      -2.95625      -2.65888     -0.251472   -0.00534989      0.432926     -0.505246      0.117587      0.266952     0.0613488    -0.0564560    -0.0260494    0.00895114  -0.000114196   -0.00120722  -0.000383608  -7.65626e-05  -3.60566e-05   6.62660e-06   9.64963e-07  -1.27165e-07  -2.05682e-08       0.00000       0.00000       19.2707       26.3228       28.5625       28.5844       27.4810       25.9559       22.8466       19.2401       16.3531       12.5484       9.99102       7.34694       5.25765       3.70583       2.49518       1.59814       1.00590      0.614233      0.344648      0.194006      0.102876     0.0506712     0.0246006     0.0107205    0.00471596    0.00178659   0.000653248   0.000221202   6.77647e-05   1.86395e-05   4.39036e-06   9.02534e-07   1.58168e-07   1.85199e-08       0.00000       0.00000
  18  12 2580.8678    2.0162  0.9168 11.8603 -0.0115  0.0266   0.0515   0.0679    0.0915   0.0000   436.6284      -1.52887       14.1534     -0.943013      -4.90602       1.68802      -4.08454      -1.72769     -0.897654     -0.620670      0.496458      -1.33290     -0.194301     -0.392044     0.0743476      0.121005     0.0881233     -0.108993    -0.0223561    -0.0465490     0.0149744   -0.00964608    0.00577431    0.00408968   3.29981e-05  -0.000213447  -0.000151315  -1.85183e-05   8.52764e-06   2.43054e-06  -3.26701e-06  -2.12818e-07  -4.91225e-08   3.82184e-08   1.25203e-09   8.22838e-10       2.35767       3.02851       3.09403       3.31833       3.18879       2.91815       2.50424       2.31821       1.84683       1.50098       1.14662      0.851627      0.638616      0.438975      0.279456      0.191109      0.124031     0.0736745     0.0431523     0.0233859     0.0128249    0.00706057    0.00342933    0.00164196   0.000713817   0.000299981   0.000116585   4.74510e-05   1.59413e-05   5.06007e-06   1.58396e-06   4.40471e-07   1.11521e-07   2.26912e-08   3.71032e-09   4.90779e-10
  18  13 2724.7948    2.5007  0.7439 12.7295 -0.0050  0.0307   0.0701   0.0574    0.0751   0.0000   433.3686      -2.93506       15.6828       7.14451       2.38334      -3.18331      -3.64997     -0.983235      -2.13775      -3.28626       2.62779     -0.733887     -0.134923    0.00574472     -0.246332     -0.184184     0.0941621    -0.0373263    0.00751590    -0.0296130    0.00844351    0.00553251    0.00110985   -0.00277876  -0.000449783   0.000126902   2.81990e-05  -0.000132521  -6.39976e-06  -5.23115e-06   5.79176e-08   1.05703e-07   1.30696e-07  -6.70038e-09   5.29507e-10  -2.32499e-10       2.43847       3.57943       3.65353       3.53289       3.48012       2.88004       3.14555       2.31331       2.21145       1.82280       1.29605       1.03810      0.671416      0.538179      0.288936      0.224673      0.136644     0.0703993     0.0526856     0.0249001     0.0160064    0.00700355    0.00390429    0.00206161   0.000744840   0.000390781   0.000139998   6.15831e-05   2.30751e-05   5.64601e-06   2.20543e-06   5.48029e-07   1.13500e-07   3.33679e-08   5.69049e-09   5.71185e-10
  18  15 3012.1869    3.4691  0.7377 13.5396 -0.0121  0.0259   0.1001   0.0619    0.0736   0.0000   434.9488       6.19539       14.4714       1.67816       5.22091     -0.434547     -0.886449    -0.0563923      0.552355      0.494710      0.700442      -1.10184      0.182122      0.314956    -0.0238912    -0.0109917      0.100561    -0.0219198    -0.0551233    -0.0472582    -0.0174412    -0.0157166   -0.00600152   -0.00319912   -0.00101430   0.000350467   0.000195930   9.39623e-06  -4.55981e-05  -4.44261e-06   1.01212e-06   2.37082e-07   6.74096e-08   3.37926e-08   6.92928e-09  -1.52181e-09       2.36660       3.00492       3.17204       3.25343       2.76065       2.76856       2.50111       2.20059       1.96794       1.59946       1.18728      0.857576      0.673798      0.416293      0.267799      0.184828      0.116601     0.0655591     0.0391519     0.0228235     0.0119960    0.00622105    0.00328438    0.00165329   0.000646334   0.000279128   0.000114665   4.87978e-05   1.76861e-05   5.42493e-06   1.51526e-06   4.09783e-07   1.01678e-07   1.91222e-08   3.59160e-09   4.71986e-10
  18  16 3154.9115    3.7424  0.8380 13.6380  0.0077  0.0275   0.1015   0.0640    0.0813   0.0000   436.6783       5.73564       6.47977       3.52957       2.74728       2.67992      -7.41046      -3.59399       4.76505       1.68794       2.35060      -1.04544      -1.54637     -0.680328      0.467300      0.181130     -0.101653     0.0284687     0.0526307     0.0190353   -0.00356579   -0.00385062   0.000757453   -0.00344619   0.000467505   0.000780228   3.90435e-05   9.20381e-05   5.82646e-07  -5.99794e-08   2.30846e-07  -3.78867e-08   1.65870e-07   1.65202e-08  -7.43841e-09   1.42784e-10       2.41948       3.09244       3.32855       3.25750       3.43343       2.90465       2.64386       2.41294       1.81438       1.58315       1.17886      0.842890      0.651671      0.425714      0.308042      0.195593      0.116050     0.0753997     0.0439415     0.0242763     0.0142101    0.00678588    0.00338027    0.00175115   0.000655661   0.000351893   0.000123907   4.69626e-05   1.74822e-05   5.33080e-06   1.49203e-06   4.53684e-07   1.26989e-07   2.57289e-08   3.95374e-09   4.51043e-10
  18  17 3297.3868    3.3003  1.3930 13.2951 -0.0078  0.0385   0.0752   0.0903    0.0976   0.0000   441.3221       10.1810       7.06682    -0.0256536       1.55847      -8.85968     -0.689468      -4.40228      0.481822      -2.28221     -0.631875      0.652793       1.49812     -0.951036     -0.454629      0.260814      0.359521     -0.342671     -0.155286     0.0731844    0.00520821    -0.0292553    0.00421455    0.00445475   0.000188525  -0.000186564   0.000160600   3.46781e-06  -1.34878e-05   3.79342e-06   2.11216e-06  -2.01511e-07  -1.76010e-08   4.65180e-08   6.66798e-09  -7.60664e-10       2.86646       4.19934       4.35666       4.60932       4.39164       4.01930       3.75657       3.14362       2.58037       2.04720       1.66693       1.19839      0.885977      0.672239      0.429091      0.287774      0.181036      0.116355     0.0655180     0.0370407     0.0206905     0.0109148    0.00538224    0.00250316    0.00116224   0.000512765   0.000214799   8.16987e-05   2.88269e-05   9.26130e-06   2.81585e-06   8.01979e-07   1.88553e-07   3.97300e-08   7.00984e-09   8.14001e-10
  18  18 3440.0542    3.0872  1.9736 12.5712 -0.0041  0.0417   0.0613   0.1077    0.1191   0.0000   435.6289       14.9850       18.4323      -1.10064       3.72077      -2.36173      -6.88660       2.13499      -6.87775      0.546704       2.84746     -0.359671     -0.866483     0.0527136     -0.872153     -0.786521      0.379404      0.327686    0.00543424    -0.0489709    0.00394218     0.0193169   -0.00439476   -0.00255465  -0.000145353  -0.000409554   0.000574243   0.000224519  -1.25542e-05   4.04217e-06  -1.56984e-06  -1.36318e-06   4.62345e-07   5.42684e-08   2.73282e-08  -3.85109e-10       3.60595       4.59651       5.04056       4.98651       4.81328       4.54867       4.14154       3.48355       3.05883       2.38633       1.80994       1.43819       1.00014      0.727723      0.476526      0.314061      0.201655      0.122701     0.0699454     0.0401621     0.0215909     0.0114259    0.00579901    0.00264862    0.00124605   0.000504245   0.000221189   8.28599e-05   2.97213e-05   1.00630e-05   3.02418e-06   7.96424e-07   1.80983e-07   3.97631e-08   6.56764e-09   7.24605e-10
  18  19 3582.7774    2.4916  3.0448 11.9740 -0.0031  0.0543   0.0406   0.1405    0.0966   0.0000   437.9572       3.02922       6.00844       2.89972      0.917249      -7.57326      -5.72750       3.02148      -1.63593      -3.94222      -1.91488       1.90036      0.344906     -0.736782     -0.609544    -0.0789824     -0.128794    -0.0245345     0.0668874   -0.00408068    0.00221079    -0.0155031    0.00789128   -0.00651421   0.000778615   0.000223103   0.000137334   1.50821e-05  -1.42946e-05  -1.38701e-05  -9.78788e-07  -4.02895e-07   1.15840e-07  -3.41441e-09   2.07600e-09  -1.48164e-09       4.52520       6.16104       6.57221       6.71970       6.52157       6.09306       5.35903       4.54663       3.79070       3.03175       2.43585       1.72948       1.34049      0.868696      0.640085      0.402800      0.269524      0.162564     0.0957637     0.0568659     0.0293730     0.0159043    0.00761664    0.00396961    0.00161589   0.000768426   0.000288901   0.000119498   3.92619e-05   1.37703e-05   3.97515e-06   1.05234e-06   2.73670e-07   5.03915e-08   9.09666e-09   1.05397e-09
  18  20 3725.3773    1.9860  4.1996 11.6931 -0.0088  0.0669   0.0289   0.1874    0.0642   0.0000   432.8511       13.8891       19.3136       2.11396      -2.63002       9.10119       20.0792      -3.45648      0.965710       8.25167       3.39152      -2.72186      0.389109     -0.434498       1.25173    0.00844440     0.0437512     -0.175477      0.188179     0.0432873    -0.0591227    -0.0319128    0.00830045    0.00358337   -0.00246112  -0.000588177   0.000155670   0.000215822   0.000110990  -2.19049e-05  -1.32042e-06  -1.12354e-06  -1.60414e-07  -3.38146e-08   6.27949e-09   2.41982e-09       5.63830       7.45421       8.01032       8.11396       7.95642       7.29106       6.64278       5.77205       4.67657       3.75144       2.96561       2.20710       1.63361       1.12365      0.796215      0.499604      0.328441      0.198133      0.113775     0.0671762     0.0344639     0.0189418    0.00905051    0.00449570    0.00198749   0.000879454   0.000350479   0.000138768   4.60468e-05   1.62148e-05   4.77618e-06   1.29014e-06   3.26651e-07   6.44786e-08   1.08167e-08   1.23470e-09
  18  21 3868.1078    1.6628  5.9866 11.2023 -0.0048  0.0826   0.0208   0.2268    0.0522   0.0000   433.2201      0.619778       29.0057      -3.18121      -16.4439       10.3041      -10.8191      -13.7480      0.633421       9.06862       1.37680      0.581132       1.35081      0.864736     -0.870207      0.237688     -0.758418     0.0174262     0.0252411      0.167953     0.0665469    -0.0240906    -0.0164959    0.00388218   0.000456134    0.00123123  -0.000427613   6.81879e-05   5.28183e-05  -2.54150e-05   1.76549e-06  -8.38963e-07  -3.42639e-08  -2.81804e-08  -6.65160e-10   4.88427e-11       7.04251       9.17049       10.0898       10.4568       9.80789       9.31671       8.23126       7.00681       5.87362       4.69897       3.61683       2.75034       1.99419       1.42303      0.961356      0.631259      0.408206      0.249943      0.148268     0.0827731     0.0468181     0.0240090     0.0123064    0.00575519    0.00262408    0.00113518   0.000468114   0.000174857   6.41081e-05   2.05104e-05   6.26619e-06   1.64714e-06   3.86774e-07   7.91444e-08   1.30623e-08   1.54333e-09
  18  22 4011.1469    1.3219  7.5142 11.0097 -0.0058  0.1045   0.0173   0.2882    0.0437   0.0000   445.1272       14.7285       24.8275       3.72798     -0.976715       13.7031      -22.1174       3.59610      -8.41790      -14.7347       3.59713      -4.52558     -0.195175      -2.03347       1.13819      -1.33992     -0.519756      0.615393      0.117225    -0.0650212     0.0473163     0.0314095   -0.00498241    0.00905165   -0.00180572   0.000371079  -0.000977640  -9.20377e-07   4.65804e-05   2.11072e-05  -5.79628e-06  -8.35248e-07  -8.08955e-08   2.39065e-08   1.56979e-08   1.09308e-09       8.93469       11.1993       12.2264       12.6886       12.3378       11.3656       10.1203       9.02536       7.39819       5.96909       4.69240       3.46641       2.57900       1.82661       1.26440      0.819705      0.513973      0.319381      0.187859      0.109400     0.0595835     0.0312393     0.0155079    0.00752651    0.00334840    0.00146579   0.000587310   0.000223262   7.77986e-05   2.58218e-05   7.59220e-06   2.08509e-06   5.04703e-07   9.99790e-08   1.63771e-08   1.88971e-09
  18  24 4297.3760    0.8826 11.3127 10.7381 -0.0107  0.1748   0.0137   0.4825    0.0354   0.0000   407.5410      -42.2168       32.1848       42.3003      -13.6745      -37.7190       10.9631       4.91941      -11.7483       9.89837       2.85754       1.21764      -6.32129      -4.95479       2.79619      -1.13404     -0.362305      0.504356     -0.562101    -0.0233961     0.0604506     0.0681165   -0.00478217   -0.00513021   -0.00968918   0.000676467    0.00213691  -0.000100964   4.39409e-05  -4.60535e-05   6.84600e-06  -1.39701e-06  -1.08920e-06   4.66923e-07   4.44170e-08   5.71283e-09       14.0770       18.4788       20.7463       20.9285       20.1194       18.9837       17.1496       14.4630       12.3401       9.85422       7.72337       5.90030       4.29116       3.04781       2.11351       1.39115      0.903884      0.556953      0.332667      0.191512      0.107361     0.0548747     0.0289956     0.0137879    0.00633033    0.00271221    0.00112461   0.000411141   0.000149087   4.78702e-05   1.42750e-05   3.71692e-06   8.70659e-07   1.76191e-07   2.93998e-08   3.27196e-09
  18  25 4439.8589    0.7030 12.7137 10.6335 -0.0045  0.2256   0.0129   0.6132    0.0332   0.0000   454.3387       27.5011      -30.4880      -21.1388       53.7196       29.0576      -5.17975      -6.04569       5.51184      -4.56847      0.764392      -1.95779      -8.11110      -3.83758       4.28302     -0.500153     -0.699404       1.45568     -0.374702     -0.258382      0.134331     0.0558983    -0.0610416     0.0142669    0.00575521   -0.00403695   -0.00176371   0.000971968   0.000162845  -2.47432e-05   2.05172e-05   3.79068e-06   6.47644e-07  -4.17296e-08   3.54941e-08  -2.43486e-09       18.3073       23.8249       26.5639       26.6934       25.8909       24.3759       22.0123       18.9553       16.0153       12.7029       10.0884       7.64112       5.60929       4.05161       2.73814       1.82282       1.18750      0.732265      0.433261      0.251765      0.138934     0.0738813     0.0368689     0.0184583    0.00784183    0.00363278    0.00140599   0.000552066   0.000188005   6.16108e-05   1.81813e-05   4.82635e-06   1.11672e-06   2.26031e-07   3.74707e-08   4.17774e-09
  18  27 4726.0425    0.4196 16.2954 10.3340  0.0015  0.4378   0.0090   1.0262    0.0246   0.0000   446.6275      -4.19649       97.9043       36.3038      -32.4421      -2.91056       33.0692      -12.5905      -23.1081      -28.2388       2.86899       5.36399       16.1975     -0.453448      0.831922      -3.24956       2.17106       1.30428     -0.452825     -0.376783     -0.253138     0.0787669    -0.0447610     0.0219481     0.0220607    0.00541383   -0.00324981  -0.000951467   0.000587885  -0.000192020   4.43797e-05  -1.67234e-06   3.97175e-06  -7.19475e-08   8.55492e-08   8.18307e-09       34.8100       45.5363       51.2694       50.2459       51.5579       46.7472       42.7232       36.2977       30.3918       25.3831       19.2887       15.1525       10.8716       7.85770       5.44253       3.61872       2.39933       1.47954      0.903025      0.530854      0.290652      0.160949     0.0797153     0.0395531     0.0178367    0.00777966    0.00306244    0.00118223   0.000396972   0.000128864   3.73739e-05   9.58003e-06   2.26891e-06   4.71674e-07   7.33821e-08   7.88576e-09
  19   9 2173.7621    0.8485  0.6722 10.5634  0.0037  0.0267   0.0235   0.0518    0.0655   0.0000   437.6108       5.12907       14.1268      -6.82600       4.36485      0.955981      -6.26436      -3.45426       2.73902      0.525509     -0.285509    -0.0880950    -0.0257331      0.333782      0.259230     0.0144396    -0.0738198     -0.100052    0.00139152    -0.0285164   -0.00815214   -0.00511621   0.000654286   0.000570140  -0.000763034   0.000601366   0.000324139  -3.49093e-05  -0.000108981   8.57969e-06   1.30785e-06  -1.64176e-08   6.96076e-07  -5.86700e-08   2.06708e-08   5.14865e-09       1.98541       2.62659       2.95066       3.00926       3.03645       2.53186       2.58282       2.19335       1.80544       1.37244       1.20194      0.851697      0.669165      0.446745      0.339762      0.224910      0.143367     0.0900906     0.0517225     0.0349445     0.0178560     0.0101699    0.00513558    0.00263482    0.00133196   0.000638188   0.000279865   0.000112277   4.60347e-05   1.55591e-05   5.33448e-06   1.75113e-06   4.86287e-07   1.40651e-07   3.37374e-08   6.24929e-09
  19  10 2322.3232    1.1812  0.7132 11.1080 -0.0103  0.0269   0.0345   0.0583    0.0717   0.0000   439.8978       5.65540       17.1355      0.888303      0.174914      -3.37831      -1.81599      0.767553      0.213958     -0.478868      -1.11221     -0.807924      0.813576      0.591336     -0.281115      0.356490      0.118512    -0.0478475    -0.0177324    -0.0336700  -0.000280403    0.00785328    0.00344280  -0.000542451  -0.000543423  -0.000590196  -9.80539e-05  -2.12519e-05   2.55710e-05   1.88188e-05  -8.55638e-06  -3.36878e-06   3.45437e-08  -6.50369e-08   1.55341e-08   2.83307e-09       2.08824       2.86644       3.11361       2.75681       3.04437       2.43400       2.55884       2.29264       1.86729       1.69046       1.15002       1.07478      0.666649      0.534919      0.348323      0.206649      0.160296     0.0824558     0.0568812     0.0333368     0.0159689     0.0115462    0.00447772    0.00287309    0.00134050   0.000493382   0.000284590   9.88808e-05   3.77140e-05   1.82491e-05   4.75019e-06   1.83518e-06   5.68378e-07   1.20908e-07   3.24449e-08   7.27184e-09
  19  11 2468.1988    1.6452  0.7935 11.7850  0.0031  0.0264   0.0437   0.0624    0.0819   0.0000   437.1128      -2.04364       12.3272       2.66896       5.37432      -4.89776      0.174923      -4.07462     -0.530353     -0.390324      0.680499      0.192550     -0.945487     -0.385973     0.0746882      0.103657      0.215264    -0.0234938    -0.0465971     0.0190786     0.0199368   -0.00857466    0.00772621    0.00158057  -0.000684799  -0.000753656   0.000463325  -0.000106406  -1.71359e-05   3.66280e-05  -1.33905e-07   1.83141e-07   1.07669e-06   8.07894e-08   3.11802e-08  -1.11857e-08       2.17947       2.88275       3.07942       3.20808       3.23405       2.94387       2.59439       2.18701       1.77998       1.46951       1.08292      0.867093      0.648715      0.451035      0.301215      0.209046      0.142432     0.0872999     0.0547607     0.0306511     0.0170427    0.00939963    0.00480620    0.00247559    0.00120001   0.000504847   0.000234081   8.81808e-05   3.60240e-05   1.38792e-05   4.67862e-06   1.48543e-06   4.48327e-07   1.17809e-07   2.86435e-08   6.28914e-09
  19  12 2613.0769    2.0820  0.8607 12.2780  0.0010  0.0273   0.0528   0.0622    0.0869   0.0000   439.4077      -1.18698       15.4772      -1.91928      -6.41097      0.334413      -1.12634      -4.42482      -1.07904     0.0437015       2.75283     -0.974034     -0.888363     0.0297836      0.316682     -0.118695      0.329970    -0.0159136     0.0166982  -0.000841548     0.0118759    0.00288529   -0.00381967   -0.00350654   0.000584488   0.000140493   0.000169118  -8.45411e-05  -3.78441e-05  -2.29662e-05   2.85197e-06   4.42889e-06  -2.02052e-07   5.28061e-08  -3.30331e-08   3.14551e-09       2.37925       3.09411       3.44175       3.54022       3.38199       3.23518       2.80557       2.48948       1.90184       1.54566       1.17668      0.890096      0.659563      0.504410      0.357448      0.227824      0.154944     0.0878962     0.0598915     0.0304682     0.0185836     0.0100421    0.00553227    0.00251637    0.00128152   0.000546749   0.000274452   0.000101731   4.37867e-05   1.52554e-05   5.43069e-06   1.57632e-06   5.28444e-07   1.24076e-07   3.11104e-08   6.21416e-09
  19  13 2757.9352    2.6546  0.7875 12.7495 -0.0015  0.0240   0.0682   0.0563    0.0757   0.0000   437.2875       8.13271       19.9761      -1.06947      -5.24245      -2.76008      -4.83470      -1.20451      -2.84447      0.554898      0.572022     -0.127988     0.0241983     -0.150871      0.517755      0.348551     -0.339730    -0.0472245   -0.00214257   -0.00840779   -0.00759835    -0.0159681    0.00145359    0.00360826   0.000214146   0.000146877   4.66815e-05   2.90892e-05   1.20110e-05  -3.32034e-05  -4.45578e-06   9.37183e-07  -4.65502e-07  -1.50962e-07   3.86084e-08   4.39114e-10       1.91633       2.55282       2.65567       2.74718       2.68266       2.46305       2.32761       1.95504       1.67006       1.40457       1.06989      0.809945      0.619118      0.426261      0.321458      0.197006      0.136377     0.0782024     0.0518819     0.0284419     0.0162984    0.00946083    0.00460476    0.00239217    0.00110168   0.000504695   0.000232651   9.56637e-05   3.54960e-05   1.49373e-05   4.65765e-06   1.55492e-06   4.66562e-07   1.10354e-07   3.10499e-08   5.96393e-09
  19  14 2902.5517    3.2192  0.8070 13.1229 -0.0064  0.0276   0.0818   0.0607    0.0767   0.0000   437.0763       5.94168       8.05190      0.331231     0.0818288      -2.88684      -2.12576     0.0314424      0.412154     -0.765453       1.82240     -0.129083      0.738613     -0.415518    -0.0139214      0.321036    -0.0144288     0.0272135     0.0127634    -0.0382402     0.0116802     0.0148157    0.00779907   -0.00242757  -0.000581561   0.000184172  -0.000211728  -8.27547e-05   6.52239e-05   1.74032e-06  -8.31725e-07  -3.70112e-06   3.31877e-09   6.84782e-10  -1.68181e-08  -1.68467e-09       2.13730       3.19373       2.70210       3.34277       2.67361       3.07060       2.21849       2.42203       1.78836       1.76557       1.30140       1.08096      0.688865      0.538371      0.339737      0.238620      0.158805     0.0998111     0.0655052     0.0351720     0.0225312     0.0103479    0.00662010    0.00246810    0.00160813   0.000508457   0.000338212   9.11830e-05   5.50443e-05   1.28600e-05   6.69497e-06   1.49768e-06   6.07393e-07   1.22257e-07   3.40356e-08   5.84283e-09
  19  15 3046.5807    3.7269  0.7111 13.6388 -0.0023  0.0237   0.1008   0.0537    0.0687   0.0000   441.0023       2.31507       16.5990       1.23252      0.494592      0.686733      -1.72799       1.34302       1.34805     -0.198077    -0.0619969       1.88398      0.155581     -0.635236    -0.0645771     -0.106410    -0.0983399     -0.172572    -0.0766272   -0.00912346    0.00568550    -0.0112957   -0.00540338    0.00187997    0.00147516  -0.000231229  -0.000168522  -0.000112069   1.98765e-05   1.53962e-06  -2.77516e-06   5.02482e-07   6.31195e-07   1.54839e-08  -1.32486e-08  -6.80898e-10       1.99289       2.38568       2.68174       2.58438       2.70245       2.49078       2.18964       2.00664       1.64989       1.27854       1.07124      0.747807      0.585259      0.449488      0.302784      0.201141      0.135802     0.0781456     0.0471289     0.0299812     0.0152780    0.00901999    0.00486033    0.00218640    0.00111465   0.000517715   0.000210720   8.56411e-05   3.79717e-05   1.30394e-05   4.02180e-06   1.38384e-06   4.36831e-07   1.14431e-07   2.78708e-08   4.89079e-09
  19  16 3189.9891    3.8048  0.9334 13.7716  0.0031  0.0332   0.0950   0.0655    0.0795   0.0000   444.8586       7.85942       14.6301      -3.36930       1.91071      -3.01908      -1.55736      -1.65736      -1.43674      -1.40842       2.40176      0.508901      -1.39826      0.873494   -0.00397265      0.159103      0.344752     0.0963787    -0.0169975   -0.00891588     0.0125319   -0.00106369   -0.00442750    0.00319997   -0.00160504  -0.000196940  -0.000181460   4.83272e-06   9.15079e-06  -1.85579e-05  -6.26278e-06   1.93960e-06   8.69393e-07  -1.36186e-07   9.77294e-09   1.45891e-09       3.05555       3.67495       3.42404       3.73948       3.91387       3.66556       3.28201       2.75480       2.38168       1.87160       1.55969       1.22563      0.920833      0.609706      0.396212      0.284178      0.197259      0.133941     0.0761759     0.0426385     0.0222150     0.0122413    0.00637849    0.00328159    0.00149935   0.000675734   0.000271488   0.000114432   4.13667e-05   1.58821e-05   5.30582e-06   1.77643e-06   4.71736e-07   1.38500e-07   3.05482e-08   6.48399e-09
  19  17 3332.9258    3.3033  1.5529 13.0952 -0.0137  0.0380   0.0654   0.0900    0.0814   0.0000   436.4675       13.8127       10.7372      -4.33454      -11.1028      -5.41475       11.2181       1.01895       2.27760     -0.171334      0.273060       1.43366      -1.23656     -0.485075     -0.374298      0.430332     -0.277312   -0.00823144     -0.127809     0.0998407    -0.0365184    0.00110295     0.0102692   0.000509019   -0.00422464   0.000984815   0.000290963  -5.74691e-05  -5.71230e-05   3.79147e-06  -2.61751e-06   1.81149e-06   4.27793e-07   2.89672e-08  -1.93061e-08   4.67504e-10       2.97184       4.13843       4.63422       4.33150       4.69960       3.91676       3.85984       3.09764       2.63307       2.13732       1.59868       1.24907      0.917482      0.642469      0.468078      0.303105      0.204533      0.117534     0.0768589     0.0449516     0.0254439     0.0140506    0.00700603    0.00372209    0.00176443   0.000821273   0.000355833   0.000147213   5.67764e-05   2.23394e-05   7.38314e-06   2.43145e-06   7.35499e-07   1.80511e-07   4.87546e-08   9.83924e-09
  19  18 3476.3001    2.6819  2.1113 12.8697 -0.0047  0.0445   0.0516   0.1187    0.0769   0.0000   440.9324       3.82779       14.5359       2.22793       1.50263       3.99935     -0.543363       2.66507       3.78053     -0.707074       1.75166      -1.38034      0.605203       1.47673      0.426302     -0.162596     -0.339194      0.249136     0.0309447    -0.0157517     0.0269590    -0.0304404   -0.00219539    0.00896356   -0.00183428   1.66195e-05   0.000173466   0.000215731   6.08789e-05  -3.66069e-05  -1.23577e-05   1.51777e-06   6.01595e-07   3.53840e-07  -2.13879e-09  -3.79574e-10       3.77465       4.81435       5.06442       5.30055       5.03431       4.92610       4.42949       3.98811       3.04800       2.51381       2.04117       1.50751       1.17895      0.845808      0.602406      0.405123      0.262377      0.164625      0.103737     0.0560906     0.0341596     0.0175675     0.0102099    0.00448595    0.00254210   0.000991344   0.000543779   0.000184800   8.49078e-05   2.67109e-05   1.02453e-05   2.79717e-06   8.69748e-07   2.27786e-07   5.45055e-08   1.01486e-08
  19  19 3619.3950    2.3477  3.6075 11.8438 -0.0043  0.0571   0.0342   0.1533    0.0789   0.0000   444.3535       9.05276       13.4210       7.72795      -6.76848      -4.83775      -7.21481       1.10094       5.76787      -1.31477     -0.833256     -0.773843     -0.659805      0.130473     -0.459105      0.563356     0.0121952     0.0400564     0.0779565     0.0971142      0.117819    -0.0210096    0.00274542     0.0107837    0.00206922   -0.00139710  -0.000328012   0.000293761  -7.39953e-05   4.11508e-05   1.28947e-05   5.36512e-07   3.67977e-07   2.61445e-07   4.11936e-08  -1.66886e-08       4.64316       5.79867       6.58104       6.45362       6.52443       6.12712       5.24530       4.82558       4.12238       3.24927       2.66208       2.02167       1.46040       1.08219      0.738078      0.495000      0.329020      0.203387      0.122150     0.0766215     0.0402848     0.0230410     0.0121310    0.00584200    0.00290458    0.00136213   0.000574148   0.000233472   9.71620e-05   3.47782e-05   1.15251e-05   4.06192e-06   1.19065e-06   3.20848e-07   7.10707e-08   1.37469e-08
  19  20 3762.4652    1.9473  5.0645 11.3368 -0.0060  0.0684   0.0241   0.1918    0.0639   0.0000   443.3953       17.8590      -1.43574       4.56977      -11.7218      -11.6564      -10.3999      -1.15601     0.0184964      -7.49266      -1.05208      -1.98991       1.72398       3.02073     -0.514100      -1.32769      0.253976    -0.0911931    -0.0184794     0.0835840      0.136799    -0.0277451     0.0144872     0.0123400   -0.00138356   2.08935e-05    0.00112876   0.000247779  -0.000142915   3.44465e-05   2.46506e-05   3.80146e-06   4.39391e-07   1.92722e-07   1.56768e-07  -6.84641e-09       5.55443       7.11882       7.99128       8.05528       7.86827       7.47646       6.67866       5.76574       4.81624       3.91300       3.16850       2.37176       1.74813       1.28177      0.866717      0.589623      0.392147      0.245998      0.152025     0.0878647     0.0501500     0.0273607     0.0140910    0.00722285    0.00338446    0.00158186   0.000684912   0.000297250   0.000114342   4.34822e-05   1.46770e-05   4.70478e-06   1.41603e-06   3.71710e-07   8.41747e-08   1.67714e-08
  19  21 3905.9119    1.5696  6.5589 11.0617 -0.0030  0.0880   0.0186   0.2362    0.0501   0.0000   441.5703       5.59275       17.8589       38.7108      -9.77510      -14.6327       8.04671       20.0081       9.07554      0.171677      -2.81236      -1.69047      -2.07091      -3.16726      0.714774       2.13827      0.232952     -0.212421     -0.163152      0.231825     0.0501046     0.0132099     0.0197581    -0.0166672   -0.00477915    0.00169993   0.000716343   -0.00122402   2.53030e-05   1.17742e-05   2.21867e-05   1.02552e-05   1.09863e-06   4.04732e-07  -3.22904e-07   2.40133e-08       6.91800       9.34030       10.1312       10.3358       9.87278       9.45387       8.47864       7.46753       6.24385       5.22163       4.04960       3.12278       2.32529       1.62788       1.17837      0.767864      0.499427      0.322555      0.194631      0.112758     0.0657555     0.0348201     0.0190272    0.00910893    0.00454675    0.00200786   0.000938172   0.000376480   0.000154353   5.43953e-05   2.01542e-05   6.36294e-06   1.83458e-06   4.79194e-07   1.14171e-07   2.25802e-08
  19  22 4049.1043    1.2885  8.2412 10.8977 -0.0067  0.1047   0.0153   0.2979    0.0413   0.0000   433.5586      -10.3931       12.8166      -2.32003       43.8364       5.12392      -19.3429      -2.86630       3.33900       2.31251       1.57396      -8.42300      -3.68019     -0.166108       2.33396       1.35914     -0.423989     -0.676143    0.00617690      0.185116    -0.0116165     0.0310331   -0.00551366     0.0145419     0.0107091   -0.00223977  -0.000703914   0.000660696  -0.000108386  -0.000144464   4.51452e-07   7.52579e-06   2.90405e-06  -2.14712e-07  -1.27639e-07   2.16925e-08       8.34248       10.9009       11.8366       12.2174       11.9385       11.1839       10.1726       8.77267       7.41040       6.06028       4.81275       3.67045       2.75737       1.98558       1.37835      0.935353      0.624566      0.393561      0.238490      0.144202     0.0818148     0.0434465     0.0242941     0.0116191    0.00586268    0.00268140    0.00116284   0.000479261   0.000198659   6.89460e-05   2.43373e-05   7.61527e-06   2.21143e-06   5.77771e-07   1.32570e-07   2.66049e-08
  19  23 4192.2656    1.0155  9.6616 10.8667 -0.0043  0.1365   0.0144   0.3837    0.0362   0.0000   456.0152       21.3872       21.2421       3.62231       6.40915       19.9447      -18.2050      -19.7193       21.0265     -0.852111      -1.83313      -3.14547      -3.05609      -5.28020       1.24028       2.29303      0.534432     -0.129626    -0.0572746      0.222364    -0.0790803    -0.0986099     0.0411182     0.0156554    0.00868711   -0.00173439   -0.00252337   0.000140929   1.76882e-05  -9.27300e-06   1.38381e-05   2.31096e-06   2.50776e-06  -5.42386e-07  -1.52431e-07  -3.61081e-08       10.8691       13.9348       15.5129       15.6740       15.5463       14.6141       12.9575       11.5281       9.69262       7.96412       6.31415       4.91119       3.54807       2.62879       1.81078       1.22978      0.817561      0.518486      0.320931      0.189256      0.108927     0.0598356     0.0315344     0.0158248    0.00792496    0.00340700    0.00162663   0.000632106   0.000260086   9.29695e-05   3.21345e-05   1.02075e-05   2.98966e-06   7.68996e-07   1.74672e-07   3.45976e-08
  19  24 4335.8572    0.7893 10.7367 10.7513 -0.0098  0.1717   0.0130   0.4999    0.0342   0.0000   446.9596       49.8491       48.0363     -0.248830       53.3492       32.3057      -17.4701       15.0425       17.7198      -20.9836      -17.2919      -18.4849       14.1667       4.21919      -2.21891      -2.19054       1.31482       1.39260      0.322353      0.252113     -0.208491    -0.0250199     0.0622824     0.0436256    -0.0197902    -0.0117774    0.00234462    0.00160373  -0.000147722  -0.000196241   7.12890e-06   5.05436e-07  -4.62453e-06   5.61969e-07   7.05480e-07  -4.69693e-08       13.8018       17.4617       19.6628       20.2223       19.5914       18.3664       16.6697       14.1898       12.3494       10.0872       7.93138       6.08819       4.54680       3.27994       2.32043       1.56446       1.02812      0.665433      0.410863      0.244975      0.141497     0.0787120     0.0430452     0.0211578     0.0105414    0.00484341    0.00215287   0.000876681   0.000350253   0.000124165   4.30254e-05   1.32660e-05   3.77141e-06   9.56884e-07   2.16590e-07   4.29387e-08
  20   7 1893.9081    0.4713  0.4057 10.0073 -0.0110  0.0200   0.0172   0.0412    0.0453   0.0000   440.8614      0.676778       15.7548      0.207310     -0.561959       2.69787      0.103867       1.02205     -0.661965       1.65105      0.274263     -0.366096     0.0737988     -0.274752     -0.224813     -0.147466     0.0604744    -0.0853662     0.0673624    -0.0637620   -0.00980126     0.0145127   -0.00801882   -0.00291730    0.00239268  -0.000497640  -0.000358556   0.000142181  -0.000101670  -7.58537e-05  -5.03108e-06   1.82419e-06  -6.12792e-07  -1.72347e-07   7.33662e-08  -7.93607e-09       1.57214       1.82448       2.02707       2.20586       2.14932       1.87261       1.84665       1.57969       1.35156       1.16411      0.869544      0.661992      0.514563      0.404369      0.275809      0.175253      0.131296     0.0783604     0.0513690     0.0288719     0.0172925     0.0104774    0.00530542    0.00319162    0.00156160   0.000743800   0.000343178   0.000131156   6.93836e-05   2.60578e-05   9.46654e-06   3.78801e-06   9.92559e-07   3.31004e-07   1.07130e-07   2.15834e-08
  20   8 2050.0375    0.6629  0.4728 10.3063  0.0012  0.0222   0.0221   0.0451    0.0521   0.0000   440.1491     -0.612303       13.1880      0.555660      -4.43853       2.26482      -1.48894      0.238817     -0.172823      0.107122     -0.812502       1.16638     -0.123315     -0.520622      0.151126    -0.0235012      0.124789     -0.114627     0.0100608     0.0291973    -0.0279141    0.00635336    0.00390662   -0.00189683    0.00109781  -0.000691615  -0.000430877  -0.000131563   9.35821e-05   2.00902e-06   1.27358e-05  -6.17721e-06   2.41074e-06   8.27292e-08  -1.50079e-07   3.44960e-08       1.85229       1.99933       2.29181       2.44891       2.43500       2.12942       2.13805       1.87505       1.40687       1.22025       1.06486      0.813968      0.547017      0.406697      0.338464      0.222466      0.130474     0.0901748     0.0591543     0.0336324     0.0206789     0.0118147    0.00676597    0.00322072    0.00152540   0.000708250   0.000364466   0.000177606   8.06753e-05   2.87162e-05   9.82026e-06   3.40748e-06   1.16837e-06   3.23662e-07   9.98919e-08   2.38948e-08
  20  10 2352.3871    1.2650  0.7624 11.3110 -0.0079  0.0273   0.0341   0.0589    0.0671   0.0000   439.4583      -2.90597       15.7046      -1.75533      -2.26699      -1.45405     -0.132081       2.11909       2.13302     -0.680464     -0.367211      0.177083     -0.879092     -0.241695     0.0314790      0.455441      0.210830     0.0111212      0.119930    -0.0223118     0.0140165    -0.0205669   -0.00703281   0.000313923   0.000924122    0.00119871  -0.000260282   0.000165786   8.94544e-06   7.60775e-05   7.44583e-06  -1.89090e-06   1.22694e-07   4.48380e-07   6.15152e-08  -5.30950e-08       2.15624       2.83968       2.57296       2.74215       3.08194       2.82503       2.68010       2.00974       1.70028       1.50229       1.26231       1.00781      0.692493      0.494712      0.349882      0.237683      0.176328      0.111609     0.0774074     0.0450596     0.0261774     0.0148797    0.00718012    0.00398421    0.00175805   0.000839285   0.000402045   0.000164563   7.72752e-05   2.97268e-05   1.07010e-05   4.27705e-06   1.23263e-06   4.19320e-07   1.12591e-07   2.75246e-08
  20  11 2498.9570    1.7065  0.8215 11.9333  0.0035  0.0263   0.0447   0.0663    0.0758   0.0000   438.7246       6.09706       13.0865      -6.52584       4.54853      -2.39823     -0.914103     -0.216656      0.964399     -0.913426     -0.674058      0.222973     -0.729261     -0.953188      0.789206      0.290780     -0.116097     0.0131245    -0.0462018   -0.00751877     0.0101945    0.00213129   -0.00249160   -0.00350062   -0.00114052    0.00169827   0.000235003  -0.000189752  -3.44253e-05  -1.08721e-05  -8.92965e-06   1.30079e-05   6.51732e-07  -6.54331e-07   2.52407e-08   5.68332e-08       1.90224       2.42861       2.84163       2.93714       2.67406       2.44967       2.50847       2.05592       1.65733       1.56902       1.19179      0.855623      0.700556      0.524403      0.342619      0.225042      0.166855      0.107591     0.0621308     0.0375929     0.0246285     0.0128435    0.00665017    0.00387376    0.00198448    0.00100080   0.000426645   0.000179367   8.72378e-05   3.86568e-05   1.42975e-05   5.15414e-06   1.64732e-06   4.64860e-07   1.28382e-07   3.44632e-08
  20  12 2644.8698    2.2459  0.9182 12.2083 -0.0092  0.0290   0.0548   0.0640    0.1007   0.0000   436.8050       1.34216       7.78380      -1.79969     -0.296135      -1.99749       2.96170      -3.11226     -0.148174     -0.620123       1.71647     -0.878806     -0.231595    -0.0765666     -0.121432     -0.198264    -0.0898979    -0.0260493     0.0112438     0.0436710    0.00212763    -0.0173391    0.00353933  -0.000796073    0.00127019   0.000689348  -1.67248e-05  -4.16804e-05  -0.000189038   3.07340e-06  -6.39338e-06  -5.17120e-06   2.64134e-06   2.54597e-07  -2.34878e-07   2.39260e-11       2.45590       3.25060       3.00997       3.03198       2.80488       2.97831       3.06955       2.69912       2.16713       1.56728       1.20412      0.967322      0.800025      0.656930      0.483398      0.337720      0.215418      0.131683     0.0768083     0.0421683     0.0255838     0.0126615    0.00753433    0.00372009    0.00191493   0.000924937   0.000456088   0.000188440   8.60677e-05   3.41075e-05   1.30176e-05   4.30267e-06   1.61461e-06   4.32238e-07   1.32119e-07   3.22868e-08
  20  13 2790.7171    2.7529  0.7220 12.9918 -0.0073  0.0240   0.0762   0.0569    0.0681   0.0000   441.6863       3.45012       10.9613       3.95558      -5.16592       4.66375      -1.12409      -1.72263      0.804913    0.00690103    -0.0353895    -0.0163136       1.18015      0.329415     0.0552621     -0.411889      0.289008     -0.159045     0.0504687     0.0179913     0.0341030    -0.0270226   -0.00767859    0.00180626   0.000684545   -0.00174117  -0.000240503  -9.09048e-05  -1.34995e-05  -3.76363e-05   1.62071e-05   1.69961e-06  -1.32849e-06   3.19688e-07   1.43730e-08  -2.90737e-08       1.86639       2.60668       2.80185       2.56155       2.85008       2.42138       2.46092       2.06805       1.68098       1.50375       1.04420      0.932869      0.646675      0.484880      0.366459      0.226447      0.166832      0.101099     0.0614628     0.0398673     0.0204012     0.0133040    0.00653347    0.00353369    0.00184038   0.000818211   0.000433431   0.000175688   7.50707e-05   3.25920e-05   1.11559e-05   4.16337e-06   1.41500e-06   4.30555e-07   1.25177e-07   3.15220e-08
  20  14 2935.8997    3.4961  0.7953 13.0814 -0.0074  0.0244   0.0896   0.0537    0.0813   0.0000   441.5442       9.08744       15.0723       2.26455      -5.64828     -0.665470      -5.08476     -0.843131       2.45235     -0.961487      -1.95438      -1.22028     0.0909066     -0.698714     -0.447960     -0.602903     -0.219299    -0.0224316    -0.0209894     0.0391669     0.0435970    -0.0158647   0.000817968    0.00309153   0.000800280  -0.000237465  -5.17543e-05  -0.000145799  -2.62019e-05   3.69993e-05  -9.24103e-06   5.19142e-06   2.01393e-07   9.46925e-08  -8.15603e-08   8.09124e-09       1.78218       2.59880       2.43256       2.71024       2.61688       2.46463       2.33517       1.87105       1.80037       1.38252       1.16882      0.879543      0.656100      0.496282      0.318066      0.245544      0.143755      0.103778     0.0584980     0.0392392     0.0217643     0.0119704    0.00691087    0.00336046    0.00172645   0.000821071   0.000387045   0.000173050   6.68082e-05   2.93199e-05   1.08971e-05   4.06750e-06   1.37792e-06   4.26509e-07   1.16323e-07   3.17340e-08
  20  15 3080.5201    3.6868  0.8189 13.7198 -0.0139  0.0260   0.0959   0.0599    0.0723   0.0000   442.2456       7.70694       15.0834      -3.72806      -2.47034       1.89221      -1.28224       1.25318      -1.19510      -1.82893      0.130993     -0.742776     -0.503979      0.775726    -0.0676934      0.275050    -0.0165710     -0.125936     0.0537477     0.0403759     0.0322863    -0.0272811    -0.0115821    0.00283341   -0.00220171   -0.00238186   0.000986752   0.000112564  -0.000156085  -2.86364e-05   5.59483e-06  -9.41835e-08   2.78261e-06   6.21003e-07   7.41638e-09   4.96014e-09       2.08926       2.61905       2.80283       2.88769       2.75380       2.72453       2.53184       2.15196       1.83982       1.54993       1.10974      0.902913      0.692010      0.522829      0.377968      0.268084      0.178674     0.0987525     0.0658355     0.0397280     0.0232942     0.0129923    0.00732514    0.00371605    0.00179429   0.000919208   0.000451785   0.000179031   7.52672e-05   3.07616e-05   1.26081e-05   4.68784e-06   1.47653e-06   4.49198e-07   1.29329e-07   2.98778e-08
  20  16 3224.4339    3.6957  1.1001 13.6891 -0.0076  0.0341   0.0880   0.0774    0.0826   0.0000   444.5821       6.85252       7.31399       11.3839       2.81300     -0.978627      -4.86621      -3.73422       1.80698       1.04857     -0.744751     -0.863787      0.521377      0.434568      0.561161    -0.0420684    -0.0109461      0.155194   -0.00978818   -0.00612672     0.0197388    -0.0130866   -0.00251398   -0.00518288    0.00473292    0.00140358  -0.000973146   9.53916e-05   0.000109516   2.64104e-05   3.80206e-06  -1.13822e-06   3.51167e-06  -1.15104e-06  -1.45604e-07   4.23607e-08       2.59015       3.78567       3.85779       3.90678       3.51503       3.49511       3.06637       2.87523       2.64560       2.06377       1.86666       1.26912       1.05334      0.670308      0.506636      0.322934      0.219475      0.135315     0.0858097     0.0524546     0.0288822     0.0179444    0.00863818    0.00501989    0.00246920    0.00123616   0.000585577   0.000255607   0.000115145   4.37485e-05   1.71870e-05   6.19685e-06   2.07735e-06   6.43661e-07   1.88813e-07   5.08542e-08
  20  17 3368.0569    3.1126  1.7081 13.0627 -0.0060  0.0377   0.0582   0.0982    0.0630   0.0000   439.3707       12.9765       1.65835       6.88335       8.55605       1.72542       1.12965       1.84791      -1.74890      -3.07508       1.90112      -4.28720      -2.15112      0.370053     -0.435687      -1.00693     0.0391495      0.379556   0.000913959     -0.106129    -0.0171576   -0.00758153    0.00512816    0.00179309   -0.00173288   -0.00237327   -0.00181634   0.000206966   0.000153241  -1.16890e-05  -4.36335e-05   3.02901e-06   2.16478e-06  -1.07648e-06   8.28791e-08   1.29551e-07       2.87293       3.76103       4.04666       4.23288       4.22574       3.89926       3.59403       3.09028       2.62375       2.22916       1.77925       1.35885       1.00681      0.784159      0.507157      0.390543      0.239218      0.163702      0.100723     0.0616946     0.0373533     0.0213949     0.0114128    0.00632675    0.00308228    0.00157675   0.000691962   0.000325455   0.000130218   5.67567e-05   2.00347e-05   7.72377e-06   2.37765e-06   7.18790e-07   2.04203e-07   5.54410e-08
  20  18 3511.9098    2.5066  2.4135 12.7116 -0.0044  0.0483   0.0427   0.1161    0.0618   0.0000   448.6496       13.0266       6.47230      -1.44033       6.55751       1.17546      -7.81728       1.05291      -1.00623      -5.85257     -0.292648       1.64701      0.759881      0.581521     -0.700957      0.618977      0.402806    -0.0732868     -0.291620    0.00602441      0.136872    -0.0271023  -0.000514141    -0.0112907   -0.00128229    0.00243254  -5.09280e-05  -0.000597658   0.000177711   8.71461e-05  -3.27018e-05   2.09632e-06   2.62625e-06  -2.86596e-07   1.85721e-07  -7.89545e-08       3.81287       4.75214       5.23969       5.23345       5.24530       4.85825       4.66759       4.05182       3.41900       2.81077       2.35921       1.73433       1.29557       1.02784      0.702901      0.501448      0.316583      0.209449      0.134537     0.0773730     0.0472688     0.0264783     0.0148563    0.00792082    0.00379017    0.00188844   0.000863625   0.000403294   0.000169154   7.14088e-05   2.54936e-05   9.38032e-06   3.06914e-06   8.89910e-07   2.71454e-07   7.09426e-08
  20  19 3655.6471    2.1828  3.6171 11.8777 -0.0029  0.0569   0.0303   0.1504    0.0632   0.0000   437.8415       8.76827       7.26403     -0.303838       6.41534      0.276910     -0.395632      -7.15365      0.347057      -4.15094     -0.649745      -2.71145       4.33166      -1.58907     -0.701166      0.564788    -0.0740968      0.455171     0.0220306     -0.284720    -0.0550821     0.0461514     0.0221881   -0.00718257   -0.00865445  -0.000158476   0.000941121  -0.000861433   0.000170471   8.21261e-06   7.57020e-05   6.73388e-06  -2.91332e-06  -2.48094e-06   1.33754e-07   1.33210e-07       4.43708       5.34664       6.26325       6.23889       6.22432       5.95176       5.43195       4.64378       3.96209       3.39817       2.59980       2.12189       1.62469       1.11129      0.800508      0.578037      0.381912      0.246914      0.157417     0.0991885     0.0564611     0.0313673     0.0177311    0.00913159    0.00446814    0.00228361    0.00110067   0.000472857   0.000193925   7.89966e-05   3.10723e-05   1.13161e-05   3.87502e-06   1.15772e-06   3.14767e-07   8.14298e-08
  20  20 3799.2881    1.8509  4.8884 11.5142 -0.0026  0.0701   0.0243   0.1865    0.0565   0.0000   439.2624       11.5794       8.45079       10.3042      -6.18692      -19.8472       1.05857       2.23209      -2.93062      -3.30915      -2.76441       5.96161       1.06553      -1.23914    -0.0159696     -0.856623      0.689396    -0.0217503     -0.141989     -0.140367     0.0905020    -0.0861609    -0.0231417    0.00298953   -0.00556710   -0.00682734  -0.000335364   0.000999210   0.000235394   0.000127924  -3.88634e-05  -2.12537e-05   6.85118e-06   9.80669e-07  -8.60348e-08  -2.59023e-08       5.47400       7.07455       7.97035       7.63270       7.81590       7.26104       6.64289       5.96042       5.11782       4.28740       3.40723       2.65360       1.96158       1.49415       1.02807      0.714209      0.476821      0.306617      0.190998      0.115030     0.0696022     0.0385503     0.0213434     0.0112473    0.00568852    0.00280737    0.00125353   0.000573943   0.000237268   0.000101012   3.79026e-05   1.36994e-05   4.63923e-06   1.42379e-06   4.16846e-07   1.06632e-07
  20  21 3943.0400    1.5180  6.7401 11.0935 -0.0074  0.0862   0.0176   0.2424    0.0450   0.0000   440.5162       18.7531       26.9815      -10.8015      -12.4929       3.32538      -1.81899       9.76233       5.08406      0.380329      -4.35537      -2.32762       2.39177       1.94406      -1.12166      -2.75696     -0.780990      0.922906      0.278800     -0.216848     0.0866876      0.103082    -0.0139561     0.0229184   -0.00596749   -0.00143575    0.00151997   6.62706e-05  -0.000195428   0.000442972  -8.03452e-05  -4.85449e-05   9.99583e-07   1.70499e-07  -8.53959e-07  -1.51708e-07       6.70451       8.50955       9.70733       9.90085       9.68277       9.16493       8.29415       7.36141       6.17005       5.06949       4.11287       3.11972       2.42244       1.73721       1.27932      0.856836      0.579798      0.378345      0.241276      0.144354     0.0839630     0.0484509     0.0269346     0.0141081    0.00718884    0.00354091    0.00157312   0.000769229   0.000304689   0.000129201   4.78829e-05   1.72352e-05   5.77463e-06   1.78950e-06   4.99761e-07   1.28553e-07
  20  22 4086.9802    1.2323  8.7358 10.8502 -0.0052  0.1074   0.0141   0.3022    0.0377   0.0000   431.4900       13.3965       1.16642      -23.0415       3.55623       15.2805       14.5342      -8.70374      -9.65014      -2.39920      -2.94118     -0.178261      -2.49624      -3.72390       1.43084       2.24320      0.407581     -0.284027      0.128115    -0.0325506     -0.182735    0.00400285     0.0268669    -0.0169796    -0.0175082    0.00668203    0.00353062   0.000166340   0.000262912  -0.000313205  -1.55843e-05   3.03331e-06   1.43340e-06   1.15318e-07  -4.00610e-07  -1.16030e-07       8.10426       10.5932       11.7561       11.9061       11.9620       11.1434       10.1142       9.03365       7.67216       6.27069       5.06161       3.99043       3.02259       2.20028       1.56945       1.08870      0.729747      0.481347      0.305949      0.184635      0.108103     0.0620465     0.0342920     0.0182706    0.00937171    0.00454701    0.00217468   0.000955486   0.000412778   0.000162445   6.22773e-05   2.21396e-05   7.45841e-06   2.30115e-06   6.40978e-07   1.65308e-07
  20  23 4230.7373    0.9393 10.0502 10.8615 -0.0056  0.1444   0.0132   0.4038    0.0325   0.0000   459.8128       12.7397      -17.8666       2.35773       23.3348       23.9520      -2.36323       13.8860      0.638625      -4.84561       3.32940     -0.977124       2.25833      -2.61503      -5.54931       1.26522       1.31752      0.393902     -0.310785     0.0459692    -0.0485987    -0.0619375     0.0612660    -0.0166112    -0.0188191    0.00397942   -0.00328468    0.00191898  -9.49198e-05  -0.000607274   1.76217e-06   2.18070e-05  -6.01470e-06  -6.59575e-06  -7.07182e-07   4.36683e-07       10.6758       14.2087       15.6664       15.7622       16.0337       14.8794       13.5852       11.9745       10.2389       8.42624       6.82190       5.28756       3.97901       2.97551       2.15318       1.48367      0.997546      0.656123      0.413193      0.253656      0.153651     0.0880009     0.0482376     0.0265445     0.0130639    0.00665090    0.00306910    0.00138281   0.000586070   0.000242966   8.72886e-05   3.19746e-05   1.04583e-05   3.21850e-06   8.87129e-07   2.27187e-07
  20  24 4374.6017    0.7903 13.0554 10.7369 -0.0147  0.2045   0.0112   0.5522    0.0290   0.0000   404.5967      -18.5619       49.5320      -30.2676       2.40492      -1.93427       16.3014      -58.1930       25.0932       3.52318      -16.4087       5.17281       1.66442    -0.0704492       3.90749       4.38848      0.743869      -2.14307      0.274554     -0.462253      0.202218      0.140511    -0.0529709    0.00751783    -0.0122831    -0.0109067    -0.0104178    0.00331236   -0.00188463  -0.000796818   0.000444348   9.14501e-05  -1.80181e-05  -4.36898e-07  -1.42752e-06   1.72415e-07       15.1335       19.6062       22.2740       22.6943       22.2218       20.8973       19.2288       16.9107       14.5728       11.9667       9.75299       7.57189       5.74196       4.23107       3.01828       2.11391       1.41671      0.933522      0.599285      0.366039      0.218993      0.128918     0.0707493     0.0383971     0.0197897     0.0101929    0.00436048    0.00225243   0.000845097   0.000369730   0.000131930   4.80368e-05   1.53455e-05   4.67441e-06   1.27458e-06   3.22479e-07
  20  26 4662.2431    0.4470 14.5107 10.4853 -0.0116  0.3770   0.0091   0.8674    0.0237   0.0000   451.5474       55.3052       55.0659       53.5698       63.7691       11.9729      -71.0894      -17.0753       50.2375       20.5603      -22.2852      -2.47691      -9.14706      -3.78831       4.35593      -4.22945       1.51553       2.09925     -0.503018     -0.920926     -0.142762     -0.332717     0.0576791      0.104056   -0.00685781     0.0332421   -0.00863458    -0.0113989   0.000248784    0.00238118  -0.000252597  -0.000100272  -1.83739e-05  -1.94934e-06   1.78955e-06   3.68716e-07       27.5754       36.9793       39.7892       42.4144       40.7147       38.2963       35.6869       31.6074       26.5593       22.3007       17.8043       14.1524       10.7408       7.91877       5.72455       4.00755       2.72793       1.79571       1.15831      0.718549      0.431352      0.252515      0.141647     0.0760904     0.0402801     0.0198026    0.00945613    0.00424429    0.00181196   0.000706662   0.000269202   9.22708e-05   2.98777e-05   8.92891e-06   2.31780e-06   5.89865e-07
  21   9 2231.8686    0.9773  0.7733 10.8267 -0.0111  0.0260   0.0256   0.0574    0.0717   0.0000   441.3224      -2.33368       11.6495      0.269848      -1.24309      0.351261      -2.03403       1.76129      -2.08206     -0.221629       1.16529      0.431322     -0.337112     -0.890206      0.144692    -0.0544449     -0.118648     -0.123017     0.0749902    0.00735147     0.0337605   -0.00949008     0.0190617    0.00199529   -0.00305894   -0.00208738    0.00241708  -0.000237507  -9.69342e-05   7.25095e-05  -4.44885e-05  -4.01574e-06   7.13569e-06  -1.69138e-06  -4.56998e-07  -5.26731e-09       1.77163       2.62225       2.52427       2.85497       2.57200       2.62156       2.33534       2.22349       1.72281       1.51438       1.10886      0.917823      0.690106      0.555730      0.394646      0.278712      0.194762      0.124428     0.0810648     0.0477013     0.0292717     0.0170491    0.00957356    0.00507626    0.00283950    0.00139957   0.000747018   0.000312152   0.000156504   6.20349e-05   2.89558e-05   1.01504e-05   4.07216e-06   1.36790e-06   4.13141e-07   1.25285e-07
  21  10 2381.8875    1.3678  0.8126 11.4803 -0.0095  0.0265   0.0340   0.0571    0.0683   0.0000   440.8400      0.297167       15.9300     -0.902080      -8.96730       2.71155      -2.41875      0.166343      0.172606      -2.03231     -0.280185      0.476062       1.06193      0.195294      0.164859      0.175014     -0.121351     0.0633030    -0.0535307     0.0339022  -0.000905702  -0.000761979   0.000248189   -0.00765321   -0.00227639   -0.00183415  -0.000638423   0.000749496   0.000258940  -7.14556e-05  -3.95955e-05   2.24242e-05   3.00652e-06  -1.95957e-06   4.15571e-08   1.39493e-07       1.92254       2.59365       2.61000       2.94666       3.04711       2.53677       2.61374       2.04465       1.96764       1.37592       1.27544      0.967588      0.769406      0.538221      0.359669      0.271621      0.178494      0.133917     0.0771582     0.0543588     0.0308503     0.0182376     0.0104465    0.00518342    0.00313495    0.00145261   0.000834754   0.000346512   0.000178553   6.67988e-05   2.86364e-05   1.09719e-05   3.82520e-06   1.29236e-06   4.01418e-07   1.23986e-07
  21  11 2529.2653    1.7807  0.8449 11.8706 -0.0124  0.0247   0.0448   0.0616    0.0756   0.0000   439.1456       4.34140       13.4619       8.20355      -5.52334      -1.93090      0.967603      0.657849       2.07281      -2.31867     0.0634586     -0.631130      0.193119     0.0518862      0.884500      0.380787     0.0436181     0.0613903    -0.0665466     0.0594353     0.0102145    -0.0339041  -0.000636367   -0.00322896    0.00368423    0.00357216   0.000418684  -0.000818215   0.000159689  -1.80908e-05  -2.61116e-05  -1.90387e-05  -3.08974e-07  -1.22222e-06   7.69620e-07   1.58066e-07       1.74616       2.39077       2.47867       2.73460       2.61719       2.46435       2.30051       1.86465       1.69399       1.35229       1.12512      0.848709      0.669692      0.493896      0.348363      0.252604      0.165331      0.119485     0.0710302     0.0449222     0.0289427     0.0167089    0.00931536    0.00499630    0.00282037    0.00138052   0.000695195   0.000332974   0.000130664   6.37864e-05   2.55549e-05   1.03748e-05   3.58638e-06   1.28654e-06   4.35337e-07   1.20223e-07
  21  13 2822.9576    2.9562  0.7316 13.0177 -0.0049  0.0245   0.0756   0.0526    0.0785   0.0000   438.5700       2.89621       14.2469       2.29258      -1.64312      -1.27997      -3.60872      0.315645      -1.64040      0.368199       1.42696     -0.851877     -0.602357      0.449106     -0.141731     -0.148945      0.208438   -0.00594655     0.0109515     0.0212684  -0.000589197    -0.0104688    0.00961734   -0.00286412    0.00547453  -0.000950312  -0.000890199   0.000503387   9.00268e-05  -1.15826e-05  -3.20689e-06  -8.26954e-06  -4.94353e-06  -5.90231e-07  -6.32583e-07   7.42228e-08       2.20659       3.10605       3.67742       3.83363       3.81020       3.40529       3.03460       2.43369       1.97661       1.48663       1.15251      0.838234      0.632466      0.462518      0.323679      0.243094      0.152529      0.103184     0.0660457     0.0397084     0.0252636     0.0141431    0.00828931    0.00468500    0.00243227    0.00126410   0.000624995   0.000294988   0.000141818   5.45850e-05   2.55129e-05   8.97310e-06   3.40536e-06   1.23537e-06   3.65910e-07   1.10185e-07
  21  14 2968.9509    3.5047  0.8122 13.3597 -0.0084  0.0238   0.0845   0.0547    0.0719   0.0000   439.0153       5.30059       12.8367       3.87902       3.23582      -3.75262      -2.32979      -1.23524    -0.0163043     -0.410996     -0.570703     -0.900901      0.968207     -0.267266     -0.737311    -0.0738678     0.0265043      0.108562    -0.0590899    -0.0338337    -0.0244110    -0.0174584   -0.00956874    0.00271086   -0.00455766  -0.000609600    0.00123635  -0.000287070  -0.000144664  -3.22750e-05   2.10533e-05  -1.20036e-05   1.83601e-06  -2.56714e-06  -5.68810e-07   3.46685e-08       1.86458       2.25080       2.52631       2.81336       2.52560       2.44207       2.36393       2.05550       1.52523       1.39643       1.16798      0.855205      0.653139      0.515803      0.352145      0.239889      0.168354      0.122117     0.0720769     0.0439285     0.0288342     0.0170366    0.00905260    0.00473675    0.00255642    0.00146619   0.000670409   0.000285315   0.000144872   6.19821e-05   2.82331e-05   1.09604e-05   3.63522e-06   1.27526e-06   3.91580e-07   1.07944e-07
  21  15 3114.0198    3.6902  0.8892 13.4995 -0.0048  0.0273   0.0849   0.0586    0.0778   0.0000   437.6875       1.53381       13.3796       7.45877      0.730410      -1.65074       1.37871      -5.44181       1.84616       1.46735     -0.258008     -0.212879     -0.485844      0.421423    -0.0387939      0.168443      0.172706    0.00747677      0.126432    -0.0789623    -0.0543381     0.0566650   -0.00238320   -0.00181746   0.000747113   -0.00143197    0.00101287  -0.000382483  -0.000167034  -2.48923e-05   2.24828e-05   1.45515e-05   9.62935e-06  -7.25759e-07  -2.07961e-07  -1.20215e-07       2.17318       2.57715       2.53925       2.93101       3.20922       2.73330       2.29073       2.20943       2.07131       1.73288       1.21256      0.941294      0.802821      0.618892      0.447499      0.285673      0.194042      0.141403     0.0907722     0.0555543     0.0304856     0.0177661     0.0113575    0.00638114    0.00373204    0.00184602   0.000869497   0.000369860   0.000168133   6.37234e-05   2.66773e-05   9.86405e-06   3.87926e-06   1.23301e-06   4.39482e-07   1.25070e-07
  21  16 3258.5915    3.5441  1.1006 13.6089 -0.0059  0.0302   0.0786   0.0731    0.0799   0.0000   436.2025     -0.903737       16.8184      0.774254      -2.87001       1.51609      -2.21161      -1.75008      0.276295    -0.0196613      0.539338      0.458863     -0.915178      0.953425     -0.296989      0.178707      0.220931    -0.0914288    -0.0436771     0.0426585    0.00346424    0.00520915    -0.0141975    -0.0117077     0.0100748    0.00129290  -0.000629797  -8.26015e-05   0.000200699  -4.37958e-05  -3.93746e-05  -1.04775e-05   3.71218e-07  -1.52219e-06   1.10861e-06   8.99035e-08       2.24867       2.90547       3.19041       3.12700       3.05196       3.14484       2.76394       2.45443       2.14035       1.77664       1.42927       1.16605      0.896744      0.636369      0.456689      0.328907      0.217729      0.149296      0.101372     0.0579287     0.0377301     0.0202735     0.0126126    0.00588150    0.00361406    0.00176434   0.000873952   0.000392367   0.000191443   8.20459e-05   3.20990e-05   1.24485e-05   4.92818e-06   1.67404e-06   6.14164e-07   1.61957e-07
  21  17 3402.8716    3.0420  1.9592 12.7315 -0.0014  0.0389   0.0496   0.0989    0.0650   0.0000   442.1313       7.56263       10.2712       1.62091     -0.344337       7.95662     -0.624242      -4.25608       3.79095       2.32100     -0.674182     -0.529065      -2.12803      0.426192      0.670685     -0.508505     -0.406689      0.173178     0.0869113    -0.0917885     0.0204094   -0.00367374    0.00336848   -0.00273048   -0.00102923    0.00283598   0.000392416  -0.000304545   0.000248946  -6.17304e-05  -2.40404e-05  -2.86948e-06  -3.20819e-06   9.27320e-07   3.81234e-07   6.15187e-08       2.90109       3.95082       4.11749       4.24132       4.01624       3.85500       3.35344       3.20844       2.78807       2.52816       1.96309       1.59332       1.18067      0.871827      0.618526      0.425181      0.290396      0.187529      0.123089     0.0752667     0.0471900     0.0271360     0.0156152    0.00892066    0.00447669    0.00244573    0.00110947   0.000571349   0.000233174   0.000112561   4.08400e-05   1.90347e-05   5.81968e-06   2.41513e-06   6.71812e-07   2.19160e-07
  21  18 3547.2729    2.4810  2.5555 12.6295 -0.0021  0.0465   0.0385   0.1182    0.0530   0.0000   437.0363       6.31356     -0.190313       7.87009      -1.95094      -8.60762       3.94027       2.65299       3.18232       4.65242      0.112404      -1.59542       1.33964    -0.0242722     -0.637258     0.0837012      0.574578      0.107907     -0.225492    -0.0724035     0.0591818    -0.0223710    -0.0123842    -0.0181177    0.00230899    0.00237941   -0.00284854  -0.000763212  -0.000114524   6.39909e-05  -2.08632e-05  -1.44343e-05   6.86206e-06   3.28647e-07  -1.26669e-07  -2.47461e-07       3.32643       4.46833       4.70085       4.95804       4.83183       4.63074       4.23618       3.74959       3.28087       2.72985       2.22231       1.71979       1.32002       1.00870      0.742240      0.515820      0.353353      0.237356      0.147312     0.0938898     0.0580516     0.0334774     0.0199944     0.0107320    0.00573778    0.00302471    0.00144009   0.000669423   0.000313820   0.000130362   5.50480e-05   2.20725e-05   7.84942e-06   2.70604e-06   8.76406e-07   2.56733e-07
  21  19 3691.5436    1.9925  3.9423 12.0222 -0.0036  0.0624   0.0277   0.1657    0.0491   0.0000   436.5039       9.71907       16.7873      0.400120      -4.32630      -15.8661      -3.64096       8.57942       2.06827     -0.924565      0.603719      -1.97111      0.489127      0.104889      -1.26902      0.283686      0.170531     -0.262569      0.463820     0.0634172     0.0654779    -0.0225333    -0.0326822    0.00354175   0.000671059   -0.00281984   -0.00229304   -0.00111791   0.000473471   7.75820e-05   1.44401e-05   4.42216e-05   2.75810e-06  -9.31266e-07  -1.58153e-07  -1.88989e-07       4.44905       5.89536       6.18655       6.81210       6.43214       6.44266       5.58679       5.19570       4.35603       3.61921       2.96893       2.40159       1.82318       1.30082      0.989485      0.697161      0.483350      0.311147      0.208231      0.128983     0.0791419     0.0476479     0.0267790     0.0142815    0.00767116    0.00397461    0.00191663   0.000944192   0.000415331   0.000188480   7.13995e-05   2.85804e-05   1.03941e-05   3.69102e-06   1.16393e-06   3.54757e-07
  21  20 3835.7264    1.6640  5.5781 11.4324 -0.0044  0.0734   0.0202   0.2064    0.0457   0.0000   439.0728       14.2692       27.4960      -3.97959      -29.9596       4.88030      -3.20713      -6.29720       1.72928       9.08735      0.386613      -6.14695       1.48043      0.323437       1.33986      0.343950    -0.0397815     0.0686329     -0.311758      0.165552     0.0750286     0.0310530    -0.0790053    0.00675889     0.0193422   -0.00462909   -0.00396358    0.00182090  -0.000461343   4.49465e-06  -2.64135e-05   3.90648e-05   3.40579e-05   8.83691e-07  -4.54753e-06   2.20838e-07       5.45282       6.98528       7.88310       7.85223       8.02241       7.67286       6.97294       6.20667       5.18233       4.37259       3.53059       2.83944       2.14306       1.59312       1.18858      0.836511      0.577452      0.379160      0.242859      0.157303     0.0941826     0.0546335     0.0322413     0.0173433    0.00895004    0.00468211    0.00223643    0.00107264   0.000507776   0.000209217   8.74411e-05   3.50747e-05   1.28861e-05   4.41248e-06   1.44552e-06   4.37359e-07
  21  21 3979.8899    1.3765  7.5646 11.0975 -0.0060  0.0935   0.0160   0.2687    0.0393   0.0000   442.3510       10.5714       14.2311       15.1042      -6.46465      0.235290       9.61371       14.5205      -8.69308       8.31190       8.74261      -1.29340      -2.64329      -4.81783       1.58200       2.01937     -0.477280    -0.0577965   0.000511288      0.151045   -0.00616429     0.0885965  -0.000492350    -0.0358348    0.00927885   -0.00845497    0.00257612    0.00322764  -0.000432736  -6.41349e-05  -3.86483e-05   6.42959e-05   2.33632e-05  -4.62359e-06  -1.91308e-06   6.50427e-07       6.79883       8.75914       9.76928       10.0195       10.0164       9.50369       8.63833       7.69868       6.76223       5.54996       4.52407       3.57118       2.70724       2.09623       1.47510       1.06040      0.719639      0.481742      0.312826      0.196730      0.118459     0.0704622     0.0409443     0.0221961     0.0120002    0.00632346    0.00292848    0.00147487   0.000618027   0.000293931   0.000109542   4.66019e-05   1.66300e-05   5.83012e-06   1.84033e-06   5.59049e-07
  21  22 4124.0382    1.1087  8.6974 10.9261 -0.0024  0.1156   0.0138   0.3188    0.0350   0.0000   437.2120       14.6279       35.2918      -6.03135       8.06668       16.0945       9.52263     -0.427245       1.65684      0.441585       8.09277      -2.45360      -6.02279       1.77250       6.18161      -1.60002      -1.12210      0.324378       1.12327     -0.166216     -0.155415     0.0607556    -0.0623718     0.0150900     0.0154370    0.00681434   0.000722663  -0.000240898    0.00203126   4.75279e-05  -7.83515e-05   5.85960e-05   5.67573e-05  -1.33281e-05  -1.29912e-07   2.54890e-06       8.10800       10.8786       12.0757       12.2646       12.0018       12.0319       10.4174       9.59758       8.18112       6.73427       5.56144       4.41395       3.34350       2.54572       1.84450       1.29470      0.915637      0.599472      0.387773      0.248715      0.151240     0.0889275     0.0515066     0.0282972     0.0148888    0.00778856    0.00385297    0.00179077   0.000853681   0.000345662   0.000149025   5.80071e-05   2.14423e-05   7.34932e-06   2.36212e-06   7.32291e-07
  21  23 4268.0996    0.9303 10.9244 10.8182 -0.0012  0.1476   0.0126   0.4272    0.0311   0.0000   437.8984       20.8629       29.1500       14.2055      -28.3916      -14.0484       12.1734       6.04419      -7.08661       2.67890       1.46425      -7.66300       2.88424      -1.45497      0.501108      -1.92403      -1.00280     -0.474758      0.126318      0.402469     -0.182456      0.173342      0.148074    -0.0359856    -0.0230212    0.00730551     0.0142625   -0.00283013   -0.00171730   6.97803e-05   4.12643e-05  -8.18678e-05  -1.70707e-05   7.83044e-07   1.20582e-08  -3.53602e-07       10.5501       13.7512       15.3649       15.5198       15.9233       14.9327       13.7875       12.2111       10.2486       8.77815       7.06781       5.56864       4.39737       3.20264       2.35746       1.70336       1.14481      0.786242      0.510601      0.321607      0.197594      0.118458     0.0675923     0.0375236     0.0200810     0.0105490    0.00512396    0.00248325    0.00111606   0.000495513   0.000197969   7.85067e-05   2.82800e-05   1.00215e-05   3.02059e-06   8.91039e-07
  21  24 4412.4488    0.7052 11.6719 10.7893 -0.0184  0.1981   0.0118   0.5319    0.0287   0.0000   462.9362       21.3482       14.5185      -49.0347       20.8802       36.1745      -24.2938      -16.9910       13.6988       11.0205      -15.9393      -3.46075       1.23093       4.81333       1.46703       2.60279      -2.14083       1.06111       1.27072      0.121926     -0.283300    -0.0332456      0.218328    -0.0304930    -0.0223387   -0.00229411    0.00443689   -0.00284401   -0.00101916  -0.000399967   0.000482591   0.000359240  -8.25830e-05  -7.58913e-06   7.59583e-06   5.05341e-07       14.4488       18.5434       20.5402       21.3151       21.0587       20.3885       18.4336       16.4191       14.2702       11.7669       9.53906       7.53195       5.89247       4.41469       3.24951       2.30914       1.58987       1.06932      0.694920      0.438745      0.270833      0.160825     0.0922137     0.0520667     0.0283158     0.0141872    0.00730890    0.00345129    0.00154060   0.000672778   0.000278692   0.000105775   3.89311e-05   1.32801e-05   4.12611e-06   1.22099e-06
  22   7 1945.0373    0.5124  0.4531 10.1367 -0.0162  0.0217   0.0184   0.0443    0.0465   0.0000   438.3085      -2.09614       14.8535     -0.100002     -0.234980      -4.96153      0.332998     -0.366052      -1.75540     -0.876543      0.377236       1.69498     -0.657353      0.107836      0.502556     -0.193667     -0.138157      0.242559    -0.0396002    -0.0894666    -0.0108379    -0.0108453   -0.00630666     0.0136471    0.00346865   0.000118998    0.00199923  -0.000204948  -0.000385669   0.000207981  -5.81531e-05  -3.95719e-05   1.80398e-06  -2.47435e-06   3.03820e-07   7.83310e-07       1.54039       2.12213       2.28085       2.31544       2.56661       2.05311       2.11861       1.71821       1.77357       1.31372       1.12953      0.911202      0.699200      0.619033      0.342627      0.326144      0.196503      0.133733      0.120324     0.0461534     0.0478151     0.0266367     0.0114327     0.0115111    0.00365657    0.00254320    0.00172236   0.000454148   0.000367819   0.000166863   3.93162e-05   2.89690e-05   9.84722e-06   2.35895e-06   1.25944e-06   4.04949e-07
  22   8 2104.7816    0.7463  0.5322 10.5161 -0.0078  0.0195   0.0227   0.0452    0.0520   0.0000   440.2179      0.182006       14.9465      -1.42488      -1.42958       1.68970      -2.14174     -0.138160      0.556200       2.65459      0.312829      0.324926     -0.784405     0.0165221      0.674975     -0.140882     -0.113566      0.190518    -0.0535801     0.0307315    -0.0516965     0.0229660    0.00763737   -0.00602916    0.00183168   0.000805467   7.99430e-05  -0.000807363   0.000321673  -7.15366e-05   2.89180e-05   4.45980e-06  -3.99893e-06   2.19559e-06  -1.76439e-07  -1.34531e-07       1.49132       1.68520       1.94454       2.14497       1.98726       1.90961       1.84257       1.59639       1.29495       1.26360      0.969161      0.742660      0.579217      0.439084      0.319013      0.237266      0.170407      0.106623     0.0648958     0.0480598     0.0294329     0.0162045    0.00987992    0.00613269    0.00330393    0.00157071   0.000755282   0.000410028   0.000203829   8.98040e-05   3.77726e-05   1.61737e-05   6.80423e-06   2.84293e-06   9.21314e-07   2.94501e-07
  22   9 2259.9749    1.0613  0.7519 10.8978 -0.0059  0.0228   0.0265   0.0573    0.0650   0.0000   439.1997       1.53645       19.2643      -1.78136       4.44668      -2.01676      -2.04644      0.532020      0.885176      -1.34207      0.616533     -0.305093      0.453966     -0.695280     -0.167137     -0.362512      0.151275      0.123238     -0.120517    -0.0829697     0.0576083     0.0301617   -0.00844463   -0.00121471    0.00429566    0.00255280   -0.00211993   0.000150953  -0.000173692  -1.66577e-05  -9.24263e-05   1.97995e-05   3.95169e-06   6.24263e-06   1.58385e-07  -3.17110e-07       1.59047       2.11843       2.23940       2.42936       2.39012       2.34658       1.99770       1.88312       1.59925       1.30559       1.04476      0.922984      0.660801      0.500387      0.373552      0.260487      0.191741      0.126025     0.0819529     0.0520127     0.0352621     0.0193657     0.0122394    0.00669889    0.00352407    0.00191781   0.000985247   0.000486027   0.000228648   0.000112986   4.43554e-05   1.92373e-05   7.21563e-06   3.20908e-06   8.79749e-07   3.55773e-07
  22  10 2410.8250    1.4046  0.8004 11.5678 -0.0156  0.0251   0.0346   0.0524    0.0737   0.0000   443.6894       1.01890       16.2377       3.48018     -0.675087      -3.40132       1.09593      -3.61011      0.295816     -0.979279      -1.21453      0.178287       1.40067     -0.698670     -0.630739     0.0834426     -0.340012     -0.219410    -0.0514968    -0.0653991    -0.0677031  -0.000571279    0.00114877   -0.00206531  -0.000531187  -0.000662377   0.000866216  -0.000142908  -0.000417288  -0.000213025  -1.68137e-05   2.21934e-06   3.19431e-06  -5.89799e-06   9.08866e-08  -9.84846e-08       1.74367       2.13882       2.52146       2.62600       2.41311       2.42362       2.28748       1.90311       1.76278       1.41706       1.16684      0.961255      0.747436      0.541318      0.407083      0.283694      0.187926      0.134009     0.0915043     0.0561053     0.0344109     0.0219237     0.0119692    0.00691128    0.00368398    0.00208662    0.00107290   0.000514147   0.000245205   0.000116706   5.07162e-05   2.22445e-05   8.60011e-06   3.23748e-06   1.19102e-06   4.36879e-07
  22  11 2559.1679    1.8587  0.8275 12.0960 -0.0080  0.0269   0.0465   0.0561    0.0706   0.0000   435.9898       5.59655       18.1491      -1.84092       1.60636     -0.528085       4.10700     -0.954927     0.0464693      -3.44028      0.600495     -0.944256      -1.25892     -0.346366     -0.144955     0.0984217     0.0127605    -0.0778044    -0.0426777    -0.0155038     0.0822256     0.0148362    -0.0117422    0.00622892    0.00190084   -0.00264161  -0.000197343  -5.34179e-05  -0.000181353  -5.42346e-07   0.000117508   1.01511e-06   5.62390e-06   4.79831e-06  -2.51791e-07  -2.18173e-07       2.18265       2.78948       2.73806       2.69742       2.93088       2.99624       2.93086       2.39590       1.81697       1.54350       1.27377       1.08536      0.888321      0.625357      0.443919      0.309103      0.225676      0.169912      0.111063     0.0752466     0.0452846     0.0264647     0.0142949    0.00777852    0.00386860    0.00217690   0.000993919   0.000541936   0.000248606   0.000108982   5.26435e-05   1.94499e-05   8.54703e-06   3.21394e-06   1.06177e-06   3.84168e-07
  22  12 2707.1181    2.3803  0.7776 12.7640 -0.0033  0.0244   0.0600   0.0589    0.0696   0.0000   440.5107      0.761053       15.8902      0.711827      -1.53863      -4.07312      -1.65511      -2.43500      0.556208     -0.632078      -1.74356     -0.561579     -0.742547     0.0556013      0.257562      0.482055      0.376458    -0.0939566     -0.103865    -0.0470355    -0.0259785     0.0333932    0.00803963   -0.00187557   -0.00161201   -0.00230434  -9.31744e-05  -0.000589464  -0.000550120  -1.54119e-05   6.15507e-05   4.11673e-06  -9.22956e-06  -4.91289e-06   1.65147e-06   6.11997e-08       1.78389       2.51982       2.71850       2.80744       2.79084       2.49721       2.36621       2.02289       1.75488       1.54644       1.21389      0.978349      0.715133      0.546333      0.411695      0.267809      0.192772      0.122795     0.0829931     0.0504946     0.0330548     0.0192032     0.0111469    0.00657054    0.00364084    0.00189295   0.000927349   0.000473557   0.000230622   9.45479e-05   4.54254e-05   1.88176e-05   7.71093e-06   2.98400e-06   1.00221e-06   3.54751e-07
  22  13 2854.7636    3.1631  0.7447 13.3049 -0.0040  0.0229   0.0791   0.0539    0.0726   0.0000   438.3909       2.99661       12.7129     -0.433582      0.709294      -1.29580      -1.29513      -1.00545     -0.546193      0.943571     0.0642823      -1.10852      0.732418     -0.381989      0.493862    -0.0700167     -0.318003     0.0316181    -0.0361325    -0.0698748    -0.0435082     0.0366804     0.0273522   -0.00188711   -0.00119257   -0.00135322   8.70861e-05  -0.000158257   9.92485e-05  -0.000145459  -9.12861e-05  -7.06376e-06  -2.70816e-06   2.36023e-06   1.25961e-06  -3.57899e-07       1.63703       2.14847       2.18764       2.50898       2.42694       2.22130       2.03668       1.90492       1.62993       1.28767       1.07980      0.859212      0.728569      0.502353      0.351742      0.264435      0.191224      0.131267     0.0805793     0.0501342     0.0351363     0.0202414     0.0120798    0.00642573    0.00328648    0.00187335    0.00101825   0.000509482   0.000256801   0.000106518   4.85886e-05   1.80823e-05   7.82041e-06   2.83022e-06   9.70170e-07   3.31566e-07
  22  15 3147.0604    3.8387  0.9988 13.5785  0.0000  0.0261   0.0826   0.0637    0.0761   0.0000   436.0766       4.26743       15.1950       7.65386      -3.99976      0.202470    -0.0967629      -2.87710      -3.08891     -0.319674    -0.0617636     -0.502702     -0.190702     -0.455726    -0.0947305    -0.0561473      0.178199    -0.0343184    -0.0466155      0.129755     0.0294246    -0.0494232     0.0169449   -0.00247759   -0.00382974   -0.00168913   0.000658590   0.000299456   0.000419413   3.50372e-05  -3.10268e-05   3.70148e-05   1.74119e-05   1.58939e-06  -2.46169e-06  -5.61876e-08       1.90874       2.51292       2.79141       2.84668       2.95365       2.58261       2.44886       2.14476       1.91577       1.56438       1.30238       1.00959      0.768763      0.608335      0.424175      0.299412      0.201743      0.137005     0.0974111     0.0603921     0.0376993     0.0218894     0.0125415    0.00789013    0.00439343    0.00231005    0.00122837   0.000599227   0.000274919   0.000143377   5.20705e-05   2.61896e-05   9.57180e-06   3.60067e-06   1.24079e-06   4.19808e-07
  22  16 3292.2379    3.4815  1.2590 13.4760 -0.0084  0.0364   0.0779   0.0790    0.0763   0.0000   438.5388       11.1626       12.0970      0.975391     -0.337398     -0.424671       1.73969      -5.89718       1.62496      -1.97371       2.89417      -1.31144     -0.266781     -0.651365     -0.732004     -0.615444     0.0105827    -0.0533234     -0.138249      0.127491     0.0924900    0.00205168   -0.00758641    0.00388830   -0.00298097    0.00125758   -0.00147913   0.000691411   0.000613139  -0.000230315  -4.27677e-05   3.70178e-05   4.63376e-06   2.86956e-06   3.39090e-07   4.71519e-07       2.99598       3.29404       3.24328       4.06049       4.56726       3.90720       2.92832       2.94145       2.85702       2.56294       1.71447       1.13772       1.09428      0.952930      0.694132      0.395169      0.240308      0.211228      0.162373     0.0999190     0.0540786     0.0270658     0.0169097     0.0120022    0.00761177    0.00433615    0.00217125   0.000971798   0.000406414   0.000163494   7.54275e-05   2.93506e-05   1.14342e-05   4.33658e-06   1.49670e-06   4.98035e-07
  22  17 3437.2520    2.9828  2.0833 12.7507  0.0013  0.0385   0.0457   0.0988    0.0548   0.0000   438.6583       13.7566       12.6586       3.37367       3.64717      0.929577      -3.63676      -5.06473      -2.90102     -0.939373       4.08972      0.551277      -1.65778      -1.16287      0.221986     -0.681020      0.186385    -0.0845687    -0.0577902    -0.0509618     0.0252848    0.00758423    -0.0155325    0.00303073   -0.00377584    0.00145283   0.000646476   -0.00186678  -0.000161703  -3.01283e-05   0.000149181   4.33188e-05  -1.47949e-05   7.37779e-06   1.84735e-06  -2.83806e-09       2.67568       3.59452       3.90341       4.07505       4.04903       3.92870       3.52670       3.13679       2.72188       2.26098       1.87004       1.46756       1.13722      0.853442      0.642567      0.459679      0.327377      0.210019      0.145373     0.0932434     0.0562203     0.0363242     0.0202226     0.0120559    0.00679582    0.00350070    0.00176892   0.000917222   0.000435092   0.000191785   8.90347e-05   3.67808e-05   1.43344e-05   5.44678e-06   2.00178e-06   6.48638e-07
  22  18 3582.1846    2.2896  3.0562 12.3726 -0.0036  0.0502   0.0319   0.1338    0.0446   0.0000   447.3624       7.59772       7.44193       1.87174       6.25472       6.65446      -6.91705      -11.6903       6.32930      -2.17750       3.93428      0.782896       1.09310       1.28097    -0.0644715     -0.548804     -0.287958     -0.376362      0.318391     -0.105536     -0.163060   -0.00682278    -0.0360199    0.00143858   -0.00658027   -0.00336857    0.00395789   0.000691304   -0.00114277  -0.000301080   0.000216552   3.37855e-05  -2.75278e-05  -1.34744e-05  -2.26336e-07  -1.92353e-07       3.33800       4.63870       4.88351       5.17408       4.91321       4.84976       4.59785       3.98066       3.57080       2.96194       2.47072       1.99282       1.51881       1.16891      0.857726      0.628053      0.428846      0.294775      0.193909      0.122394     0.0782926     0.0468488     0.0273303     0.0157581    0.00869507    0.00453918    0.00236004    0.00119508   0.000553457   0.000270198   0.000109716   5.03739e-05   1.93956e-05   7.31232e-06   2.60876e-06   8.93152e-07
  22  19 3727.0630    1.8945  4.1051 11.9135 -0.0022  0.0607   0.0247   0.1628    0.0447   0.0000   443.9820       2.44811       7.75331       12.0300      -3.63388      -2.08713       3.33663      -2.78565      -8.25489    -0.0234662      0.189354     -0.138079       1.00417      -1.27520      0.416986      0.882630     -0.472261     -0.519862    0.00501522     0.0323416     -0.109867    -0.0232172     0.0344503    0.00450346    -0.0123223  -0.000623117   0.000518245  -0.000332539  -0.000743700   0.000138476   0.000257035  -3.11108e-05  -2.26854e-06   1.30642e-05   2.72875e-06   1.58420e-06       3.99809       5.49626       5.97725       6.26903       6.15413       5.83280       5.46362       4.77589       4.29844       3.54229       2.93822       2.35875       1.83907       1.39003       1.02757      0.713392      0.531977      0.339068      0.234469      0.148347     0.0935490     0.0568374     0.0328708     0.0194960     0.0104151    0.00560450    0.00301456    0.00142643   0.000718006   0.000327013   0.000142531   5.85159e-05   2.46490e-05   8.95142e-06   3.15915e-06   1.05423e-06
  22  20 3871.5177    1.5953  5.7869 11.3737 -0.0042  0.0745   0.0188   0.2049    0.0425   0.0000   429.9835       15.7460       14.1372       6.40370      -5.91793      -10.2292     -0.298885      -11.1894       5.98299       2.96361       4.02924     0.0267261       6.51517      0.864709      0.730047      0.790199     -0.772705     0.0777063    -0.0841771    -0.0792720      0.128600     -0.142241   -0.00897163     0.0483499    0.00500762   0.000142583    0.00317118   0.000538464   -0.00113879   0.000178374   0.000109896  -4.50609e-05  -2.04837e-05   1.25936e-05   7.18542e-06  -1.81021e-06       5.24426       7.01418       7.64883       8.26983       7.84066       7.52690       6.87378       6.29508       5.39257       4.46445       3.77211       2.93729       2.35435       1.69615       1.30057      0.922393      0.642464      0.422893      0.295889      0.181731      0.117905     0.0678688     0.0410360     0.0236134     0.0130658    0.00685125    0.00360785    0.00172496   0.000863909   0.000395108   0.000176148   7.13419e-05   2.93687e-05   1.05780e-05   3.78848e-06   1.28462e-06
  22  21 4016.4382    1.3008  7.8101 11.0841 -0.0042  0.0953   0.0150   0.2709    0.0360   0.0000   424.2436       15.4053       9.74879       16.8298      -11.5686      -1.48040      -1.67680      -1.71170       5.03785      -5.15847     -0.464209       1.49221       3.16278      -1.69132      0.753755       2.39085     0.0990150     -0.845918      0.110282      0.527197     -0.213537    -0.0646781     0.0132429    -0.0468957    0.00328098     0.0117001   -0.00835263   -0.00379331  -0.000552109   0.000727912   6.31152e-05   2.37308e-05  -4.41960e-05  -1.41008e-05   9.13213e-06   1.56346e-06       6.62468       8.82384       9.46725       9.97416       9.90175       9.41400       8.71499       7.84446       6.79142       5.74340       4.76131       3.78713       2.96664       2.24204       1.66474       1.17464      0.829261      0.568422      0.378698      0.240053      0.152831     0.0924205     0.0543383     0.0310393     0.0170895    0.00922541    0.00476728    0.00237692    0.00111005   0.000526023   0.000221831   9.81854e-05   3.76771e-05   1.46653e-05   4.87006e-06   1.68626e-06
  22  23 4305.6809    0.8278 10.5745 10.8273 -0.0084  0.1543   0.0124   0.4351    0.0300   0.0000   443.9979       18.0920       25.0671      -2.67011       5.98062      -6.05730      -15.9086      -10.7505      -3.52460     -0.428698      0.759489      -6.57463       5.51603       1.46656      -2.73229      -2.65070     -0.457158      0.905953     -0.507614     -0.187046      0.285418    -0.0913688     0.0185656   -0.00895603     0.0120219    0.00446449    0.00502164   -0.00423149   -0.00137440    0.00176617  -6.84542e-05  -0.000378913  -0.000104709   5.91150e-05  -3.68101e-06  -5.74051e-06       10.6398       13.9826       15.3910       15.9568       16.0209       15.0279       14.1037       12.3548       11.0641       9.26297       7.79041       6.05907       4.70071       3.70705       2.64025       1.93831       1.34521      0.933226      0.611697      0.395880      0.254175      0.153022     0.0939802     0.0529238     0.0295916     0.0160708    0.00836542    0.00412317    0.00195575   0.000916356   0.000393837   0.000170147   6.72472e-05   2.60377e-05   8.48460e-06   2.86960e-06
  22  24 4450.2378    0.6660 12.4675 10.7207 -0.0044  0.2129   0.0111   0.5652    0.0271   0.0000   434.7446       21.8777       20.5721       8.72087       3.48260       6.66065      -24.3809       4.11075      -23.2457     -0.702440      -25.9858      -2.82930     -0.901554       10.9403      0.638616      -5.96767       5.24539      0.442027      -1.62939      -1.14122      0.527769      0.536707     -0.302500   -0.00978867     0.0150465     0.0161885     0.0152760    0.00340420   -0.00517472  -0.000871980    0.00108782  -0.000108469  -1.33206e-05   2.42061e-05  -1.02461e-05  -7.93155e-06       14.3099       18.9447       20.8187       21.8720       21.4533       20.8222       19.3754       17.2669       15.1431       12.5936       10.4687       8.37164       6.54664       5.09361       3.70409       2.70304       1.93914       1.30745      0.871020      0.571254      0.357394      0.220944      0.131201     0.0757047     0.0423462     0.0228722     0.0120431    0.00608696    0.00288235    0.00138252   0.000576678   0.000255340   9.80724e-05   3.78272e-05   1.24431e-05   4.15550e-06
  22  25 4595.1914    0.5234 14.8329 10.5552 -0.0089  0.2981   0.0088   0.7373    0.0233   0.0000   443.6068       20.6231       9.34756      -1.89699       15.8019      -14.3616      -32.4001       4.96202       1.53386      -33.8632       13.9891       15.3569      -5.41809      -11.8224      -2.04201      -2.92771       8.51748       1.61220      -1.16003     -0.487958      0.239371    -0.0581903    -0.0571339    -0.0700053    -0.0337104     0.0350828   -0.00431831    -0.0183792    0.00430810    0.00291850  -0.000575667  -0.000402940  -0.000108052  -3.00885e-05   3.35692e-05   2.69027e-06       20.0934       26.8891       29.2919       30.8315       30.2169       28.9143       27.3022       23.8354       21.2702       17.9139       14.8666       11.7883       9.32681       7.00054       5.33558       3.77473       2.68274       1.84410       1.23048      0.794110      0.507500      0.311211      0.186808      0.107888     0.0614213     0.0333526     0.0172775    0.00898109    0.00421482    0.00200370   0.000861762   0.000372514   0.000141252   5.45808e-05   1.74523e-05   5.96414e-06
  23   7 1969.6234    0.5763  0.4414 10.1918 -0.0027  0.0249   0.0187   0.0401    0.0460   0.0000   438.4092       1.25263       16.3865      -1.11323       1.19598      0.148152      0.748622     -0.717086      -1.41846       1.11185     -0.126174      0.178532     -0.136007      0.156478     -0.281287      0.325158      0.134162     0.0170831    -0.0598059     0.0396030    -0.0354577     0.0154095    -0.0164345   -0.00245299   -0.00554591    0.00138564   -0.00114281  -0.000745885   8.59742e-05  -0.000156114  -7.61098e-05   1.94662e-05  -1.03343e-05   1.92454e-07  -2.89005e-06   9.00358e-07       1.53269       2.55763       2.16247       2.48514       2.37524       2.20042       2.36808       1.68536       1.81664       1.21554       1.33328       1.00436      0.868491      0.594423      0.397954      0.290607      0.171547      0.148103     0.0908890     0.0735846     0.0399963     0.0287625     0.0138662    0.00836181    0.00446095    0.00231070    0.00121445   0.000572852   0.000310929   0.000140207   6.94371e-05   3.02423e-05   1.29302e-05   5.65510e-06   1.62672e-06   7.55477e-07
  23   9 2287.4587    1.0999  0.7936 11.0716 -0.0053  0.0252   0.0259   0.0566    0.0655   0.0000   438.4846       2.87392       9.47676      -2.34754      -7.98247      0.132157      0.234422      -1.38155       2.55619      0.814972      0.759638     -0.595072       2.03652      0.699928      0.251377    -0.0663137      0.272277      0.150381     -0.177701    -0.0255652    0.00527412    -0.0288260   -0.00238684   -0.00827639   -0.00296686   -0.00473356    0.00159910   0.000781668  -0.000282802  -0.000178792   5.94996e-06   6.02613e-05   1.61994e-05   1.45606e-06  -2.64168e-06  -1.42255e-06       1.73463       2.21346       2.39082       2.51634       2.43914       2.58901       2.31951       1.91803       1.68983       1.54238       1.12619       1.01621      0.796086      0.586126      0.398675      0.324350      0.214680      0.150678      0.106654     0.0718507     0.0428686     0.0281832     0.0172172    0.00962694    0.00532204    0.00303551    0.00161698   0.000772382   0.000401675   0.000185284   8.95810e-05   3.62954e-05   1.66509e-05   6.17519e-06   2.62739e-06   9.49603e-07
  23  10 2439.1995    1.4593  0.9524 11.5794 -0.0030  0.0266   0.0323   0.0651    0.0764   0.0000   439.5379      0.207612       15.5929      -1.96008       2.65686       3.22496       3.09394     -0.264029     -0.494109      0.349080       2.02398     -0.307753      0.254289     -0.306691     -0.126137     -0.477822     -0.268118     -0.140150    -0.0738933      0.239055    -0.0249980     0.0308115     0.0123871   -0.00641324   -0.00711315    0.00208228   0.000679187   -0.00103102  -1.84492e-05   0.000191738  -0.000170635  -5.18580e-05   3.80130e-05   1.02515e-05  -1.33467e-06  -1.41846e-06       1.67041       2.30698       2.43109       2.74443       2.65423       2.46804       2.36569       2.06635       1.82470       1.51584       1.22742      0.948792      0.816956      0.596437      0.435882      0.320314      0.234316      0.162404      0.107570     0.0689010     0.0452744     0.0275095     0.0175680    0.00967678    0.00561159    0.00293283    0.00173650   0.000878763   0.000459990   0.000218253   0.000100335   4.44160e-05   1.79793e-05   7.53742e-06   2.89191e-06   1.08633e-06
  23  12 2737.6116    2.5726  0.8257 12.8188 -0.0010  0.0229   0.0605   0.0558    0.0658   0.0000   439.9158       2.08150       7.56389      0.717603      -1.25430      -1.69101       1.67655       2.58460      -3.77048      -1.40249      0.942859     -0.157172     -0.598129     -0.477775   -0.00649019      0.238684      0.167699     -0.185677     -0.112933    -0.0409407    -0.0152708     0.0373068   -0.00433473    0.00915319   -0.00106003   -0.00143544   -0.00114373   0.000902759  -0.000206168  -0.000121661  -2.31984e-05  -3.41483e-05   2.22213e-05   6.42599e-06  -1.87212e-06   1.03369e-06       1.70616       2.31426       2.46896       2.55279       2.53629       2.37385       2.26200       1.95474       1.75614       1.45694       1.22977      0.967801      0.799251      0.579999      0.421281      0.296802      0.214813      0.144140     0.0981874     0.0641837     0.0411225     0.0247204     0.0149498    0.00863327    0.00474878    0.00262469    0.00133912   0.000730620   0.000345933   0.000166158   8.17536e-05   3.18310e-05   1.52426e-05   5.63812e-06   2.34662e-06   8.72618e-07
  23  13 2886.1176    3.2443  0.7960 13.1006 -0.0030  0.0228   0.0773   0.0543    0.0836   0.0000   435.7646       2.65643       17.0303    -0.0330254      -1.01709      -1.42381     -0.142102      -4.72808      0.469469      -1.52112      0.131450      0.763346     -0.701551      0.378492      0.317842     -0.530753     -0.237893     0.0335914      0.147969     0.0350382    -0.0413048    -0.0196025    0.00106036     0.0126942   0.000610560    0.00179096  -0.000905411   -0.00109125   0.000238139   4.35367e-06   3.74849e-05  -3.61708e-05  -1.86320e-06   1.35449e-05   9.54127e-07   1.71809e-07       1.59716       1.98572       2.10982       2.35003       2.34378       2.10052       2.05968       1.79188       1.56880       1.33972       1.14473      0.902580      0.721922      0.550827      0.373245      0.289444      0.211498      0.143687     0.0898945     0.0582634     0.0411234     0.0243405     0.0154915    0.00906739    0.00503385    0.00279489    0.00138645   0.000764370   0.000394798   0.000183735   8.89871e-05   3.42923e-05   1.64164e-05   6.07291e-06   2.65290e-06   9.02654e-07
  23  14 3033.4671    3.6224  0.7469 13.6100 -0.0133  0.0218   0.0897   0.0500    0.0744   0.0000   437.9789       1.74188       17.2825     0.0349598      -5.30160      -4.66557      -3.51693      -4.20740       2.26418      -3.29792       1.51394      0.950772       1.56176      0.146537      0.582607      0.324624     -0.227653     -0.146741    -0.0639493     -0.113708   -0.00709307    -0.0309302     0.0301049   -0.00353317    0.00657586    0.00234537    0.00157779  -0.000771698  -5.43763e-05  -0.000241272   4.55540e-05   2.29146e-05  -5.93639e-06  -2.93777e-06   3.51934e-06  -1.09328e-06       1.45994       1.94242       2.06474       2.17982       2.12456       2.01146       1.96309       1.72053       1.54101       1.31075       1.10791      0.836472      0.706962      0.517175      0.406815      0.268437      0.200053      0.137099     0.0908927     0.0618001     0.0372799     0.0243298     0.0135424    0.00831380    0.00478175    0.00269667    0.00140152   0.000743398   0.000368681   0.000186084   7.41815e-05   3.87767e-05   1.44780e-05   6.73725e-06   2.55682e-06   9.28967e-07
  23  15 3179.7687    3.6953  1.0080 13.7327 -0.0018  0.0277   0.0813   0.0618    0.0719   0.0000   438.5821       2.61551       15.2076       3.28498       1.07755      -4.60520      0.566991      -1.01124       2.62666      -1.02677     -0.126563     -0.388991     -0.586599     -0.752630     0.0215244      0.701698   -0.00638827     0.0377486    -0.0680462    -0.0298631  -0.000862194    0.00761239     0.0380119   -0.00797162    -0.0142461  -0.000340669    0.00145390   0.000985409  -0.000170669  -0.000225309   0.000201205  -6.95911e-05  -2.50127e-05   1.26688e-05   2.42085e-06   3.63711e-07       1.76776       2.44480       2.50735       2.89901       2.68636       2.65878       2.42884       2.16820       1.92563       1.63487       1.39571       1.11796      0.839077      0.662138      0.490490      0.371600      0.246402      0.189997      0.109525     0.0805753     0.0484027     0.0325082     0.0186937     0.0112230    0.00678874    0.00335360    0.00197399   0.000904203   0.000519696   0.000221626   0.000110945   4.64919e-05   2.05457e-05   8.47767e-06   3.27456e-06   1.17819e-06
  23  16 3325.6001    3.3007  1.4978 13.1349 -0.0037  0.0304   0.0596   0.0841    0.0662   0.0000   437.1093       7.58913       14.0772       3.28276     -0.344031       1.47721       4.10141      -3.02095      -2.03799      0.577161       2.72327      -1.39511      -1.51401      0.816873     -0.247969    -0.0377072      0.173751     -0.602689     -0.141456      0.155814    -0.0521445    -0.0670909    -0.0236851   -0.00668942   -0.00477109    0.00434442   -0.00374754   -0.00181256    0.00148849   9.14017e-05  -0.000161064   1.48257e-05  -2.72698e-06  -9.57960e-06  -2.81203e-06  -1.17013e-08       2.02128       2.69495       2.91603       3.09031       3.13711       2.85086       2.80147       2.47878       2.10973       1.82553       1.47710       1.23738      0.937225      0.721670      0.577375      0.385652      0.295078      0.196000      0.137146     0.0907371     0.0542378     0.0364968     0.0210821     0.0124216    0.00732226    0.00366348    0.00228108    0.00108652   0.000534586   0.000271904   0.000119094   5.86477e-05   2.28140e-05   1.02488e-05   3.57130e-06   1.28835e-06
  23  17 3471.3272    2.7992  2.2109 12.5999 -0.0045  0.0385   0.0405   0.0986    0.0521   0.0000   443.4594       2.13137      -3.40495       1.04815       5.10383      -3.46684      0.955641      -1.62837      -1.54696       2.31361       1.35016      -4.17461       2.26883       1.61947       2.12447      0.437624     -0.459064    -0.0370025    -0.0567675      0.218974    -0.0566642    -0.0515496    0.00596065    0.00744542    -0.0110992    0.00197182  -4.47228e-05    0.00158631   2.65204e-05  -0.000194157  -9.22714e-05  -5.11880e-05   2.59289e-05  -1.11613e-06  -4.37577e-06  -2.71024e-07       2.54301       3.53119       3.59068       3.87964       3.85338       3.65206       3.36019       3.02388       2.72042       2.34947       1.93722       1.59023       1.22329      0.948912      0.711333      0.504379      0.357054      0.245322      0.169579      0.108077     0.0725715     0.0427579     0.0266805     0.0155702    0.00898236    0.00502873    0.00265892    0.00135667   0.000693068   0.000321976   0.000150817   6.72705e-05   2.80514e-05   1.15993e-05   4.22964e-06   1.52817e-06
  23  18 3616.8038    2.2028  3.3132 12.2392 -0.0050  0.0493   0.0287   0.1366    0.0416   0.0000   451.9249       4.64398       5.19754       5.02334       9.10754      -3.43348      -8.48306      -4.62318       5.41865      -3.93536      -1.79644      -5.71518      -1.64346      0.261962      0.655476     -0.646544     -0.585589      0.111004    -0.0308680      0.133517     -0.143725    -0.0885512    -0.0257318     0.0157704   -0.00691169   5.08786e-05  -0.000873777    0.00270560   4.16466e-05   -0.00119869  -0.000117392   0.000166637  -2.90707e-05  -2.00814e-05   3.67904e-06  -2.02565e-06       3.32335       4.46021       4.86790       5.08189       4.94487       4.77312       4.47550       3.95227       3.48347       3.09700       2.53219       2.01759       1.61163       1.21759      0.908103      0.660380      0.462936      0.317307      0.215450      0.142126     0.0906110     0.0556921     0.0347008     0.0199129     0.0115864    0.00634772    0.00343824    0.00176638   0.000874206   0.000416291   0.000197571   8.58069e-05   3.78206e-05   1.50736e-05   5.92144e-06   2.20972e-06
  23  19 3762.0030    1.8729  4.8921 11.6960 -0.0031  0.0632   0.0219   0.1701    0.0424   0.0000   438.7251       11.1576       25.3201      0.418597       6.73921      -4.36542      -2.25910      -1.68464      0.564150      -5.48181      -5.90174      0.801758     -0.981929      0.104933      0.147649      0.438623      -1.05382     -0.179721     -0.133000      0.288708      0.120700    -0.0812584   -0.00998070     0.0388033   -0.00349719   -0.00845675   -0.00408669   0.000197376   9.48089e-05   -0.00110060   0.000216973   5.03404e-05   4.91951e-06   1.95133e-05  -4.96233e-06   2.72740e-06       4.12368       5.58572       6.07468       6.25170       6.43221       6.08215       5.50095       5.16404       4.41604       3.84414       3.16420       2.51039       2.01036       1.54436       1.15607      0.851403      0.589137      0.422221      0.280222      0.184793      0.117827     0.0735277     0.0437696     0.0263016     0.0146409    0.00826224    0.00443727    0.00226982    0.00114937   0.000547497   0.000249971   0.000114177   4.71657e-05   1.98028e-05   7.17778e-06   2.63995e-06
  23  20 3907.4265    1.5180  6.6622 11.2456 -0.0016  0.0798   0.0168   0.2217    0.0389   0.0000   444.0613       7.07452       6.00254       4.88262       1.75407      -9.92909      -4.22845    -0.0929227       7.46381      -5.49346      -3.97211      -8.54115     -0.908345     -0.691915      -1.82166      0.544534     -0.102537     -0.456856      0.225591     -0.428212    -0.0546973      0.109640     0.0380860    0.00871528    -0.0243009  -8.15951e-05   -0.00691883  -0.000917840   3.04394e-05   0.000590903   0.000545315  -8.73595e-05   2.30418e-05   1.10759e-05   1.00062e-07  -2.05511e-06       5.30002       6.96763       7.75026       7.98105       7.87170       7.63313       7.24986       6.27310       5.79236       4.82915       3.96630       3.18958       2.51546       1.97402       1.46705       1.09918      0.767072      0.533994      0.361024      0.233178      0.150831     0.0918643     0.0561958     0.0330419     0.0187634     0.0105707    0.00561578    0.00291176    0.00146305   0.000690635   0.000330659   0.000141832   6.31926e-05   2.46538e-05   9.79206e-06   3.58528e-06
  23  23 4342.5955    0.7806 11.6009 10.8322 -0.0121  0.1704   0.0117   0.4779    0.0280   0.0000   443.8994       31.2576       10.3293       27.7228       6.15613       13.6775      -22.8608      -11.6391       5.81561      -18.2618     -0.464814      -8.67538    -0.0604803       2.30720       1.81082       1.13298     -0.264008     -0.299857      0.906898     -0.138792     -0.209444    -0.0559942     -0.208614    -0.0294498    -0.0119749    -0.0214943    -0.0262218    0.00136292   -0.00246065   -0.00257312   0.000399299   0.000589335   0.000162000  -0.000142178   6.28738e-06   2.98920e-05       11.0351       14.5584       16.2939       17.1768       16.5867       16.4010       15.2186       13.5933       11.9624       10.3847       8.39669       6.74747       5.48113       4.22340       3.13913       2.34889       1.67640       1.17026      0.787596      0.528199      0.336877      0.212383      0.130974     0.0777057     0.0448132     0.0252117     0.0138593    0.00714157    0.00371571    0.00175543   0.000840380   0.000367947   0.000159433   6.29431e-05   2.40259e-05   8.75840e-06
  23  24 4487.9204    0.6365 14.1337 10.7021 -0.0085  0.2340   0.0097   0.6232    0.0244   0.0000   435.8890       2.41685       31.0081      -17.0390       40.3410      -13.2095      -41.5360       16.6586      0.982436       4.10886       4.54679     -0.462036      0.825739       11.4841     -0.781545      -4.93278       2.52990       4.08250      -1.20584      0.155267      0.168228     -0.145771      0.112599      0.127527    0.00985819    -0.0142224   -0.00125857     0.0153470    0.00320797   -0.00547434   0.000563613   0.000226571  -0.000146238  -0.000177287   5.07547e-05   7.47206e-06       15.1650       19.5837       22.3489       23.1110       22.8387       22.3319       20.6097       18.8149       16.2862       14.0399       11.5260       9.55439       7.57346       5.84032       4.33065       3.20536       2.28609       1.60714       1.10284      0.733078      0.470008      0.298789      0.182978      0.108349     0.0620254     0.0346929     0.0193132     0.0101798    0.00508134    0.00253517    0.00118437   0.000538380   0.000222220   9.26116e-05   3.23749e-05   1.22754e-05
  23  25 4632.3590    0.4846 14.6814 10.5530 -0.0053  0.3067   0.0086   0.7573    0.0218   0.0000   453.9235       26.9727      -8.35531       3.33802       10.0869       3.56981       24.3102       29.8950       12.5647      -9.89437      -25.6154       7.40062       28.9926      -10.1831       4.02393      -3.49547      -2.46393       3.94420     -0.894275      0.902674      0.422007      0.225835     -0.136829      0.153429      0.153440     -0.131737    -0.0860377    0.00201990    0.00976919    0.00226343   0.000509164  -0.000967681   0.000137693   6.16562e-06  -6.67958e-05   8.20517e-06       19.9564       25.9711       28.7213       30.2674       30.2301       29.4912       27.0968       24.6092       21.4697       18.2603       15.3515       12.4015       9.83725       7.74176       5.67363       4.22319       3.05664       2.14310       1.46019      0.964268      0.633531      0.401500      0.244473      0.146953     0.0853603     0.0470852     0.0263304     0.0137987    0.00700040    0.00341928    0.00164339   0.000701297   0.000305028   0.000123097   4.32955e-05   1.60321e-05
  24   8 2156.7460    0.8580  0.7113 10.5407 -0.0069  0.0218   0.0209   0.0491    0.0591   0.0000   438.9740       1.59331       15.2667      -1.17728    -0.0709075      0.333637      0.863057       1.35767       1.03779      0.938771      -1.36818      -1.61578      0.130477     -0.451912     -0.833064     0.0551230      0.258547     0.0596505    -0.0595488     0.0141683     0.0637298    0.00391237     0.0120065    -0.0168707   -0.00839726    0.00226450   -0.00117352   0.000507504   0.000829394  -0.000176340   4.84616e-05   5.79303e-05   1.75735e-05  -5.25276e-06   4.59772e-06   4.05661e-06       1.49646       1.93864       2.09649       2.00449       2.03871       1.92583       1.80165       1.71398       1.56885       1.35733       1.14914      0.960389      0.752656      0.572676      0.437138      0.319605      0.228816      0.159982      0.106641     0.0665858     0.0438639     0.0273929     0.0174989     0.0105323    0.00608636    0.00316961    0.00182257   0.000985125   0.000492526   0.000254510   0.000121438   5.50188e-05   2.62574e-05   1.03236e-05   4.54057e-06   1.75871e-06
  24   9 2314.3104    1.1797  0.8187 11.1278 -0.0035  0.0235   0.0267   0.0559    0.0629   0.0000   439.2802       3.29544       17.9333       2.15472      -4.83282      -3.03672       3.85695       3.00388      -2.20617       1.01733       1.69817      0.602834     -0.240696      0.248218     -0.168353     -0.328391     -0.187726      0.302007     0.0457095    -0.0480696    -0.0539517     0.0349914    0.00561543    0.00115128    0.00531457   -0.00397548   -0.00160110   0.000620390   -0.00132565  -2.49970e-05   0.000276611  -2.46237e-05  -1.47755e-05  -8.26881e-07  -5.88515e-06   7.93457e-07       1.52000       2.04646       2.30180       2.19604       2.39909       2.17120       2.13844       1.90695       1.63720       1.50627       1.08748      0.922366      0.737394      0.530308      0.469984      0.329875      0.237061      0.173495      0.112787     0.0778012     0.0461728     0.0312347     0.0186237     0.0104298    0.00678740    0.00374868    0.00210953    0.00108108   0.000585648   0.000291131   0.000134954   6.14308e-05   2.81097e-05   1.24970e-05   4.98417e-06   1.93955e-06
  24  10 2466.9796    1.5834  1.0854 11.4112 -0.0007  0.0273   0.0315   0.0646    0.0944   0.0000   439.7158      0.945263       12.4639      -3.62317      -3.78534      -4.56090       1.07331     -0.559275      0.144555      -1.59153      0.983534      0.443433     -0.861214      0.623762     -0.523338     -0.534012      0.222754      0.251973    -0.0837363    -0.0523191    -0.0677352     0.0200241    0.00581809     0.0116750   -0.00870700  -0.000421092    0.00195193   -0.00114271  -0.000486717  -1.71605e-05  -0.000103746   0.000102324   1.19346e-05  -2.17991e-05   1.49239e-06   7.34422e-07       1.73560       2.26822       2.51674       2.53095       2.67867       2.39530       2.32305       2.29809       1.76438       1.71888       1.34892       1.12724      0.911758      0.675612      0.536673      0.392432      0.274028      0.198809      0.134662     0.0872430     0.0612413     0.0352298     0.0230065     0.0137650    0.00771361    0.00456021    0.00258610    0.00125204   0.000722717   0.000351820   0.000165416   8.18678e-05   3.58139e-05   1.62527e-05   6.23046e-06   2.69143e-06
  24  11 2617.6993    2.0764  0.9172 12.2546 -0.0077  0.0275   0.0458   0.0596    0.0753   0.0000   439.4831       1.25207       11.0022       1.45901     -0.125969      -2.71779      -1.55191    -0.0169408    -0.0416165     -0.497113       1.82988     -0.609692     -0.846184      0.780498      0.956769      0.251742      0.141943      0.164378      0.125463    -0.0393101    0.00626388     0.0156664   -0.00864465    -0.0278431     0.0110807   -0.00257478    0.00219833  -0.000496544  -0.000929295   0.000550613   1.52014e-05  -7.27042e-05   1.79625e-05  -2.02345e-05  -5.57158e-06  -2.38857e-06       2.14911       3.03735       3.23538       3.13784       2.74653       2.38258       2.16563       2.28380       2.16587       2.15207       1.89180       1.53173       1.22227      0.920281      0.648470      0.447940      0.289520      0.196676      0.123061     0.0783449     0.0496687     0.0308395     0.0189814     0.0116042    0.00668613    0.00374868    0.00210095    0.00110752   0.000605790   0.000289664   0.000147143   6.56256e-05   2.89484e-05   1.28565e-05   5.03151e-06   2.03664e-06
  24  12 2767.6668    2.7857  0.8993 12.5928  0.0016  0.0224   0.0605   0.0584    0.0735   0.0000   440.2640       6.07269       16.8460     -0.689123       6.29319      -3.99816      -3.68497      -2.63828      0.948976      -1.72394      0.161079      0.162767      0.175781     -0.820263     -0.197652     0.0940187      0.110738      0.169865      0.107864    -0.0389404     0.0305797     0.0427875    0.00980365    0.00387320   -0.00859557   -0.00550806   -0.00155373    0.00322544   0.000276505   0.000396398   7.42407e-05  -3.88740e-05   3.01277e-05   9.50591e-06  -1.11253e-05   8.40525e-07       1.56583       1.95222       2.01678       2.25533       2.18465       1.96967       2.01620       1.88713       1.62002       1.31739       1.12238      0.955954      0.723420      0.563972      0.444936      0.332278      0.231722      0.164117      0.112733     0.0760696     0.0491921     0.0305205     0.0182215     0.0108284    0.00647590    0.00365971    0.00196877    0.00108486   0.000523370   0.000277495   0.000135815   6.55979e-05   2.82228e-05   1.25400e-05   5.46307e-06   2.05179e-06
  24  13 2916.9862    3.2992  0.7987 13.3234 -0.0127  0.0231   0.0785   0.0545    0.0697   0.0000   441.3328       1.88231       13.8356       3.94772      -2.71813     -0.755608       1.68430      -3.30187     -0.598578      -1.68222     -0.213264      -1.08978     -0.476772      0.571995     -0.386785      0.356240    -0.0300435     -0.156000      0.166562     0.0669483    -0.0317160     0.0261185   -0.00600060    0.00735455    0.00120664    0.00535035    0.00132894  -0.000243968  -0.000174557   0.000142230  -0.000264271  -2.84812e-05  -3.45901e-05  -1.81490e-05   3.02812e-06  -1.52231e-06       1.59662       1.91928       2.03117       2.39009       2.28765       1.99251       2.00613       1.93948       1.57570       1.33162       1.25501       1.02453      0.769147      0.565750      0.466931      0.336352      0.217173      0.153594      0.124783     0.0792572     0.0468220     0.0305091     0.0209646     0.0129179    0.00639162    0.00364712    0.00219888    0.00132728   0.000650429   0.000271008   0.000135202   6.98036e-05   3.35681e-05   1.49857e-05   6.29279e-06   2.20511e-06
  24  14 3065.0446    3.9039  0.8010 13.6676 -0.0024  0.0253   0.0898   0.0543    0.0782   0.0000   440.9647       6.14687       15.3882      -1.24305       1.22693      -4.26360     -0.336470      -1.27001       2.78719      -1.22724     0.0658168     0.0841284     0.0172735    -0.0162093     -0.491857     -0.355241      0.227406   -0.00553143    -0.0160700     0.0845012   -0.00633647   -0.00782480    -0.0194866     0.0108250    0.00476832   -0.00103093   -0.00261765  -0.000822071   0.000482515  -9.81819e-05  -7.08081e-05   4.86780e-05   3.02253e-05  -3.50840e-06   5.86954e-06   1.94436e-06       2.05823       2.72895       2.93706       2.77805       2.51642       2.19816       1.98051       2.01944       2.00207       1.96054       1.74964       1.44557       1.13833      0.842452      0.583020      0.413148      0.275558      0.185724      0.116910     0.0695357     0.0461496     0.0302776     0.0191590     0.0116615    0.00677201    0.00359669    0.00198426    0.00108687   0.000564039   0.000282284   0.000135377   6.50626e-05   2.59338e-05   1.22214e-05   4.83210e-06   1.97867e-06
  24  15 3211.9993    3.6568  1.1426 13.7103 -0.0044  0.0291   0.0767   0.0741    0.0829   0.0000   437.0183       9.32598       23.5103      0.842718     -0.427291      -3.27040     -0.487220      -1.64412      0.632685      -1.15635      -1.27141      0.280021       1.02901     -0.180028     -0.779586     -0.279794    -0.0201012    -0.0336921     0.0458110    -0.0494892    -0.0438899     0.0305464    -0.0146063   -0.00792716     0.0105924    0.00797228    0.00242507   -0.00201103  -0.000495176   0.000248262  -9.76107e-05  -0.000140172  -8.71802e-05  -1.43683e-06  -8.40713e-06   1.27509e-06       2.02405       2.56651       2.72951       2.79495       2.78979       2.66234       2.58540       2.41896       2.12637       1.83173       1.47763       1.16005      0.976606      0.737033      0.566168      0.457075      0.318774      0.224839      0.147220     0.0997558     0.0632452     0.0378618     0.0247823     0.0146269    0.00842907    0.00497603    0.00264582    0.00147470   0.000726075   0.000368247   0.000184370   8.72172e-05   3.92180e-05   1.62540e-05   6.48127e-06   2.50684e-06
  24  16 3358.6051    3.1172  1.4835 13.3777 -0.0044  0.0325   0.0580   0.0870    0.0600   0.0000   442.1326       6.86206       18.4945      -3.28140       5.94024      -5.54475     0.0525680      -6.11112       3.43101      -1.46393     -0.852155     -0.950470     -0.534705     -0.568398    -0.0685467      0.255185      0.148097      0.592336      0.337322     -0.155062   -0.00731818     0.0879510    -0.0271316    0.00350590    0.00183045    0.00820822   0.000469790   0.000329974  -0.000426727   0.000148919   2.02974e-05   4.82709e-05   2.98515e-05  -5.59012e-06   9.89179e-06   8.68073e-07       2.17592       2.94895       3.01110       3.28328       3.17367       3.12503       2.84888       2.76219       2.34600       2.05722       1.58472       1.37594       1.03133      0.827762      0.634016      0.488983      0.356862      0.250515      0.167085      0.107860     0.0709182     0.0439760     0.0273060     0.0168817    0.00969872    0.00561888    0.00304034    0.00164850   0.000855890   0.000426497   0.000210124   0.000103632   4.24548e-05   1.99901e-05   7.20748e-06   3.02742e-06
  24  17 3504.9065    2.6002  2.3262 12.7658 -0.0015  0.0409   0.0383   0.1052    0.0476   0.0000   441.0772       11.2645       17.1870      -1.57421       1.05770       5.07950       1.40757       1.10727       1.27398      -2.24978       1.63362     -0.802713       1.56546      -1.57157      0.899828     0.0988323     -0.526973      0.183763      0.462363     0.0120888     -0.154704    -0.0714629    0.00737002     0.0495616    0.00681990    -0.0140887   -0.00196563    0.00328998   8.18635e-05  -0.000638763  -0.000211104   3.19764e-05  -3.42718e-05   1.29374e-05  -1.03822e-05  -5.03838e-07       2.72285       3.55271       3.70763       3.87974       3.99087       3.94904       3.66543       3.35020       2.84928       2.41025       2.03894       1.72926       1.42773       1.11962      0.787959      0.578204      0.408330      0.298267      0.217907      0.145467     0.0977465     0.0624610     0.0379303     0.0229543     0.0126564    0.00743655    0.00394816    0.00220923    0.00115287   0.000570488   0.000281032   0.000129924   5.64859e-05   2.48896e-05   9.73263e-06   3.82065e-06
  24  18 3650.9760    2.0722  3.7063 12.0697 -0.0035  0.0517   0.0247   0.1395    0.0379   0.0000   441.4986       16.7162       7.23382       5.43435       2.15867      -5.47966      -10.0293      -8.11183       2.00126       3.75021      -1.10828      -5.44830       2.19841     -0.265320     -0.972390      0.350144      0.309580      0.571604      0.244360     -0.338461     -0.158448    -0.0731684     0.0142392     0.0156208     0.0333082    0.00293993   -0.00305014   -0.00573819    0.00152383    0.00152911   2.00256e-05  -0.000456059  -3.90471e-05   9.55964e-05  -6.49805e-06  -4.63352e-07       3.34307       4.24153       4.86995       4.95398       4.91582       4.90845       4.51631       4.17116       3.67049       3.10781       2.59937       2.07020       1.72366       1.32218      0.995394      0.759020      0.538581      0.390047      0.264024      0.179585      0.113394     0.0750094     0.0456104     0.0272224     0.0159223    0.00909397    0.00488216    0.00270793    0.00139244   0.000710133   0.000344049   0.000161322   7.13233e-05   3.18133e-05   1.27566e-05   5.03575e-06
  24  19 3796.8449    1.6979  5.1173 11.7286 -0.0050  0.0664   0.0202   0.1812    0.0371   0.0000   441.7789       14.5609       18.2718      -3.15943      -6.38832      -1.17410      -3.05431      -1.54448       1.44802       3.93961       4.92997      -6.22034      -1.71695     -0.546785     -0.671718      -1.07932     0.0671998      0.244037    -0.0575185    -0.0478139     -0.208584     0.0257237    0.00714469    -0.0469380    -0.0153589     0.0448983   -0.00636752    -0.0113725  -0.000340340    0.00326086  -0.000437380  -4.77025e-05   0.000172045   1.58953e-05  -1.18723e-05  -2.67231e-06       4.26316       5.41385       6.13541       6.48452       6.46623       6.14149       5.67490       5.31462       4.69819       3.97054       3.32561       2.69783       2.14248       1.69333       1.30639      0.933334      0.699620      0.485678      0.334281      0.229569      0.145960     0.0954342     0.0577398     0.0351533     0.0207447     0.0119933    0.00665183    0.00362507    0.00188813   0.000962714   0.000462426   0.000220550   9.62973e-05   4.31170e-05   1.69666e-05   6.80402e-06
  24  20 3942.7156    1.3815  6.7995 11.3244 -0.0068  0.0828   0.0159   0.2329    0.0343   0.0000   437.3665      -6.01290       19.2499       9.44114      -5.92339      -8.10210      -12.2306       6.98554       1.23769      -2.51770      -5.87670       5.09834      -1.76510     -0.283037      -2.34271     -0.242883       1.88804     -0.238150     -0.430891      0.381672      0.159300     -0.129457     -0.152419     0.0351454     0.0266601    0.00575181   -0.00544502   -0.00558686    0.00336794    0.00176612   -0.00129553  -0.000130586   0.000460887   3.01252e-05  -6.25522e-05  -1.55666e-05       5.29914       6.85828       7.61536       7.86733       8.04736       7.80989       7.17967       6.53684       5.80461       4.98650       4.20076       3.41180       2.72891       2.15771       1.63729       1.18968      0.867826      0.619742      0.423233      0.289071      0.188138      0.121034     0.0746213     0.0446244     0.0264488     0.0153038    0.00839016    0.00451083    0.00242014    0.00118301   0.000591963   0.000270339   0.000120318   5.30794e-05   2.11230e-05   8.29912e-06
  24  21 4088.1083    1.1434  8.6855 11.0256 -0.0035  0.1038   0.0135   0.2981    0.0323   0.0000   452.0953       24.3174       15.3992    -0.0875468       15.0041     0.0665122       4.52181      -12.6563      -1.25192       4.01454       1.45127      -7.42478    -0.0497479       1.44609      -4.93783      -1.61513       1.66263      0.738476       1.02757      0.468738   -0.00932261     -0.195825     0.0784599    -0.0529313     0.0564256    -0.0238352    -0.0142669    0.00620712    0.00498304   0.000983915   5.13947e-05   4.03028e-05   2.42535e-06  -8.06265e-05   2.24995e-05   4.85122e-06       6.53586       8.58813       9.67313       10.0921       10.0602       9.64824       9.10296       8.14691       7.32034       6.19180       5.31540       4.19073       3.49318       2.58939       2.06289       1.49441       1.09267      0.779036      0.521033      0.358921      0.232238      0.151543     0.0914920     0.0569705     0.0332798     0.0194872     0.0107104    0.00572952    0.00303943    0.00153670   0.000759865   0.000348739   0.000160294   6.81512e-05   2.74522e-05   1.09882e-05
  24  22 4233.9765    0.8916 10.0992 10.9696 -0.0054  0.1377   0.0129   0.4032    0.0292   0.0000   433.6277       25.7239       28.0671      -23.9387      -1.97792      -12.5118       11.0901       1.44949       9.19612    -0.0834367      -4.87923      -8.68522       4.88253       5.52294      0.700485      0.491015     -0.573040     -0.599053      0.304314     0.0200668     -0.356233     -0.255926      0.266512     0.0353429    0.00194020   -0.00346297     0.0122840     0.0217942   -0.00961382   -0.00349168    0.00113593   0.000116176  -0.000240127  -4.40997e-05  -1.31566e-05  -9.99177e-06       8.60645       11.2414       12.6576       13.0829       13.3986       12.9401       12.0062       10.8766       9.50475       8.41794       6.78380       5.68300       4.48673       3.50877       2.71488       2.01226       1.46079       1.03023      0.718138      0.489106      0.318633      0.205454      0.126590     0.0779505     0.0459633     0.0265624     0.0148336    0.00804251    0.00418450    0.00211364    0.00102838   0.000496638   0.000216535   9.81777e-05   3.64904e-05   1.49731e-05
  24  23 4379.4382    0.7294 11.8157 10.8676 -0.0074  0.1847   0.0121   0.5272    0.0265   0.0000   450.8551       21.4623       26.8646      -1.95847       12.3612      -10.3251      -20.4751       15.1267       30.9651      -9.72899       10.8462       1.26386      -2.27674      -1.86454       4.38768      -1.14329       1.94648      -2.47813     -0.481021      0.121017      0.303296     -0.656011     0.0365816      0.119039     0.0454555     0.0334626    -0.0437073   -0.00599140     0.0112432   -0.00254107   -0.00319574   6.08689e-05  -0.000318541  -0.000260692   7.72050e-06   3.77977e-05       11.3452       14.9551       17.2142       17.5032       17.7936       17.1211       16.0815       14.4573       12.8333       11.1031       9.23307       7.58799       6.12118       4.70129       3.64445       2.68154       1.95519       1.38429      0.961223      0.651623      0.425323      0.274303      0.172384      0.103509     0.0625261     0.0357272     0.0200197     0.0109842    0.00572499    0.00300032    0.00145136   0.000683497   0.000313329   0.000133542   5.17862e-05   2.04727e-05
  24  24 4524.5074    0.5455 12.5866 10.7268 -0.0291  0.2501   0.0099   0.6303    0.0234   0.0000   417.0236       49.7150       38.8980      -61.9848       16.2549       37.8925      -27.8241      -53.8451       4.79496       13.6849       16.6512      -21.8947       1.90684       1.01240       3.93608       6.76420      0.869910      -3.33898      -1.32109       1.60460    -0.0527897    -0.0901323      0.140788    -0.0908049     0.0862615    -0.0162902     0.0421526     0.0234976    -0.0164772   0.000258192    0.00249090   0.000641031  -0.000517530  -0.000396458  -3.53830e-05   7.93804e-05       15.3655       20.5672       22.8168       23.9561       23.5366       23.3909       21.5000       19.6554       17.5031       15.0776       12.6206       10.3040       8.22584       6.49127       4.98828       3.67044       2.69605       1.90885       1.31744      0.903246      0.586276      0.380208      0.238301      0.144550     0.0859888     0.0504557     0.0283210     0.0151747    0.00811100    0.00419630    0.00201264   0.000959900   0.000431867   0.000190288   6.99246e-05   2.86866e-05
  24  25 4670.0939    0.4260 14.3397 10.5308 -0.0028  0.3423   0.0083   0.8229    0.0208   0.0000   439.0326       43.4113      -13.9429       20.7825       24.8376      -6.45905      -27.4345      -51.2178      -8.55352      -22.1208       21.2167       29.1771      -14.5720       7.91231       1.35110      0.383232       2.26292       2.71098     -0.275167      -1.61662      0.115501     -0.938441     -0.375867      0.173018    -0.0682159    -0.0742720     0.0588451    -0.0238946  -0.000742006   -0.00266825    0.00295907   0.000136444  -0.000319093   5.40784e-05   0.000231890   2.55979e-05       20.6800       27.9446       30.3150       32.8606       32.0369       31.3623       29.5637       26.6917       23.6384       20.2071       17.3214       13.9585       11.4751       8.74071       6.81307       5.01509       3.61186       2.63070       1.79463       1.24780      0.807122      0.526256      0.328644      0.203100      0.119936     0.0696220     0.0390497     0.0216164     0.0112676    0.00578410    0.00281393    0.00135587   0.000593197   0.000263126   9.85009e-05   3.96043e-05
  25   7 2016.8960    0.6563  0.5294 10.2275 -0.0099  0.0185   0.0182   0.0411    0.0490   0.0000   439.6469       1.02647       16.1108       2.32281      -1.13240       3.33121       4.63084      -1.35960      -2.71779     -0.687816     -0.508873     -0.988108      0.116173      0.214041   -0.00802297     -0.477941     -0.310484      0.137341    -0.0445477    -0.0410817     0.0429056    -0.0421024    -0.0301032    0.00956852   -0.00102121   -0.00402230    0.00200581  -0.000594779   0.000314683   0.000231298  -0.000143884   0.000103535  -2.95921e-05  -1.20465e-05   4.84248e-06   4.62311e-06       1.20250       1.43071       1.68005       1.72003       1.76840       1.58671       1.57863       1.38283       1.25210       1.15617      0.931268      0.795077      0.649357      0.490158      0.366816      0.272901      0.204527      0.133844     0.0890935     0.0696726     0.0449205     0.0281881     0.0180410     0.0106208    0.00654616    0.00399598    0.00222709    0.00128211   0.000653696   0.000339476   0.000174519   8.56600e-05   4.15446e-05   1.83217e-05   8.30844e-06   3.14249e-06
  25   8 2181.7212    0.9248  0.6756 10.7055  0.0009  0.0191   0.0225   0.0484    0.0566   0.0000   439.1876     -0.521600       17.2176      -1.14494      -1.97654       3.67129      -1.92499     -0.167017       2.10349      -1.10574     -0.493762       1.09804     -0.644926     -0.287910     0.0388129      0.557972     0.0802182    -0.0704788    -0.0894472     0.0410403     0.0141616     0.0114200   -0.00843702     0.0110956    -0.0126274    0.00188004    0.00207365  -7.41446e-05   0.000693277   0.000238392  -0.000124670   0.000184989   3.10833e-05  -1.37184e-05  -4.86412e-06   9.73246e-06       1.17893       1.54008       1.63835       1.75278       1.76734       1.68984       1.59874       1.49694       1.28540       1.17339      0.931749      0.778443      0.627492      0.486971      0.388206      0.283974      0.217176      0.149645      0.110512     0.0683846     0.0471926     0.0299817     0.0198762     0.0111227    0.00737252    0.00404107    0.00242236    0.00125366   0.000684210   0.000373933   0.000180584   9.07823e-05   4.09154e-05   1.82478e-05   8.52163e-06   3.46117e-06
  25   9 2340.4809    1.2656  0.8154 11.3727 -0.0057  0.0251   0.0280   0.0532    0.0603   0.0000   439.5445     -0.818533       11.9836      -2.49660      0.868364       5.02603     0.0751546       2.16861       2.35908      -3.80707      0.440032       1.07150       1.01222      0.858687      -1.07951     -0.148208    -0.0630790      0.282299      0.132757    -0.0434519    -0.0349421     0.0663928     0.0448432     0.0237045    -0.0209056   -0.00993573    0.00256861    0.00246540  -0.000921383   0.000118049  -1.58228e-05   4.43132e-05   5.57011e-05   5.67678e-05  -7.98999e-06   1.97452e-06       1.83800       2.30603       2.49974       2.68466       2.98935       2.77956       2.37791       1.99478       1.90145       1.71559       1.36320       1.02635      0.787114      0.669965      0.529049      0.383388      0.262531      0.172255      0.130099     0.0949803     0.0627958     0.0406675     0.0233485     0.0134468    0.00921884    0.00562521    0.00341307    0.00198985    0.00103319   0.000515175   0.000249138   0.000113099   5.20072e-05   2.17807e-05   9.23786e-06   3.90252e-06
  25  10 2494.4218    1.7067  0.9445 11.8321 -0.0034  0.0242   0.0357   0.0602    0.0700   0.0000   439.5930       3.14000       16.5450       4.04907      0.688195      -2.40467      0.695416      -1.30821      -1.51260      -1.39781       1.05778      0.942912       1.83549      -1.20480     0.0430460      0.512804   -0.00496394     0.0713723     0.0447070    -0.0671010    -0.0247898    -0.0256610    -0.0152400    -0.0226738    0.00921815    0.00472502  -0.000326164   -0.00278687  -0.000287892   3.54922e-05  -5.88628e-05   1.71299e-05   1.47316e-05  -5.97648e-05   2.60297e-06   6.51818e-06       1.47566       1.99754       2.16899       2.30014       2.12900       2.20489       2.00961       1.87507       1.70501       1.51696       1.16076       1.08103      0.816153      0.657353      0.493314      0.376918      0.263370      0.197610      0.131657     0.0915593     0.0599566     0.0397591     0.0234180     0.0156823    0.00837686    0.00556032    0.00275640    0.00173927   0.000827758   0.000480065   0.000222450   0.000119588   5.28048e-05   2.47278e-05   1.05964e-05   4.35190e-06
  25  11 2646.2377    2.1928  0.9992 12.1776 -0.0049  0.0247   0.0445   0.0620    0.0838   0.0000   438.7288       2.51592       16.8622       3.64583      -1.94315      -1.97224     -0.382625     -0.229152      -2.97834       1.48756       1.12227       1.58425      -1.55777      -1.14372      0.553090      0.407136    -0.0463598     -0.132147      0.139860      0.210405    -0.0556377   -0.00607181     0.0217937    0.00648414   -0.00920199   -0.00636493   -0.00188707    0.00198422   0.000339073  -0.000240204  -0.000200868  -2.07332e-06  -2.87996e-05   5.95154e-06  -1.06026e-05   2.28783e-07       1.52407       2.05100       2.03835       2.26675       2.22712       2.20950       2.18110       1.89051       1.68827       1.42889       1.19148       1.03851      0.839928      0.683301      0.486758      0.361874      0.263658      0.192204      0.134825     0.0976020     0.0666602     0.0418353     0.0263363     0.0169134    0.00927676    0.00562357    0.00294484    0.00177114   0.000910628   0.000482809   0.000226915   0.000122660   5.64723e-05   2.52926e-05   1.06030e-05   4.44860e-06
  25  12 2797.3558    2.8300  0.7047 13.0824 -0.0073  0.0211   0.0673   0.0469    0.0582   0.0000   439.8555       2.18716       17.2890      0.446771      -3.13958    -0.0581964     -0.838181     -0.566491      0.582897       1.93514      -2.05251     -0.185312      0.627007     -0.493624     -0.210140    -0.0842035     -0.165250     -0.216446     0.0856427    -0.0984361     0.0361217    -0.0384815     0.0366582     0.0150031   0.000526576   -0.00470746   -0.00260485    0.00226966   0.000923262  -0.000268923  -5.96315e-05   5.63919e-06   6.94907e-06   3.98593e-05  -7.06827e-06   1.10699e-06       1.27076       1.71512       1.87609       2.08953       1.91937       1.87879       1.85095       1.61669       1.36146       1.30752       1.01636      0.838688      0.684793      0.545395      0.401954      0.284774      0.227232      0.153401      0.105805     0.0739209     0.0498265     0.0309879     0.0194292     0.0125544    0.00748778    0.00404622    0.00240918    0.00140635   0.000727603   0.000375153   0.000185216   9.57436e-05   4.50511e-05   2.08875e-05   8.39422e-06   3.71391e-06
  25  13 2947.4270    3.5741  0.7094 13.3032 -0.0045  0.0189   0.0849   0.0464    0.0647   0.0000   441.3311       1.72330       11.7456       1.69477      0.451819       2.12652      -2.96590      -1.11207       2.18919      0.739394     -0.322196     -0.986028      0.415762      0.326138     -0.539070     -0.532160      0.198679    -0.0123476     0.0843532    -0.0230136    -0.0292847   0.000467165     0.0262005   -0.00978252    -0.0189582   -0.00594641   -0.00180504   0.000194656  -8.59737e-05  -0.000257972   0.000198127   0.000119884  -0.000109707  -3.33232e-05  -1.95332e-06   6.79938e-06       1.24578       1.59807       1.82125       1.85777       1.90342       1.82643       1.73191       1.53928       1.34561       1.14387      0.951401      0.821251      0.640958      0.486211      0.374321      0.284332      0.207019      0.141777      0.101471     0.0693267     0.0446470     0.0302743     0.0188304     0.0116111    0.00727434    0.00398484    0.00232778    0.00122244   0.000684577   0.000327741   0.000172951   8.63752e-05   4.03676e-05   1.90933e-05   8.22800e-06   3.56476e-06
  25  14 3096.1986    3.7845  0.8890 13.7753 -0.0039  0.0241   0.0839   0.0568    0.0723   0.0000   439.8557       4.47507       14.4815      -2.82971      -4.35238     -0.152851       3.55454      0.158727     -0.444096     -0.850797       1.91451       2.32174       1.12940    -0.0873412    -0.0811044     -0.464137      0.362254     -0.114812     0.0642516     0.0113485     -0.151593   -0.00800362    0.00399556    0.00555783    -0.0171534   -0.00141677   0.000943768   -0.00196055   -0.00219795   0.000424609  -0.000107950   2.77720e-05   3.51137e-05   2.01636e-06   1.97766e-05   5.46701e-06       1.50596       2.07446       2.16437       2.30144       2.30047       2.21532       2.08653       1.93045       1.66189       1.51004       1.19743       1.01160      0.826322      0.619864      0.473782      0.387590      0.262770      0.195474      0.131654     0.0896844     0.0603606     0.0369101     0.0250737     0.0140337    0.00898879    0.00528351    0.00300335    0.00162360   0.000871376   0.000457003   0.000236897   0.000108311   5.35767e-05   2.40644e-05   1.07821e-05   4.12698e-06
  25  15 3243.9023    3.5251  1.2374 13.5116 -0.0087  0.0296   0.0703   0.0706    0.0929   0.0000   437.5785       3.19376       18.6797       1.53171      -1.50508      -1.56088       1.10766     -0.422204      -2.71853     -0.427537      0.290045     -0.896656      -1.80633      0.495405     -0.649498      0.648745      0.134640    -0.0275873      0.106076      0.177264    -0.0749011    -0.0541944     0.0821492     0.0169223    -0.0117618  -0.000579329    0.00293928    0.00155563   0.000477744  -8.50272e-05  -3.08653e-05   6.20644e-05   3.80997e-05  -5.02087e-05   4.31778e-07   1.05823e-05       1.87905       2.51232       2.71140       2.83132       2.94422       2.84844       2.59488       2.38118       2.12084       1.76852       1.50787       1.30647      0.987605      0.792032      0.574639      0.465009      0.330467      0.241314      0.157394      0.111612     0.0763198     0.0480062     0.0315528     0.0190607     0.0115730    0.00704236    0.00394158    0.00215364    0.00112589   0.000579748   0.000304380   0.000145430   7.27951e-05   3.12539e-05   1.39073e-05   5.38781e-06
  25  16 3391.1609    3.1370  1.6531 13.2209 -0.0054  0.0336   0.0533   0.0866    0.0604   0.0000   439.0707       7.36289       13.5544       2.64009       4.60117       4.09728      -3.00727     -0.758480      -2.26951      -1.46537     -0.661552      0.467410      0.433451     -0.178645       1.57412      0.659514     -0.247947     0.0278529     -0.243192      0.160166   -0.00642239    -0.0261339     0.0126092     0.0387635     0.0191684    0.00592756   0.000749804  -0.000445073    0.00150248   0.000193331   0.000119690   0.000220123  -0.000107188   8.30533e-06  -1.00104e-06   2.76868e-07       2.04719       2.73507       3.01524       2.91182       3.13529       2.92349       2.82769       2.61808       2.31357       2.05142       1.62483       1.40354       1.13075      0.883138      0.683082      0.511136      0.382896      0.274864      0.186478      0.131427     0.0824658     0.0559529     0.0344854     0.0214866     0.0125426    0.00759016    0.00413281    0.00236998    0.00119724   0.000673917   0.000337734   0.000166688   7.68394e-05   3.53970e-05   1.48066e-05   6.11587e-06
  25  17 3538.1365    2.4857  2.7613 12.6042 -0.0061  0.0451   0.0337   0.1130    0.0432   0.0000   445.0015       3.05882      0.245722      0.256313       11.0601      -4.16308     0.0127021      -6.10722      0.481110       2.02119       4.93198      -2.50774     -0.350601      -2.89484       1.20987       1.46226      0.439434     0.0469424      0.146133      0.232730     -0.124373     0.0644447    -0.0985129     0.0452653    0.00364169    -0.0110623   -0.00917863   -0.00206655   0.000185040  -0.000716184  -0.000179587  -7.68098e-05  -0.000103094   1.05539e-05  -4.63503e-06  -7.55844e-06       2.63576       3.65304       3.98130       4.21050       4.26579       4.03091       3.78399       3.48843       3.05757       2.66300       2.25412       1.92127       1.48711       1.16549      0.906689      0.670437      0.489449      0.357568      0.237754      0.170334      0.108295     0.0728402     0.0466106     0.0289467     0.0174278     0.0103127    0.00579498    0.00325826    0.00172861   0.000920781   0.000459524   0.000233157   0.000105943   5.08258e-05   2.06331e-05   9.06162e-06
  25  18 3684.9887    1.9685  3.8410 12.0786 -0.0092  0.0539   0.0236   0.1404    0.0366   0.0000   442.5968       9.06394       3.08215       3.10465       5.89688      -13.8505     -0.554785       5.32507       2.60936      -2.68636       1.11932       7.48356      -1.19625      -3.41520       1.00155      -1.14082      0.340386       1.53235    -0.0926010    -0.0980771      0.234691     -0.162136    -0.0638540    -0.0135577    -0.0416893    0.00726714    0.00411682  -4.02128e-05    0.00124340   0.000279307   0.000414571   0.000885103   6.85663e-05  -6.37300e-05  -2.50819e-05   5.47361e-06       3.22913       4.22171       4.78584       5.04045       4.92324       4.84809       4.55330       4.12225       3.65429       3.22577       2.72578       2.24130       1.80527       1.42709       1.08721      0.816323      0.601494      0.428321      0.303846      0.199977      0.138641     0.0889133     0.0565409     0.0346006     0.0211527     0.0125720    0.00696267    0.00398231    0.00209844    0.00110970   0.000567412   0.000276956   0.000133161   5.99951e-05   2.56520e-05   1.10409e-05
  25  19 3831.3317    1.6344  5.2909 11.6513 -0.0045  0.0661   0.0188   0.1818    0.0357   0.0000   436.0346       10.0770       10.3293       10.6109       1.27907      -10.4047       4.97193      -9.38088       2.51834      -1.98345      0.344813      -6.49412       3.61469      0.138315      0.498297      -1.30798       1.14196     -0.573023     -0.252814      0.870998      0.255392    -0.0358048     -0.120453    -0.0809417     0.0240497     0.0221403   -0.00555481  -0.000531794   -0.00167171  -0.000957966   0.000411915   0.000328998  -0.000464088   0.000143168   3.76702e-05  -2.07538e-05       4.13625       5.32974       6.03514       6.09733       6.15692       6.20511       5.62294       5.21940       4.70750       3.93431       3.44341       2.80823       2.28486       1.79309       1.38536       1.02141      0.750638      0.547289      0.378725      0.260997      0.176926      0.112720     0.0721396     0.0448200     0.0263844     0.0157071    0.00896846    0.00487238    0.00264771    0.00140677   0.000699187   0.000348792   0.000163655   7.38143e-05   3.13594e-05   1.31967e-05
  25  20 3977.5498    1.3465  7.3297 11.2170 -0.0047  0.0857   0.0153   0.2409    0.0350   0.0000   432.4891       12.4969       19.9909      -15.9199       2.12230       3.40713       9.21550      -4.79757      -7.28511     -0.334314       1.09423      -9.94641      -7.12654      0.418749      -4.13285       5.06006      0.132805      -1.07207      0.674927      0.263285    -0.0579571    -0.0325568    -0.0855006      0.116348    0.00439789    -0.0207479    0.00183730    -0.0136056  -0.000740083    0.00231801   0.000791941  -0.000457387  -0.000435332   8.99011e-05   2.58155e-05   3.23209e-05       5.15566       6.94922       7.72314       7.91696       8.02639       7.77651       7.26247       6.63598       5.97407       5.21298       4.38588       3.67003       2.92927       2.28276       1.78941       1.31958      0.981472      0.707446      0.478872      0.336892      0.221179      0.144828     0.0908968     0.0586260     0.0345611     0.0203852     0.0117031    0.00639576    0.00356499    0.00178626   0.000925815   0.000451716   0.000216777   9.78117e-05   3.98359e-05   1.70617e-05
  25  21 4123.7189    1.0721  9.2333 11.0784 -0.0028  0.1124   0.0134   0.3279    0.0300   0.0000   432.9331       13.3131       27.2111       19.1456      -16.3719      -21.9348       24.2172      -12.1565      -3.43772       2.70128      -9.99365      -5.99032      -7.43893       1.87256       1.44624     -0.461913      -1.58063      0.361951      0.282918     -0.328468     0.0718942     -0.135071    -0.0335130    -0.0550187    -0.0219863    0.00774530     0.0105842   0.000841043   -0.00433235   -0.00346209   0.000982185  -0.000377740  -4.92819e-05   4.29781e-06  -4.47421e-06   1.53137e-05       6.56654       8.91923       10.0136       10.2470       10.5213       10.0254       9.58123       8.64861       7.80649       6.68547       5.64075       4.71877       3.80104       2.97001       2.29685       1.72649       1.29580      0.921176      0.646608      0.445039      0.296909      0.193645      0.124609     0.0778574     0.0466321     0.0278525     0.0158005    0.00875037    0.00488558    0.00247027    0.00131699   0.000632717   0.000303704   0.000140024   5.59825e-05   2.39090e-05
  25  23 4415.9359    0.6298 11.1554 10.9120 -0.0064  0.1957   0.0126   0.5661    0.0263   0.0000   442.4333      -5.69472       28.1895      -9.95094       10.3568       14.2708      -10.4356      0.952542      -8.03088       10.8794      0.593838      -14.8404       4.74238       7.34862       6.04023     -0.226224     -0.167222      -1.49760      -1.64163       1.79106     -0.469304      -1.29577      0.130196     -0.160779     -0.120045     0.0459425   -0.00775909    0.00633524    0.00422559   -0.00426718   -0.00143563   -0.00305691  -2.18583e-05   3.71178e-05   0.000153569  -8.75085e-05       11.5911       15.2043       17.3819       18.1133       17.8671       17.6023       16.4754       14.9776       13.6988       11.6469       10.1208       8.25898       6.72237       5.21859       4.14365       3.09101       2.26097       1.65609       1.15300      0.792397      0.531825      0.353431      0.222519      0.141568     0.0865862     0.0501403     0.0295978     0.0166259    0.00916665    0.00476078    0.00250766    0.00119362   0.000589288   0.000267198   0.000108008   4.60764e-05
  25  24 4561.8039    0.5106 13.1847 10.7224 -0.0117  0.2692   0.0099   0.6969    0.0216   0.0000   425.9758      -6.39493       38.1066       50.9771      -30.3376      -54.1760       11.6530      -30.6506       33.8443       8.23612      -38.6044      -14.9419       10.2668       8.76382       4.28786      -6.31100      -1.02902       3.04157       1.41587      0.558689       1.44217     -0.370028      0.268982      0.231927     -0.116777      0.122339    -0.0332061    -0.0189830    -0.0110280     0.0114971    0.00346563    0.00162497  -0.000347069   0.000119355  -0.000132513   5.12512e-05       15.9925       20.7075       23.7752       25.1660       24.7627       24.1256       22.7382       21.0080       18.2930       16.1534       13.8239       11.3089       9.11497       7.26302       5.60766       4.18113       3.09843       2.25889       1.59778       1.06544      0.736284      0.483013      0.308277      0.191686      0.119401     0.0715375     0.0403695     0.0232322     0.0125182    0.00664018    0.00345355    0.00168382   0.000818018   0.000358840   0.000150826   6.53207e-05
  26   7 2039.7292    0.6654  0.5380 10.2320 -0.0069  0.0197   0.0183   0.0418    0.0487   0.0000   441.4127      -1.03291       17.9459     -0.781889      -3.59591      0.332557      0.916394       1.53397       2.22979       1.25801      0.289875     -0.298085      0.630402      0.856685     -0.874794     0.0358729    -0.0913333      0.137979      0.160038    -0.0176844     0.0316591    0.00887968     0.0317759    0.00504088   -0.00532025   0.000308508    0.00576102    0.00303403    0.00104790   0.000610481  -0.000288934   6.80191e-05  -0.000109254  -5.76352e-05   3.75365e-05   3.66917e-06       1.27806       1.39353       1.57554       1.87623       1.92479       1.73954       1.51711       1.46597       1.54752       1.23683      0.847107      0.870419      0.772165      0.549480      0.392898      0.320705      0.246290      0.171849      0.112404     0.0744648     0.0558851     0.0420816     0.0230920     0.0130219    0.00822051    0.00570273    0.00345867    0.00187932    0.00101038   0.000493752   0.000277164   0.000170643   8.55805e-05   4.15049e-05   1.69417e-05   7.27043e-06
  26   8 2206.0249    0.9703  0.6837 10.7858 -0.0067  0.0203   0.0240   0.0468    0.0582   0.0000   441.4060      0.536289       16.7668       2.08270       1.14474     -0.122694      -2.97919     -0.132352      0.757886     -0.934213      -3.69707      0.784431      0.175185     -0.490009       1.06279     -0.291538      0.120607    -0.0867053    -0.0552080    -0.0590583      0.100384    -0.0552125    -0.0232965    -0.0165908    0.00865037   -0.00510276   -0.00551615    0.00183211    0.00234650  -0.000541882  -9.41382e-06   0.000241354   5.35199e-05  -8.45930e-06   9.75818e-06  -1.49237e-05       1.30179       1.75325       1.91521       2.06677       2.10649       1.98925       1.90709       1.72050       1.51014       1.26464       1.03118      0.827888      0.658490      0.511040      0.413994      0.320188      0.245158      0.178431      0.119418     0.0845020     0.0581615     0.0374661     0.0232961     0.0141951    0.00950240    0.00520275    0.00333103    0.00183871    0.00100097   0.000537414   0.000271470   0.000145573   6.78525e-05   3.44104e-05   1.64274e-05   6.57708e-06
  26   9 2366.0395    1.3312  0.8165 11.4164 -0.0021  0.0214   0.0283   0.0519    0.0600   0.0000   439.3824      0.522791       12.6667      -2.67238      -2.60551      0.702118      -4.95396      0.937670      0.573078      0.528910      -1.31528     -0.491625     -0.786301      0.128347     -0.109117     -0.666870      0.194622    -0.0840810    -0.0748754    -0.0353451     0.0192108   -0.00828420    -0.0319642    -0.0316759     0.0204218    0.00189489  -0.000421046   -0.00157001   1.82924e-05  -0.000234021  -0.000399880   0.000117095   7.08789e-05  -4.59392e-05  -1.86189e-05  -4.36426e-06       1.30813       1.67332       1.85886       2.02900       1.96054       1.97818       1.89784       1.68215       1.41654       1.30099       1.05684      0.889979      0.721445      0.559697      0.441643      0.329018      0.251268      0.184918      0.125412     0.0893651     0.0600030     0.0398909     0.0251544     0.0164599     0.0105834    0.00591750    0.00347282    0.00199230    0.00111858   0.000598436   0.000293670   0.000154078   7.62388e-05   3.66406e-05   1.68058e-05   7.29543e-06
[truncated: 1,598,248 more chars]
