# Supplementary material for: Global-Mode Analysis of Full-Disk Data from the Michelson Doppler Imager and the Helioseismic and Magnetic Imager
Source: Sol Phys. 2018 Jan 31;293(2):29. doi: 10.1007/s11207-017-1201-5 (PMC6566312; doi:10.1007/s11207-017-1201-5)
Supplement: Supplementary file 2 — (TAR 362.4 MB) [file 11207_2017_1201_MOESM2_ESM.tar › HMI/hmiv72dasym.8272.36]

   0  20 2899.1194    3.4920  1.0037 11.7515  0.0000     -0.683899  0.1757   0.4759   0.6724    4.9332   0.0000       3.25305    -0.0000       0.00000       0.00000       0.00000       0.00000       0.00000       0.00000       0.00000       0.00000       0.00000       0.00000       0.00000       0.00000       0.00000       0.00000       0.00000       0.00000       0.00000       0.00000       0.00000       0.00000       0.00000       0.00000       0.00000       0.00000       0.00000       0.00000       0.00000       0.00000       0.00000       0.00000       0.00000       0.00000       0.00000       0.00000       0.00000       0.00000       0.00000       0.00000       0.00000       0.00000       0.00000       0.00000       0.00000       0.00000       0.00000       0.00000       0.00000       0.00000       0.00000       0.00000       0.00000       0.00000       0.00000       0.00000       0.00000       0.00000       0.00000       0.00000       0.00000       0.00000       0.00000       0.00000       0.00000       0.00000       0.00000       0.00000       0.00000       0.00000       0.00000       0.00000       0.00000
   1  12 1885.1317    0.4569  0.3375 10.0593  0.0000       10.2675  0.1324   0.0733   0.2231    0.2067   0.0000       9.48261   476.3518      -12.2807       0.00000       0.00000       0.00000       0.00000       0.00000       0.00000       0.00000       0.00000       0.00000       0.00000       0.00000       0.00000       0.00000       0.00000       0.00000       0.00000       0.00000       0.00000       0.00000       0.00000       0.00000       0.00000       0.00000       0.00000       0.00000       0.00000       0.00000       0.00000       0.00000       0.00000       0.00000       0.00000       0.00000       0.00000       139.058       59.3326       0.00000       0.00000       0.00000       0.00000       0.00000       0.00000       0.00000       0.00000       0.00000       0.00000       0.00000       0.00000       0.00000       0.00000       0.00000       0.00000       0.00000       0.00000       0.00000       0.00000       0.00000       0.00000       0.00000       0.00000       0.00000       0.00000       0.00000       0.00000       0.00000       0.00000       0.00000       0.00000       0.00000       0.00000
   1  14 2156.9270    0.8835  0.7620  9.5117  0.0000       5.39239  0.1060   0.0811   0.1989    0.8385   0.0000       3.50358   464.6390      -18.3239       0.00000       0.00000       0.00000       0.00000       0.00000       0.00000       0.00000       0.00000       0.00000       0.00000       0.00000       0.00000       0.00000       0.00000       0.00000       0.00000       0.00000       0.00000       0.00000       0.00000       0.00000       0.00000       0.00000       0.00000       0.00000       0.00000       0.00000       0.00000       0.00000       0.00000       0.00000       0.00000       0.00000       0.00000       100.802       51.5285       0.00000       0.00000       0.00000       0.00000       0.00000       0.00000       0.00000       0.00000       0.00000       0.00000       0.00000       0.00000       0.00000       0.00000       0.00000       0.00000       0.00000       0.00000       0.00000       0.00000       0.00000       0.00000       0.00000       0.00000       0.00000       0.00000       0.00000       0.00000       0.00000       0.00000       0.00000       0.00000       0.00000       0.00000
   1  17 2559.2038    1.8494  0.7932 10.6257  0.0000       2.57178  0.2048   0.1568   0.2372    1.3810   0.0000       3.57576   630.3448       17.4544       0.00000       0.00000       0.00000       0.00000       0.00000       0.00000       0.00000       0.00000       0.00000       0.00000       0.00000       0.00000       0.00000       0.00000       0.00000       0.00000       0.00000       0.00000       0.00000       0.00000       0.00000       0.00000       0.00000       0.00000       0.00000       0.00000       0.00000       0.00000       0.00000       0.00000       0.00000       0.00000       0.00000       0.00000       202.654       80.9889       0.00000       0.00000       0.00000       0.00000       0.00000       0.00000       0.00000       0.00000       0.00000       0.00000       0.00000       0.00000       0.00000       0.00000       0.00000       0.00000       0.00000       0.00000       0.00000       0.00000       0.00000       0.00000       0.00000       0.00000       0.00000       0.00000       0.00000       0.00000       0.00000       0.00000       0.00000       0.00000       0.00000       0.00000
   1  21 3098.2073    4.4736  0.7125 12.1720  0.0000      0.740131  0.0899   0.3833   0.1848    1.6726   0.0000       1.90744   378.9661       71.4028       0.00000       0.00000       0.00000       0.00000       0.00000       0.00000       0.00000       0.00000       0.00000       0.00000       0.00000       0.00000       0.00000       0.00000       0.00000       0.00000       0.00000       0.00000       0.00000       0.00000       0.00000       0.00000       0.00000       0.00000       0.00000       0.00000       0.00000       0.00000       0.00000       0.00000       0.00000       0.00000       0.00000       0.00000       98.6130       47.6763       0.00000       0.00000       0.00000       0.00000       0.00000       0.00000       0.00000       0.00000       0.00000       0.00000       0.00000       0.00000       0.00000       0.00000       0.00000       0.00000       0.00000       0.00000       0.00000       0.00000       0.00000       0.00000       0.00000       0.00000       0.00000       0.00000       0.00000       0.00000       0.00000       0.00000       0.00000       0.00000       0.00000       0.00000
   1  22 3233.1955    3.7289  0.4999 13.9760  0.0000      -2.00480  0.1534   0.4023   0.1539    0.3378   0.0000       4.54269   364.5308       23.6848       0.00000       0.00000       0.00000       0.00000       0.00000       0.00000       0.00000       0.00000       0.00000       0.00000       0.00000       0.00000       0.00000       0.00000       0.00000       0.00000       0.00000       0.00000       0.00000       0.00000       0.00000       0.00000       0.00000       0.00000       0.00000       0.00000       0.00000       0.00000       0.00000       0.00000       0.00000       0.00000       0.00000       0.00000       176.447       72.7363       0.00000       0.00000       0.00000       0.00000       0.00000       0.00000       0.00000       0.00000       0.00000       0.00000       0.00000       0.00000       0.00000       0.00000       0.00000       0.00000       0.00000       0.00000       0.00000       0.00000       0.00000       0.00000       0.00000       0.00000       0.00000       0.00000       0.00000       0.00000       0.00000       0.00000       0.00000       0.00000       0.00000       0.00000
   1  26 3776.9986    1.8662  5.8251 10.7636 -0.0087      0.521447  0.4100   0.0769   0.8705    0.4792   0.0000      0.500810    79.4281       50.1618       0.00000       0.00000       0.00000       0.00000       0.00000       0.00000       0.00000       0.00000       0.00000       0.00000       0.00000       0.00000       0.00000       0.00000       0.00000       0.00000       0.00000       0.00000       0.00000       0.00000       0.00000       0.00000       0.00000       0.00000       0.00000       0.00000       0.00000       0.00000       0.00000       0.00000       0.00000       0.00000       0.00000       0.00000       306.036       179.946       0.00000       0.00000       0.00000       0.00000       0.00000       0.00000       0.00000       0.00000       0.00000       0.00000       0.00000       0.00000       0.00000       0.00000       0.00000       0.00000       0.00000       0.00000       0.00000       0.00000       0.00000       0.00000       0.00000       0.00000       0.00000       0.00000       0.00000       0.00000       0.00000       0.00000       0.00000       0.00000       0.00000       0.00000
   2  12 1945.8641    0.5005  0.4371  9.9929  0.0000       8.25282  0.1187   0.0457   0.1040    0.1901   0.0000       6.29322   451.5286       19.5529      -3.75814       6.44176       0.00000       0.00000       0.00000       0.00000       0.00000       0.00000       0.00000       0.00000       0.00000       0.00000       0.00000       0.00000       0.00000       0.00000       0.00000       0.00000       0.00000       0.00000       0.00000       0.00000       0.00000       0.00000       0.00000       0.00000       0.00000       0.00000       0.00000       0.00000       0.00000       0.00000       0.00000       0.00000       77.4412       61.1808       23.4609       7.00120       0.00000       0.00000       0.00000       0.00000       0.00000       0.00000       0.00000       0.00000       0.00000       0.00000       0.00000       0.00000       0.00000       0.00000       0.00000       0.00000       0.00000       0.00000       0.00000       0.00000       0.00000       0.00000       0.00000       0.00000       0.00000       0.00000       0.00000       0.00000       0.00000       0.00000       0.00000       0.00000
   2  14 2217.7022    0.9821  0.7171  9.4737  0.0000       2.93925  0.0764   0.0659   0.1474    0.6520   0.0000       1.94059   505.2420      -21.2463      -13.4050      -5.55378       0.00000       0.00000       0.00000       0.00000       0.00000       0.00000       0.00000       0.00000       0.00000       0.00000       0.00000       0.00000       0.00000       0.00000       0.00000       0.00000       0.00000       0.00000       0.00000       0.00000       0.00000       0.00000       0.00000       0.00000       0.00000       0.00000       0.00000       0.00000       0.00000       0.00000       0.00000       0.00000       50.2072       36.5230       20.4612       6.65733       0.00000       0.00000       0.00000       0.00000       0.00000       0.00000       0.00000       0.00000       0.00000       0.00000       0.00000       0.00000       0.00000       0.00000       0.00000       0.00000       0.00000       0.00000       0.00000       0.00000       0.00000       0.00000       0.00000       0.00000       0.00000       0.00000       0.00000       0.00000       0.00000       0.00000       0.00000       0.00000
   2  16 2485.9918    1.6535  1.2459  9.8290  0.0000       4.05322  0.1085   0.0941   0.2042    1.6487   0.0000       1.63257   362.6875      -67.7622      -15.3331      -7.53801       0.00000       0.00000       0.00000       0.00000       0.00000       0.00000       0.00000       0.00000       0.00000       0.00000       0.00000       0.00000       0.00000       0.00000       0.00000       0.00000       0.00000       0.00000       0.00000       0.00000       0.00000       0.00000       0.00000       0.00000       0.00000       0.00000       0.00000       0.00000       0.00000       0.00000       0.00000       0.00000       53.2226       47.6318       22.3026       10.1989       0.00000       0.00000       0.00000       0.00000       0.00000       0.00000       0.00000       0.00000       0.00000       0.00000       0.00000       0.00000       0.00000       0.00000       0.00000       0.00000       0.00000       0.00000       0.00000       0.00000       0.00000       0.00000       0.00000       0.00000       0.00000       0.00000       0.00000       0.00000       0.00000       0.00000       0.00000       0.00000
   2  17 2619.8283    2.2990  0.8806  0.1316  0.0000       3.05737  0.0911   0.1334   0.1389 1000.0000   0.0000       1.59984   453.6739       32.8848       33.9225      0.307164       0.00000       0.00000       0.00000       0.00000       0.00000       0.00000       0.00000       0.00000       0.00000       0.00000       0.00000       0.00000       0.00000       0.00000       0.00000       0.00000       0.00000       0.00000       0.00000       0.00000       0.00000       0.00000       0.00000       0.00000       0.00000       0.00000       0.00000       0.00000       0.00000       0.00000       0.00000       0.00000       45.8027       34.9252       23.1971       7.39642       0.00000       0.00000       0.00000       0.00000       0.00000       0.00000       0.00000       0.00000       0.00000       0.00000       0.00000       0.00000       0.00000       0.00000       0.00000       0.00000       0.00000       0.00000       0.00000       0.00000       0.00000       0.00000       0.00000       0.00000       0.00000       0.00000       0.00000       0.00000       0.00000       0.00000       0.00000       0.00000
   2  20 3024.8433    3.8849  0.7787 12.1502  0.0000       2.13959  0.0716   0.2512   0.1603    0.8972   0.0000       2.00435   468.5179       66.5674      0.889991       8.32492       0.00000       0.00000       0.00000       0.00000       0.00000       0.00000       0.00000       0.00000       0.00000       0.00000       0.00000       0.00000       0.00000       0.00000       0.00000       0.00000       0.00000       0.00000       0.00000       0.00000       0.00000       0.00000       0.00000       0.00000       0.00000       0.00000       0.00000       0.00000       0.00000       0.00000       0.00000       0.00000       42.4317       31.5551       19.9298       6.33084       0.00000       0.00000       0.00000       0.00000       0.00000       0.00000       0.00000       0.00000       0.00000       0.00000       0.00000       0.00000       0.00000       0.00000       0.00000       0.00000       0.00000       0.00000       0.00000       0.00000       0.00000       0.00000       0.00000       0.00000       0.00000       0.00000       0.00000       0.00000       0.00000       0.00000       0.00000       0.00000
   2  22 3295.0699    3.8710  1.3809 10.6153  0.0000       1.41959  0.1206   0.2010   0.2265    4.5356   0.0000       1.45062   351.3430       68.5483      -6.61618       6.58463       0.00000       0.00000       0.00000       0.00000       0.00000       0.00000       0.00000       0.00000       0.00000       0.00000       0.00000       0.00000       0.00000       0.00000       0.00000       0.00000       0.00000       0.00000       0.00000       0.00000       0.00000       0.00000       0.00000       0.00000       0.00000       0.00000       0.00000       0.00000       0.00000       0.00000       0.00000       0.00000       66.8491       51.5610       25.6732       8.57840       0.00000       0.00000       0.00000       0.00000       0.00000       0.00000       0.00000       0.00000       0.00000       0.00000       0.00000       0.00000       0.00000       0.00000       0.00000       0.00000       0.00000       0.00000       0.00000       0.00000       0.00000       0.00000       0.00000       0.00000       0.00000       0.00000       0.00000       0.00000       0.00000       0.00000       0.00000       0.00000
   2  24 3566.9247    2.4886  3.2163 11.5224  0.0000      0.261280  0.2022   0.0937   0.3657    0.3678   0.0000      0.504688   388.4985      -29.5869       22.9472       25.3637       0.00000       0.00000       0.00000       0.00000       0.00000       0.00000       0.00000       0.00000       0.00000       0.00000       0.00000       0.00000       0.00000       0.00000       0.00000       0.00000       0.00000       0.00000       0.00000       0.00000       0.00000       0.00000       0.00000       0.00000       0.00000       0.00000       0.00000       0.00000       0.00000       0.00000       0.00000       0.00000       98.7742       83.7869       45.0027       18.4166       0.00000       0.00000       0.00000       0.00000       0.00000       0.00000       0.00000       0.00000       0.00000       0.00000       0.00000       0.00000       0.00000       0.00000       0.00000       0.00000       0.00000       0.00000       0.00000       0.00000       0.00000       0.00000       0.00000       0.00000       0.00000       0.00000       0.00000       0.00000       0.00000       0.00000       0.00000       0.00000
   3  12 2001.1446    0.5973  0.5046  9.8394  0.0178      0.910380  0.0555   0.0405   0.0943    0.2168   0.0000       2.89136   434.2164      -7.24342      -4.80948       17.2140      -10.1113    -0.0317483       0.00000       0.00000       0.00000       0.00000       0.00000       0.00000       0.00000       0.00000       0.00000       0.00000       0.00000       0.00000       0.00000       0.00000       0.00000       0.00000       0.00000       0.00000       0.00000       0.00000       0.00000       0.00000       0.00000       0.00000       0.00000       0.00000       0.00000       0.00000       0.00000       0.00000       21.5586       20.8802       16.7643       10.5169       4.88775       1.44427       0.00000       0.00000       0.00000       0.00000       0.00000       0.00000       0.00000       0.00000       0.00000       0.00000       0.00000       0.00000       0.00000       0.00000       0.00000       0.00000       0.00000       0.00000       0.00000       0.00000       0.00000       0.00000       0.00000       0.00000       0.00000       0.00000       0.00000       0.00000       0.00000       0.00000
   3  13 2137.8840    0.7178  0.6162  9.6212 -0.0024       6.99558  0.0572   0.0455   0.1205    0.3843   0.0000       2.22673   399.7726       42.2157      -6.24687       11.6762      0.749137      0.294397       0.00000       0.00000       0.00000       0.00000       0.00000       0.00000       0.00000       0.00000       0.00000       0.00000       0.00000       0.00000       0.00000       0.00000       0.00000       0.00000       0.00000       0.00000       0.00000       0.00000       0.00000       0.00000       0.00000       0.00000       0.00000       0.00000       0.00000       0.00000       0.00000       0.00000       21.5634       24.5927       15.6180       10.1450       4.19418       1.63290       0.00000       0.00000       0.00000       0.00000       0.00000       0.00000       0.00000       0.00000       0.00000       0.00000       0.00000       0.00000       0.00000       0.00000       0.00000       0.00000       0.00000       0.00000       0.00000       0.00000       0.00000       0.00000       0.00000       0.00000       0.00000       0.00000       0.00000       0.00000       0.00000       0.00000
   3  14 2273.4045    1.0957  0.7713  9.3941  0.0000       2.07961  0.0703   0.0594   0.1192    0.7535   0.0000       1.79575   471.2298       7.43218       38.1813       22.4425      -10.5672      0.847854       0.00000       0.00000       0.00000       0.00000       0.00000       0.00000       0.00000       0.00000       0.00000       0.00000       0.00000       0.00000       0.00000       0.00000       0.00000       0.00000       0.00000       0.00000       0.00000       0.00000       0.00000       0.00000       0.00000       0.00000       0.00000       0.00000       0.00000       0.00000       0.00000       0.00000       26.7914       25.2013       18.9904       10.6718       4.25874       1.32428       0.00000       0.00000       0.00000       0.00000       0.00000       0.00000       0.00000       0.00000       0.00000       0.00000       0.00000       0.00000       0.00000       0.00000       0.00000       0.00000       0.00000       0.00000       0.00000       0.00000       0.00000       0.00000       0.00000       0.00000       0.00000       0.00000       0.00000       0.00000       0.00000       0.00000
   3  15 2407.6372    1.4379  0.8477 10.8487  0.0000       2.60902  0.0673   0.0775   0.1490    0.3836   0.0000       1.80763   453.0598      -25.9901      -16.6051      0.139244       13.3935      0.814301       0.00000       0.00000       0.00000       0.00000       0.00000       0.00000       0.00000       0.00000       0.00000       0.00000       0.00000       0.00000       0.00000       0.00000       0.00000       0.00000       0.00000       0.00000       0.00000       0.00000       0.00000       0.00000       0.00000       0.00000       0.00000       0.00000       0.00000       0.00000       0.00000       0.00000       24.8063       24.3718       17.9644       10.0930       4.88538       1.46834       0.00000       0.00000       0.00000       0.00000       0.00000       0.00000       0.00000       0.00000       0.00000       0.00000       0.00000       0.00000       0.00000       0.00000       0.00000       0.00000       0.00000       0.00000       0.00000       0.00000       0.00000       0.00000       0.00000       0.00000       0.00000       0.00000       0.00000       0.00000       0.00000       0.00000
   3  16 2541.6887    1.7490  1.0177 10.6946  0.0000       2.19392  0.0847   0.0888   0.1554    0.7354   0.0000       1.48065   450.8131       14.9611       13.5188      -15.4192       6.34244     -0.809457       0.00000       0.00000       0.00000       0.00000       0.00000       0.00000       0.00000       0.00000       0.00000       0.00000       0.00000       0.00000       0.00000       0.00000       0.00000       0.00000       0.00000       0.00000       0.00000       0.00000       0.00000       0.00000       0.00000       0.00000       0.00000       0.00000       0.00000       0.00000       0.00000       0.00000       30.0996       24.1949       22.4071       16.0021       6.15145       1.68130       0.00000       0.00000       0.00000       0.00000       0.00000       0.00000       0.00000       0.00000       0.00000       0.00000       0.00000       0.00000       0.00000       0.00000       0.00000       0.00000       0.00000       0.00000       0.00000       0.00000       0.00000       0.00000       0.00000       0.00000       0.00000       0.00000       0.00000       0.00000       0.00000       0.00000
   3  17 2676.2657    2.2619  0.9318 11.5524  0.0000       2.81424  0.0858   0.1234   0.1497    0.5771   0.0000       1.59568   406.4875       10.8501      -42.2489      -17.6540      -2.65818      0.188447       0.00000       0.00000       0.00000       0.00000       0.00000       0.00000       0.00000       0.00000       0.00000       0.00000       0.00000       0.00000       0.00000       0.00000       0.00000       0.00000       0.00000       0.00000       0.00000       0.00000       0.00000       0.00000       0.00000       0.00000       0.00000       0.00000       0.00000       0.00000       0.00000       0.00000       29.9500       22.6478       23.9924       15.6407       7.00173       1.58136       0.00000       0.00000       0.00000       0.00000       0.00000       0.00000       0.00000       0.00000       0.00000       0.00000       0.00000       0.00000       0.00000       0.00000       0.00000       0.00000       0.00000       0.00000       0.00000       0.00000       0.00000       0.00000       0.00000       0.00000       0.00000       0.00000       0.00000       0.00000       0.00000       0.00000
   3  18 2811.5744    2.9664  0.7811 11.6045  0.0000       2.78788  0.0664   0.1596   0.1159    0.6550   0.0000       1.61240   409.3633       46.4312       20.8839       17.1458       4.05395      -4.34895       0.00000       0.00000       0.00000       0.00000       0.00000       0.00000       0.00000       0.00000       0.00000       0.00000       0.00000       0.00000       0.00000       0.00000       0.00000       0.00000       0.00000       0.00000       0.00000       0.00000       0.00000       0.00000       0.00000       0.00000       0.00000       0.00000       0.00000       0.00000       0.00000       0.00000       27.8616       28.1512       17.7194       10.2440       4.11652       1.36757       0.00000       0.00000       0.00000       0.00000       0.00000       0.00000       0.00000       0.00000       0.00000       0.00000       0.00000       0.00000       0.00000       0.00000       0.00000       0.00000       0.00000       0.00000       0.00000       0.00000       0.00000       0.00000       0.00000       0.00000       0.00000       0.00000       0.00000       0.00000       0.00000       0.00000
   3  19 2947.0119    3.8847  0.7130 11.8216  0.0000      0.396477  0.0640   0.2205   0.1241    0.8162   0.0000       1.71177   400.5263       14.7552       15.5134       6.49800       1.55251      -1.36205       0.00000       0.00000       0.00000       0.00000       0.00000       0.00000       0.00000       0.00000       0.00000       0.00000       0.00000       0.00000       0.00000       0.00000       0.00000       0.00000       0.00000       0.00000       0.00000       0.00000       0.00000       0.00000       0.00000       0.00000       0.00000       0.00000       0.00000       0.00000       0.00000       0.00000       22.6714       21.5277       17.2902       8.50785       4.84474       1.32150       0.00000       0.00000       0.00000       0.00000       0.00000       0.00000       0.00000       0.00000       0.00000       0.00000       0.00000       0.00000       0.00000       0.00000       0.00000       0.00000       0.00000       0.00000       0.00000       0.00000       0.00000       0.00000       0.00000       0.00000       0.00000       0.00000       0.00000       0.00000       0.00000       0.00000
   3  20 3082.2889    3.9821  0.9695 12.0815  0.0000     -0.710975  0.0708   0.1948   0.1443    0.8698   0.0000       2.05786   364.7920       76.5901     0.0945108       18.9267      -5.48193       1.54226       0.00000       0.00000       0.00000       0.00000       0.00000       0.00000       0.00000       0.00000       0.00000       0.00000       0.00000       0.00000       0.00000       0.00000       0.00000       0.00000       0.00000       0.00000       0.00000       0.00000       0.00000       0.00000       0.00000       0.00000       0.00000       0.00000       0.00000       0.00000       0.00000       0.00000       27.8628       25.6229       19.2632       11.8509       5.08638       1.46213       0.00000       0.00000       0.00000       0.00000       0.00000       0.00000       0.00000       0.00000       0.00000       0.00000       0.00000       0.00000       0.00000       0.00000       0.00000       0.00000       0.00000       0.00000       0.00000       0.00000       0.00000       0.00000       0.00000       0.00000       0.00000       0.00000       0.00000       0.00000       0.00000       0.00000
   3  21 3217.9066    3.9414  1.2183 12.3442  0.0000       3.22565  0.0975   0.1970   0.1759    0.9116   0.0000       2.82655   433.8851       19.1452      -17.3408       12.1193      -5.59204       1.04800       0.00000       0.00000       0.00000       0.00000       0.00000       0.00000       0.00000       0.00000       0.00000       0.00000       0.00000       0.00000       0.00000       0.00000       0.00000       0.00000       0.00000       0.00000       0.00000       0.00000       0.00000       0.00000       0.00000       0.00000       0.00000       0.00000       0.00000       0.00000       0.00000       0.00000       33.0445       28.5890       22.8472       14.3456       5.79333       1.51201       0.00000       0.00000       0.00000       0.00000       0.00000       0.00000       0.00000       0.00000       0.00000       0.00000       0.00000       0.00000       0.00000       0.00000       0.00000       0.00000       0.00000       0.00000       0.00000       0.00000       0.00000       0.00000       0.00000       0.00000       0.00000       0.00000       0.00000       0.00000       0.00000       0.00000
   3  22 3353.4596    3.5348  1.7617 11.8159  0.0000     -0.207192  0.1166   0.1419   0.2088    0.7035   0.0000      0.962528   460.9473       35.2958      -44.7496       29.0120      0.347104      -1.49092       0.00000       0.00000       0.00000       0.00000       0.00000       0.00000       0.00000       0.00000       0.00000       0.00000       0.00000       0.00000       0.00000       0.00000       0.00000       0.00000       0.00000       0.00000       0.00000       0.00000       0.00000       0.00000       0.00000       0.00000       0.00000       0.00000       0.00000       0.00000       0.00000       0.00000       38.6831       34.2462       27.9358       16.3588       7.52613       1.93372       0.00000       0.00000       0.00000       0.00000       0.00000       0.00000       0.00000       0.00000       0.00000       0.00000       0.00000       0.00000       0.00000       0.00000       0.00000       0.00000       0.00000       0.00000       0.00000       0.00000       0.00000       0.00000       0.00000       0.00000       0.00000       0.00000       0.00000       0.00000       0.00000       0.00000
   3  23 3489.6198    2.9590  2.1761 11.5640  0.0000      0.916574  0.1301   0.1097   0.2338    0.5149   0.0000      0.532939   467.3025       38.1233      -1.65860       3.26226      -5.63091      -1.01415       0.00000       0.00000       0.00000       0.00000       0.00000       0.00000       0.00000       0.00000       0.00000       0.00000       0.00000       0.00000       0.00000       0.00000       0.00000       0.00000       0.00000       0.00000       0.00000       0.00000       0.00000       0.00000       0.00000       0.00000       0.00000       0.00000       0.00000       0.00000       0.00000       0.00000       47.0561       36.2261       34.8469       23.4139       9.47145       2.23154       0.00000       0.00000       0.00000       0.00000       0.00000       0.00000       0.00000       0.00000       0.00000       0.00000       0.00000       0.00000       0.00000       0.00000       0.00000       0.00000       0.00000       0.00000       0.00000       0.00000       0.00000       0.00000       0.00000       0.00000       0.00000       0.00000       0.00000       0.00000       0.00000       0.00000
   3  24 3626.2123    2.5042  4.0860 10.6676  0.0000      0.734371  0.1637   0.0645   0.3347    0.3364   0.0000      0.297408   472.6290       54.8678       1.55344      -19.0078      -1.21463      -5.11636       0.00000       0.00000       0.00000       0.00000       0.00000       0.00000       0.00000       0.00000       0.00000       0.00000       0.00000       0.00000       0.00000       0.00000       0.00000       0.00000       0.00000       0.00000       0.00000       0.00000       0.00000       0.00000       0.00000       0.00000       0.00000       0.00000       0.00000       0.00000       0.00000       0.00000       54.5144       51.7276       39.9890       23.7295       10.9254       3.17025       0.00000       0.00000       0.00000       0.00000       0.00000       0.00000       0.00000       0.00000       0.00000       0.00000       0.00000       0.00000       0.00000       0.00000       0.00000       0.00000       0.00000       0.00000       0.00000       0.00000       0.00000       0.00000       0.00000       0.00000       0.00000       0.00000       0.00000       0.00000       0.00000       0.00000
   3  25 3762.8482    2.0709  5.2041 10.6810  0.0000      0.425436  0.2104   0.0520   0.3793    0.2390   0.0000      0.229604   413.0808       30.8130      -38.8984      -15.0819       30.4054       4.43837       0.00000       0.00000       0.00000       0.00000       0.00000       0.00000       0.00000       0.00000       0.00000       0.00000       0.00000       0.00000       0.00000       0.00000       0.00000       0.00000       0.00000       0.00000       0.00000       0.00000       0.00000       0.00000       0.00000       0.00000       0.00000       0.00000       0.00000       0.00000       0.00000       0.00000       68.0786       66.1053       49.1492       30.0385       13.3396       4.17085       0.00000       0.00000       0.00000       0.00000       0.00000       0.00000       0.00000       0.00000       0.00000       0.00000       0.00000       0.00000       0.00000       0.00000       0.00000       0.00000       0.00000       0.00000       0.00000       0.00000       0.00000       0.00000       0.00000       0.00000       0.00000       0.00000       0.00000       0.00000       0.00000       0.00000
   4  10 1778.0510    0.3497  0.2770  9.8340  0.0009       1.60950  0.0462   0.0313   0.0736    0.0993   0.0000       6.37448   459.6674       15.9471       7.81554      -5.42854     -0.999174      -1.63026      -1.02153     -0.129528       0.00000       0.00000       0.00000       0.00000       0.00000       0.00000       0.00000       0.00000       0.00000       0.00000       0.00000       0.00000       0.00000       0.00000       0.00000       0.00000       0.00000       0.00000       0.00000       0.00000       0.00000       0.00000       0.00000       0.00000       0.00000       0.00000       0.00000       0.00000       11.5419       15.6287       13.0762       7.66589       6.38384       1.87884       1.36007      0.344977       0.00000       0.00000       0.00000       0.00000       0.00000       0.00000       0.00000       0.00000       0.00000       0.00000       0.00000       0.00000       0.00000       0.00000       0.00000       0.00000       0.00000       0.00000       0.00000       0.00000       0.00000       0.00000       0.00000       0.00000       0.00000       0.00000       0.00000       0.00000
   4  11 1914.7679    0.4066  0.2582  9.9430 -0.0001       13.6153  0.0356   0.0336   0.0572    0.1134   0.0000       5.89864   438.1024      -7.07226       2.78313       10.6992       4.52507       4.16021      0.251499     -0.352191       0.00000       0.00000       0.00000       0.00000       0.00000       0.00000       0.00000       0.00000       0.00000       0.00000       0.00000       0.00000       0.00000       0.00000       0.00000       0.00000       0.00000       0.00000       0.00000       0.00000       0.00000       0.00000       0.00000       0.00000       0.00000       0.00000       0.00000       0.00000       10.5746       11.5601       9.92310       6.63698       4.15696       2.08236      0.872382      0.229045       0.00000       0.00000       0.00000       0.00000       0.00000       0.00000       0.00000       0.00000       0.00000       0.00000       0.00000       0.00000       0.00000       0.00000       0.00000       0.00000       0.00000       0.00000       0.00000       0.00000       0.00000       0.00000       0.00000       0.00000       0.00000       0.00000       0.00000       0.00000
   4  12 2051.7342    0.6196  0.4240 10.0624 -0.0081       6.70581  0.0353   0.0467   0.1034    0.1389   0.0000       2.97398   457.2345       5.01326       14.3524      -8.20159       2.02520       2.99828       1.69620     -0.171037       0.00000       0.00000       0.00000       0.00000       0.00000       0.00000       0.00000       0.00000       0.00000       0.00000       0.00000       0.00000       0.00000       0.00000       0.00000       0.00000       0.00000       0.00000       0.00000       0.00000       0.00000       0.00000       0.00000       0.00000       0.00000       0.00000       0.00000       0.00000       11.1988       11.6274       10.2386       6.75443       4.36519       1.97732      0.934759      0.205101       0.00000       0.00000       0.00000       0.00000       0.00000       0.00000       0.00000       0.00000       0.00000       0.00000       0.00000       0.00000       0.00000       0.00000       0.00000       0.00000       0.00000       0.00000       0.00000       0.00000       0.00000       0.00000       0.00000       0.00000       0.00000       0.00000       0.00000       0.00000
   4  13 2188.4394    0.9250  0.6026  9.8347 -0.0067       8.82116  0.0565   0.0480   0.0826    0.2873   0.0000       2.10518   424.8391       14.6687     -0.362268       5.30611       16.8847      -3.69713    -0.0565222      0.439984       0.00000       0.00000       0.00000       0.00000       0.00000       0.00000       0.00000       0.00000       0.00000       0.00000       0.00000       0.00000       0.00000       0.00000       0.00000       0.00000       0.00000       0.00000       0.00000       0.00000       0.00000       0.00000       0.00000       0.00000       0.00000       0.00000       0.00000       0.00000       14.8666       14.2185       13.5819       10.2524       6.14668       3.13995       1.17010      0.294773       0.00000       0.00000       0.00000       0.00000       0.00000       0.00000       0.00000       0.00000       0.00000       0.00000       0.00000       0.00000       0.00000       0.00000       0.00000       0.00000       0.00000       0.00000       0.00000       0.00000       0.00000       0.00000       0.00000       0.00000       0.00000       0.00000       0.00000       0.00000
   4  14 2324.1651    1.2928  0.8483  9.7082  0.0044       2.54587  0.0759   0.0606   0.1184    0.6803   0.0000       1.52279   436.8029       14.8973       16.5372       12.5002      -7.37486       3.04914      -1.62926     -0.239318       0.00000       0.00000       0.00000       0.00000       0.00000       0.00000       0.00000       0.00000       0.00000       0.00000       0.00000       0.00000       0.00000       0.00000       0.00000       0.00000       0.00000       0.00000       0.00000       0.00000       0.00000       0.00000       0.00000       0.00000       0.00000       0.00000       0.00000       0.00000       17.9967       19.0943       19.9497       12.0366       7.19133       4.68201       1.85529      0.386497       0.00000       0.00000       0.00000       0.00000       0.00000       0.00000       0.00000       0.00000       0.00000       0.00000       0.00000       0.00000       0.00000       0.00000       0.00000       0.00000       0.00000       0.00000       0.00000       0.00000       0.00000       0.00000       0.00000       0.00000       0.00000       0.00000       0.00000       0.00000
   4  15 2458.6219    1.7309  0.7830 10.9161 -0.0006       3.08511  0.0577   0.0913   0.1111    0.6283   0.0000       1.48827   443.4327      -12.2114       16.7755      -4.14129      -10.0550      -3.61360     -0.323238    -0.0921235       0.00000       0.00000       0.00000       0.00000       0.00000       0.00000       0.00000       0.00000       0.00000       0.00000       0.00000       0.00000       0.00000       0.00000       0.00000       0.00000       0.00000       0.00000       0.00000       0.00000       0.00000       0.00000       0.00000       0.00000       0.00000       0.00000       0.00000       0.00000       17.3610       18.0878       15.3820       10.8512       6.73164       3.07018       1.22223      0.297214       0.00000       0.00000       0.00000       0.00000       0.00000       0.00000       0.00000       0.00000       0.00000       0.00000       0.00000       0.00000       0.00000       0.00000       0.00000       0.00000       0.00000       0.00000       0.00000       0.00000       0.00000       0.00000       0.00000       0.00000       0.00000       0.00000       0.00000       0.00000
   4  17 2728.5335    2.6535  0.8679 11.8126  0.0015       1.47254  0.0701   0.1299   0.1272    0.5425   0.0000       1.63493   419.4144       21.0449       1.68241       1.52954      0.390875       5.10838     -0.276718      0.345209       0.00000       0.00000       0.00000       0.00000       0.00000       0.00000       0.00000       0.00000       0.00000       0.00000       0.00000       0.00000       0.00000       0.00000       0.00000       0.00000       0.00000       0.00000       0.00000       0.00000       0.00000       0.00000       0.00000       0.00000       0.00000       0.00000       0.00000       0.00000       21.9402       22.9647       17.0718       12.7711       6.73046       3.46190       1.04677      0.321032       0.00000       0.00000       0.00000       0.00000       0.00000       0.00000       0.00000       0.00000       0.00000       0.00000       0.00000       0.00000       0.00000       0.00000       0.00000       0.00000       0.00000       0.00000       0.00000       0.00000       0.00000       0.00000       0.00000       0.00000       0.00000       0.00000       0.00000       0.00000
   4  18 2864.2158    3.3265  0.7631 12.2537 -0.0030      0.980039  0.0581   0.1627   0.1038    0.4775   0.0000       1.43109   436.5997      -9.40332       11.6609     -0.232883      -3.70742      0.920517       1.03056    -0.0661872       0.00000       0.00000       0.00000       0.00000       0.00000       0.00000       0.00000       0.00000       0.00000       0.00000       0.00000       0.00000       0.00000       0.00000       0.00000       0.00000       0.00000       0.00000       0.00000       0.00000       0.00000       0.00000       0.00000       0.00000       0.00000       0.00000       0.00000       0.00000       19.7611       17.5315       15.6175       12.2007       7.15699       3.29199       1.08872      0.240996       0.00000       0.00000       0.00000       0.00000       0.00000       0.00000       0.00000       0.00000       0.00000       0.00000       0.00000       0.00000       0.00000       0.00000       0.00000       0.00000       0.00000       0.00000       0.00000       0.00000       0.00000       0.00000       0.00000       0.00000       0.00000       0.00000       0.00000       0.00000
   4  21 3271.8152    3.8187  1.2975 12.5513  0.0001      0.905632  0.0866   0.1680   0.1761    0.5414   0.0000       1.58842   443.0336      -20.0063      0.194521       2.62787      -4.74377      -2.51905     -0.155082     -0.586678       0.00000       0.00000       0.00000       0.00000       0.00000       0.00000       0.00000       0.00000       0.00000       0.00000       0.00000       0.00000       0.00000       0.00000       0.00000       0.00000       0.00000       0.00000       0.00000       0.00000       0.00000       0.00000       0.00000       0.00000       0.00000       0.00000       0.00000       0.00000       22.9409       20.1908       18.7509       14.2930       8.45134       4.03322       1.44707      0.323842       0.00000       0.00000       0.00000       0.00000       0.00000       0.00000       0.00000       0.00000       0.00000       0.00000       0.00000       0.00000       0.00000       0.00000       0.00000       0.00000       0.00000       0.00000       0.00000       0.00000       0.00000       0.00000       0.00000       0.00000       0.00000       0.00000       0.00000       0.00000
   4  22 3408.2075    3.1271  2.1651 10.9001 -0.0004     0.0273748  0.1057   0.0954   0.1921    0.7641   0.0000      0.572156   426.3766       38.1407       21.7086       22.3191      -1.13858      -9.44490     -0.479710    0.00561160       0.00000       0.00000       0.00000       0.00000       0.00000       0.00000       0.00000       0.00000       0.00000       0.00000       0.00000       0.00000       0.00000       0.00000       0.00000       0.00000       0.00000       0.00000       0.00000       0.00000       0.00000       0.00000       0.00000       0.00000       0.00000       0.00000       0.00000       0.00000       25.4480       28.7257       22.7606       16.9893       10.4913       4.84148       1.94601      0.548543       0.00000       0.00000       0.00000       0.00000       0.00000       0.00000       0.00000       0.00000       0.00000       0.00000       0.00000       0.00000       0.00000       0.00000       0.00000       0.00000       0.00000       0.00000       0.00000       0.00000       0.00000       0.00000       0.00000       0.00000       0.00000       0.00000       0.00000       0.00000
   4  23 3544.8742    2.9378  2.9184 10.5322  0.0021      0.264440  0.1186   0.0822   0.2437    0.6972   0.0000      0.315124   403.1422      -26.6292      -9.28592       13.0263       4.06833      -2.76318     -0.596253      0.663806       0.00000       0.00000       0.00000       0.00000       0.00000       0.00000       0.00000       0.00000       0.00000       0.00000       0.00000       0.00000       0.00000       0.00000       0.00000       0.00000       0.00000       0.00000       0.00000       0.00000       0.00000       0.00000       0.00000       0.00000       0.00000       0.00000       0.00000       0.00000       31.2737       31.8617       26.9140       18.9441       11.0716       5.41495       2.04547      0.516159       0.00000       0.00000       0.00000       0.00000       0.00000       0.00000       0.00000       0.00000       0.00000       0.00000       0.00000       0.00000       0.00000       0.00000       0.00000       0.00000       0.00000       0.00000       0.00000       0.00000       0.00000       0.00000       0.00000       0.00000       0.00000       0.00000       0.00000       0.00000
   4  24 3681.7627    2.2523  5.1227 10.5316 -0.0003      0.691774  0.1706   0.0481   0.3248    0.2617   0.0000      0.188923   387.3216       91.8766       57.1028      -46.2232      -14.9582      -12.3244       2.01885     -0.767018       0.00000       0.00000       0.00000       0.00000       0.00000       0.00000       0.00000       0.00000       0.00000       0.00000       0.00000       0.00000       0.00000       0.00000       0.00000       0.00000       0.00000       0.00000       0.00000       0.00000       0.00000       0.00000       0.00000       0.00000       0.00000       0.00000       0.00000       0.00000       42.1784       45.2749       36.2873       27.3971       15.9567       7.91612       2.90506      0.806662       0.00000       0.00000       0.00000       0.00000       0.00000       0.00000       0.00000       0.00000       0.00000       0.00000       0.00000       0.00000       0.00000       0.00000       0.00000       0.00000       0.00000       0.00000       0.00000       0.00000       0.00000       0.00000       0.00000       0.00000       0.00000       0.00000       0.00000       0.00000
   5  11 1960.6509    0.4943  0.4278  9.9309  0.0050       12.9139  0.0489   0.0332   0.0845    0.1070   0.0000       4.06696   442.3026       7.46151      -14.7453      -2.18826      -4.09660      -3.97293       2.12830      0.389871     -0.570610     0.0436890       0.00000       0.00000       0.00000       0.00000       0.00000       0.00000       0.00000       0.00000       0.00000       0.00000       0.00000       0.00000       0.00000       0.00000       0.00000       0.00000       0.00000       0.00000       0.00000       0.00000       0.00000       0.00000       0.00000       0.00000       0.00000       0.00000       13.2038       14.3944       14.4948       7.98418       5.98713       3.55549       1.35551      0.839159      0.325882     0.0489423       0.00000       0.00000       0.00000       0.00000       0.00000       0.00000       0.00000       0.00000       0.00000       0.00000       0.00000       0.00000       0.00000       0.00000       0.00000       0.00000       0.00000       0.00000       0.00000       0.00000       0.00000       0.00000       0.00000       0.00000       0.00000       0.00000
   5  12 2098.4783    0.6828  0.6377  9.7541  0.0001       6.84429  0.0551   0.0336   0.0931    0.1916   0.0000       2.00597   465.7419       3.64391       5.11310       12.6729       10.8343       1.43119    -0.0428722      0.112644    -0.0457657     0.0241176       0.00000       0.00000       0.00000       0.00000       0.00000       0.00000       0.00000       0.00000       0.00000       0.00000       0.00000       0.00000       0.00000       0.00000       0.00000       0.00000       0.00000       0.00000       0.00000       0.00000       0.00000       0.00000       0.00000       0.00000       0.00000       0.00000       12.0385       14.7621       13.5190       9.32447       8.08314       3.93521       2.35495      0.844178      0.405922     0.0840535       0.00000       0.00000       0.00000       0.00000       0.00000       0.00000       0.00000       0.00000       0.00000       0.00000       0.00000       0.00000       0.00000       0.00000       0.00000       0.00000       0.00000       0.00000       0.00000       0.00000       0.00000       0.00000       0.00000       0.00000       0.00000       0.00000
   5  13 2235.5993    0.8800  0.7335 10.3515 -0.0067       6.09140  0.0632   0.0442   0.0926    0.2112   0.0000       1.89342   418.5518     -0.870751       26.4789      -5.43113     -0.688082     -0.907918       2.92934      -1.07522    -0.0719743     -0.118985       0.00000       0.00000       0.00000       0.00000       0.00000       0.00000       0.00000       0.00000       0.00000       0.00000       0.00000       0.00000       0.00000       0.00000       0.00000       0.00000       0.00000       0.00000       0.00000       0.00000       0.00000       0.00000       0.00000       0.00000       0.00000       0.00000       14.0441       13.7916       15.3555       11.7734       7.09993       4.68228       2.93597       1.21136      0.366387     0.0808801       0.00000       0.00000       0.00000       0.00000       0.00000       0.00000       0.00000       0.00000       0.00000       0.00000       0.00000       0.00000       0.00000       0.00000       0.00000       0.00000       0.00000       0.00000       0.00000       0.00000       0.00000       0.00000       0.00000       0.00000       0.00000       0.00000
   5  14 2370.9926    1.2584  0.7605 10.9608 -0.0029       2.85215  0.0539   0.0573   0.1003    0.2209   0.0000       1.46813   430.1409       11.9575      -26.9724       2.48873       11.0540       16.5562       2.41397      0.276251      0.235060     0.0982582       0.00000       0.00000       0.00000       0.00000       0.00000       0.00000       0.00000       0.00000       0.00000       0.00000       0.00000       0.00000       0.00000       0.00000       0.00000       0.00000       0.00000       0.00000       0.00000       0.00000       0.00000       0.00000       0.00000       0.00000       0.00000       0.00000       12.7396       13.8946       11.7146       9.78342       6.94079       4.28153       1.89619      0.874147      0.275319     0.0702671       0.00000       0.00000       0.00000       0.00000       0.00000       0.00000       0.00000       0.00000       0.00000       0.00000       0.00000       0.00000       0.00000       0.00000       0.00000       0.00000       0.00000       0.00000       0.00000       0.00000       0.00000       0.00000       0.00000       0.00000       0.00000       0.00000
   5  15 2506.2783    1.6851  0.9141 11.1557  0.0025       4.34524  0.0654   0.0710   0.1073    0.2726   0.0000       1.51178   412.5893      0.312666      -21.8099       14.3683       2.79114       1.66653       1.65809     -0.140213     -0.154779    -0.0136003       0.00000       0.00000       0.00000       0.00000       0.00000       0.00000       0.00000       0.00000       0.00000       0.00000       0.00000       0.00000       0.00000       0.00000       0.00000       0.00000       0.00000       0.00000       0.00000       0.00000       0.00000       0.00000       0.00000       0.00000       0.00000       0.00000       13.0422       14.5530       12.8431       10.1214       7.47466       4.20452       2.23156      0.885770      0.330766     0.0770311       0.00000       0.00000       0.00000       0.00000       0.00000       0.00000       0.00000       0.00000       0.00000       0.00000       0.00000       0.00000       0.00000       0.00000       0.00000       0.00000       0.00000       0.00000       0.00000       0.00000       0.00000       0.00000       0.00000       0.00000       0.00000       0.00000
   5  16 2641.2427    2.1506  0.8482 11.6873 -0.0057       1.20984  0.0623   0.0924   0.1011    0.3036   0.0000       1.32578   449.6739       6.42720       8.40166      -7.50589      -7.50803       7.99983       2.28917    -0.0873525     -0.279244    -0.0126243       0.00000       0.00000       0.00000       0.00000       0.00000       0.00000       0.00000       0.00000       0.00000       0.00000       0.00000       0.00000       0.00000       0.00000       0.00000       0.00000       0.00000       0.00000       0.00000       0.00000       0.00000       0.00000       0.00000       0.00000       0.00000       0.00000       15.8089       15.7046       13.7171       12.1861       7.65493       4.74827       2.49705      0.985859      0.272274     0.0665956       0.00000       0.00000       0.00000       0.00000       0.00000       0.00000       0.00000       0.00000       0.00000       0.00000       0.00000       0.00000       0.00000       0.00000       0.00000       0.00000       0.00000       0.00000       0.00000       0.00000       0.00000       0.00000       0.00000       0.00000       0.00000       0.00000
   5  18 2913.7534    3.5426  0.8478  4.5830  0.0000     -0.166437  0.0485   0.1456   0.1054 1000.0000   0.0000      0.960548   430.0786       27.5253       12.9383      -3.21117       3.44225      -1.47117       0.00000       0.00000       0.00000       0.00000       0.00000       0.00000       0.00000       0.00000       0.00000       0.00000       0.00000       0.00000       0.00000       0.00000       0.00000       0.00000       0.00000       0.00000       0.00000       0.00000       0.00000       0.00000       0.00000       0.00000       0.00000       0.00000       0.00000       0.00000       0.00000       0.00000       12.3616       12.4921       10.5709       9.41876       7.15855       4.30213       1.76267      0.826425      0.257831     0.0610536       0.00000       0.00000       0.00000       0.00000       0.00000       0.00000       0.00000       0.00000       0.00000       0.00000       0.00000       0.00000       0.00000       0.00000       0.00000       0.00000       0.00000       0.00000       0.00000       0.00000       0.00000       0.00000       0.00000       0.00000       0.00000       0.00000
   5  19 3050.0099    4.1969  0.9352 12.4719 -0.0061       1.57996  0.0683   0.1829   0.1072    0.9290   0.0000      0.912967   433.8192       18.6884      0.192074      -5.48398       12.0430       9.07068      -1.46251      -1.18863    -0.0771678     0.0141389       0.00000       0.00000       0.00000       0.00000       0.00000       0.00000       0.00000       0.00000       0.00000       0.00000       0.00000       0.00000       0.00000       0.00000       0.00000       0.00000       0.00000       0.00000       0.00000       0.00000       0.00000       0.00000       0.00000       0.00000       0.00000       0.00000       13.3026       17.6439       14.0259       11.6389       8.10865       4.64726       2.43740      0.999875      0.368300      0.100439       0.00000       0.00000       0.00000       0.00000       0.00000       0.00000       0.00000       0.00000       0.00000       0.00000       0.00000       0.00000       0.00000       0.00000       0.00000       0.00000       0.00000       0.00000       0.00000       0.00000       0.00000       0.00000       0.00000       0.00000       0.00000       0.00000
   5  20 3186.4249    3.7113  0.9055 13.4514 -0.0257       1.88754  0.0688   0.1838   0.1267    0.4286   0.0000       1.43887   432.0802      -7.46120       52.3917       2.56259     -0.217048      -7.08070      -4.23188     0.0953405      0.499908    -0.0908059       0.00000       0.00000       0.00000       0.00000       0.00000       0.00000       0.00000       0.00000       0.00000       0.00000       0.00000       0.00000       0.00000       0.00000       0.00000       0.00000       0.00000       0.00000       0.00000       0.00000       0.00000       0.00000       0.00000       0.00000       0.00000       0.00000       14.1750       17.8318       14.2247       12.7352       7.24526       5.09249       2.32153       1.18742      0.344313      0.100142       0.00000       0.00000       0.00000       0.00000       0.00000       0.00000       0.00000       0.00000       0.00000       0.00000       0.00000       0.00000       0.00000       0.00000       0.00000       0.00000       0.00000       0.00000       0.00000       0.00000       0.00000       0.00000       0.00000       0.00000       0.00000       0.00000
   5  22 3459.7188    2.9433  2.1262 11.8930 -0.0043       1.95698  0.1028   0.0969   0.2098    0.4278   0.0000      0.630617   447.0695       118.888       6.60021      -1.99941       8.12081     -0.674814      -5.21185      -1.83953      0.195225     -0.374510       0.00000       0.00000       0.00000       0.00000       0.00000       0.00000       0.00000       0.00000       0.00000       0.00000       0.00000       0.00000       0.00000       0.00000       0.00000       0.00000       0.00000       0.00000       0.00000       0.00000       0.00000       0.00000       0.00000       0.00000       0.00000       0.00000       22.5808       25.3691       21.5886       17.2855       11.1654       6.68787       3.47388       1.44040      0.464632      0.119422       0.00000       0.00000       0.00000       0.00000       0.00000       0.00000       0.00000       0.00000       0.00000       0.00000       0.00000       0.00000       0.00000       0.00000       0.00000       0.00000       0.00000       0.00000       0.00000       0.00000       0.00000       0.00000       0.00000       0.00000       0.00000       0.00000
   5  23 3596.8735    2.5094  3.3291 11.4436  0.0002      0.214644  0.1395   0.0663   0.2367    0.2753   0.0000      0.348664   369.5344      -3.87888      -20.4650       36.0113       1.34792      -11.1621      -3.72243      -5.11733     -0.167658     0.0284904       0.00000       0.00000       0.00000       0.00000       0.00000       0.00000       0.00000       0.00000       0.00000       0.00000       0.00000       0.00000       0.00000       0.00000       0.00000       0.00000       0.00000       0.00000       0.00000       0.00000       0.00000       0.00000       0.00000       0.00000       0.00000       0.00000       29.5067       31.9693       29.0405       21.7321       15.2557       8.90999       4.52120       1.93772      0.682196      0.143529       0.00000       0.00000       0.00000       0.00000       0.00000       0.00000       0.00000       0.00000       0.00000       0.00000       0.00000       0.00000       0.00000       0.00000       0.00000       0.00000       0.00000       0.00000       0.00000       0.00000       0.00000       0.00000       0.00000       0.00000       0.00000       0.00000
   5  26 4010.1951    1.5536  8.3017 10.1806 -0.0055      0.375163  0.2404   0.0270   0.4556    0.1332   0.0000      0.113125   458.8831       66.9782     -0.292102       32.5174       4.31400       20.5744       2.13302     -0.209574      0.545901     -0.249887       0.00000       0.00000       0.00000       0.00000       0.00000       0.00000       0.00000       0.00000       0.00000       0.00000       0.00000       0.00000       0.00000       0.00000       0.00000       0.00000       0.00000       0.00000       0.00000       0.00000       0.00000       0.00000       0.00000       0.00000       0.00000       0.00000       45.8345       56.6408       44.8577       39.6148       24.3752       16.4077       7.26860       3.58574       1.06719      0.313365       0.00000       0.00000       0.00000       0.00000       0.00000       0.00000       0.00000       0.00000       0.00000       0.00000       0.00000       0.00000       0.00000       0.00000       0.00000       0.00000       0.00000       0.00000       0.00000       0.00000       0.00000       0.00000       0.00000       0.00000       0.00000       0.00000
   6   8 1587.4854    0.1928  0.1116  9.9596  0.0042       61.4202  0.0477   0.0285   0.0520    0.0795   0.0000       27.7438   431.7669       4.31605       17.0899       4.87909      0.421182      -3.10286     -0.795689    -0.0506672      0.296466     -0.154933    -0.0148208    -0.0130395       0.00000       0.00000       0.00000       0.00000       0.00000       0.00000       0.00000       0.00000       0.00000       0.00000       0.00000       0.00000       0.00000       0.00000       0.00000       0.00000       0.00000       0.00000       0.00000       0.00000       0.00000       0.00000       0.00000       0.00000       11.6056       15.3238       11.4895       8.45223       7.94477       3.24531       2.26237       1.38064      0.468711      0.266797     0.0872792     0.0153757       0.00000       0.00000       0.00000       0.00000       0.00000       0.00000       0.00000       0.00000       0.00000       0.00000       0.00000       0.00000       0.00000       0.00000       0.00000       0.00000       0.00000       0.00000       0.00000       0.00000       0.00000       0.00000       0.00000       0.00000
   6  12 2142.6383    0.7956  0.6151  9.7306 -0.0085       8.14245  0.0426   0.0369   0.0799    0.2038   0.0000       1.55543   442.7754      -6.58163       10.6763      -16.2857       3.08898     -0.191591      -1.64544      -1.57343      0.149376      0.113944     0.0776028   -0.00870662       0.00000       0.00000       0.00000       0.00000       0.00000       0.00000       0.00000       0.00000       0.00000       0.00000       0.00000       0.00000       0.00000       0.00000       0.00000       0.00000       0.00000       0.00000       0.00000       0.00000       0.00000       0.00000       0.00000       0.00000       9.83514       9.89744       9.40660       8.33906       5.85784       3.61190       2.37154       1.30479      0.537190      0.185458     0.0549438     0.0109242       0.00000       0.00000       0.00000       0.00000       0.00000       0.00000       0.00000       0.00000       0.00000       0.00000       0.00000       0.00000       0.00000       0.00000       0.00000       0.00000       0.00000       0.00000       0.00000       0.00000       0.00000       0.00000       0.00000       0.00000
   6  13 2279.9689    1.1546  0.6370 10.3322 -0.0030       5.93626  0.0540   0.0539   0.0817    0.2464   0.0000       1.35566   440.0164       12.7016      -3.68872      -6.53077       1.69340       7.12031      -4.52110      0.122295       1.15768    -0.0817835   -0.00891150   -0.00636613       0.00000       0.00000       0.00000       0.00000       0.00000       0.00000       0.00000       0.00000       0.00000       0.00000       0.00000       0.00000       0.00000       0.00000       0.00000       0.00000       0.00000       0.00000       0.00000       0.00000       0.00000       0.00000       0.00000       0.00000       13.6980       15.3769       14.5917       10.7806       7.32297       4.20361       2.51875       1.34188      0.605868      0.232431     0.0716032     0.0126683       0.00000       0.00000       0.00000       0.00000       0.00000       0.00000       0.00000       0.00000       0.00000       0.00000       0.00000       0.00000       0.00000       0.00000       0.00000       0.00000       0.00000       0.00000       0.00000       0.00000       0.00000       0.00000       0.00000       0.00000
   6  14 2415.6226    1.4698  0.8392 10.9481  0.0047       3.99719  0.0564   0.0586   0.0957    0.2142   0.0000       1.44522   432.4420       10.1370       7.83681      -3.14362      -4.92490       2.57800      -2.60999      -2.08888     -0.288550      0.425754     0.0378353    0.00383283       0.00000       0.00000       0.00000       0.00000       0.00000       0.00000       0.00000       0.00000       0.00000       0.00000       0.00000       0.00000       0.00000       0.00000       0.00000       0.00000       0.00000       0.00000       0.00000       0.00000       0.00000       0.00000       0.00000       0.00000       11.7054       12.1309       12.2485       9.41766       6.64135       4.71575       2.63350       1.32124      0.658428      0.260383     0.0694747     0.0126400       0.00000       0.00000       0.00000       0.00000       0.00000       0.00000       0.00000       0.00000       0.00000       0.00000       0.00000       0.00000       0.00000       0.00000       0.00000       0.00000       0.00000       0.00000       0.00000       0.00000       0.00000       0.00000       0.00000       0.00000
   6  15 2551.1079    1.8747  0.9973 11.0539 -0.0028       1.44739  0.0703   0.0728   0.1089    0.3358   0.0000       1.29280   437.3034      -2.72512       13.9632      -14.0319       10.7534       1.06926     -0.566757      0.600469       1.01918    -0.0367974    -0.0834494     0.0563845       0.00000       0.00000       0.00000       0.00000       0.00000       0.00000       0.00000       0.00000       0.00000       0.00000       0.00000       0.00000       0.00000       0.00000       0.00000       0.00000       0.00000       0.00000       0.00000       0.00000       0.00000       0.00000       0.00000       0.00000       14.4483       15.9881       13.1519       11.5649       8.68033       5.95983       3.36024       1.56928      0.701051      0.235406     0.0645159     0.0144203       0.00000       0.00000       0.00000       0.00000       0.00000       0.00000       0.00000       0.00000       0.00000       0.00000       0.00000       0.00000       0.00000       0.00000       0.00000       0.00000       0.00000       0.00000       0.00000       0.00000       0.00000       0.00000       0.00000       0.00000
   6  17 2823.8343    2.9805  0.7406 12.4963  0.0006       3.41686  0.0522   0.1255   0.0797    0.2162   0.0000       1.36965   458.8192       16.3845      -5.81999      -8.98296       9.25249       3.30664       1.16130      0.494433      -1.28870     -0.304922    -0.0783447   -0.00538366       0.00000       0.00000       0.00000       0.00000       0.00000       0.00000       0.00000       0.00000       0.00000       0.00000       0.00000       0.00000       0.00000       0.00000       0.00000       0.00000       0.00000       0.00000       0.00000       0.00000       0.00000       0.00000       0.00000       0.00000       9.23083       11.4954       10.7138       8.63775       6.46044       4.08648       2.63969       1.21179      0.675878      0.233456     0.0809026     0.0170779       0.00000       0.00000       0.00000       0.00000       0.00000       0.00000       0.00000       0.00000       0.00000       0.00000       0.00000       0.00000       0.00000       0.00000       0.00000       0.00000       0.00000       0.00000       0.00000       0.00000       0.00000       0.00000       0.00000       0.00000
   6  18 2960.7442    3.7216  0.6831 12.8415 -0.0071      0.972217  0.0451   0.1730   0.0766    0.2240   0.0000       1.31819   415.2883       18.6367       13.2880       13.4660      -6.94623      -7.14743      -1.38265      -3.40613      0.769139      0.201419     0.0312121    -0.0129548       0.00000       0.00000       0.00000       0.00000       0.00000       0.00000       0.00000       0.00000       0.00000       0.00000       0.00000       0.00000       0.00000       0.00000       0.00000       0.00000       0.00000       0.00000       0.00000       0.00000       0.00000       0.00000       0.00000       0.00000       9.68425       10.7727       10.4181       8.06384       5.60006       4.00128       2.17358       1.12344      0.558425      0.212499     0.0590382     0.0115960       0.00000       0.00000       0.00000       0.00000       0.00000       0.00000       0.00000       0.00000       0.00000       0.00000       0.00000       0.00000       0.00000       0.00000       0.00000       0.00000       0.00000       0.00000       0.00000       0.00000       0.00000       0.00000       0.00000       0.00000
   6  19 3097.3609    4.0072  0.7734 12.9750 -0.0106       1.47908  0.0485   0.1736   0.0934    0.2873   0.0000       1.22312   433.9762      -3.30726      -1.04660      0.646457      -13.6259       5.75127       7.20933      -1.50983     -0.340680    -0.0700667    -0.0980864    0.00515972       0.00000       0.00000       0.00000       0.00000       0.00000       0.00000       0.00000       0.00000       0.00000       0.00000       0.00000       0.00000       0.00000       0.00000       0.00000       0.00000       0.00000       0.00000       0.00000       0.00000       0.00000       0.00000       0.00000       0.00000       10.1585       11.6269       10.4494       8.84840       5.84823       3.76079       2.30208       1.25129      0.531749      0.205902     0.0587450     0.0135009       0.00000       0.00000       0.00000       0.00000       0.00000       0.00000       0.00000       0.00000       0.00000       0.00000       0.00000       0.00000       0.00000       0.00000       0.00000       0.00000       0.00000       0.00000       0.00000       0.00000       0.00000       0.00000       0.00000       0.00000
   6  20 3234.0848    3.9466  1.1193 13.2131 -0.0135       1.19096  0.0705   0.1504   0.1252    0.3205   0.0000       1.31811   432.2985       18.2980       26.9431       14.4271      -7.20286      -12.3008      -5.58364     -0.972892      0.889931   -0.00313640     -0.160567    -0.0293452       0.00000       0.00000       0.00000       0.00000       0.00000       0.00000       0.00000       0.00000       0.00000       0.00000       0.00000       0.00000       0.00000       0.00000       0.00000       0.00000       0.00000       0.00000       0.00000       0.00000       0.00000       0.00000       0.00000       0.00000       13.4090       13.2203       11.3545       10.7059       8.88525       6.04530       3.53393       1.75322      0.725034      0.259746     0.0819287     0.0172967       0.00000       0.00000       0.00000       0.00000       0.00000       0.00000       0.00000       0.00000       0.00000       0.00000       0.00000       0.00000       0.00000       0.00000       0.00000       0.00000       0.00000       0.00000       0.00000       0.00000       0.00000       0.00000       0.00000       0.00000
   6  21 3371.1210    3.3015  2.0166 11.9675 -0.0018       1.46592  0.1034   0.0908   0.1667    0.3312   0.0000      0.600020   449.3879       30.5418       11.1437       10.1328       16.9765     -0.689725       6.97110     -0.265799    -0.0494699     -0.348123      0.217161    0.00657213       0.00000       0.00000       0.00000       0.00000       0.00000       0.00000       0.00000       0.00000       0.00000       0.00000       0.00000       0.00000       0.00000       0.00000       0.00000       0.00000       0.00000       0.00000       0.00000       0.00000       0.00000       0.00000       0.00000       0.00000       14.7554       23.3696       15.4357       18.1737       10.8368       9.19619       4.38860       2.79280       1.03564      0.524196      0.123968     0.0420754       0.00000       0.00000       0.00000       0.00000       0.00000       0.00000       0.00000       0.00000       0.00000       0.00000       0.00000       0.00000       0.00000       0.00000       0.00000       0.00000       0.00000       0.00000       0.00000       0.00000       0.00000       0.00000       0.00000       0.00000
   6  23 3646.4238    2.3049  3.8646 11.2801  0.0000      0.596927  0.1405   0.0488   0.2494    0.1680   0.0000      0.253219   423.4284      -9.32940      -3.53973       20.9682       11.1769       9.79607       7.87619      -4.26807      -2.43095      0.489800     -0.237059   -0.00444331       0.00000       0.00000       0.00000       0.00000       0.00000       0.00000       0.00000       0.00000       0.00000       0.00000       0.00000       0.00000       0.00000       0.00000       0.00000       0.00000       0.00000       0.00000       0.00000       0.00000       0.00000       0.00000       0.00000       0.00000       23.0630       29.2779       23.8665       23.6530       15.4289       11.8620       6.26063       3.67507       1.48444      0.655074      0.166868     0.0466176       0.00000       0.00000       0.00000       0.00000       0.00000       0.00000       0.00000       0.00000       0.00000       0.00000       0.00000       0.00000       0.00000       0.00000       0.00000       0.00000       0.00000       0.00000       0.00000       0.00000       0.00000       0.00000       0.00000       0.00000
   6  24 3784.2562    2.0294  5.2376 10.6401 -0.0016      0.408594  0.1549   0.0386   0.2989    0.1870   0.0000      0.153917   422.1933       59.8888       47.3294       52.4542      0.761059       1.60397      0.179266       3.00450      -1.36796     -0.588028     0.0391984    -0.0667479       0.00000       0.00000       0.00000       0.00000       0.00000       0.00000       0.00000       0.00000       0.00000       0.00000       0.00000       0.00000       0.00000       0.00000       0.00000       0.00000       0.00000       0.00000       0.00000       0.00000       0.00000       0.00000       0.00000       0.00000       26.5202       32.1980       29.0868       24.9618       18.5244       12.2195       7.55064       3.76370       1.86344      0.675333      0.217412     0.0468173       0.00000       0.00000       0.00000       0.00000       0.00000       0.00000       0.00000       0.00000       0.00000       0.00000       0.00000       0.00000       0.00000       0.00000       0.00000       0.00000       0.00000       0.00000       0.00000       0.00000       0.00000       0.00000       0.00000       0.00000
   6  26 4060.6930    1.4530 10.0250 10.3029 -0.0015     0.0513524  0.2546   0.0221   0.4842    0.0802   0.0000     0.0917766   501.5243       4.46199       58.9728       11.4721       8.88911      -10.6157       14.7717      -4.28813       2.38670      0.693546     0.0273231     -0.135910       0.00000       0.00000       0.00000       0.00000       0.00000       0.00000       0.00000       0.00000       0.00000       0.00000       0.00000       0.00000       0.00000       0.00000       0.00000       0.00000       0.00000       0.00000       0.00000       0.00000       0.00000       0.00000       0.00000       0.00000       40.4389       49.1269       43.9296       38.9335       28.5091       19.8909       11.6283       6.13933       2.80187       1.11372      0.333238     0.0742664       0.00000       0.00000       0.00000       0.00000       0.00000       0.00000       0.00000       0.00000       0.00000       0.00000       0.00000       0.00000       0.00000       0.00000       0.00000       0.00000       0.00000       0.00000       0.00000       0.00000       0.00000       0.00000       0.00000       0.00000
   7  12 2184.6270    0.8702  0.5934 10.2649 -0.0057       7.35504  0.0460   0.0401   0.0847    0.1564   0.0000       1.87909   438.8558      -16.2796       16.1916       11.9047      -5.38302      -5.83174       2.03239      0.696992      -1.09567      0.666733     -0.170545     0.0714657    -0.0128990  -0.000369040       0.00000       0.00000       0.00000       0.00000       0.00000       0.00000       0.00000       0.00000       0.00000       0.00000       0.00000       0.00000       0.00000       0.00000       0.00000       0.00000       0.00000       0.00000       0.00000       0.00000       0.00000       0.00000       8.03159       7.79581       9.10032       7.87399       4.85635       4.63570       3.19208       1.40057      0.759135      0.496945      0.210576     0.0622929     0.0140794    0.00255458       0.00000       0.00000       0.00000       0.00000       0.00000       0.00000       0.00000       0.00000       0.00000       0.00000       0.00000       0.00000       0.00000       0.00000       0.00000       0.00000       0.00000       0.00000       0.00000       0.00000       0.00000       0.00000
   7  14 2458.2627    1.6714  0.7877 11.2935 -0.0028       1.59846  0.0519   0.0679   0.0914    0.1951   0.0000       1.23888   425.6029       24.7535       4.29153       6.43367      -2.82870       2.83987      -6.00500     -0.905797       1.18698      0.185305     -0.416087     0.0732905     0.0172820   -0.00143860       0.00000       0.00000       0.00000       0.00000       0.00000       0.00000       0.00000       0.00000       0.00000       0.00000       0.00000       0.00000       0.00000       0.00000       0.00000       0.00000       0.00000       0.00000       0.00000       0.00000       0.00000       0.00000       8.19351       9.46385       10.3330       7.49990       6.44899       4.93222       2.58797       1.86554       1.03405      0.370154      0.194018     0.0808265     0.0204014    0.00319768       0.00000       0.00000       0.00000       0.00000       0.00000       0.00000       0.00000       0.00000       0.00000       0.00000       0.00000       0.00000       0.00000       0.00000       0.00000       0.00000       0.00000       0.00000       0.00000       0.00000       0.00000       0.00000
   7  15 2594.3969    1.9529  0.9596 11.6394 -0.0023       5.03294  0.0571   0.0721   0.1015    0.2143   0.0000       1.33740   433.9129       19.7035       11.1193      -9.14686      -2.80656      -2.73429      -3.80254     -0.613002     -0.308952     -0.262130    -0.0121051    -0.0414044     0.0101537   -0.00187287       0.00000       0.00000       0.00000       0.00000       0.00000       0.00000       0.00000       0.00000       0.00000       0.00000       0.00000       0.00000       0.00000       0.00000       0.00000       0.00000       0.00000       0.00000       0.00000       0.00000       0.00000       0.00000       8.85628       11.5891       10.7824       8.67079       7.24311       5.05612       3.25588       1.81143       1.05651      0.413058      0.215841     0.0731791     0.0225284    0.00430268       0.00000       0.00000       0.00000       0.00000       0.00000       0.00000       0.00000       0.00000       0.00000       0.00000       0.00000       0.00000       0.00000       0.00000       0.00000       0.00000       0.00000       0.00000       0.00000       0.00000       0.00000       0.00000
   7  16 2731.1844    2.6254  0.8348 12.0136 -0.0009      0.977716  0.0492   0.0974   0.0848    0.2337   0.0000       1.09193   439.5822      -3.58958       17.2274      -5.77190       3.84738      -5.54177      -1.94608     -0.580638     -0.649886     -0.662839    -0.0813452     -0.105209    0.00145714   -0.00134985       0.00000       0.00000       0.00000       0.00000       0.00000       0.00000       0.00000       0.00000       0.00000       0.00000       0.00000       0.00000       0.00000       0.00000       0.00000       0.00000       0.00000       0.00000       0.00000       0.00000       0.00000       0.00000       8.63703       10.2080       9.45439       7.84195       6.37942       4.83215       3.16200       1.67720      0.921696      0.397329      0.188008     0.0620538     0.0173946    0.00329791       0.00000       0.00000       0.00000       0.00000       0.00000       0.00000       0.00000       0.00000       0.00000       0.00000       0.00000       0.00000       0.00000       0.00000       0.00000       0.00000       0.00000       0.00000       0.00000       0.00000       0.00000       0.00000
   7  17 2868.4089    3.0739  0.8919 12.7013  0.0043       1.87933  0.0484   0.1210   0.0990    0.2081   0.0000       1.09958   439.8023      -9.55025       7.05478       4.29905      -4.35648       1.73665      -5.03892      -1.62756      0.943910     -0.801228     0.0890333     0.0593355    -0.0198171   -0.00181683       0.00000       0.00000       0.00000       0.00000       0.00000       0.00000       0.00000       0.00000       0.00000       0.00000       0.00000       0.00000       0.00000       0.00000       0.00000       0.00000       0.00000       0.00000       0.00000       0.00000       0.00000       0.00000       9.00165       10.1352       9.96189       8.14321       6.51715       4.49224       2.90821       1.70579      0.869318      0.419987      0.168144     0.0595204     0.0171701    0.00294449       0.00000       0.00000       0.00000       0.00000       0.00000       0.00000       0.00000       0.00000       0.00000       0.00000       0.00000       0.00000       0.00000       0.00000       0.00000       0.00000       0.00000       0.00000       0.00000       0.00000       0.00000       0.00000
   7  18 3005.7332    3.8852  0.8836 12.8994 -0.0080       1.05729  0.0511   0.1436   0.0918    0.2493   0.0000       1.13421   436.8054       15.0645       7.29083      0.590009       2.68085      -4.11614      -5.09818      -1.34464       1.68883     -0.190857     -0.243442    -0.0257153   -0.00802005   -0.00399841       0.00000       0.00000       0.00000       0.00000       0.00000       0.00000       0.00000       0.00000       0.00000       0.00000       0.00000       0.00000       0.00000       0.00000       0.00000       0.00000       0.00000       0.00000       0.00000       0.00000       0.00000       0.00000       8.81404       9.92019       9.31053       8.22531       6.28628       4.44194       2.77048       1.68937      0.908794      0.406533      0.164703     0.0557768     0.0145024    0.00287979       0.00000       0.00000       0.00000       0.00000       0.00000       0.00000       0.00000       0.00000       0.00000       0.00000       0.00000       0.00000       0.00000       0.00000       0.00000       0.00000       0.00000       0.00000       0.00000       0.00000       0.00000       0.00000
   7  19 3142.8398    4.0520  0.8243 13.2330 -0.0056       1.73723  0.0545   0.1524   0.0792    0.2089   0.0000       1.18531   445.0076       23.0983       7.04419      -1.10296      0.720863      -10.0735      -3.08885      -1.20552      0.834958     -0.464601    -0.0615733    -0.0248469    -0.0139796  -0.000640917       0.00000       0.00000       0.00000       0.00000       0.00000       0.00000       0.00000       0.00000       0.00000       0.00000       0.00000       0.00000       0.00000       0.00000       0.00000       0.00000       0.00000       0.00000       0.00000       0.00000       0.00000       0.00000       8.91763       11.1077       9.85361       9.23586       6.62624       4.48455       2.94991       1.69730       1.03997      0.396296      0.191857     0.0577179     0.0178053    0.00401309       0.00000       0.00000       0.00000       0.00000       0.00000       0.00000       0.00000       0.00000       0.00000       0.00000       0.00000       0.00000       0.00000       0.00000       0.00000       0.00000       0.00000       0.00000       0.00000       0.00000       0.00000       0.00000
   7  20 3279.9563    3.6924  1.3405 12.8788 -0.0075       1.05865  0.0695   0.1196   0.1285    0.2337   0.0000       1.12077   432.1456       19.1734       8.46185       11.7126      -5.24348       2.84864      -5.46857      -2.63355      0.652970     -0.201501    -0.0461657     0.0147470     0.0484659   -0.00491321       0.00000       0.00000       0.00000       0.00000       0.00000       0.00000       0.00000       0.00000       0.00000       0.00000       0.00000       0.00000       0.00000       0.00000       0.00000       0.00000       0.00000       0.00000       0.00000       0.00000       0.00000       0.00000       10.4881       11.4615       11.5624       10.0466       7.89374       5.53182       3.45529       2.28159       1.20024      0.556898      0.221640     0.0821974     0.0213475    0.00390041       0.00000       0.00000       0.00000       0.00000       0.00000       0.00000       0.00000       0.00000       0.00000       0.00000       0.00000       0.00000       0.00000       0.00000       0.00000       0.00000       0.00000       0.00000       0.00000       0.00000       0.00000       0.00000
   7  21 3417.5503    3.1895  1.8204 12.2113 -0.0106      0.132803  0.0768   0.0876   0.1395    0.2343   0.0000      0.570342   429.0895      -8.25813      -1.55487       13.2751       1.58290       2.04562       2.10531       5.12625       1.20802   -0.00582762     -0.556203     -0.121258    -0.0115755   -0.00169336       0.00000       0.00000       0.00000       0.00000       0.00000       0.00000       0.00000       0.00000       0.00000       0.00000       0.00000       0.00000       0.00000       0.00000       0.00000       0.00000       0.00000       0.00000       0.00000       0.00000       0.00000       0.00000       12.8580       14.3079       13.7250       11.8464       9.24297       6.68943       4.47030       2.47115       1.26400      0.649278      0.263698     0.0863014     0.0237436    0.00441883       0.00000       0.00000       0.00000       0.00000       0.00000       0.00000       0.00000       0.00000       0.00000       0.00000       0.00000       0.00000       0.00000       0.00000       0.00000       0.00000       0.00000       0.00000       0.00000       0.00000       0.00000       0.00000
   7  22 3555.4735    2.6248  3.0564 11.5773 -0.0030      0.571835  0.1034   0.0580   0.1964    0.1896   0.0000      0.308755   442.9423       45.2183       13.8107       5.93090       7.35456       1.40485      -4.81497      -3.43559      0.231158      0.405082    -0.0642059    -0.0455215    -0.0203923    0.00941558       0.00000       0.00000       0.00000       0.00000       0.00000       0.00000       0.00000       0.00000       0.00000       0.00000       0.00000       0.00000       0.00000       0.00000       0.00000       0.00000       0.00000       0.00000       0.00000       0.00000       0.00000       0.00000       15.7602       19.8352       18.3150       15.7070       12.0601       8.42391       5.50378       3.18492       1.65446      0.825505      0.332470      0.121582     0.0351777    0.00698684       0.00000       0.00000       0.00000       0.00000       0.00000       0.00000       0.00000       0.00000       0.00000       0.00000       0.00000       0.00000       0.00000       0.00000       0.00000       0.00000       0.00000       0.00000       0.00000       0.00000       0.00000       0.00000
   7  23 3693.6686    2.2335  4.1931 11.0960 -0.0013      0.311116  0.1264   0.0409   0.2338    0.1506   0.0000      0.189320   431.0507       51.2146       23.3436       5.98869     -0.669599      -25.4602      -6.08060      0.934869      -2.31069      -1.85712      0.505716    -0.0236129    -0.0498199    -0.0101514       0.00000       0.00000       0.00000       0.00000       0.00000       0.00000       0.00000       0.00000       0.00000       0.00000       0.00000       0.00000       0.00000       0.00000       0.00000       0.00000       0.00000       0.00000       0.00000       0.00000       0.00000       0.00000       19.5318       22.8500       22.0318       19.6046       14.6735       10.1680       6.81081       4.09023       2.24111       1.08085      0.443945      0.148938     0.0409387    0.00813140       0.00000       0.00000       0.00000       0.00000       0.00000       0.00000       0.00000       0.00000       0.00000       0.00000       0.00000       0.00000       0.00000       0.00000       0.00000       0.00000       0.00000       0.00000       0.00000       0.00000       0.00000       0.00000
   7  24 3832.5043    1.7886  5.9355 10.8550  0.0008      0.654405  0.1656   0.0304   0.3126    0.1001   0.0000      0.151089   408.7279       77.1915       24.5714       15.8083       14.0168      -10.3266      -8.54293       1.85714       4.71765     -0.385196     -0.873631   -0.00377067    -0.0290323     0.0138164       0.00000       0.00000       0.00000       0.00000       0.00000       0.00000       0.00000       0.00000       0.00000       0.00000       0.00000       0.00000       0.00000       0.00000       0.00000       0.00000       0.00000       0.00000       0.00000       0.00000       0.00000       0.00000       23.9937       29.1547       27.5626       24.2429       18.4417       14.0578       8.73464       5.21239       2.76300       1.29984      0.558384      0.204942     0.0554957     0.0112953       0.00000       0.00000       0.00000       0.00000       0.00000       0.00000       0.00000       0.00000       0.00000       0.00000       0.00000       0.00000       0.00000       0.00000       0.00000       0.00000       0.00000       0.00000       0.00000       0.00000       0.00000       0.00000
   8  10 1946.1545    0.5096  0.3524 10.0337  0.0001       10.1170  0.0293   0.0302   0.0663    0.0890   0.0000       3.04584   437.0102      -8.80177       10.3327      -11.8892      -1.73011       3.05795      -2.06784      -3.41272      0.863340      0.874101     -0.287530    -0.0345985     0.0107833   0.000143046    0.00386365  -0.000396917       0.00000       0.00000       0.00000       0.00000       0.00000       0.00000       0.00000       0.00000       0.00000       0.00000       0.00000       0.00000       0.00000       0.00000       0.00000       0.00000       0.00000       0.00000       0.00000       0.00000       5.35024       5.75524       5.63373       5.12702       4.12874       3.63602       2.48967       1.58641      0.877394      0.463217      0.201852     0.0969383     0.0363151     0.0120303    0.00260725   0.000504724       0.00000       0.00000       0.00000       0.00000       0.00000       0.00000       0.00000       0.00000       0.00000       0.00000       0.00000       0.00000       0.00000       0.00000       0.00000       0.00000       0.00000       0.00000       0.00000       0.00000
   8  11 2086.2824    0.6880  0.5472  9.8194  0.0035       8.34264  0.0452   0.0316   0.0702    0.1365   0.0000       1.77164   435.9581       7.95240       10.8113       4.76877      -5.36929      0.469195      -4.18206       1.32200    -0.0217528     -0.204193     -0.282934      0.210246    0.00393943    0.00230856   -0.00227405  -0.000729980       0.00000       0.00000       0.00000       0.00000       0.00000       0.00000       0.00000       0.00000       0.00000       0.00000       0.00000       0.00000       0.00000       0.00000       0.00000       0.00000       0.00000       0.00000       0.00000       0.00000       8.74822       9.15583       7.90643       6.90261       6.39959       5.37455       4.09510       2.35537       1.16029      0.572847      0.305340      0.124751     0.0423063     0.0127920    0.00373040   0.000632728       0.00000       0.00000       0.00000       0.00000       0.00000       0.00000       0.00000       0.00000       0.00000       0.00000       0.00000       0.00000       0.00000       0.00000       0.00000       0.00000       0.00000       0.00000       0.00000       0.00000
   8  12 2225.2213    0.9240  0.6406 10.4475 -0.0153       6.84682  0.0421   0.0396   0.0730    0.1486   0.0000       1.55072   436.2258       2.44729      -1.22742      -7.85843      -2.18200      -3.40540      -4.33835      -3.49650       2.24673     -0.432849      0.376061      0.184376    -0.0436484    -0.0125240   -0.00510733   4.61054e-05       0.00000       0.00000       0.00000       0.00000       0.00000       0.00000       0.00000       0.00000       0.00000       0.00000       0.00000       0.00000       0.00000       0.00000       0.00000       0.00000       0.00000       0.00000       0.00000       0.00000       6.79274       7.99381       8.10952       7.43993       5.48563       3.91298       2.80171       1.70682       1.12119      0.553678      0.299216      0.120399     0.0483170     0.0138187    0.00370424   0.000690197       0.00000       0.00000       0.00000       0.00000       0.00000       0.00000       0.00000       0.00000       0.00000       0.00000       0.00000       0.00000       0.00000       0.00000       0.00000       0.00000       0.00000       0.00000       0.00000       0.00000
   8  14 2499.6437    1.6103  0.8606 11.4644 -0.0001       3.42031  0.0562   0.0568   0.0835    0.1554   0.0000       1.35993   441.2830       4.45898       18.6614       3.16099      -12.3412     -0.999426      -1.75208       4.18033      0.358751      -1.17070      0.101892    -0.0206683     0.0144962    -0.0212111    0.00393294   0.000274015       0.00000       0.00000       0.00000       0.00000       0.00000       0.00000       0.00000       0.00000       0.00000       0.00000       0.00000       0.00000       0.00000       0.00000       0.00000       0.00000       0.00000       0.00000       0.00000       0.00000       8.81206       10.6663       10.5822       8.88724       7.34477       5.02672       3.33126       2.02166       1.29008      0.664691      0.298314      0.139021     0.0572572     0.0180339    0.00475715   0.000740497       0.00000       0.00000       0.00000       0.00000       0.00000       0.00000       0.00000       0.00000       0.00000       0.00000       0.00000       0.00000       0.00000       0.00000       0.00000       0.00000       0.00000       0.00000       0.00000       0.00000
   8  16 2773.7558    2.7352  0.9263 12.0312  0.0009      0.281414  0.0492   0.0921   0.0904    0.2354   0.0000       1.04784   435.8774       16.2825      -1.89873      -1.61796     -0.561257      -4.31443      -2.88679     -0.469744     -0.865940     -0.434189     -0.303669     -0.130308     0.0482219     0.0397825   -0.00632705   9.28896e-05       0.00000       0.00000       0.00000       0.00000       0.00000       0.00000       0.00000       0.00000       0.00000       0.00000       0.00000       0.00000       0.00000       0.00000       0.00000       0.00000       0.00000       0.00000       0.00000       0.00000       6.86574       7.89002       8.01127       7.12410       5.99130       4.47191       3.25662       1.99484       1.23252      0.613586      0.335167      0.133120     0.0551067     0.0166187    0.00474286   0.000794715       0.00000       0.00000       0.00000       0.00000       0.00000       0.00000       0.00000       0.00000       0.00000       0.00000       0.00000       0.00000       0.00000       0.00000       0.00000       0.00000       0.00000       0.00000       0.00000       0.00000
   8  17 2911.6442    3.2521  0.8806 12.3838 -0.0058       1.72823  0.0488   0.1126   0.0881    0.2411   0.0000      0.975731   447.6338       15.0437       10.5913       9.37332       8.23129      -4.61946      -2.30787     0.0219100     -0.977714    -0.0192400      0.127007      0.189505     0.0544224    -0.0353746    0.00426368  -8.15384e-05       0.00000       0.00000       0.00000       0.00000       0.00000       0.00000       0.00000       0.00000       0.00000       0.00000       0.00000       0.00000       0.00000       0.00000       0.00000       0.00000       0.00000       0.00000       0.00000       0.00000       6.68731       7.87276       8.33735       7.03037       6.08286       4.25204       3.01854       2.01021       1.19712      0.653927      0.329371      0.141904     0.0526786     0.0184402    0.00478065   0.000775866       0.00000       0.00000       0.00000       0.00000       0.00000       0.00000       0.00000       0.00000       0.00000       0.00000       0.00000       0.00000       0.00000       0.00000       0.00000       0.00000       0.00000       0.00000       0.00000       0.00000
   8  18 3049.2811    3.9338  0.8052 13.1562 -0.0167       1.18359  0.0486   0.1423   0.0819    0.1748   0.0000      0.961192   432.2121       1.45776       7.58699       14.1922       2.69993       4.73500      -1.25635      0.215834     -0.229340     -0.407825      0.155141     0.0874485    -0.0687394   -0.00444561    0.00110053  -0.000536066       0.00000       0.00000       0.00000       0.00000       0.00000       0.00000       0.00000       0.00000       0.00000       0.00000       0.00000       0.00000       0.00000       0.00000       0.00000       0.00000       0.00000       0.00000       0.00000       0.00000       6.77851       8.75253       7.46758       7.27351       5.74717       4.82512       3.23689       2.07812       1.15956      0.623823      0.288817      0.128885     0.0506214     0.0164217    0.00390417   0.000938426       0.00000       0.00000       0.00000       0.00000       0.00000       0.00000       0.00000       0.00000       0.00000       0.00000       0.00000       0.00000       0.00000       0.00000       0.00000       0.00000       0.00000       0.00000       0.00000       0.00000
   8  19 3186.7458    3.8424  1.0645 13.2931 -0.0067     -0.669664  0.0590   0.1309   0.1042    0.2031   0.0000       1.07467   437.6293       4.03914       21.6368      -3.24195       7.03125       3.47011      -4.67354      -3.38853       1.30149      0.247263      0.127190     -0.220479     0.0234015    -0.0254941   0.000807092   -0.00100617       0.00000       0.00000       0.00000       0.00000       0.00000       0.00000       0.00000       0.00000       0.00000       0.00000       0.00000       0.00000       0.00000       0.00000       0.00000       0.00000       0.00000       0.00000       0.00000       0.00000       8.50237       9.70464       10.3929       8.17299       6.82373       5.53444       3.61478       2.28500       1.37288      0.703789      0.316080      0.151712     0.0612397     0.0204589    0.00478246   0.000742544       0.00000       0.00000       0.00000       0.00000       0.00000       0.00000       0.00000       0.00000       0.00000       0.00000       0.00000       0.00000       0.00000       0.00000       0.00000       0.00000       0.00000       0.00000       0.00000       0.00000
   8  20 3324.6233    3.5874  1.5057 12.5237  0.0012       2.77191  0.0700   0.0994   0.1173    0.2267   0.0000       1.13002   423.3075      -2.06067       12.8911       8.96590       8.36177      -7.37194      -4.02697       2.30147       1.56428     -0.202450     -0.461538    -0.0475477   -0.00191962    -0.0249836   -0.00427086  -1.51804e-05       0.00000       0.00000       0.00000       0.00000       0.00000       0.00000       0.00000       0.00000       0.00000       0.00000       0.00000       0.00000       0.00000       0.00000       0.00000       0.00000       0.00000       0.00000       0.00000       0.00000       10.4053       12.5679       12.0577       10.6024       8.12380       6.33304       4.54836       2.58368       1.57527      0.808896      0.381208      0.180815     0.0710917     0.0203124    0.00539890    0.00102013       0.00000       0.00000       0.00000       0.00000       0.00000       0.00000       0.00000       0.00000       0.00000       0.00000       0.00000       0.00000       0.00000       0.00000       0.00000       0.00000       0.00000       0.00000       0.00000       0.00000
   8  21 3462.6216    2.9557  2.3684 11.7307 -0.0124     0.0284484  0.0869   0.0671   0.1465    0.1907   0.0000      0.425666   442.6311       2.70115       20.6842       18.8976       6.63302      -8.67447       2.05929      -1.27985       4.35576      0.183103       1.66741      0.368557     0.0431462   0.000873570   -0.00386786   -0.00120623       0.00000       0.00000       0.00000       0.00000       0.00000       0.00000       0.00000       0.00000       0.00000       0.00000       0.00000       0.00000       0.00000       0.00000       0.00000       0.00000       0.00000       0.00000       0.00000       0.00000       11.1672       13.9335       13.5187       12.0510       10.0082       7.08543       5.18279       3.14962       1.97412       1.03281      0.521543      0.224087     0.0872910     0.0272893    0.00790804    0.00141451       0.00000       0.00000       0.00000       0.00000       0.00000       0.00000       0.00000       0.00000       0.00000       0.00000       0.00000       0.00000       0.00000       0.00000       0.00000       0.00000       0.00000       0.00000       0.00000       0.00000
   8  22 3601.0079    2.4152  3.5131 11.5602 -0.0014      0.435437  0.1126   0.0479   0.1950    0.1374   0.0000      0.228831   442.8140       22.5239       16.3036       9.06775       7.27111      -5.54320       5.72314      0.338286      -2.10562      -2.13441      0.320154      0.208838    -0.0350589    -0.0489237   0.000495847   0.000703623       0.00000       0.00000       0.00000       0.00000       0.00000       0.00000       0.00000       0.00000       0.00000       0.00000       0.00000       0.00000       0.00000       0.00000       0.00000       0.00000       0.00000       0.00000       0.00000       0.00000       14.6332       16.9690       17.0270       15.5360       12.4767       9.66982       6.94274       4.41939       2.49813       1.33709      0.718728      0.294895      0.114776     0.0366382    0.00972103    0.00175318       0.00000       0.00000       0.00000       0.00000       0.00000       0.00000       0.00000       0.00000       0.00000       0.00000       0.00000       0.00000       0.00000       0.00000       0.00000       0.00000       0.00000       0.00000       0.00000       0.00000
   8  23 3739.5768    2.0092  4.9208 11.1004 -0.0007      0.472819  0.1439   0.0350   0.2413    0.1115   0.0000      0.167730   452.3784       50.1726       29.5091       14.2377      -22.4966       16.5688      -4.23396      -16.3560      0.762104       1.16164      0.334917    -0.0818661     -0.303216    -0.0308164     0.0327989   0.000205852       0.00000       0.00000       0.00000       0.00000       0.00000       0.00000       0.00000       0.00000       0.00000       0.00000       0.00000       0.00000       0.00000       0.00000       0.00000       0.00000       0.00000       0.00000       0.00000       0.00000       18.6073       22.5668       21.9073       20.0191       15.6678       12.4750       8.64527       5.52426       3.18917       1.75848      0.840650      0.386926      0.146486     0.0469158     0.0119411    0.00229751       0.00000       0.00000       0.00000       0.00000       0.00000       0.00000       0.00000       0.00000       0.00000       0.00000       0.00000       0.00000       0.00000       0.00000       0.00000       0.00000       0.00000       0.00000       0.00000       0.00000
   8  24 3878.6489    1.7822  6.7253 10.6946  0.0001      0.261581  0.1625   0.0262   0.3019    0.0892   0.0000      0.110344   431.7162       60.2737      -26.7254      -9.68860       30.9152      0.514383      -2.08479      -10.0735      0.441014       3.94891      -1.64095    -0.0440412      0.445336    -0.0866608    0.00727447  -0.000261709       0.00000       0.00000       0.00000       0.00000       0.00000       0.00000       0.00000       0.00000       0.00000       0.00000       0.00000       0.00000       0.00000       0.00000       0.00000       0.00000       0.00000       0.00000       0.00000       0.00000       20.9804       26.0781       25.2096       23.5004       18.2853       14.3202       9.66794       6.27870       3.77784       1.99456       1.00531      0.429037      0.173517     0.0560444     0.0143468    0.00275644       0.00000       0.00000       0.00000       0.00000       0.00000       0.00000       0.00000       0.00000       0.00000       0.00000       0.00000       0.00000       0.00000       0.00000       0.00000       0.00000       0.00000       0.00000       0.00000       0.00000
   8  25 4018.0213    1.4969  8.6100 10.4251 -0.0006      0.279345  0.2014   0.0208   0.3704    0.0739   0.0000     0.0954290   488.5047      -24.9268       56.8461       6.11396      -46.4595       15.1733      -13.8392      -4.98998       3.42051      -1.27569       1.71448    -0.0325460    -0.0772769     0.0873409     0.0391359    0.00284510       0.00000       0.00000       0.00000       0.00000       0.00000       0.00000       0.00000       0.00000       0.00000       0.00000       0.00000       0.00000       0.00000       0.00000       0.00000       0.00000       0.00000       0.00000       0.00000       0.00000       24.9326       31.0507       30.1770       27.5684       22.8404       16.6513       12.0181       7.64403       4.54439       2.50067       1.20597      0.539873      0.202498     0.0671740     0.0186353    0.00326404       0.00000       0.00000       0.00000       0.00000       0.00000       0.00000       0.00000       0.00000       0.00000       0.00000       0.00000       0.00000       0.00000       0.00000       0.00000       0.00000       0.00000       0.00000       0.00000       0.00000
   8  26 4156.6771    1.2612 11.8983 10.1718 -0.0014    0.00779776  0.2778   0.0167   0.4952    0.0633   0.0000     0.0850944   401.7066       70.6381       54.2139       24.8468       17.4815      -27.3490      -7.20692       17.4053       2.66672      -2.16317     -0.295493     -0.613958     0.0583610    -0.0746350    -0.0150216   -0.00766147       0.00000       0.00000       0.00000       0.00000       0.00000       0.00000       0.00000       0.00000       0.00000       0.00000       0.00000       0.00000       0.00000       0.00000       0.00000       0.00000       0.00000       0.00000       0.00000       0.00000       32.3761       40.5570       40.4690       35.4800       29.3115       21.8896       15.2363       9.81986       5.81311       3.21818       1.51255      0.703995      0.267516     0.0903583     0.0238226    0.00412257       0.00000       0.00000       0.00000       0.00000       0.00000       0.00000       0.00000       0.00000       0.00000       0.00000       0.00000       0.00000       0.00000       0.00000       0.00000       0.00000       0.00000       0.00000       0.00000       0.00000
   9  11 2125.2073    0.7596  0.5523  9.9436 -0.0144       8.11861  0.0635   0.0332   0.0689    0.1587   0.0000       1.83135   444.2117      0.722672       13.2251     -0.273744      -2.52615    -0.0322565      -2.60553      -1.58631     -0.739218     -0.498740     -0.261416    -0.0126190      0.199005     0.0264786    -0.0298848    0.00659028    0.00177378   5.37619e-05       0.00000       0.00000       0.00000       0.00000       0.00000       0.00000       0.00000       0.00000       0.00000       0.00000       0.00000       0.00000       0.00000       0.00000       0.00000       0.00000       0.00000       0.00000       7.00310       9.17033       9.75025       6.25230       8.98596       5.02498       5.00579       3.65296       1.46844       1.13137      0.597465      0.258139      0.162570     0.0494113     0.0164451    0.00799062    0.00210818   0.000250830       0.00000       0.00000       0.00000       0.00000       0.00000       0.00000       0.00000       0.00000       0.00000       0.00000       0.00000       0.00000       0.00000       0.00000       0.00000       0.00000       0.00000       0.00000
   9  12 2264.7284    1.0239  0.6960 10.4026 -0.0143       7.16982  0.0398   0.0390   0.0736    0.1503   0.0000       1.27511   435.5768      -5.65482       11.4192       1.77910      -3.06831       1.44915       2.81926      0.165443       1.51861     -0.549052      0.557359     0.0141536    -0.0314231    -0.0309132     0.0170565   -0.00475404   -0.00130104   0.000171496       0.00000       0.00000       0.00000       0.00000       0.00000       0.00000       0.00000       0.00000       0.00000       0.00000       0.00000       0.00000       0.00000       0.00000       0.00000       0.00000       0.00000       0.00000       5.49165       6.86802       6.91749       5.91911       5.20189       3.90142       2.95042       2.05444       1.17209      0.715641      0.387438      0.178031     0.0934925     0.0351725     0.0126054    0.00429636    0.00106976   0.000162872       0.00000       0.00000       0.00000       0.00000       0.00000       0.00000       0.00000       0.00000       0.00000       0.00000       0.00000       0.00000       0.00000       0.00000       0.00000       0.00000       0.00000       0.00000
   9  13 2402.4161    1.3518  0.6595 11.3375 -0.0028       6.41896  0.0372   0.0525   0.0793    0.1195   0.0000       1.61562   443.6664     -0.924732       19.1173       10.9241      -7.39887      -5.89401       3.56964       3.75023      0.780489     -0.112293    -0.0681299      0.134455     0.0204481    -0.0317217     0.0115659   2.63576e-05   0.000195403  -0.000189503       0.00000       0.00000       0.00000       0.00000       0.00000       0.00000       0.00000       0.00000       0.00000       0.00000       0.00000       0.00000       0.00000       0.00000       0.00000       0.00000       0.00000       0.00000       4.93586       6.40917       6.24530       5.48018       4.77750       3.74677       2.89260       2.00245       1.19216      0.666310      0.393962      0.175001     0.0972084     0.0332187     0.0133518    0.00418702    0.00103081   0.000171558       0.00000       0.00000       0.00000       0.00000       0.00000       0.00000       0.00000       0.00000       0.00000       0.00000       0.00000       0.00000       0.00000       0.00000       0.00000       0.00000       0.00000       0.00000
   9  14 2539.5916    1.8970  0.7085 11.8049 -0.0147      0.442048  0.0390   0.0715   0.0723    0.1527   0.0000       1.06545   439.4961      -10.0522      -1.27100       4.06262       1.47304       5.05252      -6.06914      -3.41933      -2.03223    -0.0413638     -0.635972     -0.216819      0.152017    -0.0317733    -0.0144384    0.00236971   -0.00105049  -0.000270447       0.00000       0.00000       0.00000       0.00000       0.00000       0.00000       0.00000       0.00000       0.00000       0.00000       0.00000       0.00000       0.00000       0.00000       0.00000       0.00000       0.00000       0.00000       5.46061       6.03361       5.87701       5.91105       5.26069       3.88680       2.96939       1.91493       1.34054      0.835658      0.431675      0.212670     0.0894302     0.0379528     0.0121452    0.00367144   0.000985358   0.000164894       0.00000       0.00000       0.00000       0.00000       0.00000       0.00000       0.00000       0.00000       0.00000       0.00000       0.00000       0.00000       0.00000       0.00000       0.00000       0.00000       0.00000       0.00000
   9  15 2677.1412    2.4235  0.7358 11.6648 -0.0105       3.01969  0.0364   0.0873   0.0692    0.2033   0.0000       1.02672   442.5817       5.24672       20.6729      -2.95956      -9.19402       2.25815       5.59266      -1.84315     -0.150246     0.0382020      0.661088      0.339391     0.0359046     0.0144014   -0.00804058   -0.00550611   0.000301371   0.000271368       0.00000       0.00000       0.00000       0.00000       0.00000       0.00000       0.00000       0.00000       0.00000       0.00000       0.00000       0.00000       0.00000       0.00000       0.00000       0.00000       0.00000       0.00000       4.86623       5.84667       5.54000       5.50293       4.62177       3.45835       2.69253       1.86323       1.12705      0.690277      0.375878      0.195401     0.0860009     0.0339177     0.0109804    0.00356736   0.000893547   0.000162384       0.00000       0.00000       0.00000       0.00000       0.00000       0.00000       0.00000       0.00000       0.00000       0.00000       0.00000       0.00000       0.00000       0.00000       0.00000       0.00000       0.00000       0.00000
   9  16 2815.2017    2.9836  0.8148 11.9380  0.0019      0.479968  0.0432   0.0950   0.0715    0.2398   0.0000      0.930497   449.0952       4.45953       1.62837       1.59117      -2.71441      -3.86132      0.951145     -0.634266     -0.254891       1.32378     -0.572648     -0.386704    -0.0863435    -0.0909993     0.0200086   -0.00244231    0.00163599   0.000150087       0.00000       0.00000       0.00000       0.00000       0.00000       0.00000       0.00000       0.00000       0.00000       0.00000       0.00000       0.00000       0.00000       0.00000       0.00000       0.00000       0.00000       0.00000       5.82880       6.92698       6.48239       6.68932       5.50324       4.21210       2.86452       1.99385       1.35765      0.869084      0.457406      0.213322     0.0971737     0.0387762     0.0132217    0.00395395   0.000969632   0.000191324       0.00000       0.00000       0.00000       0.00000       0.00000       0.00000       0.00000       0.00000       0.00000       0.00000       0.00000       0.00000       0.00000       0.00000       0.00000       0.00000       0.00000       0.00000
   9  17 2953.6320    3.5038  0.9118 12.2507 -0.0020       2.16365  0.0451   0.1141   0.0801    0.2520   0.0000      0.800991   446.7826       14.5866      -7.08800       2.16166      -6.58783      -2.10140       2.95200      0.196183       1.79544     -0.537219     -0.509041     -0.115681      0.153488     0.0237092    -0.0189954  -0.000143451    0.00111441  -1.80300e-05       0.00000       0.00000       0.00000       0.00000       0.00000       0.00000       0.00000       0.00000       0.00000       0.00000       0.00000       0.00000       0.00000       0.00000       0.00000       0.00000       0.00000       0.00000       5.96194       6.64989       6.78060       6.20481       5.06901       4.40408       3.22336       2.17182       1.37913      0.808889      0.412522      0.221599     0.0921758     0.0415738     0.0140842    0.00412868   0.000895424   0.000161395       0.00000       0.00000       0.00000       0.00000       0.00000       0.00000       0.00000       0.00000       0.00000       0.00000       0.00000       0.00000       0.00000       0.00000       0.00000       0.00000       0.00000       0.00000
   9  18 3091.5374    3.8576  0.8738 13.0981 -0.0044       1.54851  0.0446   0.1245   0.0793    0.1827   0.0000      0.950808   444.0201       16.1765      -6.18199      -7.49540      -5.37393       2.21906   -0.00617460      -2.15400      0.237469     -0.321411      0.247927     -0.277962     -0.109609     0.0130123   -0.00439416   -0.00876592  -0.000625143   0.000132579       0.00000       0.00000       0.00000       0.00000       0.00000       0.00000       0.00000       0.00000       0.00000       0.00000       0.00000       0.00000       0.00000       0.00000       0.00000       0.00000       0.00000       0.00000       5.36213       7.27280       6.68142       6.70403       5.14231       4.34194       3.06357       2.17615       1.34489      0.780229      0.452904      0.209000      0.108922     0.0401351     0.0153876    0.00465647    0.00109415   0.000227949       0.00000       0.00000       0.00000       0.00000       0.00000       0.00000       0.00000       0.00000       0.00000       0.00000       0.00000       0.00000       0.00000       0.00000       0.00000       0.00000       0.00000       0.00000
   9  19 3229.6832    3.5536  1.3490 12.9812 -0.0043       2.40811  0.0659   0.1000   0.1157    0.1675   0.0000      0.932009   448.2752       8.50060       7.93975      -1.75749      -2.37365     -0.881329      -4.46562      -3.48822     -0.732420       2.88869      0.148321     -0.291699    -0.0500450    -0.0123001   -0.00550711    0.00689230   0.000995757   2.64721e-05       0.00000       0.00000       0.00000       0.00000       0.00000       0.00000       0.00000       0.00000       0.00000       0.00000       0.00000       0.00000       0.00000       0.00000       0.00000       0.00000       0.00000       0.00000       7.65865       10.0205       9.00817       9.16765       7.39494       5.96859       3.99293       2.79493       1.82845       1.22465      0.570587      0.306654      0.118698     0.0571683     0.0180422    0.00592621    0.00139912   0.000291976       0.00000       0.00000       0.00000       0.00000       0.00000       0.00000       0.00000       0.00000       0.00000       0.00000       0.00000       0.00000       0.00000       0.00000       0.00000       0.00000       0.00000       0.00000
   9  20 3367.8975    3.2870  1.7690 12.7025 -0.0009       1.11195  0.0745   0.0812   0.1269    0.1381   0.0000      0.680883   431.7384       21.1881      -2.95527       7.71549      -4.31149      -2.64515       2.43217      -4.11483     -0.187118      -1.32411     -0.782678     -0.172780    -0.0244700     0.0233408    0.00693938    0.00108155   0.000239014   0.000383341       0.00000       0.00000       0.00000       0.00000       0.00000       0.00000       0.00000       0.00000       0.00000       0.00000       0.00000       0.00000       0.00000       0.00000       0.00000       0.00000       0.00000       0.00000       8.32115       9.72828       9.95581       9.63866       7.81507       5.94369       4.70309       3.11405       1.99193       1.15741      0.636194      0.340177      0.146529     0.0624181     0.0208729    0.00606914    0.00160607   0.000270160       0.00000       0.00000       0.00000       0.00000       0.00000       0.00000       0.00000       0.00000       0.00000       0.00000       0.00000       0.00000       0.00000       0.00000       0.00000       0.00000       0.00000       0.00000
   9  21 3506.5594    2.7624  2.3663 12.3462 -0.0016       1.17073  0.0840   0.0608   0.1554    0.1101   0.0000      0.423158   462.1403       6.30182       7.88225       13.2542      -11.7705      -24.3600      -2.11508       2.00516      -3.40157       2.20942     -0.246433     -0.222343     0.0885706     0.0781405     0.0102225    0.00264539    0.00152128  -0.000353808       0.00000       0.00000       0.00000       0.00000       0.00000       0.00000       0.00000       0.00000       0.00000       0.00000       0.00000       0.00000       0.00000       0.00000       0.00000       0.00000       0.00000       0.00000       10.1657       12.2765       12.7361       11.4165       9.53497       7.50795       5.57231       3.62410       2.34042       1.47170      0.748887      0.372116      0.176584     0.0749830     0.0255833    0.00786931    0.00193574   0.000319373       0.00000       0.00000       0.00000       0.00000       0.00000       0.00000       0.00000       0.00000       0.00000       0.00000       0.00000       0.00000       0.00000       0.00000       0.00000       0.00000       0.00000       0.00000
   9  22 3645.4810    2.2882  3.5162 11.7106 -0.0005      0.694541  0.1080   0.0435   0.1905    0.0952   0.0000      0.252402   440.1148       11.8769      -19.6354       11.6755       4.69015      -3.92490       10.9604      -3.43188      0.464026      -1.43044     -0.182766     -0.762891     -0.135485    -0.0553694    -0.0422667   -0.00923074    0.00102688  -0.000190096       0.00000       0.00000       0.00000       0.00000       0.00000       0.00000       0.00000       0.00000       0.00000       0.00000       0.00000       0.00000       0.00000       0.00000       0.00000       0.00000       0.00000       0.00000       13.2669       15.1624       15.1445       14.4044       12.4553       9.56587       6.92160       4.59644       3.21760       1.88343       1.04266      0.488191      0.222848     0.0860262     0.0325670    0.00909600    0.00233109   0.000384502       0.00000       0.00000       0.00000       0.00000       0.00000       0.00000       0.00000       0.00000       0.00000       0.00000       0.00000       0.00000       0.00000       0.00000       0.00000       0.00000       0.00000       0.00000
   9  23 3784.7420    1.9878  5.2477 10.9574 -0.0002      0.598633  0.1313   0.0304   0.2344    0.0919   0.0000      0.145755   441.5384       37.2146       27.8050       18.5455      -27.7218      -14.4569       6.05994      -14.1451       3.25750       1.01864      -1.48217     -0.506118     0.0632712     -0.111215     0.0383317     0.0139534   0.000976967   0.000178985       0.00000       0.00000       0.00000       0.00000       0.00000       0.00000       0.00000       0.00000       0.00000       0.00000       0.00000       0.00000       0.00000       0.00000       0.00000       0.00000       0.00000       0.00000       15.1513       17.7546       18.1534       16.8394       14.4575       11.2355       8.42681       5.82819       3.64113       2.15793       1.18760      0.588942      0.271836      0.107686     0.0386110     0.0118632    0.00291291   0.000476304       0.00000       0.00000       0.00000       0.00000       0.00000       0.00000       0.00000       0.00000       0.00000       0.00000       0.00000       0.00000       0.00000       0.00000       0.00000       0.00000       0.00000       0.00000
   9  24 3923.7631    1.6567  7.2368 10.5771 -0.0007      0.313660  0.1631   0.0223   0.2945    0.0778   0.0000      0.101086   437.6833      -41.9990      -22.4653       3.29104       22.1105      -4.87054       4.75079       14.8399       9.38426      -3.78866      -3.65620      0.966910      0.596385    0.00459998    -0.0190566    -0.0130010   -0.00238176   0.000868254       0.00000       0.00000       0.00000       0.00000       0.00000       0.00000       0.00000       0.00000       0.00000       0.00000       0.00000       0.00000       0.00000       0.00000       0.00000       0.00000       0.00000       0.00000       18.9330       22.4465       22.3640       20.6195       18.2519       14.2419       10.5843       7.20902       4.71192       2.82158       1.50441      0.766859      0.329840      0.140635     0.0487126     0.0149187    0.00369620   0.000593831       0.00000       0.00000       0.00000       0.00000       0.00000       0.00000       0.00000       0.00000       0.00000       0.00000       0.00000       0.00000       0.00000       0.00000       0.00000       0.00000       0.00000       0.00000
   9  25 4063.7990    1.4072  9.6957 10.4882  0.0001      0.275091  0.2118   0.0187   0.3903    0.0594   0.0000     0.0855311   436.5507       3.15329       72.8311       14.3714      -28.8255      -32.0068       16.5255       1.95927      -1.76480       3.30094       1.09509      -1.31240      0.396981      0.212700     -0.144984    0.00856614    0.00176223   0.000641235       0.00000       0.00000       0.00000       0.00000       0.00000       0.00000       0.00000       0.00000       0.00000       0.00000       0.00000       0.00000       0.00000       0.00000       0.00000       0.00000       0.00000       0.00000       22.9733       28.5792       28.0251       26.5123       22.5567       18.1383       13.1881       9.21494       5.90880       3.47525       1.92389      0.953214      0.437250      0.175033     0.0647966     0.0198695    0.00478748   0.000825630       0.00000       0.00000       0.00000       0.00000       0.00000       0.00000       0.00000       0.00000       0.00000       0.00000       0.00000       0.00000       0.00000       0.00000       0.00000       0.00000       0.00000       0.00000
   9  26 4202.8200    1.1864 11.8218 10.2773 -0.0012     0.0410656  0.2653   0.0155   0.4819    0.0537   0.0000     0.0878799   429.6289       4.52875      -2.25960      -51.8849       7.02021     -0.349371       6.12557      -7.73602      -4.60270      -9.01807      0.881254      0.529209    -0.0140302     0.0275759    -0.0828214    -0.0105464    0.00625985   -0.00115247       0.00000       0.00000       0.00000       0.00000       0.00000       0.00000       0.00000       0.00000       0.00000       0.00000       0.00000       0.00000       0.00000       0.00000       0.00000       0.00000       0.00000       0.00000       27.0147       32.6774       33.4904       31.5636       26.2279       21.6957       15.5893       10.7464       7.01083       4.24396       2.29798       1.12217      0.528702      0.217014     0.0794258     0.0240514    0.00561804   0.000955164       0.00000       0.00000       0.00000       0.00000       0.00000       0.00000       0.00000       0.00000       0.00000       0.00000       0.00000       0.00000       0.00000       0.00000       0.00000       0.00000       0.00000       0.00000
   9  29 4621.1007    0.6484 20.1606 10.1440 -0.0032     -0.553335  0.7032   0.0104   1.0320    0.0385   0.0000      0.134319   354.0743      -55.1242      -8.78474      -30.5468       26.6462      -20.3130       2.44104      -1.05895      -8.60117      -18.9003       8.24517       7.88682     -0.150330      -1.44973     0.0439652     0.0772657    0.00619938   -0.00124088       0.00000       0.00000       0.00000       0.00000       0.00000       0.00000       0.00000       0.00000       0.00000       0.00000       0.00000       0.00000       0.00000       0.00000       0.00000       0.00000       0.00000       0.00000       54.2744       70.4355       70.8300       65.6627       56.3518       45.0941       33.8799       23.9880       15.2066       9.36278       5.11184       2.70634       1.20437      0.511796      0.176513     0.0547974     0.0129631    0.00212400       0.00000       0.00000       0.00000       0.00000       0.00000       0.00000       0.00000       0.00000       0.00000       0.00000       0.00000       0.00000       0.00000       0.00000       0.00000       0.00000       0.00000       0.00000
  10  10 2021.5477    0.6358  0.4407  9.9622 -0.0042       8.43516  0.0331   0.0280   0.0531    0.0996   0.0000       1.97824   442.1126       1.96287       11.1770       1.73193       1.58625       3.30140       1.42841      -2.74786     -0.945110       1.23644     -0.175887     -0.164281    0.00173938     0.0130009     0.0325961    0.00722454   0.000198400   0.000441173  -0.000310563   5.49177e-05       0.00000       0.00000       0.00000       0.00000       0.00000       0.00000       0.00000       0.00000       0.00000       0.00000       0.00000       0.00000       0.00000       0.00000       0.00000       0.00000       4.45662       5.14548       5.25842       5.05609       3.83459       3.70308       2.98114       1.94871       1.26545      0.878988      0.537525      0.220745      0.127181     0.0581350     0.0316460     0.0100138    0.00353262   0.000838341   0.000198763   3.71655e-05       0.00000       0.00000       0.00000       0.00000       0.00000       0.00000       0.00000       0.00000       0.00000       0.00000       0.00000       0.00000       0.00000       0.00000       0.00000       0.00000
  10  11 2163.0621    0.7459  0.7116 10.0036 -0.0101       7.28421  0.0501   0.0261   0.0709    0.1618   0.0000       1.55309   434.9022       1.99809       19.1544       1.15457      -6.60499      -5.65597       1.56449       5.76987     -0.989870     -0.939620     -0.465480      0.307974     -0.124960     0.0491178     0.0220136    -0.0161722   -0.00925673  -0.000146562   0.000287228   3.84914e-05       0.00000       0.00000       0.00000       0.00000       0.00000       0.00000       0.00000       0.00000       0.00000       0.00000       0.00000       0.00000       0.00000       0.00000       0.00000       0.00000       5.33833       7.10248       6.90523       6.00527       6.23684       4.25244       4.23535       2.55631       1.85303       1.15798      0.673293      0.371017      0.176907     0.0912063     0.0363169     0.0153114    0.00472246    0.00135290   0.000428520   5.55005e-05       0.00000       0.00000       0.00000       0.00000       0.00000       0.00000       0.00000       0.00000       0.00000       0.00000       0.00000       0.00000       0.00000       0.00000       0.00000       0.00000
  10  12 2302.8528    1.0845  0.6935 10.6842 -0.0131       3.22515  0.0565   0.0445   0.0732    0.1588   0.0000       1.28274   436.3049      0.983866       11.6997       5.42476       2.64171      -1.72621      -3.03314    -0.0384485      -2.71266      0.787950      0.221480     -0.734536     0.0931529    -0.0537420     0.0219677    0.00297804   -0.00488827   -0.00146978   0.000213326  -1.02198e-05       0.00000       0.00000       0.00000       0.00000       0.00000       0.00000       0.00000       0.00000       0.00000       0.00000       0.00000       0.00000       0.00000       0.00000       0.00000       0.00000       4.92745       9.04601       7.06012       8.52990       5.97046       5.98039       4.21844       2.84223       2.55359       1.13728      0.905411      0.406131      0.268161     0.0799034     0.0556454     0.0154412    0.00841495    0.00165736   0.000497825   9.93972e-05       0.00000       0.00000       0.00000       0.00000       0.00000       0.00000       0.00000       0.00000       0.00000       0.00000       0.00000       0.00000       0.00000       0.00000       0.00000       0.00000
  10  13 2440.8878    1.5089  0.9403 10.7117 -0.0054       2.83226  0.0454   0.0469   0.0835    0.2418   0.0000       1.12993   446.1329       7.46496       16.8127     -0.334203       1.96631       2.01434       2.47727       1.82411       1.08502     -0.818927      0.571877      0.258004     -0.178351     0.0267023   0.000178872    0.00987560    0.00327527  -0.000874874   0.000631245  -6.01348e-05       0.00000       0.00000       0.00000       0.00000       0.00000       0.00000       0.00000       0.00000       0.00000       0.00000       0.00000       0.00000       0.00000       0.00000       0.00000       0.00000       5.21099       6.45492       6.44044       6.20367       5.00596       4.33788       3.36922       2.29698       1.60514      0.941613      0.596770      0.290779      0.160367     0.0701450     0.0328832     0.0113455    0.00428587    0.00105507   0.000269615   4.77756e-05       0.00000       0.00000       0.00000       0.00000       0.00000       0.00000       0.00000       0.00000       0.00000       0.00000       0.00000       0.00000       0.00000       0.00000       0.00000       0.00000
  10  14 2578.6505    2.0178  0.8692 11.4685 -0.0092     0.0430691  0.0437   0.0639   0.0768    0.1778   0.0000      0.969340   436.9221      -1.57836       9.01571       3.18934       6.91398       1.61887      -5.52535      -1.50199       2.97964      -1.40168     -0.746262      0.428976      0.231040    0.00340102    -0.0366984    -0.0280803    0.00274761    0.00136183   0.000308560   0.000111613       0.00000       0.00000       0.00000       0.00000       0.00000       0.00000       0.00000       0.00000       0.00000       0.00000       0.00000       0.00000       0.00000       0.00000       0.00000       0.00000       5.29429       6.26682       6.11960       6.19039       5.56653       4.11318       3.41042       2.07768       1.62313       1.02610      0.657513      0.330236      0.157118     0.0802177     0.0314849     0.0121646    0.00394626   0.000989796   0.000294195   4.53906e-05       0.00000       0.00000       0.00000       0.00000       0.00000       0.00000       0.00000       0.00000       0.00000       0.00000       0.00000       0.00000       0.00000       0.00000       0.00000       0.00000
  10  15 2717.0721    2.5361  0.8103 12.1525 -0.0092       1.78352  0.0416   0.0813   0.0728    0.1683   0.0000      0.926122   440.7098       5.22608       6.76571      -2.43378      -2.70440      -2.43151      -1.01687      -1.19383     -0.640758     -0.724911      0.302332      0.214616     0.0824057    0.00114067    -0.0184548     0.0109492   -0.00314094  -0.000676313  -5.75482e-05   4.83228e-05       0.00000       0.00000       0.00000       0.00000       0.00000       0.00000       0.00000       0.00000       0.00000       0.00000       0.00000       0.00000       0.00000       0.00000       0.00000       0.00000       4.95545       6.08586       6.18475       5.45773       4.88369       4.08972       3.02285       2.30341       1.45168      0.879127      0.574182      0.263785      0.146391     0.0690333     0.0311067    0.00989188    0.00408854    0.00116144   0.000246780   3.99723e-05       0.00000       0.00000       0.00000       0.00000       0.00000       0.00000       0.00000       0.00000       0.00000       0.00000       0.00000       0.00000       0.00000       0.00000       0.00000       0.00000
  10  16 2855.8015    3.2504  0.7704 12.6931 -0.0013       1.73534  0.0549   0.1199   0.0743    0.1595   0.0000       1.05120   436.6661       1.56777       12.8998      0.784479       6.24848      0.529967      -9.44739     -0.164806      -1.09991      0.500771     -0.239212     0.0626718     -0.108825   -0.00189542     0.0231028   -0.00706201   0.000736058    0.00127227   0.000337135  -3.52600e-05       0.00000       0.00000       0.00000       0.00000       0.00000       0.00000       0.00000       0.00000       0.00000       0.00000       0.00000       0.00000       0.00000       0.00000       0.00000       0.00000       7.45102       9.60280       7.51219       6.67804       6.38644       5.95748       5.35402       3.53573       2.24515       1.34078      0.599581      0.317777      0.141927     0.0692603     0.0288774     0.0119287    0.00321059    0.00117030   0.000236944   4.56224e-05       0.00000       0.00000       0.00000       0.00000       0.00000       0.00000       0.00000       0.00000       0.00000       0.00000       0.00000       0.00000       0.00000       0.00000       0.00000       0.00000
  10  17 2994.5292    3.6869  0.8619 12.6942 -0.0025       2.34284  0.0402   0.1149   0.0750    0.1792   0.0000      0.922483   438.9986       12.8798       1.44599      -4.95247       8.79979      -2.71620      -2.91507      -3.28439     -0.803609     -0.950104      0.220454    -0.0838738    -0.0141947     0.0891198    -0.0764141    0.00294153    0.00492515  -0.000136680   5.80493e-05   1.37290e-05       0.00000       0.00000       0.00000       0.00000       0.00000       0.00000       0.00000       0.00000       0.00000       0.00000       0.00000       0.00000       0.00000       0.00000       0.00000       0.00000       4.46712       5.74803       6.00453       5.37811       4.78462       3.75751       2.83074       2.06804       1.39799      0.861255      0.513075      0.285107      0.147645     0.0677994     0.0297816     0.0110519    0.00394533    0.00113561   0.000266275   4.10809e-05       0.00000       0.00000       0.00000       0.00000       0.00000       0.00000       0.00000       0.00000       0.00000       0.00000       0.00000       0.00000       0.00000       0.00000       0.00000       0.00000
  10  18 3132.9870    3.7273  1.0751 12.9295  0.0024       1.72928  0.0543   0.1099   0.0869    0.1898   0.0000      0.968561   438.3800       21.3627       13.1008       12.0789       2.55295      -6.60310       2.02457      -2.27575       1.60869      -1.43250      0.320282     -0.362977     -0.208224     0.0483987     0.0169864    -0.0100371    0.00472106  -0.000499891  -0.000159128   3.03792e-05       0.00000       0.00000       0.00000       0.00000       0.00000       0.00000       0.00000       0.00000       0.00000       0.00000       0.00000       0.00000       0.00000       0.00000       0.00000       0.00000       6.18962       6.80838       7.45423       6.41975       6.14622       5.25750       3.54018       2.74131       1.89545       1.15900      0.761583      0.381306      0.180645     0.0923921     0.0338968     0.0134688    0.00527657    0.00145310   0.000289136   4.20157e-05       0.00000       0.00000       0.00000       0.00000       0.00000       0.00000       0.00000       0.00000       0.00000       0.00000       0.00000       0.00000       0.00000       0.00000       0.00000       0.00000
  10  19 3271.4445    3.7424  1.2566 13.2545 -0.0029       3.52969  0.0629   0.1074   0.1078    0.1582   0.0000      0.968167   435.5834       24.0474       16.8460       15.4073       10.1278       4.18990       3.31798      -3.60406       2.11771       1.29024      -1.52362     -0.348545     0.0911753    -0.0735246     0.0310098     0.0165038   -0.00307714    0.00214300   0.000199515  -7.84316e-05       0.00000       0.00000       0.00000       0.00000       0.00000       0.00000       0.00000       0.00000       0.00000       0.00000       0.00000       0.00000       0.00000       0.00000       0.00000       0.00000       7.05034       8.46854       9.17228       8.43902       6.57840       5.55613       4.53163       2.99201       1.87638       1.34560      0.739462      0.374889      0.189248     0.0977661     0.0467140     0.0172060    0.00516962    0.00147300   0.000335629   5.61822e-05       0.00000       0.00000       0.00000       0.00000       0.00000       0.00000       0.00000       0.00000       0.00000       0.00000       0.00000       0.00000       0.00000       0.00000       0.00000       0.00000
  10  20 3410.3827    3.0011  1.9302 12.5606  0.0022      0.879068  0.0811   0.0696   0.1228    0.1161   0.0000      0.552478   442.2436       5.79357       19.3321       31.2088      -5.35221      -3.69714      -1.84495      -2.81960       5.13297     -0.902969     -0.482739      0.405756      0.362260      0.203756    -0.0625856    -0.0458262    0.00430041   -0.00108616  -0.000546674  -0.000118204       0.00000       0.00000       0.00000       0.00000       0.00000       0.00000       0.00000       0.00000       0.00000       0.00000       0.00000       0.00000       0.00000       0.00000       0.00000       0.00000       8.48168       10.8873       10.0391       10.1670       8.79710       7.15669       5.20785       3.93427       2.65890       1.60295       1.00641      0.522384      0.284343      0.120161     0.0544157     0.0181843    0.00688435    0.00195276   0.000460138   8.26192e-05       0.00000       0.00000       0.00000       0.00000       0.00000       0.00000       0.00000       0.00000       0.00000       0.00000       0.00000       0.00000       0.00000       0.00000       0.00000       0.00000
  10  21 3549.3871    2.4493  2.8095 12.1288 -0.0024       1.16823  0.0895   0.0487   0.1623    0.0867   0.0000      0.324875   432.1609       14.8529       1.26063      -29.5728     -0.681093       7.30496      -5.36594      -11.9547     -0.584284      -1.00841      0.885690       1.00446      0.624359     -0.149663    -0.0131588    0.00913909   -0.00944622   -0.00179743  -0.000638348  -9.11655e-06       0.00000       0.00000       0.00000       0.00000       0.00000       0.00000       0.00000       0.00000       0.00000       0.00000       0.00000       0.00000       0.00000       0.00000       0.00000       0.00000       9.62965       11.4773       11.7077       11.7179       9.79333       7.76135       5.87434       4.31812       2.90515       1.79759       1.08617      0.610368      0.322951      0.144743     0.0620056     0.0228783    0.00769318    0.00214274   0.000503713   8.26905e-05       0.00000       0.00000       0.00000       0.00000       0.00000       0.00000       0.00000       0.00000       0.00000       0.00000       0.00000       0.00000       0.00000       0.00000       0.00000       0.00000
  10  22 3688.8305    2.1807  3.9170 11.5151 -0.0006      0.705453  0.1099   0.0366   0.1892    0.0817   0.0000      0.213811   461.1896       17.8214      -4.75166       10.4571      -6.29040      -4.41706      -7.70076       2.00201       1.11881      -2.80542     -0.279981      0.412836    -0.0110707     0.0114390    0.00986219    -0.0128368   -0.00703770    0.00128465   0.000801904  -4.94714e-05       0.00000       0.00000       0.00000       0.00000       0.00000       0.00000       0.00000       0.00000       0.00000       0.00000       0.00000       0.00000       0.00000       0.00000       0.00000       0.00000       11.8212       14.4725       14.2405       13.6133       12.3256       9.61508       7.20944       5.00425       3.48761       2.27039       1.36338      0.721567      0.363415      0.162526     0.0696574     0.0259691    0.00897844    0.00260355   0.000632863   9.93127e-05       0.00000       0.00000       0.00000       0.00000       0.00000       0.00000       0.00000       0.00000       0.00000       0.00000       0.00000       0.00000       0.00000       0.00000       0.00000       0.00000
  10  23 3828.3682    1.8543  5.8965 10.9854 -0.0006      0.538249  0.1367   0.0266   0.2447    0.0726   0.0000      0.127485   421.9120      -1.98331       3.92300       22.7527       5.28668      -13.6928       3.38468      -3.85366      -2.55888       4.84426      -2.31714      0.227103     -0.213557      0.181310    -0.0679582     0.0101794   -0.00109714   0.000989430  -0.000698106   9.22552e-05       0.00000       0.00000       0.00000       0.00000       0.00000       0.00000       0.00000       0.00000       0.00000       0.00000       0.00000       0.00000       0.00000       0.00000       0.00000       0.00000       14.2324       17.5245       17.4337       16.0479       14.4482       11.7043       9.28598       6.52672       4.43145       2.73659       1.59385      0.873750      0.448174      0.203614     0.0888590     0.0335362     0.0113953    0.00325091   0.000783898   0.000121241       0.00000       0.00000       0.00000       0.00000       0.00000       0.00000       0.00000       0.00000       0.00000       0.00000       0.00000       0.00000       0.00000       0.00000       0.00000       0.00000
  10  24 3968.2241    1.5667  7.6174 10.6764 -0.0035      0.450618  0.1665   0.0209   0.2983    0.0636   0.0000      0.103846   461.9347       20.2619       11.9934      -35.6521       30.4404      -14.4814      -16.1063      -9.41037     -0.793895      -3.99334       1.21192     -0.992090     -0.292140     -0.177875     -0.110202    -0.0131089     0.0151460  -0.000749066   -0.00119542  -6.91449e-05       0.00000       0.00000       0.00000       0.00000       0.00000       0.00000       0.00000       0.00000       0.00000       0.00000       0.00000       0.00000       0.00000       0.00000       0.00000       0.00000       16.7223       21.2732       21.1233       19.9753       17.6313       14.1344       10.6690       7.49196       5.27094       3.24483       1.98512       1.05814      0.545705      0.247082      0.107040     0.0401582     0.0143133    0.00398231   0.000973518   0.000154276       0.00000       0.00000       0.00000       0.00000       0.00000       0.00000       0.00000       0.00000       0.00000       0.00000       0.00000       0.00000       0.00000       0.00000       0.00000       0.00000
  11  11 2199.9655    0.8606  0.7210 10.2092 -0.0085       9.02639  0.0407   0.0284   0.0699    0.1300   0.0000       1.49219   443.1866      -6.00619       9.86979       10.8120      -3.07366      -12.1172       1.50774      0.654159       3.37456      -1.03196     -0.133499      0.173728     -0.173039      0.118732    -0.0271557   0.000884725   -0.00905591   0.000211163  -0.000361269   0.000365517  -3.03079e-05   2.32533e-06       0.00000       0.00000       0.00000       0.00000       0.00000       0.00000       0.00000       0.00000       0.00000       0.00000       0.00000       0.00000       0.00000       0.00000       4.70939       5.53530       5.28953       4.62847       4.39422       4.17046       3.26207       2.78698       1.80657       1.16672      0.690222      0.382684      0.209194      0.113406     0.0472808     0.0236067    0.00814365    0.00308318    0.00104874   0.000308575   5.46364e-05   9.31075e-06       0.00000       0.00000       0.00000       0.00000       0.00000       0.00000       0.00000       0.00000       0.00000       0.00000       0.00000       0.00000       0.00000       0.00000
  11  12 2340.1112    1.2360  0.8592 10.4009  0.0018       2.15602  0.0420   0.0388   0.0778    0.1996   0.0000       1.03006   439.8419      -2.75561       15.3210       3.55418       4.15339      -9.14857      -7.26393     -0.810541      -1.21893       1.82556     -0.290357      0.358144      0.323147    -0.0184948    0.00852534     0.0229550   -0.00924469   -0.00518327  -0.000279579  -0.000280850   4.41144e-05   2.40709e-05       0.00000       0.00000       0.00000       0.00000       0.00000       0.00000       0.00000       0.00000       0.00000       0.00000       0.00000       0.00000       0.00000       0.00000       4.78336       6.13585       5.97539       5.71438       5.17510       3.98608       3.20650       2.29474       1.63279       1.06314      0.622147      0.375760      0.212765      0.102051     0.0520553     0.0190720    0.00861083    0.00292495   0.000932283   0.000267358   6.42900e-05   9.38683e-06       0.00000       0.00000       0.00000       0.00000       0.00000       0.00000       0.00000       0.00000       0.00000       0.00000       0.00000       0.00000       0.00000       0.00000
  11  13 2478.6593    1.6896  0.8152 11.1272 -0.0080       4.61857  0.0409   0.0561   0.0781    0.1840   0.0000       1.04731   434.9195       10.0476       9.12218      -1.70261      -6.77503     -0.144132     -0.713055      -2.20552      0.656489      0.696189      -1.17878     -0.328656     -0.215468     -0.117175    -0.0921660    0.00747195    0.00414939   -0.00383530    0.00259930  -0.000312537  -0.000154531   1.57764e-05       0.00000       0.00000       0.00000       0.00000       0.00000       0.00000       0.00000       0.00000       0.00000       0.00000       0.00000       0.00000       0.00000       0.00000       3.95364       5.33984       5.11606       5.43930       4.23570       4.37172       2.58113       2.44997       1.41835       1.09790      0.659518      0.419747      0.204872      0.118144     0.0505101     0.0257908    0.00879960    0.00361517    0.00112934   0.000359353   5.40419e-05   1.28417e-05       0.00000       0.00000       0.00000       0.00000       0.00000       0.00000       0.00000       0.00000       0.00000       0.00000       0.00000       0.00000       0.00000       0.00000
  11  14 2616.9287    2.1690  0.8725 11.9368 -0.0053      0.934026  0.0453   0.0671   0.0756    0.1599   0.0000       1.01124   441.8087       6.80301       8.35606       2.02481      -2.57829       3.02633      -1.12569      -5.17961       1.25551     -0.125783      0.171075     -0.369395     -0.189285   -0.00685772     0.0236188    -0.0159452    0.00509311  -0.000523809   -0.00130236   0.000134987   8.56734e-05  -1.16899e-05       0.00000       0.00000       0.00000       0.00000       0.00000       0.00000       0.00000       0.00000       0.00000       0.00000       0.00000       0.00000       0.00000       0.00000       4.89837       6.21291       6.56078       6.29732       5.11866       4.52510       3.07404       2.39581       1.72094       1.02611      0.650926      0.398348      0.218033      0.116536     0.0543089     0.0229890    0.00917401    0.00369760    0.00120324   0.000291188   5.93117e-05   1.10797e-05       0.00000       0.00000       0.00000       0.00000       0.00000       0.00000       0.00000       0.00000       0.00000       0.00000       0.00000       0.00000       0.00000       0.00000
  11  15 2756.2492    2.6975  0.8809 12.4489 -0.0069       5.11631  0.0448   0.0836   0.0763    0.1477   0.0000       1.15723   429.5528       13.2305       7.36418       10.5377      -9.80628      -2.99947       3.99883       2.89978      -2.77354      -1.36093      0.283050      0.880056     -0.137151    -0.0775641     0.0184888     0.0644226    0.00428436   -0.00836511   -0.00106719  -0.000332762   9.46061e-05  -1.05697e-05       0.00000       0.00000       0.00000       0.00000       0.00000       0.00000       0.00000       0.00000       0.00000       0.00000       0.00000       0.00000       0.00000       0.00000       4.41612       5.92190       5.53261       5.40157       5.04705       3.89414       3.51100       2.32250       1.88704       1.11108      0.703443      0.439622      0.214798      0.127899     0.0513078     0.0272112    0.00869394    0.00395988    0.00113799   0.000297798   8.48979e-05   1.17489e-05       0.00000       0.00000       0.00000       0.00000       0.00000       0.00000       0.00000       0.00000       0.00000       0.00000       0.00000       0.00000       0.00000       0.00000
  11  16 2895.4006    3.3171  0.9003 12.4646  0.0034      0.206719  0.0426   0.0950   0.0725    0.1761   0.0000       1.04341   441.9935       12.2223       10.8810       1.52463      -2.27657      -4.48151     -0.736745       2.11063       1.53644      -1.58607     -0.332148      0.280247     -0.167984      0.123329      0.137534     0.0313400   -0.00415489  -3.47229e-05  -0.000195871  -0.000267098  -4.34289e-05  -1.07414e-05       0.00000       0.00000       0.00000       0.00000       0.00000       0.00000       0.00000       0.00000       0.00000       0.00000       0.00000       0.00000       0.00000       0.00000       4.68868       5.25031       4.93029       5.12094       4.88785       4.21626       3.13854       2.14601       1.65114       1.16054      0.766174      0.443314      0.237372      0.114198     0.0520925     0.0217071    0.00879839    0.00312805    0.00101603   0.000258790   5.92569e-05   9.12667e-06       0.00000       0.00000       0.00000       0.00000       0.00000       0.00000       0.00000       0.00000       0.00000       0.00000       0.00000       0.00000       0.00000       0.00000
  11  17 3034.5833    3.7384  0.8683 13.1482 -0.0023       1.01661  0.0435   0.1202   0.0777    0.1645   0.0000      0.920705   444.4136     0.0727603      0.166905       9.72263      -11.0512      -1.79219      -3.35181       3.47087       2.96821      -1.57952     0.0478496      0.235055     -0.250710     0.0914972    -0.0731689    -0.0118270   -0.00453024    0.00459869  -8.05934e-05   0.000206532  -2.69108e-05   4.59930e-07       0.00000       0.00000       0.00000       0.00000       0.00000       0.00000       0.00000       0.00000       0.00000       0.00000       0.00000       0.00000       0.00000       0.00000       4.76872       5.55281       6.25421       5.85997       5.28948       4.04627       3.48194       2.29687       1.80635       1.23682      0.594703      0.433575      0.253197      0.126947     0.0621065     0.0234662     0.0112172    0.00415142    0.00108322   0.000313153   7.42254e-05   9.85183e-06       0.00000       0.00000       0.00000       0.00000       0.00000       0.00000       0.00000       0.00000       0.00000       0.00000       0.00000       0.00000       0.00000       0.00000
  11  18 3173.5164    3.6580  0.9832 13.4223 -0.0149      0.992747  0.0479   0.1121   0.0840    0.1557   0.0000       1.04401   437.8558       2.38462       1.95891      -7.57576       4.78956       1.31446       4.91818      -3.71225     -0.500807      -2.90325      0.685503     -0.238901     -0.264523    -0.0350316    0.00875259     0.0120750    -0.0188092   -0.00422641    0.00132780  -0.000102611  -0.000118228  -1.13968e-05       0.00000       0.00000       0.00000       0.00000       0.00000       0.00000       0.00000       0.00000       0.00000       0.00000       0.00000       0.00000       0.00000       0.00000       5.00652       6.25077       6.85971       6.38423       5.32548       4.72669       3.38470       2.52577       1.86768       1.15127      0.777112      0.468091      0.237626      0.122841     0.0676505     0.0257717     0.0113082    0.00431838    0.00142585   0.000346928   7.17682e-05   1.19878e-05       0.00000       0.00000       0.00000       0.00000       0.00000       0.00000       0.00000       0.00000       0.00000       0.00000       0.00000       0.00000       0.00000       0.00000
  11  19 3312.4118    3.5091  1.3755 12.9100 -0.0110    -0.0257611  0.0551   0.0933   0.1092    0.1556   0.0000      0.694688   439.6316       17.1351       14.5083       3.94520      -8.02964       1.20391       5.16457      -4.42656      0.202933      -1.19310       1.08879     -0.844483      0.285572     0.0295288     0.0750223    0.00645021   -0.00706990    0.00891480   -0.00229340  -2.96193e-06   0.000227015  -3.46309e-06       0.00000       0.00000       0.00000       0.00000       0.00000       0.00000       0.00000       0.00000       0.00000       0.00000       0.00000       0.00000       0.00000       0.00000       5.53596       6.87412       6.88684       6.75173       5.88450       5.10639       3.86694       2.83432       1.98266       1.37929      0.846860      0.498769      0.288484      0.137529     0.0639863     0.0279680     0.0120982    0.00431299    0.00135389   0.000365488   7.96199e-05   1.30823e-05       0.00000       0.00000       0.00000       0.00000       0.00000       0.00000       0.00000       0.00000       0.00000       0.00000       0.00000       0.00000       0.00000       0.00000
  11  20 3451.8071    3.0236  2.2432 11.9748 -0.0007       1.11268  0.0702   0.0589   0.1245    0.1241   0.0000      0.329701   431.9736       6.31734       8.26329       11.6698      -19.1662      -12.9326       3.55525       6.41174       3.00437      -1.60356      0.301092     -0.241410     0.0952268      0.450881     0.0524888    -0.0549621    0.00248178   -0.00628396  -0.000573795   0.000424066  -1.24811e-05  -1.32472e-05       0.00000       0.00000       0.00000       0.00000       0.00000       0.00000       0.00000       0.00000       0.00000       0.00000       0.00000       0.00000       0.00000       0.00000       7.03894       8.91431       8.66741       8.40942       7.48897       6.25159       4.92997       3.63550       2.57405       1.66776       1.05698      0.607545      0.330438      0.171401     0.0794081     0.0353515     0.0137688    0.00507070    0.00163423   0.000439039   0.000101569   1.61507e-05       0.00000       0.00000       0.00000       0.00000       0.00000       0.00000       0.00000       0.00000       0.00000       0.00000       0.00000       0.00000       0.00000       0.00000
  11  21 3591.4595    2.4956  3.3399 11.6797  0.0018      0.630909  0.0945   0.0413   0.1554    0.0857   0.0000      0.239463   430.0661       26.3072       14.8144       3.57501       12.1534       1.55745      -5.93703       1.64515      -2.58177      0.644493       1.29467     -0.415619    0.00544987     0.0296737    -0.0399746    -0.0662160     0.0153625    0.00502342    0.00336978  -0.000623059   7.22967e-06   3.11122e-05       0.00000       0.00000       0.00000       0.00000       0.00000       0.00000       0.00000       0.00000       0.00000       0.00000       0.00000       0.00000       0.00000       0.00000       9.75532       11.4242       11.2292       10.3330       9.58779       8.25236       6.94898       5.15668       3.61965       2.33681       1.42608      0.816416      0.434187      0.224892      0.102466     0.0467763     0.0178218    0.00662388    0.00205618   0.000549801   0.000126769   1.78639e-05       0.00000       0.00000       0.00000       0.00000       0.00000       0.00000       0.00000       0.00000       0.00000       0.00000       0.00000       0.00000       0.00000       0.00000
  11  22 3731.2167    2.0287  4.7991 11.3096 -0.0022      0.609195  0.1138   0.0299   0.2104    0.0701   0.0000      0.153319   455.0793       6.83178      -8.20254      -4.56977      -22.8646      -4.62781      -11.3895       15.4759      -1.62448      -4.59559      -2.79054       1.44997       1.25680     -0.542899    -0.0631500   7.21308e-05    -0.0265445     0.0113399   -0.00229244  -7.95686e-05  -2.08174e-05   2.37000e-05       0.00000       0.00000       0.00000       0.00000       0.00000       0.00000       0.00000       0.00000       0.00000       0.00000       0.00000       0.00000       0.00000       0.00000       11.0059       13.7864       13.7990       13.4845       11.7628       9.84100       7.99535       5.87780       4.16477       2.66649       1.72295      0.995900      0.537055      0.279346      0.136258     0.0599144     0.0236058    0.00858477    0.00277610   0.000730883   0.000169938   2.63092e-05       0.00000       0.00000       0.00000       0.00000       0.00000       0.00000       0.00000       0.00000       0.00000       0.00000       0.00000       0.00000       0.00000       0.00000
  11  23 3871.3160    1.7600  6.2203 10.9828  0.0002      0.539038  0.1330   0.0234   0.2543    0.0621   0.0000      0.119737   416.8914       21.7168       6.68834      -2.54030      -17.8561      -6.55619     -0.650198       6.68854       5.13073      -1.34438     -0.488596     -0.230267      0.406753     -0.116556      0.120528     0.0885085    -0.0124467   -0.00879174   -0.00268326   0.000907512  -2.88746e-05   2.16134e-06       0.00000       0.00000       0.00000       0.00000       0.00000       0.00000       0.00000       0.00000       0.00000       0.00000       0.00000       0.00000       0.00000       0.00000       12.8807       15.3917       16.0156       15.5520       13.9259       11.5109       8.95166       6.54676       4.61439       3.11260       2.05581       1.17991      0.645823      0.326070      0.159640     0.0698680     0.0280738    0.00985128    0.00322308   0.000855264   0.000190208   2.79628e-05       0.00000       0.00000       0.00000       0.00000       0.00000       0.00000       0.00000       0.00000       0.00000       0.00000       0.00000       0.00000       0.00000       0.00000
  11  24 4011.1602    1.4768  8.2744 10.6591  0.0014      0.286381  0.1682   0.0187   0.3180    0.0568   0.0000     0.0927194   438.0037      -20.8125       21.6460       5.40535      -36.1098       17.4213       8.47049      -2.96611     -0.551888      -1.45730       1.20986     -0.820911    -0.0928552       1.15233     -0.207725     -0.106213    0.00851595   -0.00338680    0.00144811   0.000376216   0.000353672   3.35105e-05       0.00000       0.00000       0.00000       0.00000       0.00000       0.00000       0.00000       0.00000       0.00000       0.00000       0.00000       0.00000       0.00000       0.00000       15.6313       19.6417       19.8663       19.0708       17.0295       14.1691       11.3452       8.40257       5.87994       3.89923       2.45867       1.44954      0.786263      0.406784      0.199474     0.0864643     0.0347364     0.0125913    0.00401607    0.00110184   0.000246822   3.73182e-05       0.00000       0.00000       0.00000       0.00000       0.00000       0.00000       0.00000       0.00000       0.00000       0.00000       0.00000       0.00000       0.00000       0.00000
  11  25 4152.0632    1.2471 10.6217 10.5042 -0.0042      0.268252  0.2236   0.0157   0.4029    0.0487   0.0000     0.0843041   457.2427       9.60236       23.1317       21.6483     -0.789311       8.84467      -15.3979      -3.78276      -4.43658      -5.96516      -1.06068      0.555847     -0.461115    -0.0554098      0.447643     0.0803075    -0.0875471     0.0204977    0.00590481   -0.00268985  -0.000973137  -1.20113e-06       0.00000       0.00000       0.00000       0.00000       0.00000       0.00000       0.00000       0.00000       0.00000       0.00000       0.00000       0.00000       0.00000       0.00000       18.7868       24.8415       24.4082       24.0137       21.1590       18.2562       14.2623       10.9810       7.63281       5.14829       3.18461       1.87586       1.06031      0.540212      0.261553      0.114422     0.0472575     0.0169145    0.00550878    0.00154282   0.000333386   5.31917e-05       0.00000       0.00000       0.00000       0.00000       0.00000       0.00000       0.00000       0.00000       0.00000       0.00000       0.00000       0.00000       0.00000       0.00000
  11  26 4292.1396    1.0282 13.1767 10.3934 -0.0013    0.00624878  0.3047   0.0139   0.5172    0.0453   0.0000     0.0934599   466.0306       13.5707       84.0948       10.9016      -24.3408      -15.8684      -6.25875      -10.7422       8.56313       3.12941      -3.62054      -1.61806       1.41898     0.0140275      0.398260      0.234729    -0.0588008   -0.00596458    0.00569405    0.00183228   0.000696668  -2.75584e-05       0.00000       0.00000       0.00000       0.00000       0.00000       0.00000       0.00000       0.00000       0.00000       0.00000       0.00000       0.00000       0.00000       0.00000       24.6424       31.1382       31.3241       30.7941       27.3327       23.1841       17.7520       13.7752       9.46928       6.46141       4.03698       2.39932       1.32972      0.685023      0.329646      0.144176     0.0579382     0.0209245    0.00672641    0.00187860   0.000394409   6.22278e-05       0.00000       0.00000       0.00000       0.00000       0.00000       0.00000       0.00000       0.00000       0.00000       0.00000       0.00000       0.00000       0.00000       0.00000
  12   8 1805.8599    0.3811  0.2289  9.9236 -0.0277       21.7846  0.0307   0.0280   0.0376    0.0668   0.0000       4.82893   437.7093      -2.28154       12.2047      -4.06829       2.91373      -2.82474       1.23776      -1.62354     0.0245309     -0.179387      -1.04798      0.355202    -0.0131094      0.235928     -0.105438   -0.00873599   -0.00340521    0.00217306   0.000416929  -0.000499669   3.02458e-05  -3.75673e-05  -3.70091e-06  -4.66921e-07       0.00000       0.00000       0.00000       0.00000       0.00000       0.00000       0.00000       0.00000       0.00000       0.00000       0.00000       0.00000       5.18091       5.76349       6.44828       6.26578       5.13256       3.93845       3.43134       2.57481       1.55530      0.927415      0.620642      0.540856      0.233178      0.102157     0.0731940     0.0468559     0.0165000    0.00609104    0.00312082   0.000970694   0.000275445   6.11136e-05   1.13033e-05   1.40217e-06       0.00000       0.00000       0.00000       0.00000       0.00000       0.00000       0.00000       0.00000       0.00000       0.00000       0.00000       0.00000
  12  10 2093.7174    0.7073  0.5495 10.1123 -0.0087       6.74387  0.0422   0.0274   0.0574    0.1033   0.0000       1.52409   442.2615       4.09338       6.30760       4.88456      0.918232      -1.43502       2.33030       1.34813      -1.47454      0.743573     0.0100407    -0.0276325      0.260775     0.0178245    -0.0299110    0.00235088    -0.0351160     0.0103077   -0.00428221    0.00115366   9.46090e-05  -3.02466e-05  -3.41673e-05  -1.07672e-06       0.00000       0.00000       0.00000       0.00000       0.00000       0.00000       0.00000       0.00000       0.00000       0.00000       0.00000       0.00000       5.20832       5.78258       5.87330       6.11227       4.75714       4.08785       3.94986       3.08336       2.06643       1.41873      0.953529      0.542972      0.293466      0.145325     0.0891969     0.0428533     0.0236747    0.00823696    0.00326496   0.000831526   0.000255409   6.22652e-05   1.37118e-05   2.15483e-06       0.00000       0.00000       0.00000       0.00000       0.00000       0.00000       0.00000       0.00000       0.00000       0.00000       0.00000       0.00000
  12  11 2236.0344    0.9205  0.7045 10.3532 -0.0119       7.53821  0.0405   0.0306   0.0695    0.1264   0.0000       1.29903   434.8928     0.0746089       17.7923      -4.60398      -6.93152       9.14373      -5.04806      -4.82524      0.163227      0.405498       1.00092     -0.453661     -0.134697      0.295825     0.0727286     0.0584431    -0.0113852    0.00392119    0.00333341   0.000118699   0.000205796  -3.69988e-05   1.23570e-05  -1.52429e-06       0.00000       0.00000       0.00000       0.00000       0.00000       0.00000       0.00000       0.00000       0.00000       0.00000       0.00000       0.00000       4.01480       4.53777       4.77542       4.93997       4.76826       3.51459       2.96262       2.51129       1.78358       1.22822      0.758779      0.512272      0.291229      0.177063     0.0966043     0.0421128     0.0231398    0.00711570    0.00295909   0.000971690   0.000280855   8.37148e-05   1.68787e-05   2.29304e-06       0.00000       0.00000       0.00000       0.00000       0.00000       0.00000       0.00000       0.00000       0.00000       0.00000       0.00000       0.00000
  12  12 2376.4462    1.2979  0.9080 11.0373 -0.0047       2.60245  0.0435   0.0384   0.0782    0.1459   0.0000       1.07639   440.1002       8.35609       10.9958      -2.09016      -2.44163       2.07647      -1.70340     -0.664126      0.785431     -0.500992     -0.585296     0.0120205     -0.182422    -0.0897266     0.0855321    -0.0393040    -0.0166730   -0.00267847    0.00149352  -0.000772007   0.000184092  -3.65545e-05   3.03315e-06  -2.31824e-06       0.00000       0.00000       0.00000       0.00000       0.00000       0.00000       0.00000       0.00000       0.00000       0.00000       0.00000       0.00000       4.28256       5.39995       5.37126       5.02887       4.31581       4.17905       3.29287       2.70870       1.97758       1.29378      0.837769      0.519540      0.299133      0.147694     0.0863391     0.0414089     0.0188041    0.00725253    0.00314144    0.00104513   0.000334155   8.12600e-05   1.61070e-05   2.76745e-06       0.00000       0.00000       0.00000       0.00000       0.00000       0.00000       0.00000       0.00000       0.00000       0.00000       0.00000       0.00000
  12  13 2515.4893    1.7673  0.8077 11.7860 -0.0010       2.41950  0.0426   0.0546   0.0702    0.1353   0.0000       1.11065   436.2131     -0.850512       17.6733       12.9679       11.0069       7.18962       1.10494      -2.88314      0.754865     -0.765818      0.161372     -0.235230      0.113268      0.113206    -0.0226597   -0.00312786   -0.00683367   -0.00218023    0.00434378    0.00128837   9.65415e-05  -0.000116274   1.74240e-05   2.90294e-06       0.00000       0.00000       0.00000       0.00000       0.00000       0.00000       0.00000       0.00000       0.00000       0.00000       0.00000       0.00000       4.46217       4.98489       4.81188       4.81298       4.94058       4.37563       3.26612       2.37168       1.63560       1.34190      0.931683      0.575285      0.347472      0.177719     0.0876711     0.0369474     0.0179920    0.00723641    0.00288404   0.000876952   0.000289943   7.96285e-05   1.53980e-05   2.18074e-06       0.00000       0.00000       0.00000       0.00000       0.00000       0.00000       0.00000       0.00000       0.00000       0.00000       0.00000       0.00000
  12  14 2654.6860    2.2925  0.8776 11.6933 -0.0021       2.77252  0.0452   0.0649   0.0693    0.2003   0.0000      0.981160   440.3956       2.76859       13.0114     -0.587841      -4.10632      -4.00921      -2.22582      -3.08358      -1.44785     -0.768749      0.218466      -1.00378      0.225360     -0.159292     -0.165932    0.00818633  -0.000453686    0.00564833   -0.00284801   -0.00111674   3.57224e-05   4.10417e-05   1.78807e-05   9.95287e-07       0.00000       0.00000       0.00000       0.00000       0.00000       0.00000       0.00000       0.00000       0.00000       0.00000       0.00000       0.00000       4.47303       5.88728       5.06000       4.95111       4.56913       4.23331       3.47716       2.74049       1.94983       1.36288      0.877740      0.562320      0.306564      0.166945     0.0812390     0.0391091     0.0171994    0.00728620    0.00274629   0.000984694   0.000285982   7.97583e-05   1.72918e-05   2.88311e-06       0.00000       0.00000       0.00000       0.00000       0.00000       0.00000       0.00000       0.00000       0.00000       0.00000       0.00000       0.00000
  12  15 2794.5587    2.8769  0.7941 12.4383 -0.0003       1.24220  0.0430   0.0874   0.0671    0.1651   0.0000      0.907443   440.9663       8.55123       12.8936      0.346595       10.6395     -0.937789      -2.74697     -0.381038      0.526952     -0.595851     -0.722187     -0.603385      0.461181     -0.181132    -0.0698899    -0.0160519   0.000459862   -0.00117931    0.00126427  -0.000490600   0.000428062  -2.75791e-05   9.77453e-07  -4.44140e-06       0.00000       0.00000       0.00000       0.00000       0.00000       0.00000       0.00000       0.00000       0.00000       0.00000       0.00000       0.00000       6.24190       8.40533       8.71180       8.32297       6.98354       5.50614       3.94820       2.61349       1.75328       1.16121      0.772715      0.474688      0.270210      0.140380     0.0706422     0.0324756     0.0152472    0.00611558    0.00241714   0.000784235   0.000244162   5.93142e-05   1.33516e-05   2.30063e-06       0.00000       0.00000       0.00000       0.00000       0.00000       0.00000       0.00000       0.00000       0.00000       0.00000       0.00000       0.00000
  12  16 2934.5261    3.3594  0.8175 12.9950 -0.0057       3.06988  0.0443   0.1019   0.0658    0.1342   0.0000      0.943960   439.7375       6.33751       9.36758       2.92690      -3.23260      -5.15409     -0.982791      -2.42520     -0.888133     0.0581974      0.360340      0.415301     -0.217171     -0.110851     0.0652040     0.0200010    0.00656127   -0.00110206  -0.000168150  -0.000564286   0.000203691   1.03288e-05   3.44789e-06  -3.09079e-06       0.00000       0.00000       0.00000       0.00000       0.00000       0.00000       0.00000       0.00000       0.00000       0.00000       0.00000       0.00000       3.71138       5.69733       5.10158       5.52619       4.61722       3.99920       3.47328       2.42459       1.98137       1.12637      0.920698      0.516604      0.304557      0.174952     0.0837844     0.0484916     0.0195885    0.00943240    0.00305520    0.00116028   0.000379785   8.00990e-05   2.27488e-05   3.56245e-06       0.00000       0.00000       0.00000       0.00000       0.00000       0.00000       0.00000       0.00000       0.00000       0.00000       0.00000       0.00000
  12  17 3074.0215    3.9734  0.8634 13.1517 -0.0065       3.71998  0.0377   0.1144   0.0703    0.1505   0.0000      0.951080   446.3314       3.74699       7.84993       2.08488       5.12057      -2.86876      0.166689      -6.38370       1.37143       2.64219     -0.212166     -0.815773    -0.0567088     0.0876173     0.0409474     0.0399064   -0.00963978   0.000751549   -0.00111088   0.000431231   0.000283736  -2.13438e-07  -2.71930e-05  -1.42599e-06       0.00000       0.00000       0.00000       0.00000       0.00000       0.00000       0.00000       0.00000       0.00000       0.00000       0.00000       0.00000       3.92256       4.89058       4.95663       4.83554       4.44835       3.60370       2.92344       2.21595       1.61633       1.09299      0.730601      0.434963      0.267690      0.143117     0.0746977     0.0361823     0.0152557    0.00658305    0.00243119   0.000800086   0.000262329   6.56034e-05   1.49686e-05   2.11994e-06       0.00000       0.00000       0.00000       0.00000       0.00000       0.00000       0.00000       0.00000       0.00000       0.00000       0.00000       0.00000
  12  18 3213.3493    3.7158  1.1884 13.4064  0.0061       1.21627  0.0558   0.1009   0.0992    0.1329   0.0000       1.25040   434.8938       1.41661       14.7536       6.06300       1.89728       8.58738     -0.956788       1.48556       1.94209     -0.758790      0.910841     -0.473486     -0.192292     0.0407551    -0.0908450    -0.0308471    0.00653305     0.0104064    0.00128400   0.000549309  -0.000691667   5.35921e-05   4.46227e-05  -1.59738e-06       0.00000       0.00000       0.00000       0.00000       0.00000       0.00000       0.00000       0.00000       0.00000       0.00000       0.00000       0.00000       4.86443       6.48939       5.80137       5.83068       5.48743       4.67038       4.15912       3.00822       2.38371       1.50856       1.05944      0.614258      0.371264      0.193859     0.0990254     0.0515837     0.0211310    0.00956736    0.00339425    0.00118150   0.000384328   9.00478e-05   2.43837e-05   3.38544e-06       0.00000       0.00000       0.00000       0.00000       0.00000       0.00000       0.00000       0.00000       0.00000       0.00000       0.00000       0.00000
  12  19 3352.6831    3.2304  1.5686 12.9056 -0.0060    -0.0506585  0.0671   0.0765   0.1078    0.1223   0.0000      0.626484   440.9718       10.4123       14.4334       14.8607       4.59858      -1.54244       3.37793       5.95561       2.76814     -0.712430      0.829732     -0.786657      0.444564     -0.335078    -0.0184093    -0.0966689    -0.0305017   -0.00164165   0.000793688   0.000338690  -9.55324e-05  -0.000139741   6.22207e-06  -2.40253e-06       0.00000       0.00000       0.00000       0.00000       0.00000       0.00000       0.00000       0.00000       0.00000       0.00000       0.00000       0.00000       5.48294       8.32430       7.78800       8.04343       7.40816       5.83443       5.23001       3.14950       3.11423       1.52942       1.40003      0.727831      0.478094      0.266789      0.124750     0.0732321     0.0254185     0.0137482    0.00430885    0.00173833   0.000593582   0.000108386   3.70246e-05   5.00680e-06       0.00000       0.00000       0.00000       0.00000       0.00000       0.00000       0.00000       0.00000       0.00000       0.00000       0.00000       0.00000
  12  20 3492.5797    2.7946  2.3140 12.2220 -0.0029       1.09305  0.0755   0.0541   0.1254    0.0968   0.0000      0.338890   447.5790       32.2805       24.6253       3.97845      0.431508      -4.49540      -7.63752       4.71589       2.87940      -1.04104       1.00330     -0.679692     -0.397500     0.0538614     -0.202881     -0.166023    -0.0314555    0.00450098   0.000703535   0.000987503   7.95853e-05  -6.52370e-05   5.13063e-06   4.67400e-06       0.00000       0.00000       0.00000       0.00000       0.00000       0.00000       0.00000       0.00000       0.00000       0.00000       0.00000       0.00000       6.88172       8.38522       8.67980       8.61045       7.68848       6.34369       5.24518       4.03343       2.93994       1.94023       1.32220      0.806547      0.467051      0.264555      0.138778     0.0660208     0.0319527     0.0122798    0.00462221    0.00158829   0.000494514   0.000124274   2.70534e-05   3.86460e-06       0.00000       0.00000       0.00000       0.00000       0.00000       0.00000       0.00000       0.00000       0.00000       0.00000       0.00000       0.00000
  12  21 3632.6266    2.3600  3.6629 11.6175 -0.0012      0.649971  0.0940   0.0360   0.1624    0.0717   0.0000      0.205243   438.5641       26.3789       14.0673       2.28817      -13.9555       4.97164      -1.89215      -6.73530       2.89308      -1.56386       2.05884       1.17743      -1.77925     -0.435951     0.0757688     0.0453939     0.0506525   -0.00640879    0.00622819    0.00320593  -0.000145125   4.53816e-05  -4.12091e-05  -1.14789e-06       0.00000       0.00000       0.00000       0.00000       0.00000       0.00000       0.00000       0.00000       0.00000       0.00000       0.00000       0.00000       8.32337       9.83377       10.7527       10.2875       9.18165       8.03542       6.34767       4.98951       3.57232       2.48545       1.65741       1.01279      0.586844      0.353096      0.170756     0.0832679     0.0397707     0.0168057    0.00600088    0.00218887   0.000643395   0.000165221   3.28028e-05   4.79013e-06       0.00000       0.00000       0.00000       0.00000       0.00000       0.00000       0.00000       0.00000       0.00000       0.00000       0.00000       0.00000
  12  22 3772.9688    1.9497  5.2346 11.2869 -0.0015      0.628579  0.1208   0.0267   0.2085    0.0609   0.0000      0.142574   429.1725       22.4585       23.0003       13.6882      -8.73167       4.93081       2.42091      -2.86287       1.68458       4.45057     -0.987098       1.07603      0.599520     -0.251187     -0.244453    -0.0864420    0.00989661   -0.00877138  -0.000952570   0.000501819  -0.000300657  -0.000213115   6.66582e-05  -2.60822e-07       0.00000       0.00000       0.00000       0.00000       0.00000       0.00000       0.00000       0.00000       0.00000       0.00000       0.00000       0.00000       10.4080       12.8744       13.4809       13.3987       12.0210       10.0852       8.18804       6.23487       4.47926       3.20547       2.05800       1.28267      0.767641      0.426990      0.222092      0.106762     0.0487195     0.0204932    0.00789237    0.00263112   0.000791192   0.000214285   4.51173e-05   6.52122e-06       0.00000       0.00000       0.00000       0.00000       0.00000       0.00000       0.00000       0.00000       0.00000       0.00000       0.00000       0.00000
  12  23 3913.4180    1.6461  7.2220 10.7237  0.0001      0.422608  0.1452   0.0199   0.2629    0.0594   0.0000     0.0975513   428.5915       21.3238       8.66971     -0.791546       27.1405      -14.1630      -13.6327       5.01040       6.00576      -3.49870       2.48660      -1.59962      0.604624      0.624044      0.315505     -0.210502    -0.0483687     0.0577406    0.00117215    0.00283039   3.85821e-05   0.000178167  -5.72433e-05  -1.56431e-05       0.00000       0.00000       0.00000       0.00000       0.00000       0.00000       0.00000       0.00000       0.00000       0.00000       0.00000       0.00000       12.2583       15.3484       15.6642       15.7957       13.9914       11.8327       9.79091       7.78417       5.46834       3.80798       2.53999       1.54747      0.933179      0.499608      0.270941      0.135560     0.0603683     0.0254395    0.00954420    0.00311630   0.000986403   0.000258855   5.45687e-05   8.19226e-06       0.00000       0.00000       0.00000       0.00000       0.00000       0.00000       0.00000       0.00000       0.00000       0.00000       0.00000       0.00000
  12  24 4054.0073    1.3729  9.2015 10.6235 -0.0038      0.334356  0.1821   0.0168   0.3378    0.0502   0.0000     0.0881509   423.0889       34.0948      -10.9919      -16.1134      -4.15951      -15.1188      -1.21482      -2.94712      -6.26487      -2.01256      0.828204      0.273479      0.489689      -1.58074      0.739562    0.00330758     0.0174587    -0.0324679    -0.0141471    -0.0109403  -0.000166704   0.000281056  -4.90164e-05  -1.05855e-07       0.00000       0.00000       0.00000       0.00000       0.00000       0.00000       0.00000       0.00000       0.00000       0.00000       0.00000       0.00000       15.0239       19.2537       19.8031       19.1742       17.8300       14.7022       12.2097       9.27095       6.83418       4.71404       3.13574       1.92241       1.16692      0.638330      0.332684      0.168386     0.0714318     0.0317712     0.0118241    0.00404666    0.00126399   0.000329672   7.10423e-05   9.74499e-06       0.00000       0.00000       0.00000       0.00000       0.00000       0.00000       0.00000       0.00000       0.00000       0.00000       0.00000       0.00000
  12  26 4334.7053    0.9822 14.4473 10.3713 -0.0045    -0.0856971  0.3352   0.0126   0.5599    0.0424   0.0000     0.0891322   467.3714       39.4146       41.0454      -1.49990      -40.0568       29.1855       30.6401      -29.1316      -15.2655       6.91391       10.1390      -5.75305     -0.822384      0.784985      0.248431     0.0398163     -0.130454    -0.0107750   -0.00446998     0.0120112    0.00222887  -0.000482319  -9.82107e-05   6.56389e-06       0.00000       0.00000       0.00000       0.00000       0.00000       0.00000       0.00000       0.00000       0.00000       0.00000       0.00000       0.00000       23.6600       30.3772       31.5028       30.6497       28.1534       23.9623       19.4543       15.2611       10.8504       7.84873       5.11030       3.26640       1.92182       1.06259      0.560697      0.278059      0.125104     0.0530334     0.0203062    0.00693640    0.00209825   0.000565171   0.000112821   1.61957e-05       0.00000       0.00000       0.00000       0.00000       0.00000       0.00000       0.00000       0.00000       0.00000       0.00000       0.00000       0.00000
  12  27 4475.4854    0.7750 15.8551 10.2952 -0.0013     -0.205132  0.4448   0.0105   0.6898    0.0369   0.0000      0.112175   367.0554       43.5615       91.7968       48.7273      -3.79154      -5.99644      -36.4321       31.9716       11.9356       1.18034      -1.04087       2.22810      -2.31815    -0.0442807      0.750026      0.494545     -0.153195     -0.138412     0.0420342    0.00683688   0.000163589   5.18775e-05   0.000134955   5.64107e-06       0.00000       0.00000       0.00000       0.00000       0.00000       0.00000       0.00000       0.00000       0.00000       0.00000       0.00000       0.00000       29.4290       37.9626       38.0148       38.4294       34.6042       30.4945       25.1780       18.9280       14.2048       9.93175       6.78296       4.26278       2.53152       1.37512      0.734192      0.356153      0.165293     0.0686352     0.0267644    0.00907834    0.00275695   0.000686907   0.000147070   2.14889e-05       0.00000       0.00000       0.00000       0.00000       0.00000       0.00000       0.00000       0.00000       0.00000       0.00000       0.00000       0.00000
  13  10 2128.5934    0.8229  0.5428 10.2796 -0.0043       6.77429  0.0283   0.0278   0.0517    0.0946   0.0000       1.39234   443.2305      -4.00013       10.1199       3.62127      -3.54588       3.13592     -0.499000      0.711410       1.28422     -0.509617     -0.174128    -0.0145174     0.0683968     -0.138010      0.105752    -0.0357407     0.0112762   -0.00472836  -0.000865150   -0.00295678   0.000662485   0.000124962   3.48099e-05  -1.51656e-05  -1.52669e-06   3.57707e-07       0.00000       0.00000       0.00000       0.00000       0.00000       0.00000       0.00000       0.00000       0.00000       0.00000       2.81773       3.46650       3.24680       3.27561       3.32159       2.83459       2.37344       1.76477       1.39476      0.981048      0.698251      0.470692      0.287417      0.170576     0.0864540     0.0489450     0.0226688    0.00992739    0.00411140    0.00176895   0.000566818   0.000209400   5.72064e-05   1.50060e-05   3.28070e-06   4.38643e-07       0.00000       0.00000       0.00000       0.00000       0.00000       0.00000       0.00000       0.00000       0.00000       0.00000
  13  11 2271.2557    1.0758  0.6035 10.7931 -0.0106       6.56115  0.0319   0.0357   0.0580    0.1067   0.0000       1.27170   431.0901       4.69101       10.2978    -0.0636090      -3.75413       2.88191      -2.10944      0.302915       1.25810      -2.30708     -0.184042     -0.459872   0.000258648      0.236261     -0.172531    -0.0787169    0.00999111     0.0123079    0.00280481   -0.00390165  -2.11732e-05  -2.95766e-05   3.62467e-05   3.31254e-05   5.98115e-06  -3.73044e-07       0.00000       0.00000       0.00000       0.00000       0.00000       0.00000       0.00000       0.00000       0.00000       0.00000       2.94100       3.62843       3.82675       3.62908       3.61905       3.17164       2.28854       2.11470       1.33971       1.10689      0.703114      0.487871      0.301615      0.169878     0.0977789     0.0494727     0.0236761     0.0111846    0.00439171    0.00179266   0.000674465   0.000217523   7.07894e-05   1.98876e-05   3.10907e-06   4.78128e-07       0.00000       0.00000       0.00000       0.00000       0.00000       0.00000       0.00000       0.00000       0.00000       0.00000
  13  12 2411.8943    1.4611  0.8864 11.1510 -0.0006       3.46728  0.0404   0.0420   0.0700    0.1378   0.0000       1.02876   434.0310       9.96208       8.72327       7.49490      -2.55675      -2.03024      -2.12805      -2.54640       3.17487      -1.23007     -0.785836     -0.950808      0.164747    -0.0377329    -0.0628368     0.0439685     0.0109807    -0.0299615   -0.00187459   -0.00161737  -0.000533375  -0.000265402   4.17810e-05  -4.97573e-06   4.45474e-06  -3.61925e-07       0.00000       0.00000       0.00000       0.00000       0.00000       0.00000       0.00000       0.00000       0.00000       0.00000       3.85075       4.58346       4.67269       4.45598       4.36655       4.20452       3.18607       2.32443       1.64581       1.28165      0.947851      0.676705      0.416502      0.220452      0.120091     0.0586703     0.0278574     0.0136773    0.00537800    0.00228520   0.000891133   0.000277167   8.39331e-05   2.05828e-05   3.91523e-06   5.72545e-07       0.00000       0.00000       0.00000       0.00000       0.00000       0.00000       0.00000       0.00000       0.00000       0.00000
  13  13 2551.6960    1.8291  1.0228 11.6994 -0.0040       1.30823  0.0454   0.0487   0.0811    0.1554   0.0000      0.983231   440.8167      -2.91076       12.6931      -1.09375      -1.97290      -1.63199      -2.80702     -0.208895      -2.52658       1.58255     -0.232561      0.119435    -0.0345716      0.126479     0.0451536    -0.0654018    -0.0535358    -0.0158559    0.00874375  -0.000497161  -0.000724862  -0.000456750   6.06455e-05  -4.59347e-06  -1.16792e-06  -8.72504e-07       0.00000       0.00000       0.00000       0.00000       0.00000       0.00000       0.00000       0.00000       0.00000       0.00000       3.98673       4.92717       5.10691       5.19483       4.73460       3.87871       3.31172       2.54084       1.90152       1.35749      0.963987      0.579775      0.364406      0.225512      0.125526     0.0649530     0.0306127     0.0154546    0.00643721    0.00258835   0.000868144   0.000285373   8.45976e-05   2.06449e-05   4.31798e-06   5.91310e-07       0.00000       0.00000       0.00000       0.00000       0.00000       0.00000       0.00000       0.00000       0.00000       0.00000
  13  14 2691.7788    2.4594  0.7370 12.5231 -0.0092       3.02058  0.0351   0.0786   0.0639    0.1307   0.0000       1.08770   440.6553       4.33292       19.0989      -5.04241     -0.776105       6.71838      -2.10027      0.328610     -0.116961      0.615498      0.503062      0.116008    -0.0923521      0.154208      0.261549     0.0640251    -0.0472050    0.00678261    0.00800566   0.000670908   0.000207945  -0.000320816   3.33486e-05   2.48460e-05  -9.77778e-07  -1.07685e-08       0.00000       0.00000       0.00000       0.00000       0.00000       0.00000       0.00000       0.00000       0.00000       0.00000       3.79401       4.70366       5.07458       4.94237       4.45409       3.77797       2.91419       2.21482       1.63486       1.11834      0.781021      0.530149      0.304179      0.187603      0.105046     0.0511805     0.0258874     0.0118431    0.00518391    0.00188490   0.000718129   0.000252190   6.74155e-05   1.66533e-05   3.19414e-06   4.38924e-07       0.00000       0.00000       0.00000       0.00000       0.00000       0.00000       0.00000       0.00000       0.00000       0.00000
  13  15 2832.2070    3.0093  0.8398 12.6806 -0.0100      0.587192  0.0373   0.0902   0.0694    0.1702   0.0000      0.898263   443.0472       5.93182       18.8053      -8.36326      -4.74320       1.36812       1.70779      -3.49515      -2.40270     -0.626563      0.345968     -0.609944     -0.316578      0.172054     0.0626875    -0.0492685    -0.0380941     0.0196398   -0.00547647   -0.00125586  -0.000555419  -0.000308476   6.76500e-05   2.49545e-05  -5.60515e-06   7.42597e-07       0.00000       0.00000       0.00000       0.00000       0.00000       0.00000       0.00000       0.00000       0.00000       0.00000       3.54761       4.46162       4.47769       4.49042       4.04836       3.65462       2.82765       2.33910       1.79978       1.27520      0.827629      0.545994      0.347032      0.193000      0.113418     0.0584894     0.0281018     0.0133047    0.00514043    0.00214603   0.000821081   0.000264985   7.86061e-05   1.91749e-05   3.65901e-06   5.71852e-07       0.00000       0.00000       0.00000       0.00000       0.00000       0.00000       0.00000       0.00000       0.00000       0.00000
  13  16 2972.7324    3.6686  0.7785 13.2788 -0.0069       2.13826  0.0393   0.1109   0.0633    0.1345   0.0000      0.923769   435.6678       5.84397       12.6338       3.21193      0.262946     -0.981770       3.10997      -2.75091      -1.44649      -1.03515     -0.178035      0.652891     -0.430985     0.0718477    -0.0127835    -0.0597378    0.00526366    0.00624919    0.00419165   -0.00231570   0.000682791   0.000126119  -8.03052e-05   1.61714e-05   5.67623e-06  -2.74109e-07       0.00000       0.00000       0.00000       0.00000       0.00000       0.00000       0.00000       0.00000       0.00000       0.00000       4.05332       4.59225       3.99280       4.30039       4.31978       4.26168       3.25359       2.22208       1.54246       1.26630      0.980182      0.709764      0.455211      0.234810      0.119087     0.0593712     0.0278675     0.0120948    0.00497814    0.00212814   0.000797077   0.000237453   7.07009e-05   1.75346e-05   3.39757e-06   5.60330e-07       0.00000       0.00000       0.00000       0.00000       0.00000       0.00000       0.00000       0.00000       0.00000       0.00000
  13  17 3112.5481    3.7820  0.8803 13.5007 -0.0061       2.23018  0.0419   0.1104   0.0760    0.1275   0.0000      0.995320   441.8320       6.97107       11.7494       5.07781      0.143688       4.37361      -4.81977      -1.68374       3.20735     -0.733255      0.101254     -0.386107   -0.00677123     0.0752087     0.0660827     0.0750002    -0.0455651    0.00109967    0.00826190    0.00179551  -9.46718e-05   7.04438e-05   0.000114537   1.41359e-06  -9.84066e-08   4.16187e-08       0.00000       0.00000       0.00000       0.00000       0.00000       0.00000       0.00000       0.00000       0.00000       0.00000       4.21950       4.43170       5.11482       5.33994       4.36776       3.79195       3.35580       2.76460       2.05234       1.35117      0.910156      0.676179      0.415440      0.196072      0.108694     0.0702079     0.0364923     0.0170387    0.00650860    0.00272695   0.000956312   0.000294564   7.86768e-05   1.80050e-05   3.44756e-06   5.11501e-07       0.00000       0.00000       0.00000       0.00000       0.00000       0.00000       0.00000       0.00000       0.00000       0.00000
  13  18 3252.4384    3.6857  1.2220 13.3742  0.0008       1.41569  0.0507   0.0938   0.0956    0.1378   0.0000      0.991267   440.2378       11.7161      -2.60060      -5.66371      -2.24128      0.648561      -1.64941      -4.99833       2.54961      -2.46731     -0.333091      0.360395     -0.129611     -0.154855      0.118285    -0.0847037     0.0261992    0.00290776    -0.0103702    0.00313664  -0.000493851  -0.000514446   0.000177069   9.25048e-06   3.05959e-06   3.54978e-07       0.00000       0.00000       0.00000       0.00000       0.00000       0.00000       0.00000       0.00000       0.00000       0.00000       4.12457       5.05771       5.71525       5.47635       4.82254       4.46495       3.73148       2.60535       2.23690       1.55787      0.955809      0.707904      0.425539      0.248111      0.131757     0.0756573     0.0378330     0.0157585    0.00710680    0.00302009    0.00117638   0.000395311   9.85559e-05   2.49693e-05   5.25047e-06   7.08362e-07       0.00000       0.00000       0.00000       0.00000       0.00000       0.00000       0.00000       0.00000       0.00000       0.00000
  13  19 3392.4152    3.1136  1.7480 12.9763 -0.0033     0.0302091  0.0680   0.0663   0.1118    0.0981   0.0000      0.592665   427.7082       18.8703       23.4564      -5.94642      -5.84925      -1.19795      -1.26291      -7.14900      -2.22087      0.151262     -0.217833     -0.787459     -0.146364     -0.218739     -0.125172     -0.124012     0.0229370   -0.00689662   -0.00493003   -0.00488136   0.000425735  -0.000243066  -5.89824e-07  -9.46596e-06   7.38356e-09  -1.30914e-06       0.00000       0.00000       0.00000       0.00000       0.00000       0.00000       0.00000       0.00000       0.00000       0.00000       5.52770       7.60487       7.50276       8.05248       6.49596       5.92521       4.82878       3.77051       2.83835       1.94839       1.38517      0.784524      0.560689      0.282468      0.188412     0.0835681     0.0505350     0.0189348     0.0103152    0.00335906    0.00150812   0.000391757   0.000140528   2.92760e-05   6.57436e-06   1.08960e-06       0.00000       0.00000       0.00000       0.00000       0.00000       0.00000       0.00000       0.00000       0.00000       0.00000
  13  20 3532.8464    2.6191  2.9468 12.0240 -0.0017      0.907659  0.0783   0.0427   0.1410    0.0764   0.0000      0.232114   448.1741       15.2973       17.1746      0.439985       6.93416      -6.18500      -2.03177      -7.43884      -2.04634     -0.536503      0.151806       1.16359     -0.858475     -0.198352     -0.150303   -0.00172327    -0.0868183     0.0404060    0.00950298    0.00186716   0.000583232   0.000321533  -2.33968e-05  -3.68646e-05   2.32662e-06   5.10647e-07       0.00000       0.00000       0.00000       0.00000       0.00000       0.00000       0.00000       0.00000       0.00000       0.00000       6.48246       8.38896       8.57892       8.80147       7.60458       6.72711       5.76662       4.33293       3.26017       2.33133       1.68216       1.01281      0.643296      0.388026      0.213303      0.110097     0.0520188     0.0262787     0.0112425    0.00470815    0.00160008   0.000521692   0.000154815   3.62017e-05   8.00801e-06   1.16334e-06       0.00000       0.00000       0.00000       0.00000       0.00000       0.00000       0.00000       0.00000       0.00000       0.00000
  13  21 3673.3855    2.2209  3.8323 11.6690 -0.0056      0.606741  0.0934   0.0328   0.1642    0.0647   0.0000      0.187063   424.8317       30.0025       4.47892       8.26561       10.8312      -12.0556       3.51310      -16.1277      -2.59694      0.469478       2.95028      -2.12759      -1.05991      0.890704      0.343474    -0.0782497    -0.0539139    -0.0294508    -0.0135318    0.00371564   0.000749763   0.000206947   6.02788e-06   2.29188e-05   1.24773e-05   9.48992e-07       0.00000       0.00000       0.00000       0.00000       0.00000       0.00000       0.00000       0.00000       0.00000       0.00000       7.86719       9.56212       9.82172       9.66656       8.93263       7.87099       6.65542       5.22147       3.92094       2.74412       1.99132       1.24743      0.777901      0.448920      0.252878      0.128453     0.0617835     0.0310321     0.0126093    0.00510016    0.00180993   0.000588504   0.000178336   4.16267e-05   8.74072e-06   1.19252e-06       0.00000       0.00000       0.00000       0.00000       0.00000       0.00000       0.00000       0.00000       0.00000       0.00000
  13  23 3954.8962    1.5242  7.1063 10.9814 -0.0068      0.540114  0.1502   0.0190   0.2589    0.0497   0.0000      0.109884   439.2537       26.0937       8.18542       14.6267       5.88445       11.6157      -17.1577       3.45875       14.0564      -2.21966      -5.00097     -0.867324      0.857025      0.187544      0.261153      0.271535     -0.267301     0.0483844     0.0169786   -0.00346441   -0.00180700   0.000615789   0.000429994   1.27599e-05  -1.01915e-05   1.09459e-06       0.00000       0.00000       0.00000       0.00000       0.00000       0.00000       0.00000       0.00000       0.00000       0.00000       11.6420       14.8229       15.0905       14.8923       13.7382       12.0508       10.1165       8.03661       6.10019       4.32332       2.99936       1.91445       1.21524      0.689215      0.397961      0.206957     0.0994964     0.0499722     0.0196477    0.00835200    0.00299789   0.000958418   0.000290346   7.00598e-05   1.43464e-05   2.00103e-06       0.00000       0.00000       0.00000       0.00000       0.00000       0.00000       0.00000       0.00000       0.00000       0.00000
  13  24 4095.3951    1.3061 10.2326 10.6488 -0.0028      0.150076  0.1996   0.0153   0.3581    0.0455   0.0000     0.0847480   470.7384      -6.16256       18.7599      -2.45861       19.6156       1.66160       13.0333      -20.9286      -13.1744       4.91603       1.96229       3.85006     0.0334769     -0.329059     0.0164510     -0.197502    -0.0595765     0.0480951    -0.0118904     0.0129344   0.000217674   -0.00509479  -0.000490748  -2.00006e-05   2.12077e-05   2.18041e-06       0.00000       0.00000       0.00000       0.00000       0.00000       0.00000       0.00000       0.00000       0.00000       0.00000       14.3997       18.6932       18.8695       19.1115       17.6685       15.5177       12.9743       9.92706       7.63018       5.43542       3.81090       2.52225       1.56218      0.910614      0.508393      0.261923      0.134303     0.0594337     0.0269152     0.0103469    0.00391359    0.00128063   0.000371950   9.18619e-05   1.93403e-05   2.69171e-06       0.00000       0.00000       0.00000       0.00000       0.00000       0.00000       0.00000       0.00000       0.00000       0.00000
  13  25 4236.9920    1.1237 13.0703 10.4864 -0.0023      0.138919  0.2705   0.0132   0.4643    0.0431   0.0000     0.0805786   444.7117       31.2016       15.5569      -4.41676      -17.0912      -7.26280       8.46132      0.197203       1.74652      -3.98027      -5.62405     -0.145523      -3.95386       1.86909      0.475813     0.0303173     -0.155755      0.116547    -0.0584244    -0.0167116    0.00873473    0.00400836  -0.000281845  -1.65691e-05   7.41600e-06   1.05189e-07       0.00000       0.00000       0.00000       0.00000       0.00000       0.00000       0.00000       0.00000       0.00000       0.00000       18.2768       23.3622       24.5357       24.0207       22.5042       19.3026       16.6980       12.5294       10.0243       7.09294       4.83141       3.19060       1.99693       1.17139      0.655061      0.351446      0.171740     0.0804953     0.0339415     0.0140030    0.00515550    0.00169788   0.000481244   0.000118633   2.50517e-05   3.22482e-06       0.00000       0.00000       0.00000       0.00000       0.00000       0.00000       0.00000       0.00000       0.00000       0.00000
  13  26 4377.4400    0.9555 15.9284 10.4030 -0.0030    0.00124262  0.3615   0.0109   0.6046    0.0373   0.0000     0.0823049   440.9708      -70.6179       56.4377       54.7869      -5.46875       25.2656      -14.0518       9.50081       17.7124       7.57445       9.56251      -1.33079     -0.441671      0.559198     0.0730846    -0.0914652      0.115829     -0.215659     0.0360959     0.0160841   -0.00930509    0.00174008   0.000132251   0.000176564  -4.30968e-05  -2.67051e-06       0.00000       0.00000       0.00000       0.00000       0.00000       0.00000       0.00000       0.00000       0.00000       0.00000       22.4782       30.0330       30.0746       30.6818       27.7672       24.9123       20.3072       16.5292       12.3108       8.99501       6.18456       3.99108       2.54667       1.48604      0.833379      0.445163      0.220533      0.101853     0.0442194     0.0178479    0.00647583    0.00211202   0.000632047   0.000156266   3.07047e-05   4.50552e-06       0.00000       0.00000       0.00000       0.00000       0.00000       0.00000       0.00000       0.00000       0.00000       0.00000
  13  27 4521.3596    0.7425 16.8828 10.3200 -0.0019      0.447004  0.4302   0.0102   0.6980    0.0345   0.0000      0.105202   508.6695       37.1737      -66.5354      0.363445       31.9277      -1.07767      -44.0601      0.819617       23.3651       4.04469      -9.65320      -1.43109       2.92943       1.43793      -1.59905     -0.832130     -0.167202    -0.0671605    -0.0254872     0.0300483   0.000558984  -0.000140414   0.000360850   0.000139249  -1.62776e-05  -1.49552e-06       0.00000       0.00000       0.00000       0.00000       0.00000       0.00000       0.00000       0.00000       0.00000       0.00000       26.0931       33.3168       35.1416       34.0984       32.0393       27.9697       23.4102       18.9580       14.2849       10.1648       7.18405       4.75957       2.96581       1.74737      0.983213      0.522204      0.272622      0.121250     0.0551572     0.0209798    0.00775657    0.00254248   0.000737067   0.000178345   3.48813e-05   4.68237e-06       0.00000       0.00000       0.00000       0.00000       0.00000       0.00000       0.00000       0.00000       0.00000       0.00000
  14  10 2162.6674    0.8009  0.6172 10.2099 -0.0120       8.34168  0.0372   0.0254   0.0525    0.1038   0.0000       1.30469   440.7223       4.77457       12.1823       2.81016      -7.57657       4.55497       2.20988      -3.27613      0.274667      -1.71979    -0.0264667      0.144305     0.0837760     -0.251121    -0.0487779      0.160080    -0.0558907    0.00200257  -0.000575652   0.000802269   0.000397807  -0.000145512   0.000348425  -0.000160980   3.23806e-06   8.69690e-06  -1.41210e-06   1.19881e-07       0.00000       0.00000       0.00000       0.00000       0.00000       0.00000       0.00000       0.00000       3.24952       4.66552       4.93206       4.86904       4.71622       3.48636       3.30480       2.09856       1.80457       1.25816      0.842106      0.609892      0.326473      0.264143      0.119204     0.0839478     0.0396374     0.0188361    0.00989022    0.00363408    0.00189145   0.000666414   0.000218530   9.00044e-05   1.83978e-05   5.96998e-06   1.33315e-06   1.42907e-07       0.00000       0.00000       0.00000       0.00000       0.00000       0.00000       0.00000       0.00000
  14  11 2305.8418    1.1615  0.7406 10.8101 -0.0015       5.45694  0.0368   0.0347   0.0619    0.1083   0.0000       1.19186   431.4536      -6.33965       13.3035       6.96139     -0.413034      -3.81182      -2.17178      -1.17991      0.803055      0.446682      -1.03871     0.0988818      0.909949    -0.0246137     -0.152079    -0.0324101    -0.0514412  -0.000754181    0.00460446    0.00136649  -8.84443e-05  -0.000220640  -0.000328047  -1.45965e-05   4.38377e-05   1.07558e-06  -6.29755e-07   3.85847e-08       0.00000       0.00000       0.00000       0.00000       0.00000       0.00000       0.00000       0.00000       3.02682       3.84966       4.35937       3.97488       3.96672       3.24517       2.79344       2.27211       1.67805       1.17902      0.904027      0.611564      0.365255      0.245292      0.139155     0.0696109     0.0431735     0.0200618    0.00928775    0.00468459    0.00188367   0.000604526   0.000238418   7.95556e-05   2.19357e-05   5.41390e-06   1.02961e-06   1.16329e-07       0.00000       0.00000       0.00000       0.00000       0.00000       0.00000       0.00000       0.00000
  14  12 2446.8082    1.5598  0.8405 11.3516 -0.0124       3.59375  0.0360   0.0435   0.0651    0.1290   0.0000      0.948471   438.3348       2.20469       11.0511       3.67449      -2.64351      -4.71541       5.06701       3.95194     -0.703418      -2.42321      0.216415      0.891401     -0.302252     -0.431837      0.430149    -0.0798728    -0.0370342    -0.0105053     0.0234783   -0.00437265   -0.00304825  -0.000171324   0.000391786   6.77906e-06  -4.22815e-05   2.12689e-06  -2.24343e-08  -3.29022e-07       0.00000       0.00000       0.00000       0.00000       0.00000       0.00000       0.00000       0.00000       3.00656       3.67066       3.75511       3.85173       3.48241       3.23890       2.81379       2.23701       1.68153       1.30354      0.894618      0.616203      0.408408      0.235709      0.148709     0.0746734     0.0425583     0.0200268    0.00988650    0.00428646    0.00183288   0.000657340   0.000251744   6.85685e-05   2.05370e-05   4.85511e-06   9.33455e-07   1.37043e-07       0.00000       0.00000       0.00000       0.00000       0.00000       0.00000       0.00000       0.00000
  14  13 2587.3712    1.9337  0.7916 12.1094 -0.0038       2.58996  0.0358   0.0576   0.0665    0.1101   0.0000       1.04066   442.1580       4.44735       6.55021      -4.22137       7.46401      -2.31198      -2.62973      -4.14461       2.52829      0.402634      0.475871     -0.774771     -0.110218    -0.0202917     -0.287967     0.0193677     0.0740416    -0.0224760   -0.00354759    0.00144260    0.00127778   0.000770212  -0.000532537  -4.86808e-05  -1.27496e-06  -9.77245e-06  -1.02234e-07   1.01085e-07       0.00000       0.00000       0.00000       0.00000       0.00000       0.00000       0.00000       0.00000       3.19853       4.09593       4.15433       4.21237       3.94066       3.40930       2.83798       2.27749       1.71156       1.25198      0.862446      0.639316      0.389350      0.248137      0.134072     0.0789197     0.0406000     0.0206125     0.0102204    0.00404373    0.00172871   0.000651454   0.000221064   7.44205e-05   1.85169e-05   5.06639e-06   9.53177e-07   1.31260e-07       0.00000       0.00000       0.00000       0.00000       0.00000       0.00000       0.00000       0.00000
  14  14 2728.2603    2.6142  0.8807 12.2274  0.0011       1.61098  0.0423   0.0718   0.0730    0.1515   0.0000      0.883970   437.4710       11.3420       10.0228       9.75006      -2.59298      -2.25768       3.74205     -0.630315     -0.478481      -1.51471     -0.190549      0.193018     0.0332439      0.199271      0.164187    -0.0591169    0.00413089    0.00366573     0.0211351    0.00527588  -0.000508429  -3.94160e-05   0.000462561   3.11695e-05  -1.46447e-05  -3.32932e-06   1.15244e-06   7.83737e-09       0.00000       0.00000       0.00000       0.00000       0.00000       0.00000       0.00000       0.00000       3.67373       4.09979       4.82601       4.45607       4.10771       4.25447       3.33821       2.57467       1.83656       1.51180       1.11975      0.710044      0.537676      0.331293      0.166926     0.0930615     0.0560433     0.0253752     0.0104372    0.00500665    0.00247643   0.000937823   0.000308455   9.21791e-05   2.74775e-05   5.60050e-06   9.77990e-07   1.40124e-07       0.00000       0.00000       0.00000       0.00000       0.00000       0.00000       0.00000       0.00000
  14  15 2869.3157    3.2166  0.8069 12.7044 -0.0097       2.10309  0.0368   0.0929   0.0687    0.1608   0.0000      0.946486   438.4076       11.7641       8.50857       3.68113      0.277517      -1.68468      -2.39785      0.828599      -1.45056      -1.30512    -0.0413945      0.562066      0.353067      0.232522      0.199790     0.0810722    -0.0188553    -0.0239378    0.00847290    0.00175030   -0.00448756   0.000229065  -0.000182427   7.71235e-05   2.85414e-05   2.25406e-06   1.29940e-07   4.59471e-08       0.00000       0.00000       0.00000       0.00000       0.00000       0.00000       0.00000       0.00000       2.99699       4.19694       3.90526       4.24205       3.74714       3.36695       3.02052       2.14862       1.95332       1.27324      0.966675      0.577926      0.416172      0.240531      0.143301     0.0811006     0.0413113     0.0227427    0.00854409    0.00466414    0.00160510   0.000739530   0.000237363   7.52019e-05   2.23168e-05   4.52738e-06   1.21848e-06   1.64982e-07       0.00000       0.00000       0.00000       0.00000       0.00000       0.00000       0.00000       0.00000
  14  16 3010.2189    3.7938  0.7451 13.3537 -0.0100      0.646823  0.0346   0.1212   0.0613    0.1296   0.0000       1.01058   432.9842       16.9761       18.2086     -0.755668      -6.45854       1.21958      -4.13437      -4.09438     -0.898059      -1.54964     -0.487530      -1.20060     -0.309343      0.256247      0.200475    -0.0492998    -0.0442518     0.0354729    0.00796287    0.00652842    0.00300440   0.000639192  -0.000215250   4.21943e-05  -1.64415e-05  -3.46644e-06   8.23119e-07   8.30472e-08       0.00000       0.00000       0.00000       0.00000       0.00000       0.00000       0.00000       0.00000       3.06977       3.89681       4.13779       4.20085       3.87347       3.12018       2.66358       2.28899       1.69437       1.19351      0.790108      0.600491      0.369794      0.209793      0.131040     0.0667703     0.0410740     0.0215569    0.00984830    0.00438269    0.00167636   0.000578407   0.000233588   6.49820e-05   1.89076e-05   4.88445e-06   8.95085e-07   1.23686e-07       0.00000       0.00000       0.00000       0.00000       0.00000       0.00000       0.00000       0.00000
  14  17 3150.6093    3.7460  0.9000 13.6362 -0.0005      0.435047  0.0426   0.1129   0.0737    0.1208   0.0000      0.996591   435.8625       10.0042       19.0163       3.86333      -4.48419       6.31864       1.43367       6.53376       1.18397      -1.76496      -1.22805    -0.0137868     0.0966993     -0.228401    -0.0764346    -0.0738685    -0.0721344    -0.0113212     0.0169850    0.00737662   0.000998272  -0.000145086   8.05836e-05   0.000108984   8.81415e-06  -3.79334e-06   1.74122e-06  -2.00388e-07       0.00000       0.00000       0.00000       0.00000       0.00000       0.00000       0.00000       0.00000       3.77044       4.61200       5.15790       5.34458       4.42678       3.89667       3.42426       2.55220       1.88418       1.49101      0.983873      0.619482      0.427662      0.262140      0.144846     0.0825841     0.0484093     0.0226068     0.0103633    0.00466632    0.00217264   0.000817868   0.000275134   7.69669e-05   2.01900e-05   4.89669e-06   9.75733e-07   1.37921e-07       0.00000       0.00000       0.00000       0.00000       0.00000       0.00000       0.00000       0.00000
  14  18 3290.9160    3.5961  1.2644 13.4569 -0.0086       1.43103  0.0578   0.0910   0.0937    0.1152   0.0000      0.916596   440.1404       14.2245       17.3771       6.05009      0.522589       8.35216      -2.17653      -2.30470      -2.01476       2.33739       2.34974      0.440061      0.655565     -0.394989     -0.172086     -0.168923     -0.124796    0.00374996    -0.0130664   -0.00325422   0.000866328  -0.000439273   0.000190959  -2.21168e-05   3.94892e-05  -2.67141e-06   1.55572e-06  -1.94977e-07       0.00000       0.00000       0.00000       0.00000       0.00000       0.00000       0.00000       0.00000       4.53533       6.31952       6.24292       6.73059       5.57274       5.22733       4.04643       3.30856       2.54256       1.96803       1.23894      0.846526      0.525575      0.358018      0.179929      0.120133     0.0581626     0.0332839     0.0115126    0.00682921    0.00230761    0.00111255   0.000312471   0.000117896   2.73862e-05   7.43599e-06   1.34693e-06   2.35727e-07       0.00000       0.00000       0.00000       0.00000       0.00000       0.00000       0.00000       0.00000
  14  19 3431.5732    3.0804  1.9994 12.6434 -0.0062      0.606120  0.0657   0.0586   0.1123    0.0935   0.0000      0.457437   434.6637       26.8836       9.21541       1.15020      -1.63036      -9.12546      -4.72132     -0.627930      -1.90576      0.951423      -1.64421      -1.80215      -1.12846      0.130405      0.353349     0.0128356   -0.00445610    0.00834273    0.00133156   0.000737421  -0.000997691   -0.00103695  -0.000289217   4.95812e-05  -5.29695e-06  -3.00821e-06   1.52242e-07  -8.08548e-08       0.00000       0.00000       0.00000       0.00000       0.00000       0.00000       0.00000       0.00000       4.86066       6.53728       6.45457       6.66090       6.11927       5.54422       4.57510       3.77316       2.79421       2.07465       1.46675       1.04234      0.649248      0.411372      0.229144      0.125769     0.0696386     0.0336641     0.0160406    0.00706236    0.00299785    0.00107692   0.000386455   0.000126990   3.48916e-05   8.89997e-06   1.68728e-06   2.48309e-07       0.00000       0.00000       0.00000       0.00000       0.00000       0.00000       0.00000       0.00000
  14  20 3572.3734    2.4446  2.9953 11.9766 -0.0018      0.489784  0.0794   0.0387   0.1436    0.0736   0.0000      0.256014   440.9186       21.6583       22.7124      -7.71509     -0.488231       2.65335      -10.3452      -7.94844       1.80592       3.52632      -1.89878      0.535751       1.09201     -0.420678     -0.221414     -0.153756     0.0660086     0.0407123    -0.0165021    0.00499550  -0.000623573   -0.00104358  -0.000685251  -9.03248e-05   8.16508e-06   4.93648e-06   1.22011e-06  -1.56285e-07       0.00000       0.00000       0.00000       0.00000       0.00000       0.00000       0.00000       0.00000       6.06191       7.70665       8.06619       8.23731       7.43156       6.75115       5.66152       4.47237       3.43744       2.45736       1.81335       1.20786      0.823335      0.490111      0.274929      0.160689     0.0827549     0.0433855     0.0199288    0.00888184    0.00362178    0.00146340   0.000474145   0.000153938   4.35648e-05   9.84110e-06   2.01510e-06   2.78829e-07       0.00000       0.00000       0.00000       0.00000       0.00000       0.00000       0.00000       0.00000
  14  21 3713.1993    2.1016  4.3224 11.3401 -0.0045      0.362078  0.0958   0.0282   0.1710    0.0659   0.0000      0.146803   456.2840       24.2377       11.4848       17.8213      -23.6138      -9.71585      -11.0842       15.2334      -2.04402     -0.971862      -2.17724       2.08984     -0.735307      0.938819     0.0803504      0.247670     0.0958202      0.102417    -0.0168503    0.00882904  -0.000956684   -0.00115931  -0.000668123   7.31014e-05   4.81245e-05  -5.61661e-06  -5.50413e-06   6.94866e-08       0.00000       0.00000       0.00000       0.00000       0.00000       0.00000       0.00000       0.00000       7.14995       9.12354       9.38417       9.49811       8.70321       8.04506       6.59284       5.39257       4.20458       3.09462       2.14522       1.50732      0.922552      0.591392      0.339806      0.194608     0.0981601     0.0512676     0.0232084     0.0106586    0.00414085    0.00166812   0.000575076   0.000192594   5.01568e-05   1.25647e-05   2.39589e-06   3.39868e-07       0.00000       0.00000       0.00000       0.00000       0.00000       0.00000       0.00000       0.00000
  14  22 3854.7847    1.7595  6.4256 10.9758 -0.0004      0.579011  0.1298   0.0204   0.2224    0.0517   0.0000      0.101498   451.3471       24.5337       2.75572       30.2336       15.2531     -0.115453       2.41810      -1.24541       9.79693      -3.98809      -4.20229     -0.270852      0.437324       1.47477     -0.300514    -0.0405968     0.0616974     -0.114163    -0.0560712    -0.0116595   0.000219990    0.00152769   7.72968e-06  -7.73120e-05   2.15405e-05  -2.66454e-05  -1.92566e-06  -1.40646e-07       0.00000       0.00000       0.00000       0.00000       0.00000       0.00000       0.00000       0.00000       9.52516       12.6148       12.7441       12.6046       11.9438       10.5502       8.88124       7.21205       5.51928       4.14209       2.86132       1.96318       1.22439      0.758281      0.455760      0.247215      0.129102     0.0639337     0.0304249     0.0135066    0.00549493    0.00209247   0.000759453   0.000240400   6.75030e-05   1.70944e-05   3.28690e-06   4.46172e-07       0.00000       0.00000       0.00000       0.00000       0.00000       0.00000       0.00000       0.00000
  14  23 3995.7902    1.4952  8.4283 10.7803 -0.0035      0.437487  0.1575   0.0170   0.2892    0.0461   0.0000     0.0876262   456.7992       7.02487       23.1470       21.9910      -6.58738       10.7359       7.74040       13.2086      -5.37730     -0.550954      -2.42132      -2.81636       2.45176     -0.506027      0.572365     -0.242156     -0.119426     0.0464927     0.0210984   -0.00673047    0.00535013   -0.00292105  -0.000888856  -0.000371924   8.16396e-05   2.43687e-05  -4.24071e-06   5.10351e-07       0.00000       0.00000       0.00000       0.00000       0.00000       0.00000       0.00000       0.00000       11.4265       14.9208       15.3510       15.5049       14.1552       12.5991       10.6255       8.52949       6.60040       4.91332       3.44676       2.23565       1.50197      0.916471      0.529062      0.296660      0.163259     0.0788064     0.0371153     0.0161100    0.00704227    0.00263928   0.000919854   0.000285063   8.21525e-05   1.94026e-05   3.85047e-06   5.27122e-07       0.00000       0.00000       0.00000       0.00000       0.00000       0.00000       0.00000       0.00000
  14  24 4137.0603    1.2293 10.0701 10.6469 -0.0019      0.306285  0.1911   0.0144   0.3659    0.0416   0.0000     0.0902119   419.1972       23.8116       27.0131       1.49513       37.6950       1.44104       16.8891      -13.3852       12.5999      -2.78212     -0.671761     -0.554158       1.54103      0.105808     -0.112077      0.683430    -0.0151321    -0.0160172    -0.0403801    -0.0176064   -0.00536373    0.00113131   0.000926722   9.84574e-05  -0.000133106  -1.03923e-05   1.91350e-06  -4.21154e-07       0.00000       0.00000       0.00000       0.00000       0.00000       0.00000       0.00000       0.00000       13.2733       16.9825       18.0542       17.7102       17.0652       14.5020       12.3064       9.97445       7.71116       5.74714       4.01915       2.69711       1.71712       1.07972      0.650897      0.363109      0.191831     0.0951871     0.0456075     0.0199705    0.00828444    0.00310353    0.00110278   0.000349896   9.90888e-05   2.42378e-05   4.61695e-06   5.82563e-07       0.00000       0.00000       0.00000       0.00000       0.00000       0.00000       0.00000       0.00000
  14  26 4419.9200    0.8710 15.8417 10.3374 -0.0038     0.0898908  0.3645   0.0100   0.5988    0.0344   0.0000     0.0981952   475.7868       32.2211       29.8022       11.9685      -14.3935       2.82736       27.4937      -2.04656      -22.8959       11.4832      -7.53034      -9.98831      -3.04411      -1.10193     -0.383288      -1.32990    -0.0258096      0.147574     -0.140728     0.0133148    0.00579842   -0.00166018   -0.00203450   0.000583040  -1.78129e-05  -4.89351e-05  -2.30420e-06   1.89950e-07       0.00000       0.00000       0.00000       0.00000       0.00000       0.00000       0.00000       0.00000       21.0974       27.0477       28.5066       28.3196       26.7742       23.4043       19.7724       16.6024       12.6418       9.38435       6.58509       4.64114       2.94535       1.85334       1.08089      0.608009      0.332559      0.170476     0.0786704     0.0361253     0.0144286    0.00547563    0.00191749   0.000611563   0.000166941   4.06919e-05   7.41378e-06   9.83516e-07       0.00000       0.00000       0.00000       0.00000       0.00000       0.00000       0.00000       0.00000
  15  10 2195.9213    0.9169  0.6307 10.5829 -0.0013       7.29323  0.0306   0.0280   0.0527    0.0907   0.0000       1.30638   440.2502       2.01195       9.99610      -2.20485      -2.66897      -1.22634      -3.24393     -0.651573     -0.239528      0.554099     -0.290864     -0.833002      0.115350      0.194228    -0.0874421    -0.0339139     -0.110032    -0.0413461    -0.0129650   -0.00241408  -0.000956362   0.000716205   0.000182090  -0.000202877  -1.38250e-05  -4.57810e-06   7.23567e-07  -1.38288e-06   4.74326e-07  -1.11880e-09       0.00000       0.00000       0.00000       0.00000       0.00000       0.00000       2.82197       3.31336       3.45600       3.59890       3.48663       3.16634       2.42705       1.89486       1.61670       1.19212      0.856544      0.581710      0.392614      0.247660      0.164611     0.0982006     0.0553419     0.0290257     0.0138797    0.00641762    0.00272516    0.00110916   0.000417405   0.000165407   5.61622e-05   1.66360e-05   4.40145e-06   9.18663e-07   1.81325e-07   2.37779e-08       0.00000       0.00000       0.00000       0.00000       0.00000       0.00000
  15  11 2339.5958    1.2114  0.7258 11.0618 -0.0108       4.04586  0.0424   0.0379   0.0620    0.1158   0.0000       1.17821   438.1114     -0.231430       7.77861     -0.605875      0.749929       4.87544       1.75072      -4.79763      -1.47655     -0.394039      0.759046     -0.503391      0.858706     -0.402826     0.0304895     0.0574402    -0.0769097    -0.0486417    0.00934279    0.00223027   -0.00225858   -0.00251698  -0.000317194  -1.80013e-05   3.99785e-05   3.93785e-06  -1.09121e-05  -1.03678e-07  -1.04384e-07   3.64414e-08       0.00000       0.00000       0.00000       0.00000       0.00000       0.00000       3.29140       4.11238       3.63845       4.56517       4.43631       3.86176       3.26029       2.27418       2.26299       1.44523       1.33519      0.657959      0.560328      0.323957      0.228473      0.132039     0.0758748     0.0423592     0.0170068    0.00964956    0.00316610    0.00182852   0.000518326   0.000253435   7.09817e-05   2.10481e-05   7.42759e-06   9.81297e-07   3.50925e-07   4.30735e-08       0.00000       0.00000       0.00000       0.00000       0.00000       0.00000
  15  12 2481.1586    1.6032  0.9372 11.4246 -0.0057       4.05959  0.0400   0.0410   0.0695    0.1192   0.0000      0.981890   436.1927      0.719908       9.76236      -2.79173    -0.0347011      -1.38074      -1.42785       1.10554      -2.47708     -0.389085      0.816094      0.661924   -0.00723245      0.405529     0.0742760     -0.181423      0.132125     0.0205427   -0.00404362   -0.00126216  -0.000853086   -0.00187117  -0.000118781   0.000400729   3.80440e-05  -5.22469e-05  -3.25209e-06   9.91291e-07   2.12651e-07  -7.57420e-08       0.00000       0.00000       0.00000       0.00000       0.00000       0.00000       3.21567       4.12561       4.23142       4.28045       3.95483       3.52783       2.89580       2.49090       1.94970       1.49517       1.06676      0.692106      0.464907      0.292561      0.183212      0.106977     0.0610112     0.0336636     0.0160947    0.00728456    0.00355154    0.00143566   0.000561799   0.000208321   6.69037e-05   2.05679e-05   5.81907e-06   1.28877e-06   2.29537e-07   3.28749e-08       0.00000       0.00000       0.00000       0.00000       0.00000       0.00000
  15  13 2622.5143    2.1255  0.8205 12.1182 -0.0078       2.53741  0.0355   0.0610   0.0672    0.1116   0.0000      0.950672   434.2408       7.82230       7.92556      -6.71272      -2.79334       2.52393       5.31173       1.15905       1.93197      0.559514    -0.0222042     -0.151230      0.313014     -0.647429     0.0757416     0.0153127     0.0888846    -0.0427153     0.0174458    0.00318341   -0.00392496   0.000553842   0.000300858   0.000150206  -0.000126050  -7.79235e-06   4.33024e-06   3.47040e-07  -2.06812e-07   2.82315e-08       0.00000       0.00000       0.00000       0.00000       0.00000       0.00000       2.74737       3.66831       3.65682       3.70446       3.67665       3.10302       2.67571       2.18337       1.70335       1.31064      0.932790      0.655068      0.411017      0.279863      0.170042      0.103156     0.0559314     0.0303544     0.0142368    0.00734554    0.00293196    0.00138698   0.000476688   0.000188984   6.16108e-05   2.02150e-05   5.36361e-06   1.34571e-06   2.46103e-07   3.28169e-08       0.00000       0.00000       0.00000       0.00000       0.00000       0.00000
  15  14 2764.2850    2.7111  0.8503 12.4815 -0.0108       3.55385  0.0384   0.0773   0.0635    0.1311   0.0000      0.884661   432.4391       4.62848       9.91886      -1.47980       3.22235      -1.68796     -0.800836      -1.29878      0.609630      0.606259     -0.556700    -0.0935625      -1.55827     -0.336263     0.0226386      0.101696     0.0586558     0.0354660   -0.00184539    0.00967069   -0.00426340  -0.000653735  -0.000138646  -5.05959e-05   0.000111381   1.50202e-05  -5.90986e-06  -2.06732e-06   2.65621e-08   3.12180e-08       0.00000       0.00000       0.00000       0.00000       0.00000       0.00000       3.30944       4.11656       4.69434       4.83001       4.03991       3.83140       3.15416       2.45894       1.66002       1.37804       1.00122      0.661613      0.459801      0.315238      0.174982     0.0981827     0.0576860     0.0326463     0.0144473    0.00692919    0.00349979    0.00166548   0.000640231   0.000224875   6.68243e-05   2.06833e-05   5.05833e-06   1.20195e-06   1.93978e-07   3.22442e-08       0.00000       0.00000       0.00000       0.00000       0.00000       0.00000
  15  16 3047.2468    3.8429  1.0007 12.9933 -0.0015       3.03738  0.0417   0.0988   0.0731    0.1805   0.0000      0.927643   441.9570       8.99349       4.62036       4.30071       5.24262      -5.01281      0.367422      -5.29043       2.19876     0.0312040     -0.115558     -0.890006     -0.451181     -0.211261      0.187593    -0.0252161    -0.0230674    -0.0135278     0.0250641   -0.00160560   -0.00700345  -0.000933077   0.000267246  -8.29072e-05  -8.34833e-05  -1.14224e-05  -9.02384e-06  -1.37261e-06   3.10524e-07   6.15531e-09       0.00000       0.00000       0.00000       0.00000       0.00000       0.00000       3.22832       3.98964       4.17330       4.40559       3.82614       3.60209       3.15868       2.41440       1.77625       1.44233       1.06324      0.684250      0.503650      0.329814      0.195644      0.103951     0.0633445     0.0345911     0.0161895    0.00711786    0.00354890    0.00161421   0.000646616   0.000228118   7.16572e-05   2.01260e-05   5.67851e-06   1.21050e-06   2.39961e-07   3.42432e-08       0.00000       0.00000       0.00000       0.00000       0.00000       0.00000
  15  17 3188.1737    3.6866  0.9703 13.6465 -0.0265       1.07391  0.0480   0.1042   0.0761    0.1389   0.0000      0.974884   445.0211       1.88852       9.52516       7.23636     -0.152789      -2.64038       2.20044      -1.25431      -2.73515     -0.924040      -1.20821      -1.50652      0.473093      0.511940     -0.232639      0.387053     0.0370253   -0.00647789    -0.0278424     0.0107044    0.00651267   -0.00288440   0.000197937  -0.000361078   3.25181e-05   1.29395e-05  -2.40735e-06  -1.86467e-06   3.37093e-07   2.46800e-09       0.00000       0.00000       0.00000       0.00000       0.00000       0.00000       3.71617       4.29685       4.48282       5.03954       4.27092       3.67757       3.43917       3.11290       2.26150       1.56061       1.34953      0.909770      0.571010      0.337227      0.234371      0.141720     0.0738275     0.0348897     0.0202278     0.0105727    0.00499589    0.00204971   0.000741551   0.000239239   8.14182e-05   2.33593e-05   7.03840e-06   1.39850e-06   2.84665e-07   4.06480e-08       0.00000       0.00000       0.00000       0.00000       0.00000       0.00000
  15  18 3328.9584    3.3787  1.4190 13.2374  0.0092       1.68861  0.0607   0.0800   0.0951    0.1226   0.0000      0.729724   446.5995       7.68182       18.0818       4.64352      -2.75773       8.71575      -5.97380      -2.30226       2.40316      -3.84043       1.12784     -0.675907       1.54499      0.477642   -0.00114939     -0.127083     0.0351350     0.0512707   -0.00299940    -0.0181873    0.00403660   -0.00157233   -0.00150573   0.000483364   0.000222916   1.97022e-05  -7.69164e-06   7.35256e-07   7.89401e-08  -6.02308e-08       0.00000       0.00000       0.00000       0.00000       0.00000       0.00000       4.82286       5.90461       5.90196       5.35950       5.29223       4.93341       4.44250       3.79520       3.04864       2.28383       1.63759       1.14709      0.753826      0.479803      0.265011      0.157860     0.0814010     0.0460867     0.0229993     0.0102493    0.00499231    0.00184435   0.000789978   0.000288809   9.24204e-05   3.16526e-05   7.87213e-06   1.89894e-06   3.44102e-07   4.20245e-08       0.00000       0.00000       0.00000       0.00000       0.00000       0.00000
  15  19 3470.0949    2.8752  2.2531 12.4895 -0.0073      0.715244  0.0693   0.0514   0.1122    0.0930   0.0000      0.362960   434.4230       15.5015       13.1844       1.56563       10.9754       5.43693       4.10304      -9.14382       2.17085      -1.85338       1.11173      -2.34986      -1.00021     0.0967740      0.163388    -0.0713052     -0.141843    0.00420396     0.0104311     0.0140332   -0.00476291   -0.00182854   0.000894488   0.000558315   0.000134961   6.43441e-06  -6.23163e-06   8.98161e-07  -1.69002e-07  -1.18592e-07       0.00000       0.00000       0.00000       0.00000       0.00000       0.00000       4.94421       5.91354       6.49731       6.67044       5.99100       5.57512       4.77562       3.86477       3.07940       2.25646       1.70445       1.16915      0.811012      0.516757      0.310109      0.183372      0.101833     0.0545753     0.0281788     0.0133800    0.00610647    0.00255194    0.00104424   0.000377170   0.000123313   3.77119e-05   9.91682e-06   2.10896e-06   4.11631e-07   5.40968e-08       0.00000       0.00000       0.00000       0.00000       0.00000       0.00000
  15  20 3611.7964    2.4007  3.4944 11.7605 -0.0072       1.40965  0.0824   0.0344   0.1499    0.0724   0.0000      0.203441   435.5479       8.36452       22.5521       1.84367       4.33438      0.849705       1.22851      -1.32349      -5.58554      -3.59496       1.34845     -0.804656      0.498786      0.267257      0.611080      0.408718    -0.0894360     -0.148062  -0.000443070    0.00649249    0.00575566   -0.00150064   0.000858304  -8.48653e-05   3.88772e-05  -6.37208e-05  -1.18722e-05   2.29317e-07  -2.61552e-07  -6.21750e-08       0.00000       0.00000       0.00000       0.00000       0.00000       0.00000       5.57004       7.39865       7.72526       7.71226       7.45200       6.49425       5.62928       4.51150       3.78234       2.72402       2.03795       1.37891      0.913255      0.597761      0.362534      0.214189      0.119305     0.0656296     0.0323043     0.0149778    0.00707183    0.00289822    0.00116431   0.000429533   0.000146227   4.70749e-05   1.25316e-05   2.88843e-06   5.76419e-07   7.02799e-08       0.00000       0.00000       0.00000       0.00000       0.00000       0.00000
  15  21 3753.0050    2.0368  4.7478 11.2767  0.0008      0.689411  0.1004   0.0255   0.1807    0.0617   0.0000      0.150086   441.0816      -1.27443       4.58771       8.25639      -5.74122       2.60084       3.04229      -2.57515       2.64220      -4.53762      -2.88395      0.166334     -0.438235     -0.268021      0.509844     -0.119244     -0.141318     0.0296372     0.0369961    -0.0101617   -0.00710392    0.00289031  -0.000507368  -0.000150305   0.000161500  -0.000132238  -2.74399e-05   5.13373e-06  -7.07840e-08   1.35186e-07       0.00000       0.00000       0.00000       0.00000       0.00000       0.00000       6.63095       8.78073       9.18784       9.20559       8.66915       7.78378       6.72670       5.65240       4.43392       3.33455       2.47599       1.66531       1.14412      0.724069      0.440789      0.255390      0.144909     0.0773546     0.0397399     0.0185274    0.00872223    0.00361229    0.00148049   0.000529159   0.000179878   5.57846e-05   1.56848e-05   3.55376e-06   6.74611e-07   8.77487e-08       0.00000       0.00000       0.00000       0.00000       0.00000       0.00000
  15  22 3894.4953    1.7004  7.0314 10.9148 -0.0010      0.403711  0.1292   0.0184   0.2342    0.0483   0.0000     0.0931207   439.7289       20.6909      0.588321       7.86382       3.82538      -10.5339      -8.93391       5.35196      -4.79969      -5.11416      0.182551       1.63151      0.238643      -1.00126      0.126406      0.452336     0.0859244     -0.174702     0.0137257     0.0568448     0.0136281   -0.00294203    0.00125595   0.000354813   0.000431342   7.56300e-05   6.25531e-06   5.82462e-06  -1.57181e-06  -1.27798e-07       0.00000       0.00000       0.00000       0.00000       0.00000       0.00000       8.69387       10.9151       11.7073       11.7575       11.2412       9.93278       8.56446       7.20219       5.66762       4.33260       3.12344       2.18191       1.47520      0.932825      0.581717      0.347551      0.193099      0.104042     0.0529342     0.0259817     0.0114864    0.00491722    0.00192420   0.000716879   0.000236396   7.15939e-05   1.95113e-05   4.48976e-06   8.22031e-07   1.04803e-07       0.00000       0.00000       0.00000       0.00000       0.00000       0.00000
  15  23 4036.1710    1.3938  9.6207 10.7815 -0.0011      0.327607  0.1773   0.0156   0.3189    0.0423   0.0000     0.0798398   449.6506       10.2136       28.6676       14.5907       4.47221     -0.934214      -1.72262      -18.9094       13.5289      0.807589     -0.958714       2.92675      -1.41340      -1.81226      -1.14204     0.0379333      0.195279     -0.133660    -0.0362932     0.0476598     0.0143477   0.000969176   -0.00161264  -0.000951896   6.50087e-05  -3.74518e-05   1.45597e-06   3.21270e-06  -3.44649e-08  -5.14770e-08       0.00000       0.00000       0.00000       0.00000       0.00000       0.00000       11.9564       15.2764       16.2370       16.1855       15.3303       13.8486       11.6456       9.60052       7.41103       5.66716       4.07202       2.91535       1.92356       1.26825      0.759175      0.440409      0.250222      0.133105     0.0657976     0.0328845     0.0137681    0.00636830    0.00240052   0.000898258   0.000303599   9.38080e-05   2.48489e-05   5.86338e-06   1.03493e-06   1.35077e-07       0.00000       0.00000       0.00000       0.00000       0.00000       0.00000
  15  24 4177.9044    1.1962 11.7814 10.5720 -0.0037      0.281839  0.2186   0.0133   0.3970    0.0407   0.0000     0.0785407   458.1630       7.19526      -10.4193      -1.32208      -8.57264       1.23952      -9.28184     -0.599721      -8.99479      -9.04735       3.01275      -2.94055      -2.10687     -0.783671     -0.798863      0.544837     -0.721184    -0.0220763     0.0376386    0.00315886    0.00342149   -0.00152810  -0.000233869   1.98349e-05   0.000302022   0.000121550  -1.18359e-05  -7.13561e-06  -6.31612e-07   7.20636e-09       0.00000       0.00000       0.00000       0.00000       0.00000       0.00000       13.1925       17.1289       18.2322       18.2162       17.5665       15.4461       13.5955       10.9221       8.79294       6.58792       4.89687       3.37309       2.31458       1.48462      0.901931      0.552804      0.301150      0.163542     0.0828544     0.0405745     0.0180798    0.00773415    0.00307988    0.00114938   0.000372598   0.000117087   3.12513e-05   7.14059e-06   1.36355e-06   1.65458e-07       0.00000       0.00000       0.00000       0.00000       0.00000       0.00000
  15  26 4461.7149    0.8112 17.3456 10.3446 -0.0040      0.105982  0.4352   0.0085   0.6358    0.0307   0.0000      0.100022   411.4251       9.70898      -19.0242      -38.3065       16.6200       25.1734      -36.9576      -3.75206       5.61467      -13.5233       2.33889      -3.82418       9.28087       3.06299      -2.19929       2.21942      0.660454     -0.366902     -0.199911    -0.0405638     0.0279423   -0.00275678    0.00300600   -0.00102645  -0.000132872  -2.81408e-05   7.64492e-05  -3.89611e-06   1.82631e-06   2.60214e-07       0.00000       0.00000       0.00000       0.00000       0.00000       0.00000       21.6452       28.0612       29.6211       29.7386       28.0392       25.2140       22.1526       18.3681       14.6085       10.9526       8.16692       5.73323       3.79356       2.53973       1.50183      0.921715      0.509151      0.276581      0.141917     0.0684179     0.0314667     0.0132970    0.00533903    0.00192018   0.000627594   0.000199677   5.08818e-05   1.17361e-05   2.16259e-06   2.72560e-07       0.00000       0.00000       0.00000       0.00000       0.00000       0.00000
  16   8 1933.2427    0.4989  0.4983  9.7972  0.0000       10.7499  0.0306   0.0172   0.0491    0.0726   0.0000       2.02141   435.4852     -0.354413       12.5678       6.14143      -4.01294      -4.39400       1.92447      -2.67455       1.39035       2.47325      -1.32219     0.0436682       1.07320    -0.0560072     -0.239830     -0.131335     0.0446992    0.00914501   0.000872914   -0.00541893    0.00367212    0.00242145  -0.000431981   0.000201923  -0.000150045  -4.18525e-05  -1.92859e-05   2.01221e-06   1.71083e-06  -1.20542e-07  -7.56895e-08   1.29948e-08       0.00000       0.00000       0.00000       0.00000       2.40726       3.15807       3.14299       3.38035       3.13420       2.72175       2.40854       1.96924       1.74730       1.26527      0.887393      0.617051      0.501510      0.295795      0.192877      0.101218     0.0635819     0.0368232     0.0205892     0.0112956    0.00494951    0.00234160   0.000871570   0.000394076   0.000143402   5.33441e-05   1.69955e-05   4.43631e-06   1.34169e-06   2.69102e-07   5.71998e-08   7.08201e-09       0.00000       0.00000       0.00000       0.00000
  16  10 2228.3843    0.9598  0.6462 10.4828 -0.0062       3.78435  0.0362   0.0294   0.0516    0.1107   0.0000       1.14225   438.7582       4.10245       12.0925      -4.41419      -2.00920     -0.639551      -1.50133      -1.47850       1.99818     -0.433271      -1.41934     -0.286475     -0.235926     -0.738490    -0.0819427   -0.00461402      0.186901     0.0591237    -0.0500434   -0.00968153     0.0106595    0.00364558   -0.00102328  -0.000160246   5.70819e-05   7.23208e-05   3.56024e-05   8.08198e-06  -6.11499e-07  -1.67081e-07  -1.50357e-07   4.30312e-10       0.00000       0.00000       0.00000       0.00000       2.43090       3.90731       3.46569       3.98380       3.40418       3.29667       2.89798       2.29178       2.00555       1.41559       1.15496      0.723850      0.583232      0.319265      0.250814      0.118444     0.0866438     0.0410108     0.0263078     0.0114400    0.00604284    0.00267958    0.00116045   0.000448098   0.000191190   6.23780e-05   2.44046e-05   5.32797e-06   1.93254e-06   3.53420e-07   8.46602e-08   1.21149e-08       0.00000       0.00000       0.00000       0.00000
  16  12 2514.9077    1.7339  0.8365 11.7758 -0.0011       3.69486  0.0433   0.0470   0.0643    0.1036   0.0000       1.00685   435.2264       2.64592       15.7705       1.41966      -1.95061      0.145175       1.23296      -4.34826      0.548202      -1.45306      -2.22156      0.636490      0.213920      0.284801      0.186189      0.116190     0.0562757   -0.00801422    0.00642743     0.0164267   -0.00146398   0.000819456    0.00217212  -0.000815758   0.000191587  -1.03507e-05  -2.45835e-05  -4.20816e-06   1.22316e-06  -3.18008e-07  -1.67138e-09  -1.60865e-09       0.00000       0.00000       0.00000       0.00000       3.03205       3.96390       4.70594       4.35646       4.38818       3.59964       3.30129       2.54192       2.11370       1.48841       1.11632      0.908969      0.486190      0.387757      0.244076      0.131555     0.0930266     0.0429554     0.0256129     0.0130948    0.00621358    0.00318221    0.00127766   0.000600459   0.000196066   6.32822e-05   2.79566e-05   7.32914e-06   1.65980e-06   4.43408e-07   8.09193e-08   7.82478e-09       0.00000       0.00000       0.00000       0.00000
  16  13 2657.0231    2.1982  0.8808 12.0725 -0.0068       3.24539  0.0589   0.0581   0.0624    0.1249   0.0000       1.00598   437.7323       3.12733       11.0347      -1.25275      0.366638       2.88677       4.66824      -1.46707      -2.38782     -0.280417      0.762241      0.505233    -0.0575280     0.0671352    0.00668773     -0.172536    -0.0413692     0.0182528    -0.0522325    0.00163769     0.0122988   -0.00208727   -0.00195157  -5.70077e-05   1.02719e-05   0.000220078   5.41598e-06   2.26357e-06   3.24296e-07   7.57708e-07  -8.68237e-09  -7.02964e-09       0.00000       0.00000       0.00000       0.00000       4.50124       3.45693       5.78204       6.66156       3.93993       3.88761       5.01035       3.58958       2.10362       2.34268       1.86691      0.972716      0.675433      0.601347      0.354528      0.159116      0.110221     0.0745393     0.0404743     0.0168006    0.00745283    0.00424171    0.00235156    0.00103469   0.000361574   0.000104002   2.69679e-05   6.63866e-06   1.52547e-06   3.11961e-07   5.36035e-08   6.92580e-09       0.00000       0.00000       0.00000       0.00000
  16  14 2799.5369    2.8432  0.8259 12.3955 -0.0032       1.92910  0.0328   0.0750   0.0632    0.1266   0.0000      0.957522   436.4794       4.19622       20.0852     -0.841539      -1.11250       1.11451       2.23066      -1.85156      -1.51510      0.361447      -3.40937      0.222714    -0.0551599     -0.284665     -0.161788      0.179375      0.141302   -0.00206186    0.00868795    0.00424385   -0.00856246   -0.00352369    0.00120613   0.000704871   0.000223175  -2.43155e-06   1.34786e-05   4.34256e-06   8.99939e-07  -2.45441e-09  -4.22490e-09  -6.05409e-09       0.00000       0.00000       0.00000       0.00000       2.56886       3.06106       3.33154       3.37849       2.87814       2.69601       2.52239       2.14096       1.78680       1.44417       1.02679      0.676684      0.497322      0.307611      0.188186      0.112284     0.0670187     0.0373465     0.0207180     0.0106601    0.00527243    0.00226710    0.00102453   0.000427315   0.000171691   5.75717e-05   1.74349e-05   4.78578e-06   1.31230e-06   2.74185e-07   5.00289e-08   6.58607e-09       0.00000       0.00000       0.00000       0.00000
  16  15 2941.7883    3.5043  0.8006 13.0893 -0.0052      0.859195  0.0335   0.0945   0.0608    0.1158   0.0000      0.875743   440.2479       9.12786       11.4707      -6.32916      -2.59508     -0.699836      -3.62093      -2.24593      0.397613      -1.58545      -1.28626     -0.483798      0.483953     0.0608109      0.139732     0.0385793     0.0156332     0.0246262   -0.00753434   -0.00715905   -0.00272334    0.00243371   0.000481914  -0.000375970   0.000187233  -3.06240e-05  -2.41381e-05  -1.07919e-05   1.22277e-07   6.33775e-07  -8.71985e-08  -1.71929e-09       0.00000       0.00000       0.00000       0.00000       2.63925       3.51438       3.84496       3.54846       3.66548       3.14119       2.85479       2.19500       1.74953       1.29056      0.945907      0.738439      0.462490      0.342124      0.207286      0.113907     0.0756994     0.0362112     0.0208264     0.0106590    0.00503543    0.00237137   0.000990472   0.000448261   0.000158706   5.14350e-05   2.11873e-05   5.82707e-06   1.40964e-06   3.64121e-07   6.40051e-08   6.73646e-09       0.00000       0.00000       0.00000       0.00000
  16  16 3083.5736    3.8149  0.8826 13.3927 -0.0036       1.85886  0.0381   0.1028   0.0644    0.1325   0.0000      0.803041   439.4773       7.14658       6.86067       4.37680      -3.15272      0.270290      -2.95497      -2.37421     -0.608143     -0.333086    -0.0893265      0.623076    -0.0764530     -0.359417      0.170961     0.0498043     -0.140429    -0.0785075    -0.0161812     0.0221033   -0.00414102    0.00357972  -3.64262e-06  -0.000789682   0.000153151  -8.86510e-05  -2.30249e-05   1.01529e-05  -8.48601e-07   2.37410e-07  -1.13718e-07   5.33839e-09       0.00000       0.00000       0.00000       0.00000       2.93014       3.38111       3.93626       3.77141       3.43727       3.37834       2.91147       2.32037       2.04497       1.53796       1.05675      0.818108      0.565862      0.353531      0.230380      0.139826     0.0781351     0.0453138     0.0248621     0.0125487    0.00619493    0.00268934    0.00118982   0.000446324   0.000191869   7.25883e-05   2.30034e-05   6.24668e-06   1.49770e-06   3.21874e-07   5.86024e-08   7.01918e-09       0.00000       0.00000       0.00000       0.00000
  16  17 3225.1597    3.6725  1.2923 13.0973 -0.0092       2.61934  0.0488   0.0840   0.0844    0.1524   0.0000      0.815126   440.6178       9.30561       12.4862       13.6876       11.5981       6.34596      -2.59175      -2.20945      -1.98209      -1.30599       2.32705      0.419865      0.419291      0.404396      0.138962     0.0718080    -0.0565579    -0.0163463     0.0201718   -0.00252246    -0.0108561    0.00280151    0.00186919  -4.80945e-05   0.000110400   7.87551e-05  -5.41804e-05  -1.03172e-05  -6.71399e-07   6.32896e-07   7.66977e-08   2.88980e-09       0.00000       0.00000       0.00000       0.00000       3.22589       4.05973       4.15846       4.37590       4.16767       3.68401       3.06598       2.83670       2.25982       1.72074       1.27246      0.888407      0.609596      0.426204      0.248197      0.154206     0.0911589     0.0521665     0.0286706     0.0148158    0.00707428    0.00320901    0.00135274   0.000548195   0.000202408   6.88099e-05   2.26458e-05   7.22378e-06   1.82280e-06   4.12545e-07   7.07376e-08   9.77053e-09       0.00000       0.00000       0.00000       0.00000
  16  18 3366.4117    3.2036  1.5914 13.1398 -0.0087      0.581458  0.0575   0.0688   0.0986    0.1087   0.0000      0.641290   441.2256       7.57109       10.7527      -6.67608      -1.11405       4.78486      -4.17217      -2.50928       3.81607       1.99274      -1.48161     -0.443977      -1.27769    -0.0910593      0.467306      0.146446     -0.122703     0.0586203     0.0374907    -0.0331251    0.00778901   -0.00338937   0.000118339  -0.000129615  -0.000206488  -1.17315e-05  -8.90068e-07  -1.08898e-05  -1.14834e-06  -4.66215e-07  -2.70309e-08   1.58556e-08       0.00000       0.00000       0.00000       0.00000       3.93847       5.21513       5.38301       5.57309       4.96471       4.80517       4.01191       3.36117       2.61245       1.99076       1.46415       1.10489      0.746542      0.512793      0.310739      0.197228      0.105638     0.0631164     0.0321416     0.0166683    0.00826563    0.00372035    0.00168378   0.000654936   0.000255563   9.44338e-05   2.89713e-05   9.07226e-06   2.13157e-06   4.92502e-07   8.42395e-08   1.24683e-08       0.00000       0.00000       0.00000       0.00000
  16  19 3508.1720    2.7981  2.7070 12.0801 -0.0085      0.932527  0.0717   0.0447   0.1204    0.0932   0.0000      0.245178   438.5007      0.615227       5.57602     -0.992527      -1.27290       10.7832      -3.46400      -7.44885      -1.05061      -5.43541   -0.00117314    -0.0742274      0.927706      -1.07472      0.112852      0.200441     0.0592034    -0.0999733    -0.0206820     0.0235196    0.00664545   -0.00165427   -0.00437760    0.00127133  -0.000254484  -0.000206766   2.45540e-05  -9.47293e-06  -1.96603e-06   7.49481e-07  -1.02117e-07   7.26996e-09       0.00000       0.00000       0.00000       0.00000       4.74929       5.93073       6.08074       6.43029       6.21276       5.41595       4.87867       4.02566       3.34234       2.53487       1.89643       1.32274      0.943285      0.640184      0.380624      0.245593      0.138404     0.0793015     0.0443401     0.0216299     0.0108174    0.00476117    0.00210257   0.000812592   0.000335250   0.000110101   3.46981e-05   1.09638e-05   2.72474e-06   6.21736e-07   1.20220e-07   1.43843e-08       0.00000       0.00000       0.00000       0.00000
  16  20 3650.1549    2.3401  4.0232 11.4835 -0.0026      0.780171  0.0872   0.0302   0.1500    0.0724   0.0000      0.154801   436.5333       12.3966       20.6147       8.39435      -4.49088      -11.1414       6.43218      0.744582       1.88958      0.799325       2.48711      -1.47837       1.13519      0.776531     -0.685784    -0.0872673      0.329222    -0.0439708    -0.0614710    -0.0274328     0.0167019   -0.00631818   0.000715265   0.000187557   0.000255816  -0.000100254  -1.65454e-05   6.71314e-06  -4.94951e-07  -7.57990e-07   5.36132e-08   1.60815e-08       0.00000       0.00000       0.00000       0.00000       5.83178       7.29918       7.71632       7.70400       7.39606       6.89114       5.90159       4.98350       3.98830       3.12399       2.26226       1.65631       1.14510      0.769800      0.476720      0.286283      0.172099     0.0922661     0.0514950     0.0255783     0.0126631    0.00548009    0.00245458   0.000978075   0.000393655   0.000132892   4.52572e-05   1.29042e-05   3.37867e-06   7.73022e-07   1.32827e-07   1.69694e-08       0.00000       0.00000       0.00000       0.00000
  16  21 3792.2189    1.9172  5.5548 11.1529 -0.0007      0.811843  0.1086   0.0221   0.1932    0.0551   0.0000      0.116464   449.0125       27.1776       9.88164      -1.17802      -12.0365      -7.37413       7.62099       4.31759       10.6256      -3.32118      -2.40436     -0.879619     -0.320962     -0.627787      0.323435    -0.0900705      0.183780    -0.0134671     0.0283540    -0.0140477  -0.000151647    0.00304925   0.000635417  -0.000589676  -0.000306553   3.29432e-05  -9.02937e-05  -5.38535e-06  -3.54591e-06   6.55731e-08  -1.24356e-08  -1.20651e-08       0.00000       0.00000       0.00000       0.00000       7.33083       9.18180       9.75706       9.67192       9.23737       8.19628       7.45310       6.23558       5.07849       3.93531       2.91224       2.00805       1.43242      0.940142      0.575298      0.353475      0.202397      0.116330     0.0621783     0.0322013     0.0151954    0.00710250    0.00299001    0.00127355   0.000480250   0.000170137   5.22030e-05   1.59020e-05   4.18417e-06   9.26467e-07   1.70489e-07   1.99509e-08       0.00000       0.00000       0.00000       0.00000
  16  22 3933.8541    1.5835  7.3205 10.8539 -0.0019      0.502127  0.1345   0.0172   0.2424    0.0471   0.0000     0.0977328   433.0739       20.9234       5.39718       5.88034      -7.41853       2.20046      -17.0173      -14.0101       2.59006       2.02199      -1.76985      -1.92104      -2.92382      0.633211      -1.25963     -0.334184     0.0860468     -0.194072    -0.0106930     0.0249451     0.0131046   -0.00182278   -0.00666888    0.00147294  -0.000574387  -0.000153367   4.56730e-05  -1.91665e-05  -1.44169e-06  -2.54606e-07   1.08017e-07   3.91929e-08       0.00000       0.00000       0.00000       0.00000       8.51576       10.8667       11.3959       11.6566       10.9957       10.0858       8.85994       7.44759       6.06710       4.65784       3.40136       2.50149       1.74132       1.14341      0.727490      0.439155      0.252465      0.145551     0.0774417     0.0402092     0.0191044    0.00903282    0.00378617    0.00157438   0.000588702   0.000217186   6.92821e-05   2.02456e-05   5.23281e-06   1.18177e-06   2.13036e-07   2.67165e-08       0.00000       0.00000       0.00000       0.00000
  16  24 4218.0417    1.1379 13.0592 10.5337 -0.0000      0.187622  0.2491   0.0119   0.4286    0.0373   0.0000     0.0773163   450.5070       34.2362       26.9471       22.5474       10.5342       2.39811       22.1238      -8.03197      -3.32596      0.376285       4.48618       1.76735       2.30679      -1.08666      0.667877      0.636167   -0.00307149     -0.217356   -0.00594632    -0.0432831     0.0109149   0.000688436   -0.00649199    0.00448148    0.00169814  -0.000834644  -0.000268697  -1.43772e-05   7.65073e-06  -2.03485e-06  -4.85637e-07  -6.17805e-08       0.00000       0.00000       0.00000       0.00000       13.6277       17.9629       18.9534       19.4305       18.5865       16.4739       14.7218       12.1284       9.85382       7.66742       5.64368       4.07972       2.84337       1.90488       1.21067      0.736887      0.430979      0.250604      0.132299     0.0692065     0.0333349     0.0152070    0.00676362    0.00276742    0.00104464   0.000377165   0.000119750   3.53298e-05   9.14803e-06   2.07144e-06   3.71894e-07   4.49197e-08       0.00000       0.00000       0.00000       0.00000
  16  26 4502.8337    0.8050 18.9302 10.3103  0.0003     0.0421993  0.4605   0.0080   0.6604    0.0281   0.0000     0.0960394   431.8284      -8.74810       56.6063      -52.1892      -9.83490       7.29566       6.96133      -8.59116       29.1573     -0.573199      -3.36738       1.03993       4.37253      -1.32824       2.90971       2.16459     -0.261936     -0.108428    -0.0377141     0.0533942    0.00195614     0.0162112    0.00178581   0.000712597  -0.000203291   0.000977596  -0.000166110  -6.05871e-05   2.87931e-05  -1.09016e-06  -4.92380e-07   1.08110e-07       0.00000       0.00000       0.00000       0.00000       20.8603       26.9624       29.6524       28.5616       28.5983       25.6215       22.0876       18.9854       15.4057       11.9286       9.01862       6.40719       4.46073       3.02235       1.90722       1.19667      0.708158      0.401603      0.221116      0.112398     0.0556242     0.0254714     0.0112013    0.00452935    0.00176440   0.000608776   0.000198753   5.95796e-05   1.52012e-05   3.29376e-06   5.68512e-07   6.66810e-08       0.00000       0.00000       0.00000       0.00000
  17   9 2113.0801    0.7766  0.5257 10.2262 -0.0047       8.39025  0.0299   0.0250   0.0460    0.0820   0.0000       1.30532   438.9188       6.65198       9.22232      -3.49586      0.381439      -1.92157      -1.70936      -1.99745       1.76784    -0.0316495       1.04619     0.0225773      0.670412     -0.375110     -0.330449    -0.0486424     0.0656032     -0.104348    -0.0220971    0.00304427   -0.00530402    0.00495749   0.000884822  -0.000942933   0.000160708   9.27601e-05   3.24170e-05  -3.40767e-05   1.86064e-06   2.04944e-06   9.97352e-08  -4.88988e-08   2.97855e-08   2.73899e-09       0.00000       0.00000       2.17314       2.85130       3.07338       3.36369       2.63630       2.84432       2.40504       1.84032       1.67889       1.38134      0.952326      0.720167      0.482109      0.338250      0.199095      0.148998     0.0805477     0.0549431     0.0261703     0.0169291    0.00751434    0.00428399    0.00177849   0.000837377   0.000331060   0.000153395   5.24547e-05   2.16348e-05   5.05995e-06   1.64136e-06   2.91074e-07   7.79370e-08   1.34244e-08   2.00432e-09       0.00000       0.00000
  17  10 2260.4494    1.0156  0.7703 10.4874 -0.0095       5.98581  0.0377   0.0269   0.0580    0.1170   0.0000       1.05860   437.9395       1.59912       7.38027      -1.90791     -0.991825      -2.27386      -3.00195       1.03009       3.27453      -1.08103      -1.08897       1.27171      0.531632    -0.0787841     -0.127500     0.0617935    0.00451191      0.121787    0.00609360   -0.00142873    0.00340560   0.000504527   -0.00190884   -0.00150041   9.38035e-05   0.000199217  -9.33127e-05  -2.69939e-05   6.05074e-06   2.38057e-07  -4.50470e-08  -3.15385e-08   3.53940e-09   1.69733e-09       0.00000       0.00000       2.83355       3.64416       3.59930       3.65521       3.62258       3.46041       3.15739       2.56628       1.78492       1.36683       1.03928      0.841903      0.653997      0.453617      0.306107      0.180402      0.110322     0.0600433     0.0302977     0.0158189    0.00875208    0.00389973    0.00202875   0.000786867   0.000393341   0.000135788   5.25057e-05   1.67394e-05   5.49547e-06   1.40306e-06   4.11143e-07   8.84761e-08   1.49699e-08   1.89019e-09       0.00000       0.00000
  17  11 2405.1068    1.3946  0.8638 11.3037 -0.0032       3.72145  0.0375   0.0350   0.0621    0.1158   0.0000      0.937714   435.7726       1.07025       10.2391       4.65572     0.0917971      -2.21483      0.852497      0.534176       1.02439      -1.06524      0.695386    -0.0950694    -0.0241046      0.225320     -0.186822     -0.153408     0.0312557     0.0269735     0.0176345    -0.0164354    0.00185515   -0.00613574  -0.000285881   0.000394811  -0.000271702  -0.000272200  -5.59102e-05   1.27335e-05  -4.52913e-06   6.28894e-08  -1.49231e-07  -3.70616e-08  -1.29192e-08  -4.72122e-10       0.00000       0.00000       2.56658       3.49922       3.50064       3.52221       3.61783       2.97816       2.91254       2.32772       1.98955       1.57292       1.19163      0.850506      0.597002      0.414256      0.275964      0.169369     0.0953416     0.0627899     0.0323168     0.0198162    0.00923649    0.00438909    0.00229532   0.000853920   0.000429663   0.000154693   5.37970e-05   2.07326e-05   5.68301e-06   1.74880e-06   4.40573e-07   1.04779e-07   1.95115e-08   2.10214e-09       0.00000       0.00000
  17  12 2548.2233    1.8508  0.8790 11.8032 -0.0082       4.01634  0.0369   0.0466   0.0627    0.1157   0.0000      0.938032   440.3833       2.66855       9.53356     -0.739669      -6.87147      -3.77125      -3.05397      -5.11401     -0.669785       1.48334     -0.680751      0.120723       1.15161      0.740627      0.102951     0.0445614     -0.182135    -0.0379881     0.0240301    -0.0271828     0.0107302    0.00446071  -0.000434638   -0.00206488  -0.000259960   0.000140377  -6.83973e-05  -4.71356e-06   2.58492e-06  -1.19234e-06  -2.81528e-07  -9.16311e-08   1.38003e-08  -4.62579e-09       0.00000       0.00000       2.42543       3.28061       3.45478       3.51651       3.23746       2.90102       2.67736       2.29097       1.88255       1.53052       1.11198      0.803773      0.569088      0.392021      0.243090      0.155711     0.0920689     0.0544906     0.0315021     0.0171807    0.00889559    0.00421417    0.00211675   0.000856385   0.000395171   0.000148762   5.76655e-05   1.89197e-05   5.73548e-06   1.67379e-06   4.14988e-07   9.53890e-08   1.65406e-08   2.08436e-09       0.00000       0.00000
  17  13 2691.1313    2.4662  0.8183 12.2786 -0.0074       2.76898  0.0356   0.0646   0.0592    0.1185   0.0000      0.900793   437.6169       8.98413       14.4394       7.57320       2.76742       2.01571      0.740534     -0.608030       5.49044     -0.547762     -0.878566      0.357352      -1.34228       1.25378      0.103672     -0.210971    -0.0676264     0.0898712    -0.0409468     0.0106710    -0.0164257    0.00145112    0.00234055   -0.00126693   0.000300372  -1.40034e-05   5.93830e-06  -1.48515e-05   3.98222e-08   1.29373e-06   8.71114e-09  -8.38664e-08   9.98845e-10   1.34436e-09       0.00000       0.00000       2.50211       3.38564       3.36187       3.83830       3.47394       3.19977       2.64677       2.24072       1.77389       1.34742      0.987394      0.737996      0.535675      0.368027      0.242093      0.144777     0.0933999     0.0505101     0.0310741     0.0152270    0.00881993    0.00389277    0.00190718   0.000776230   0.000351330   0.000121954   5.09484e-05   1.48465e-05   5.38370e-06   1.32615e-06   3.67275e-07   7.96041e-08   1.45200e-08   2.17634e-09       0.00000       0.00000
  17  14 2834.4583    3.1381  0.8290 12.7960 -0.0104       3.72131  0.0333   0.0784   0.0575    0.1079   0.0000      0.880724   441.6101      0.347408       13.2488       3.84710      -9.85615      -1.38937      0.997985     -0.485098     -0.848416     -0.864014       1.36228      -1.00028     -0.913842     -0.140189     0.0125352    -0.0282394     0.0146140     0.0108517     0.0242278    -0.0139271  -0.000842439    0.00263463    0.00119722  -0.000578991  -0.000835924   0.000157184   4.17480e-05  -7.94117e-06  -4.02560e-06  -2.33808e-06   2.22789e-07   7.82155e-08   8.71092e-09  -4.09940e-10       0.00000       0.00000       2.44258       2.76583       2.94664       3.34226       2.96281       2.88957       2.40199       2.12514       1.72484       1.36255      0.968976      0.785453      0.548954      0.369525      0.242596      0.163160     0.0885603     0.0550758     0.0317405     0.0178618    0.00814885    0.00451193    0.00206600   0.000939677   0.000335041   0.000143328   5.01962e-05   1.85913e-05   5.08277e-06   1.49779e-06   3.29799e-07   7.65685e-08   1.20653e-08   1.86499e-09       0.00000       0.00000
  17  16 3119.4643    3.9447  0.9716 13.3502 -0.0004       1.90249  0.0389   0.0991   0.0675    0.1291   0.0000      0.826497   433.1898       1.88483       10.4324     -0.464428      -3.63317       3.57069      -3.36511      -1.12674      0.928543     0.0258684      0.657735     0.0993670     -0.505241     -0.910638      0.106106     -0.269316     0.0653478      0.123578    -0.0171018    -0.0377645     0.0132546    0.00615459  -0.000263085  -0.000751009  -0.000230045   0.000146999   1.87146e-05  -5.38874e-06  -4.18228e-06   1.25938e-06  -1.23777e-07  -1.31102e-07   4.43236e-09  -5.35181e-11       0.00000       0.00000       2.61880       3.51135       3.50118       3.52924       3.41280       3.24031       2.95135       2.47785       1.83756       1.57806       1.10128      0.885943      0.614328      0.439472      0.275850      0.184148      0.102794     0.0608685     0.0333417     0.0177836    0.00900991    0.00470108    0.00186746    0.00101277   0.000356274   0.000163848   5.80565e-05   1.98280e-05   5.74327e-06   1.72552e-06   4.22450e-07   1.07621e-07   1.67435e-08   2.21407e-09       0.00000       0.00000
  17  17 3261.4749    3.6174  1.1423 13.3582 -0.0018       1.17491  0.0445   0.0855   0.0765    0.1452   0.0000      0.945273   434.5945       16.0568       11.3328      -4.53896      -1.85188      -1.36397     -0.999946      -4.44411       3.30760      -2.84454     -0.452619    -0.0618863      0.699031    -0.0841529      0.127382     -0.300466    -0.0727711    -0.0619616   -0.00403821     0.0240173    -0.0103373    0.00226942   -0.00107303  -0.000648647   0.000375366   0.000303437  -2.72074e-05  -1.61889e-05  -4.73798e-06  -2.07508e-07  -4.41559e-07   3.85985e-08   1.30933e-08   1.65398e-10       0.00000       0.00000       2.90711       3.76808       3.97426       4.02239       3.85644       3.43061       3.12269       2.60069       2.17463       1.63853       1.24874      0.936958      0.644659      0.439168      0.285164      0.180832      0.109566     0.0647066     0.0338629     0.0183656     0.0100937    0.00487414    0.00220209    0.00100928   0.000419274   0.000158732   5.82046e-05   2.06033e-05   6.47157e-06   1.83527e-06   4.48356e-07   1.01014e-07   1.82782e-08   2.13744e-09       0.00000       0.00000
  17  18 3403.5432    3.1775  1.9133 12.7054 -0.0083      0.634729  0.0570   0.0597   0.1022    0.1141   0.0000      0.445314   441.1259       10.2913       19.0059       4.13973      -4.69451       8.35821     0.0581563      -4.10505      -3.26332     -0.431794       1.88738      -2.12142       1.07529      0.719544      0.484997     -0.115345      0.115783      0.147500     0.0107876     0.0147710   -0.00236368   -0.00101281    0.00642060    0.00152130  -0.000583869  -0.000294310   3.04844e-05   3.17712e-05  -4.70824e-06  -3.51528e-06  -1.50566e-07  -1.29693e-07   1.54129e-08   9.52623e-10       0.00000       0.00000       3.85407       4.83679       4.84206       5.11412       4.88195       4.51876       4.06999       3.30719       2.79656       2.07983       1.69413       1.19053      0.873478      0.577538      0.389236      0.241719      0.148852     0.0853173     0.0472477     0.0252410     0.0126105    0.00627937    0.00288893    0.00128378   0.000521018   0.000209156   7.47600e-05   2.55322e-05   7.96280e-06   2.25318e-06   5.78701e-07   1.13157e-07   2.32026e-08   2.77967e-09       0.00000       0.00000
  17  19 3545.6461    2.6783  2.7473 12.0894 -0.0048      0.452927  0.0696   0.0429   0.1255    0.0975   0.0000      0.244140   433.7526       16.3042       18.7747       14.4216      -3.86634      -1.26311       2.50524     -0.180967      -6.21003      -3.13441     -0.217038      -1.85364     0.0954347       1.81336      0.286328     -0.165096     -0.102583    0.00413654    0.00354104     0.0192001     0.0308127    -0.0145066    0.00347820  -3.69600e-05   0.000979579  -1.27016e-05   0.000155627  -5.71460e-05   7.91413e-06   1.03398e-06  -2.76338e-07  -1.35019e-07   4.21637e-09   2.54673e-09       0.00000       0.00000       4.49606       5.95473       6.20114       6.62871       6.08764       5.54243       4.84726       4.04721       3.43779       2.57893       1.99403       1.43349      0.982288      0.687793      0.448070      0.276587      0.168282      0.101936     0.0566970     0.0313910     0.0160722    0.00771763    0.00370908    0.00159477   0.000700537   0.000261986   9.49488e-05   3.33445e-05   1.04587e-05   2.97752e-06   7.18870e-07   1.56746e-07   2.96948e-08   3.72935e-09       0.00000       0.00000
  17  20 3687.9636    2.2334  4.4827 11.2771 -0.0032      0.353958  0.0903   0.0269   0.1541    0.0726   0.0000      0.119544   445.0740       16.2719       11.7574       9.90209       14.0053      -8.84532      -1.64445       2.19546       4.57385     0.0523316     -0.226611      0.469980      -1.82531    0.00511678      0.986562     -0.200047    -0.0607919      0.149724    -0.0776629    -0.0631859    0.00505677     0.0122493    0.00218140    0.00182794   0.000567872   0.000199244  -4.33649e-05  -6.81332e-05  -1.26470e-07  -1.96341e-06   2.16698e-07  -2.42321e-07   3.35930e-08  -4.70809e-09       0.00000       0.00000       5.70121       7.23436       7.70189       8.02983       7.54851       7.12971       6.14115       5.27490       4.13188       3.32776       2.51948       1.87495       1.29113      0.914035      0.586482      0.376939      0.230368      0.133773     0.0742376     0.0403754     0.0200740     0.0102631    0.00456712    0.00214684   0.000860045   0.000358506   0.000124799   4.29821e-05   1.35520e-05   3.94288e-06   9.57793e-07   2.15438e-07   3.57761e-08   4.65413e-09       0.00000       0.00000
  17  21 3830.5908    1.8415  6.0468 11.0856 -0.0014      0.628273  0.1106   0.0202   0.1980    0.0510   0.0000     0.0941985   448.6264       19.1696       10.4728       3.44360      -10.9078      -9.63562       2.08401       4.75346      -7.86347      -5.97423       3.79404      -1.87996     -0.403665     -0.399406      0.600388      0.149545    -0.0903174    -0.0793147     0.0857885     0.0456098  -0.000681505   -0.00289216    0.00681052    0.00431408   0.000562314   0.000323089  -1.71507e-06   2.11722e-05  -2.39405e-05  -1.11024e-06  -1.63806e-06   1.98105e-08   5.51296e-08  -3.59016e-09       0.00000       0.00000       6.84360       8.75568       9.39975       9.53307       9.42007       8.44763       7.52700       6.18979       5.16267       3.97708       3.09323       2.21553       1.59180       1.07584      0.712205      0.452017      0.278282      0.160567     0.0913795     0.0492120     0.0245526     0.0125314    0.00555831    0.00260358    0.00101498   0.000427784   0.000151775   5.22951e-05   1.65165e-05   4.71823e-06   1.21266e-06   2.59959e-07   4.78607e-08   5.39352e-09       0.00000       0.00000
  17  22 3972.9856    1.5683  8.4182 10.6796 -0.0027      0.555508  0.1394   0.0156   0.2530    0.0458   0.0000     0.0760887   423.1922       20.8043       23.1953      -8.56674      -30.3163       1.67242       10.1739      -9.66122       11.3804      -10.8709       3.18840      -2.12041       1.55884     -0.231962     -0.399819      0.525766     -0.423732      0.137752    -0.0199961    -0.0438944   -0.00819169     0.0142858   -0.00801270   -0.00272401   0.000167400  -0.000352635   0.000259327  -0.000110449  -5.29542e-06   4.57708e-06  -4.29889e-07  -1.82155e-07   1.73547e-08  -1.26503e-09       0.00000       0.00000       8.49735       11.0935       11.7548       11.8999       11.5761       10.3183       9.36564       7.69660       6.43517       5.09726       3.81464       2.79487       1.94073       1.34965      0.873675      0.544681      0.339023      0.195427      0.111010     0.0592410     0.0308549     0.0149971    0.00683909    0.00309394    0.00129301   0.000516690   0.000189845   6.39686e-05   2.06243e-05   5.73851e-06   1.44670e-06   3.28167e-07   5.82030e-08   6.65008e-09       0.00000       0.00000
  17  23 4115.4693    1.3027 10.9071 10.6469 -0.0003      0.201693  0.1862   0.0129   0.3357    0.0374   0.0000     0.0750642   444.1135      -7.67520      -24.4503       4.85611       12.6752      -7.37086      -5.46061      -15.9191      -20.6931       6.64045      -4.34820       2.36921      -2.70262      0.917995      0.608144     -0.232742      0.121699     -0.469179    -0.0346774     0.0150731    -0.0862706   -0.00645600   -0.00315836    0.00758894   -0.00159950  -8.39049e-05  -0.000184339   4.47809e-05   5.46308e-05   2.06917e-06  -6.90478e-08   2.47397e-07  -5.11142e-09   7.51177e-09       0.00000       0.00000       10.2856       13.4351       14.4183       14.5769       14.0219       12.8046       11.3556       9.68805       7.90209       6.30928       4.69446       3.55151       2.43993       1.68891       1.10353      0.701480      0.430662      0.250814      0.140937     0.0766892     0.0391243     0.0197030    0.00909554    0.00411720    0.00168580   0.000683420   0.000246702   8.56587e-05   2.71637e-05   7.63411e-06   1.89512e-06   4.25091e-07   7.10055e-08   8.59917e-09       0.00000       0.00000
  17  24 4258.0545    1.0899 12.9704 10.5739 -0.0015      0.201224  0.2408   0.0115   0.4214    0.0350   0.0000     0.0766903   451.6027      -10.4940       21.4714       25.8853      -2.43990       16.6981      -5.90045       3.71612      -16.7016      -7.57705      0.551158      -2.85419    -0.0412676       2.59369       1.88462     -0.663952      -1.02183    -0.0986511     0.0425310    -0.0299121   -0.00603337   -0.00452270    0.00273908   -0.00170952    0.00105854  -0.000289833  -0.000296926  -3.49254e-05  -2.99683e-05   6.25513e-06   2.32720e-06   3.19783e-07  -7.97644e-08  -1.83375e-08       0.00000       0.00000       12.7075       16.5120       17.5485       18.0895       17.1898       16.0789       13.9602       11.8293       9.71034       7.56815       5.78348       4.24398       3.06299       2.10528       1.40151      0.880325      0.532769      0.315617      0.178834     0.0989053     0.0491335     0.0248371     0.0115443    0.00516421    0.00213144   0.000865854   0.000309558   0.000108790   3.36732e-05   9.50494e-06   2.36561e-06   4.96831e-07   8.68046e-08   1.07201e-08       0.00000       0.00000
  17  25 4400.6587    0.8689 15.8461 10.4281 -0.0034     0.0936720  0.3612   0.0086   0.5432    0.0312   0.0000     0.0946758   405.1016       26.1850       44.6103      -11.1163       7.77439      -27.2641       14.4164       3.41683      -19.6447       6.35058       11.4749       2.99283    -0.0582443      -1.87350      0.511026      0.205215     -0.515583      0.223496     -0.196721      0.163613      0.121749    0.00610464    -0.0225797    -0.0119590    0.00378919   0.000662150  -0.000509797  -0.000493720  -6.06638e-05  -1.18078e-05   3.54537e-06  -2.10557e-07  -1.65603e-07  -1.59142e-08       0.00000       0.00000       16.4733       21.7883       23.5872       23.5011       22.8574       21.2730       18.7041       15.6803       13.0942       10.1606       7.90062       5.80587       4.11198       2.85825       1.87622       1.20604      0.736419      0.440924      0.242999      0.133498     0.0694382     0.0339307     0.0161205    0.00706395    0.00305661    0.00118777   0.000440306   0.000153023   4.76258e-05   1.37084e-05   3.32293e-06   7.03631e-07   1.22299e-07   1.43243e-08       0.00000       0.00000
  18   9 2143.7671    0.8116  0.5871 10.3145 -0.0069       6.41971  0.0343   0.0247   0.0527    0.0857   0.0000       1.17144   437.5034       2.36595       16.6826      0.205021       2.48048       3.25566    -0.0580732       3.05087      0.167130     -0.598145      0.655094    -0.0834979     -0.239410     -0.239940     -0.102334     0.0135179     0.0960773    -0.0222019     0.0109653    -0.0278162    0.00389015   -0.00583851   -0.00127614    0.00204810   0.000487610   4.44671e-05   0.000185866  -3.86950e-05  -1.90365e-06   9.08577e-06  -6.21708e-08   1.49649e-08  -7.40232e-08  -1.02089e-09  -2.79652e-09   9.10145e-11       2.71476       3.04932       2.51340       3.63345       3.65835       3.40910       2.08327       2.06689       2.09594       1.87069       1.09103      0.694858      0.586888      0.544886      0.367715      0.204590     0.0980549     0.0669470     0.0472130     0.0339388     0.0182893    0.00947785    0.00410767    0.00172612   0.000657435   0.000247923   0.000102718   3.94461e-05   1.31418e-05   4.97269e-06   1.37910e-06   3.98285e-07   8.39642e-08   1.92965e-08   3.01674e-09   5.16448e-10
  18  10 2291.7925    1.1211  0.7392 10.7729 -0.0076       5.42116  0.0316   0.0297   0.0554    0.0999   0.0000       1.00301   437.0376       4.56914       13.1004     -0.998818     -0.151486       1.34964      0.231377      -1.09775      -1.90026       1.14019     -0.585737      -1.04824     -0.894643    -0.0564959      0.292579    -0.0301308     0.0705652     0.0654810     0.0412483    -0.0163006   -0.00133632    0.00330315    0.00312929    0.00173969   0.000173909   0.000284478  -4.21928e-05  -5.31182e-05   6.27866e-06   9.59952e-07  -1.21099e-06  -4.17446e-07  -1.17028e-08  -1.90434e-08  -1.13171e-09   3.79724e-10       2.35451       2.93992       3.08553       2.91722       2.93371       2.97666       2.62250       2.18629       1.70196       1.26606      0.934044      0.763232      0.595647      0.437334      0.309578      0.188778      0.115315     0.0679890     0.0369976     0.0205837     0.0109294    0.00565141    0.00269866    0.00123924   0.000561329   0.000247899   9.93801e-05   3.74775e-05   1.35403e-05   4.78934e-06   1.40991e-06   3.69314e-07   9.25677e-08   1.85439e-08   2.98786e-09   3.67386e-10
  18  12 2580.9781    2.0028  0.9734 11.6394 -0.0072       3.64210  0.0376   0.0460   0.0638    0.1253   0.0000      0.819861   435.7313      -1.08569       15.2327      -1.63681      -6.24201       1.24093      -2.28465      -1.84905     -0.955325     -0.840696      0.202612      -1.02913     -0.406464     -0.268311     0.0185524     0.0914145     0.0200701    -0.0620484   -0.00124852    -0.0614309     0.0134094   -0.00418533    0.00289741    0.00264567   0.000353867  -8.27177e-05  -0.000137176  -2.79299e-05  -5.65881e-06   2.89040e-06  -1.86215e-06  -2.93606e-07  -7.17138e-08   2.52586e-08   4.59768e-10   9.33157e-10       2.34144       2.92355       3.20932       3.26970       3.14643       2.95731       2.41522       2.32473       1.79572       1.44719       1.13453      0.794972      0.631096      0.435212      0.261822      0.191655      0.117167     0.0684194     0.0411800     0.0224819     0.0118237    0.00688307    0.00319978    0.00156473   0.000701332   0.000280611   0.000108679   4.79828e-05   1.56347e-05   4.80894e-06   1.53545e-06   4.73642e-07   1.14119e-07   2.14749e-08   3.33986e-09   4.53426e-10
  18  13 2724.8914    2.5496  0.7962 12.4645 -0.0086       5.13645  0.0355   0.0646   0.0569    0.1068   0.0000      0.960020   432.5566     -0.449750       15.6704       8.30487       3.49731      -1.83141      -3.28478     -0.425310      -1.66098      -4.10286       2.26099     -0.345221     -0.252195     -0.228610     -0.109534     -0.124508     0.0851629    -0.0698779     0.0202667    -0.0149249   0.000502013    0.00276904    0.00219648   -0.00208010  -0.000535738  -8.43106e-05   1.81775e-05  -9.20806e-05  -1.34325e-05  -7.22372e-06  -1.54374e-09   5.49080e-07   1.24803e-07  -2.47894e-08  -5.61318e-10   1.77514e-10       2.19910       3.25327       3.16129       3.33162       3.18131       2.84433       2.78874       2.19214       1.96037       1.61261       1.14927      0.927957      0.595312      0.475177      0.266866      0.200963      0.123063     0.0638381     0.0467707     0.0217923     0.0141796    0.00588367    0.00345626    0.00166403   0.000684143   0.000308557   0.000121904   4.79984e-05   1.94983e-05   4.64961e-06   1.91840e-06   4.89146e-07   1.03972e-07   2.90360e-08   5.00525e-09   5.74698e-10
  18  14 2868.6917    3.2625  0.8392 12.7380 -0.0078       1.30460  0.0482   0.0824   0.0574    0.1172   0.0000      0.967665   438.8266       7.32875       14.9154      -4.63305      0.448846      0.944930     -0.125816      -3.82393     -0.233211      -2.22780     -0.637252     -0.151041      -1.12138      0.465441   -0.00424414    -0.0982787     -0.166635     0.0129718    -0.0239024   -0.00964368    0.00270738  -0.000747430    0.00172571   -0.00152414   0.000509014  -2.16762e-05  -3.18287e-05   4.93661e-05   1.34266e-06  -1.27491e-06   8.05001e-07   1.04673e-07  -7.00237e-08   1.46412e-08   1.95743e-09  -3.72025e-10       3.12667       2.93095       3.68986       4.70156       3.75881       2.57567       3.29280       3.23641       2.01111       1.54213       1.62484       1.21435      0.641947      0.448895      0.434895      0.260140      0.114826     0.0676250     0.0581968     0.0354588     0.0167490    0.00641235    0.00372640    0.00246512    0.00123912   0.000520721   0.000179414   5.44299e-05   1.61377e-05   5.09664e-06   1.41442e-06   3.77922e-07   9.59818e-08   2.12408e-08   3.53971e-09   3.87437e-10
  18  15 3012.2330    3.6071  0.8361 13.2845 -0.0137       1.54912  0.0348   0.0915   0.0614    0.1086   0.0000      0.859341   435.8350       5.72663       13.1435      0.384650       4.82445     -0.451652     -0.682997     -0.741764      0.619114      0.924877   -0.00180948      -1.07445      0.281399      0.137204     0.0317023     0.0127761     0.0801898  -4.08177e-05    -0.0513890    -0.0398342    -0.0128646    -0.0162793   -0.00680091   -0.00268659  -0.000790386   0.000189504   8.61142e-05   8.46634e-06  -3.35596e-05  -3.54480e-06   5.39627e-07   4.38130e-07   5.59144e-09   2.63800e-08   6.17151e-09  -1.28799e-09       2.46909       2.89009       3.28985       3.34393       2.75251       2.86671       2.57918       2.16210       1.95549       1.65861       1.16324      0.850801      0.679355      0.419915      0.266053      0.188602      0.117292     0.0616037     0.0391408     0.0237513     0.0118968    0.00586237    0.00327949    0.00164495   0.000639589   0.000249043   0.000113663   4.90740e-05   1.80600e-05   5.45938e-06   1.49718e-06   3.80573e-07   9.18086e-08   1.72891e-08   3.07141e-09   4.12768e-10
  18  16 3154.9120    3.7971  0.9533 13.2917 -0.0060      0.546141  0.0368   0.0893   0.0642    0.1227   0.0000      0.845266   436.1005       7.53321       7.96352       2.88905     -0.364287       1.73531      -5.16488      -2.42667       4.70947      0.382091      0.756697     -0.857477     -0.667300     -0.396550      0.312385     0.0377905     -0.120929     0.0494678     0.0625309     0.0273998   -0.00763972   -0.00695991    0.00295285   -0.00154757   0.000161051   0.000485221  -0.000114831   6.63219e-05   9.49532e-06   3.28939e-06  -8.33065e-08  -5.58636e-08   9.23558e-08   6.71554e-09  -8.98846e-09  -2.52144e-11       2.41486       3.02647       3.27417       3.20077       3.35892       2.91212       2.59190       2.33929       1.82072       1.51258       1.16028      0.822892      0.627871      0.422670      0.293656      0.192161      0.111916     0.0705857     0.0425345     0.0231097     0.0131427    0.00658537    0.00314131    0.00159073   0.000648338   0.000316224   0.000111385   4.39427e-05   1.60756e-05   4.86559e-06   1.45023e-06   4.46178e-07   1.16907e-07   2.33307e-08   3.66707e-09   4.15996e-10
  18  17 3297.4105    3.4527  1.4719 13.1558 -0.0024      0.709953  0.0531   0.0714   0.0868    0.1060   0.0000      0.601193   442.2051       12.0014       6.22727      0.643001       2.22067      -10.1671      -2.01379      -3.14184      0.296682      -3.66296      -1.31381      0.600877       1.33014     -0.851096     -0.141183      0.105766      0.124721     -0.292145     -0.102197     0.0556953    0.00856818    -0.0202808    0.00102907   0.000915887   0.000370824  -8.98836e-05   8.19723e-05   1.63901e-05   1.56260e-05  -9.45536e-07   1.82937e-06  -3.94827e-07  -8.29454e-08   4.50338e-08   4.26917e-09  -5.29332e-10       2.82184       4.06096       4.16280       4.57040       4.07999       3.98813       3.50629       2.96488       2.44203       1.87286       1.53979       1.06023      0.808201      0.585801      0.389300      0.242787      0.160733     0.0967703     0.0567999     0.0304198     0.0175540    0.00908714    0.00450774    0.00202736   0.000958748   0.000415952   0.000177867   6.69228e-05   2.37896e-05   7.48871e-06   2.44971e-06   6.63396e-07   1.64646e-07   3.21710e-08   6.16706e-09   7.82576e-10
  18  18 3440.1906    3.1302  2.0619 12.4864 -0.0045       1.15749  0.0582   0.0539   0.1002    0.1010   0.0000      0.370405   437.2671       16.2128       19.4495     -0.981944       1.92741     -0.987312      -7.51868     0.0883247      -5.58246       1.58866       2.01969     -0.634172      -1.19510     -0.310464     -0.627754     -0.424883      0.248813      0.117640     0.0441847     0.0164446   -0.00988478    0.00680233   -0.00480586   -0.00202879    0.00115362   7.88228e-05   0.000186474   9.90525e-05   4.75410e-06   1.01042e-05  -4.35196e-08  -3.44633e-07   1.25179e-07  -1.31943e-08   2.04867e-08  -4.77942e-10       3.49588       4.46816       4.75235       4.73165       4.52735       4.29324       3.92481       3.29012       2.89641       2.19729       1.69820       1.33238      0.939380      0.667945      0.444088      0.290424      0.178597      0.110593     0.0617945     0.0344706     0.0188249    0.00986582    0.00494822    0.00226839    0.00106649   0.000441025   0.000182043   6.73590e-05   2.50994e-05   8.51232e-06   2.57398e-06   7.00834e-07   1.58476e-07   3.50065e-08   6.11009e-09   6.82159e-10
  18  19 3582.9095    2.5239  3.1038 11.9430 -0.0035      0.671896  0.0748   0.0366   0.1287    0.0805   0.0000      0.227636   438.1857       9.19724       5.78058       7.03527      -5.12606      -10.1627      -2.83266       3.78154     -0.810350      -2.99509     -0.237843       1.06725      0.450725     -0.486083     -0.530202     -0.228368    -0.0178876   0.000324893     0.0763308   -0.00236378    -0.0112682    -0.0158233    0.00504886   -0.00478198    0.00159899  -0.000199211   0.000115808   2.97281e-05  -1.35269e-05  -1.48729e-05   8.94617e-07  -5.45616e-07   9.43277e-09  -3.06727e-08   3.02220e-09  -5.11443e-10       4.32022       5.76285       6.02225       6.34540       6.00120       5.60220       4.99353       4.13255       3.42976       2.78174       2.15385       1.57766       1.16489      0.789939      0.545907      0.356145      0.228462      0.135447     0.0816216     0.0463954     0.0242594     0.0128090    0.00608934    0.00311443    0.00129645   0.000596366   0.000227565   9.43634e-05   3.18627e-05   1.06678e-05   3.18499e-06   8.53788e-07   2.16109e-07   4.42236e-08   7.82544e-09   9.49161e-10
  18  20 3725.7072    2.1023  4.6527 11.3879 -0.0032      0.703980  0.0911   0.0262   0.1725    0.0638   0.0000      0.133736   437.7791       19.3674       15.5875       2.50397     -0.969880       6.38504       17.1545      -4.49120       3.48624       7.87072       2.09863     -0.952272      0.693744      -1.13621       1.09422      0.357002      0.285234     -0.229331     0.0484318     0.0195074     0.0120441    -0.0113630   -0.00497007   -0.00107465  -0.000898980  -2.32166e-05  -0.000139769   1.14047e-05   8.19232e-05  -6.52201e-06   1.61981e-06  -2.35020e-07   2.72156e-07  -1.64639e-08  -2.84136e-09   1.59082e-09       5.54392       7.01581       7.49707       7.74880       7.34428       6.82864       6.20451       5.30696       4.40166       3.45257       2.71660       2.01976       1.45360       1.02822      0.689496      0.446339      0.279965      0.168515     0.0973571     0.0552549     0.0294139     0.0153360    0.00752710    0.00368418    0.00159267   0.000715565   0.000280105   0.000108988   3.74226e-05   1.25727e-05   3.80932e-06   1.05496e-06   2.54740e-07   5.37819e-08   9.33940e-09   1.07780e-09
  18  21 3868.4647    1.7843  6.7266 10.9251 -0.0032      0.440450  0.1154   0.0182   0.2104    0.0476   0.0000     0.0876711   438.3229       4.69750       25.2523      -6.17004      -17.1422       8.37464      -5.48292      -6.32721      0.483581       3.64019       3.46563       1.23598       1.20053      0.290813      -1.50137      0.413982     -0.231402     0.0581379    -0.0331729      0.140772     0.0706671    -0.0130235    -0.0194194  -0.000575044   0.000661027    0.00136361  -0.000739662   0.000137526   6.08170e-05  -3.57634e-05   7.82631e-07  -5.19910e-07  -1.04669e-07  -7.59027e-08  -2.43957e-09  -5.16579e-10       6.75397       8.73214       9.42468       9.76127       9.33725       8.63367       7.69524       6.55447       5.36764       4.39155       3.31102       2.49558       1.79681       1.27229      0.842085      0.552544      0.349316      0.215613      0.123762     0.0688666     0.0385030     0.0195210     0.0100372    0.00450981    0.00211112   0.000876266   0.000376010   0.000136005   5.05527e-05   1.62356e-05   4.92076e-06   1.36037e-06   3.28807e-07   7.15557e-08   1.18817e-08   1.40019e-09
  18  22 4011.4638    1.4657  8.8283 10.6956 -0.0025      0.350943  0.1507   0.0145   0.2617    0.0405   0.0000     0.0788285   440.5874       2.22373       28.5488       16.9102      -5.22515       7.93594      -17.2799       5.80715      -16.3924      -15.4341       6.54530      -2.78755      -1.67303      -2.40870      0.987541     -0.974076     -0.220341      0.254157      0.274536    -0.0439105    0.00520915     0.0126224   -0.00702388    0.00943453   0.000128179  -9.97687e-05  -0.000855963  -0.000116024  -4.96490e-05   2.26985e-05  -6.40554e-06  -2.51139e-07  -1.62725e-07   3.15797e-08  -2.87179e-09   5.39493e-10       8.42298       10.6217       11.3506       11.8444       11.4180       10.5065       9.38821       8.26336       6.85867       5.31749       4.29818       3.10973       2.31002       1.61823       1.10073      0.713163      0.447325      0.268801      0.158320     0.0912274     0.0481649     0.0254973     0.0124316    0.00608870    0.00267866    0.00117087   0.000461606   0.000179860   6.08295e-05   2.05873e-05   6.29858e-06   1.76786e-06   4.32901e-07   8.57680e-08   1.50776e-08   1.72282e-09
  18  25 4440.5642    0.8656 17.0998 10.3772 -0.0014      0.234461  0.3711   0.0084   0.5546    0.0288   0.0000     0.0845722   458.9222       36.2702      -14.8898      -15.4053       34.7674       5.50276     -0.753816      -1.06366       5.98163      -7.35080      -5.92806      -8.69595      -5.26892      -1.30042       3.84894     0.0173935     -0.865929      0.689391    -0.0576462     -0.323493    -0.0183709     0.0773563    -0.0151792   0.000613198  -0.000777070  -0.000477643   -0.00125651   0.000912012   0.000192202  -3.39744e-05   1.43463e-06   2.54336e-06   3.93900e-07   3.10146e-08  -3.00079e-09  -2.55245e-09       15.6825       20.1497       22.3338       22.2981       21.6297       20.5657       18.0942       15.7323       13.1519       10.3829       8.04006       6.16225       4.47907       3.18985       2.15768       1.40980      0.898076      0.548675      0.317628      0.181311     0.0981451     0.0522160     0.0256285     0.0125604    0.00545483    0.00245083   0.000963124   0.000378048   0.000132231   4.48013e-05   1.35304e-05   3.68809e-06   8.72907e-07   1.78959e-07   2.91875e-08   3.37171e-09
  19   8 2021.8366    0.6150  0.4494 10.1019 -0.0064       9.46837  0.0255   0.0206   0.0429    0.0706   0.0000       1.66014   438.1167       1.05244       13.8215      -1.56387      -5.83367     -0.870998       1.84782      -1.83713     -0.262608    -0.0312168      0.206838     -0.197353     -0.127992      0.120130     -0.205678     0.0894420     0.0933706    -0.0360825     0.0381515    -0.0435540    0.00643453    0.00664830    0.00327357   0.000396390   0.000280929  -0.000156335   0.000445212   8.94858e-07  -2.07895e-05  -2.40164e-05  -1.59598e-06   4.02904e-08   1.46684e-07  -6.37997e-08  -3.48891e-08  -1.01517e-08       1.91021       1.90446       2.14050       2.55329       2.35639       2.00083       1.91904       1.79614       1.37250       1.17882      0.928400      0.689146      0.519981      0.397868      0.258392      0.158554      0.114614     0.0788617     0.0465219     0.0231976     0.0130881    0.00843975    0.00460414    0.00214979    0.00101327   0.000420627   0.000218362   8.22125e-05   3.32085e-05   1.12434e-05   3.36858e-06   1.02221e-06   3.14092e-07   8.31580e-08   2.06843e-08   4.25512e-09
  19   9 2173.8779    0.8459  0.6960 10.4088 -0.0004       6.44944  0.0314   0.0219   0.0549    0.0873   0.0000       1.09650   438.7275       3.83287       13.5624      -5.50010       3.49935       1.78495      -5.25615      -3.39062       2.41519       1.41447     -0.309006     -0.481385      0.390452      0.169242     0.0975874     0.0664816    -0.0606393     -0.102416     0.0168055    -0.0429072    -0.0199255    0.00192399    0.00431478  -0.000611690  -0.000879532   0.000784909   2.62444e-05  -5.06471e-06  -5.68570e-05   1.55646e-06   2.62446e-06   3.51849e-07  -7.26437e-08  -1.53101e-07   9.93300e-09   7.41268e-09       2.02594       2.37645       2.81437       2.99945       2.94732       2.38226       2.38420       2.20812       1.65975       1.24371       1.08739      0.838507      0.600951      0.399717      0.305458      0.218998      0.128727     0.0792726     0.0459006     0.0324362     0.0172981    0.00829118    0.00447554    0.00225781    0.00124059   0.000622863   0.000249633   0.000104233   3.95074e-05   1.29301e-05   4.47280e-06   1.46491e-06   3.96638e-07   1.22948e-07   2.89996e-08   5.53211e-09
  19  10 2322.3946    1.1754  0.7637 10.8979 -0.0076       3.79063  0.0320   0.0304   0.0583    0.1015   0.0000      0.909866   438.7258       6.21399       17.7461       1.70165      -1.34586      -3.24242     -0.121946       1.38277     -0.172274      -1.31511     -0.617953     -0.408035      0.396431      0.352260    -0.0125958      0.296654     0.0171037    -0.0432013    0.00696157    -0.0185917   -0.00503750    0.00558318    0.00125075  -0.000468292  -0.000738573  -0.000574214   9.48952e-06  -3.86384e-05   1.51014e-06   1.88254e-05  -5.80009e-06  -3.29535e-06  -2.79857e-07  -2.67439e-09   1.55678e-08   2.84571e-09       2.08850       2.73846       2.97464       2.72269       2.80453       2.39647       2.35498       2.11281       1.79877       1.45539       1.10737      0.890020      0.644427      0.455170      0.310753      0.195498      0.132655     0.0777278     0.0456482     0.0260077     0.0143489    0.00796945    0.00409852    0.00220889    0.00106580   0.000460919   0.000205518   8.57857e-05   3.17838e-05   1.29462e-05   4.14986e-06   1.50593e-06   4.39273e-07   1.06864e-07   2.96122e-08   5.86666e-09
  19  11 2468.3190    1.6587  0.8343 11.6034 -0.0017       5.27758  0.0349   0.0405   0.0593    0.0996   0.0000      0.959670   437.0900     -0.873635       14.1326       3.11477       4.54220      -3.75799      0.653576      -5.43981      0.608606      0.972054     -0.105687     -0.576482     -0.706662     -0.217194      0.147777      0.198624      0.117876    -0.0113818   0.000420480     0.0283661    0.00639503   -0.00581363    0.00789871  -0.000185450  -8.66736e-05  -0.000742467   0.000132091  -7.12658e-05   2.23571e-06   2.18955e-05   3.63721e-06   8.10900e-08   7.00794e-07   7.21440e-08   2.41946e-08  -4.92721e-09       2.20095       2.89943       3.05294       3.23274       3.33079       2.96995       2.63839       2.14534       1.75775       1.47772       1.07932      0.870948      0.612808      0.435532      0.298208      0.197342      0.140530     0.0824494     0.0544902     0.0301079     0.0168777    0.00923480    0.00466371    0.00232225    0.00113047   0.000474195   0.000224667   8.28767e-05   3.40024e-05   1.29683e-05   4.27489e-06   1.37238e-06   4.55169e-07   1.05668e-07   2.85380e-08   6.42175e-09
  19  12 2613.1641    2.1422  0.9508 11.8507 -0.0117       3.25371  0.0362   0.0497   0.0615    0.1337   0.0000      0.823022   439.9742     -0.811165       14.8277      -3.76420      -6.14904       1.59061     -0.255473      -3.79109     -0.392607     -0.843710       1.29467     -0.769715     -0.404343      0.215411      0.474786     -0.225677      0.161057    -0.0535874     0.0724879   0.000901819    0.00357209    0.00419584  -9.64936e-05   -0.00382906   7.46165e-05  -0.000388395   0.000110993  -5.54412e-05  -3.08572e-05  -1.29674e-05   5.54776e-06   3.90800e-06  -1.15507e-07   4.38600e-08  -3.10555e-08   2.43068e-09       2.38059       2.98511       3.40107       3.31781       3.28493       3.12817       2.72937       2.39924       1.86688       1.42388       1.13609      0.836427      0.624557      0.492228      0.333673      0.221187      0.145847     0.0824354     0.0536970     0.0293385     0.0159527    0.00912812    0.00494647    0.00221879    0.00110031   0.000520010   0.000229064   8.97097e-05   3.88335e-05   1.37843e-05   4.46251e-06   1.43267e-06   4.77734e-07   1.20045e-07   2.72124e-08   5.21352e-09
  19  13 2758.0024    2.7050  0.8901 12.4292  0.0028       2.86684  0.0320   0.0627   0.0571    0.1120   0.0000      0.786382   438.7978       7.08987       19.0772       1.64990      -3.46260      -4.53721      -5.87043     -0.210655      -1.55661      0.143147      0.359083      0.108028    -0.0300249    -0.0688781      0.571472      0.297664     -0.400152    -0.0103650     0.0347966    -0.0243817    -0.0134222   -0.00550507    0.00265062    0.00143406   0.000471912   0.000494083   0.000204401  -2.94478e-05  -1.90433e-05  -1.37193e-05  -2.65930e-06  -4.41147e-07  -5.97067e-07  -9.89860e-08   3.83104e-08   2.94826e-09       1.99891       2.53720       2.73279       2.78368       2.65723       2.49293       2.34752       1.94580       1.69155       1.38524       1.08681      0.796229      0.606865      0.427695      0.311729      0.194406      0.131439     0.0761367     0.0499040     0.0269748     0.0161073    0.00887131    0.00435452    0.00230540    0.00103325   0.000478882   0.000213312   9.36101e-05   3.33452e-05   1.41057e-05   4.47926e-06   1.44909e-06   4.43680e-07   1.05116e-07   2.86941e-08   5.20241e-09
  19  14 2902.5908    3.3322  0.8685 12.7866  0.0005       1.73611  0.0327   0.0770   0.0573    0.1181   0.0000      0.766141   436.0502       6.39856       10.8413       1.68692      -1.32484      -3.42258      -1.73840     -0.699535       1.31768     -0.334563       1.52915     -0.664214      0.879395     -0.104601    -0.0284514      0.159746     -0.106653     0.0668448     0.0281940   -0.00881346     0.0327661    0.00467850    0.00168749   -0.00115051   0.000992918   0.000403026  -0.000273214  -0.000106814   4.65153e-05   5.87025e-07   4.17733e-07  -2.68332e-06   4.32405e-08   3.62849e-08  -1.23880e-08  -2.37420e-09       2.19098       2.90356       2.71876       2.97798       2.63422       2.78538       2.23112       2.15774       1.77380       1.60819       1.29250       1.00416      0.653451      0.476390      0.297939      0.208090      0.134761     0.0896860     0.0542247     0.0312966     0.0177789    0.00892110    0.00488238    0.00212630    0.00116552   0.000443211   0.000241922   8.26149e-05   3.82605e-05   1.16079e-05   4.53652e-06   1.40035e-06   4.35111e-07   1.16562e-07   2.53314e-08   5.20247e-09
  19  16 3190.0697    3.8868  0.9947 13.5936 -0.0001       3.85119  0.0429   0.0880   0.0655    0.1040   0.0000       1.06326   444.6626       9.11377       12.9203      -2.02776       1.25593      -2.77049      -3.72239      -1.62656      0.272343     -0.807292       1.36857      0.240095      -1.38853      0.789593    -0.0113047      0.184654      0.291817     0.0872523    -0.0186391    -0.0120615     0.0146008    0.00253091   -0.00216893    0.00132341   -0.00194299   6.66566e-05  -6.96766e-05  -4.69002e-05   1.74433e-05  -2.02251e-05  -3.89103e-06   2.46450e-06   4.89344e-07  -7.89226e-08  -6.50283e-10   3.13589e-09       2.62627       3.21970       3.06533       3.27007       3.30464       3.24715       2.85304       2.41560       2.02178       1.59102       1.31786       1.01942      0.757460      0.536205      0.351557      0.245099      0.166822      0.107621     0.0631030     0.0354441     0.0191221     0.0102930    0.00537334    0.00272740    0.00126338   0.000566063   0.000234202   9.91381e-05   3.66148e-05   1.38663e-05   4.56435e-06   1.50697e-06   4.40445e-07   1.20908e-07   2.56011e-08   5.42682e-09
  19  17 3332.9670    3.3966  1.6096 12.9797 -0.0084      0.467250  0.0526   0.0610   0.0861    0.0927   0.0000      0.567852   437.2607       12.9161       10.0369      -5.41803      -10.8511      -3.66425       8.59844      -1.25062       3.58337      0.630925     -0.529485      0.661890      -1.20564     -0.213988     -0.394742      0.261558     -0.203888  -0.000289483     -0.134276     0.0994627    -0.0244256    0.00134234    0.00527841   5.58928e-05   -0.00282780   0.000590841  -5.04348e-05   0.000105601  -4.71927e-05   3.45317e-06  -2.42127e-06   4.52380e-07   2.25240e-07   9.04463e-08  -9.15387e-09   5.71889e-09       2.89271       3.93958       4.31754       4.23757       4.38245       3.75378       3.65125       2.85986       2.49850       1.99131       1.47182       1.17689      0.842806      0.592759      0.434291      0.277029      0.185763      0.105378     0.0694818     0.0403299     0.0224133     0.0126012    0.00615553    0.00321380    0.00153805   0.000701883   0.000315099   0.000122287   4.86284e-05   1.92352e-05   6.31963e-06   2.13993e-06   6.36593e-07   1.49783e-07   4.16823e-08   8.46987e-09
  19  18 3476.4611    2.8683  2.3060 12.5033  0.0000       1.32873  0.0613   0.0456   0.1083    0.0786   0.0000      0.304793   441.4621       6.86913       13.9633      0.420072       3.89961       5.93651      -1.41614      0.915756       1.82469     -0.146425       1.98358      -2.36201     -0.321374       1.25287      0.418245     -0.183464     -0.330834      0.200825     0.0570809    -0.0313853     0.0163890   -0.00101240   -0.00296377   0.000831560  -3.83190e-05    0.00176909  -0.000153476  -3.46784e-05   6.29398e-05   2.04764e-05  -1.36665e-05  -2.03977e-06  -2.47737e-07   2.88242e-07  -1.97550e-08  -3.96439e-09       3.62492       4.61345       4.79729       5.11296       4.77681       4.75338       4.14749       3.69115       2.89022       2.38010       1.85896       1.44218       1.08406      0.775525      0.538105      0.372127      0.234062      0.148690     0.0918507     0.0504420     0.0292381     0.0151954    0.00867080    0.00374286    0.00210516   0.000836719   0.000439936   0.000147534   6.91705e-05   2.21583e-05   8.57952e-06   2.41892e-06   7.39047e-07   1.96190e-07   4.55542e-08   8.93948e-09
  19  19 3619.6951    2.4717  3.6897 11.6658 -0.0034      0.953178  0.0778   0.0321   0.1382    0.0774   0.0000      0.173214   444.2387       13.8751       19.5430       3.41188      -11.4232      -4.30684      -2.54341       1.47316       5.66387      -1.02055     -0.764114      -1.95203     -0.676893      0.505452     -0.273259      0.462287    -0.0109566     0.0472944    0.00965210     0.0486629     0.0964952   -0.00172572    0.00973503    0.00596496    0.00397400   0.000332357  -0.000476627  -6.18592e-05   2.05517e-05   4.81737e-05   2.21953e-06  -3.96662e-06   5.19098e-07   2.47099e-07   2.76509e-09  -1.23061e-08       4.29171       5.43499       5.79754       6.05828       5.92603       5.47809       4.83057       4.30834       3.67616       2.97443       2.34938       1.76305       1.30712      0.936436      0.643696      0.434171      0.272011      0.175860      0.103846     0.0627521     0.0345664     0.0192957     0.0102174    0.00489624    0.00238665    0.00108373   0.000472888   0.000187590   7.69101e-05   2.74190e-05   9.59244e-06   3.18611e-06   8.98057e-07   2.58969e-07   5.82584e-08   1.19312e-08
  19  20 3762.9885    2.0541  5.4007 11.0360 -0.0013      0.774309  0.0947   0.0218   0.1747    0.0611   0.0000      0.107073   440.4342       18.4560      -2.84109       6.57568      -14.5717      -9.41065      -7.91438       1.52802       1.29132      -8.46522     -0.632947     -0.709233     -0.382309      0.862247    -0.0557741     -0.493301     -0.222184    -0.0242466     0.0695927     0.0661050      0.157291    -0.0160685   -0.00166339     0.0104897  -0.000438679   3.20155e-05    0.00132924   0.000369601  -5.14248e-05   4.55766e-06   1.44276e-05   1.52329e-06  -2.92175e-07  -1.73033e-08   8.31747e-08  -2.10081e-08       5.27005       6.73860       7.38715       7.49423       7.34569       6.93486       6.18876       5.32914       4.39701       3.56592       2.89934       2.16299       1.57839       1.14976      0.776614      0.523389      0.351364      0.213333      0.134714     0.0749831     0.0436662     0.0228442     0.0119842    0.00596814    0.00286342    0.00130370   0.000578664   0.000242045   9.52086e-05   3.51212e-05   1.20947e-05   3.76052e-06   1.19791e-06   3.12009e-07   7.34215e-08   1.48477e-08
  19  21 3906.3499    1.6829  7.2389 10.8571 -0.0030      0.452406  0.1228   0.0164   0.2164    0.0448   0.0000     0.0838986   442.6081       12.4505       14.1697       32.6991      -6.03843      -4.72537       9.47709       14.0123       1.59712      -1.14886      -3.29408      0.299151      -1.43164      -3.57390      0.121909       1.71133      0.445052     0.0882728     -0.119241     0.0855909     0.0367079     0.0481048    0.00388995    -0.0128651  -6.87895e-05   -0.00125762  -0.000119679  -0.000849538   6.23930e-05  -6.34997e-06   9.40536e-06   4.14596e-06  -4.56104e-07   2.74770e-07  -1.57992e-07   1.36960e-08       6.64771       8.74089       9.41381       9.66538       9.15877       8.70735       7.82390       6.80891       5.72729       4.68438       3.70598       2.78686       2.06938       1.43646       1.02340      0.671333      0.430086      0.271309      0.164849     0.0946634     0.0539912     0.0288731     0.0153649    0.00731993    0.00368020    0.00160843   0.000759933   0.000296725   0.000122458   4.34221e-05   1.58929e-05   4.99347e-06   1.46805e-06   3.89595e-07   9.43378e-08   1.90313e-08
  19  22 4049.6352    1.4223  9.5316 10.6548 -0.0015      0.409128  0.1538   0.0130   0.2754    0.0375   0.0000     0.0719196   432.0226      -9.38378       15.0236      -3.89210       34.5982       1.11396      -14.8232      -1.81598       3.75083       3.14942      -3.30397      -7.05280     -0.180251      0.367764      0.420665      0.357357     0.0540854     -0.304634      0.212545      0.203462    -0.0453036     0.0335381     0.0112095     0.0145122    0.00319472   -0.00158507   0.000129334   0.000590210  -0.000192825  -0.000149057  -2.13335e-05   1.20167e-05   4.71534e-06  -5.16510e-07  -1.70399e-07  -3.21952e-09       7.96942       10.3591       11.0749       11.5238       11.2231       10.4749       9.52120       8.09099       6.88605       5.52026       4.39754       3.38178       2.46940       1.77630       1.22001      0.812487      0.548922      0.336852      0.207680      0.118790     0.0684551     0.0357290     0.0192809    0.00952727    0.00463539    0.00210911   0.000914545   0.000382902   0.000152707   5.48288e-05   1.94014e-05   6.08572e-06   1.87177e-06   4.81424e-07   1.14126e-07   2.37563e-08
  19  23 4192.5247    1.1572 11.7345 10.5698  0.0011      0.141120  0.2084   0.0111   0.3552    0.0353   0.0000     0.0781816   454.4779       11.9628       11.6250       22.6958       21.9158       4.44165      -16.4058      -12.0689       20.4986       1.98025      -3.13102      -5.85629     -0.516805      -3.21280   -0.00293375       1.45543       1.05162      0.238574     -0.421165      0.119787    -0.0223674    -0.0235177     0.0537591     0.0153406   -0.00622615   -0.00192881   0.000925155  -0.000380588  -5.77186e-05  -1.23733e-05   4.54415e-05  -3.02410e-06  -3.51760e-07  -4.26993e-07  -5.04187e-08  -2.55959e-08       10.1092       12.9292       14.0897       14.3995       14.2990       13.1829       11.7358       10.4150       8.65813       7.16873       5.58500       4.31464       3.12182       2.26689       1.56015       1.05397      0.680263      0.428129      0.263583      0.152723     0.0874831     0.0476124     0.0246310     0.0123791    0.00602587    0.00265150    0.00122718   0.000486086   0.000193362   7.10706e-05   2.47040e-05   7.88640e-06   2.36569e-06   6.28765e-07   1.48283e-07   3.03941e-08
  19  24 4335.9644    0.9609 14.3633 10.5136  0.0002     0.0787084  0.2865   0.0091   0.4737    0.0308   0.0000     0.0873738   456.4397       31.3203       46.0484       7.13526       38.5063       16.9827     -0.148772      0.378998       14.3656      -14.4606      -8.72599      -11.9147       10.2107    -0.0150944      -1.39330      -1.34794     -0.627779      0.619207     0.0939661      0.326061     0.0113669   -0.00503931    -0.0166092    -0.0135505    0.00151824  -0.000217701    0.00213660  -0.000239098  -0.000423617  -0.000135038  -1.74909e-06   1.41432e-05   9.82095e-07  -3.55871e-07   2.02819e-07  -2.63459e-08       12.9810       16.3847       18.1489       18.7227       18.1799       16.8914       15.4324       12.9176       11.3545       9.18769       7.09622       5.52021       4.07314       2.90341       2.02205       1.36818      0.877550      0.560259      0.345350      0.197353      0.114152     0.0617943     0.0334534     0.0161834    0.00789903    0.00362361    0.00159155   0.000649126   0.000258683   9.45045e-05   3.41740e-05   1.05981e-05   3.10891e-06   8.04871e-07   1.86115e-07   3.85026e-08
  20   7 1893.9926    0.4602  0.4269  9.9749 -0.0033       12.1983  0.0227   0.0155   0.0428    0.0538   0.0000       2.27233   440.6103     -0.547796       17.0967       1.88080      -1.76014       2.32084       2.81921       1.95679      -1.90033      0.730644      0.476818     -0.324115     -0.162352     -0.126418     0.0316332     -0.144910   -0.00346201    -0.0595183     0.0747227    -0.0664262    -0.0146146     0.0259050   -0.00522273   -0.00625598    0.00144621  -0.000100699  -0.000261411   6.27180e-05  -4.12888e-07  -4.06410e-05  -1.05972e-06   3.58257e-06   1.74605e-07  -6.50994e-08  -4.66081e-08   9.78753e-10       1.50546       1.72995       1.92014       2.12778       1.93095       1.80604       1.76649       1.51934       1.32407       1.10182      0.836295      0.656894      0.496597      0.386988      0.271062      0.162984      0.129229     0.0773973     0.0475717     0.0287204     0.0163614    0.00987618    0.00494538    0.00295573    0.00149650   0.000689403   0.000329316   0.000120755   6.37018e-05   2.45256e-05   9.27287e-06   3.38718e-06   9.55855e-07   3.38029e-07   9.64330e-08   2.00657e-08
  20   8 2050.1048    0.6685  0.5042 10.1273 -0.0030       7.84056  0.0309   0.0196   0.0425    0.0705   0.0000       1.51560   441.2542      0.838411       13.3913     -0.886255      -3.61612       3.03555      -2.47091      0.367343       1.20770      0.240278      -1.05912       1.17483    -0.0773788     -0.544770      0.186280    -0.0394979     0.0801359     -0.129516   -0.00513071     0.0223231    -0.0117367    0.00642175    0.00140879  -0.000546946   0.000812523  -0.000556340  -0.000204527  -0.000178029   7.72511e-05   1.54498e-06   4.27937e-06  -5.20680e-06   2.04942e-06  -1.09510e-07  -1.58638e-07   2.57041e-08       1.95593       1.96393       2.80057       2.64863       2.25525       2.79396       2.17150       1.71402       1.88404       1.22964      0.974137      0.951441      0.598979      0.379239      0.370285      0.239386      0.128554      0.108307     0.0666671     0.0309120     0.0240613     0.0138193    0.00547689    0.00331332    0.00199938   0.000824395   0.000323374   0.000193861   8.85890e-05   2.49261e-05   8.28919e-06   4.29853e-06   1.75282e-06   5.16606e-07   1.39040e-07   2.86390e-08
  20  10 2352.5119    1.2768  0.8357 10.9369 -0.0074       5.49926  0.0345   0.0307   0.0534    0.0993   0.0000      0.918977   439.0330      -1.87637       15.8013     -0.999682      -2.54817     -0.815403      0.938137       1.24685       2.81333      0.600919      -1.02271     -0.568898     -0.624553    -0.0752541     0.0531174      0.368392      0.164994     0.0305240      0.100423    -0.0190098     0.0294646    -0.0220928   -0.00859971    0.00172210    0.00110067   8.66955e-05  -8.85031e-05   0.000389766   1.56990e-05   4.97139e-05   8.53094e-06  -4.14763e-06   4.11463e-07   6.37023e-07   7.70402e-08  -5.37944e-08       2.12132       2.69877       2.54563       2.74690       2.86945       2.72490       2.57330       1.96832       1.72487       1.44377       1.24817      0.959849      0.674504      0.485975      0.345343      0.236814      0.160372      0.106939     0.0708850     0.0415562     0.0245064     0.0134399    0.00705793    0.00353679    0.00168622   0.000763155   0.000362879   0.000162975   7.15462e-05   2.76015e-05   1.03051e-05   3.70130e-06   1.19677e-06   3.90057e-07   1.05280e-07   2.70593e-08
  20  11 2499.0395    1.7587  0.8977 11.4201 -0.0020       3.27099  0.0304   0.0398   0.0611    0.1128   0.0000      0.856872   439.5523       6.48793       12.3790      -6.89461       3.99975      -1.92018      0.492991       1.22961      0.727459      -1.96625     -0.749794      0.373322     -0.419597     -0.608026      0.712992      0.103472    -0.0838104   -0.00964664    -0.0642426    -0.0164525    0.00832735   0.000470313  -0.000195708   -0.00222287   -0.00143616   0.000861389   0.000249245  -3.32739e-05  -5.34943e-05  -7.32474e-06  -7.59224e-06   9.36405e-06   7.91542e-07  -3.02501e-07   6.84740e-08   3.55098e-08       1.74812       2.24399       2.49947       2.58425       2.41497       2.22333       2.14500       1.81268       1.54148       1.33125       1.02022      0.787891      0.596285      0.439861      0.303319      0.194183      0.139763     0.0892396     0.0540505     0.0321091     0.0193838     0.0103241    0.00576840    0.00313466    0.00157825   0.000783105   0.000355161   0.000149450   6.79043e-05   2.89122e-05   1.08501e-05   3.76993e-06   1.27334e-06   3.80757e-07   1.06762e-07   2.68094e-08
  20  12 2644.9225    2.2883  0.9374 11.9351 -0.0059       1.95588  0.0357   0.0505   0.0591    0.1164   0.0000      0.833299   436.1586      0.973098       8.94357     -0.976724      -1.40451      -2.67561       3.58168      -2.26155     0.0652878     -0.747714       1.27759     -0.837433     0.0582568    -0.0608096     -0.256279     -0.223239    -0.0764347    -0.0433969     0.0121217     0.0443913    0.00496294    -0.0190507    0.00126142   0.000658265    0.00198399   0.000301316  -8.49591e-05   1.31107e-05  -0.000162671  -3.43020e-05   6.17094e-07  -2.71898e-06   8.51269e-07   6.18249e-08  -1.32615e-07   1.62978e-08       2.39747       3.00714       2.88274       2.76376       2.59543       2.82657       2.94331       2.56010       2.03766       1.41805       1.09191      0.882156      0.747972      0.616590      0.462520      0.320944      0.205798      0.124124     0.0709001     0.0396694     0.0222946     0.0116954    0.00637527    0.00326233    0.00161118   0.000813191   0.000385225   0.000166864   7.22788e-05   2.91604e-05   1.07936e-05   3.65707e-06   1.24424e-06   3.84589e-07   1.09867e-07   2.72296e-08
  20  13 2790.7441    2.8550  0.7891 12.6784 -0.0048       1.37076  0.0283   0.0709   0.0555    0.0982   0.0000      0.869754   441.3851       3.64248       10.6841       4.04511      -5.52735       2.83386      -1.16750      -1.02748       1.61199      0.486647     -0.517214     -0.276881       1.37000      0.270213    0.00674833     -0.301665      0.298569     -0.134794     0.0681487    0.00872984     0.0139593    -0.0192955   -0.00147729   -0.00102504   -0.00110850   -0.00105843  -0.000167832  -6.12552e-05  -4.22900e-06  -5.01691e-05   1.22016e-05   1.99200e-06  -1.50470e-06   2.94274e-07   4.43743e-08  -1.76823e-08       1.84078       2.42503       2.56331       2.54405       2.48983       2.38223       2.18983       1.89234       1.57813       1.28850       1.01534      0.795986      0.588078      0.436167      0.303002      0.213076      0.137354     0.0889643     0.0531067     0.0319257     0.0188428     0.0100324    0.00558903    0.00283470    0.00139402   0.000690066   0.000326470   0.000141169   6.01408e-05   2.53579e-05   9.37563e-06   3.28775e-06   1.16997e-06   3.43941e-07   1.03587e-07   2.67995e-08
  20  14 2935.9297    3.5258  0.8203 13.1036 -0.0067      0.802489  0.0306   0.0861   0.0533    0.0987   0.0000      0.760819   441.6538       8.88446       15.2402       2.20936      -6.27022      0.299730      -4.99868      -1.87258       2.99732     -0.392931      -2.39048      -1.15544      0.315755     -0.597682     -0.522216     -0.587045     -0.258606    -0.0192560    0.00580520     0.0306807     0.0355247    -0.0108269   0.000320713    0.00274244   0.000672925   0.000204560  -8.12949e-05  -0.000249700  -1.57114e-05   3.92107e-05  -9.50354e-06   3.69936e-06   4.54098e-07   1.17662e-07  -8.12107e-08   3.37518e-09       1.77271       2.43655       2.34995       2.57460       2.45827       2.37812       2.17432       1.82321       1.69579       1.34437       1.08328      0.849056      0.622586      0.466543      0.303092      0.230616      0.135834     0.0963999     0.0555468     0.0360825     0.0201589     0.0111831    0.00636782    0.00314422    0.00159949   0.000764060   0.000351983   0.000162815   6.11523e-05   2.65294e-05   9.90065e-06   3.66103e-06   1.26914e-06   3.84875e-07   1.06388e-07   2.90666e-08
  20  15 3080.5463    3.8256  0.8986 13.4913 -0.0079       1.28558  0.0336   0.0911   0.0598    0.1052   0.0000      0.800810   441.4481       7.25131       16.4879      -1.55424      -3.08514   -0.00327238      -1.33590       1.99307     -0.623651      -1.61774     -0.312520     -0.800098     -0.656181      0.841691      0.261504      0.180182     -0.124456    -0.0568946     0.0383678     0.0186018     0.0308881    -0.0225844   -0.00966902   0.000847073   -0.00283595   -0.00184668   0.000867316  -2.54169e-05  -0.000120454  -8.82482e-06   4.44375e-07  -9.45811e-08   1.83407e-06   3.60678e-07   3.58845e-08  -9.43745e-09       2.11098       2.51763       2.78263       2.84140       2.62081       2.66821       2.48937       2.08958       1.81664       1.51107       1.08691      0.875369      0.687572      0.506262      0.365134      0.263283      0.173476     0.0946813     0.0636370     0.0386289     0.0219320     0.0121282    0.00707987    0.00355173    0.00163951   0.000885407   0.000429445   0.000174481   6.64039e-05   2.90799e-05   1.18725e-05   4.51880e-06   1.40451e-06   4.22855e-07   1.19959e-07   2.77571e-08
  20  16 3224.4687    3.7949  1.1514 13.6018 -0.0040      0.857378  0.0450   0.0833   0.0762    0.1048   0.0000      0.832469   444.3161       8.13359       9.48675       10.7176       2.40793      -1.93994      -5.83130      -1.58594       2.46977      0.515533     -0.722388      -1.05915      0.723648      0.790814      0.435760     -0.122304    -0.0486122      0.145633     0.0210960  -0.000752378     0.0278499   -0.00821938   -0.00731413   -0.00463868    0.00598347    0.00146150  -0.000772648   5.73130e-05   6.48820e-05   3.23291e-05   4.87151e-06  -1.94091e-06   4.40897e-06  -1.18578e-06  -1.43451e-07   1.03808e-08       2.46732       3.38390       3.58904       3.59815       3.25468       3.20496       2.83669       2.60779       2.40856       1.87483       1.65990       1.14723      0.935639      0.620729      0.446735      0.296852      0.192857      0.123392     0.0734190     0.0468674     0.0251546     0.0157793    0.00731544    0.00435105    0.00210511    0.00105657   0.000482876   0.000210594   9.45422e-05   3.63123e-05   1.39111e-05   5.09638e-06   1.69614e-06   5.54434e-07   1.57007e-07   4.47027e-08
  20  17 3368.1797    3.1719  1.7888 13.0332 -0.0034       1.44562  0.0536   0.0548   0.0957    0.0669   0.0000      0.482165   438.8188       12.6367       2.66162       7.14720       6.33856       3.25702       2.15624      0.913837     -0.396603      -2.32291      0.629787      -3.56353      -1.93706     -0.199718    -0.0483005     -0.891492    -0.0383811      0.278214     0.0373894    -0.0357091    -0.0341905    -0.0215877     0.0113865   0.000698558   -0.00313777   -0.00196671   -0.00162576   0.000105093   0.000113584  -7.17728e-06  -3.53880e-05   8.48012e-06   1.42816e-07  -1.23674e-06   1.66433e-07   6.33819e-08       2.78976       3.53905       3.79422       4.05171       3.89154       3.74459       3.31122       2.92928       2.46587       2.05945       1.64912       1.26668      0.930250      0.720168      0.473869      0.352493      0.218896      0.146381     0.0901400     0.0560234     0.0317798     0.0188233    0.00990172    0.00541193    0.00258519    0.00130072   0.000585879   0.000267826   0.000109405   4.61329e-05   1.68962e-05   6.40348e-06   1.95146e-06   6.24379e-07   1.77159e-07   4.84395e-08
  20  18 3512.0428    2.6935  2.5758 12.4103  0.0016      0.926705  0.0680   0.0392   0.1070    0.0663   0.0000      0.310037   445.5885       13.5325       11.6322      -2.18342       5.36152     -0.330949      -9.19130      0.191537       2.95311      -5.31100      -3.03808       1.24351      0.897731      0.699798     -0.154454      0.510659    -0.0961750      0.107532     -0.119992    -0.0151797     0.0633287    -0.0265775     0.0112041   -0.00307151   -0.00248446  -0.000950628   3.07707e-05   0.000108944   0.000124708   2.74636e-05  -1.93087e-05  -2.96516e-06   4.52437e-07   6.18410e-07   5.48101e-08  -4.16469e-08       3.70827       4.49984       4.88298       5.01492       4.87332       4.61172       4.37407       3.76120       3.16945       2.62841       2.18750       1.62034       1.17897      0.933182      0.641774      0.452105      0.280927      0.186631      0.117915     0.0686924     0.0401370     0.0229957     0.0126701    0.00668092    0.00312128    0.00152812   0.000708006   0.000330492   0.000140009   5.80508e-05   2.07237e-05   7.56751e-06   2.41561e-06   7.31682e-07   2.18368e-07   5.83521e-08
  20  19 3655.8744    2.3069  3.7659 11.6846 -0.0018      0.714206  0.0772   0.0284   0.1380    0.0634   0.0000      0.163817   439.6617       10.0766       3.88765       6.60670       7.42076      -1.92508      -3.84189      -5.62850       2.29873      -4.98665      -1.14155      -4.20346       3.55567     -0.761968     -0.625267     0.0882742     -0.267808      0.371846     0.0593743     -0.240052    -0.0709918     0.0391638     0.0227098   -0.00696468   -0.00602563   -0.00235575   0.000748299   0.000230356   0.000221793  -0.000109731   6.79224e-05   9.65113e-06  -3.87303e-06  -1.62117e-06   1.65432e-07   8.00840e-08       4.11965       5.08352       5.56338       5.80356       5.72514       5.45097       4.92227       4.23513       3.61400       3.01658       2.37618       1.88562       1.42463       1.00297      0.714166      0.503512      0.334907      0.215526      0.135668     0.0839541     0.0484623     0.0274987     0.0147035    0.00767746    0.00389070    0.00188447   0.000895569   0.000385415   0.000165087   6.42516e-05   2.54363e-05   9.10179e-06   3.06405e-06   9.44224e-07   2.60191e-07   6.83723e-08
  20  20 3799.7541    1.9773  5.4790 11.2054 -0.0008      0.727605  0.0965   0.0208   0.1720    0.0515   0.0000      0.105244   441.8400       9.87578       11.9101       5.28330      -3.95663      -15.9114      -1.81505      -4.13495      -1.68575       2.49384      -2.60033       3.27937     -0.547693     -0.196364       1.05765     -0.996179     0.0557635    -0.0187154    -0.0310159    -0.0986054     0.0415494    -0.0911161    -0.0285813   1.12260e-05   -0.00280383  -0.000526227   0.000369269   0.000226642   5.66397e-05   9.98777e-05   9.57031e-06  -1.23440e-05   8.02731e-07  -1.03169e-07  -2.91480e-07   1.93242e-08       5.16282       6.67385       7.26813       7.20910       7.16460       6.72667       6.09226       5.50322       4.67634       3.87409       3.09383       2.37246       1.76253       1.33471      0.912459      0.632619      0.410671      0.265067      0.163509     0.0971751     0.0572471     0.0323167     0.0176570    0.00922113    0.00471351    0.00222959    0.00102941   0.000457608   0.000196476   7.90555e-05   3.03079e-05   1.07875e-05   3.65237e-06   1.13016e-06   3.38870e-07   8.86373e-08
  20  21 3943.4623    1.6589  7.6029 10.8038 -0.0019      0.371332  0.1194   0.0154   0.2208    0.0421   0.0000     0.0772696   447.2242       18.3994       20.4843      -5.99683      -8.80775       1.37524       1.53382       5.69068      -2.70482      -1.46575      0.991601      0.101464     -0.732452      0.406879     -0.119343      -1.15929     -0.711271      0.582486      0.323420     -0.120293     0.0357756     0.0809356    -0.0128676   -0.00204110    0.00365638    0.00359056   -0.00125286  -5.32012e-06  -5.32385e-05   0.000198947  -1.09964e-05  -2.23363e-05  -6.73639e-06  -1.03536e-06  -3.45757e-07  -8.16096e-08       6.31204       8.02222       8.91595       9.17936       9.03285       8.39027       7.65961       6.69690       5.59715       4.62320       3.71615       2.83824       2.14825       1.55116       1.12030      0.759802      0.496135      0.329237      0.204642      0.122540     0.0712676     0.0402990     0.0223332     0.0115493    0.00584324    0.00278542    0.00130613   0.000591316   0.000251492   0.000100409   3.81011e-05   1.35031e-05   4.62373e-06   1.42587e-06   3.99859e-07   1.07154e-07
  20  22 4087.2076    1.3854 10.7180 10.5728 -0.0011      0.230029  0.1644   0.0118   0.2924    0.0351   0.0000     0.0639052   428.8597       17.8193       6.86222      -22.1365      -4.63069       23.0532       13.5384      -13.4294      -8.31928      -1.29657      -2.21509      -2.76054      -1.26528     -0.560211     0.0848962      0.334052      0.356241      0.326622     0.0786584     -0.131459     -0.164132    0.00806894    0.00884550   -0.00970449   0.000961131    0.00501495   0.000432863  -0.000284330   0.000214520   1.44281e-05   1.43829e-05  -4.04999e-06  -2.15225e-06  -2.64869e-06  -1.32833e-07   7.12473e-08       7.93179       10.2607       11.1539       11.5012       11.4008       10.6581       9.56586       8.59410       7.24491       5.95870       4.71129       3.74580       2.80752       2.02312       1.43649      0.982111      0.662598      0.426940      0.268738      0.162642     0.0929181     0.0532280     0.0289058     0.0152237    0.00775190    0.00376105    0.00175251   0.000781448   0.000326699   0.000129758   5.00162e-05   1.80186e-05   6.02982e-06   1.92163e-06   5.39725e-07   1.41077e-07
  20  23 4231.0989    1.1427 13.0213 10.4932 -0.0020      0.190810  0.2265   0.0100   0.3787    0.0337   0.0000     0.0708078   456.6688       26.2411      -15.6010      0.150540       25.7277       28.2853      -5.87217      0.710537      -1.01847      -6.67492      0.461066      -4.64127       1.88046   -0.00151890      -5.21909      -1.01620      0.573579      0.253374     -0.305991      0.304350    -0.0145458    -0.0991107    0.00502547     0.0188737    -0.0115631   -0.00235214   -0.00181043   0.000778900  -0.000183009  -0.000140027  -5.22605e-05  -2.84132e-05  -3.80310e-06  -2.32677e-06   2.96738e-07   3.07167e-07       10.1290       13.1863       14.4440       14.5848       14.7329       13.7505       12.4542       10.9462       9.29604       7.59279       6.12226       4.71250       3.53081       2.62301       1.86673       1.29056      0.847491      0.555294      0.342859      0.207045      0.124473     0.0696198     0.0376670     0.0201467     0.0100426    0.00488239    0.00231099   0.000989631   0.000440332   0.000174381   6.51920e-05   2.35560e-05   8.01130e-06   2.49099e-06   7.14722e-07   1.87411e-07
  20  24 4374.3618    0.9131 15.6687 10.4992 -0.0020     0.0476681  0.3231   0.0080   0.4967    0.0277   0.0000     0.0934662   416.1118     -0.946934       22.4616      -18.1862       19.4959      -17.3062      -2.27025      -41.0148       18.2122       1.62141      -6.95878     -0.210228      -1.36607       4.84707       3.39785     -0.517122      0.531726     -0.738583      0.541176     -0.396128   -0.00273335     0.0683207     0.0132991     0.0175136    -0.0172475    0.00515326   -0.00835043   -0.00183746  -0.000559004  -2.65222e-05   0.000137162   2.98181e-05  -7.66396e-06  -1.97162e-06   3.54062e-07   1.21110e-07       12.7314       16.5122       18.3183       18.8984       18.3967       17.3823       15.8261       13.7613       11.9470       9.83898       7.78256       6.18496       4.56649       3.39617       2.38128       1.65305       1.09285      0.727140      0.451227      0.272686      0.162276     0.0932138     0.0497721     0.0269040     0.0136675    0.00680221    0.00296303    0.00143519   0.000573579   0.000243381   8.84906e-05   3.28549e-05   1.09380e-05   3.41324e-06   9.41846e-07   2.42358e-07
  21   7 1919.9144    0.5198  0.4209  9.9438 -0.0012       11.5348  0.0257   0.0171   0.0374    0.0568   0.0000       2.00254   436.3825      0.685832       16.1766      -1.75261      -2.66275      -3.66738      0.673219     -0.209463       1.05892     -0.324150     -0.973917      0.643833      0.870150     -0.274912     -0.302677     0.0613980     0.0757488    -0.0320503     0.0163626    0.00103577     0.0141748    -0.0139641  -0.000578827    0.00535550   -0.00146455  -0.000585618  -0.000814738  -5.99904e-05   0.000129168   4.07235e-05  -1.16180e-05  -3.82624e-06   3.86993e-07  -2.76615e-06  -1.84536e-07  -1.37826e-08       1.46540       1.97960       2.18694       2.11269       2.04662       1.87526       1.84282       1.46559       1.51982       1.20062      0.943597      0.816543      0.577424      0.411295      0.289038      0.215740      0.135189     0.0850551     0.0600094     0.0332081     0.0202734     0.0130171    0.00738787    0.00345141    0.00214321    0.00105058   0.000495383   0.000233533   0.000107628   5.14719e-05   1.76032e-05   6.68533e-06   2.92007e-06   1.13022e-06   3.65720e-07   1.02717e-07
  21   9 2231.9969    0.9758  0.7732 10.5119 -0.0100       7.00406  0.0302   0.0236   0.0521    0.0996   0.0000       1.06351   441.3457     -0.861442       11.8684     -0.365284      -1.80253      0.451530      -2.37110    -0.0679760      -1.59377     0.0820560    -0.0683596     -0.105316     -0.362182     -0.705191      0.120763    -0.0824443     -0.164460    -0.0357870     0.0942119    -0.0109659     0.0291872  -0.000125666     0.0143744    0.00265503   -0.00173794   -0.00172347    0.00176696  -0.000183350  -5.92554e-05   4.61634e-05  -3.60363e-05  -6.23038e-06   5.40000e-06  -8.81345e-07  -3.90137e-07   1.59201e-08       1.61688       2.31719       2.29309       2.55287       2.32899       2.36253       2.07445       1.96453       1.53164       1.37653      0.964244      0.835582      0.598884      0.504827      0.339342      0.249356      0.166381      0.111118     0.0698218     0.0416352     0.0251722     0.0148813    0.00803978    0.00440872    0.00240994    0.00121045   0.000633311   0.000264447   0.000129341   5.15364e-05   2.43556e-05   8.40769e-06   3.43865e-06   1.15185e-06   3.67653e-07   1.07028e-07
  21  10 2381.9856    1.3843  0.8798 11.3138 -0.0020       3.92700  0.0324   0.0313   0.0582    0.0925   0.0000      0.892235   440.6942    -0.0252324       15.0560     -0.259544      -8.40046       2.98482      -2.30387     -0.918056    -0.0615051     -0.783813     0.0707105    -0.0860587      0.727189      0.488269      0.426550      0.121323    -0.0976735     0.0564104    -0.0839072     0.0295228   -0.00547934  -5.62447e-05   -0.00127932   -0.00716307  -0.000754351   -0.00188643  -0.000275849   0.000531910   1.56785e-05  -4.21358e-05  -1.68839e-05   1.40881e-05   2.86498e-06  -1.20268e-06  -2.50011e-07   2.60555e-08       1.91590       2.39993       2.47928       2.86099       2.82387       2.48495       2.35726       2.02793       1.80754       1.30472       1.17872      0.911005      0.727775      0.486667      0.343784      0.252218      0.173449      0.120240     0.0726132     0.0492143     0.0286091     0.0171569    0.00929615    0.00472381    0.00265442    0.00136220   0.000719111   0.000323022   0.000154640   6.02906e-05   2.44660e-05   9.08664e-06   3.29618e-06   1.09754e-06   3.55452e-07   1.08688e-07
  21  11 2529.3139    1.8068  0.9240 11.5581 -0.0055       1.89961  0.0322   0.0410   0.0605    0.1126   0.0000      0.760230   440.0647       4.71402       12.1568       6.75862      -3.29364     -0.838695     -0.246200     -0.115551       2.86592      -2.01538     -0.313673     -0.205052      0.216986    -0.0583987      0.808281      0.228121     0.0291702      0.167812    -0.0187116     0.0150170    -0.0201928    -0.0230175    0.00270306   -0.00207182    0.00290440    0.00257372   0.000202376  -0.000561967   0.000129423  -4.19444e-05  -1.08933e-05  -1.36106e-05  -1.36732e-06  -1.48831e-06   4.68323e-07   2.98762e-08       1.77049       2.25414       2.50260       2.66897       2.56875       2.44113       2.24964       1.85237       1.62948       1.31826       1.10151      0.828485      0.641233      0.483243      0.336379      0.240163      0.159323      0.115516     0.0683121     0.0422593     0.0279485     0.0157968    0.00856749    0.00469720    0.00260745    0.00125312   0.000648703   0.000297369   0.000118737   5.72685e-05   2.44054e-05   9.74436e-06   3.32938e-06   1.18051e-06   4.07932e-07   1.15337e-07
  21  13 2822.9990    3.0377  0.7715 12.7198 -0.0004       2.38133  0.0348   0.0722   0.0523    0.1020   0.0000      0.875607   439.0003       3.75956       14.5128       1.81893      -2.68937     -0.941374      -3.30996   -0.00779186     -0.914885      0.142082      0.732589     -0.748756     -0.368576      0.565871    -0.0223458     -0.233202      0.200598     0.0429082     0.0184228     0.0347653    0.00574389    -0.0140892    0.00542003   -0.00168084    0.00481815   -0.00103177   -0.00103449   0.000465218   0.000115710  -4.38412e-05  -6.92192e-06  -5.24585e-06  -4.15815e-06  -8.40564e-07  -4.85425e-07   7.82740e-08       2.77488       4.01437       4.81723       5.00473       4.92010       4.50637       3.82706       3.04422       2.37543       1.72089       1.26501      0.888494      0.645954      0.459243      0.320710      0.236989      0.145865      0.100742     0.0618409     0.0376874     0.0236171     0.0132261    0.00778178    0.00425216    0.00227317    0.00115676   0.000579990   0.000264032   0.000130632   5.02687e-05   2.29420e-05   8.13511e-06   3.04823e-06   1.06447e-06   3.43099e-07   9.90963e-08
  21  14 2968.9874    3.6181  0.8812 13.0266 -0.0029       1.02569  0.0297   0.0789   0.0544    0.1064   0.0000      0.715197   438.9716       5.88497       12.2373       2.98347       3.32478      -2.50890      -2.00950      -1.25568      0.308666      -1.17871     -0.784664     -0.873249      0.941819     -0.164380     -0.573265     -0.123066     -0.121544      0.128506    0.00378300    -0.0507586    -0.0291623    -0.0110005    -0.0100836    0.00337243   -0.00301673  -0.000845022   0.000667645  -0.000175870  -7.62302e-05  -6.51391e-05   1.77959e-05  -1.68603e-05  -1.56974e-07  -1.47959e-06  -1.34062e-07   6.80831e-08       1.79242       2.21068       2.42063       2.68853       2.42026       2.41308       2.20307       1.94240       1.50265       1.31328       1.06339      0.828960      0.612235      0.472645      0.328409      0.227740      0.157642      0.112764     0.0664865     0.0414569     0.0265382     0.0153245    0.00841746    0.00425830    0.00231645    0.00126228   0.000593663   0.000261129   0.000126280   5.37135e-05   2.39341e-05   9.28217e-06   3.15702e-06   1.07305e-06   3.59263e-07   9.92256e-08
  21  15 3114.0742    3.7298  0.9445 13.4632 -0.0070       2.20872  0.0381   0.0801   0.0591    0.0992   0.0000      0.795678   438.0998       2.89101       12.1355       6.55173       1.90831      -1.93288       1.10378      -5.28601       1.42277       1.83987      0.482252     -0.399430     -0.910830      0.661662      0.108031     0.0954138      0.170142    -0.0435960      0.105253    -0.0376098    -0.0512743     0.0397759    0.00192497  -0.000114447   0.000383256  -0.000323025   0.000609231  -0.000365086  -5.01325e-05  -1.92828e-05   1.09673e-05   1.92853e-05   7.99137e-06  -2.67677e-07  -5.29463e-08  -1.53180e-07       2.31854       2.56472       2.50041       3.07467       3.34366       2.82471       2.18087       2.21941       2.19309       1.79362       1.18877      0.923093      0.828096      0.658007      0.449001      0.270965      0.188028      0.144354     0.0957385     0.0566418     0.0290164     0.0165626     0.0110192    0.00665453    0.00391074    0.00196831   0.000904515   0.000376395   0.000160455   6.09031e-05   2.36726e-05   8.99874e-06   3.47482e-06   1.12390e-06   3.99268e-07   1.18417e-07
  21  16 3258.6375    3.6530  1.1711 13.4199 -0.0036       1.19977  0.0449   0.0746   0.0708    0.1100   0.0000      0.830712   436.5500      -1.25570       16.6714       3.67324      -2.88920      -2.08468      -2.18564      -1.20246      0.396569      0.341860      0.147986     -0.261142      -1.00174      0.841031     -0.123806      0.275304     0.0262560     -0.184566     0.0134557     0.0629061    -0.0203154   -0.00138964   3.73721e-06    -0.0118243    0.00718906   0.000811814  -0.000181230   9.84101e-05   0.000103694  -2.51794e-05  -3.94552e-05  -5.82083e-06   1.53365e-06  -1.45521e-06   6.15780e-07   2.64100e-08       2.32577       2.77484       3.26893       3.22335       2.87051       3.26172       2.83427       2.30733       2.25330       1.78086       1.39284       1.20187      0.889694      0.611480      0.447133      0.329315      0.205624      0.143437      0.101067     0.0553627     0.0346585     0.0206888     0.0118292    0.00538235    0.00335071    0.00175743   0.000790501   0.000336711   0.000186923   7.93713e-05   2.83689e-05   1.07755e-05   4.55170e-06   1.77537e-06   6.20974e-07   1.62919e-07
  21  17 3402.9917    3.1286  2.0750 12.5553 -0.0003       1.26767  0.0526   0.0462   0.0944    0.0715   0.0000      0.335904   439.1251       7.95803       13.5734       2.36934      -2.66340       5.74991      -2.42328      -2.36778       5.18450       1.17100     -0.149588      0.631544      -2.22855      0.118688      0.795926     -0.325921     -0.332436      0.207429     0.0403486    -0.0874149     0.0248492    -0.0119970    0.00329934    0.00347516   -0.00231256  -5.15995e-05   0.000857194   0.000193474   0.000230973  -0.000130450  -2.55326e-05   3.94433e-07   8.22883e-07   2.87520e-07   3.42973e-07   1.16337e-07       2.80999       3.69353       3.84844       4.01530       3.79677       3.68427       3.20727       2.99361       2.65052       2.31046       1.83697       1.47387       1.11015      0.791051      0.576903      0.384860      0.267690      0.169108      0.112270     0.0675655     0.0424888     0.0240395     0.0138830    0.00760852    0.00389706    0.00204515   0.000955444   0.000458734   0.000203200   8.77781e-05   3.50358e-05   1.45344e-05   4.97705e-06   1.91312e-06   5.90056e-07   1.86426e-07
  21  18 3547.4231    2.6810  2.8108 12.1619 -0.0022      0.851178  0.0650   0.0351   0.1068    0.0628   0.0000      0.235081   435.2343       8.25749       3.25524       4.93327      -2.98872      -7.12673       1.77234       1.99849       7.01166       5.32541     -0.104772      -2.71327      0.577688      0.266636     -0.392962     0.0848830      0.370886     0.0744400     -0.157055    -0.0296048     0.0333809    -0.0204408   -0.00487568    -0.0109763  -0.000563013  -7.57050e-05   -0.00156237  -0.000405368  -0.000202956   3.31995e-06  -4.25880e-05  -7.39348e-07   9.53093e-06  -9.33904e-08  -2.86389e-07  -1.87579e-07       3.26806       4.25932       4.51180       4.73784       4.63241       4.50639       4.04822       3.54022       3.14021       2.58598       2.10450       1.61367       1.21526      0.943377      0.677948      0.481523      0.319120      0.216512      0.130985     0.0831912     0.0517365     0.0298217     0.0170959    0.00940790    0.00482354    0.00249752    0.00120002   0.000550699   0.000250548   0.000106566   4.51570e-05   1.79330e-05   6.34439e-06   2.26295e-06   7.44606e-07   2.20072e-07
  21  19 3691.8405    2.1550  4.2672 11.6683 -0.0023      0.811363  0.0847   0.0251   0.1469    0.0516   0.0000      0.146316   439.1193       13.9319       18.8497     -0.131864      -2.20403      -10.5123      -2.56921       7.16909       2.55026      -5.64483     -0.439523    -0.0393695     -0.737181     -0.523124     -0.982286      0.302738      0.356067     -0.302477      0.289212      0.104976      0.141755    -0.0776604    -0.0405679    0.00493860   -0.00291918   -0.00516933  -6.16266e-05  -0.000601974   0.000176451   6.50644e-05   1.44978e-05   3.21537e-05   9.21035e-07  -2.22465e-06   1.29634e-07   2.43797e-07       4.17975       5.44026       5.69121       6.19969       5.99737       5.79426       5.15593       4.68005       3.92095       3.31574       2.69721       2.16804       1.61887       1.16304      0.870924      0.614680      0.417098      0.268169      0.178671      0.108653     0.0686385     0.0399295     0.0227426     0.0119784    0.00634115    0.00322363    0.00155931   0.000749119   0.000337336   0.000149121   5.80520e-05   2.28639e-05   8.26372e-06   2.95249e-06   9.45611e-07   2.84420e-07
  21  20 3836.0756    1.8348  6.2518 11.0438 -0.0017      0.512625  0.1004   0.0176   0.1857    0.0443   0.0000     0.0892263   442.9773       14.9490       23.0902      0.876147      -25.7728       1.04661      -3.50597      -2.40055       1.30029       3.51583      -1.99292      -4.71180       3.45660      0.418090      0.338371      0.432562      0.114284    -0.0181200   -0.00382476      0.195577    -0.0618177     0.0255342    -0.0318909    0.00149334     0.0111855   0.000451542   -0.00438171   0.000343403  -0.000206026   0.000216009  -1.49318e-05   4.82784e-05   9.20046e-06  -5.43196e-06  -1.12212e-06   3.79985e-07       5.19891       6.58789       7.25820       7.45854       7.45000       7.13842       6.52231       5.68463       4.77910       3.98058       3.24751       2.55478       1.91924       1.45007       1.04043      0.760562      0.504870      0.333858      0.212743      0.134910     0.0813643     0.0468002     0.0268300     0.0146594    0.00735250    0.00381074    0.00182712   0.000870598   0.000408871   0.000166283   7.08205e-05   2.79512e-05   1.01182e-05   3.63310e-06   1.15194e-06   3.49606e-07
  21  21 3980.1863    1.5490  8.9192 10.7127 -0.0029      0.347245  0.1332   0.0132   0.2489    0.0375   0.0000     0.0689486   443.9105       15.0774       12.5910       19.7375     -0.273476       2.66290       1.99644       15.4431      -4.00022       8.32351       3.80816      -2.68154      -2.19668      -1.82397       1.22938      0.300436     -0.393975    0.00994590     -0.209232      0.165588    -0.0317003     0.0382997   -0.00889227    -0.0340373    0.00142829   -0.00511890    0.00305738    0.00187755  -0.000620143   0.000299538   6.90453e-06   1.91714e-05   7.79409e-06  -8.18850e-06   3.58125e-07   1.97923e-08       6.57214       8.43745       9.16243       9.54711       9.39502       8.93759       8.12526       7.21695       6.26606       5.19468       4.21061       3.29941       2.50652       1.88719       1.35139      0.948734      0.650222      0.421866      0.274620      0.168222      0.103001     0.0596208     0.0345355     0.0182563    0.00998545    0.00501728    0.00243550    0.00116803   0.000504021   0.000229889   8.94347e-05   3.59838e-05   1.34124e-05   4.56881e-06   1.49368e-06   4.51741e-07
  21  22 4124.2828    1.2881 10.7935 10.6377 -0.0022      0.125257  0.1748   0.0112   0.3003    0.0329   0.0000     0.0675991   440.5505       21.2511       36.9996      -20.8844       10.8093       25.3125       10.9356      -1.95087       3.42500     -0.319557       2.17231     -0.429245      -1.54627       1.28048       2.48181      -1.34497      0.945963      0.603127      0.776164     -0.181765     -0.123622     0.0800270    -0.0206360    0.00102106     0.0107119    0.00885462   -0.00116172  -0.000713620    0.00230713  -4.90882e-05  -2.47714e-05   2.48329e-05   3.73311e-05  -1.93052e-06   1.47969e-06   1.83814e-06       7.86134       10.3434       11.3068       11.4942       11.4609       11.1317       9.85919       8.96385       7.52992       6.26445       5.12560       4.04071       3.08248       2.28790       1.65465       1.15611      0.804025      0.525601      0.337295      0.214565      0.127277     0.0748543     0.0421326     0.0230862     0.0118908    0.00620364    0.00301599    0.00140140   0.000666231   0.000269194   0.000115193   4.48978e-05   1.66827e-05   5.80152e-06   1.86769e-06   5.92827e-07
  21  23 4268.8019    1.0962 13.7877 10.4915 -0.0006      0.266704  0.2367   0.0089   0.3965    0.0307   0.0000     0.0692645   442.1445       17.6551       11.6828       8.29462      -2.35797      -4.82984      -3.41105       2.06407      -6.89008       2.08644       5.59976      -2.04304      -1.29841      -1.31663       1.29125      -2.75618     -0.685097   -0.00243814     -0.423786    0.00110786      0.265910      0.134347   -0.00246506    -0.0115051    0.00861795    0.00411124    0.00536163   -0.00152216  -0.000165836  -0.000173737  -0.000129888  -6.63296e-05  -1.05005e-06  -4.90850e-06   1.47101e-06  -2.92675e-07       9.79843       12.7383       13.8026       14.2995       14.4877       13.3812       12.5523       10.9458       9.29469       7.83009       6.24189       5.02698       3.80236       2.87737       2.02785       1.46495      0.982236      0.667596      0.427836      0.266497      0.161829     0.0951002     0.0535521     0.0290491     0.0154948    0.00797696    0.00385900    0.00183104   0.000819013   0.000359974   0.000145928   5.74230e-05   2.11836e-05   7.43023e-06   2.33258e-06   7.01000e-07
  21  24 4412.9925    0.8704 15.8757 10.4951 -0.0028      0.225668  0.3264   0.0076   0.4891    0.0265   0.0000     0.0945313   471.7318       16.8306      -7.69318      -18.3704       16.7450       7.72717      -5.86361      -6.12433      0.270518       3.40616      -13.1921      -4.08741       1.69039       5.67626      -1.66159      0.573918     -0.270644      0.669239      0.360050      0.520483    -0.0601255     -0.128495      0.165557     0.0186711    -0.0272190    -0.0186082    0.00458251   -0.00141518  -0.000835058   0.000833323   0.000260020   2.68448e-05  -4.42328e-05  -7.07919e-06   1.48377e-06   7.63804e-07       12.6679       16.1241       17.7564       18.5474       18.3281       17.3494       15.9340       14.0111       12.1993       10.0563       8.05639       6.37977       4.91998       3.66809       2.70137       1.92086       1.29078      0.867717      0.553804      0.346087      0.212251      0.123114     0.0711230     0.0389874     0.0207229     0.0105271    0.00518264    0.00245700    0.00109824   0.000477227   0.000195101   7.63644e-05   2.79511e-05   9.82774e-06   3.17954e-06   9.37804e-07
  22   7 1945.1187    0.5087  0.4739 10.0503 -0.0078       11.4357  0.0228   0.0159   0.0458    0.0560   0.0000       1.91464   438.5510      -1.79285       15.0656      0.348202      -1.08905      -5.16459       1.57851      0.367559      -1.05331     -0.562433      0.462708       1.02192     -0.288725      0.360846      0.316041     -0.213842    -0.0388580      0.146120    -0.0348686    -0.0860884    -0.0158466   -0.00245703   -0.00604022     0.0116022    0.00298812  -0.000408662    0.00217260  -8.93034e-05  -0.000251768   0.000165955  -4.09529e-05  -1.79121e-05   8.38570e-07  -9.35487e-07  -1.37325e-07   4.74166e-07       1.51259       1.77803       1.91565       2.00110       2.13247       1.83315       1.65918       1.56886       1.44752       1.18356      0.929891      0.738236      0.604738      0.469104      0.326737      0.224613      0.153506      0.107818     0.0722538     0.0460727     0.0275863     0.0157896    0.00894128    0.00556092    0.00305196    0.00167335   0.000930985   0.000422020   0.000202511   8.95005e-05   3.48008e-05   1.40724e-05   6.04021e-06   2.12251e-06   7.55965e-07   2.58766e-07
  22   8 2104.8788    0.7517  0.5727 10.2396 -0.0045       8.71260  0.0230   0.0206   0.0450    0.0750   0.0000       1.23379   439.1064       1.17229       14.8541     -0.906307      -1.73404       1.31410      -1.81985      -1.34670       1.66625       2.31774     -0.228813     0.0609859     -0.940472    -0.0621892      0.677178     0.0169933     -0.173788      0.191287     -0.120003     0.0459969    -0.0348354     0.0117291    0.00409234  -0.000748653    0.00191290   0.000706993   0.000524327  -0.000951147   0.000218000   6.67715e-06   3.13574e-05   2.01492e-06  -8.50344e-07   1.27999e-06  -9.60384e-08   5.82804e-08       1.51337       1.80359       2.08086       2.23607       2.07260       2.05451       1.92016       1.57389       1.30280       1.25942      0.948264      0.703637      0.563284      0.426664      0.294390      0.221515      0.159083      0.101779     0.0629911     0.0438497     0.0275457     0.0156926    0.00939058    0.00560895    0.00301625    0.00146734   0.000728541   0.000372084   0.000183169   7.86568e-05   3.31440e-05   1.42803e-05   6.22162e-06   2.56827e-06   8.87794e-07   2.83883e-07
  22   9 2260.1413    1.0581  0.7511 10.6985 -0.0023       8.15331  0.0283   0.0250   0.0542    0.0871   0.0000       1.07377   438.1897      0.638271       20.0139      -1.84693       3.49703      -1.45690      -1.74948      0.338765       1.17094      0.474266     -0.445006      -1.23391       1.10493     -0.496324     -0.303599     -0.418713     0.0509278      0.132849   -0.00497278    -0.0326552     0.0154084     0.0191868    0.00853042   -0.00791572    0.00255345    0.00310060   -0.00296953   0.000299819   6.69579e-05  -1.37705e-05  -0.000112867   2.34825e-05   3.31321e-06   3.80093e-06   2.37936e-07  -1.14100e-07       1.52268       2.02279       2.02637       2.40378       2.19823       2.23604       1.90121       1.80026       1.50856       1.23513      0.990951      0.852612      0.625016      0.461505      0.344798      0.246356      0.181727      0.113513     0.0769411     0.0475395     0.0322342     0.0179931     0.0114117    0.00594190    0.00345014    0.00168269   0.000944014   0.000423670   0.000224148   9.63941e-05   4.39339e-05   1.62299e-05   6.66201e-06   2.52019e-06   8.55694e-07   2.94784e-07
  22  10 2410.9007    1.4506  0.8421 11.1951 -0.0059       3.79857  0.0316   0.0332   0.0520    0.1069   0.0000      0.879110   443.4718       2.67445       17.1382       3.06184      -2.21481      -3.73412     -0.693362      -2.31577       2.32704      -1.11718      -1.68736    -0.0514438      0.557440     -0.425141     -0.234851     -0.166637     -0.452884     -0.132445    -0.0285621    -0.0848070    -0.0909696   -0.00655337    0.00827698   -0.00300166    0.00156507    0.00194278   0.000162579  -0.000277526  -0.000190685  -0.000179171  -2.90168e-05  -1.32366e-05  -1.72160e-06  -3.19468e-06  -6.85793e-07  -1.54881e-07       1.71931       1.99781       2.44734       2.53318       2.33156       2.32450       2.19682       1.83847       1.65886       1.34596       1.09349      0.912652      0.690473      0.506088      0.379497      0.265699      0.176564      0.124744     0.0865224     0.0522604     0.0324380     0.0205189     0.0111714    0.00634064    0.00335400    0.00193413   0.000984001   0.000470320   0.000221988   0.000107218   4.64392e-05   2.03787e-05   7.77727e-06   2.91949e-06   1.04817e-06   3.84982e-07
  22  11 2559.2309    1.8829  0.8783 11.9640 -0.0111       2.18048  0.0327   0.0434   0.0554    0.0945   0.0000      0.803494   435.8332       4.77114       18.5993      -1.23827       1.14056      -1.10699       3.36919      -1.05281       1.62498      -3.45288     -0.303657      -1.29440     -0.789172     -0.114480     -0.239680   0.000150602    -0.0167237    -0.0668000   -0.00542878   0.000678205     0.0749337     0.0207349    -0.0113386    0.00204678    0.00162565  -0.000910831   6.62378e-05  -0.000283272  -0.000239278  -6.40679e-06   0.000107921   2.12055e-06   5.46454e-06   2.33657e-06  -6.69422e-07  -1.00499e-07       2.01684       2.53333       2.53070       2.59804       2.69504       2.77550       2.60086       2.17897       1.73726       1.45310       1.18438      0.998268      0.793771      0.581241      0.405767      0.292373      0.208862      0.152127     0.0996813     0.0664732     0.0400738     0.0239329     0.0128237    0.00716282    0.00354716    0.00197759   0.000930484   0.000489596   0.000222231   9.98304e-05   4.53220e-05   1.78554e-05   7.30284e-06   2.84288e-06   9.66327e-07   3.45544e-07
  22  12 2707.1887    2.4545  0.8923 12.4353 -0.0077       3.03319  0.0321   0.0538   0.0577    0.1030   0.0000      0.821005   440.0304       1.04160       15.5254      0.239989      -1.17357      -4.20857      -1.81641      -2.78963       1.24290      -1.07966      -1.52281     -0.403039     -0.763566     -0.174018      0.411005      0.299679      0.305112    -0.0610861    -0.0949102    -0.0264432   -0.00769885     0.0174953    0.00115827   -0.00250095   0.000655754   -0.00185252   -0.00141047  -0.000701021  -0.000365904  -3.12313e-05   4.00228e-05   5.62261e-06  -7.19506e-06  -2.46009e-06   1.12332e-06  -6.33090e-08       1.88191       2.56757       2.77944       2.90905       2.87306       2.62979       2.37949       2.04361       1.76773       1.54229       1.24456      0.974862      0.701939      0.529757      0.399256      0.268036      0.187553      0.118639     0.0787181     0.0479487     0.0314612     0.0189129     0.0111652    0.00635367    0.00349822    0.00178660   0.000876304   0.000434444   0.000200598   8.86568e-05   4.00598e-05   1.74326e-05   6.85345e-06   2.65098e-06   9.02327e-07   3.18100e-07
  22  13 2854.7854    3.2469  0.8275 12.9293 -0.0039       1.39098  0.0283   0.0711   0.0522    0.0976   0.0000      0.795234   437.4814       4.03570       13.7059     -0.885109     -0.544249     -0.920593      -1.70149      -1.39277      0.405304      0.673067     -0.635348     -0.658831      0.727218     -0.557168      0.537319    -0.0377712     -0.332042     0.0298742   -0.00778020    -0.0640276    -0.0318636     0.0356444     0.0131977   -0.00529184    0.00162341  -0.000422988  -0.000527835  -0.000234772   0.000130667  -0.000100583  -8.70922e-05  -1.51688e-06  -5.08580e-06   6.69950e-07   1.34350e-06  -2.39571e-07       1.58816       2.03600       2.12739       2.37821       2.25871       2.13420       1.98870       1.78842       1.56086       1.22364       1.01301      0.821030      0.663340      0.475290      0.338412      0.249324      0.180264      0.119374     0.0752719     0.0479157     0.0312139     0.0183008     0.0107856    0.00577471    0.00304674    0.00166617   0.000892024   0.000446086   0.000223301   9.52783e-05   4.32552e-05   1.59973e-05   6.95274e-06   2.51044e-06   8.83505e-07   3.00742e-07
  22  15 3147.1208    3.8964  1.0405 13.4818  0.0006       2.29503  0.0345   0.0794   0.0615    0.0985   0.0000      0.758095   435.9435       5.64611       16.5599       7.41362      -4.22609     -0.667539      -1.47868      -1.79157      -2.43818     -0.789089     -0.486256      -1.08913     -0.427573     -0.231563      0.180193     -0.153198    -0.0573719    -0.0584573    0.00114935      0.137814     0.0186116    -0.0593084     0.0121116   0.000890930   -0.00153303   -0.00187372   0.000837629   0.000240920   0.000331334   2.07312e-05   1.41348e-05   2.91300e-05   6.43566e-06   1.79696e-06  -1.51033e-06   1.54420e-07       1.84460       2.36008       2.65809       2.72971       2.68884       2.52124       2.29645       2.04147       1.80694       1.45404       1.24608      0.957901      0.727915      0.561790      0.405388      0.279087      0.189894      0.129848     0.0885611     0.0563602     0.0350588     0.0202617     0.0114825    0.00725086    0.00388376    0.00207335    0.00105785   0.000519262   0.000240242   0.000121024   4.68255e-05   2.21433e-05   8.50814e-06   3.19162e-06   1.08404e-06   3.89097e-07
  22  16 3292.3003    3.5757  1.3786 13.2498 -0.0067       1.26673  0.0506   0.0720   0.0766    0.0883   0.0000      0.618870   438.1958       10.5145       14.7558       2.01816      -1.46846      -2.28647      0.182537      -5.65863       3.30938      -1.46939       2.47710      -1.41617     -0.359009     -0.453721     -0.445003     -0.530971     -0.280991     -0.143162    -0.0341402      0.106431     0.0603423    -0.0128238   -0.00876168    0.00257520   -0.00295391    0.00158050  -0.000725935    0.00106933   0.000455811  -0.000244184  -3.25204e-05   3.10085e-05   6.05310e-06   3.86380e-06  -1.98324e-07   3.09304e-07       3.10823       3.26559       3.14078       4.09427       4.58631       3.90293       2.84551       2.88288       2.98777       2.53488       1.70341       1.07524       1.08452      0.967673      0.694738      0.374372      0.232026      0.210281      0.161405     0.0994828     0.0522384     0.0247353     0.0157568     0.0115916    0.00759946    0.00430701    0.00216800   0.000963925   0.000384288   0.000154994   6.70219e-05   2.62635e-05   1.00990e-05   3.82523e-06   1.31025e-06   4.30864e-07
  22  17 3437.4085    3.1023  2.2027 12.4168 -0.0004       1.07422  0.0537   0.0425   0.0921    0.0668   0.0000      0.318125   438.2302       13.4459       14.9021       3.02695      0.520253      0.559831      -3.01932      -4.62586     -0.415334      -1.08456       1.81109     -0.161847      -1.58630     -0.489005      0.384419      -1.04568     0.0139529     -0.116954    -0.0838488    -0.0110077     0.0379053   -0.00474280    -0.0135892    0.00810790   -0.00574734  -0.000497538    0.00106068   -0.00132469  -0.000365295  -0.000156960   0.000137939   4.24828e-05  -6.36159e-06   8.13735e-06   1.43606e-06  -4.15222e-07       2.59851       3.45254       3.68416       3.92058       3.83353       3.76735       3.35300       2.96348       2.60461       2.11578       1.77052       1.37356       1.06770      0.794024      0.598777      0.430702      0.296707      0.194964      0.132112     0.0834650     0.0515197     0.0315436     0.0180956     0.0104681    0.00590642    0.00296817    0.00152519   0.000757053   0.000368284   0.000159215   7.42036e-05   3.01565e-05   1.20216e-05   4.42814e-06   1.65862e-06   5.50007e-07
  22  18 3582.4309    2.4645  3.2576 12.0198 -0.0040      0.961824  0.0675   0.0296   0.1205    0.0507   0.0000      0.199354   444.1116       6.94850       12.4921       4.06923       3.26596       1.47895      -4.07075      -7.69210       5.69704      -1.87950       3.31370     0.0611580       1.42043      0.457550     -0.195507     -0.330760      0.136257     -0.458913      0.170968     -0.111967    -0.0836207     0.0185907    -0.0374227   -0.00738317    -0.0124392   -0.00312004    0.00192364   0.000246994  -0.000538864  -6.65650e-05   0.000102695  -5.93421e-06  -2.37139e-05  -1.05580e-05   4.31594e-06  -2.01152e-07       3.17729       4.27618       4.52479       4.74852       4.58090       4.43985       4.20644       3.67549       3.24747       2.69429       2.21796       1.78825       1.35693       1.03617      0.768884      0.550789      0.386942      0.254115      0.168703      0.105474     0.0665776     0.0400325     0.0227333     0.0133947    0.00709571    0.00375674    0.00187951   0.000961353   0.000448979   0.000211534   8.90734e-05   3.95760e-05   1.51520e-05   5.91990e-06   2.08241e-06   7.17114e-07
  22  19 3727.3294    2.0944  4.4663 11.4862 -0.0001      0.697421  0.0810   0.0224   0.1461    0.0494   0.0000      0.137370   440.9824       12.6325       7.17478       4.48220      -4.00490       2.20383      -3.21347      -3.62911      -6.20263      -1.36737       1.23934       2.17935     -0.541592     -0.760461       1.35408      0.504452     -0.931026     -0.473482      0.115743      0.203486     -0.114650     -0.110634     0.0239523     0.0130243   -0.00466355  -0.000519289   -0.00258108   0.000376583   0.000280247   0.000256750   4.41343e-05  -2.43087e-05   3.83455e-06   9.11831e-06   2.25457e-06   1.67515e-07       3.81049       5.07404       5.40491       5.85752       5.64741       5.29986       5.01881       4.41463       3.88604       3.20782       2.66499       2.09265       1.65229       1.21145      0.921808      0.630752      0.458915      0.296695      0.200261      0.125832     0.0791892     0.0467018     0.0276099     0.0156733    0.00858833    0.00452391    0.00235470    0.00114770   0.000548955   0.000258848   0.000108014   4.69361e-05   1.83422e-05   7.03947e-06   2.47156e-06   8.27974e-07
  22  20 3871.8978    1.7597  6.6554 11.0145 -0.0016      0.414924  0.1051   0.0160   0.1912    0.0404   0.0000     0.0825010   436.7865       12.0975       4.93527       6.32308      -2.85548      -7.73664      0.734832      -13.5316       5.60752       4.08988       6.11325       1.66922       4.14812      0.377534     0.0439027      0.432652     -0.551039      0.445386    -0.0252704    -0.0952504     0.0902493     -0.108408   -0.00363160     0.0228326   -0.00320690    0.00983808   -0.00123797  -0.000611261  -0.000175428  -0.000432475  -8.29359e-05   4.16933e-05   9.54144e-06   1.45608e-06   2.01584e-06   1.99302e-07       5.12882       6.75385       7.25005       7.93005       7.49681       7.14403       6.54931       5.96684       5.08322       4.24929       3.56558       2.79573       2.16506       1.60593       1.19998      0.844310      0.580886      0.392219      0.260544      0.164907      0.102947     0.0610934     0.0356537     0.0206564     0.0111711    0.00593075    0.00302659    0.00148247   0.000705009   0.000334880   0.000142042   6.15982e-05   2.40185e-05   9.02666e-06   3.13794e-06   1.07636e-06
  22  21 4017.0569    1.4717  9.3073 10.7210 -0.0007      0.442780  0.1401   0.0122   0.2520    0.0344   0.0000     0.0715426   431.5611       9.30021       1.78056       20.9810      -8.18314      -1.69625      -3.19239      -5.06631       3.38741      -2.81099      0.112923      -1.64851       1.37680      0.259830      0.666316      0.693216      0.811413     -0.542946     -0.317861      0.698809     0.0674104     -0.167033    -0.0682239     0.0192827     0.0149402    -0.0106306   -0.00582277  -0.000884464   0.000129956  -0.000286694  -0.000229651   3.45602e-05  -8.06110e-06  -1.59901e-06  -7.49944e-07   8.96282e-07       6.43645       8.43781       9.09951       9.50217       9.44543       8.85375       8.29455       7.44695       6.38613       5.38687       4.44425       3.54052       2.75057       2.07137       1.52788       1.06941      0.756432      0.512758      0.336172      0.214606      0.132032     0.0807200     0.0468864     0.0260430     0.0142709    0.00768073    0.00395183    0.00195349   0.000911332   0.000426757   0.000183929   7.92251e-05   3.06825e-05   1.19114e-05   4.09637e-06   1.38849e-06
  22  23 4306.3602    1.0263 14.4093 10.5138  0.0017      0.309091  0.2563   0.0084   0.4107    0.0281   0.0000     0.0728560   438.5560       15.0781       20.8355      -1.33042       8.98347       7.67991      -14.3093      -10.2028      -9.41414     -0.693272       9.98763      -4.97033       3.74826      0.503261      -2.61380     -0.636781     -0.730909     0.0634980    -0.0300153      0.249457      0.150039     -0.102039     0.0210202    -0.0216782    -0.0112193  -0.000140327    0.00960200   -0.00188739   -0.00227526   0.000950776  -0.000159948  -0.000126578  -7.54362e-05  -1.57422e-05  -9.20443e-07  -4.00922e-07       9.99770       12.8559       14.0974       14.6863       14.8277       13.8990       12.7491       11.3952       9.98269       8.44713       7.02718       5.48010       4.23915       3.30144       2.35356       1.70844       1.17648      0.805427      0.530672      0.336860      0.210931      0.129120     0.0756386     0.0429770     0.0236763     0.0127377    0.00657555    0.00323942    0.00149109   0.000711625   0.000296582   0.000131229   5.07215e-05   1.96477e-05   6.75189e-06   2.28538e-06
  23   7 1969.6980    0.5723  0.4765 10.0016 -0.0029       10.3145  0.0258   0.0159   0.0392    0.0614   0.0000       1.62489   438.3073       2.22378       15.8428     -0.287668     0.0662141     -0.193313       1.81988      -1.12001      -1.84592      0.345093      0.163842      0.167581     -0.110012     -0.125368    -0.0963301      0.285601      0.123764    -0.0692542    -0.0493283     0.0590112    -0.0267960   -0.00569044    -0.0146339  -0.000683278   -0.00307734   0.000440960  -0.000742229  -0.000485043   5.70008e-05  -0.000223935  -0.000102837   1.44465e-05   1.04387e-06  -1.45775e-06  -2.97054e-06   8.79123e-07       1.29413       2.10025       1.91758       2.25545       2.06036       1.82598       1.97474       1.42195       1.64447       1.11047       1.20942      0.847790      0.717922      0.497259      0.358076      0.270748      0.161354      0.125265     0.0740149     0.0587384     0.0303378     0.0220544     0.0114331    0.00689851    0.00397797    0.00198444    0.00113916   0.000509279   0.000284383   0.000126534   6.45780e-05   2.63425e-05   1.23042e-05   4.76633e-06   1.60219e-06   6.69646e-07
  23   9 2287.6295    1.1124  0.8039 10.8073 -0.0040       7.36294  0.0303   0.0249   0.0541    0.0903   0.0000       1.01018   437.7860       1.31080       10.5916      -3.51759      -5.04271     -0.890226      -2.02017     -0.814951       2.72903       1.42567      0.811129      -1.19764       1.94489      0.633670      0.168466     0.0308175    -0.0474915     0.0562052    -0.0900532    -0.0660052     0.0300209    -0.0382847   -0.00587167   -0.00834849  -2.38759e-06   -0.00365572   0.000389370   0.000972098  -0.000130761  -0.000318965   6.49041e-05   3.70834e-05   3.41652e-05  -3.93272e-06  -7.46720e-07  -1.12715e-06       1.65980       2.02712       2.21711       2.28042       2.30856       2.40757       2.10783       1.78480       1.56082       1.36546       1.08315      0.923508      0.718867      0.523585      0.379446      0.292945      0.200464      0.139453     0.0963959     0.0639944     0.0383350     0.0261733     0.0155123    0.00867497    0.00487483    0.00265857    0.00137541   0.000686677   0.000336290   0.000154904   7.29021e-05   3.13483e-05   1.35441e-05   5.27310e-06   2.09293e-06   8.05640e-07
  23  10 2439.3277    1.4873  1.0481 11.1267 -0.0029       4.49805  0.0343   0.0293   0.0621    0.1182   0.0000      0.804709   438.7210       1.94301       15.7174      0.407083      -1.09570       1.87806       1.76855      0.171371     -0.267370     -0.347682       1.55339     0.0307573      0.314485      0.236028    -0.0750284     -0.390587    -0.0796714     -0.186618    -0.0568274      0.174138    -0.0503352     0.0337026    0.00724416   -0.00100122   -0.00629143  -0.000539567   0.000809289  -0.000415716  -0.000144557   8.94417e-05  -0.000122220  -5.06161e-06   3.09415e-05   5.68095e-06  -1.21139e-06  -1.96661e-06       1.69904       2.16278       2.32690       2.61661       2.65444       2.34325       2.18256       1.99356       1.82792       1.41592       1.11767      0.908224      0.781379      0.579975      0.399587      0.299345      0.223131      0.159358      0.100768     0.0641009     0.0411437     0.0271277     0.0164951    0.00897441    0.00492057    0.00264519    0.00154646   0.000847469   0.000436976   0.000205829   9.30289e-05   3.89498e-05   1.62643e-05   6.38047e-06   2.43750e-06   9.18701e-07
  23  12 2737.6525    2.6556  0.9042 12.5595 -0.0021       1.68408  0.0305   0.0566   0.0550    0.0942   0.0000      0.768766   439.5247       2.76224       8.33882      0.374839      -1.50756      -1.70995      0.945721       2.79350      -2.25996      -1.46983    -0.0845482    -0.0947114     -0.650246     -0.260411     0.0616091     -0.152177     0.0970479     0.0145078     -0.138070    -0.0638582    -0.0141372     0.0256835   -0.00477195    0.00963160   -0.00213857   -0.00141718  -0.000959016   0.000739639  -0.000107082  -0.000192976  -4.60990e-05  -3.60331e-05   1.09593e-05   4.74772e-06  -3.59032e-07   1.10819e-06       1.69490       2.21835       2.36143       2.42360       2.38708       2.29407       2.15291       1.87788       1.66895       1.39635       1.18004      0.931707      0.765030      0.560858      0.398325      0.286308      0.207117      0.138602     0.0940450     0.0616274     0.0386667     0.0241969     0.0141665    0.00829396    0.00447399    0.00241285    0.00127577   0.000677112   0.000321047   0.000155603   7.49978e-05   2.97365e-05   1.36714e-05   5.30277e-06   2.14829e-06   8.16406e-07
  23  13 2886.1809    3.2986  0.8557 12.8258 -0.0037       3.28671  0.0287   0.0711   0.0536    0.1011   0.0000      0.762928   435.8920       3.39539       17.4263     -0.790623      -1.65300      -1.38284     0.0534332      -5.11050      0.372603     -0.476802     0.0166488      0.182765     -0.730761      0.600738      0.478512     -0.457477     -0.185458   -0.00486494      0.140544     0.0452947    -0.0179256    -0.0162824   -0.00788774    0.00775716    0.00284857    0.00130363  -0.000462890  -0.000540993   7.14544e-05  -5.98196e-05   3.55988e-05  -2.58431e-05  -1.90623e-06   1.08344e-05   7.95463e-07  -5.53775e-07       1.57631       1.88726       2.06454       2.32027       2.20255       2.06190       1.96024       1.74097       1.50497       1.30391       1.12115      0.846199      0.705466      0.533632      0.361810      0.271698      0.204111      0.139674     0.0842349     0.0552611     0.0380058     0.0234821     0.0144109    0.00855695    0.00474711    0.00250221    0.00131832   0.000702986   0.000369684   0.000174492   7.75862e-05   3.19687e-05   1.41530e-05   5.88597e-06   2.43543e-06   8.54616e-07
  23  14 3033.4784    3.7501  0.7938 13.4186 -0.0104      0.337718  0.0271   0.0856   0.0487    0.0952   0.0000      0.791077   438.1760       1.47263       16.5981      0.396421      -5.05516      -4.40508      -3.44803      -3.96229       2.43431      -2.89567       1.42674      0.378722       1.10332      0.347763      0.783248      0.345805     -0.301297     -0.152241    -0.0715971     -0.111292   -0.00385366    -0.0305705     0.0208730  -0.000430470    0.00827383   0.000656026    0.00108645  -0.000661485  -6.41449e-05  -0.000120400   7.78574e-06   7.18865e-06   5.71607e-06  -1.66486e-06   2.05998e-06  -8.22392e-07       1.44064       1.84298       1.95063       2.11575       1.98330       1.95755       1.84217       1.64541       1.47703       1.24878       1.05689      0.809347      0.661166      0.501827      0.386916      0.260311      0.190184      0.130604     0.0877089     0.0587833     0.0354678     0.0230173     0.0126541    0.00782444    0.00438703    0.00256713    0.00126895   0.000688723   0.000335518   0.000164882   6.78581e-05   3.30603e-05   1.35391e-05   5.80480e-06   2.24907e-06   8.42510e-07
  23  15 3179.8040    3.8301  1.0765 13.4740  0.0015       1.34563  0.0367   0.0767   0.0593    0.0989   0.0000      0.716001   439.0248       3.94417       14.5120       3.23444       1.17152      -4.28405      0.399121      -1.13339       3.76836     -0.189288      -1.01851     -0.531159     -0.711812     -0.534652      0.365690      0.678204     -0.126543   -0.00137308    -0.0718156    -0.0347129     0.0108482     0.0227649     0.0260459    -0.0132899   -0.00779927    0.00118671  -0.000223894   0.000604115   0.000349200  -0.000309820   6.23337e-05  -5.80463e-05  -1.50532e-05   6.73324e-06   1.97717e-06   8.66709e-07       1.71622       2.24155       2.36120       2.68972       2.47044       2.49599       2.22478       2.00770       1.79985       1.52483       1.28981       1.03894      0.774645      0.606469      0.455765      0.332639      0.226849      0.168621      0.100591     0.0699557     0.0433798     0.0284625     0.0164604    0.00999815    0.00573636    0.00300827    0.00162644   0.000816946   0.000421544   0.000195525   9.04626e-05   3.91192e-05   1.73777e-05   7.23127e-06   2.79578e-06   1.00688e-06
  23  16 3325.6770    3.3853  1.5881 12.9624 -0.0062       1.02272  0.0418   0.0554   0.0784    0.0792   0.0000      0.457608   437.3920       7.69401       13.7246       3.38519     -0.303784       1.12722       2.79765      -2.54717      0.144064       1.41138      0.824394     -0.810913     -0.917414      0.508171     -0.139054     -0.137832   -0.00786241     -0.442710     -0.105430     0.0687801    -0.0560142    -0.0548089    -0.0297882   -0.00921940   -0.00289655    0.00512597   -0.00215327   -0.00145072   0.000572749   9.88636e-05  -5.36731e-05   5.23330e-07  -5.06836e-06  -7.56261e-06  -1.74082e-06   7.16760e-07       1.98304       2.56657       2.76689       3.01157       2.92017       2.75468       2.66293       2.36704       2.04037       1.70840       1.41715       1.15254      0.882804      0.681520      0.528316      0.370190      0.265241      0.181629      0.126757     0.0799132     0.0505175     0.0314653     0.0191785     0.0109518    0.00618890    0.00327932    0.00191643   0.000944791   0.000455666   0.000222633   0.000104172   4.81136e-05   1.98417e-05   8.47646e-06   3.12432e-06   1.12501e-06
  23  17 3471.5008    2.9037  2.3144 12.4926  0.0005       1.28261  0.0536   0.0391   0.0951    0.0588   0.0000      0.299626   440.1040       2.02527       4.14320       1.10198      0.866146     -0.983135     -0.544997      -3.85890       1.40373       2.45733     -0.611384      -2.84827       2.27938      0.469897       1.88111      0.465919     -0.537110     0.0498849     0.0365346      0.152783    -0.0959251    -0.0234701     0.0146400     0.0123896    -0.0125775   0.000108050   0.000149608    0.00136149  -6.65753e-05  -0.000324536  -0.000151680  -6.03869e-06   3.79137e-05  -9.12989e-06  -5.37245e-06  -3.53648e-07       2.50348       3.37251       3.43946       3.77305       3.64057       3.56929       3.19163       2.93520       2.57408       2.23237       1.82592       1.48968       1.17230      0.885194      0.669103      0.469444      0.337885      0.228298      0.156518      0.101875     0.0652709     0.0400726     0.0235426     0.0142622    0.00786038    0.00445321    0.00232090    0.00118303   0.000602086   0.000280443   0.000130653   5.71983e-05   2.40865e-05   9.67930e-06   3.78683e-06   1.34829e-06
  23  18 3617.0028    2.3909  3.4900 11.9204 -0.0019      0.662425  0.0673   0.0270   0.1225    0.0464   0.0000      0.175361   447.4796       5.62741       9.46988       5.07778       2.83385      -3.37242      -7.29601      -2.26033       3.37919      -5.23615      0.486327      -1.90977      -2.65397      -1.43833      0.744800     -0.320764     -0.508663      0.279946    -0.0721101    -0.0217992     -0.113734    -0.0386445    -0.0241091   -0.00588920    -0.0101525    0.00313434    0.00170341    0.00231713   0.000187050  -0.000836092  -0.000251864   5.98024e-05  -1.34815e-05  -3.29120e-05   3.80739e-07   2.90352e-06       3.18172       4.19985       4.50873       4.78230       4.61588       4.47105       4.15440       3.68028       3.25022       2.82814       2.35357       1.84743       1.47806       1.11413      0.830208      0.600182      0.419109      0.286712      0.195243      0.126760     0.0799735     0.0497412     0.0299440     0.0174251    0.00987910    0.00553337    0.00287761    0.00150318   0.000731990   0.000350421   0.000159755   7.20596e-05   3.10497e-05   1.25717e-05   4.86125e-06   1.84839e-06
  23  19 3762.4049    2.0568  5.2437 11.3215 -0.0004      0.669263  0.0859   0.0194   0.1557    0.0428   0.0000      0.104909   440.4903       10.1450       21.5855   -0.00666413       3.14969      -1.72493      -2.70297      -2.74716       2.01364      -4.12589      -5.12197     -0.188266     -0.639509      0.895152     -0.561856     -0.325979     -0.964220    -0.0230412    -0.0560285      0.294582      0.184429     -0.139841    -0.0409968     0.0495781     0.0125026    0.00219424   -0.00404534   -0.00287349   6.68025e-05  -0.000346246   6.58665e-05   3.30020e-05  -2.14829e-05   1.47248e-05  -1.18936e-06   2.70063e-06       3.89219       5.22523       5.58188       5.90340       5.91204       5.62996       5.11394       4.74748       4.07092       3.53059       2.90011       2.32002       1.80297       1.42897       1.02287      0.784401      0.522987      0.375564      0.248212      0.162136      0.102083     0.0639908     0.0374704     0.0227250     0.0124346    0.00700940    0.00373747    0.00189204   0.000948027   0.000451157   0.000203280   9.47156e-05   3.83055e-05   1.61175e-05   6.07148e-06   2.22277e-06
  23  20 3907.7240    1.6852  7.6088 10.8549 -0.0007      0.391139  0.1121   0.0140   0.2045    0.0376   0.0000     0.0735061   442.3737       5.88384       7.88773       7.97808       4.38561      -3.94132      -3.96094      -4.62991       4.66976      -4.39759       2.03840      -8.16206      -1.86943     -0.312739    -0.0317587      0.487629     0.0539260     -0.615248     -0.138621     -0.285498      0.153534     0.0213140    -0.0202515    -0.0125404    -0.0190287    0.00456731   -0.00968908   -0.00150905    0.00195624   0.000449331   0.000156811   4.27608e-05   5.04279e-05  -1.01023e-05   2.00214e-06  -6.35100e-07       5.09960       6.72202       7.25694       7.61426       7.51285       7.19040       6.84518       6.00353       5.38032       4.54162       3.73540       2.95280       2.34520       1.82823       1.36875      0.994208      0.711492      0.482503      0.328060      0.209431      0.135659     0.0811711     0.0492796     0.0288316     0.0163740    0.00897725    0.00487413    0.00240986    0.00124429   0.000569332   0.000271978   0.000116719   5.08586e-05   2.03857e-05   8.25436e-06   2.95636e-06
  23  21 4052.9263    1.4184 10.2288 10.6818 -0.0017      0.302201  0.1517   0.0113   0.2681    0.0323   0.0000     0.0663692   444.8571       27.8204       21.4378       9.63547      -16.2829       3.68461       9.42836      -7.21832      -9.39214       3.42960       18.2208       2.01224      -3.43938      0.771700      -1.06549      -3.02362     -0.285312      -1.02697      0.278212     -0.258577      0.152708      0.126764     -0.123389    -0.0534725   -0.00656953    0.00541013    0.00904926   -0.00695847  -0.000243767  -0.000225907  -0.000302788  -6.80581e-05   2.08884e-05   3.18075e-05  -7.41223e-06   5.66135e-06       6.43560       8.50598       9.16444       9.56751       9.51149       9.00667       8.53976       7.62802       6.85047       5.71243       4.73626       3.84391       3.02453       2.30616       1.74686       1.24684      0.903484      0.613901      0.412242      0.267256      0.168965      0.105437     0.0626033     0.0369640     0.0204316     0.0114792    0.00604536    0.00315245    0.00157473   0.000757197   0.000346660   0.000156345   6.51266e-05   2.67812e-05   1.01367e-05   3.76410e-06
  23  23 4342.7418    0.9603 15.1895 10.5443 -0.0024     0.0718270  0.2860   0.0075   0.4362    0.0258   0.0000     0.0823588   445.4317       26.3910       8.29345       17.2130       12.9560       13.6522      -11.1997       7.61596       8.73831      -23.2149     -0.879873      -3.86548     0.0729651       1.66350      -1.85313     -0.427772      0.308176      0.797206      0.271560     -0.303197    -0.0257739     0.0253781     -0.203238    -0.0349478    -0.0156451    0.00658023    -0.0174196    0.00198128   -0.00186421   -0.00151384  -0.000354584   0.000152924   0.000168787  -6.51993e-05   1.07701e-05   1.39292e-05       10.0235       13.1901       14.5685       15.4685       15.0209       14.6496       13.5236       12.1597       10.5271       9.25123       7.35631       5.97831       4.77844       3.64952       2.72044       2.00219       1.43227      0.979400      0.666208      0.434917      0.277097      0.172660      0.104746     0.0614990     0.0345693     0.0195533     0.0102835    0.00537829    0.00270916    0.00128983   0.000597502   0.000266942   0.000113848   4.57360e-05   1.78304e-05   6.69938e-06
  24   7 1993.6883    0.6026  0.5072 10.0567 -0.0004       10.7513  0.0256   0.0162   0.0390    0.0590   0.0000       1.47830   437.9196      0.181351       18.7840      -1.34647      -3.66833      -1.24215   -0.00680494     -0.105817     -0.546889      -1.89192      0.463322     0.0878712   -0.00317188     -0.268960    -0.0494328     -0.291014      0.123642   -0.00203222     -0.101969    -0.0126459     0.0329812    0.00345493   -0.00810172   -0.00406657    0.00909222   -0.00474076  -0.000950764  -0.000805690  -0.000144384   0.000183237   7.37670e-05   3.94026e-05  -2.06650e-06   1.40422e-05   3.01125e-06   2.70224e-06       1.27903       1.59096       2.09341       1.65701       2.14801       1.87109       1.67085       1.80266       1.27930       1.19410       1.02105      0.737670      0.704540      0.451680      0.376013      0.293129      0.174890      0.151885     0.0951476     0.0616766     0.0455494     0.0251084     0.0167634    0.00963045    0.00543660    0.00317563    0.00160205   0.000960464   0.000427692   0.000230193   0.000116992   5.18937e-05   2.38288e-05   1.04494e-05   4.52302e-06   1.78122e-06
  24   8 2156.8663    0.8665  0.7262 10.2193 -0.0036       7.02233  0.0257   0.0195   0.0472    0.0874   0.0000      0.988021   439.4029       2.29581       16.0492      -1.10711     0.0311329      0.451051      0.360996      0.752038      0.912514      0.926345      -1.50746      -1.06917     -0.117993     -0.486336     -0.550613      0.163139     0.0133198     0.0758114    -0.0223967   -0.00367042     0.0558844    -0.0157577   -0.00782477    -0.0144254   -0.00845810  -0.000844722  -0.000896650   0.000494176   0.000622485  -5.86132e-05  -8.01138e-06   1.12004e-05   2.43505e-05  -7.03689e-06   3.43855e-06   3.85232e-06       1.42425       1.79025       1.95652       1.84437       1.89880       1.86204       1.72185       1.61331       1.47893       1.25105       1.03682      0.869756      0.682731      0.521283      0.404695      0.300620      0.213209      0.154567     0.0998561     0.0633796     0.0413079     0.0263734     0.0162520    0.00992608    0.00574703    0.00294301    0.00167438   0.000912817   0.000449422   0.000230154   0.000111589   5.09262e-05   2.34179e-05   9.34251e-06   4.10807e-06   1.59237e-06
  24   9 2314.4325    1.1879  0.8519 10.9470 -0.0029       5.08520  0.0302   0.0253   0.0535    0.0865   0.0000      0.908595   440.0565       2.61001       17.0138       2.15859      -3.68251      -3.49330       2.43357       3.07895      -1.12712       1.11984       1.58126      0.285943     -0.205952     0.0789882    -0.0486728     -0.144538     -0.302989      0.219430     0.0275812    -0.0394794    -0.0725002     0.0140660     0.0104411  -0.000562980    0.00504300   -0.00349268   -0.00317780   0.000904228  -0.000484741   7.26674e-05   0.000193879  -6.00074e-05   1.87027e-06   4.93147e-06  -3.68512e-06  -1.33372e-06       1.57139       1.94547       2.23394       2.21738       2.20477       2.22622       2.08679       1.82002       1.66114       1.42265       1.07024      0.887970      0.693565      0.534356      0.452519      0.327654      0.227882      0.168075      0.113204     0.0730302     0.0456300     0.0304853     0.0169326     0.0100567    0.00628024    0.00358184    0.00195165    0.00100279   0.000552215   0.000266368   0.000125767   5.62760e-05   2.43664e-05   1.13600e-05   4.74033e-06   1.88187e-06
  24  10 2467.0977    1.5995  1.0751 11.2875 -0.0057       3.79092  0.0338   0.0307   0.0617    0.1156   0.0000      0.743778   439.1908       1.17738       12.7435      -1.14096      -3.87513      -5.61973     0.0527655      -1.23146     0.0765280      -2.05260      0.955203       1.24688      -1.11374      0.245701     -0.436522     -0.342051     0.0961813      0.196656    -0.0599644    -0.0263980    -0.0864278     0.0236072     0.0187723     0.0129598    -0.0102749   0.000400956    0.00206737   -0.00149372  -0.000548137   0.000109786  -9.99692e-05   6.03744e-05   4.50768e-06  -1.82838e-05   4.09007e-06   1.96602e-07       1.64883       2.01864       2.20454       2.37224       2.30300       2.19807       2.10238       2.05079       1.62725       1.48069       1.20956       1.01747      0.791026      0.614870      0.473810      0.351315      0.245769      0.174327      0.121492     0.0804050     0.0538792     0.0320101     0.0204692     0.0122107    0.00671875    0.00404171    0.00221764    0.00110898   0.000614071   0.000306145   0.000140118   6.96276e-05   3.20420e-05   1.44839e-05   5.42062e-06   2.33359e-06
  24  12 2767.7308    2.8131  0.9436 12.4411  0.0002       2.04585  0.0296   0.0570   0.0563    0.0974   0.0000      0.812920   440.1309       5.06943       17.5325     0.0124035       4.64346      -4.89514      -2.39157      -2.13029      0.333649      -1.41489     -0.126644    -0.0615234      0.141754     -0.791148     -0.195741     0.0846028     0.0101459      0.238848      0.168749    -0.0507797   -0.00600886     0.0324938    0.00714037    0.00309471   -0.00770483   -0.00396591   0.000270685    0.00239965  -4.01164e-05   0.000610178   4.91556e-05  -7.15730e-05   2.92035e-05   1.58960e-05  -1.25393e-05  -7.80815e-07       1.55457       1.88472       1.97344       2.19808       2.07709       1.95975       1.94251       1.84722       1.59046       1.28357       1.08318      0.929637      0.702773      0.543925      0.434917      0.324174      0.226117      0.159102      0.111071     0.0724241     0.0477920     0.0293352     0.0172602     0.0102684    0.00616266    0.00342025    0.00186001    0.00100251   0.000494236   0.000253601   0.000128616   6.06588e-05   2.66303e-05   1.17238e-05   5.18210e-06   1.92542e-06
  24  13 2917.0004    3.4029  0.8464 13.1192 -0.0059      0.522586  0.0290   0.0737   0.0524    0.0911   0.0000      0.768122   441.2971       1.95848       14.2771       4.11847      -3.62609      -1.79488       1.64994      -2.98688     -0.272104      -1.46442     -0.191163      -1.06684     -0.758691      0.773985     -0.273559      0.156688    -0.0702021    -0.0541100      0.135898     0.0495895    -0.0196302     0.0146138   -0.00488758    0.00941772  -0.000625580    0.00361124    0.00137316  -5.03193e-05  -0.000129250   0.000100009  -0.000318506  -4.56737e-05  -2.10912e-05  -8.37104e-06   2.70846e-06  -2.67187e-06       1.55441       1.84625       1.94543       2.29530       2.09983       1.94377       1.89818       1.79375       1.50700       1.28124       1.17807      0.960174      0.742655      0.544750      0.433207      0.310258      0.207018      0.141985      0.112832     0.0723772     0.0433992     0.0281646     0.0190945     0.0114889    0.00595972    0.00328729    0.00197223    0.00115568   0.000582480   0.000243052   0.000122718   6.12984e-05   2.99687e-05   1.33109e-05   5.47893e-06   1.90315e-06
  24  14 3065.0980    3.9981  0.8526 13.3554  0.0000       2.09299  0.0309   0.0829   0.0516    0.1010   0.0000      0.747040   441.2677       5.80945       15.2316     -0.707330       1.41728      -4.40251     -0.734620      -1.38880       3.06557      -1.06419     -0.281907     -0.461155     0.0955708    -0.0218676     -0.364092     -0.461071      0.115275     0.0654807    -0.0275953     0.0442046    -0.0116360   -0.00804981    -0.0140657     0.0110830    0.00401074   -0.00197365   -0.00157888  -0.000272609   0.000312000  -9.56886e-05  -9.82608e-05   6.05963e-05   2.23164e-05  -9.91039e-06   5.09149e-06   1.46047e-06       1.84406       2.44278       2.56984       2.51596       2.32425       2.16534       1.89491       1.89536       1.81139       1.70827       1.51714       1.24722      0.981425      0.727293      0.510123      0.369795      0.251168      0.169557      0.109356     0.0651102     0.0431693     0.0286962     0.0178936     0.0109533    0.00631747    0.00341325    0.00181879   0.000992639   0.000504628   0.000253754   0.000121758   5.73972e-05   2.34562e-05   1.08894e-05   4.32151e-06   1.73559e-06
  24  15 3212.0056    3.8111  1.2200 13.4141 -0.0003      0.334923  0.0394   0.0715   0.0684    0.1003   0.0000      0.715522   437.2362       8.99201       23.5376       1.96288     -0.916865      -4.43839      -1.11884     -0.862306       1.25747     -0.355846      -2.00046     -0.536506      0.895125      0.367126     -0.754588     -0.429432     0.0726871    -0.0543325    -0.0172441    -0.0253980   -0.00518000     0.0116958    -0.0249926    0.00556448     0.0113556    0.00466474    0.00148863  -0.000989188  -0.000734356  -8.13001e-05  -4.48239e-05  -0.000103468  -9.00314e-05  -8.70839e-06  -1.02738e-05   2.06925e-06       1.94681       2.44198       2.54332       2.63003       2.58980       2.52274       2.43642       2.23457       2.00767       1.71930       1.38192       1.09180      0.900392      0.690275      0.530996      0.423755      0.301100      0.209832      0.137197     0.0911746     0.0566887     0.0346295     0.0226175     0.0131820    0.00759676    0.00432471    0.00232519    0.00128528   0.000630118   0.000321170   0.000155664   7.39224e-05   3.26349e-05   1.36739e-05   5.52618e-06   2.14955e-06
  24  16 3358.6447    3.3097  1.6609 12.9709 -0.0030       1.19562  0.0440   0.0528   0.0786    0.0743   0.0000      0.431908   440.9316       10.2224       20.7384      -3.67559       3.83062      -5.94018     -0.341429      -6.18161       4.19580     -0.828517      -1.34235      -2.19744     -0.317937     -0.173742      0.217469      0.501491     0.0976455      0.403338      0.321420    -0.0942149    0.00226606     0.0807231    -0.0383812   -0.00736513    0.00337772    0.00948818  -0.000527736   0.000593273  -0.000162831   0.000277922  -1.96005e-05   2.99826e-06   3.98264e-05   8.57177e-06   8.74186e-06  -9.43540e-07       2.09360       2.79004       2.84620       3.14519       3.00609       2.97228       2.68832       2.55916       2.19412       1.92176       1.52368       1.28126      0.970942      0.776776      0.584588      0.449196      0.324031      0.225192      0.150309     0.0984423     0.0636368     0.0396010     0.0246092     0.0148665    0.00871769    0.00492432    0.00271028    0.00142495   0.000746352   0.000363971   0.000180420   8.40078e-05   3.66790e-05   1.59991e-05   6.33985e-06   2.53391e-06
  24  17 3505.0170    2.7838  2.5334 12.4184 -0.0022      0.619211  0.0568   0.0353   0.0970    0.0540   0.0000      0.264619   440.1048       8.39167       22.1324       2.24845      -1.97338       5.60036       1.64581     -0.335482       3.35281     -0.276902      0.368908     -0.784315       1.66913      -1.58147      0.827712     -0.234177     -0.626506      0.178095      0.425615   -0.00137179    -0.0751768    -0.0519578   -0.00544895     0.0366745    0.00976930    -0.0126863   -0.00181234    0.00368447   4.07501e-05   -0.00108871  -2.31261e-05   0.000146299  -4.05657e-05   1.70351e-06  -1.48534e-05   2.62643e-06       2.67096       3.37966       3.50823       3.67820       3.79950       3.75640       3.51685       3.16863       2.70264       2.24692       1.92064       1.62582       1.34640       1.04462      0.743693      0.523424      0.384063      0.272670      0.200776      0.134838     0.0894592     0.0573784     0.0342409     0.0203723     0.0113710    0.00624621    0.00342960    0.00187014   0.000973509   0.000479944   0.000236051   0.000110333   4.70258e-05   2.08829e-05   8.41432e-06   3.34741e-06
  24  18 3651.2683    2.2571  3.9503 11.7335 -0.0001      0.707958  0.0721   0.0233   0.1293    0.0419   0.0000      0.146830   441.4918       13.3527       11.8595       6.29691      -3.02339      -4.50697      -7.23148      -5.52773      0.708178      0.471013      -3.01499      -2.42510       2.72896      -1.59571      -1.03291      0.833108      0.559159      0.134345     0.0335060     -0.234145     -0.111664    -0.0270870    0.00714815     0.0100974     0.0260643   -0.00522054   -0.00100481   -0.00102072    0.00132223  -0.000186502   4.64197e-05  -3.21002e-05  -2.72695e-05   9.99924e-06  -1.12442e-05   2.79986e-06       3.19470       4.05761       4.44975       4.65930       4.54483       4.55776       4.24106       3.90570       3.39480       2.90844       2.38773       1.93858       1.57693       1.22515      0.919444      0.704745      0.502942      0.356341      0.242799      0.161068      0.103987     0.0663396     0.0403739     0.0239518     0.0141346    0.00791863    0.00427136    0.00234031    0.00117503   0.000606995   0.000291058   0.000135484   6.11152e-05   2.59680e-05   1.10074e-05   4.28374e-06
  24  19 3797.2043    1.9081  5.8255 11.2977 -0.0004      0.548585  0.0938   0.0174   0.1657    0.0374   0.0000     0.0975995   444.6298       10.3067       20.7303       2.30332      -8.47520      -3.67722       2.65287      -1.81175      -1.19576       1.26565       4.19134      -6.12390     -0.335006     -0.329492     -0.179719      -1.24276      0.331541     0.0555491     -0.255155     -0.182725    -0.0848095     0.0395970     0.0198992    -0.0106553   -0.00239234     0.0175626   -0.00574620   -0.00110952   -0.00108107   0.000229568  -5.45282e-05   0.000391414   1.44065e-05  -3.04028e-05   5.24910e-06  -1.21658e-07       4.09762       5.15386       5.67966       6.13737       6.02219       5.78991       5.38421       4.98047       4.37155       3.73913       3.07801       2.46900       1.98005       1.57491       1.19427      0.862873      0.637217      0.441134      0.302750      0.206117      0.130622     0.0829533     0.0506002     0.0301693     0.0178949     0.0100741    0.00570185    0.00305579    0.00159969   0.000795213   0.000384641   0.000179965   7.98794e-05   3.44531e-05   1.41534e-05   5.65814e-06
  24  20 3943.2555    1.5782  7.8815 10.9381 -0.0024      0.529335  0.1177   0.0133   0.2144    0.0334   0.0000     0.0799986   434.4176      -1.29971       17.1596       2.13406      -4.58853      0.319781      -6.27201     -0.166172      -2.22935      0.744453      -3.47865       4.26139      -1.68571      -1.43078      -1.36506     -0.215512      0.691792      0.362802    -0.0524515      0.322525      0.162659     -0.110171     -0.180121     0.0195817     0.0406230    0.00960926   -0.00709665   -0.00546727    0.00198638    0.00199432  -0.000932715   0.000111146   0.000192888  -6.60820e-05  -1.64924e-05   1.39353e-06       5.00592       6.37405       6.95415       7.33424       7.42520       7.15734       6.71011       5.95960       5.30236       4.58488       3.80955       3.10886       2.48882       1.93727       1.47127       1.06991      0.763012      0.554509      0.370688      0.254649      0.164164      0.104866     0.0644189     0.0379456     0.0226619     0.0127042    0.00702108    0.00372254    0.00195414   0.000960444   0.000467948   0.000213659   9.52380e-05   4.15629e-05   1.71860e-05   6.79466e-06
  24  21 4088.2578    1.3414 10.4883 10.7090 -0.0026     0.0845929  0.1583   0.0106   0.2788    0.0304   0.0000     0.0718837   450.3796       16.5346       17.7643     -0.211001       10.5393      -3.79778       6.14551      -12.2922    -0.0957196      -3.17821     -0.634999      -6.03842       3.09237      0.145527      -5.05079     -0.863649       1.89893       1.05953      0.605164      0.235433      0.180498    -0.0712390     0.0874888     0.0121731     0.0229764    -0.0364912    0.00302636    0.00641814    0.00237645   0.000908310   0.000191826  -0.000161683   0.000107996  -9.26699e-05  -1.01576e-05   7.32797e-06       6.32415       8.37559       9.13785       9.75533       9.67832       9.09541       8.74223       7.73183       6.92311       5.89713       4.98153       3.98208       3.23003       2.45778       1.89106       1.37951       1.00547      0.697807      0.477725      0.317689      0.210377      0.132615     0.0800546     0.0489904     0.0288272     0.0164811    0.00911749    0.00474956    0.00252671    0.00125154   0.000617319   0.000287162   0.000126867   5.56464e-05   2.25702e-05   9.15364e-06
  24  22 4233.8814    1.1166 13.5318 10.5668 -0.0010    -0.0118129  0.2282   0.0082   0.3703    0.0275   0.0000     0.0698691   441.9826       28.3565       17.2608      -16.2321       13.6855      -4.61598       13.9349      -5.57274       1.26489      0.436425      -1.73233     -0.825274      0.734132       2.89799       1.17540       1.35919      0.183803     -0.425696     -0.841494     -0.108845     -0.131937    -0.0185392      0.213760    -0.0719742   -0.00581640     0.0233047    0.00229633    0.00359632   -0.00126049  -0.000822892  -0.000466658  -0.000435822  -0.000188156   7.29468e-05   9.36263e-06  -9.92939e-06       8.27539       10.7121       11.8308       12.4079       12.5853       12.0857       11.2971       10.1931       8.90166       7.71785       6.32280       5.25513       4.12013       3.22671       2.45704       1.81581       1.30935      0.924528      0.632988      0.431166      0.277387      0.178614      0.108303     0.0660325     0.0384683     0.0218560     0.0121442    0.00642512    0.00334651    0.00167020   0.000805715   0.000385527   0.000167757   7.52463e-05   2.95746e-05   1.20534e-05
  24  23 4380.0122    0.8967 15.3412 10.5318 -0.0034      0.275575  0.2993   0.0072   0.4600    0.0248   0.0000     0.0825498   453.5944       17.4946       27.4967      -1.99288      -1.37697       3.03002      -1.07944      -4.59673       20.6922       5.51841       12.3484      -1.57316      0.344814      -2.70261      -1.36362      0.764081       4.44637      -2.52603      -1.02668      0.111730      0.433758     -0.383591     0.0453730     0.0909335     0.0153010     0.0318224    -0.0154707   -0.00685232   -0.00173201  -0.000190892   0.000114921  -0.000523947  -0.000471671   3.15086e-05   3.57612e-05   1.56833e-05       10.0422       13.2204       14.7900       15.2230       15.5085       14.8275       14.0265       12.4622       11.0212       9.57651       7.89753       6.45515       5.23185       3.97292       3.07626       2.25684       1.62573       1.15537      0.796374      0.532541      0.349886      0.222080      0.138276     0.0814877     0.0489974     0.0274570     0.0151658    0.00818872    0.00420232    0.00212578    0.00103534   0.000477793   0.000218168   9.29090e-05   3.83878e-05   1.49857e-05
  25   7 2016.9994    0.6506  0.5424 10.1453 -0.0127       9.79822  0.0208   0.0170   0.0394    0.0608   0.0000       1.33671   439.3487       1.68750       16.8526       1.15912      -2.92267       3.47287       5.19611      -2.06225      -2.28244     -0.312212     -0.299987      -1.09697      0.291368    -0.0372000    -0.0886062     -0.381557     -0.388612   -0.00431841    -0.0696814    -0.0239654     0.0349184    0.00206270    -0.0232686    0.00124301  -0.000760198   -0.00316696    0.00161582  -0.000137003   0.000514369   6.59806e-05  -0.000274426   0.000124931  -2.15709e-05  -1.32889e-05   7.81615e-06   1.11324e-06       1.10518       1.32458       1.53638       1.60260       1.61218       1.54453       1.48080       1.27370       1.17304       1.04832      0.868994      0.708314      0.573708      0.461770      0.337521      0.246961      0.189254      0.125767     0.0833722     0.0638369     0.0415537     0.0253268     0.0167428     0.0100791    0.00597764    0.00360988    0.00214212    0.00116364   0.000596120   0.000333719   0.000161181   7.84379e-05   3.76073e-05   1.65272e-05   7.47769e-06   2.80544e-06
  25   8 2181.8263    0.9252  0.7326 10.3508 -0.0051       6.54902  0.0240   0.0200   0.0469    0.0820   0.0000      0.956134   439.5540    -0.0452244       17.5014      -1.58411      -2.93204       3.07225      -1.10422      0.124248       1.85254      -1.47855     -0.489475      0.763910     -0.336335     -0.187284     0.0280976      0.540386    -0.0877385    0.00598478    -0.0972343     0.0288024   -0.00667568   -0.00465540    -0.0200842    0.00601714   -0.00685316    0.00631433    0.00205432   6.09463e-05   0.000337127   0.000305719  -3.40939e-05   0.000109867   4.79387e-05  -3.48930e-06  -1.01822e-05   8.20647e-06       1.22783       1.50683       1.62925       1.72397       1.74618       1.68956       1.55269       1.39208       1.28556       1.17202      0.966002      0.793147      0.611325      0.503698      0.392707      0.287451      0.206103      0.142610      0.103541     0.0674074     0.0451901     0.0297882     0.0181306     0.0107461    0.00669048    0.00407792    0.00239668    0.00125356   0.000685578   0.000358372   0.000172753   8.53861e-05   3.73655e-05   1.66147e-05   7.99099e-06   3.24059e-06
  25   9 2340.5927    1.3008  0.9427 10.7703 -0.0045       3.89700  0.0332   0.0251   0.0523    0.1097   0.0000      0.811615   438.9759    -0.0693267       11.4866      -2.08600      0.828896       4.59434     -0.977819     0.0950793       2.11143      -2.78187      0.381634       1.44439      0.619199      0.639837     -0.635776   -0.00788811    -0.0132696      0.202442    0.00852364    -0.0635235    -0.0121019     0.0741594    0.00216340    0.00498332    -0.0130535   -0.00653084    0.00259091   0.000156548  -0.000871116   0.000406170   0.000203171  -1.90484e-06   1.66246e-05   4.44483e-05  -6.77890e-07   4.02934e-06       1.73188       2.27901       2.54023       2.64535       2.77560       2.57627       2.30560       1.97930       1.79638       1.59000       1.28021       1.02227      0.794008      0.628895      0.483506      0.357814      0.250594      0.170494      0.119607     0.0828313     0.0539831     0.0359381     0.0216922     0.0127021    0.00831021    0.00493346    0.00287131    0.00159588   0.000842202   0.000424364   0.000211423   9.94202e-05   4.63155e-05   1.99718e-05   8.44009e-06   3.69724e-06
  25  10 2494.5217    1.7376  1.0021 11.5595 -0.0034       3.92660  0.0313   0.0334   0.0598    0.1007   0.0000      0.814262   439.3501       4.10974       15.7896       3.78451      0.333857      -1.62365     -0.466316      -1.47813     -0.718350      -1.14043       1.47256      0.603517       1.51015     -0.907353      0.334291      0.125988     -0.154627     0.0937434      0.132791    -0.0235218    -0.0592342    -0.0453239    -0.0155037    -0.0118566    0.00825584   -0.00115924   -0.00127825   -0.00163871  -0.000412331  -8.45766e-06  -0.000177942   4.06918e-06   5.80490e-05  -5.19065e-05  -1.06684e-06   6.29783e-06       1.40949       1.84645       2.01907       2.18237       2.02472       2.05931       1.88898       1.74451       1.59022       1.37432       1.11760      0.983899      0.766609      0.602546      0.461636      0.332837      0.247368      0.173745      0.122065     0.0822216     0.0553541     0.0356303     0.0220218     0.0138357    0.00776390    0.00488707    0.00258327    0.00149157   0.000755714   0.000416029   0.000202419   0.000102461   4.72904e-05   2.18573e-05   9.72847e-06   4.01353e-06
  25  11 2646.3125    2.2322  1.0086 12.0598 -0.0055       2.61531  0.0308   0.0437   0.0585    0.1033   0.0000      0.737855   437.6016       3.76753       17.6656       2.79023      -3.15622      -1.39963     -0.758415     -0.906931      -1.61284       1.58371      0.716467       1.14498     -0.983143      -1.26462      0.760712      0.246315     -0.112916    -0.0517993      0.183483      0.130225    -0.0183154     0.0185375    0.00786467    0.00594169    -0.0107071   -0.00660593  -0.000970479    0.00167383  -2.83600e-05  -8.86503e-05  -0.000311780  -5.58195e-05  -6.36683e-06   9.17091e-06  -1.00524e-05   3.42488e-07       1.42986       1.84190       1.90312       2.09537       2.06133       1.98970       1.99995       1.70869       1.56858       1.31698       1.10432      0.968926      0.763006      0.621866      0.446307      0.332935      0.245499      0.173635      0.123187     0.0871900     0.0603794     0.0364817     0.0235212     0.0151031    0.00824940    0.00501301    0.00260574    0.00158485   0.000808253   0.000423147   0.000200231   0.000106104   5.04457e-05   2.26302e-05   9.64113e-06   4.04453e-06
  25  12 2797.3987    2.9180  0.7797 12.8842 -0.0037       2.04445  0.0254   0.0623   0.0469    0.0836   0.0000      0.746292   440.1640       2.32542       16.3594       1.39566      -2.53474     -0.925026      -1.47215     -0.556903      0.341914       1.87366      -1.70549     -0.454551      0.528510     -0.497387     -0.201670     -0.122623     -0.191183     -0.227654      0.119925    -0.0860012     0.0199678    -0.0395470     0.0367063     0.0134556  -0.000287992   -0.00161222   -0.00133685    0.00140010   0.000269130  -9.24085e-05   9.56621e-06   1.69109e-06  -1.17713e-05   3.34364e-05  -5.23240e-06   9.92074e-08       1.24774       1.64781       1.78081       1.98011       1.85011       1.81694       1.73472       1.54792       1.35819       1.22832      0.972691      0.835181      0.655911      0.523992      0.392475      0.280070      0.213921      0.147425      0.104738     0.0702343     0.0472680     0.0301997     0.0188721     0.0118493    0.00702899    0.00392215    0.00225254    0.00129546   0.000687355   0.000353474   0.000178099   8.90123e-05   4.14754e-05   1.92891e-05   7.98333e-06   3.47475e-06
  25  13 2947.4494    3.6712  0.7538 13.0797  0.0004       1.73850  0.0235   0.0804   0.0448    0.0884   0.0000      0.649934   440.8522       3.14670       13.1352       2.27437     -0.904289       1.58608      -2.57974     -0.146194       2.23002      0.438382     -0.960685     -0.979319      0.504961      0.176870     -0.483257     -0.454583     0.0571040    0.00276618     0.0654884    -0.0733735   -0.00330554     0.0235561     0.0134980    -0.0165282    -0.0171570   -0.00630856   -0.00130701   0.000506558  -3.92610e-05  -0.000176089   6.95705e-05   8.38277e-05  -6.27857e-05  -1.74111e-05  -9.07541e-06   3.82155e-06       1.25593       1.59784       1.82778       1.89433       1.90884       1.86234       1.73255       1.53490       1.33996       1.12644      0.927733      0.799646      0.617925      0.463473      0.365203      0.272887      0.201020      0.138144     0.0971745     0.0679603     0.0424006     0.0291411     0.0181543     0.0109356    0.00702516    0.00380014    0.00222920    0.00116703   0.000646516   0.000314055   0.000163217   8.07817e-05   3.80293e-05   1.79349e-05   7.77674e-06   3.32736e-06
  25  14 3096.3138    3.9322  1.0179 13.2197 -0.0065       4.25730  0.0319   0.0751   0.0560    0.1107   0.0000      0.744601   439.4519       5.58981       14.6194      -4.12081      -4.27739       1.46147       4.11903     -0.323961     -0.303828      -1.02236       1.36190       2.50935       1.19226     -0.391541      0.181463     -0.238307      0.120710    -0.0899976     0.0842438    -0.0126689    -0.0932535   -0.00779614    -0.0161971    0.00834840    -0.0124259  -0.000280886   0.000979746   -0.00149707   -0.00308116   7.48725e-05   0.000143165   8.99614e-06   1.20819e-05   1.31593e-05   2.03166e-05   3.36633e-06       1.46416       1.94325       2.02767       2.15636       2.15120       2.04861       1.98325       1.77799       1.60781       1.40084       1.13288      0.939638      0.757803      0.580608      0.450622      0.354519      0.250215      0.181290      0.124676     0.0830222     0.0542950     0.0343144     0.0222836     0.0130152    0.00796962    0.00473485    0.00263123    0.00145726   0.000783474   0.000406742   0.000209284   9.53504e-05   4.66672e-05   2.09822e-05   9.29604e-06   3.78519e-06
[truncated: 1,489,528 more chars]
