# Supplementary material for: Global-Mode Analysis of Full-Disk Data from the Michelson Doppler Imager and the Helioseismic and Magnetic Imager
Source: Sol Phys. 2018 Jan 31;293(2):29. doi: 10.1007/s11207-017-1201-5 (PMC6566312; doi:10.1007/s11207-017-1201-5)
Supplement: Supplementary file 2 — (TAR 362.4 MB) [file 11207_2017_1201_MOESM2_ESM.tar › HMI/hmivw72d.6616.18]

   0  13 1957.6180    0.5388  0.4345  9.8815  0.0000  0.1005   0.0976   0.2384    0.3681   0.0000    -0.0000       0.00000       0.00000       0.00000       0.00000       0.00000       0.00000       0.00000       0.00000       0.00000       0.00000       0.00000       0.00000       0.00000       0.00000       0.00000       0.00000       0.00000       0.00000       0.00000       0.00000       0.00000       0.00000       0.00000       0.00000       0.00000       0.00000       0.00000       0.00000       0.00000       0.00000       0.00000       0.00000       0.00000       0.00000       0.00000
   0  16 2362.9543    1.1891  0.9328 10.0599  0.0000  0.1751   0.1792   0.7595    2.4795   0.0000    -0.0000       0.00000       0.00000       0.00000       0.00000       0.00000       0.00000       0.00000       0.00000       0.00000       0.00000       0.00000       0.00000       0.00000       0.00000       0.00000       0.00000       0.00000       0.00000       0.00000       0.00000       0.00000       0.00000       0.00000       0.00000       0.00000       0.00000       0.00000       0.00000       0.00000       0.00000       0.00000       0.00000       0.00000       0.00000       0.00000
   0  19 2764.2408    2.8256  0.6829 11.8795  0.0000  0.1041   0.4581   0.4456    1.2680   0.0000    -0.0000       0.00000       0.00000       0.00000       0.00000       0.00000       0.00000       0.00000       0.00000       0.00000       0.00000       0.00000       0.00000       0.00000       0.00000       0.00000       0.00000       0.00000       0.00000       0.00000       0.00000       0.00000       0.00000       0.00000       0.00000       0.00000       0.00000       0.00000       0.00000       0.00000       0.00000       0.00000       0.00000       0.00000       0.00000       0.00000
   0  20 2899.0955    3.5094  0.6035 10.8333  0.0000  0.1126   0.5384   0.2857    4.4619   0.0000    -0.0000       0.00000       0.00000       0.00000       0.00000       0.00000       0.00000       0.00000       0.00000       0.00000       0.00000       0.00000       0.00000       0.00000       0.00000       0.00000       0.00000       0.00000       0.00000       0.00000       0.00000       0.00000       0.00000       0.00000       0.00000       0.00000       0.00000       0.00000       0.00000       0.00000       0.00000       0.00000       0.00000       0.00000       0.00000       0.00000
   0  21 3033.6134    4.0200  0.4936 12.9609  0.0000  0.1199   0.7647   0.3473    1.1397   0.0000    -0.0000       0.00000       0.00000       0.00000       0.00000       0.00000       0.00000       0.00000       0.00000       0.00000       0.00000       0.00000       0.00000       0.00000       0.00000       0.00000       0.00000       0.00000       0.00000       0.00000       0.00000       0.00000       0.00000       0.00000       0.00000       0.00000       0.00000       0.00000       0.00000       0.00000       0.00000       0.00000       0.00000       0.00000       0.00000       0.00000
   0  25 3574.8213    2.6334  3.9151  5.9986  0.0000  0.3710   0.1743   1.0757  189.9726   0.0000    -0.0000       0.00000       0.00000       0.00000       0.00000       0.00000       0.00000       0.00000       0.00000       0.00000       0.00000       0.00000       0.00000       0.00000       0.00000       0.00000       0.00000       0.00000       0.00000       0.00000       0.00000       0.00000       0.00000       0.00000       0.00000       0.00000       0.00000       0.00000       0.00000       0.00000       0.00000       0.00000       0.00000       0.00000       0.00000       0.00000
   1  12 1885.1119    0.4216  0.3356  9.8913  0.0000  0.0984   0.0585   0.1561    0.1742   0.0000   443.4679      -15.9373       0.00000       0.00000       0.00000       0.00000       0.00000       0.00000       0.00000       0.00000       0.00000       0.00000       0.00000       0.00000       0.00000       0.00000       0.00000       0.00000       108.352       67.0319       0.00000       0.00000       0.00000       0.00000       0.00000       0.00000       0.00000       0.00000       0.00000       0.00000       0.00000       0.00000       0.00000       0.00000       0.00000       0.00000
   1  13 2020.8442    0.5266  0.2291 10.1605  0.0000  0.0531   0.1053   0.1622    0.1550   0.0000   441.9689      -70.2912       0.00000       0.00000       0.00000       0.00000       0.00000       0.00000       0.00000       0.00000       0.00000       0.00000       0.00000       0.00000       0.00000       0.00000       0.00000       0.00000       88.2378       33.6763       0.00000       0.00000       0.00000       0.00000       0.00000       0.00000       0.00000       0.00000       0.00000       0.00000       0.00000       0.00000       0.00000       0.00000       0.00000       0.00000
   1  14 2156.9297    0.6933  0.4785 10.4245  0.0000  0.0650   0.0843   0.2107    0.2297   0.0000   499.1194       35.2362       0.00000       0.00000       0.00000       0.00000       0.00000       0.00000       0.00000       0.00000       0.00000       0.00000       0.00000       0.00000       0.00000       0.00000       0.00000       0.00000       94.7889       44.3798       0.00000       0.00000       0.00000       0.00000       0.00000       0.00000       0.00000       0.00000       0.00000       0.00000       0.00000       0.00000       0.00000       0.00000       0.00000       0.00000
   1  15 2291.9714    1.1559  1.0836 10.5419  0.0000  0.1080   0.0977   0.3287    0.5217   0.0000   535.8450       11.7285       0.00000       0.00000       0.00000       0.00000       0.00000       0.00000       0.00000       0.00000       0.00000       0.00000       0.00000       0.00000       0.00000       0.00000       0.00000       0.00000       116.447       70.1268       0.00000       0.00000       0.00000       0.00000       0.00000       0.00000       0.00000       0.00000       0.00000       0.00000       0.00000       0.00000       0.00000       0.00000       0.00000       0.00000
   1  16 2425.4753    1.5232  0.7389 10.9123  0.0000  0.0800   0.1377   0.1830    0.4531   0.0000   469.2953       71.4059       0.00000       0.00000       0.00000       0.00000       0.00000       0.00000       0.00000       0.00000       0.00000       0.00000       0.00000       0.00000       0.00000       0.00000       0.00000       0.00000       86.1019       64.6499       0.00000       0.00000       0.00000       0.00000       0.00000       0.00000       0.00000       0.00000       0.00000       0.00000       0.00000       0.00000       0.00000       0.00000       0.00000       0.00000
   1  18 2693.3644    2.6751  0.7431 10.9947  0.0000  0.0788   0.2275   0.1817    1.1373   0.0000   333.6018       23.1941       0.00000       0.00000       0.00000       0.00000       0.00000       0.00000       0.00000       0.00000       0.00000       0.00000       0.00000       0.00000       0.00000       0.00000       0.00000       0.00000       83.9021       55.8217       0.00000       0.00000       0.00000       0.00000       0.00000       0.00000       0.00000       0.00000       0.00000       0.00000       0.00000       0.00000       0.00000       0.00000       0.00000       0.00000
   1  19 2828.2489    3.1882  0.7263 12.3068  0.0000  0.0832   0.2950   0.1987    0.6314   0.0000   327.6917       35.1788       0.00000       0.00000       0.00000       0.00000       0.00000       0.00000       0.00000       0.00000       0.00000       0.00000       0.00000       0.00000       0.00000       0.00000       0.00000       0.00000       101.354       53.4051       0.00000       0.00000       0.00000       0.00000       0.00000       0.00000       0.00000       0.00000       0.00000       0.00000       0.00000       0.00000       0.00000       0.00000       0.00000       0.00000
   1  21 3098.3257    3.3524  1.0266 12.6717  0.0000  0.1073   0.3106   0.3327    0.8660   0.0000   677.7899       97.5846       0.00000       0.00000       0.00000       0.00000       0.00000       0.00000       0.00000       0.00000       0.00000       0.00000       0.00000       0.00000       0.00000       0.00000       0.00000       0.00000       128.342       76.3194       0.00000       0.00000       0.00000       0.00000       0.00000       0.00000       0.00000       0.00000       0.00000       0.00000       0.00000       0.00000       0.00000       0.00000       0.00000       0.00000
   1  22 3233.1776    3.6522  0.8957 12.7499  0.0000  0.0888   0.3100   0.2734    0.6672   0.0000   512.3776       83.6905       0.00000       0.00000       0.00000       0.00000       0.00000       0.00000       0.00000       0.00000       0.00000       0.00000       0.00000       0.00000       0.00000       0.00000       0.00000       0.00000       116.366       58.6875       0.00000       0.00000       0.00000       0.00000       0.00000       0.00000       0.00000       0.00000       0.00000       0.00000       0.00000       0.00000       0.00000       0.00000       0.00000       0.00000
   1  23 3368.7185    3.5534  1.6390 12.2981  0.0086  0.1229   0.2736   0.4178    0.9307   0.0000   532.5327       51.3418       0.00000       0.00000       0.00000       0.00000       0.00000       0.00000       0.00000       0.00000       0.00000       0.00000       0.00000       0.00000       0.00000       0.00000       0.00000       0.00000       132.153       97.5525       0.00000       0.00000       0.00000       0.00000       0.00000       0.00000       0.00000       0.00000       0.00000       0.00000       0.00000       0.00000       0.00000       0.00000       0.00000       0.00000
   1  24 3504.0758    2.4363  2.7504 11.9140  0.0000  0.2062   0.1885   0.6796    0.5842   0.0000   958.6518       26.1865       0.00000       0.00000       0.00000       0.00000       0.00000       0.00000       0.00000       0.00000       0.00000       0.00000       0.00000       0.00000       0.00000       0.00000       0.00000       0.00000       293.803       123.534       0.00000       0.00000       0.00000       0.00000       0.00000       0.00000       0.00000       0.00000       0.00000       0.00000       0.00000       0.00000       0.00000       0.00000       0.00000       0.00000
   1  25 3640.0833    2.4097  3.5417 10.8829  0.0242  0.1962   0.1787   0.7601    0.9806   0.0000    43.9482      -8.53864       0.00000       0.00000       0.00000       0.00000       0.00000       0.00000       0.00000       0.00000       0.00000       0.00000       0.00000       0.00000       0.00000       0.00000       0.00000       0.00000       233.442       142.005       0.00000       0.00000       0.00000       0.00000       0.00000       0.00000       0.00000       0.00000       0.00000       0.00000       0.00000       0.00000       0.00000       0.00000       0.00000       0.00000
   2  12 1945.8495    0.4729  0.3254 10.1035  0.0000  0.0806   0.0515   0.1192    0.1556   0.0000   441.0473      -6.81307       16.4235       1.91893       0.00000       0.00000       0.00000       0.00000       0.00000       0.00000       0.00000       0.00000       0.00000       0.00000       0.00000       0.00000       0.00000       0.00000       36.5816       51.2588       24.0276       12.9000       0.00000       0.00000       0.00000       0.00000       0.00000       0.00000       0.00000       0.00000       0.00000       0.00000       0.00000       0.00000       0.00000       0.00000
   2  13 2081.9594    0.8155  0.6215  9.6480  0.0000  0.0523   0.0739   0.1904    0.3023   0.0000   401.2134       114.640       11.3513      -16.1663       0.00000       0.00000       0.00000       0.00000       0.00000       0.00000       0.00000       0.00000       0.00000       0.00000       0.00000       0.00000       0.00000       0.00000       45.8521       32.4066       16.9564       7.63303       0.00000       0.00000       0.00000       0.00000       0.00000       0.00000       0.00000       0.00000       0.00000       0.00000       0.00000       0.00000       0.00000       0.00000
   2  14 2217.5347    0.9725  0.8132  9.5369 -0.0014  0.0686   0.0648   0.1604    0.5167   0.0000   395.9091      -27.6004      -6.39085       1.23765       0.00000       0.00000       0.00000       0.00000       0.00000       0.00000       0.00000       0.00000       0.00000       0.00000       0.00000       0.00000       0.00000       0.00000       43.4974       34.2276       29.2163       8.95089       0.00000       0.00000       0.00000       0.00000       0.00000       0.00000       0.00000       0.00000       0.00000       0.00000       0.00000       0.00000       0.00000       0.00000
   2  15 2352.1894    1.2565  0.9152 10.6547  0.0000  0.0642   0.0841   0.1976    0.3599   0.0000   339.6316      -18.1317      -10.1368      -6.06282       0.00000       0.00000       0.00000       0.00000       0.00000       0.00000       0.00000       0.00000       0.00000       0.00000       0.00000       0.00000       0.00000       0.00000       44.8312       40.8544       19.7818       9.14488       0.00000       0.00000       0.00000       0.00000       0.00000       0.00000       0.00000       0.00000       0.00000       0.00000       0.00000       0.00000       0.00000       0.00000
   2  16 2485.7676    1.4601  0.7476 11.6034  0.0000  0.0732   0.1048   0.1624    0.2454   0.0000   399.0928      -69.0824       4.78173       11.7126       0.00000       0.00000       0.00000       0.00000       0.00000       0.00000       0.00000       0.00000       0.00000       0.00000       0.00000       0.00000       0.00000       0.00000       49.0482       38.1338       32.1531       9.96412       0.00000       0.00000       0.00000       0.00000       0.00000       0.00000       0.00000       0.00000       0.00000       0.00000       0.00000       0.00000       0.00000       0.00000
   2  17 2619.6489    2.3874  1.2088  5.0770  0.0000  0.0726   0.1461   0.2173  251.5022   0.0000   415.0230       25.0890       9.21000       1.16400       0.00000       0.00000       0.00000       0.00000       0.00000       0.00000       0.00000       0.00000       0.00000       0.00000       0.00000       0.00000       0.00000       0.00000       53.6589       46.4369       22.1208       10.0626       0.00000       0.00000       0.00000       0.00000       0.00000       0.00000       0.00000       0.00000       0.00000       0.00000       0.00000       0.00000       0.00000       0.00000
   2  18 2754.5480    2.9115  0.7472 12.2857  0.0000  0.0560   0.2026   0.1544    0.3820   0.0000   464.2525      -40.1810       1.41668       4.78885       0.00000       0.00000       0.00000       0.00000       0.00000       0.00000       0.00000       0.00000       0.00000       0.00000       0.00000       0.00000       0.00000       0.00000       37.4162       31.4574       20.8936       7.62361       0.00000       0.00000       0.00000       0.00000       0.00000       0.00000       0.00000       0.00000       0.00000       0.00000       0.00000       0.00000       0.00000       0.00000
   2  19 2889.5826    3.2855  0.9364 11.8974  0.0000  0.0646   0.2046   0.1709    0.7170   0.0000   458.9561      -24.4691      -4.20716       11.8681       0.00000       0.00000       0.00000       0.00000       0.00000       0.00000       0.00000       0.00000       0.00000       0.00000       0.00000       0.00000       0.00000       0.00000       47.1421       39.3124       22.1659       8.64231       0.00000       0.00000       0.00000       0.00000       0.00000       0.00000       0.00000       0.00000       0.00000       0.00000       0.00000       0.00000       0.00000       0.00000
   2  20 3024.8251    4.1069  1.0031  6.8040  0.0000  0.0662   0.2364   0.1709  126.9064   0.0000   436.7960       30.2990       11.9170       1.75800       0.00000       0.00000       0.00000       0.00000       0.00000       0.00000       0.00000       0.00000       0.00000       0.00000       0.00000       0.00000       0.00000       0.00000       50.7675       38.9728       23.0107       7.54243       0.00000       0.00000       0.00000       0.00000       0.00000       0.00000       0.00000       0.00000       0.00000       0.00000       0.00000       0.00000       0.00000       0.00000
   2  21 3159.8764    4.1741  0.9743 13.2038  0.0000  0.0805   0.2727   0.2224    0.4233   0.0000   396.7439       32.2382      -5.89317      -14.1281       0.00000       0.00000       0.00000       0.00000       0.00000       0.00000       0.00000       0.00000       0.00000       0.00000       0.00000       0.00000       0.00000       0.00000       73.2196       54.9512       23.7606       8.06189       0.00000       0.00000       0.00000       0.00000       0.00000       0.00000       0.00000       0.00000       0.00000       0.00000       0.00000       0.00000       0.00000       0.00000
   2  22 3294.9672    3.5816  1.4198 12.5602 -0.0087  0.0819   0.1992   0.2343    0.4711   0.0000   381.4196       50.2445       15.6818       9.15194       0.00000       0.00000       0.00000       0.00000       0.00000       0.00000       0.00000       0.00000       0.00000       0.00000       0.00000       0.00000       0.00000       0.00000       58.4866       48.2497       29.7376       10.5632       0.00000       0.00000       0.00000       0.00000       0.00000       0.00000       0.00000       0.00000       0.00000       0.00000       0.00000       0.00000       0.00000       0.00000
   2  23 3430.7378    3.0039  2.2233 11.7926  0.0000  0.1119   0.1357   0.2910    0.4106   0.0000   431.6232      -26.8335       13.9058       18.4782       0.00000       0.00000       0.00000       0.00000       0.00000       0.00000       0.00000       0.00000       0.00000       0.00000       0.00000       0.00000       0.00000       0.00000       79.7352       69.6272       35.8054       15.3059       0.00000       0.00000       0.00000       0.00000       0.00000       0.00000       0.00000       0.00000       0.00000       0.00000       0.00000       0.00000       0.00000       0.00000
   2  24 3566.7404    2.5912  2.9374 11.5342  0.0000  0.1232   0.1025   0.3783    0.3174   0.0000   312.2536       64.0130      -19.5383       1.76449       0.00000       0.00000       0.00000       0.00000       0.00000       0.00000       0.00000       0.00000       0.00000       0.00000       0.00000       0.00000       0.00000       0.00000       83.3308       72.4614       45.1747       17.4937       0.00000       0.00000       0.00000       0.00000       0.00000       0.00000       0.00000       0.00000       0.00000       0.00000       0.00000       0.00000       0.00000       0.00000
   3  12 2001.2068    0.5379  0.3145 10.2507  0.0000  0.0417   0.0420   0.0848    0.1350   0.0000   421.6725    -0.0815108       22.9009       4.55376       6.56827     -0.271339       0.00000       0.00000       0.00000       0.00000       0.00000       0.00000       0.00000       0.00000       0.00000       0.00000       0.00000       0.00000       17.7426       21.4986       13.0376       11.1928       3.55859       1.38795       0.00000       0.00000       0.00000       0.00000       0.00000       0.00000       0.00000       0.00000       0.00000       0.00000       0.00000       0.00000
   3  13 2137.7429    0.8445  0.5576 10.1754  0.0000  0.0414   0.0572   0.1148    0.2006   0.0000   428.4234       12.0106      -14.6475      -6.97971     -0.631941     -0.427090       0.00000       0.00000       0.00000       0.00000       0.00000       0.00000       0.00000       0.00000       0.00000       0.00000       0.00000       0.00000       18.8779       17.9986       14.8319       9.36003       4.45925       1.28850       0.00000       0.00000       0.00000       0.00000       0.00000       0.00000       0.00000       0.00000       0.00000       0.00000       0.00000       0.00000
   3  14 2273.3056    0.9527  0.7983 10.6662  0.0000  0.0644   0.0594   0.1228    0.2052   0.0000   433.8364      -31.6708      -28.0070      -8.87368       1.20203     -0.299346       0.00000       0.00000       0.00000       0.00000       0.00000       0.00000       0.00000       0.00000       0.00000       0.00000       0.00000       0.00000       31.9632       30.1968       23.6531       13.7859       6.23651       1.80523       0.00000       0.00000       0.00000       0.00000       0.00000       0.00000       0.00000       0.00000       0.00000       0.00000       0.00000       0.00000
   3  15 2407.6892    1.4460  0.8660 10.8364  0.0000  0.0600   0.0878   0.1407    0.3569   0.0000   427.7561       2.47495       10.3751       7.76525      -7.55319      -1.20388       0.00000       0.00000       0.00000       0.00000       0.00000       0.00000       0.00000       0.00000       0.00000       0.00000       0.00000       0.00000       27.4247       27.4909       21.2004       12.3374       5.95443       1.77037       0.00000       0.00000       0.00000       0.00000       0.00000       0.00000       0.00000       0.00000       0.00000       0.00000       0.00000       0.00000
   3  16 2541.6201    1.6296  1.0140 11.5807  0.0000  0.0685   0.0992   0.1725    0.3522   0.0000   391.5802      -15.5977      -16.8385      -4.94457      -5.49564      -1.42825       0.00000       0.00000       0.00000       0.00000       0.00000       0.00000       0.00000       0.00000       0.00000       0.00000       0.00000       0.00000       32.3802       32.2801       24.1959       15.7729       6.73358       2.17570       0.00000       0.00000       0.00000       0.00000       0.00000       0.00000       0.00000       0.00000       0.00000       0.00000       0.00000       0.00000
   3  18 2811.5377    2.8824  0.9026 12.1474  0.0000  0.0669   0.1691   0.1433    0.5276   0.0000   407.6394      -20.7667       17.0849       8.20493       8.55528      -1.14477       0.00000       0.00000       0.00000       0.00000       0.00000       0.00000       0.00000       0.00000       0.00000       0.00000       0.00000       0.00000       35.7669       30.6073       24.5049       15.5209       6.17293       1.61026       0.00000       0.00000       0.00000       0.00000       0.00000       0.00000       0.00000       0.00000       0.00000       0.00000       0.00000       0.00000
   3  19 2946.8703    3.2710  0.8126 12.6224 -0.0030  0.0583   0.1939   0.1213    0.3094   0.0000   352.6682       16.8657       25.2205      -11.0471      -2.13165      -1.14441       0.00000       0.00000       0.00000       0.00000       0.00000       0.00000       0.00000       0.00000       0.00000       0.00000       0.00000       0.00000       28.3174       27.4816       22.1542       11.7411       6.09944       1.70197       0.00000       0.00000       0.00000       0.00000       0.00000       0.00000       0.00000       0.00000       0.00000       0.00000       0.00000       0.00000
   3  20 3082.3859    3.9534  0.7780 13.1609  0.0000  0.0560   0.2302   0.1327    0.2802   0.0000   402.7785       43.7748       6.52530       5.14142       3.36204      0.426880       0.00000       0.00000       0.00000       0.00000       0.00000       0.00000       0.00000       0.00000       0.00000       0.00000       0.00000       0.00000       28.9119       23.1574       21.3156       13.6686       5.92218       1.37163       0.00000       0.00000       0.00000       0.00000       0.00000       0.00000       0.00000       0.00000       0.00000       0.00000       0.00000       0.00000
   3  21 3217.6845    3.7850  1.2440 12.3805  0.0018  0.0661   0.1912   0.2028    0.4936   0.0000   410.5601      -16.5081      -63.3334       14.0999      -1.56571      -1.97460       0.00000       0.00000       0.00000       0.00000       0.00000       0.00000       0.00000       0.00000       0.00000       0.00000       0.00000       0.00000       37.7496       35.7824       24.2607       12.3669       5.64881       1.65601       0.00000       0.00000       0.00000       0.00000       0.00000       0.00000       0.00000       0.00000       0.00000       0.00000       0.00000       0.00000
   3  22 3353.8002    3.1763  1.5196 13.1546  0.0000  0.0847   0.1632   0.2299    0.2082   0.0000   440.9311      -10.1444      -56.0016       12.4795       3.41246      -1.80244       0.00000       0.00000       0.00000       0.00000       0.00000       0.00000       0.00000       0.00000       0.00000       0.00000       0.00000       0.00000       41.8483       38.2438       30.4044       21.1432       8.26426       2.51301       0.00000       0.00000       0.00000       0.00000       0.00000       0.00000       0.00000       0.00000       0.00000       0.00000       0.00000       0.00000
   3  23 3489.6627    2.6162  2.4418 12.1155 -0.0027  0.1141   0.0975   0.2711    0.1780   0.0000   418.8500       69.0906      -14.7246       11.2434       12.7197      -1.06663       0.00000       0.00000       0.00000       0.00000       0.00000       0.00000       0.00000       0.00000       0.00000       0.00000       0.00000       0.00000       47.1607       51.2574       41.3218       21.9178       12.7184       3.80179       0.00000       0.00000       0.00000       0.00000       0.00000       0.00000       0.00000       0.00000       0.00000       0.00000       0.00000       0.00000
   3  24 3626.2669    2.4700  3.1083 11.6306  0.0000  0.1133   0.0903   0.3133    0.2122   0.0000   413.4671      -66.6162       28.6786      -13.8713      -14.1106      -1.24878       0.00000       0.00000       0.00000       0.00000       0.00000       0.00000       0.00000       0.00000       0.00000       0.00000       0.00000       0.00000       57.7275       53.5109       41.5639       24.8419       10.9263       3.16519       0.00000       0.00000       0.00000       0.00000       0.00000       0.00000       0.00000       0.00000       0.00000       0.00000       0.00000       0.00000
   3  26 3899.9529    1.5512  5.4299 11.2463 -0.0182  0.2014   0.0491   0.4896    0.1242   0.0000   463.4330      -17.0352       32.8126      -64.1660       2.51403       1.77185       0.00000       0.00000       0.00000       0.00000       0.00000       0.00000       0.00000       0.00000       0.00000       0.00000       0.00000       0.00000       92.3120       95.5726       74.5143       46.7809       21.8432       6.64318       0.00000       0.00000       0.00000       0.00000       0.00000       0.00000       0.00000       0.00000       0.00000       0.00000       0.00000       0.00000
   4  10 1777.9902    0.3130  0.2463  9.8552 -0.0265  0.0422   0.0383   0.0796    0.0792   0.0000   432.5664       27.0280      -1.80706      -6.88262      -2.46527      0.209551       1.27799    -0.0794631       0.00000       0.00000       0.00000       0.00000       0.00000       0.00000       0.00000       0.00000       0.00000       0.00000       16.2710       12.9793       11.4843       10.7808       6.50178       2.88771       1.26287      0.235400       0.00000       0.00000       0.00000       0.00000       0.00000       0.00000       0.00000       0.00000       0.00000       0.00000
   4  14 2324.0600    1.1650  0.8711 10.5306 -0.0037  0.0743   0.0605   0.1408    0.4367   0.0000   457.7431       49.4104       10.5472      -23.4002      -9.33341      -2.68490     -0.287471     -0.337059       0.00000       0.00000       0.00000       0.00000       0.00000       0.00000       0.00000       0.00000       0.00000       0.00000       24.3206       29.8075       24.8617       15.2499       12.2315       4.17910       2.49493      0.596904       0.00000       0.00000       0.00000       0.00000       0.00000       0.00000       0.00000       0.00000       0.00000       0.00000
   4  15 2458.7005    1.6515  0.7784 11.3031  0.0062  0.0723   0.0856   0.1268    0.4661   0.0000   400.1724      -66.4319       2.14344       40.6138       7.34102      -2.38278     -0.665807      0.770230       0.00000       0.00000       0.00000       0.00000       0.00000       0.00000       0.00000       0.00000       0.00000       0.00000       22.5343       29.0099       24.1626       16.2362       13.1832       4.14543       2.56616      0.612374       0.00000       0.00000       0.00000       0.00000       0.00000       0.00000       0.00000       0.00000       0.00000       0.00000
   4  16 2593.0429    2.1787  0.9590 11.1770 -0.0014  0.0636   0.1063   0.1559    0.8505   0.0000   398.3620      -20.5063       10.9326      -17.3483      -9.19297       2.01792     -0.249472    -0.0736288       0.00000       0.00000       0.00000       0.00000       0.00000       0.00000       0.00000       0.00000       0.00000       0.00000       20.2208       26.5344       18.9393       15.2686       8.78906       4.35011       1.69175      0.545380       0.00000       0.00000       0.00000       0.00000       0.00000       0.00000       0.00000       0.00000       0.00000       0.00000
   4  17 2728.4213    2.6893  0.6632 12.1912 -0.0006  0.0650   0.1385   0.1055    0.3524   0.0000   416.4013       16.3256      -5.60533      -4.57823      0.463048       1.29249      0.889830      0.106201       0.00000       0.00000       0.00000       0.00000       0.00000       0.00000       0.00000       0.00000       0.00000       0.00000       31.8777       34.0315       25.1899       15.6128       8.06665       3.44267       1.23032      0.341594       0.00000       0.00000       0.00000       0.00000       0.00000       0.00000       0.00000       0.00000       0.00000       0.00000
   4  18 2864.2672    3.1473  0.6691 12.8747 -0.0005  0.0424   0.1749   0.1177    0.2418   0.0000   414.0895      -26.5149       2.30999      -14.1287      -7.73314      -3.01198       1.16138    -0.0606774       0.00000       0.00000       0.00000       0.00000       0.00000       0.00000       0.00000       0.00000       0.00000       0.00000       17.1323       18.8301       14.8107       9.67661       5.53162       2.95508       1.20019      0.289742       0.00000       0.00000       0.00000       0.00000       0.00000       0.00000       0.00000       0.00000       0.00000       0.00000
   4  19 3000.1628    3.5999  0.6256 13.4152  0.0025  0.0440   0.2139   0.1127    0.2060   0.0000   476.9803       11.7512     -0.835379       8.85976      0.421982       2.16842      0.538615     -0.193332       0.00000       0.00000       0.00000       0.00000       0.00000       0.00000       0.00000       0.00000       0.00000       0.00000       17.9712       16.4208       15.8031       10.9474       6.02588       3.18814       1.02925      0.249220       0.00000       0.00000       0.00000       0.00000       0.00000       0.00000       0.00000       0.00000       0.00000       0.00000
   4  20 3136.0228    3.9557  0.9465 13.0255  0.0159  0.0552   0.2126   0.1379    0.3400   0.0000   454.4278       4.84621       3.20102       12.8690       11.3349      -5.04547     -0.879772     -0.857917       0.00000       0.00000       0.00000       0.00000       0.00000       0.00000       0.00000       0.00000       0.00000       0.00000       20.7408       23.4760       19.2423       12.2561       8.54236       3.15689       1.58588      0.414961       0.00000       0.00000       0.00000       0.00000       0.00000       0.00000       0.00000       0.00000       0.00000       0.00000
   4  21 3271.6932    3.5590  1.2567 13.1598  0.0093  0.0673   0.1690   0.1653    0.2885   0.0000   443.9391       23.8559       27.5941       13.3840       12.1024       1.15181       2.02478      0.770052       0.00000       0.00000       0.00000       0.00000       0.00000       0.00000       0.00000       0.00000       0.00000       0.00000       24.6368       25.8716       22.2420       16.6706       11.2783       4.48924       2.00775      0.492748       0.00000       0.00000       0.00000       0.00000       0.00000       0.00000       0.00000       0.00000       0.00000       0.00000
   4  22 3408.1340    3.1889  1.6463 12.7200 -0.0039  0.0943   0.1412   0.2067    0.2872   0.0000   431.6328      -30.4968       4.01516       9.11032     -0.153473      -2.13062     -0.288153     -0.481860       0.00000       0.00000       0.00000       0.00000       0.00000       0.00000       0.00000       0.00000       0.00000       0.00000       27.3427       36.3299       29.4470       20.3855       14.1858       6.00285       3.02809      0.806920       0.00000       0.00000       0.00000       0.00000       0.00000       0.00000       0.00000       0.00000       0.00000       0.00000
   4  23 3544.7780    2.6715  3.1416 11.7260  0.0199  0.1061   0.0817   0.3102    0.2035   0.0000   383.1278      -41.3094     -0.606039       19.9572      -27.5817      -3.14135      -2.33844     -0.599715       0.00000       0.00000       0.00000       0.00000       0.00000       0.00000       0.00000       0.00000       0.00000       0.00000       36.7172       41.0495       36.3882       25.3955       16.2837       8.07298       3.33670      0.813224       0.00000       0.00000       0.00000       0.00000       0.00000       0.00000       0.00000       0.00000       0.00000       0.00000
   4  26 3956.3156    1.4292  6.6208 11.1296  0.0001  0.1996   0.0391   0.5859    0.1091   0.0000   499.3818      -118.752      -25.2866       8.19716       5.13856      -2.31015      -3.01092       2.26612       0.00000       0.00000       0.00000       0.00000       0.00000       0.00000       0.00000       0.00000       0.00000       0.00000       63.7831       76.7826       63.9489       47.6116       30.2177       14.6715       5.99909       1.62498       0.00000       0.00000       0.00000       0.00000       0.00000       0.00000       0.00000       0.00000       0.00000       0.00000
   5  12 2098.4562    0.7119  0.5257 10.3004 -0.0042  0.0396   0.0448   0.0983    0.1167   0.0000   443.5747       9.36342      -3.66359     -0.800710       13.9286       6.11085     -0.747017      -1.02010    -0.0554210    -0.0362818       0.00000       0.00000       0.00000       0.00000       0.00000       0.00000       0.00000       0.00000       12.0587       12.6216       10.5426       8.83959       6.47450       3.54964       1.97806      0.717490      0.231377     0.0542157       0.00000       0.00000       0.00000       0.00000       0.00000       0.00000       0.00000       0.00000
   5  13 2235.4191    0.9152  0.6682 10.8409  0.0142  0.0546   0.0537   0.1003    0.1262   0.0000   429.7345       21.1460       24.9791       8.18379      -7.77287      -5.86988      -2.11635       1.82754      0.110095     -0.111765       0.00000       0.00000       0.00000       0.00000       0.00000       0.00000       0.00000       0.00000       15.3020       14.2428       16.6575       12.8628       6.58595       4.60381       3.21541       1.37784      0.359891     0.0747292       0.00000       0.00000       0.00000       0.00000       0.00000       0.00000       0.00000       0.00000
   5  14 2371.0425    1.3500  0.6930 11.1592 -0.0047  0.0394   0.0690   0.1078    0.1460   0.0000   460.0187       16.7570      -30.8401      -29.9373      -6.07390       1.44179       1.62579      0.139414     -0.163897     -0.193762       0.00000       0.00000       0.00000       0.00000       0.00000       0.00000       0.00000       0.00000       12.0953       12.7638       12.0603       8.95023       6.20801       3.63301       2.02286      0.824233      0.286539     0.0611091       0.00000       0.00000       0.00000       0.00000       0.00000       0.00000       0.00000       0.00000
   5  15 2506.1153    1.6237  0.8364 11.6205 -0.0077  0.0521   0.0787   0.1096    0.1848   0.0000   419.5027      -5.53430      -25.0977      -4.76636       2.98905      -1.90793     0.0226955      -1.19146     -0.455341     -0.209600       0.00000       0.00000       0.00000       0.00000       0.00000       0.00000       0.00000       0.00000       15.4560       18.6578       14.5220       12.4658       8.61007       5.06685       2.41385       1.04616      0.358477      0.101332       0.00000       0.00000       0.00000       0.00000       0.00000       0.00000       0.00000       0.00000
   5  16 2641.1413    2.2530  0.8016 11.8742 -0.0053  0.0536   0.1159   0.1019    0.2633   0.0000   454.2021      -18.1248       18.3094      0.531616      0.458995     -0.842690      -3.40995       1.21726     -0.123607    -0.0115765       0.00000       0.00000       0.00000       0.00000       0.00000       0.00000       0.00000       0.00000       15.3781       15.3092       15.4633       13.5231       8.20692       5.51068       3.22876       1.35089      0.366796     0.0855602       0.00000       0.00000       0.00000       0.00000       0.00000       0.00000       0.00000       0.00000
   5  17 2777.3134    2.7303  0.8394 12.3023 -0.0031  0.0460   0.1194   0.1080    0.3023   0.0000   422.8306       4.53918      -2.75619       2.93660      -1.46673    -0.0893028      -2.02895       1.16721     -0.370449    -0.0832562       0.00000       0.00000       0.00000       0.00000       0.00000       0.00000       0.00000       0.00000       14.6789       15.7970       13.9983       11.9219       6.84175       4.98812       2.18953       1.15263      0.292524     0.0762347       0.00000       0.00000       0.00000       0.00000       0.00000       0.00000       0.00000       0.00000
   5  18 2913.7036    3.4103  0.8716 12.8690 -0.0020  0.0505   0.1542   0.1276    0.3588   0.0000   431.0872       16.2460      -13.7568      -6.05200       2.00112      -9.73259      0.294741      0.242152     0.0218499     0.0210831       0.00000       0.00000       0.00000       0.00000       0.00000       0.00000       0.00000       0.00000       15.8375       17.5759       13.5720       12.9940       8.49573       5.69254       2.21636       1.15869      0.295449     0.0890733       0.00000       0.00000       0.00000       0.00000       0.00000       0.00000       0.00000       0.00000
   5  19 3050.0504    3.8826  0.7384 13.0568 -0.0033  0.0472   0.1962   0.1109    0.4322   0.0000   434.2577       14.4626       2.47870       5.12801      -8.25927      -1.31242      -4.05526      -1.98541     -0.111816    -0.0242123       0.00000       0.00000       0.00000       0.00000       0.00000       0.00000       0.00000       0.00000       14.1509       15.5202       13.7193       10.7781       7.39493       4.63858       2.20727       1.00427      0.321953     0.0803816       0.00000       0.00000       0.00000       0.00000       0.00000       0.00000       0.00000       0.00000
   5  20 3186.2635    3.8694  0.8603 13.8413 -0.0351  0.0662   0.2160   0.1512    0.4073   0.0000   426.8919      -7.34294       17.3959       7.47526      -4.33251      -5.51716       3.88697       1.43053      0.726005     -0.229121       0.00000       0.00000       0.00000       0.00000       0.00000       0.00000       0.00000       0.00000       18.2338       21.1715       20.7589       14.7788       15.2186       6.65537       5.26930       1.26080      0.721058      0.131947       0.00000       0.00000       0.00000       0.00000       0.00000       0.00000       0.00000       0.00000
   5  23 3596.7412    2.3146  2.6780 12.2385 -0.0077  0.1042   0.0832   0.2529    0.2211   0.0000   409.9915      -10.2355      -23.1677      -19.0898      -17.4008       20.6733       1.57107      -3.23970     -0.691292      0.321159       0.00000       0.00000       0.00000       0.00000       0.00000       0.00000       0.00000       0.00000       34.0747       36.1159       33.2511       26.3199       18.8946       11.7055       5.86721       2.49405      0.781832      0.161102       0.00000       0.00000       0.00000       0.00000       0.00000       0.00000       0.00000       0.00000
   5  24 3734.0446    2.1254  4.4085 11.0013 -0.0014  0.1346   0.0507   0.3591    0.2377   0.0000   444.6596       1.62694       30.2467      -24.4626      -7.16857       23.7152       2.07690      -2.97619      -1.62969      0.346081       0.00000       0.00000       0.00000       0.00000       0.00000       0.00000       0.00000       0.00000       35.3419       44.2261       38.7418       34.8732       22.0329       14.0141       8.30513       3.43810       1.08005      0.268947       0.00000       0.00000       0.00000       0.00000       0.00000       0.00000       0.00000       0.00000
   5  26 4009.4303    1.3710  6.6189 10.8107 -0.0007  0.1729   0.0321   0.5301    0.1131   0.0000   429.3344       24.4131       176.545       1.93676       30.2058       2.81374      -3.91227     -0.979174    -0.0441898     0.0238901       0.00000       0.00000       0.00000       0.00000       0.00000       0.00000       0.00000       0.00000       52.4480       61.1322       54.5292       43.9314       30.8601       18.5296       9.80910       4.21573       1.42268      0.312519       0.00000       0.00000       0.00000       0.00000       0.00000       0.00000       0.00000       0.00000
   5  28 4286.5098    0.9282 10.2632 10.4503  0.0011  0.2770   0.0235   0.8222    0.0845   0.0000   423.5446       56.0998      -13.1645      -49.0939       37.2611       11.4810      -35.6443      -5.74257      -2.49474      0.365283       0.00000       0.00000       0.00000       0.00000       0.00000       0.00000       0.00000       0.00000       80.7989       94.4295       85.4874       70.6050       49.6563       31.9398       15.6826       7.23553       2.29671      0.516164       0.00000       0.00000       0.00000       0.00000       0.00000       0.00000       0.00000       0.00000
   6  11 2004.0485    0.5513  0.5164 10.1468  0.0074  0.0471   0.0324   0.0901    0.0963   0.0000   424.3197      -9.59265       16.8821       9.03563       5.71968      -6.62858     -0.136155      0.743222     -0.167741     -0.315002   -0.00181735     0.0301010       0.00000       0.00000       0.00000       0.00000       0.00000       0.00000       13.7470       12.8182       9.07453       10.1730       9.30644       6.66940       3.38158       1.57087      0.555411      0.231977     0.0609935     0.0142414       0.00000       0.00000       0.00000       0.00000       0.00000       0.00000
   6  13 2279.7432    1.0781  0.7930 10.4973 -0.0074  0.0449   0.0466   0.0949    0.1528   0.0000   431.0686       15.2467       16.0604       9.77934       21.8290      -6.31995      -3.81126      -2.23090     -0.845950     -0.307282    -0.0919003    0.00661160       0.00000       0.00000       0.00000       0.00000       0.00000       0.00000       11.0418       12.3084       10.7552       10.7375       7.61235       4.64456       3.36956       1.63730      0.820355      0.235555     0.0801694     0.0187988       0.00000       0.00000       0.00000       0.00000       0.00000       0.00000
   6  14 2415.5058    1.4148  0.8241 11.3127  0.0043  0.0442   0.0645   0.1070    0.1394   0.0000   425.6347      -24.9818       11.6834       17.4431       3.88644       1.73879       3.15315       1.91413      -1.80442    -0.0749212     0.0834657    0.00341827       0.00000       0.00000       0.00000       0.00000       0.00000       0.00000       12.1699       12.9604       10.9710       10.6944       8.12465       5.94594       3.37977       1.56139      0.736360      0.254149     0.0777291     0.0172508       0.00000       0.00000       0.00000       0.00000       0.00000       0.00000
   6  15 2551.1070    1.8006  0.7475 12.0844 -0.0012  0.0684   0.0850   0.1065    0.1257   0.0000   461.6193     -0.965662       9.94727       18.6330       6.15960      0.210076     -0.287375      -3.31481       1.22282    -0.0490039     0.0977231    -0.0352611       0.00000       0.00000       0.00000       0.00000       0.00000       0.00000       24.6146       29.6276       26.0817       18.5942       11.2087       6.35940       3.20642       1.40941      0.699439      0.256115     0.0765455     0.0182371       0.00000       0.00000       0.00000       0.00000       0.00000       0.00000
   6  16 2687.1610    2.3233  0.7689 12.6126 -0.0163  0.0425   0.1056   0.0998    0.1293   0.0000   438.3300       10.1549       11.0761       8.04061       8.43714       1.36939      -3.24083      -1.79001       1.28381     -0.666824     0.0474418    -0.0191114       0.00000       0.00000       0.00000       0.00000       0.00000       0.00000       10.7381       12.7406       11.6826       9.71057       6.60722       4.95339       2.62208       1.40146      0.658558      0.279715     0.0729045     0.0172518       0.00000       0.00000       0.00000       0.00000       0.00000       0.00000
   6  17 2823.7582    3.0809  0.7653 12.4926 -0.0018  0.0509   0.1362   0.1039    0.1690   0.0000   420.7863       1.78096       7.67195       13.9986       3.26103       3.29727      -1.28238     -0.452912     -0.214243      0.266775    -0.0796004    -0.0111836       0.00000       0.00000       0.00000       0.00000       0.00000       0.00000       10.6917       16.4851       12.7462       11.6359       8.67346       4.54445       3.83330       1.41125      0.993408      0.236407      0.114737     0.0259695       0.00000       0.00000       0.00000       0.00000       0.00000       0.00000
   6  18 2960.6514    3.5023  0.6742 13.0134 -0.0044  0.0381   0.1657   0.0829    0.1593   0.0000   433.6791     -0.580982       9.24869       3.22367      -3.27156       1.94274      -7.77727      -1.24998    -0.0631823   -0.00366893    -0.0655745    -0.0386271       0.00000       0.00000       0.00000       0.00000       0.00000       0.00000       10.5964       11.1174       10.7430       9.17578       6.49455       3.92237       2.79757       1.33890      0.659211      0.208183     0.0661640     0.0131956       0.00000       0.00000       0.00000       0.00000       0.00000       0.00000
   6  19 3097.2811    3.7872  0.9767 13.1653 -0.0202  0.0714   0.1642   0.1162    0.2344   0.0000   428.4311       34.5732       5.54877      -3.45625       9.28488      -2.92720      -5.25858      -1.64032     -0.746625      0.214517     -0.230499    -0.0166163       0.00000       0.00000       0.00000       0.00000       0.00000       0.00000       22.6727       29.4986       25.5006       18.5635       12.3352       6.30835       4.13898       1.69491      0.971651      0.294571      0.123187     0.0262038       0.00000       0.00000       0.00000       0.00000       0.00000       0.00000
   6  20 3233.9760    3.2617  1.0129 13.7492 -0.0189  0.0630   0.1647   0.1325    0.1875   0.0000   421.1716       46.9375       16.8889      -6.15092      -4.89610      -1.93373       2.47889      -1.63491      -1.85488    -0.0966368    -0.0227221    0.00607060       0.00000       0.00000       0.00000       0.00000       0.00000       0.00000       16.4336       17.9785       16.5645       16.2125       10.1236       5.79385       4.54295       2.44543       1.24491      0.365670      0.110541     0.0247451       0.00000       0.00000       0.00000       0.00000       0.00000       0.00000
   6  21 3370.9811    3.0974  1.2681 13.6630 -0.0347  0.0617   0.1469   0.1847    0.2362   0.0000   451.2928      -3.81761      -27.3056       12.2120      -11.9519      -2.04880      -7.56740      -3.02357       1.35211     -0.254273     0.0613570     0.0119748       0.00000       0.00000       0.00000       0.00000       0.00000       0.00000       14.5173       17.3901       15.5956       13.6325       10.4607       7.61074       4.66980       2.07697       1.22283      0.417562      0.120090     0.0268035       0.00000       0.00000       0.00000       0.00000       0.00000       0.00000
   6  22 3508.1964    2.7980  2.4182 12.1183 -0.0011  0.0903   0.0849   0.2447    0.2689   0.0000   446.4489       27.8273       32.8069      -34.2543      -17.0790       2.77878      0.579556      -1.74636     -0.461822      0.268802      0.284796    -0.0538953       0.00000       0.00000       0.00000       0.00000       0.00000       0.00000       21.2127       27.0302       24.3993       22.1135       15.2772       10.7465       6.26218       3.81368       1.55073      0.678707      0.189796     0.0422425       0.00000       0.00000       0.00000       0.00000       0.00000       0.00000
   6  23 3646.0758    2.3018  3.2856 11.8743 -0.0009  0.1028   0.0605   0.2948    0.1604   0.0000   403.6419      -30.3126       99.7228      -2.40649      -10.8945      -8.72300      -4.29917      -1.23935     -0.857372     -0.275872      0.486360    -0.0264428       0.00000       0.00000       0.00000       0.00000       0.00000       0.00000       26.4154       29.3645       30.6124       24.1588       19.1112       12.8210       7.59857       4.50162       1.90120      0.789342      0.234922     0.0403948       0.00000       0.00000       0.00000       0.00000       0.00000       0.00000
   6  24 3783.7195    1.7943  4.1138 11.6853 -0.0043  0.1339   0.0480   0.3506    0.1307   0.0000   412.6205      -16.3494       4.32890       28.5271      -34.2167      -6.80324       3.44343       3.04696      -1.84953      0.858898    -0.0232080    -0.0184894       0.00000       0.00000       0.00000       0.00000       0.00000       0.00000       32.3625       40.5652       37.3025       33.2600       23.9741       16.8828       10.5926       5.86349       2.80380       1.03379      0.287439     0.0615292       0.00000       0.00000       0.00000       0.00000       0.00000       0.00000
   6  25 3922.0022    1.5960  6.5641 10.9442 -0.0019  0.1730   0.0313   0.4603    0.0979   0.0000   427.5396      -4.74975       27.9896       15.2444      -40.9266       9.73223       24.7457      -18.3310      0.429032      -1.99445     0.0327657     0.0672493       0.00000       0.00000       0.00000       0.00000       0.00000       0.00000       37.4926       49.1660       46.3817       40.8800       31.3286       22.3274       13.1844       8.03417       3.34657       1.44039      0.407623     0.0828429       0.00000       0.00000       0.00000       0.00000       0.00000       0.00000
   6  26 4060.8333    1.2901  9.2312 10.6180 -0.0016  0.2185   0.0241   0.6143    0.0796   0.0000   434.5017       39.0983       34.9312      -21.8519       43.8244       30.3808      -27.8063      -20.2844       9.01125       2.30478     -0.692846     0.0139375       0.00000       0.00000       0.00000       0.00000       0.00000       0.00000       51.8785       60.7348       62.3612       52.2542       39.8336       29.4567       17.7654       10.0668       4.71885       1.85866      0.502250     0.0938456       0.00000       0.00000       0.00000       0.00000       0.00000       0.00000
   6  28 4337.9983    0.8813 11.5814 10.4019 -0.0003  0.2901   0.0203   0.8651    0.0680   0.0000   569.3922       114.234       39.1741      -63.3490      -30.1921       13.5870      -15.1175      -15.6484      -6.17218      -2.06835      0.268115    -0.0192699       0.00000       0.00000       0.00000       0.00000       0.00000       0.00000       68.5625       83.8383       81.0187       69.2098       53.4109       38.5232       23.7232       12.1735       6.11779       2.32820      0.670232      0.129924       0.00000       0.00000       0.00000       0.00000       0.00000       0.00000
   7  10 1906.8079    0.4788  0.4101 10.0276 -0.0238  0.0326   0.0311   0.0766    0.0818   0.0000   430.2685       11.3803       7.83984      -2.99102      -10.2136      -7.94351       2.48285       1.99579     -0.624835     -0.227433     -0.169444      0.111774     0.0434859    0.00595910       0.00000       0.00000       0.00000       0.00000       6.81467       8.96200       8.46055       7.21327       5.25581       3.95466       2.38087       1.49154      0.754545      0.430281      0.156253     0.0667563     0.0155463    0.00347346       0.00000       0.00000       0.00000       0.00000
   7  11 2045.8110    0.5919  0.5799 10.1810 -0.0120  0.0392   0.0311   0.0989    0.0894   0.0000   430.3230       1.78063       4.41392       4.62568      -3.80502      -1.72867      -1.51648       1.28827     -0.306073     -0.229229     0.0755139     -0.104568    0.00386743   -0.00755202       0.00000       0.00000       0.00000       0.00000       8.28864       9.98327       8.01571       8.43929       6.00889       5.25095       2.73049       2.00500      0.918890      0.459300      0.162417     0.0769022     0.0166675    0.00460184       0.00000       0.00000       0.00000       0.00000
   7  12 2184.5251    0.8395  0.6059 10.4890  0.0096  0.0509   0.0381   0.0758    0.1076   0.0000   429.6617       12.4822       6.95328      0.699135      -7.70967       6.28754       1.02559      -1.26588       1.30757      0.936600      0.129156    -0.0911652     0.0162758    0.00470144       0.00000       0.00000       0.00000       0.00000       12.2897       15.7418       12.3252       11.5483       8.90506       6.36357       4.15280       2.08486       1.29338      0.374942      0.220722     0.0549577     0.0212842    0.00527742       0.00000       0.00000       0.00000       0.00000
   7  13 2322.1137    1.0267  0.7840 10.9942 -0.0072  0.0511   0.0454   0.1001    0.1332   0.0000   439.6178      -1.96396       19.0526      -3.93732       10.2888      -8.09948    -0.0828278     -0.894782     -0.799260     -0.269438      0.197107    -0.0335657     0.0193132   -0.00448160       0.00000       0.00000       0.00000       0.00000       9.05255       13.8456       9.89032       11.0274       7.61302       5.95678       3.97106       1.99889       1.32367      0.456044      0.262924     0.0711290     0.0234868    0.00654540       0.00000       0.00000       0.00000       0.00000
   7  14 2458.2339    1.6038  0.8664 11.2373 -0.0075  0.0451   0.0604   0.1015    0.1544   0.0000   436.2383      -16.6805      -1.54504      -1.87551       21.5495      -5.13065      -2.47608       1.07473     -0.112346      0.241602     0.0660980     0.0405099    0.00413766    0.00344013       0.00000       0.00000       0.00000       0.00000       10.0165       12.2541       11.4840       9.81627       7.00437       5.41280       3.51464       1.99338      0.922100      0.561092      0.217963     0.0742308     0.0189650    0.00430786       0.00000       0.00000       0.00000       0.00000
   7  15 2594.2237    1.8475  0.8060 12.0050 -0.0021  0.0443   0.0750   0.1128    0.1273   0.0000   453.4284       6.60376       9.25917      -12.6855      -2.66555     -0.848233       2.03004       1.02174     0.0936128      0.209290      0.121249    -0.0184993     0.0117211   -0.00129133       0.00000       0.00000       0.00000       0.00000       11.2793       13.0262       11.1110       10.3258       8.07470       5.70789       3.82265       2.15778       1.10398      0.507516      0.202342     0.0602826     0.0184804    0.00410256       0.00000       0.00000       0.00000       0.00000
   7  17 2868.3396    3.2464  0.6633 13.1115 -0.0098  0.0395   0.1425   0.0862    0.1281   0.0000   445.7139      -14.2971       6.13248       7.08054      -5.66648      -1.90329      -1.51465      -1.46827      -3.62416    -0.0246898    -0.0238814     0.0231993   -0.00535118    0.00407971       0.00000       0.00000       0.00000       0.00000       8.64319       11.1787       9.51242       8.57687       6.69287       4.55518       3.22322       1.56062       1.12019      0.342136      0.208717     0.0529722     0.0195086    0.00422476       0.00000       0.00000       0.00000       0.00000
   7  18 3005.6144    3.6708  0.7745 13.3378  0.0019  0.0383   0.1522   0.0940    0.1214   0.0000   433.4080       34.0866       1.15393      -21.6032      -1.02712       4.29499     -0.436135       1.08853      0.307922     -0.359212     -0.186325      0.156319   -0.00182155    -0.0104877       0.00000       0.00000       0.00000       0.00000       7.91704       10.8562       8.48448       8.45227       6.40060       4.76008       3.20582       1.77179       1.00369      0.412624      0.200256     0.0624760     0.0186485    0.00459851       0.00000       0.00000       0.00000       0.00000
   7  20 3279.8758    3.5302  1.3812 12.8865 -0.0014  0.0543   0.1111   0.1331    0.1527   0.0000   438.2411       6.54675       35.8125      -4.03413      -5.35575      -4.62046      -1.88315     -0.863369     0.0921988     -0.180826     -0.195983    -0.0232733    -0.0166669   -0.00764510       0.00000       0.00000       0.00000       0.00000       11.1052       14.4696       12.2873       12.3463       8.76816       6.92362       4.14264       2.84795       1.29962      0.767588      0.249364      0.106415     0.0256364    0.00630261       0.00000       0.00000       0.00000       0.00000
   7  21 3417.4380    3.0522  2.0124 12.4032  0.0018  0.0725   0.0875   0.1718    0.1564   0.0000   446.8820       3.52467       33.9031      -16.5070       7.42245      -4.31888      -1.40499      -5.31477     -0.242167      0.818606      0.566893    -0.0934146    -0.0298766    0.00240308       0.00000       0.00000       0.00000       0.00000       14.5867       19.3419       16.9155       15.0797       12.7208       8.74151       6.35164       3.38607       2.04148      0.856476      0.412616      0.123753     0.0412801    0.00802069       0.00000       0.00000       0.00000       0.00000
   7  22 3555.2891    2.5786  2.8722 11.8774  0.0037  0.0892   0.0631   0.2231    0.1539   0.0000   445.1322      -2.65851       14.3083       17.6163       12.0891       10.0977      -1.52184      -17.1806      -2.91157     0.0169921     -0.325089      0.134960    -0.0648856   -0.00104888       0.00000       0.00000       0.00000       0.00000       20.5651       21.1210       21.8340       21.5626       16.1080       10.2883       6.93017       5.15034       2.70114       1.30188      0.477911      0.163360     0.0412903    0.00787720       0.00000       0.00000       0.00000       0.00000
   7  23 3693.7073    2.1243  3.7165 11.6727 -0.0002  0.1034   0.0482   0.2795    0.1260   0.0000   440.6059       6.18656       16.4400      -27.7320       18.3655      -17.7247       8.99164      -5.71210      0.137113     -0.273209      0.277822     -0.107053    -0.0527015    0.00181345       0.00000       0.00000       0.00000       0.00000       21.1235       25.4922       24.6683       21.9776       17.6302       13.3074       9.02207       5.08690       2.74359       1.35366      0.585461      0.203131     0.0574759     0.0107101       0.00000       0.00000       0.00000       0.00000
   7  24 3831.8189    1.7860  5.4435 11.2343 -0.0059  0.1408   0.0355   0.3609    0.1033   0.0000   424.2596       107.269       44.3600       29.6070      -23.4736      -34.1158       8.70460      0.376740       2.28760      -2.89841      0.294515     0.0465786    -0.0312057     0.0221917       0.00000       0.00000       0.00000       0.00000       27.3197       35.6662       34.9973       29.6342       25.9471       17.6409       12.8736       7.48724       4.24279       2.03767      0.876752      0.295852     0.0888560     0.0152169       0.00000       0.00000       0.00000       0.00000
   7  25 3970.2292    1.4441  6.5942 10.9385 -0.0025  0.1651   0.0281   0.4384    0.0900   0.0000   463.3935      -20.8911       25.7286       19.1117       44.9996       12.3047      -10.9430      -9.09146       2.60675      0.330775       1.52911     -0.100102    -0.0202431     0.0171780       0.00000       0.00000       0.00000       0.00000       34.0001       41.2759       42.0840       36.2425       29.1341       21.3333       14.4028       8.71318       4.95543       2.31201       1.02771      0.353509     0.0956165     0.0167720       0.00000       0.00000       0.00000       0.00000
   8  11 2086.1268    0.6981  0.4894 10.3687 -0.0078  0.0313   0.0358   0.0701    0.0882   0.0000   438.9161      -2.21288       12.9476      -9.50590     -0.407853      0.449964     0.0440766       3.74549      0.429255    -0.0224002      0.111915     -0.179955    -0.0440909    0.00765750    0.00184983  -0.000460960       0.00000       0.00000       5.81174       6.45258       7.22688       5.92087       4.56147       4.14503       2.73288       1.68969       1.06964      0.584207      0.233663      0.137142     0.0528780     0.0160943    0.00360470   0.000636638       0.00000       0.00000
   8  12 2225.2075    0.9571  0.6893 10.6633 -0.0078  0.0351   0.0397   0.0862    0.0988   0.0000   438.7337      -2.30979       7.69489       4.20332      -3.88193      -5.39863       1.25658       2.04941      0.918824    -0.0691319     -0.427408     0.0707129    -0.0738837     0.0119452  -0.000846060   0.000970772       0.00000       0.00000       5.89813       7.77897       7.38125       6.74972       5.62583       4.59465       3.02690       2.02277       1.24939      0.602597      0.320664      0.125600     0.0573038     0.0186401    0.00490181   0.000930190       0.00000       0.00000
   8  13 2362.9175    1.3283  0.6937 11.1413 -0.0035  0.0342   0.0547   0.0819    0.1118   0.0000   433.8351       9.84095       17.2758      -3.50656      0.130669      0.163926      -3.19267     -0.550103     -0.537884     -0.216639      0.362050     0.0203175   -0.00868290    0.00935814   6.52043e-05   0.000119312       0.00000       0.00000       6.24257       8.02182       7.80090       6.65452       5.78505       4.41001       2.87138       2.05395       1.11694      0.581864      0.317328      0.115566     0.0501781     0.0198480    0.00477503   0.000846809       0.00000       0.00000
   8  14 2499.4824    1.6354  0.7233 11.8364 -0.0191  0.0363   0.0702   0.0874    0.1105   0.0000   445.1029       15.4279       20.4620       1.03959      -8.61362       3.85573      0.528611     -0.425809    -0.0222631     -0.570369     -0.867569     0.0330043     0.0429698   -0.00203847    0.00714490   -0.00123633       0.00000       0.00000       6.57182       8.15826       7.63624       6.42905       6.06757       4.71437       3.34736       2.07671       1.27773      0.639966      0.313814      0.131997     0.0548795     0.0179050    0.00505818   0.000857862       0.00000       0.00000
   8  15 2636.1838    2.1362  0.9537 12.1756 -0.0008  0.0567   0.0737   0.0965    0.1234   0.0000   444.3715       6.20485       15.2490       5.69254      -4.84298       6.99161       1.94528      -1.07698      -1.01135    -0.0431541      0.336972      0.148782     0.0287960   -0.00564801   5.36354e-05   0.000629866       0.00000       0.00000       11.6604       13.8103       9.27992       9.38525       9.81023       8.34285       6.62842       3.58803       2.35573      0.858722      0.599957      0.159828     0.0978997     0.0195802    0.00729940    0.00138170       0.00000       0.00000
   8  16 2773.7926    2.7519  0.7462 12.4643  0.0066  0.0466   0.1044   0.0827    0.1295   0.0000   426.5540       3.72786       6.86402      0.555449       3.21251       10.2687      -1.90290      -3.67998      0.204879      0.665913     -0.192969     -0.227581     0.0557382     0.0230251    0.00553621   7.70851e-05       0.00000       0.00000       11.5118       11.6240       7.87817       7.78280       8.79056       7.98403       5.78684       3.54182       1.80466      0.834499      0.344946      0.137179     0.0479329     0.0160980    0.00394615   0.000792477       0.00000       0.00000
   8  17 2911.5533    3.0809  0.6907 13.2975 -0.0092  0.0373   0.1225   0.0807    0.1081   0.0000   432.6467       3.40585      -5.01110      -3.52567      -1.84506       7.21257      -4.01115     -0.277398      -1.26951     -0.458778     -0.307760     -0.228621    -0.0494538     0.0151298     0.0109825    0.00253849       0.00000       0.00000       6.63994       8.86909       8.16890       7.74989       6.30951       4.31659       3.49999       2.09314       1.13513      0.712452      0.307854      0.164919     0.0509320     0.0177195    0.00541007    0.00101640       0.00000       0.00000
   8  18 3049.0867    3.6553  0.7874 13.7694 -0.0007  0.0409   0.1418   0.0963    0.1003   0.0000   446.0724       12.4548       7.87770      -14.8490      -9.49734       4.06479       4.15777       2.03041       1.09411      0.299925      0.240218     -0.443464    -0.0924375    -0.0106839   -0.00512725    0.00129007       0.00000       0.00000       6.97393       9.21054       8.71602       8.40008       6.60161       4.69010       3.61889       2.14763       1.36272      0.777886      0.351099      0.178587     0.0635237     0.0199216    0.00568147    0.00107902       0.00000       0.00000
   8  19 3186.7688    3.6238  0.9111 13.4168 -0.0014  0.0455   0.1280   0.0932    0.1337   0.0000   421.0771       16.1594       7.64697       5.13200      -9.93194      -1.26726       3.46906     -0.715185      0.133676   -0.00279338     -0.173315    -0.0885275    -0.0707261    0.00645139    0.00110397  -0.000257366       0.00000       0.00000       8.30459       10.3751       10.0455       7.85530       7.56285       5.86514       3.92574       2.69100       1.53665      0.718581      0.447477      0.143109     0.0719640     0.0238948    0.00602488    0.00102495       0.00000       0.00000
   8  20 3324.3452    3.2165  1.2676 13.3828 -0.0093  0.0517   0.1093   0.1402    0.1219   0.0000   439.6541       12.5277      -8.90555      -9.51076       16.8807       1.73117      -5.87498       1.63523       2.92465      0.209136     -0.831121     0.0983628      0.110609    -0.0610129   -0.00385219    0.00392483       0.00000       0.00000       10.3470       11.9646       11.5101       10.4407       9.22766       6.54910       4.98915       3.11659       1.90028       1.04386      0.471593      0.218473     0.0785511     0.0249012    0.00693498    0.00116005       0.00000       0.00000
   8  21 3462.5063    2.7539  2.0647 12.5026  0.0008  0.0698   0.0712   0.1660    0.1068   0.0000   434.2188      -4.48146       30.1594       26.3133      -4.78496       7.22425      -6.74280      -3.90845      -1.38409       1.12267      -1.20445     0.0696088     0.0328922     0.0752415   -0.00735244   0.000644549       0.00000       0.00000       11.9687       16.1072       14.7299       14.2792       10.9663       9.37367       6.34895       4.10467       2.49055       1.35632      0.622051      0.298485      0.117495     0.0396431    0.00948907    0.00194799       0.00000       0.00000
   8  23 3739.2335    1.9544  4.0078 11.6886 -0.0051  0.1034   0.0401   0.2696    0.0898   0.0000   483.3996       39.6468      -32.0119      -1.73407       42.5045      -5.76469      -14.7401       2.48870      -3.16984      -3.69341     -0.286864      0.489029      0.112790     0.0540096    -0.0484997  -0.000290599       0.00000       0.00000       19.3729       22.7880       24.0842       20.7322       17.4800       13.1158       9.62286       6.03580       3.82511       2.07862       1.02932      0.464843      0.182303     0.0560413     0.0147464    0.00227997       0.00000       0.00000
   8  25 4017.0536    1.3079  6.7495 11.1333 -0.0081  0.1625   0.0254   0.4458    0.0634   0.0000   477.4296      -76.5280       44.2372      -17.6958      -37.3523       4.71904       17.7713      -12.2525       8.66132       7.08088      -2.71745      -1.56797    -0.0740497    -0.0233326     0.0150218   -0.00719347       0.00000       0.00000       29.3313       36.6704       35.9501       34.1122       27.2551       22.2344       15.7339       10.4203       6.52710       3.50970       1.84129      0.779148      0.310495     0.0962746     0.0233017    0.00422614       0.00000       0.00000
   9  11 2125.0937    0.7556  0.5750 10.2571 -0.0202  0.0378   0.0349   0.0680    0.1274   0.0000   431.3759     0.0224587       13.0179      -10.9945       5.98059      -5.81397      -2.31436       1.74729       2.02846      0.924140     -0.623466     0.0194852     -0.162286     0.0127053    -0.0292285   -0.00217362  -0.000764133  -0.000190167       6.32808       8.72304       8.70617       7.26915       6.98035       4.96776       3.43554       2.81555       1.40856      0.994722      0.538024      0.201709      0.143270     0.0427064     0.0164859    0.00653712    0.00140361   0.000229559
   9  12 2264.5618    0.9443  0.7180 10.7895 -0.0151  0.0384   0.0408   0.0839    0.1046   0.0000   440.5320      -9.82853       9.16506       11.5980      -1.03569      -4.55120     -0.125381       1.81828     -0.499235       1.71534       1.56284      0.350660     -0.116325     0.0794084    0.00312860   -0.00275529  -0.000613156  -0.000198288       6.96829       7.72309       7.65273       6.90948       5.71448       5.19199       4.03387       2.46277       1.67029      0.998102      0.526931      0.220587      0.119759     0.0493971     0.0164675    0.00420544    0.00105454   0.000194232
   9  13 2402.2852    1.4104  0.6791 11.5699  0.0022  0.0376   0.0574   0.0740    0.0952   0.0000   436.1806     -0.397777       11.2183      -3.59578      -3.06580      -6.32921       2.00297       1.82190      0.211375      -1.27928      0.106394      0.138915    -0.0146108    -0.0692386     0.0308135    0.00382556   0.000388228   0.000291398       8.16339       10.5561       10.5073       9.26054       6.97318       5.13550       3.50594       2.28488       1.33176      0.819690      0.411486      0.237422     0.0937215     0.0447480     0.0143759    0.00450434   0.000995308   0.000193143
   9  14 2539.5283    1.7638  0.7647 11.8793 -0.0253  0.0353   0.0687   0.0853    0.1149   0.0000   433.5199       29.1012       3.87634      0.344651       1.61561      -8.61294       8.01514      0.928384      -3.88187     -0.112492       1.36129     -0.509600     -0.268432     0.0346307     0.0115683    0.00209539  -0.000817578   0.000218828       5.74378       7.55628       6.87943       6.73435       5.26064       4.72888       3.53717       2.22826       1.52736      0.793737      0.481207      0.209738      0.108722     0.0407858     0.0169929    0.00447390    0.00115961   0.000228620
   9  15 2677.0100    2.2796  0.7900 12.3615 -0.0179  0.0348   0.0864   0.0877    0.1214   0.0000   439.6070       7.17204       28.0542     -0.598628      -3.64626       1.15098      0.217626      -5.63543       2.14757      0.419303      0.208830     -0.256642    0.00160847     0.0462570    -0.0128536  -7.39024e-05   0.000987499   0.000245224       6.18559       7.24128       7.30750       7.07263       5.55565       4.26839       3.36885       2.32544       1.36806      0.821142      0.452983      0.238577      0.110212     0.0440442     0.0144757    0.00430415    0.00106146   0.000190621
   9  16 2815.2335    2.8065  0.7606 12.8232 -0.0056  0.0395   0.1074   0.0804    0.1116   0.0000   439.9065       4.43801      0.571627      -11.1763       2.42569     -0.184062      0.530694     -0.738340      -1.48820     -0.170896      0.146817    -0.0487198    -0.0298302     0.0817741    0.00954515    0.00372227   0.000478671  -0.000234231       6.43579       7.95306       7.38851       7.58368       6.71675       4.06358       3.91945       2.29939       1.76233      0.917792      0.537903      0.310624      0.115429     0.0531198     0.0168287    0.00417503    0.00149714   0.000235389
   9  17 2953.5435    3.6477  0.8148 12.8446  0.0092  0.0364   0.1337   0.0843    0.1375   0.0000   449.3770       1.58739      -1.93624      -1.35963       12.1882       4.08557      -6.09752       1.39565     -0.728409      0.228240     0.0179613    -0.0933294     0.0268094     0.0262788     0.0126413   -0.00494654  -0.000926386   0.000266211       5.13518       7.78985       6.53739       6.97932       5.39818       4.55521       3.06719       2.37698       1.39195      0.843324      0.482654      0.233074      0.111288     0.0429850     0.0158546    0.00528946    0.00122464   0.000273322
   9  18 3091.6344    3.9233  0.9376 13.1244 -0.0004  0.0383   0.1269   0.0895    0.1353   0.0000   452.6449       19.0990       14.7502      -2.06681       7.03491      -8.07782      -3.35230     -0.917406     -0.738532       1.27981      0.377202     -0.181474    -0.0633773     0.0367371    0.00529429    0.00626418    0.00112266   0.000279483       6.18390       8.01458       8.18046       7.70590       5.87990       5.09038       3.63104       2.32727       1.65151      0.909461      0.560494      0.234623      0.134775     0.0481037     0.0202975    0.00529420    0.00130868   0.000248581
   9  19 3229.6056    3.5601  1.0866 13.5722 -0.0040  0.0446   0.1218   0.1101    0.1237   0.0000   410.0484       2.89238       11.7330      -8.49403       5.37700       1.01468      -10.1263      -3.39321       2.77672      -1.47237      -1.46924     -0.105148    -0.0211825     0.0196674    -0.0227173   -0.00734773   0.000372921   0.000383537       7.83785       9.23653       8.94078       9.04280       7.56146       5.70973       4.06055       2.63890       1.96891       1.21355      0.662223      0.315409      0.139473     0.0571537     0.0198698    0.00542501    0.00142534   0.000257594
   9  20 3367.7241    2.9919  1.5820 13.2736 -0.0140  0.0576   0.0864   0.1451    0.0876   0.0000   420.1323       33.9335       21.5134      -13.2722       3.28625      -1.50880      -1.44081      -2.26428      -5.18361      -1.34370       2.43463      0.181213     -0.410653      0.185538     0.0503438    -0.0142556   -0.00416981   0.000308386       9.62287       12.1297       10.9854       10.7797       9.21703       7.73830       5.69736       3.98705       2.52673       1.53365      0.846383      0.386033      0.192988     0.0749759     0.0265291    0.00831465    0.00192582   0.000361829
   9  21 3506.3433    2.5612  2.1083 12.9664 -0.0133  0.0731   0.0707   0.1780    0.0766   0.0000   428.3911       42.9053       26.8309      -25.1614       13.6096      -6.53468       5.45559      -6.21861      -2.54093     -0.467890      0.605228      0.420187     -0.630927      0.202832   -0.00616872   -0.00600915   -0.00182584  -0.000273473       11.3408       15.5644       13.0768       14.0563       11.6800       9.75785       6.98317       4.95323       3.21964       1.94605       1.08177      0.511887      0.243904     0.0933944     0.0346602     0.0106043    0.00255851   0.000509287
   9  22 3645.3204    2.0843  2.8895 12.3182 -0.0158  0.0951   0.0507   0.2034    0.0704   0.0000   427.7905      -30.4178       16.6152       4.45302      -8.45249      -1.08050       19.9436       1.28163      -9.86450       4.51864      -2.01770    0.00376551      0.373246     0.0649202    -0.0161339    -0.0266791    0.00556940   0.000401845       14.9118       18.8690       20.4771       16.3263       15.7132       12.2915       8.73731       6.48378       4.10253       2.30608       1.40128      0.634366      0.327969      0.118162     0.0492625     0.0158342    0.00360435   0.000522673
   9  23 3784.1819    1.7822  4.4260 11.8339 -0.0041  0.1078   0.0355   0.2768    0.0619   0.0000   454.4160       42.4497      -45.1407       4.98222       3.05388      -5.92385      -7.04503       6.45082      -7.49287      -2.70740       3.00101      0.766509     -0.529105      0.229309     0.0673074   -0.00841274    0.00477194   -0.00124671       17.6149       23.5820       22.4313       21.6076       18.1527       14.2434       10.5612       7.43106       4.74723       2.94537       1.58585      0.838295      0.366430      0.157513     0.0533133     0.0167784    0.00403725   0.000699512
   9  24 3923.5664    1.5009  5.5035 11.4236 -0.0016  0.1309   0.0284   0.3325    0.0620   0.0000   422.8096       46.3024       61.1665       22.2355      -24.6586      -15.5495       13.6592      -12.1301      -1.98475      -2.00807      -1.19999     -0.285601    -0.0708807     -0.240742     0.0584948    0.00719682   -0.00178808   0.000130666       20.3566       26.6629       26.4950       24.1035       21.7650       17.2834       13.1265       9.33337       5.84476       3.58628       2.01796      0.951323      0.481332      0.185670     0.0678729     0.0212861    0.00515370   0.000823041
   9  25 4063.1231    1.3240  7.8051 10.8094 -0.0053  0.1552   0.0209   0.4295    0.0580   0.0000   425.7321      -14.5049       3.05529      0.462832       30.2234       8.30606       1.14869      -15.6364       4.53241       10.5201      -4.80326     -0.124871      0.996032    -0.0189197     -0.184979    0.00849422  -0.000791938  -5.62006e-05       24.9270       32.7770       31.9942       31.3984       24.9587       21.3729       15.5621       10.9603       7.10425       4.40423       2.42495       1.22673      0.575677      0.239715     0.0839578     0.0249150    0.00562315    0.00101962
   9  26 4202.7288    1.0268  8.5920 10.6949 -0.0040  0.1903   0.0183   0.4891    0.0521   0.0000   370.3018       87.5943       125.495      -119.322      -27.6123       7.50624       24.6714      -28.0489      -12.4079       13.7678      -1.70350      -2.44331     -0.163962      0.251796    -0.0496475    -0.0587487   -0.00324164    0.00156305       30.8746       37.6560       40.2272       36.4146       31.3590       26.0792       19.4649       13.6271       8.97762       5.47447       2.98921       1.60165      0.705646      0.305327      0.106780     0.0317680    0.00715932    0.00110803
  10  10 2021.4741    0.6012  0.4660 10.1453 -0.0096  0.0270   0.0271   0.0567    0.0857   0.0000   440.4826       12.2709       9.94164      0.646171       3.23853       2.90557      -1.66056      0.946287     -0.821166     -0.358931     -0.909201    -0.0207318     0.0105015     -0.119557    0.00473427    0.00812294  -0.000203123  -0.000141419       4.35697       5.43609       5.48813       5.31614       4.26419       3.54903       2.54840       1.77968       1.24300      0.761363      0.440625      0.251130      0.128591     0.0564868     0.0241726    0.00974598    0.00323558   0.000850144
  10  11 2162.9475    0.8487  0.6165 10.4022 -0.0129  0.0316   0.0338   0.0657    0.1338   0.0000   426.9263      -1.08183       22.7666      -6.30956      -5.04376      -1.42213       1.90323       2.10677      -1.19978     -0.984297     -0.406156     -0.469435   -0.00551650     0.0505928    -0.0337737    0.00356161    0.00899955  -0.000194881       5.08053       6.34115       6.89642       5.97156       5.48343       3.97675       2.82420       2.06278       1.39567      0.842017      0.564677      0.302623      0.141083     0.0803715     0.0275553     0.0110325    0.00429644    0.00116130
  10  12 2302.8147    1.1901  0.6734 10.8187 -0.0083  0.0324   0.0447   0.0683    0.1530   0.0000   441.9892       2.54245       11.9591       6.08616     -0.834171       1.13957      -2.74105      -1.50884     -0.189109     -0.819106      0.139635     -0.510793      0.107006    -0.0330772    -0.0126749    -0.0116180   -0.00163508    0.00194110       5.34618       6.80284       6.55123       6.10049       5.55743       4.44206       3.25549       2.26165       1.55084      0.977717      0.591681      0.297321      0.142803     0.0689605     0.0272966     0.0115043    0.00353034    0.00119098
  10  13 2440.7168    1.4522  0.9247 11.5808 -0.0042  0.0395   0.0493   0.0866    0.1098   0.0000   434.6234       8.09738       25.3847      -14.6283     -0.211660       4.23919     0.0513085       2.15320     -0.306567     -0.868442      0.115374     -0.142512     -0.110800      0.224989    -0.0235819    -0.0201784    0.00443095   -0.00125183       5.66848       7.31775       7.23768       6.68814       5.99706       4.80691       3.93732       2.66782       1.85502       1.16940      0.628022      0.386488      0.191113     0.0890529     0.0372886     0.0155106    0.00476221    0.00142840
  10  14 2578.6124    1.9201  0.8254 11.9145  0.0018  0.0354   0.0650   0.0792    0.1065   0.0000   435.1103      -16.0226       19.5958       2.45329       6.15078      -4.76407      0.125109      -2.97356       2.87794       1.57048      0.187870     -0.381034     -0.356982     0.0704321   -0.00255920    -0.0109566  -0.000201411  -0.000410243       5.62004       6.01161       7.20791       6.27482       5.24096       4.64750       3.64066       2.36983       1.73834       1.09165      0.592047      0.351903      0.181453     0.0816353     0.0363164     0.0162688    0.00488027    0.00119755
  10  15 2717.0424    2.4054  0.8234 12.5317  0.0026  0.0339   0.0827   0.0807    0.1016   0.0000   436.2017      -7.61994       6.45978      -13.7930      -1.15517      0.574896       1.87549       1.39887      0.977084     -0.636156       1.11414     -0.122757    -0.0789127    -0.0531321    -0.0163470    0.00146495    0.00492153    0.00216115       5.19077       6.46401       6.21122       6.17763       4.95790       4.61811       3.63457       2.42126       1.85103      0.990714      0.662716      0.314106      0.173766     0.0726904     0.0353650     0.0126766    0.00504698    0.00113994
  10  16 2855.7032    3.1284  0.7495 12.7566 -0.0004  0.0312   0.1174   0.0784    0.1084   0.0000   442.5637      -7.68442       8.01020       6.23214      0.270540       1.75957      -2.66746      -2.82671       1.60708     -0.350854      0.855316    -0.0951846    -0.0588313     0.0779276    -0.0406109    0.00726238   -0.00136574   0.000702792       5.03825       6.12457       5.76526       5.77458       5.26839       4.27698       2.88862       2.02397       1.48304      0.972963      0.642762      0.319086      0.144607     0.0726834     0.0282080     0.0110945    0.00394079    0.00108810
  10  17 2994.5055    3.8398  0.7285 13.1400  0.0034  0.0284   0.1339   0.0706    0.1067   0.0000   432.2724       1.61572       6.41295       5.58802       8.87365       3.15117       3.82433      -3.05316       2.09102       1.22140     -0.571429     -0.108840     -0.241606    -0.0978738    0.00156457    0.00280006   0.000927280   5.19014e-05       4.44223       5.31595       5.51327       4.83231       4.43897       3.75860       2.85450       1.98957       1.42209      0.882989      0.502491      0.293176      0.133754     0.0690754     0.0253159     0.0116504    0.00378764    0.00103558
  10  18 3132.9487    3.8450  0.9167 13.3252  0.0041  0.0356   0.1260   0.0850    0.1202   0.0000   441.5166       9.35439       11.4793      -16.2249      0.257528       3.01684      -3.43735      0.846974       2.81737      0.771987      0.184922     -0.131712     -0.280074     0.0128735    -0.0172443    -0.0149049  -0.000765733   0.000529264       5.73231       6.63493       6.65214       6.98443       5.73031       4.30653       3.36322       2.63136       1.68308       1.00842      0.616518      0.353732      0.201378     0.0876689     0.0368052     0.0120790    0.00424133    0.00116518
  10  19 3271.4667    3.3600  1.0668 13.5022  0.0018  0.0435   0.1092   0.0992    0.1148   0.0000   449.2178       13.1439       13.8481       12.9686       3.06944      -8.50400       4.28503       9.15617      0.802859      -2.01317      -1.07764    -0.0305445      0.196777     -0.104751     0.0232704     0.0128586   -0.00393478   -0.00169919       6.79081       8.59046       8.54291       8.24845       7.05553       5.59506       4.18883       3.00718       2.10863       1.26948      0.800692      0.432795      0.217238      0.106898     0.0425930     0.0163583    0.00576133    0.00150767
  10  20 3410.2067    3.0303  1.7533 12.8330 -0.0122  0.0558   0.0761   0.1300    0.0896   0.0000   443.2670       14.6058      -2.18829      -2.73434      -17.8617      0.886196       8.86074      -5.77920      -8.22211     -0.824887     -0.181840     -0.905702     0.0459141    -0.0362142   -0.00740010    -0.0222062    0.00893204   -0.00230485       8.14796       10.8237       11.3396       10.3335       9.23359       6.90219       5.65699       3.76486       2.72699       1.59064      0.944577      0.535170      0.280133      0.124701     0.0558292     0.0218692    0.00740948    0.00215011
  10  21 3549.1811    2.4192  2.6614 12.4049 -0.0018  0.0679   0.0515   0.1801    0.0689   0.0000   445.2470       15.0375       5.12436      -2.20406       20.6481      -12.8182      -11.3162       2.58020     -0.434089      -3.32908      -2.33822      0.947361     -0.264893     -0.327093      0.129598    0.00150010   -0.00312870  -0.000821579       9.85672       12.9110       13.0027       12.1821       10.8158       8.81182       6.88388       5.05360       3.33435       2.24598       1.28924      0.726993      0.386336      0.171650     0.0802267     0.0299705    0.00967953    0.00292438
  10  22 3688.4923    1.9505  3.3770 12.2188 -0.0006  0.0859   0.0405   0.2325    0.0559   0.0000   446.0030      -11.1641       29.3224       18.7589      -22.5705      -42.1485      0.185784     -0.478451      -4.42012      -5.17686      -1.87723       1.58022     -0.185227     0.0130977     0.0904636   -0.00903300    0.00324799   -0.00112253       12.2328       16.4728       15.2982       16.0537       13.6203       11.2249       8.76742       6.12041       4.48765       2.78905       1.80003      0.910521      0.531144      0.208467      0.104128     0.0356614     0.0118207    0.00322818
  10  23 3827.9035    1.6778  4.4921 11.7996 -0.0047  0.1016   0.0322   0.2687    0.0543   0.0000   466.9885     -0.792592       10.7983      -7.20908      -20.4044     -0.564432      -16.4359      -3.68074       6.67502      -2.17029       2.66661     -0.626507     -0.427688     0.0705450     -0.138298     0.0141168     0.0311664   -0.00776892       15.4758       19.4334       19.7583       19.1895       16.6973       13.5270       10.3604       7.56879       5.30446       3.28367       2.07913       1.12077      0.608342      0.272392      0.121177     0.0437772     0.0150938    0.00419019
  10  24 3967.8247    1.4319  6.2602 11.1509 -0.0020  0.1291   0.0240   0.3326    0.0576   0.0000   457.2978       8.39276      -10.3268      -6.95189      -8.72986       11.7317       1.23466      -8.88991       3.28267      -6.45471      0.925112       1.69969     0.0544625      0.170677    0.00851946     0.0186844    -0.0115780   -0.00400075       18.4566       23.5416       24.0331       22.6714       20.8716       16.8652       13.1100       9.60098       6.67809       4.38165       2.60335       1.48211      0.773298      0.350919      0.154606     0.0589876     0.0191174    0.00563792
  10  26 4247.3900    0.8902  9.1499 10.7733 -0.0043  0.2021   0.0173   0.5672    0.0451   0.0000   435.6876       94.4768      -33.2209      -76.3077       48.6939       10.0217      -23.4976      -3.38457       19.1596      -5.06343      -5.23638       2.94982       2.20860      -1.06640      0.105211      0.267424     0.0399624   -0.00876022       29.1513       37.7407       37.5772       36.2152       32.7895       27.0091       21.5250       16.0736       11.0261       7.23408       4.38438       2.55605       1.25753      0.656394      0.256769      0.102972     0.0318416    0.00910090
  11   8 1772.1776    0.3311  0.2265  9.9739 -0.0176  0.0300   0.0366   0.0762    0.0494   0.0000   431.7436      -2.81612       18.4878     -0.741934      -5.04831      -4.74628      -1.81325       1.62534     -0.511556      -2.26904    -0.0615123     0.0729725      0.168303     0.0414235    -0.0438182    -0.0583022   -0.00811003    0.00159170       3.58835       4.02568       4.77345       5.62275       4.98403       3.31918       2.22720       1.97438       1.43592      0.872528      0.386257      0.381231      0.200587      0.128454     0.0484547     0.0217553    0.00747433    0.00205726
  11  10 2057.9681    0.6854  0.5469 10.2253 -0.0069  0.0286   0.0273   0.0672    0.0795   0.0000   437.4738       8.04730      -3.30386     0.0345706       9.83089      -4.20302    -0.0293071     -0.273698      0.329314       1.50007       1.07619     -0.474299     0.0592406    -0.0945235    -0.0283174    -0.0217648   -0.00409786  -0.000477402       4.82299       5.68607       5.88244       5.19706       4.89632       4.25207       2.96827       2.11364       1.54666       1.03237      0.681010      0.375977      0.201652     0.0911859     0.0435225     0.0174513    0.00739907    0.00260855
  11  11 2199.7783    0.8887  0.6652 10.5317  0.0060  0.0299   0.0323   0.0706    0.1058   0.0000   435.7916     -0.922408       14.4671       7.47008      -1.49595      0.407083      0.994624      0.695849      -2.57812      0.780967      0.263895      0.245596     -0.507261     0.0872717     0.0559947    -0.0346053    -0.0141537    0.00180931       4.53579       5.83158       6.11269       5.53081       5.11410       3.85064       3.13865       2.11918       1.46345       1.02435      0.653806      0.370700      0.210326      0.100668     0.0496871     0.0224988    0.00906979    0.00312281
  11  12 2340.0411    1.2066  0.6840 11.0165 -0.0095  0.0344   0.0455   0.0699    0.1494   0.0000   448.6967      -11.8378       3.73050       3.93304       5.99773       2.35104      -2.60788     -0.734693      -2.34897      -1.79765      0.249086      0.209756   -0.00667482     0.0191517    -0.0727556    -0.0216566    0.00957586    0.00531180       5.19152       6.62895       6.91408       6.84997       5.90037       4.23913       3.60477       2.49399       1.67419       1.12401      0.707750      0.404828      0.229358      0.117165     0.0602849     0.0249625     0.0112423    0.00333636
  11  14 2616.9430    2.0821  0.8594 11.9996 -0.0058  0.0326   0.0656   0.0732    0.1352   0.0000   439.1182      -1.54007       7.83574      -3.99998       4.71352       2.19685      -3.62850       1.76834      -1.51819      0.868818       1.34590     -0.811468      0.215078      0.116276     0.0139071     0.0260448   0.000128400    0.00178885       4.37201       5.55153       5.54376       5.45267       4.97398       4.09633       3.26914       2.28385       1.69766       1.18189      0.731409      0.455299      0.241675      0.123371     0.0604629     0.0254444     0.0109089    0.00376048
  11  15 2756.2038    2.6913  0.8293 12.5271 -0.0046  0.0325   0.0870   0.0727    0.1075   0.0000   435.9335       1.65608       16.1535       3.00427      -3.23461      -10.0998     -0.320729     -0.382964       1.27114     -0.295276     -0.206001      0.181324      0.141475     0.0664879     0.0360142     0.0273706   -0.00766057    0.00353851       4.71243       6.07585       6.10009       6.18304       5.16990       4.07412       3.26183       2.46508       1.76770       1.08932      0.679880      0.402823      0.235232      0.124507     0.0584427     0.0259045    0.00997088    0.00356482
  11  16 2895.4558    3.1547  0.7725 13.1956 -0.0016  0.0324   0.1082   0.0802    0.0938   0.0000   431.0612       1.50779       9.28098      -2.68965     -0.659430      -6.79750      -4.03959      0.871416     -0.993020       1.05044     -0.626270     -0.325199      0.136071      0.161442    -0.0387760     0.0353562    0.00404138   -0.00131592       4.88464       6.14964       5.48685       5.18430       4.71154       4.24335       3.72611       2.94886       1.93774       1.30577      0.698737      0.437001      0.207902      0.118521     0.0553472     0.0250961    0.00902625    0.00331575
  11  17 3034.5921    3.6693  0.8224 13.3400  0.0054  0.0332   0.1196   0.0706    0.1042   0.0000   441.0055       3.52772      -1.67358       16.8937      -2.18046      -1.84440      0.923310       3.30816      -1.05252      -1.83819       1.51170      0.859133      0.201440     0.0180006     0.0538145    0.00901708   -0.00841609    0.00675927       5.12028       6.63692       6.65492       6.37660       5.23144       4.47341       3.46393       2.56092       1.81163       1.09853      0.694303      0.386695      0.224865      0.115749     0.0528801     0.0250201    0.00945960    0.00356911
  11  18 3173.4846    3.5540  0.9389 13.2996 -0.0064  0.0328   0.1099   0.0822    0.1130   0.0000   450.9337       10.8491       12.8694     -0.754837     -0.438605      -8.87636       1.93803      -2.79642      0.303393     -0.358226      0.750040     -0.698065     -0.312219    -0.0156733    -0.0300585     0.0163836    -0.0188515    0.00213761       4.62622       5.72600       5.95937       5.92006       5.13527       3.97221       3.37517       2.45047       1.78114       1.09059      0.725278      0.416576      0.243200      0.120992     0.0643252     0.0258059     0.0107448    0.00361402
  11  19 3312.3656    3.3567  1.1928 13.4594 -0.0121  0.0417   0.1008   0.1056    0.1070   0.0000   443.0929       21.8072       9.21384       4.61603      -9.12742       2.14769       7.33709      0.955877      -1.29323     -0.861483      0.209476     -0.145002     -0.339369   0.000134426      0.144617    -0.0558525    -0.0110010    0.00204217       6.29750       8.19836       8.71162       8.12006       6.98430       5.64730       4.33202       3.00121       2.10894       1.52425      0.838116      0.575931      0.281689      0.162101     0.0697742     0.0343285     0.0130995    0.00525894
  11  20 3451.6393    2.8808  2.0550 12.6951 -0.0041  0.0570   0.0650   0.1349    0.0782   0.0000   430.3847       7.43739       13.2004       12.6538     -0.467814      -2.67574      -6.51362       1.96048      -2.05216      -1.70927      0.276474     -0.747830      0.404585      0.149461      0.158039     0.0247024     0.0298635    0.00490084       7.62216       9.93073       9.92095       9.75313       8.74277       6.95027       6.08089       4.30182       3.00502       2.07497       1.31294      0.776621      0.411782      0.208137      0.110467     0.0463210     0.0189808    0.00653452
  11  21 3591.1534    2.2922  2.9514 12.2963 -0.0124  0.0694   0.0467   0.1755    0.0608   0.0000   430.3357      -9.33111       6.92298       18.0372       2.33564      -18.7520       3.10385      -3.83566      -4.70342      -2.15778       4.61295      0.949085     -0.787690    -0.0336018    -0.0698029      0.108337   0.000838995     0.0280748       9.57445       12.3862       12.5225       12.2771       11.0939       9.04469       7.50539       5.02194       3.97525       2.58940       1.66328      0.992572      0.537612      0.284507      0.125677     0.0594605     0.0230676    0.00890161
  11  22 3730.6748    1.9140  4.0696 11.8416  0.0015  0.0879   0.0339   0.2180    0.0553   0.0000   439.1490       50.0530       32.2777      -10.9687      -27.8329      -4.91087       8.67580      -6.83958      -7.62481      -3.83320       1.65633       1.25466      -1.27626     -0.531510      0.385345     0.0144355    -0.0577894    -0.0148152       12.0941       15.2087       15.6261       14.8896       13.7387       11.4006       9.04783       7.10088       5.00091       3.33824       2.05038       1.22543      0.709503      0.374863      0.166345     0.0774722     0.0288363     0.0105536
  11  23 3870.6832    1.5702  5.2377 11.6520 -0.0046  0.1089   0.0278   0.2891    0.0481   0.0000   442.2927      -1.43587       10.7556       15.2233       11.9107     -0.559489       9.73881       19.4287      -9.09450      -3.61338       2.65236       3.19459      0.619847     -0.403186      0.518480      0.168175     0.0364158    -0.0214235       14.8399       19.3011       19.3353       18.9356       16.8814       14.2329       11.5602       8.92776       6.27147       4.24148       2.64216       1.66239      0.875643      0.487068      0.229413      0.103295     0.0376072     0.0142741
  11  24 4011.2391    1.2490  6.2328 11.2929 -0.0102  0.1304   0.0226   0.3552    0.0483   0.0000   462.2425       18.9682       27.4411      -24.1975       22.4259       22.9242       6.25488      -7.77995      -18.4548       10.1227       7.19802      0.724851      0.485710       1.79737     -0.428819    0.00100353      0.101828    0.00444324       17.7618       22.2221       23.2464       22.2374       20.4346       16.8003       13.9257       10.3586       7.52069       5.04636       3.20719       1.90572       1.10251      0.556078      0.278627      0.117316     0.0477840     0.0168409
  11  25 4151.4430    1.0813  8.3440 10.8467 -0.0089  0.1586   0.0182   0.4471    0.0483   0.0000   462.6346       53.5589       1.12318      -45.2524       7.62258       15.3853       27.1351      -8.11411      -6.50171      -8.15506       9.98127      -1.01269      -2.49326       1.26288      0.787668      0.214493     -0.171434     0.0159662       21.7899       27.9789       28.8881       28.0571       24.3288       21.3051       16.6907       12.8126       9.09392       6.13803       4.03375       2.36329       1.33676      0.714150      0.332086      0.157456     0.0573982     0.0213881
  11  26 4291.6531    0.9042 10.4380 10.6687 -0.0119  0.2079   0.0163   0.5734    0.0434   0.0000   450.7773       40.5100      -9.47693      -39.2600       22.2485       6.77032      -16.8903       2.49521      -10.5648       7.29616      0.753735       1.81950       5.74936      0.208563     -0.515304     -0.131681    -0.0644695    0.00878521       27.6032       35.2140       37.2294       35.4355       32.6660       26.8369       22.0991       16.5854       12.0426       8.11039       5.43233       3.26522       1.83036      0.955756      0.484830      0.209789     0.0784635     0.0287289
  11  27 4432.6168    0.7453 13.3626 10.5027 -0.0102  0.2792   0.0150   0.7839    0.0418   0.0000   455.7975      -74.0249       4.46058       51.2091      -10.6607      -2.45268       76.9965      -19.8174      -14.1855     -0.314358      0.725456      -2.27650      -5.42456     -0.548038      0.673648     -0.164454     -0.141361    -0.0409079       37.3731       47.8921       52.0410       47.8860       44.1244       37.4284       29.7538       22.2618       16.3853       11.2785       7.28874       4.44490       2.60824       1.33299      0.671126      0.290161      0.114309     0.0413372
  12  11 2235.8093    1.0038  0.6577 10.5898 -0.0066  0.0274   0.0350   0.0657    0.0883   0.0000   435.6088       7.82246       16.7393      -5.92126       5.06695       4.14995       1.77983      -1.80341      -1.69953     -0.486871       1.40951     -0.186857    -0.0291711     -0.218421     0.0222661    -0.0199065     0.0290143  -0.000339738       3.52158       4.07789       4.38015       4.41089       4.10556       3.05185       2.87050       2.08144       1.48571       1.01371      0.727771      0.452958      0.271457      0.137155     0.0810259     0.0414042     0.0184927    0.00777165
  12  12 2376.2812    1.2760  0.8226 11.2856 -0.0104  0.0359   0.0425   0.0789    0.1226   0.0000   441.5077       8.35129       6.45429      -6.04894       1.68288      -1.17663      0.515120      -4.31377       2.80558     0.0745699      -1.03769     -0.648500      0.349431     0.0481710     -0.144701    -0.0108441     0.0237051    0.00538041       5.07614       6.75395       5.66870       5.20500       4.65264       4.52944       4.18702       3.64114       2.53581       1.71093      0.985621      0.605521      0.344168      0.177294     0.0954131     0.0448657     0.0201807    0.00760719
  12  13 2515.3901    1.6744  0.9217 11.6836 -0.0113  0.0384   0.0582   0.0816    0.1845   0.0000   438.8913       11.2038       5.63168      -2.89369      -1.53642     -0.661382     -0.313452       2.14206      -1.42686     -0.208885       1.19631    -0.0765992     -0.274454    -0.0961071    -0.0480573     0.0945861    -0.0130545   -0.00568041       4.30034       6.20382       6.38462       6.28934       5.45864       4.73700       3.79247       2.89110       2.07521       1.51912      0.969684      0.646626      0.356868      0.236725      0.100041     0.0661432     0.0216884     0.0120149
  12  14 2654.6036    2.2603  0.8729 12.0430 -0.0065  0.0327   0.0722   0.0794    0.1800   0.0000   436.4957       9.83351       14.8573     -0.506691       1.23020       1.85163       5.35523      0.785703       1.60034      -1.46263      0.501997     -0.173885    -0.0192257     -0.134093   -0.00156226    -0.0154904    -0.0307164    0.00501026       4.14238       5.39233       5.58713       5.30690       4.82511       3.80774       3.51217       2.30056       1.84195       1.27485      0.800238      0.532098      0.292702      0.183322     0.0849209     0.0464603     0.0189672    0.00880520
  12  15 2794.5676    2.9604  0.7267 12.7088  0.0030  0.0286   0.0964   0.0644    0.1197   0.0000   433.1194      -6.31838      -1.35872     0.0850728       5.43691      -8.59338      -5.50643       1.34624      -1.41738    -0.0992159       1.65491     -0.558878    -0.0961749      0.141050      0.101876     0.0151585    -0.0151257   -0.00205263       4.00337       5.15966       4.65647       4.77065       4.40314       3.75120       3.19032       2.42717       1.83458       1.23507      0.818782      0.498305      0.289430      0.164225     0.0790847     0.0389611     0.0159072    0.00692516
  12  16 2934.3773    3.3292  0.7492 13.2965 -0.0073  0.0333   0.1150   0.0791    0.0925   0.0000   441.2060       1.49096       15.0516       1.28043      -5.70228       1.84724       7.77366      -2.76531       2.27966     -0.821383     -0.365755      0.435268    -0.0296479     0.0456999     0.0193848    -0.0186967    -0.0283754    0.00392012       4.24261       5.81676       4.68546       5.29977       4.81919       4.33571       3.58968       2.37540       1.87200       1.28101      0.939681      0.560989      0.355656      0.165920     0.0889264     0.0370974     0.0172769    0.00650333
  12  17 3073.8966    3.6222  0.8181 13.7202 -0.0028  0.0314   0.1199   0.0729    0.0869   0.0000   434.5903       3.52671       6.10643       2.42414       2.38458      -11.0460      -5.50696      -3.18739       1.75756      0.687508    -0.0477746      -1.65123     -0.254634     -0.134613      0.130838     0.0552507    0.00321712    0.00573896       4.20844       5.43776       5.35705       5.53339       4.94553       4.07607       3.21793       2.53068       1.86341       1.26651      0.813505      0.491876      0.321281      0.166257     0.0940659     0.0417961     0.0189748    0.00726321
  12  18 3213.2537    3.5338  1.1748 13.3980 -0.0046  0.0420   0.1014   0.1016    0.1156   0.0000   439.3250      0.825170       18.6839      -10.4783      -5.64843      -2.12311     -0.105539      -6.63243      -1.16363      -1.12627     -0.639509     0.0778885     -0.252729     -0.205670     0.0421396     0.0991776   0.000765095    0.00510358       5.77041       7.34352       6.95569       7.09847       6.69946       5.61917       4.41714       3.05034       2.24489       1.60894       1.17945      0.715078      0.423478      0.226034      0.110413     0.0522082     0.0241546    0.00983599
  12  19 3352.6691    3.4614  1.4822 12.9510 -0.0020  0.0457   0.0842   0.1089    0.0971   0.0000   440.9840       3.80571       12.9296       12.4689       4.47665      -11.2160       3.74082       1.68715      -2.66384      -3.63346      -2.34103     -0.557667    -0.0830176    -0.0205288   -0.00945472    -0.0330174     0.0131453   0.000602759       5.22179       7.73909       6.69242       7.92114       6.35259       5.69816       4.30411       3.46115       2.35721       1.69061       1.16343      0.744783      0.416279      0.230046      0.118368     0.0595226     0.0270525     0.0108630
  12  20 3492.3092    2.7048  2.1073 12.5764 -0.0084  0.0551   0.0587   0.1338    0.0746   0.0000   443.5012       11.6976      -8.62089       15.5797       5.18456      -9.68171       9.32198     -0.317112      -1.94363      -1.15676       3.23091     -0.360000     -0.399491     -0.471622     0.0241429      0.123923    0.00347537    -0.0180636       6.59257       8.70806       8.28578       8.83025       7.81020       6.64996       5.49766       4.14349       3.09559       2.19413       1.43545      0.922086      0.530420      0.315287      0.151358     0.0796578     0.0322760     0.0145098
  12  21 3632.5228    2.2550  3.3453 11.8758  0.0003  0.0661   0.0388   0.1741    0.0594   0.0000   448.6296       13.5987       11.5926      -16.8019      -24.0197      -4.58802      -1.96888      -6.51298       1.43933       1.13734      -2.15066      -2.32780      0.450380      0.136457     0.0971123     0.0263244     0.0213917     0.0430963       8.59642       10.6043       10.8374       10.9527       9.58453       8.51977       6.95431       5.38469       3.88711       2.84119       1.83727       1.18834      0.709297      0.389666      0.205101      0.105261     0.0433159     0.0193068
  12  22 3772.5364    1.7698  4.4704 11.8027 -0.0018  0.0894   0.0305   0.2286    0.0491   0.0000   412.9537       29.6196       30.1776      -2.56625       8.94561      -4.97161       12.2958       1.32844      -7.62411      -2.86165     0.0411633     -0.433466    -0.0376005    -0.0630274     -0.446232    -0.0296180     0.0362476     0.0225555       11.2351       13.9688       14.7355       15.0831       12.8118       11.7795       9.11701       7.26651       5.34858       3.73246       2.48648       1.61784      0.932665      0.540549      0.280788      0.137422     0.0623063     0.0253681
  12  23 3912.9833    1.4586  6.0927 11.4022 -0.0020  0.1127   0.0240   0.3005    0.0474   0.0000   442.7989       20.5260       17.7512       12.8269       11.5415      -2.56485       26.8945      -6.92688      -11.7256     -0.186173       3.27716      -1.73955      -3.20591      -1.09556      0.726857      0.247671     0.0238170   -0.00892099       14.6470       18.9007       19.6518       19.0132       16.9914       14.7161       12.3805       9.33268       7.06206       4.86652       3.24519       2.11182       1.23279      0.688907      0.366064      0.189259     0.0764459     0.0336841
  12  24 4053.7067    1.2302  7.7975 11.0497  0.0020  0.1404   0.0193   0.3820    0.0452   0.0000   457.1964      -7.69693       6.44688       24.6669       21.7584      -47.6756       3.58945      -4.40247       2.94004      -6.26854       3.19348      -1.94874     -0.580153      0.221349      0.844902      0.290587     -0.176851     0.0393551       17.3442       22.1064       23.4891       22.6792       21.4425       17.8583       14.6532       11.2604       8.78685       6.01439       4.00253       2.50682       1.55916      0.912688      0.470323      0.231020     0.0979401     0.0413996
  12  26 4334.9329    0.8592 10.8486 10.6251 -0.0060  0.2014   0.0153   0.5746    0.0407   0.0000   413.3617       50.0529       55.2373      -26.6667      -53.6420      -4.56009       22.8979       28.9677       8.20405      -34.8115      -3.96179       4.74077      -1.68570     -0.974617       1.04886      0.681804     -0.253954    -0.0327339       25.2716       31.3671       33.3758       32.3811       30.1850       25.7706       21.6511       16.8920       12.5779       8.95535       6.08811       3.85793       2.35467       1.36334      0.707503      0.362834      0.151025     0.0654291
  13   9 1983.7937    0.5695  0.4393 10.1251 -0.0037  0.0227   0.0239   0.0521    0.0605   0.0000   437.4163       3.17559       13.6726       1.33693       1.50944       2.35056      -1.91272      -1.45079       1.23164      -1.47095       1.09234      0.489343     0.0815569      0.149109    -0.0368762    -0.0173870    -0.0103199    0.00406307       2.53254       3.47791       3.46853       3.54283       3.17824       2.85592       2.19767       1.74507       1.27805      0.935565      0.665128      0.405712      0.276301      0.147223     0.0868987     0.0427277     0.0212486    0.00940996
  13  10 2128.5241    0.8201  0.5534 10.4328 -0.0072  0.0269   0.0325   0.0612    0.0725   0.0000   435.5143      -3.40303       6.68070    -0.0367589      -8.19105      -6.56208      -2.08495       2.39516      -4.05843       1.03175      0.647071      0.280339     -0.558460    -0.0945174      0.190380     0.0208455    -0.0364594    -0.0105590       2.76802       4.30520       3.95464       4.35696       3.54264       3.28101       2.34776       1.98495       1.42222      0.996370      0.689732      0.434308      0.290363      0.160627     0.0891232     0.0467751     0.0229738    0.00981231
  13  11 2271.1657    1.0660  0.6806 10.8002 -0.0080  0.0262   0.0351   0.0642    0.0824   0.0000   439.0265      -4.86701       13.4501       4.56332      -6.25599       1.85199       2.04414       4.39057     -0.413022       1.42850       1.31420      0.161855     0.0570861     -0.190789     0.0386057    -0.0545757     0.0240698   -0.00101498       3.04743       3.86209       4.11785       3.90397       3.44731       3.15877       2.65095       2.01455       1.53683       1.12030      0.753837      0.469516      0.299046      0.182076     0.0941297     0.0525392     0.0240682     0.0112644
  13  12 2411.8587    1.4584  0.8176 11.5024 -0.0012  0.0316   0.0448   0.0725    0.0911   0.0000   438.5287       1.42048       7.64189       1.59636       3.84674      -5.46610      -4.47490      -1.00198       1.25470     -0.632717     -0.820987      0.148407      0.109971    -0.0768364      0.109793     0.0195695    -0.0105951    -0.0120867       3.45232       4.61233       4.70497       4.67899       4.52049       3.36157       3.30351       2.36032       1.78157       1.29572      0.856586      0.602872      0.343654      0.197026      0.120530     0.0574016     0.0302988     0.0143219
  13  13 2551.7807    1.7375  0.8097 12.0191 -0.0172  0.0323   0.0560   0.0747    0.1192   0.0000   437.9225      0.555921       4.29833       7.00026       9.64189      -2.55384      0.488303       2.40196      -2.42980      -2.40204       2.22619       1.40265     -0.126238     -0.104160      0.160449     0.0943890     0.0603837    0.00183586       4.04232       4.70133       4.89981       4.84662       4.36404       4.14704       3.46672       2.46157       1.81065       1.43550       1.00783      0.666024      0.409632      0.240483      0.127360     0.0632388     0.0300591     0.0148067
  13  14 2691.7797    2.5609  0.6886 12.3340 -0.0126  0.0267   0.0971   0.0654    0.1622   0.0000   435.1474      -9.02431       13.0691       2.64559       10.0084      -2.25070     -0.212666       2.81313       1.00110       1.43161      0.373913     -0.216136      0.212260      0.461126    -0.0745508    0.00908200    -0.0385135     0.0231276       3.00620       4.03782       4.11612       4.24850       3.74918       3.21766       2.85026       2.03310       1.48089       1.12441      0.801761      0.499120      0.322153      0.191879      0.106157     0.0530322     0.0250687     0.0131663
  13  15 2832.1791    3.0025  0.7678 12.7636 -0.0084  0.0278   0.1005   0.0697    0.1608   0.0000   431.1960       4.95101       8.63457      -5.31336       2.86988      -3.28741      -3.83636      -2.07872       2.62415       3.17148       1.56443     -0.181652    -0.0328593     0.0907798     -0.141186     -0.112582     0.0104739     0.0276697       3.34068       4.32411       4.42936       4.57654       4.03644       3.41412       2.85117       2.13972       1.62679       1.22982      0.793532      0.516710      0.331159      0.196615      0.115138     0.0583015     0.0291477     0.0138877
  13  16 2972.6654    3.4071  0.7914 13.3329 -0.0046  0.0306   0.1050   0.0664    0.1173   0.0000   433.6486       2.82497       13.2449       2.84080       7.26521      -1.96397      -1.68170      -5.49477      -3.69352      -3.06024     -0.720673     -0.363328    -0.0700380     0.0149562     0.0233226     0.0372014     0.0179299  -0.000641098       3.46943       4.52141       4.14479       4.70685       4.33240       3.61473       2.92397       2.46128       1.95348       1.32043      0.928819      0.548941      0.379897      0.206657      0.127485     0.0619675     0.0358373     0.0137516
  13  17 3112.4804    4.0421  0.7924 13.3818 -0.0103  0.0263   0.1251   0.0675    0.1094   0.0000   441.8389      -1.77503       11.4946       2.60299      -3.53539       3.04102      -3.01083      -4.46267       1.18212     -0.967791      0.248802     -0.641700    -0.0242466     -0.117716      0.102496     -0.141930   -0.00407637    0.00970053       3.34406       4.06794       4.10985       4.17908       4.00963       3.35852       2.77279       2.11537       1.65698       1.21243      0.795424      0.526492      0.330115      0.200331      0.115905     0.0598493     0.0279880     0.0125459
  13  18 3252.4087    3.4514  1.0196 13.5575 -0.0089  0.0362   0.1002   0.0856    0.0983   0.0000   440.8011       6.69540       7.80831       9.44691      -9.63782      -4.16879      0.660208      -8.56789       2.58350       1.33975       1.29306      0.557705     -0.395486      0.239050     -0.145629   -0.00160765     0.0667957    -0.0252616       4.44144       6.15621       6.33819       6.03160       5.78508       4.63914       3.85006       2.98345       2.13865       1.51691       1.03601      0.689836      0.409986      0.244322      0.136935     0.0668971     0.0341343     0.0149569
  13  19 3392.3724    3.0622  1.7936 12.9962 -0.0030  0.0492   0.0687   0.1202    0.0734   0.0000   446.5957       12.8666       8.97494       8.28187     -0.562637      -14.5168      -3.92044      0.165806      -2.71268     -0.935785      0.150137     -0.874837     -0.580118      0.280184     -0.119002     -0.122846     0.0684656   -0.00720053       6.08867       7.96676       7.25056       7.36675       6.38544       6.06976       5.36848       4.46906       3.40552       2.49241       1.60881      0.976235      0.639859      0.349566      0.200987      0.103303     0.0505388     0.0221123
  13  20 3532.5501    2.5686  2.4865 12.4177 -0.0039  0.0550   0.0501   0.1406    0.0641   0.0000   451.1144       13.2166       13.7039      -13.8999       12.3078      -12.9139      -10.1202       3.84099      -5.86400      -1.72173      -3.34539       1.54840     -0.460406     -0.742290     -0.296803   -0.00656007      0.114955    -0.0534089       6.65906       8.20280       8.35780       8.55039       7.90528       6.71004       5.92542       4.54417       3.60633       2.42454       1.81465       1.11391      0.712260      0.414857      0.236897      0.120352     0.0615151     0.0277242
  13  21 3673.0581    2.1060  3.3754 11.8704 -0.0039  0.0666   0.0355   0.1706    0.0568   0.0000   439.5477      0.962302       15.6256       3.89567      -7.15787      -20.1510      -9.65624      -11.8548       2.72185       5.66665       2.18169      -2.64648     -0.932367      0.496546      0.362978     -0.112459  -0.000978779     0.0742656       7.86167       9.51389       10.4037       10.3138       9.63203       8.10005       7.06253       5.44597       4.08199       3.06647       2.09024       1.38381      0.853448      0.523172      0.296058      0.150588     0.0743190     0.0350827
  13  22 3813.6005    1.7136  5.0460 11.5068 -0.0041  0.0877   0.0260   0.2335    0.0486   0.0000   451.7889       29.7473       11.2483     -0.545707      -12.2432       3.13009      -7.71587      -7.02986      -12.0327      -2.22167       1.36686      -1.49674    0.00613735    -0.0372324      0.294013     -0.157324     -0.231773     0.0189231       10.3303       13.3842       14.0815       13.8588       12.7612       10.9077       9.46487       7.33197       5.59654       4.08543       2.78186       1.89845       1.14772      0.703599      0.386802      0.206146     0.0987896     0.0461814
  13  23 3954.2471    1.4065  6.9701 11.2261 -0.0051  0.1150   0.0209   0.3160    0.0460   0.0000   407.9808       21.1807       25.6454       12.0923       11.2393      -13.9142      -15.3831      -10.8669      -2.44558       3.24498      -2.68713      -2.46684       1.23280       2.11251     -0.680687     -0.220867      0.204956     0.0996874       13.1501       16.5765       18.4250       17.6605       16.0210       14.5775       11.9443       9.61856       7.34629       5.45613       3.63718       2.41581       1.56446      0.947061      0.510479      0.292256      0.130692     0.0592891
  13  24 4095.0470    1.1147  7.7795 11.0853 -0.0030  0.1371   0.0188   0.3905    0.0436   0.0000   448.5105       44.3267       29.8654      -10.0872       49.7622       26.7714    -0.0318948      -7.17466      -9.32754      -6.34169     -0.393199       2.88991       1.66512      -1.43224      -1.86503      0.710054    -0.0892439     0.0628696       16.1012       20.6553       21.7220       21.7130       19.5629       17.6128       14.3558       11.7298       8.71139       6.43851       4.49595       2.87797       1.88164       1.09112      0.630236      0.330776      0.154857     0.0732854
  14   8 1870.8365    0.4519  0.3160 10.0600 -0.0026  0.0235   0.0219   0.0447    0.0526   0.0000   434.8083       3.56838       16.5918       2.10801      0.286733      -5.62106      -2.69025       1.01848      0.213826       1.52424       1.00053     -0.170609     -0.271807     0.0639076     -0.112385     0.0292590    0.00542424    -0.0205656       2.82051       3.27691       3.89291       2.81365       2.93483       2.87055       2.38395       2.26366       1.66235       1.19672      0.885143      0.521582      0.298399      0.197361      0.108106     0.0520489     0.0290274     0.0147266
  14   9 2016.9748    0.6261  0.4561 10.2097 -0.0010  0.0226   0.0230   0.0469    0.0636   0.0000   440.8867       4.84655       8.65491     -0.629746      0.658374       3.03933     -0.612800       1.13849      0.745856     -0.557352     0.0445209      0.239258     -0.594344     0.0747622      0.247508    -0.0656845    -0.0539469    0.00731239       2.39198       3.12589       3.18073       3.31564       2.89341       2.63855       1.99349       1.92887       1.22725       1.03538      0.654073      0.504019      0.317242      0.189052      0.104091     0.0653283     0.0312654     0.0187555
  14  10 2162.5507    0.8435  0.6710 10.3492 -0.0035  0.0271   0.0263   0.0621    0.0784   0.0000   433.9851      -4.41225       25.2399       3.31669      -7.28659       1.80080       1.92804      -3.12238      0.346215       1.73129       1.23930     0.0185069     -0.375569     -0.307233    -0.0769597    -0.0272747    -0.0509153    -0.0141952       2.81855       3.71752       3.76822       3.75028       3.47497       2.95407       2.74852       1.95239       1.59698       1.20724      0.806010      0.566226      0.361393      0.236103      0.128475     0.0821770     0.0347538     0.0208149
  14  11 2305.7369    1.1202  0.7501 10.9826 -0.0020  0.0274   0.0332   0.0674    0.0793   0.0000   432.7833      -4.74254       18.7832       3.66006      -4.30122       1.11154     -0.729237      -1.61872      0.331728      -2.95492     -0.921507      -1.26349    -0.0283166     -0.163854     0.0734943      0.156258   0.000752974   -0.00280398       3.10545       3.87244       4.40733       4.32916       3.90733       3.27302       2.88394       2.10491       1.58374       1.27838      0.828986      0.558756      0.366843      0.222541      0.133035     0.0782090     0.0382844     0.0197011
  14  12 2446.7207    1.4290  0.8383 11.5588 -0.0108  0.0310   0.0423   0.0702    0.0864   0.0000   434.9844      -1.97774       11.6382       3.39604       3.62242      -1.87452       1.43455       2.58468      -3.19018      -1.12526      -1.33108      0.240981     -0.827557   -0.00613425     0.0381770     0.0484734     0.0302117    0.00364741       3.24536       4.50318       4.36813       4.58779       3.81912       3.78064       3.14816       2.46385       2.06630       1.45795       1.04116      0.681049      0.449698      0.277403      0.146886     0.0903410     0.0461196     0.0221962
  14  13 2587.3243    1.9528  0.9201 12.1037  0.0006  0.0319   0.0554   0.0761    0.0957   0.0000   441.6320       7.07544       1.93152      -3.57962       7.47361      -7.38861      -3.51669      -2.03854       1.92030      0.173278       1.52303      0.769361     -0.569455      0.318620      0.411079     -0.116563     0.0281432   -0.00484740       3.63750       4.62654       4.63481       4.08217       4.11451       3.89699       3.22814       2.76223       2.00682       1.47383       1.08334      0.751722      0.474818      0.278330      0.166620     0.0807772     0.0444407     0.0206429
  14  15 2869.2931    3.2757  0.7232 13.0297 -0.0027  0.0267   0.1061   0.0639    0.1414   0.0000   432.5713       11.5991       7.59555      -3.84592      -2.87357       3.43945       1.43503       1.30457      -2.44408      -1.85223       2.15927    -0.0740148     0.0794063      0.210349     0.0697638     0.0224096     0.0417561     0.0141964       3.34112       4.33268       4.37131       4.51466       4.10496       3.54060       2.87919       2.30564       1.74254       1.24378      0.852574      0.599874      0.400506      0.237241      0.128021     0.0709860     0.0427264     0.0220990
  14  16 3010.1835    3.8954  0.7800 13.0521  0.0040  0.0290   0.1157   0.0637    0.1722   0.0000   438.7038       5.82327       9.37576      -3.59485      -6.58907      -3.12081      -4.09042      -2.00800      -2.26405      -1.61494     -0.260019      -1.83481      0.601778      0.228345      0.117238     0.0529811    0.00256837    -0.0107614       3.52788       4.14281       4.13316       4.42071       4.29223       3.75709       2.87486       2.15790       1.87928       1.57319      0.985167      0.612761      0.377686      0.261575      0.169515     0.0976460     0.0552445     0.0228567
  14  17 3150.5745    3.8380  0.8957 13.6890 -0.0026  0.0319   0.1110   0.0713    0.1178   0.0000   431.1816       8.09227       18.4917      -1.11330       4.20872     -0.743827      -1.38799      -1.91443      0.387314       1.69778     -0.569278     0.0164727     -0.344563     0.0889726     0.0101419    -0.0467773     0.0275003    0.00627055       3.46635       4.58824       4.47683       4.97863       4.25107       3.66417       3.32666       2.55527       1.91716       1.48332       1.09067      0.668460      0.420038      0.271364      0.175417     0.0917922     0.0468012     0.0227928
  14  18 3290.8657    3.3945  1.0113 13.8307 -0.0213  0.0374   0.1018   0.0863    0.0965   0.0000   442.4746    -0.0169458       24.5439      0.293978       1.05103      -4.71193      -1.15362      -3.72490    -0.0627718       2.51306     -0.550050     -0.298441      0.385734      0.908623     -0.938396     0.0325731    -0.0277947     0.0175406       4.13688       5.57138       5.45925       5.18518       5.16900       4.30682       3.92633       3.32339       2.53669       1.94362       1.26427      0.908630      0.559283      0.344813      0.206130      0.106109     0.0567062     0.0295512
  14  19 3431.5109    2.8565  1.7474 13.0456 -0.0026  0.0466   0.0654   0.1204    0.0763   0.0000   443.0802       9.71645       14.7433       3.49528       6.26150      -4.99735       4.50601      -4.24523      -5.07893      -2.09508      -2.03720      -1.26958      -1.34189      0.226556    -0.0708398      0.140949    -0.0221229     0.0103221       5.38267       7.27046       7.53117       7.24325       6.71125       5.72860       5.00239       4.10368       3.33015       2.25292       1.67590       1.01927      0.706106      0.403697      0.236603      0.135971     0.0693727     0.0357777
  14  20 3572.0583    2.3473  2.9926 12.2816 -0.0089  0.0593   0.0415   0.1636    0.0584   0.0000   450.0888       23.4026       7.61698      -6.97022       3.78438      -18.7277      -3.95397       2.05399      -3.29228      0.711416       6.34469      -1.85466     -0.584263      0.955787      0.845881     -0.260780     -0.165541     0.0998758       6.50941       8.41244       8.99232       8.65162       8.21873       7.27991       6.18746       5.00037       3.92019       2.91029       2.10201       1.40884      0.889492      0.573800      0.338326      0.189173     0.0946910     0.0473310
  14  21 3713.0993    1.9792  4.0247 11.8336 -0.0003  0.0733   0.0312   0.1929    0.0513   0.0000   441.2288      0.369695       5.27767      -3.74426     -0.739265      -16.9689      -11.0867       5.37489      0.167648      -1.18884       1.71400      -1.16997      -2.22400      -1.41097     0.0846041      0.247903    -0.0834294     0.0196661       7.47983       10.1425       10.5045       10.2770       10.0314       8.72058       7.43690       6.09541       4.70227       3.52660       2.52158       1.75399       1.12550      0.709052      0.411949      0.230223      0.115347     0.0583566
  14  22 3854.0961    1.6070  5.3295 11.4543 -0.0009  0.0899   0.0241   0.2395    0.0480   0.0000   432.8100       17.9175       2.44736       1.83460       12.9817      -2.96345      -4.57477       11.0673       17.2473      -1.73117      -1.39284      -3.38284      0.123595      0.835285      0.256726      0.372395     0.0225310     0.0126062       9.67303       12.3379       13.2409       12.8456       12.6047       10.9678       9.52791       7.37963       5.82859       4.26021       3.21732       2.13856       1.45416      0.906973      0.520021      0.298657      0.148181     0.0746752
  14  23 3995.5069    1.3036  7.4401 11.1194 -0.0011  0.1157   0.0195   0.3300    0.0459   0.0000   421.3434       27.1614       7.93517      -15.3074      -2.70513      -2.61115      -15.4818      -13.8844       15.0930      0.376818      -5.14285       3.05642      0.479875      -1.65909    -0.0628104      0.341721     -0.195950     0.0424182       12.4301       16.0775       17.0252       16.4681       16.1256       14.1343       12.1776       9.98809       7.50761       5.86846       4.12837       2.86742       1.89557       1.17976      0.683869      0.383941      0.196341     0.0961735
  14  24 4136.5942    1.0925  8.8681 10.9271 -0.0012  0.1394   0.0173   0.4100    0.0440   0.0000   420.1709      -10.9049       8.15436      -19.9121       1.50234       3.51648       3.52965       4.06031       2.62371      -10.7673      0.376454       4.37265      -2.39301      -1.88102      0.281336   -0.00953468     0.0262478     -0.124408       15.1898       19.5806       20.6783       20.4493       19.5335       17.3327       14.7908       11.9232       9.27119       6.88288       5.12827       3.46005       2.34216       1.44862      0.854489      0.489027      0.238961      0.124007
  14  26 4419.6640    0.7436 13.3679 10.5537  0.0013  0.2435   0.0141   0.7111    0.0381   0.0000   493.5729       80.4105      -10.5239       21.5594      -8.88042      -25.5908      -5.61365       33.3436      -10.7070      -21.6149       3.97422       2.87681     -0.252565     -0.571730     -0.858989      0.269157      0.487388     -0.119372       25.0447       32.8134       35.8596       34.4073       33.0523       29.8009       25.0885       20.7312       15.9537       12.3029       8.87662       6.17259       4.10407       2.64773       1.57237      0.906741      0.430834      0.219646
  15   7 1753.7868    0.3070  0.2845  9.8423 -0.0096  0.0240   0.0155   0.0396    0.0433   0.0000   438.9826      -5.44912       10.7138      0.892135      -3.63727       1.40323       2.17203     -0.296723     -0.163642    -0.0499538     -0.295750     -0.451056      0.296166      0.129963      0.271396     0.0252236     -0.136906    0.00332096       2.46764       3.26494       2.81748       3.32701       2.68992       2.76340       2.30572       2.05185       1.36353       1.12270      0.785000      0.581549      0.390618      0.258003      0.160471     0.0823156     0.0451701     0.0247530
  15   8 1902.3095    0.5006  0.3266 10.0574 -0.0051  0.0209   0.0231   0.0434    0.0498   0.0000   436.7744     -0.215000       16.5050      -2.33936      -1.25794      -2.84421       1.23501     -0.171483      0.211104       1.30720      0.523469      0.111864     -0.231286    -0.0743442     -0.178451    -0.0267653    -0.0429526    -0.0148387       2.01613       2.34740       2.54995       2.47986       2.42073       1.93060       1.90835       1.67437       1.16828      0.988229      0.659648      0.510039      0.285445      0.190340      0.129768     0.0770271     0.0364678     0.0207093
  15   9 2049.5903    0.6272  0.5373 10.2851 -0.0132  0.0240   0.0221   0.0597    0.0666   0.0000   446.7101      -3.56451       9.92962       7.21637      -4.34427      -2.52535       2.47065      -4.16648       1.53086       2.40441      -1.13291      0.878531     0.0323159     -0.352687     0.0454542     -0.242852    -0.0626372     0.0128620       2.53303       3.05775       3.27706       3.68127       3.19285       2.68786       2.37990       2.07903       1.50072       1.00069      0.831399      0.569676      0.384603      0.243826      0.148669     0.0824444     0.0487281     0.0253964
  15  10 2195.7751    0.9058  0.6970 10.5360 -0.0005  0.0256   0.0269   0.0565    0.0753   0.0000   439.9234      0.401387       10.0240      -7.33092     -0.769206       2.54989       3.02598       1.06844      -2.33758     -0.914387      0.843209      0.953273      0.617500     -0.177180    -0.0507498      0.113223    -0.0136505    -0.0157420       2.88582       3.66855       3.85051       3.80234       3.62281       2.92833       2.71762       2.26288       1.76130       1.32420      0.905551      0.660535      0.413842      0.265141      0.155678     0.0913082     0.0523959     0.0277470
  15  11 2339.4917    1.2470  0.7468 11.2811 -0.0023  0.0273   0.0366   0.0663    0.0777   0.0000   436.7423       3.46343       4.30728       6.31932       3.72161      -4.19003      -2.27018      0.817959      -1.22352      0.101198     0.0549394     -0.679667      0.211251      0.263626      0.116829    -0.0896490    -0.0954277    -0.0207710       2.95649       3.61282       3.70408       3.62619       3.34243       3.09123       2.79928       2.30405       1.78399       1.44535      0.973401      0.685340      0.464908      0.303259      0.175155     0.0955430     0.0577836     0.0310573
  15  12 2481.0418    1.6292  0.7796 11.7779  0.0060  0.0291   0.0474   0.0655    0.0794   0.0000   440.3780       5.75327       7.98185      -1.96032       1.89625      -3.32763    -0.0433533       3.60374      0.499617      -2.13948       1.13637     0.0131681      -1.14662    -0.0590381      0.408899    -0.0463129      0.115169    -0.0499972       2.89869       4.29822       4.02689       4.59991       3.79484       3.52169       2.95725       2.44260       1.78266       1.41756      0.945756      0.686780      0.433690      0.282699      0.168941     0.0991277     0.0544188     0.0295837
  15  13 2622.3976    2.1618  0.8222 12.1875 -0.0078  0.0280   0.0598   0.0636    0.0880   0.0000   441.7300      -2.73749       11.9517       3.83678       5.96230     -0.989224       1.23019      -4.38007       3.37724      -2.02442      0.392274      -1.93830    0.00127119    0.00509145     -0.134066    -0.0264620     0.0644856   -0.00437417       2.87775       3.96326       3.98312       4.27872       3.85660       3.44784       2.97236       2.37232       1.79899       1.37377      0.925287      0.757590      0.448008      0.301907      0.185572      0.110379     0.0566968     0.0302608
  15  14 2764.1138    2.6671  0.7710 12.7620 -0.0037  0.0284   0.0768   0.0610    0.0893   0.0000   438.0791       1.01742       18.7521       9.39677      -5.94308      -2.68154       1.31657       1.49288     -0.765142      -1.37132       1.55224     -0.308869      0.452295    -0.0139750     0.0135444      0.112712    -0.0248002    -0.0363174       3.33502       4.01663       3.76264       3.76341       4.01031       3.69938       3.07078       2.44009       1.88295       1.39736       1.08767      0.775776      0.562407      0.353861      0.206402      0.116409     0.0616057     0.0351282
  15  15 2905.7952    3.4516  0.7445 12.8054 -0.0031  0.0249   0.0959   0.0543    0.1445   0.0000   438.6298       6.21767       9.79655     -0.948111      -2.51797      -2.32416      0.941849       2.43856     -0.521236      0.335763      -1.20919     -0.764261     -0.512522     -0.198762     0.0777843     -0.119004     0.0852600    -0.0158783       2.51118       3.27714       3.38803       3.48350       3.18532       2.98041       2.53417       1.98460       1.58863       1.15938      0.893108      0.592981      0.432584      0.269135      0.165109     0.0968628     0.0536916     0.0292001
  15  16 3047.1446    3.9027  0.8567 12.9949 -0.0028  0.0333   0.1189   0.0650    0.2088   0.0000   438.1676       9.00224       8.92548     -0.226983      0.156537       1.13665       1.49288       1.97009      -2.65896      -1.47648      0.370668      0.539755      0.323064      0.397292     0.0103650    -0.0523068    -0.0211532     0.0200747       3.69164       4.30546       4.37077       4.38617       4.57250       3.98796       3.53168       2.97502       2.03020       1.34608       1.13912      0.899023      0.667549      0.397294      0.219724      0.131090     0.0739418     0.0370875
  15  17 3188.0415    3.6233  0.8919 13.8461 -0.0107  0.0310   0.1135   0.0789    0.1160   0.0000   437.8862       6.21938       15.9211      -2.66199      -5.26515      -3.49693       3.52478      -3.41052       3.78161      -1.88701       1.11432     -0.384604     -0.181128    0.00269259      0.110905     0.0102056     0.0442456     0.0708146       3.38631       4.43347       4.71737       4.61312       4.23516       3.62939       3.28000       2.77321       2.10573       1.60129       1.14869      0.783552      0.498630      0.331588      0.198032      0.117251     0.0618539     0.0364421
  15  18 3328.9363    3.1729  1.3744 13.5115 -0.0083  0.0404   0.0813   0.1047    0.1003   0.0000   438.0162       9.37723       18.3668       9.45296       9.42838      -5.87392     -0.756790      -2.12849      -3.15495      0.414045     -0.600996     -0.979333     -0.416279      0.225684      0.445267    -0.0756841     -0.111483      0.108200       4.12425       5.38827       5.66506       5.63812       5.24710       4.60541       4.06895       3.36888       2.66670       2.11235       1.47821       1.01809      0.675318      0.420205      0.276444      0.160482     0.0868083     0.0471105
  15  19 3469.9037    2.7363  2.0748 12.8360 -0.0049  0.0490   0.0570   0.1223    0.0769   0.0000   438.8227       9.18371       11.5041      -3.01650      -9.66831       10.3871      -5.43890      -10.7631       1.70221       3.34129     -0.697643       1.23738      -1.87903      0.169929    -0.0175304      0.370848    -0.0434283    0.00299114       5.14943       6.47253       6.75997       6.53789       6.23583       5.94771       5.08188       4.28200       3.29425       2.55749       1.81748       1.36162      0.904226      0.594259      0.346601      0.203513      0.109814     0.0589116
  15  20 3611.3421    2.2666  3.2818 12.1629 -0.0078  0.0613   0.0380   0.1637    0.0595   0.0000   444.8657       4.94395       25.4107      -1.73963      0.681400      -5.00775      -2.88302      0.244943      -7.27313       3.52959       4.83163      -2.12717      -2.70264     0.0823695      0.222559     -0.445174    -0.0147500      0.151444       6.19878       8.10654       8.52661       8.47528       8.32946       7.09289       6.33525       5.25958       4.13779       3.03319       2.34324       1.58530       1.10742      0.699998      0.434864      0.251113      0.136832     0.0739938
  15  21 3752.6787    1.9023  4.4506 11.7140 -0.0002  0.0755   0.0287   0.1981    0.0529   0.0000   421.0481       2.89977       19.7258      -1.45547      0.559751       10.4152       7.18683       2.79319      -5.67134       3.11896       5.71974      -1.20692      -1.48018      0.859185     0.0677116     -0.283124     0.0706415   -0.00133735       7.60007       10.5462       10.8736       11.1128       10.3911       9.06970       8.03540       6.46162       5.28822       3.86329       2.91076       1.97526       1.36824      0.851870      0.530998      0.320390      0.161376     0.0901790
  15  22 3894.3486    1.5964  5.8865 11.2421 -0.0022  0.0918   0.0219   0.2403    0.0499   0.0000   447.9284       1.36642       2.49590       6.76181       22.9056       8.75930      -8.41261      -6.87444      -7.37669      -5.92228      -7.87794     0.0586520    -0.0492524     -0.290033      0.239501     0.0722028      0.114402     -0.110590       8.95249       11.8387       12.6231       12.3551       12.0530       10.4744       9.40815       7.73965       6.44052       4.92310       3.46875       2.51160       1.63285       1.06815      0.658590      0.388686      0.208972      0.114359
  15  24 4177.6194    1.0223  9.0571 10.9245 -0.0023  0.1462   0.0164   0.4244    0.0401   0.0000   449.4623       40.1337       36.9609      -6.78300      -19.4725       15.5037      -41.1938       1.36721       8.77168      -9.82103       3.21333     -0.325600      -1.66945       1.60418      0.172351     -0.799772    -0.0989703   -0.00792730       14.6938       18.9369       20.3820       19.5811       20.0338       17.5032       14.8066       12.6161       10.0398       7.69501       5.78603       3.90618       2.73781       1.79327       1.10369      0.681368      0.362188      0.195851
  15  27 4603.1182    0.5105 13.7376 10.4367 -0.0178  0.3459   0.0117   0.8660    0.0318   0.0000   460.5125       11.2938       73.6265      -9.02537      -20.7779      -16.1672       41.4347      -8.28713      -62.3142       10.2019       27.6418      -14.3396      -13.7746       14.6998      -1.59478      -5.09011       2.23203     0.0962323       33.4146       44.6179       48.9010       47.1325       46.8951       40.6366       36.0192       29.5339       23.8071       18.2869       13.5112       9.74302       6.69353       4.54882       2.75715       1.69382      0.867748      0.475683
  16   6 1629.5081    0.2379  0.1221  9.9293  0.0202  0.0168   0.0178   0.0266    0.0349   0.0000   433.8503      -1.14077       14.8380      0.525668      -4.25513     -0.945287     -0.371706      -1.36990     -0.906825      0.637023     -0.167592     -0.883068     -0.770214     -0.137826     -0.159441    -0.0773722      0.102944  -0.000634387       1.60361       2.03804       2.36419       2.07922       2.45778       1.65074       1.59239       1.28953      0.949205      0.810021      0.525988      0.434256      0.279113      0.183685      0.123218     0.0619807     0.0437776     0.0253618
  16   7 1783.2699    0.3486  0.3087  9.9597 -0.0128  0.0243   0.0164   0.0432    0.0441   0.0000   439.3919    -0.0627099       12.4816     -0.264303      -3.00781      -1.77670       2.96818      0.524273     0.0927018      0.345001      -1.08075      0.406551     0.0954483    -0.0513018    -0.0537706     -0.102243     -0.144729    -0.0258220       1.92235       3.20359       2.93931       3.63583       2.57489       3.11989       2.29920       2.05760       1.74501       1.28975      0.986118      0.662086      0.433333      0.334884      0.168220      0.152201     0.0545683     0.0402585
  16   9 2081.6295    0.7018  0.5164 10.4156 -0.0038  0.0237   0.0250   0.0511    0.0653   0.0000   439.8261       2.15041       17.2637       3.19290      -4.05482      -4.58837      -1.80411      -1.06507       2.08546     -0.298175       2.63831      -1.00624     -0.654930     -0.167501     0.0588390     0.0503457    -0.0588337     0.0179300       2.16017       2.90519       2.95445       2.91917       2.83343       2.35333       2.31985       1.89224       1.55145       1.19154      0.941222      0.629252      0.414601      0.265993      0.180697      0.103431     0.0595460     0.0354328
  16  11 2372.6343    1.3556  0.7406 11.2200 -0.0024  0.0241   0.0371   0.0579    0.0789   0.0000   441.3843      0.332029       13.3059       1.07632       3.14712      -3.48516       1.36001      0.423965     0.0367317      0.885311       1.06798     -0.226674    -0.0642755   -0.00672371    -0.0301636     0.0815688     0.0594468    -0.0471029       2.24608       2.97912       2.89894       3.10440       2.90260       2.72782       2.35804       1.93903       1.64426       1.26282      0.902012      0.669506      0.463542      0.304325      0.190804      0.115064     0.0673587     0.0381885
  16  12 2514.7965    1.7397  0.8619 11.8602  0.0054  0.0284   0.0456   0.0634    0.0792   0.0000   432.3239      0.523633       14.6191       1.26390      -1.03550       5.24427      0.497838  -0.000184410       3.51476       3.40185     -0.806103      -1.48611      -1.06808      0.166833     0.0289032     -0.215817     0.0600305    -0.0472299       2.77853       3.44420       3.67390       3.80543       3.38497       3.25299       2.90834       2.26744       1.87398       1.51334       1.09426      0.755065      0.547374      0.362055      0.226268      0.135361     0.0832511     0.0448143
  16  13 2656.9606    2.2736  0.8048 12.4316 -0.0044  0.0266   0.0632   0.0651    0.0785   0.0000   436.0004      -2.99295       15.8381     -0.575900     -0.973588       2.16867    -0.0265438     -0.925690      0.156664     -0.378497      -1.30001       1.27410     -0.700727     -0.211447     -0.511785     0.0548900    -0.0629947     0.0590624       2.64078       3.58935       3.57798       3.54070       3.39545       2.99118       2.74658       2.24794       1.89668       1.45676       1.05225      0.737645      0.520155      0.336320      0.205254      0.120901     0.0702925     0.0380405
  16  14 2799.5379    2.7975  0.6986 12.9725 -0.0002  0.0247   0.0862   0.0588    0.0772   0.0000   440.0044       5.13533       6.12668      -6.90902      -5.56129      -3.33999      -9.56824       1.71663       2.54726      -1.73720     -0.115159     -0.347661     -0.335348      0.284176     -0.330965   -0.00410313     0.0509285     0.0214057       2.52848       3.22812       3.07554       3.37008       3.21404       2.92493       2.60930       2.10875       1.67280       1.28133      0.943235      0.713879      0.482271      0.328926      0.202165      0.129386     0.0697812     0.0417429
  16  15 2941.7865    3.6773  0.7073 13.1154  0.0037  0.0227   0.1037   0.0561    0.1033   0.0000   439.5239       2.88628       11.2168      -3.08411       2.89465      -1.47473      -1.56986    -0.0265571       2.14381      -2.49792     0.0631192      0.846190     -0.682718     -0.178911    -0.0873762     -0.221311     0.0463091     0.0746360       2.45230       2.57080       2.94144       3.31248       2.85120       2.58401       2.40782       1.95746       1.43287       1.22887      0.862127      0.634026      0.449604      0.286595      0.184054      0.115947     0.0713456     0.0371335
  16  16 3083.5357    3.8382  0.9289 13.2338 -0.0039  0.0289   0.1009   0.0692    0.1455   0.0000   441.1682       4.61431       16.9945      -2.20560     -0.874262     -0.191740      -1.31675     0.0505626       1.13390      -2.44161       1.65219     -0.908820     -0.240952      0.357789     -0.284306    -0.0625566     0.0349871    -0.0483837       2.65671       3.51295       3.54961       3.68973       3.65901       3.11573       2.79155       2.34627       1.87600       1.53519       1.04279      0.806062      0.530789      0.340879      0.229958      0.132903     0.0793919     0.0451732
  16  17 3224.9435    3.7838  1.0006 13.5503  0.0001  0.0307   0.1045   0.0785    0.1414   0.0000   437.0271       14.0606       15.6625       1.82266      0.541937      -2.54750       1.19297      -3.20691    -0.0699706     -0.799503       2.09528    -0.0481700      -1.18874     -0.700988      0.216006     -0.157338    -0.0556537    -0.0302408       2.86420       3.93928       4.22506       4.18876       4.04381       3.62000       3.12051       2.53526       2.00329       1.55983       1.15510      0.812594      0.595601      0.392775      0.244781      0.153191     0.0833979     0.0482028
  16  18 3366.4142    3.1951  1.6571 13.1721  0.0040  0.0417   0.0759   0.1110    0.1171   0.0000   430.5136      0.626096       15.6373     -0.760820      -1.45531      -2.77283      -5.54027      -1.88145      -1.26425       2.84456     -0.627210     -0.606404      0.128109      0.182595     0.0289029   -0.00690294      0.166453     0.0839393       4.03984       5.30107       5.57627       5.53946       5.26027       4.90241       4.22996       3.44552       2.97083       2.16687       1.68198       1.19745      0.831838      0.546542      0.347184      0.217738      0.123520     0.0691191
  16  19 3507.9899    2.6277  2.0945 12.8908 -0.0068  0.0495   0.0562   0.1239    0.0812   0.0000   443.3790      -3.16695       7.32575       12.9955      -1.35889      -24.8228       1.17700     -0.874743    -0.0485561       4.81073      0.160915      -2.36133     -0.325334      -1.07737     -0.455970    -0.0708474     0.0145919    -0.0978817       4.63919       6.29973       6.65152       6.76946       6.43252       5.72502       5.05701       4.06458       3.40188       2.64172       1.89350       1.41044      0.933816      0.663990      0.412667      0.245600      0.140981     0.0838483
  16  20 3649.7738    2.1600  3.5224 12.1301 -0.0011  0.0624   0.0358   0.1772    0.0600   0.0000   432.1073       1.69408       6.04240      -9.67461      0.237959       11.6594       6.79544      -4.28000      -3.06920      -2.69945       5.08129       1.71264       2.54765      -1.41663     -0.226654      0.110707     0.0827918     0.0288550       6.07546       7.58801       8.56359       8.20500       8.14341       7.17299       6.48412       5.29955       4.33106       3.42582       2.47871       1.84640       1.24364      0.874388      0.537950      0.330684      0.191654      0.106585
  16  21 3791.5948    1.7635  4.7889 11.6455 -0.0033  0.0771   0.0268   0.2168    0.0528   0.0000   446.7796       15.6353       6.94941      -19.6792      -3.49070       4.74819       4.49694     -0.851396       2.25669       13.0383      -1.53590       2.72406     0.0395325      -1.66887      0.512077     -0.502668     0.0897826     -0.316764       7.34020       9.55293       10.0203       10.1957       9.92253       8.96257       7.87632       6.53487       5.25152       4.15145       3.12038       2.25365       1.55838       1.06178      0.661914      0.419082      0.237352      0.133159
  16  22 3933.6243    1.5163  6.8154 11.1580 -0.0001  0.0981   0.0198   0.2705    0.0468   0.0000   438.0464       18.6513       26.3233      -14.7427      -11.6662      -5.06940      -2.87061      -17.5097       6.00146      -10.3740      -9.10219      -4.57163      0.459241       1.51779      0.401703      0.506692      0.241491     0.0296910       9.31039       12.3886       13.5052       13.4864       12.9924       11.4978       10.3600       8.25044       6.86927       5.25944       4.01843       2.84462       2.00463       1.31437      0.851865      0.533992      0.294867      0.167067
  16  23 4075.4030    1.1967  8.2357 10.9652 -0.0035  0.1219   0.0169   0.3372    0.0432   0.0000   412.5727       15.3058       7.87246      -8.79600       8.76040      -10.8420      -4.58706      -3.98999       1.54102      -4.01055       1.32681       2.63956       3.77133       1.26856       1.28218      -1.67030      0.657313      0.125159       11.5622       14.6530       16.4859       16.2893       15.8035       13.9879       12.5882       10.1811       8.44854       6.70042       4.87023       3.56612       2.51712       1.66411       1.07584      0.680399      0.377886      0.214281
  16  24 4217.9002    0.9903 10.3230 10.7927 -0.0008  0.1558   0.0151   0.4459    0.0398   0.0000   446.0899       18.7350       50.8297      -1.63698       7.57430       13.7510      -3.39619      -20.1858      -5.55114      -17.5342     -0.705548     -0.436348      -2.64260      -1.99718      0.791432       1.99577      0.259825     -0.641765       14.4775       19.1779       20.2052       20.9865       19.7235       18.2923       15.7169       13.5067       10.8691       8.54513       6.44438       4.69880       3.25448       2.21173       1.40546      0.894306      0.484595      0.280550
  16  25 4359.8625    0.7755 12.1247 10.7006 -0.0047  0.2105   0.0140   0.5994    0.0364   0.0000   459.0326       33.5721       29.8249      -17.7250      -54.4319      0.516627       10.3100      -11.2965       4.13307      -2.61444      -13.6303       1.53112       7.32902      -3.23378      -2.95730       1.05048      -1.02130     -0.437473       18.8344       24.8167       27.2068       26.9115       26.9062       23.7947       21.0326       17.8075       14.1193       11.5666       8.57731       6.25328       4.33464       3.01350       1.93444       1.19620      0.680317      0.384779
  16  26 4502.8430    0.6352 14.1270 10.5738 -0.0093  0.2778   0.0122   0.7536    0.0321   0.0000   471.6172       32.5918       6.57914       20.5865      -2.65406      -18.7230      -20.7657      -31.2099       4.40614      -3.66427      0.167283       1.93013      -9.73582      0.255509       3.95010     -0.397579      -1.28746      0.644075       25.4881       32.8282       36.2919       35.9658       35.3280       31.4810       27.9783       24.1934       19.1676       15.3048       11.5527       8.38525       5.92502       4.08754       2.63679       1.62968      0.897778      0.522932
  17   8 1963.3333    0.5445  0.4626 10.1964 -0.0036  0.0235   0.0194   0.0501    0.0522   0.0000   432.2121      -4.61077       16.7281       1.15572       1.32835      0.661041       2.49324      0.688917      0.122629      0.693304       1.07330      0.377932     -0.473922     -0.197736      0.253956    -0.0598023     0.0517044     0.0347473       2.53486       3.11091       3.16553       3.16357       2.99634       2.64285       2.25636       1.97742       1.71473       1.51374       1.07157      0.708499      0.487141      0.295046      0.199696      0.127518     0.0814815     0.0411348
  17   9 2113.0232    0.7445  0.5071 10.6475  0.0002  0.0214   0.0259   0.0510    0.0555   0.0000   434.6298     -0.365431       12.4825       1.11097      -2.22465       1.21062      -1.32453       2.06949      0.851596      -1.10746       1.16131       1.88281     0.0277810     -0.586366    -0.0809115      0.164247     0.0209099     0.0170738       2.11158       2.71867       2.51126       2.66656       2.57150       2.41620       2.04702       1.67981       1.57749       1.33915       1.01996      0.685285      0.449347      0.289281      0.186514      0.129060     0.0812249     0.0512313
  17  10 2260.3195    1.0483  0.7336 11.0671 -0.0020  0.0246   0.0298   0.0634    0.0765   0.0000   436.6891       1.64666       14.3210      0.178568      -6.13235      -3.12825      -1.53962       3.26467      -1.55626      0.364383      0.380115     -0.309911      0.204410      0.435342     -0.104125      0.166460     0.0180725     0.0189242       2.28508       2.84577       2.86270       2.95434       3.01510       2.77371       2.31028       2.01889       1.65380       1.37215       1.02160      0.718176      0.520157      0.358214      0.226207      0.149991     0.0927629     0.0535478
  17  11 2404.9954    1.4014  0.9781 11.4230 -0.0029  0.0282   0.0346   0.0779    0.0846   0.0000   437.5484      0.161662       18.6242      0.108592      -8.62352       2.04085     -0.226957      -1.02058     -0.875781      0.481273     -0.285787     -0.923107      0.442106     -0.113218      0.354505     0.0181756     0.0422990    -0.0144021       2.57625       3.15701       3.32080       3.50634       3.50494       2.94838       2.75455       2.32512       1.79887       1.45591       1.10678      0.819298      0.579160      0.393609      0.267333      0.167581      0.103403     0.0602565
  17  12 2548.1194    1.7964  0.8114 12.0620  0.0017  0.0260   0.0466   0.0630    0.0746   0.0000   434.3826      -1.10158       15.6139       1.14590      -3.67247       1.41178      -4.29098      -1.02552       1.89189   -0.00204981      0.367542    -0.0372263     -0.337652     -0.382875      0.121698      0.228523     0.0431241    -0.0477950       2.38673       3.14388       3.10335       3.15509       2.95799       2.97810       2.60276       2.24012       1.78668       1.33513       1.04216      0.775652      0.587836      0.413516      0.258981      0.167984     0.0950236     0.0530905
  17  13 2691.0690    2.3760  0.7699 12.4521 -0.0046  0.0229   0.0651   0.0614    0.0768   0.0000   434.4834       4.12810       16.9998      0.263312      -4.55912      -1.00184      -2.41887       2.32304      0.420899     -0.836160     -0.696145      0.392894      0.387565    -0.0129132     -0.140279     -0.139080      0.332004      0.113674       2.05561       2.72209       2.79759       2.92089       2.64252       2.45281       2.30634       1.87197       1.59230       1.25298      0.966525      0.690646      0.493418      0.320414      0.214126      0.135258     0.0838585     0.0493080
  17  14 2834.3363    2.9901  0.7667 13.0124 -0.0039  0.0244   0.0805   0.0591    0.0768   0.0000   437.3904       2.70126       12.2283      -1.78025      0.878820       2.33451       1.42771      -1.03127      -3.03059      -1.54865    -0.0382972      0.202183     -0.722016     -0.560482      0.246698    -0.0422815     0.0560930    -0.0271368       2.27197       3.02737       3.08374       3.10690       2.85011       2.53625       2.48279       2.06807       1.78465       1.35606       1.02480      0.739680      0.541709      0.359343      0.243536      0.138270     0.0802460     0.0491906
  17  15 2977.2201    3.5667  0.8379 13.3760 -0.0136  0.0260   0.0947   0.0616    0.0878   0.0000   441.2446       3.74249       15.1377       4.89102      -2.61253       1.66614       5.02300      -5.30502       2.71863      -2.05709    -0.0540053      0.476806     -0.439392      0.345225     -0.361101      0.166998      0.131251    -0.0437195       2.30029       2.97663       3.02567       3.43985       3.09267       2.89455       2.57974       2.14459       1.64115       1.40677       1.05068      0.722053      0.526371      0.367592      0.248422      0.152786     0.0929292     0.0556223
  17  16 3119.3938    3.7268  0.9732 13.4267 -0.0004  0.0278   0.0924   0.0674    0.1105   0.0000   440.7281       2.58273       12.1345     -0.706189      -3.97059      0.510396       1.23663      -2.09023      -3.77613      0.552615       1.73270      0.978232      -1.13125     0.0781520     -0.392389     -0.246573     0.0211105     0.0229721       2.58681       3.45321       3.47274       3.62761       3.46484       3.10644       2.79718       2.32845       1.96266       1.49175       1.21742      0.841771      0.600106      0.378607      0.275274      0.162053      0.103366     0.0583886
  17  17 3261.3806    3.4848  1.2063 13.5129 -0.0005  0.0342   0.0859   0.0885    0.1205   0.0000   440.4521     -0.535480       14.6221       6.63861      -3.13865      -3.18297     -0.928815      -6.58147      0.855918     -0.897100       1.56631      0.860637      -1.26507    -0.0259789    -0.0811805      0.225487      0.109237    0.00683841       3.10853       3.93057       4.30268       4.34704       3.80042       3.59197       3.43032       2.91334       2.44162       1.94967       1.48496       1.07464      0.752563      0.487731      0.332244      0.207020      0.117247     0.0714007
  17  18 3403.3763    3.0542  1.7917 12.8851 -0.0068  0.0422   0.0683   0.1133    0.1286   0.0000   436.9770       5.17224       23.2248      -3.12473      0.719124      -8.09149       6.53002      -4.38050       2.18804      -4.91029      -1.29774     -0.337557      0.749815     -0.637673     -0.172242      0.594840      0.179463    -0.0836701       3.66866       4.87945       5.23523       5.14154       5.21077       4.53250       4.16171       3.57450       2.80395       2.29734       1.71935       1.30304      0.883344      0.600302      0.412703      0.256208      0.155681     0.0912971
  17  19 3545.5042    2.5886  2.6106 12.3608 -0.0056  0.0491   0.0466   0.1393    0.0944   0.0000   436.6748       15.2113       17.3533      -10.2811      -4.22024      -6.20405      -1.66355      -14.4456      -3.08631       3.80266       1.15348      -1.50484      0.384985      0.467841      -1.01391    0.00381188     0.0636305     0.0392127       4.39619       5.64642       6.05989       6.27964       5.95299       5.54711       4.82524       4.14170       3.46684       2.71608       2.11088       1.50238       1.07757      0.754677      0.490920      0.309335      0.186666      0.109152
  17  20 3687.8549    2.0548  3.9498 11.9044 -0.0021  0.0632   0.0311   0.1803    0.0615   0.0000   448.3551       9.71607       17.3660     0.0343847      -3.04545      -21.0983      -14.0897      -4.45514       8.22213      -4.21371       2.29663      0.503245      -2.13092     -0.274593       1.07073      0.283716     -0.324191   0.000610921       5.91631       7.49807       8.10893       8.03179       8.04790       7.37312       6.60981       5.41885       4.41289       3.55147       2.72528       1.94535       1.46092      0.978212      0.653758      0.420375      0.244870      0.146913
  17  21 3830.1262    1.7426  5.0519 11.4524 -0.0042  0.0762   0.0242   0.2092    0.0549   0.0000   435.9469       12.8194       27.2350       2.38690      -4.58923       4.56098      -13.0980      -2.64576      -2.02432      -4.46882      -9.00102      0.102125      0.564651      0.343267     -0.640904      0.234454      0.812453     0.0724892       6.98389       8.88019       9.76181       9.49209       9.61896       8.70433       7.66392       6.52496       5.15175       4.34176       3.24443       2.35593       1.68625       1.16412      0.786728      0.496336      0.292561      0.179035
  17  22 3972.4394    1.3891  6.9817 11.0804 -0.0030  0.0968   0.0181   0.2799    0.0457   0.0000   418.7262       16.1753       15.6786       1.13413      -23.7589      -16.5594      0.271366       9.53149      -6.51653      -8.95622       15.4517      0.165031      -2.49041       2.38668      0.460696     -0.678163     -0.391884      0.115724       8.76765       11.3867       12.1462       12.1386       12.1409       11.0598       9.69411       8.35405       6.72667       5.49210       4.19442       3.01514       2.20024       1.50135      0.998173      0.642237      0.371826      0.223666
  17  23 4114.7429    1.1423  9.2690 10.8697 -0.0032  0.1269   0.0154   0.3697    0.0411   0.0000   423.8669       8.71662       2.24823      -21.4565      -5.15240       9.45504       21.2525      -17.6207       17.8814       7.15160      -7.51861      -8.93418      -1.64558      -2.96033      -1.43838    -0.0236033      0.311602     -0.397667       11.2607       14.5959       16.0245       16.3452       15.6049       14.5534       12.6910       10.9230       8.92281       6.93697       5.43663       3.98248       2.86274       2.03072       1.31275      0.845159      0.494874      0.289052
  18   7 1839.9859    0.4203  0.3380  9.9838  0.0013  0.0166   0.0165   0.0394    0.0438   0.0000   439.0968     -0.227133       18.4966      0.845496      -1.43868      -1.37933     -0.813232      0.790940      0.541885     -0.333125      -1.19163     -0.302623     -0.503479    -0.0151403     0.0434925      0.245578     0.0683467    -0.0255418       1.61075       1.86559       2.02640       2.03249       1.99743       1.86425       1.94097       1.54187       1.24938      0.965773      0.887711      0.624282      0.477879      0.296520      0.212777      0.153376      0.102390     0.0587546
  18   8 1992.8510    0.5946  0.3855 10.2840 -0.0028  0.0183   0.0223   0.0441    0.0505   0.0000   436.4277      -6.39082       17.1993       3.44566      -3.30717      -4.15495       2.24054      0.372158      -2.07082      0.421755     -0.320827     -0.542320     -0.402776      0.513685    -0.0645256     0.0494412     0.0738664     0.0440608       1.46682       2.07039       1.94948       2.31479       1.95619       2.02013       1.59877       1.50087       1.22545       1.06781      0.729331      0.600582      0.380366      0.283660      0.178611      0.119822     0.0722431     0.0442496
  18   9 2143.7485    0.8556  0.5325 10.4891  0.0011  0.0210   0.0283   0.0507    0.0603   0.0000   435.6598      -1.29492       13.4994     -0.438023     -0.289185     0.0804332       1.20272       1.96880      -2.45302      -1.57402     -0.246673      0.710256     0.0371030     -0.282769      0.229730      0.130302     -0.109306    -0.0606271       1.77895       2.52017       2.76677       2.83331       2.86086       2.32962       2.10488       1.78797       1.33291       1.14737      0.747207      0.635763      0.413219      0.295188      0.192678      0.125321     0.0831476     0.0453474
  18  10 2291.6164    1.1350  0.7163 11.0113 -0.0011  0.0249   0.0316   0.0554    0.0786   0.0000   435.8578      0.977645       20.2276       4.83287      0.260778      -2.38247      -3.58975      -2.27083      -1.05980     -0.431016     -0.223786       1.52254      0.637706      0.341580      0.512778      0.381978      0.161433    -0.0751890       2.22725       3.12234       3.02324       2.74964       2.90843       2.81647       2.76645       2.43000       2.00313       1.41504      0.979226      0.881812      0.744548      0.542218      0.358582      0.230454      0.137961     0.0767387
  18  11 2436.8883    1.5039  0.8045 11.6427 -0.0070  0.0248   0.0408   0.0638    0.0851   0.0000   434.9245       3.36282       12.6298      -5.43302       1.29840      -3.67184      -2.07664      -3.09142      -3.39909      -1.36126      0.188523       2.36825     -0.734171     -0.303409      0.100190     -0.143036   -0.00848217     0.0331862       2.14793       2.63642       2.78115       2.90122       2.93385       2.59790       2.25776       2.09741       1.72561       1.39854       1.01890      0.759243      0.604280      0.411192      0.275613      0.174581      0.110569     0.0682186
  18  12 2580.8495    1.8836  0.9276 12.2408 -0.0080  0.0271   0.0477   0.0691    0.0773   0.0000   436.2473      0.344931       13.5508       3.84442      -7.95393      -4.98400       6.01229      -2.27196      0.303679      0.979449       1.91714     0.0304931     -0.450906      0.848152     -0.279857      0.148254     -0.173598      0.160965       2.59949       3.31187       3.47438       3.67151       3.54120       3.24595       2.79652       2.35303       1.95319       1.56156       1.25738      0.851006      0.620532      0.445193      0.295026      0.188565      0.122103     0.0722465
  18  13 2724.7743    2.4692  0.7830 12.6386  0.0020  0.0250   0.0622   0.0540    0.0748   0.0000   440.2249     -0.184623       15.1058      -4.36615     -0.773412      -1.90949     -0.174792      -3.15494      -1.45919      -1.24883    0.00959575     -0.829254    -0.0694793      0.278563     -0.268179     -0.116260      0.146937     0.0595729       2.32913       3.02190       3.23659       3.42820       3.28668       2.79782       2.60537       2.26055       1.77230       1.38780       1.08584      0.854531      0.551674      0.391149      0.273058      0.175014      0.109747     0.0675855
  18  14 2868.6840    3.2344  0.7318 13.0035 -0.0017  0.0225   0.0865   0.0556    0.0796   0.0000   440.9395     -0.977058       14.1124      -2.32663      -1.06020      -6.57854      0.666700      -4.96239      -1.41972      -2.30262    -0.0469766      0.625283     -0.520124      0.547047    -0.0290281     -0.239336      0.108882     0.0583400       2.06271       2.71015       2.87595       3.15038       2.93868       2.70982       2.35596       2.04744       1.44680       1.20307      0.972242      0.684623      0.486522      0.354530      0.234266      0.152817      0.100165     0.0596002
  18  15 3012.1742    3.6906  0.8208 13.4201 -0.0083  0.0244   0.0956   0.0611    0.0778   0.0000   443.7864      0.727301       16.0878      -1.11871       2.53191      -2.72548      -1.36579       1.42134      -1.03740      -1.51524     -0.244560      -2.39470      0.365432     0.0526336      0.388203     0.0448211     -0.249730      0.100831       2.29218       3.15824       3.49223       3.67237       3.45308       3.05264       2.71448       2.11773       1.76547       1.38469      0.958372      0.763877      0.552597      0.363362      0.265255      0.162171      0.100553     0.0607087
  18  16 3154.8679    3.9487  0.8864 13.5157 -0.0062  0.0249   0.0993   0.0636    0.0874   0.0000   437.8749       4.98045       13.6136     -0.351744      0.323387      -2.70236      -4.66965      -3.20616     -0.854842      -3.79766       1.50192      0.959819      0.785478      0.121891     0.0130872    -0.0470063     0.0324766      0.180406       2.03365       2.77034       2.85892       3.04042       2.86252       2.70244       2.36625       2.09751       1.62753       1.40007      0.999958      0.791249      0.557913      0.404946      0.268313      0.169047      0.111698     0.0630887
  18  17 3297.4834    3.4025  1.2106 13.6161 -0.0055  0.0325   0.0807   0.0888    0.0975   0.0000   440.5924       5.69690       20.6451       3.49939      -8.64144     0.0904750       2.55607      -2.28516      -1.34055      -1.89610       2.40479     -0.407694     -0.865946      -1.08098     -0.476074      0.249864     0.0637134     0.0288823       2.91308       3.85449       4.05446       3.87680       3.68553       3.39088       3.08815       2.87347       2.36103       2.03203       1.52459       1.15870      0.775142      0.561466      0.364279      0.228114      0.140908     0.0844579
  18  18 3440.0595    2.8296  2.0503 12.8332  0.0007  0.0464   0.0583   0.1168    0.0960   0.0000   439.8880       5.37671       17.6026      -3.06477       2.70245      -3.72318     -0.119777      -3.50129      -2.53604     -0.681664      0.389117       1.28870      -1.36959       1.56814     -0.462354    -0.0241133     -0.154960      0.174015       3.62792       5.21139       4.99021       5.68837       5.17134       4.92698       4.26928       3.84064       3.15995       2.46919       1.95372       1.45123       1.08906      0.716763      0.507915      0.321508      0.200865      0.123657
  18  19 3582.6221    2.4440  2.9952 12.2640  0.0001  0.0544   0.0423   0.1475    0.0844   0.0000   438.2580       19.1386       19.1885      -12.9058      -9.15241       4.18366      -3.21260      -3.50533      -4.49776      0.954989      -2.27553       2.47228       1.72167     -0.528585      0.386511      0.689436     -0.121545    -0.0411333       4.71938       5.94793       6.38478       6.60852       6.54045       6.09456       5.10938       4.54735       3.78068       3.05831       2.39148       1.75721       1.32552      0.877061      0.607705      0.397979      0.258700      0.161047
  18  20 3725.3546    2.0166  4.2417 11.6949 -0.0031  0.0652   0.0285   0.1847    0.0616   0.0000   428.6018      -5.65641       47.7885       7.03996     -0.808483       9.45112      -5.67235      -7.33922      0.594913       6.06577       1.94461      -2.56244      -4.20940      0.362707     -0.774247     -0.575544    -0.0418839      0.125733       5.34176       7.02569       7.56189       7.75026       7.59104       7.24378       6.15634       5.46792       4.44306       3.66461       2.85494       2.12749       1.57681       1.07698      0.745857      0.491093      0.302171      0.185342
  18  21 3867.9559    1.6725  6.0765 11.1173 -0.0008  0.0814   0.0201   0.2280    0.0534   0.0000   443.1932       8.76558       23.6627      -9.66208       1.16593       1.37181      0.731637       1.56754      -7.11104      -1.12587      -1.13577      -2.96629       1.46034      -1.94538     -0.119427      0.775787     -0.148235     -0.296137       6.85728       9.05261       9.81493       9.99643       9.51106       8.94596       8.06254       6.94459       5.82324       4.72037       3.68784       2.76244       1.99834       1.42672      0.931221      0.618743      0.378672      0.226836
  18  22 4010.8768    1.3421  8.2014 10.8778 -0.0022  0.1028   0.0160   0.3014    0.0443   0.0000   443.5070       16.6677       6.38045       21.5714       37.1390      -25.6098      -16.1715      -5.31767       14.5058     0.0203535       1.93645      -3.03195       3.96071     -0.372986   -0.00713322     -0.819361      -1.21922     -0.106339       8.88114       11.5062       12.6306       12.5523       12.4304       11.4233       10.4214       8.96671       7.43947       5.94297       4.62506       3.48311       2.57292       1.83895       1.24172      0.797945      0.493937      0.295979
  18  26 4583.3273    0.5529 15.8627 10.5127  0.0022  0.3197   0.0097   0.8320    0.0261   0.0000   455.6895      -14.5904      -17.7938       29.5388       21.6629      -28.9441       12.9633      -29.1688       19.4136       11.1755       9.24489       2.05690      -16.4114      -6.24101       8.67518     -0.614065      -1.23296      0.678604       25.9524       34.8172       38.1164       38.6542       37.6074       34.9292       31.7190       27.4922       22.2309       18.3428       14.2878       10.9641       8.04956       5.78515       3.88740       2.60287       1.55986      0.960128
  19   8 2021.7381    0.6080  0.5096 10.2708 -0.0007  0.0209   0.0188   0.0481    0.0555   0.0000   438.5404     -0.411966       13.6844       1.18204      -2.79661       2.63264      0.694723      -1.53547      0.883576      0.525959     0.0163111     -0.454410     0.0919714     -0.298749    -0.0464878     0.0455060     -0.153228     -0.138539       1.50952       2.08628       2.28649       2.18235       2.24415       2.06961       1.76243       1.74747       1.20902       1.16783      0.889888      0.655579      0.503507      0.346053      0.240320      0.150005      0.106904     0.0667216
  19   9 2173.7932    0.8633  0.5588 10.8756 -0.0043  0.0199   0.0267   0.0525    0.0559   0.0000   437.3010      -2.00694       13.1137      -2.63273      -3.62829       1.86758      -2.85106      -2.42450       1.61262       2.02533      -2.24623      -1.75050      0.747510      0.214431      0.139773    -0.0664898      0.115047     0.0280116       1.73029       2.35159       2.52442       2.57624       2.59344       2.33110       2.05353       1.79940       1.36790       1.10590      0.918465      0.708131      0.495427      0.325831      0.216284      0.148681      0.102046     0.0732815
  19  10 2322.3157    1.2155  0.7872 11.2109 -0.0033  0.0231   0.0311   0.0605    0.0700   0.0000   435.7840       8.55028       14.0957      -2.11272       2.85698       1.85195      -1.10408      -3.51670       2.10898      0.349044      0.416303      0.623016      0.558510     -0.112378     -0.337860     0.0144637    -0.0181566    -0.0317127       1.85520       2.54483       2.66395       2.68347       2.62147       2.36004       2.19083       1.99839       1.57133       1.38997       1.10254      0.801106      0.601811      0.416359      0.273714      0.197899      0.115842     0.0769952
  19  11 2468.0955    1.5889  0.8538 11.7680 -0.0024  0.0277   0.0398   0.0628    0.0830   0.0000   440.2510      -2.84940       13.8271     -0.281072      -3.77535      -5.03447      0.770320      -5.10758      -3.35371      0.601493       2.82146     -0.974395     -0.266577     -0.687138      0.243178      0.199351   -0.00218264     0.0124184       2.08163       3.06677       3.09884       3.44863       3.01389       2.98668       2.63190       2.19706       1.85736       1.59319       1.13135      0.926791      0.638832      0.458382      0.307272      0.197923      0.136469     0.0833001
  19  12 2613.0972    1.9870  0.9403 12.1191  0.0033  0.0277   0.0470   0.0613    0.0925   0.0000   440.3511     -0.703443       19.5367       3.96187      0.404994      0.425490      0.776214      -1.85028      -1.55645      -1.54379       1.47023      0.379375      -1.39385     -0.206409      0.329045      0.255590     -0.197488      0.160001       2.18009       2.96046       3.25385       3.26044       3.30271       2.88492       2.59430       2.33581       1.89883       1.58995       1.16599      0.959933      0.688938      0.463070      0.344420      0.211719      0.141183     0.0873261
  19  13 2757.9980    2.5408  0.7926 12.7584 -0.0060  0.0248   0.0645   0.0592    0.0736   0.0000   440.0692      -3.63891       14.3004      -4.20143      0.169877       3.05871       1.63818      -1.37354      -4.35799     -0.860920     -0.327498     -0.435740     -0.306207     -0.210491      0.176117     -0.328188      0.145804      0.159234       1.89075       2.68633       2.53750       2.77981       2.70951       2.44443       2.32398       2.04366       1.63689       1.34168       1.00288      0.790590      0.586070      0.448727      0.297865      0.212196      0.127292     0.0828419
  19  14 2902.5604    3.2986  0.7519 13.2354 -0.0033  0.0222   0.0830   0.0542    0.0727   0.0000   439.7105       6.01477       10.2345      0.680184       1.29678       1.32694      -1.44845      -2.20455      0.516364      -2.11131      0.412811     -0.964384      0.569795    -0.0465782     -0.100828     0.0753317     0.0508841     -0.159895       1.90344       2.58692       2.70678       2.81256       2.73392       2.53305       2.29428       1.93469       1.60065       1.29243       1.05770      0.725031      0.600634      0.392578      0.270487      0.189890      0.114728     0.0743880
  19  15 3046.5770    3.8887  0.8094 13.4913 -0.0017  0.0235   0.0941   0.0574    0.0784   0.0000   435.2990       1.11959       14.7884      -3.60258      -3.33800      -3.90517     0.0376837      0.987095     -0.776560      -1.34002     -0.528589      0.526322     -0.314939      0.100925    -0.0513398     -0.155715     0.0479250     0.0773540       1.87547       2.73646       2.77513       3.02720       2.76045       2.70978       2.25821       2.06723       1.55049       1.36861      0.971273      0.771382      0.551912      0.413656      0.271977      0.184852      0.116116     0.0739924
  19  16 3189.8201    3.7365  1.1417 13.5162 -0.0071  0.0292   0.0846   0.0782    0.0895   0.0000   440.3949       1.79301       13.0342      -2.54446       7.67636      -1.31572      -3.25400      -6.73895      -1.96933     -0.307670       2.40869      -1.96775      0.343124     -0.750201     -0.687787     0.0369989     -0.161237     0.0632713       2.51972       3.41055       3.74034       3.84285       3.69187       3.36681       2.98493       2.61590       2.08428       1.73760       1.32963      0.999519      0.726873      0.534492      0.354377      0.236118      0.154322     0.0925916
  19  17 3332.9781    3.2930  1.3704 13.5040 -0.0146  0.0356   0.0710   0.0840    0.0762   0.0000   439.9380       4.64272       10.7400      -2.86880       1.53215      -10.1762       2.62721       3.67967      -6.07267      -1.50275       1.46542       1.93813      0.598934      -3.14797     -0.253000      0.525739     0.0341826     -0.199998       2.95204       3.95831       3.93611       4.06950       4.02550       3.79557       3.45150       3.07778       2.52015       2.10138       1.58272       1.22147      0.931808      0.692385      0.469452      0.317281      0.197023      0.118966
  19  18 3476.1637    2.7265  2.1370 12.9015 -0.0060  0.0462   0.0526   0.1172    0.0765   0.0000   439.0296       14.3171       12.9235       10.0164       4.89013      -8.04142      -3.65327      -2.52773       9.04545      -3.87143      0.149994      0.919498       1.43922      -1.33702       1.04032      0.716677     -0.105574      0.164093       3.52252       4.95640       4.96306       5.37192       5.20805       4.90491       4.25832       3.74653       3.29272       2.58745       2.07207       1.54585       1.16556      0.831633      0.592444      0.383496      0.238373      0.153011
  19  19 3619.3238    2.2564  3.3744 12.0859  0.0003  0.0556   0.0353   0.1547    0.0723   0.0000   442.7476       21.5290       12.9270      -5.32059       3.67251      -15.1957      -1.71214      -5.24894      -1.87571      -5.62229       1.82425      0.982070      0.734164      0.574949     -0.371657     -0.514822     -0.218311      0.153053       4.41859       5.89799       6.47038       6.59145       6.45549       6.09800       5.39504       4.70476       3.92421       3.22129       2.47734       1.90598       1.43663       1.04461      0.707872      0.482020      0.302750      0.190522
  19  20 3762.4126    1.9023  4.7918 11.5364 -0.0004  0.0690   0.0248   0.1896    0.0579   0.0000   445.4014     -0.549719       34.1996       8.68667      -3.42820      -5.98449      0.688051       3.89391      0.460553     -0.722763       1.40161     -0.101924     -0.335087      0.978383      0.121525     -0.202807     -0.256104    -0.0915499       5.41783       7.17690       7.93690       7.88530       7.93796       7.27748       6.83140       5.74038       4.89309       3.98581       3.18971       2.42018       1.76809       1.32235      0.897265      0.604323      0.380077      0.235842
  19  21 3905.7735    1.5917  6.6573 11.1236 -0.0002  0.0842   0.0183   0.2408    0.0465   0.0000   436.4011      -14.4422       16.4300      -1.62623       3.43824      -18.4134     -0.802975      -3.69873       1.25368      -13.3025      -1.39303       8.66360       5.02513      -1.77026     -0.763859    -0.0744442      0.424912     -0.114927       6.78927       8.97027       9.40685       9.96254       9.61344       9.16091       8.15314       7.20737       5.95056       4.94121       3.88289       3.02805       2.19811       1.61571       1.10124      0.764330      0.473140      0.292059
  19  22 4049.1141    1.2613  8.4628 10.9126 -0.0002  0.1077   0.0151   0.3092    0.0400   0.0000   430.3223       7.90566       38.2345      -19.0359      -2.75163      -18.0891      -18.8807     -0.816504       15.3376      -9.48284      -3.86486       1.61165      -4.32307       2.02917       1.10086      0.876225      -1.10010     -0.442032       8.60807       11.4211       12.5219       12.6367       12.4372       11.6128       10.5347       9.17451       7.74057       6.28879       4.98360       3.81551       2.86534       2.04589       1.41240      0.946356      0.605263      0.375747
  19  23 4192.3483    0.9959  9.7693 10.8446 -0.0057  0.1348   0.0134   0.3907    0.0350   0.0000   424.3538     -0.686159       38.8037      -6.68283       13.7549      -2.15826      -19.4349      -14.8174       12.3094      -4.18458      -8.87041      0.421621      -6.08555      0.447233       3.98292       3.09405      -1.54236     0.0869781       10.7626       14.1327       15.7037       15.7374       15.6530       14.4281       13.1558       11.4551       9.50324       8.07477       6.33095       4.71272       3.66519       2.53459       1.79516       1.20768      0.754489      0.469780
  19  24 4336.1050    0.8344 12.8823 10.7446  0.0001  0.1893   0.0123   0.5430    0.0309   0.0000   476.3357      -16.1284       6.60243     -0.863501       4.00044      -31.6758      -6.41933       1.39052       13.5491      -3.57372      -3.78437      -4.30674      -8.82837       6.23247       2.37739      -1.06185      0.406221      0.316092       14.9642       19.3966       21.7400       21.7763       21.7935       20.2105       18.3473       15.9702       13.4325       11.0531       8.61541       6.67928       5.07267       3.62746       2.54873       1.74234       1.06842      0.681237
  19  26 4622.3843    0.5064 16.0842 10.4680  0.0042  0.3339   0.0089   0.8574    0.0249   0.0000   416.0033       26.2515      -26.1747       43.3041       39.1493    -0.0602829      -22.8874       38.0659       12.6928      -33.7215      -5.40194       7.33582      -3.77787       7.69172       1.80080      -1.11512      -2.38765      0.518722       25.9874       34.7658       38.1647       38.0925       38.3401       35.8928       31.7615       28.6176       23.7802       19.5803       15.5762       11.9503       9.00306       6.52537       4.50441       3.05303       1.92038       1.21911
  20   8 2050.0745    0.6472  0.5031 10.3433 -0.0033  0.0201   0.0193   0.0448    0.0513   0.0000   439.1956     -0.142231       16.4441     -0.510401       2.64456      -2.13230     -0.649049      -1.04833       1.31077      0.348954      0.833598      0.152085      0.223385    -0.0871506      0.452142   -0.00862522     0.0333298     -0.106453       1.59583       2.18635       2.21245       2.16051       1.95826       2.10258       1.97346       1.82883       1.40482       1.21573      0.899057      0.674413      0.562018      0.432618      0.309940      0.219309      0.138965     0.0859491
  20   9 2203.1692    0.9567  0.6348 10.7737 -0.0032  0.0218   0.0265   0.0508    0.0644   0.0000   436.8702      -3.28638       14.7491       1.03368      -1.83788      0.645762       3.23240       1.18613      -1.23926     -0.141039     -0.323859      -1.41800     -0.395187     -0.243909     -0.388460   -0.00416592     0.0494712     -0.201938       1.72137       2.34630       2.19151       2.40889       2.16064       2.33204       2.14728       1.89737       1.48393       1.15955      0.937973      0.741769      0.604441      0.435592      0.304196      0.210152      0.139459     0.0882796
  20  10 2352.3851    1.2516  0.8343 11.3053 -0.0077  0.0244   0.0312   0.0602    0.0685   0.0000   439.5019     -0.906319       11.7506      -1.04029     -0.109965       1.76725      -2.53503      -1.63825      -1.67617      -3.70068      0.407285      -1.51655    0.00673683    -0.0627771     -0.451480      0.333938     0.0163720    -0.0205691       1.88784       2.25318       2.57699       2.68738       2.66035       2.36775       2.20654       2.01957       1.64887       1.42951       1.13146      0.891531      0.677320      0.487809      0.328800      0.215735      0.156230      0.107227
  20  11 2498.9861    1.6541  0.8023 11.8798 -0.0011  0.0260   0.0417   0.0573    0.0746   0.0000   438.8407     -0.447973       11.8680      -1.89721      -2.83727       1.89589      -6.18636    -0.0336423      -2.35122     0.0608692     -0.141700    -0.0626378     -0.679419      0.543994      0.321571     -0.264993      0.307643    -0.0362482       1.97947       2.46352       2.68095       2.98076       3.08351       2.38034       2.31299       2.09769       1.71241       1.33984       1.06048      0.829033      0.639055      0.461830      0.310915      0.223977      0.145345     0.0944482
  20  12 2644.8796    2.2544  0.7943 12.3016  0.0027  0.0249   0.0555   0.0543    0.0898   0.0000   439.8187      -1.74216       16.2274     -0.595421      -4.24853       3.12622       1.45457      -3.96071     -0.623909     0.0777476       2.02734     -0.219357      -1.52457     -0.799806     -0.241687      0.217460     0.0191432     0.0348290       1.95437       2.55006       2.57800       2.60207       2.66614       2.45044       2.37824       2.00750       1.66021       1.46247       1.19980      0.883837      0.705258      0.467495      0.351573      0.220511      0.160669      0.102135
  20  13 2790.7089    2.8661  0.7407 12.9409 -0.0047  0.0222   0.0740   0.0546    0.0676   0.0000   438.5362       2.41957       14.0604       2.46461      -1.31473      -4.37987       1.59034      -1.71886      -1.16463      -1.57455       1.99410     -0.228212      -1.28759    -0.0637057     -0.179342     -0.666385    -0.0919645     0.0735989       1.75818       2.33246       2.23324       2.38849       2.44573       2.34519       2.22603       1.77270       1.47900       1.21894       1.08198      0.813616      0.602630      0.404153      0.285159      0.206083      0.141863     0.0936043
  20  14 2935.9317    3.6642  0.7116 13.2943 -0.0037  0.0209   0.0936   0.0513    0.0721   0.0000   439.4482       3.63757       11.0355      -4.19175     -0.434518      -1.28938      0.660292      -2.67827      -2.21649      -2.40044     -0.513970      0.257687     -0.512393     -0.184463     -0.216835     -0.199767     0.0787723     0.0505735       1.52353       2.16726       2.08139       2.34502       2.17971       2.17364       1.96359       1.61191       1.40891       1.13620      0.952927      0.720047      0.541985      0.389341      0.272075      0.187678      0.127957     0.0852328
  20  15 3080.4972    3.7364  0.7293 13.7534  0.0036  0.0236   0.0944   0.0511    0.0670   0.0000   436.1033       2.27023       8.56768       3.44834      -3.43892     -0.717909     -0.457289      -1.71239      0.883458     -0.968786     -0.255103    -0.0610231      -1.75284    -0.0544906      0.453307    -0.0214792      0.178311     0.0647994       1.82921       2.47902       2.58442       2.80553       2.69260       2.54094       2.29179       1.95203       1.71906       1.39506       1.10151      0.817449      0.673791      0.453484      0.344031      0.217105      0.151366      0.100503
  20  16 3224.3976    3.7339  1.0366 13.7388  0.0021  0.0278   0.0850   0.0721    0.0736   0.0000   436.6593       7.32262       11.6128      -1.60594      -1.13343      -5.61494      -5.72584      -4.32634      0.670398     -0.302247       1.46410      -1.09484      -1.33252      0.929272      0.627505     -0.332829      0.126234   -0.00933327       2.14517       2.83025       2.97144       3.02992       2.98166       2.94648       2.60200       2.31274       1.88168       1.57857       1.26680       1.04697      0.750866      0.559786      0.361615      0.255140      0.173940      0.115956
  20  17 3368.1782    3.1570  1.6495 13.3026 -0.0002  0.0377   0.0612   0.0951    0.0653   0.0000   434.2869       1.14507       15.7554      -1.51688      -3.30946      -2.65620      -6.43852      -4.84467      0.714030     -0.937640      -3.08797      -2.21619    -0.0964475      0.979333     0.0588512      0.631293      0.190547    -0.0202986       2.96626       3.78914       3.98080       4.24872       4.04421       3.77428       3.51896       3.17149       2.56896       2.20233       1.78371       1.35009       1.02121      0.767128      0.526909      0.359671      0.236670      0.158257
  20  18 3511.8939    2.6274  2.5577 12.5341  0.0022  0.0457   0.0412   0.1179    0.0621   0.0000   438.5541       3.06882       9.39264       3.36016      0.163362       2.30639       2.30144       1.68462      -4.11786      -5.20724       6.28973      0.729823      -2.39297     -0.711034      0.588368     -0.950135     -0.184228      0.134504       3.60961       4.56575       4.82179       4.98538       5.01289       4.79424       4.24963       3.77972       3.22908       2.65034       2.23010       1.64953       1.28637      0.905660      0.660924      0.455807      0.296938      0.194414
  20  19 3655.5104    2.0977  3.6669 12.0479 -0.0029  0.0585   0.0313   0.1609    0.0591   0.0000   441.2201       6.44888       11.6853       6.43762      -12.0649      -3.80988      -1.09315       3.84916      0.937448      -6.23367      -2.30201       2.69835      0.730509      -1.79834      0.461108     0.0730534    0.00482194      0.223937       4.54206       5.61697       6.48394       6.37256       6.39316       6.18425       5.44689       4.84686       4.03308       3.46287       2.67679       2.14277       1.59956       1.16901      0.827778      0.578911      0.374020      0.244259
  20  20 3799.2997    1.8178  5.4352 11.3394 -0.0036  0.0713   0.0217   0.2015    0.0529   0.0000   436.3330     -0.360702       3.23804      0.637244      -5.43279       8.74786       8.97678      -14.3149       2.42927       4.17583       2.25349     -0.472734      -2.02400      -1.59749      -2.53959     -0.958470    -0.0124236      0.660424       5.42967       7.26003       7.84689       7.98800       8.09135       7.39594       6.88430       5.98775       5.14097       4.27341       3.40983       2.65287       2.02954       1.45072       1.01201      0.696239      0.467708      0.293807
  20  21 3943.1302    1.4951  7.2247 11.0357  0.0004  0.0877   0.0166   0.2548    0.0424   0.0000   444.3333      -4.10066      -2.60364      -3.90831      -8.93062      -8.33027       11.4932      -1.19751      -6.93165      -5.30864      -2.96374      0.153486      -2.57168       1.04851       2.37951       1.53691     -0.907257     -0.258981       6.66983       8.58903       9.63607       9.78919       9.75482       9.18009       8.19702       7.35065       6.23958       5.11057       4.15766       3.16718       2.46001       1.77191       1.25563      0.874731      0.566269      0.363638
  20  22 4086.6851    1.1982  8.8799 10.8689 -0.0004  0.1102   0.0138   0.3169    0.0361   0.0000   431.6362      -3.37508       18.9988       5.22896      -5.68422      -9.65204      -4.26670     -0.576834       2.62890      -11.8614      -6.56561       1.49353      -7.09739      0.866795       2.90244     -0.485939      -1.28510      0.274976       8.30775       10.9869       11.9483       12.3054       12.2709       11.5998       10.4019       9.23685       7.87253       6.40877       5.21321       4.11186       3.04413       2.29891       1.59499       1.11117      0.718788      0.465805
  20  23 4230.3948    0.9627 10.7660 10.7879 -0.0019  0.1437   0.0129   0.4242    0.0329   0.0000   459.1561       42.2485       10.6087       1.55881     -0.818804      -1.58092      -9.58989      -5.99667      -20.2042      -2.59979       21.0870       3.19922       1.35778       3.94289       3.61162      -2.49916      0.303121       1.12323       10.9480       14.0054       14.9759       16.2477       15.6456       14.7236       13.4329       11.9924       10.2537       8.52952       6.83808       5.32582       4.10536       2.94175       2.16064       1.47112      0.955164      0.613613
  20  24 4374.7588    0.7355 11.5964 10.7289 -0.0029  0.1877   0.0120   0.5320    0.0299   0.0000   420.2142      0.829287       25.4712       32.4816       8.41774      -30.5833       2.56125       8.21523       3.99859      -2.68622      -8.92501      -1.84777      -1.82720       6.81088      -4.12887     -0.794415     0.0802945     -0.207762       13.8658       18.3816       20.5606       20.9036       20.4705       19.4857       17.7415       15.6200       13.1881       11.0733       8.92419       6.96123       5.27182       3.88567       2.76173       1.91504       1.21129      0.794970
  20  25 4518.2454    0.6191 14.9103 10.5884  0.0016  0.2550   0.0098   0.7129    0.0255   0.0000   424.4209      -5.71936       31.7198      -7.90818       34.3479       38.8037      -4.54877       25.8211      -5.37053     -0.329825       21.0923       7.09024      -5.55429       9.95672       3.29288       1.32271       1.68746      -1.06479       19.2882       24.6297       27.5361       28.0564       27.7439       26.0313       23.8444       21.3413       18.2313       14.9381       12.3501       9.63115       7.28353       5.34916       3.82700       2.64871       1.70937       1.12779
  21   6 1758.2188    0.3340  0.2506  9.9576 -0.0015  0.0141   0.0156   0.0311    0.0351   0.0000   439.6515     -0.583081       18.0667       1.56176      -2.34323       1.69870       1.69256      -2.60278      -2.60164      0.332190       1.09163     -0.607839     0.0908855      0.259100     -0.315771    -0.0197992     0.0730184    -0.0416284       1.12948       1.43939       1.67046       1.65269       1.61371       1.40291       1.27525       1.30696       1.15479      0.920871      0.690432      0.603574      0.449977      0.304146      0.226999      0.136542      0.104434     0.0677063
  21   7 1919.8556    0.5040  0.4221 10.1587 -0.0033  0.0202   0.0173   0.0464    0.0438   0.0000   439.3165      -1.53488       18.3375      -2.20049      -3.85673      -2.50627      -1.81051       1.62254      0.119333     -0.874946      0.882201    -0.0321995      0.518066    -0.0396526      0.474366     0.0170686    -0.0340072    -0.0380035       1.38561       1.97358       2.31498       1.95858       2.47062       1.75820       1.94356       1.79476       1.25884       1.30287      0.807188      0.760675      0.563332      0.357620      0.315775      0.174822      0.134416     0.0859081
  21   8 2077.7280    0.6918  0.5548 10.5637 -0.0022  0.0189   0.0201   0.0489    0.0520   0.0000   436.7916      -1.25228       19.4047       1.88999      -2.88744      -3.94393      -1.23731       2.34345      -1.80157     -0.537322      0.349782      0.385798     -0.581211     -0.319685      0.589482      0.281221      0.151402   -0.00751146       1.46395       1.84669       1.92779       2.05175       2.03690       1.89085       1.74249       1.52457       1.27416       1.14554      0.938773      0.710130      0.558729      0.382064      0.275122      0.192291      0.135027     0.0855553
  21   9 2231.8789    0.9546  0.6534 10.9659 -0.0019  0.0214   0.0254   0.0521    0.0630   0.0000   439.2040       1.98402       15.3990      -1.82734      -1.32260     -0.450586       3.33153      0.484066       2.94846      0.802905       1.67503      0.676451     -0.640512      0.277231      0.207421    -0.0244576      0.140063     0.0452746       1.71356       2.28980       2.66316       2.66852       2.69767       2.49384       2.22498       1.89860       1.57367       1.31095       1.07844      0.756753      0.603376      0.445761      0.307514      0.216279      0.157476     0.0949281
  21  10 2381.8974    1.3236  0.9487 11.3343 -0.0022  0.0251   0.0297   0.0642    0.0698   0.0000   440.1679      0.916281       16.7553       2.34760      -4.58064      -5.80995      0.242986      0.522169       2.03560      -2.42182       1.07770      0.555774       1.32673    -0.0931061     -0.169260    -0.0872472     -0.210817    -0.0556246       1.80559       2.34131       2.62420       2.66671       2.82024       2.41562       2.30335       2.02391       1.70588       1.42725       1.13051      0.902168      0.703482      0.502366      0.353190      0.263810      0.167738      0.111587
  21  11 2529.3350    1.7484  0.9380 11.8985 -0.0026  0.0244   0.0392   0.0641    0.0746   0.0000   438.6303      -2.19577       15.9930      -1.19234      -2.07805       2.99896     -0.256352      -1.98527    -0.0384238      -3.02045     -0.862628      0.754854     -0.509695     -0.227096     0.0960331      0.200809   -0.00679309     -0.115865       1.82613       2.39449       2.64414       2.72193       2.62208       2.53256       2.26315       1.97668       1.74334       1.42739       1.19038      0.903059      0.705215      0.520090      0.367287      0.239887      0.173403      0.115461
  21  12 2676.2194    2.2707  0.8289 12.5970 -0.0043  0.0238   0.0560   0.0615    0.0813   0.0000   435.9245       1.28987       14.4554       1.57617      -2.87287      0.919532      -2.15601      -4.19878     -0.257214      0.417836     -0.439635      -1.32942      0.667490      0.441644      0.366814      0.502813     -0.216560    -0.0738613       1.81635       2.50345       2.66154       2.73080       2.67697       2.59835       2.29803       1.96265       1.76510       1.44113       1.15624      0.865090      0.665825      0.519332      0.359887      0.264812      0.160353      0.109616
  21  13 2822.9621    2.9658  0.7950 13.0865  0.0015  0.0223   0.0717   0.0578    0.0757   0.0000   436.4642       2.49000       15.9881       5.85677       1.71373     -0.443141      -2.26322     0.0231331     -0.625607      -1.88509       1.46936     -0.932300     -0.136905    -0.0700232     -0.160173      0.155645      0.213227     0.0751128       1.63097       2.14141       2.12753       2.47968       2.29315       2.25473       1.97677       1.81684       1.50187       1.28544       1.00323      0.809874      0.616003      0.458439      0.318742      0.244268      0.158666      0.103305
  21  14 2968.9243    3.5359  0.7781 13.3914 -0.0058  0.0223   0.0845   0.0514    0.0685   0.0000   439.1326       4.36679       15.8030       1.09036      -1.32457      0.944272      0.395020      -4.94235     -0.991775     -0.817095    -0.0832953      -2.84382     -0.559305      0.186541      0.231717     -0.176144     -0.382342      0.228452       1.64302       2.20924       2.26608       2.35953       2.45924       2.31515       2.08520       1.76547       1.53586       1.32058       1.00657      0.853626      0.606709      0.471507      0.326757      0.225119      0.159332      0.107067
  21  15 3113.9576    3.9913  0.9221 13.5917 -0.0049  0.0229   0.0912   0.0632    0.0765   0.0000   441.1049       3.66524       15.6006     -0.233713      0.427831      -1.71941       2.42463      -5.17705    -0.0690361      -2.68830     -0.244832     0.0491229    -0.0719533      0.816207      0.754425    0.00491491     0.0265694     0.0551383       1.76219       2.29475       2.47086       2.71674       2.50467       2.52476       2.20868       1.95942       1.55789       1.40993       1.08507      0.811935      0.628992      0.476511      0.352204      0.255789      0.168906      0.106752
  21  16 3258.5345    3.5966  1.2885 13.5445 -0.0012  0.0299   0.0737   0.0811    0.0789   0.0000   442.9500     -0.604916       19.4280       1.06866      -2.25427      -4.74571     -0.995342      -3.08800      -3.41658      0.276520       1.00004     -0.174034     -0.559249     -0.267860     0.0964410      0.126457     -0.257232     -0.116317       2.40226       3.16414       3.20594       3.34274       3.40492       3.15953       3.00730       2.56446       2.23374       1.73028       1.44662       1.12545      0.891737      0.664162      0.470231      0.319286      0.220924      0.152812
  21  17 3402.9664    3.0103  1.6907 13.1055 -0.0010  0.0366   0.0540   0.0943    0.0615   0.0000   432.3690       7.90292       8.77140      -3.80182       3.24031      0.473574      -1.90517      -1.33165      0.758217      0.591580     -0.769131     -0.244678     -0.960894     -0.604597      0.479841      0.206048     -0.475620     -0.189128       2.71767       3.33212       3.78500       3.95525       3.86370       3.64512       3.37789       3.05517       2.49081       2.06692       1.73545       1.38992       1.00620      0.772917      0.552363      0.388655      0.266494      0.176150
  21  18 3547.2051    2.4958  2.5037 12.6719 -0.0027  0.0456   0.0392   0.1185    0.0522   0.0000   441.4539       8.37657       2.72862      -6.52762       11.3430      -3.67852      -4.44474      -3.71018     -0.735679      -1.25554       1.54147       2.25083      -4.23089      -1.33632      0.441944       1.13384     -0.907529     -0.212874       3.23931       4.32969       4.82637       4.72511       5.02598       4.47292       4.27088       3.77153       3.10430       2.65038       2.17714       1.67700       1.31795      0.967947      0.699555      0.489824      0.330534      0.218933
  21  19 3691.4983    2.0719  3.8919 11.8974 -0.0011  0.0578   0.0275   0.1543    0.0537   0.0000   442.3865       9.07009       5.84906       14.1215       7.24960      -4.98286       4.58267      -7.51883       1.77748      0.176261      -1.95177      -2.17243     -0.350987      0.371261     0.0626342     -0.389083      0.205329      0.337502       4.02698       5.35156       5.95000       6.05254       5.90895       5.77756       5.19875       4.71243       4.04104       3.34261       2.80567       2.18851       1.68316       1.24302      0.891007      0.646961      0.413385      0.275326
  21  20 3835.7055    1.6851  5.5747 11.4134 -0.0040  0.0716   0.0201   0.2044    0.0461   0.0000   432.7113       9.65474       24.7560       2.41866       8.24779      0.452500       3.10752      -12.0278      0.143942      -4.91222      -1.21266      -6.58296       1.30148    -0.0904129      0.908571      -1.06781    -0.0992611     -0.181174       5.29269       6.71851       7.55618       7.69267       7.67335       7.36584       6.67034       5.85667       5.11305       4.28844       3.44523       2.71327       2.09756       1.56754       1.13541      0.803708      0.526123      0.350822
  21  21 3979.8425    1.3835  7.4307 11.0812 -0.0017  0.0914   0.0160   0.2616    0.0393   0.0000   439.1338       11.8922       19.6073      -2.87112      -8.02713       11.9686       12.9228       4.79954      -5.43604       5.98056       7.48463      -3.77096     -0.652185       4.48263      0.409612      0.370789     -0.690429    -0.0350341       6.82253       8.82550       9.95923       10.1422       10.1435       9.37368       8.68341       7.71265       6.68192       5.51389       4.47628       3.46776       2.66003       2.03584       1.46009       1.03423      0.682899      0.444145
  21  22 4124.0216    1.1363  9.6026 10.8273 -0.0006  0.1156   0.0133   0.3298    0.0353   0.0000   434.8107       14.7495       37.8629      -5.91919      -13.3134      -7.17739     -0.147289       1.76276       2.36583      -5.01861      -3.78136      -5.04684     -0.304085      -2.62891      -1.12006      -1.87201      0.619441      -1.51441       8.59673       10.9060       12.3427       12.6459       12.5859       11.9710       10.8980       9.58039       8.38930       6.95549       5.62621       4.41152       3.39685       2.56462       1.84478       1.30652      0.874204      0.567147
  21  24 4412.4027    0.6916 13.0660 10.7594  0.0038  0.2136   0.0115   0.6070    0.0274   0.0000   427.1409       4.96367       29.6489      -10.6951       14.3913      -16.7536      -19.7845      -5.17625       12.4146      -5.42892     -0.190448       20.5294       15.4366      -8.11425      -5.48972       3.36260     -0.839711     -0.488848       15.2526       19.8536       22.3361       22.8614       22.7953       21.7557       19.9497       17.5314       15.2227       12.6035       10.4753       8.22646       6.37000       4.75961       3.43986       2.45637       1.60830       1.07244
  21  25 4556.8287    0.5373 14.7884 10.6168  0.0026  0.2913   0.0096   0.7708    0.0244   0.0000   421.2815      -14.6034      -9.38805       21.4883       43.2246      -22.6791       4.90205      -45.8772       26.0453       18.8016      0.192688      -2.88673      -9.43185       2.90551      -6.45010       2.39638      0.836785     -0.565450       20.4906       26.5137       30.0153       30.9060       30.3950       29.5955       26.1954       23.8258       20.9011       17.0145       14.0465       11.0701       8.81958       6.40343       4.74037       3.36869       2.17299       1.45940
  21  26 4700.5551    0.3942 14.3597 10.4043 -0.0079  0.3589   0.0088   0.9127    0.0257   0.0000   457.2917       79.5020       31.4760       21.8515       12.2196     -0.979618      -5.43792      -36.7079      -43.3614      -32.6055       14.0633       18.3965      -36.2711      -1.67823       9.05934      -8.81188      -3.81760    -0.0196539       25.6158       33.4235       37.1969       38.3333       38.8159       36.6254       33.6293       29.4116       25.4599       21.3266       17.5867       13.7767       10.6369       8.06554       5.80607       4.22126       2.69442       1.83207
  22   6 1781.5309    0.3983  0.3058  9.8432  0.0005  0.0149   0.0155   0.0364    0.0387   0.0000   440.8554      0.860759       14.9229     -0.840802      -1.43125      -1.06449      -2.36491     -0.809414     -0.135140     -0.702140      0.398593     -0.560290    -0.0989134     0.0395337      0.284076      0.246769     -0.149330     0.0340039       1.07146       1.42548       1.63143       1.45586       1.65338       1.30991       1.32411       1.23831       1.01191      0.928652      0.702892      0.590546      0.436242      0.340116      0.250859      0.154828      0.120824     0.0806055
  22   7 1945.0304    0.5410  0.4287 10.1664 -0.0019  0.0174   0.0172   0.0414    0.0438   0.0000   441.0179      -1.09010       16.2062      -2.07503       1.90144       1.72211     -0.910544      0.565062      -1.99553     -0.161560       1.08209       1.01391     -0.808581     -0.438347      0.466077   -0.00212504    -0.0896342     0.0884400       1.24111       1.75099       1.77464       1.88314       1.66551       1.49386       1.51931       1.34595       1.28756       1.13624      0.925270      0.754813      0.571231      0.416552      0.300341      0.185515      0.138134     0.0909571
  22   8 2104.7369    0.7614  0.6102 10.4905 -0.0006  0.0215   0.0204   0.0473    0.0533   0.0000   437.0284       2.70416       12.9475      -2.89820      -4.27346      -1.50232      -1.47398     -0.310015      0.486436      0.603845      0.108894     -0.796630      -1.42490    -0.0603607      0.346330      0.274974    -0.0847218     -0.267772       1.37779       1.92278       1.94293       2.21127       2.18654       1.91595       1.96073       1.59899       1.48955       1.19263       1.02976      0.760939      0.573336      0.445584      0.375960      0.264759      0.162116      0.118545
  22   9 2259.9861    1.0204  0.7350 11.1407 -0.0021  0.0226   0.0246   0.0540    0.0576   0.0000   437.8969      0.405469       16.4950      -1.39516       1.80589      0.323198      0.528856    -0.0228340     -0.953667       1.60631     -0.614518      0.233713      -1.33910     -0.375780    -0.0658273      0.233261     -0.196360     -0.148393       1.65916       2.16736       2.50588       2.51154       2.64158       2.32189       2.12069       1.93983       1.57416       1.37565       1.10762      0.873656      0.641579      0.509669      0.363130      0.263501      0.176636      0.113651
  22  10 2410.7715    1.4201  0.7598 11.7449 -0.0017  0.0229   0.0343   0.0548    0.0638   0.0000   439.8247      -1.72199       15.7398      -1.59778       2.57982      -2.04940      -1.01707       2.15932     -0.637045     -0.788223      0.686275       1.26003      -1.18524     -0.598930      0.541721      0.300281     -0.215312    -0.0879518       1.52698       2.15290       2.31767       2.31281       2.48284       2.14628       2.12635       1.84318       1.55561       1.35798       1.00275      0.806872      0.662499      0.475007      0.375315      0.265928      0.198243      0.124547
  22  11 2559.2271    1.9397  0.8889 12.0363 -0.0004  0.0243   0.0433   0.0554    0.0708   0.0000   437.6822      0.884065       14.2291      -1.71288     -0.979561       4.45910      -4.63878      -1.89974     0.0835407      -1.76397      0.173762      0.685475     -0.156871     -0.377219     -0.242340      0.149277      0.194335   -0.00410583       1.71575       2.32642       2.32608       2.48542       2.48283       2.29348       2.16407       1.92785       1.75495       1.49820       1.15676      0.923589      0.724924      0.554900      0.417288      0.283250      0.202666      0.134655
  22  12 2707.0562    2.3863  0.7924 12.6715 -0.0007  0.0232   0.0570   0.0542    0.0720   0.0000   434.0027       2.88625       12.9731      -1.66236       1.19119      -5.25431      -1.73374       1.44575       2.57112      -1.59665      0.750596     -0.721277     -0.537495      0.536936     -0.829990     -0.118513    -0.0985039     0.0183306       1.63661       2.18237       2.39441       2.45006       2.35206       2.24106       2.26230       1.89429       1.58840       1.35430       1.04712      0.813730      0.658713      0.506042      0.377471      0.287394      0.182500      0.124791
  22  13 2854.7148    3.0367  0.8183 13.1625 -0.0002  0.0240   0.0712   0.0546    0.0782   0.0000   441.7067       5.21302       11.8812      -2.38533       2.43845       1.22283      0.170880      -1.07598       1.49475       1.67801     -0.464995      -1.17003     -0.420381       1.02411     -0.555086      0.243727    -0.0211515     0.0596615       1.65947       2.37387       2.52375       2.64757       2.73757       2.47656       2.32474       1.89650       1.72318       1.43541       1.13309      0.912757      0.704728      0.510791      0.391794      0.257178      0.184534      0.119907
  22  14 3001.3897    3.5575  0.8004 13.5687  0.0001  0.0224   0.0838   0.0538    0.0683   0.0000   436.7373       5.66035       14.1678      0.870315      -1.60853       1.85764      -1.23961       1.49209      -1.73048      -4.69379      0.502136       1.48610     -0.313283   -0.00605259     0.0508318     -0.266066     0.0684914    -0.0238751       1.51409       2.10094       2.26537       2.36030       2.33042       2.26609       1.98218       1.87115       1.53176       1.38325       1.10750      0.834514      0.707479      0.473976      0.376008      0.254839      0.178956      0.118160
  22  15 3147.0106    3.8626  0.9469 13.7387 -0.0014  0.0259   0.0866   0.0605    0.0694   0.0000   440.4878       8.92121       14.1089       1.52683      -2.46607       1.11161      -3.11740     -0.210610       3.60082     -0.463470     -0.244373      0.774084      -1.27887     -0.493907      0.294778     0.0504771      0.329167      0.306628       1.72507       2.39439       2.55311       2.69296       2.71976       2.39142       2.42739       2.02081       1.82114       1.47762       1.26333      0.905727      0.763325      0.586998      0.401036      0.296715      0.198284      0.138595
  22  16 3292.2419    3.4842  1.3317 13.3992  0.0013  0.0328   0.0689   0.0822    0.0767   0.0000   442.4719       2.60401       9.73116      -5.65893       2.91216      -3.44530      -3.41092       3.03487      0.120978      -1.30582       1.75233       1.05856     -0.148882       1.54355     -0.580814     -0.642487      0.429855     -0.187256       2.63635       3.49699       3.36930       3.12223       3.21755       3.40334       3.49103       3.11479       2.46216       1.94311       1.39487       1.14201       1.03090      0.816436      0.634474      0.450572      0.331772      0.218729
  22  17 3437.2151    2.8727  2.1758 12.7550  0.0002  0.0402   0.0437   0.1045    0.0526   0.0000   438.6976       5.45425       9.42049       2.08087      -5.07736      -7.73163       1.27584     0.0166573      -3.19763       1.60366       2.11669    -0.0233339       1.14022      0.774142    -0.0291119     -0.394117      0.488247    -0.0249460       2.65546       3.78348       3.88087       4.24463       3.94502       3.89009       3.51261       3.16280       2.87139       2.33553       1.99931       1.54876       1.24354      0.904844      0.660074      0.474124      0.315898      0.212849
  22  18 3582.1757    2.3367  2.7515 12.5195 -0.0004  0.0470   0.0338   0.1276    0.0454   0.0000   448.0622       4.87455      -2.71776      -3.84019       9.64597      -4.98008      -2.07571      0.885226      -1.86930       1.69401       2.32621     -0.232484      -1.33482     -0.868066      -1.23445      0.971054     -0.151395     -0.235799       3.17851       4.22392       4.80113       4.84345       4.89960       4.72249       4.24272       3.86071       3.32093       2.67496       2.30017       1.73723       1.41373       1.03998      0.776876      0.572885      0.374493      0.257085
  22  19 3727.0296    1.8375  4.2494 11.8793  0.0003  0.0626   0.0247   0.1697    0.0455   0.0000   444.0516       12.5441       12.2374      -5.67510      -9.21696       3.52593       5.72054      -3.34570       4.72808       2.51986    -0.0644260       2.63647       2.12547       1.10549       1.17111      0.796062     -0.224936     -0.671280       4.28514       5.62308       6.26536       6.37172       6.33708       6.12089       5.74690       5.04482       4.45877       3.71975       3.08933       2.42161       1.92823       1.44229       1.06813      0.771565      0.512482      0.356204
  22  20 3871.6807    1.5683  6.1375 11.3541 -0.0028  0.0774   0.0184   0.2148    0.0406   0.0000   436.5756       10.0575       23.2781       1.53619       4.06116      -5.97076      -10.5663      -5.55295       7.95165      -10.9594       3.55564      -5.98173       4.50537      0.183930      -3.28410       1.15651     -0.522836     0.0176983       5.36924       7.01276       7.86023       8.06751       8.01678       7.60159       7.09932       6.43830       5.41581       4.62454       3.87655       3.05371       2.39760       1.79720       1.33009      0.926535      0.645423      0.433688
  22  21 4016.3411    1.2957  8.2734 10.9926 -0.0006  0.0973   0.0142   0.2798    0.0351   0.0000   429.2366       12.0239       3.62160       6.68504       13.3979      -4.22978      -11.3629      -16.2577       14.3795      0.652631      -11.6526       1.95277     -0.535639      -1.96491     -0.418052   -0.00710339      0.365420     -0.452876       6.67200       8.90474       9.64033       10.0899       10.1626       9.56242       9.05193       7.90190       6.87562       5.74815       4.77638       3.84878       2.97283       2.27230       1.64163       1.20011      0.808333      0.555100
  22  22 4161.0070    1.0497  9.5217 10.8800 -0.0019  0.1200   0.0129   0.3420    0.0322   0.0000   429.7120       11.4506       49.5996       7.09887      -10.2763      -15.6063       3.06625      -9.70661      -15.8297       7.20180       3.57328     -0.169935      -5.81605       1.82785       3.20755       2.63345     -0.443728       1.44291       8.30231       10.8011       12.1230       12.4399       12.2988       11.8615       10.7878       9.72906       8.72097       7.17089       5.96670       4.75738       3.76603       2.82547       2.07571       1.49003       1.01234      0.681161
  22  23 4305.4341    0.8423 11.7725 10.8144 -0.0034  0.1675   0.0119   0.4784    0.0282   0.0000   437.6106       26.9082       22.0800      -32.2289       11.0184      -22.1700      -7.73661      -18.5890       25.7292      -4.74218      -4.60915      -6.32267      -3.57421      -7.12312       5.32441     -0.529767      -1.10426     -0.708228       11.0269       14.9291       16.7167       17.0174       17.0654       16.4120       15.0059       13.3950       11.8573       9.84091       8.12446       6.50507       5.09479       3.87381       2.84416       2.07114       1.35519      0.932217
  23   6 1804.1996    0.3862  0.3533  9.9742 -0.0104  0.0161   0.0147   0.0397    0.0375   0.0000   442.0276      -2.26842       24.6744     -0.816792      -5.78267       1.09552       1.05187     -0.113679      0.586014      -2.09415       1.30094      0.557771       1.07227     0.0784616     -0.239623     -0.202145      0.386484    -0.0215040       1.21806       1.60740       1.58615       1.70982       1.63133       1.59125       1.49762       1.37984       1.18167       1.02464      0.886475      0.683668      0.558109      0.398647      0.291573      0.222350      0.160317      0.108452
  23   7 1969.5928    0.5422  0.5380 10.1236 -0.0003  0.0206   0.0150   0.0454    0.0459   0.0000   440.9049     -0.295552       16.7829       1.75486      -3.23989      0.903107     -0.258068     -0.389452      0.558389      0.928116     -0.270804      0.322183      0.757646     -0.308994     -0.163998     0.0772957    -0.0263298     0.0439706       1.22660       1.66935       1.91914       1.89506       1.97716       1.82483       1.92390       1.45934       1.51333       1.11298      0.985242      0.775004      0.608713      0.509595      0.319505      0.268367      0.176057      0.117115
  23   8 2131.1023    0.7708  0.6367 10.5130 -0.0020  0.0191   0.0202   0.0507    0.0537   0.0000   439.7731      -2.67948       16.3728      -2.37943      -1.18816     -0.825354      -1.89146    -0.0458969      0.889587       1.95571       1.71929       2.08146    -0.0275077     0.0940040     -0.305008    -0.0916297     0.0798496     0.0624103       1.36433       1.74293       1.94005       2.05973       2.03662       1.86243       1.77912       1.60287       1.34315       1.19639      0.935670      0.752532      0.607948      0.450042      0.330173      0.237515      0.177263      0.113168
  23   9 2287.4276    1.1239  0.7545 11.0598 -0.0018  0.0202   0.0260   0.0532    0.0630   0.0000   439.5652     -0.974057       12.6797      0.883794      -1.18059      0.864820       1.54958     0.0870825      0.413093    -0.0487055      0.255907      0.178840      -1.03085      0.517055     -0.359165      0.130959      0.134950    -0.0110311       1.43184       1.91616       2.04448       2.09919       2.03725       1.90769       1.81575       1.63879       1.45281       1.29655       1.05744      0.832475      0.668493      0.503580      0.370730      0.265629      0.181984      0.124955
  23  10 2439.1706    1.5215  0.9137 11.5679  0.0006  0.0260   0.0327   0.0585    0.0756   0.0000   436.8125      -3.16211       18.0879       2.20037      -3.30850      -2.22033      0.914870     -0.697573      -1.21108     -0.727733     -0.555297       1.31332     -0.458356      0.140025      0.262588     0.0743619    -0.0432900    -0.0698385       1.64030       2.27639       2.43036       2.57040       2.55793       2.33748       2.31575       2.03483       1.74809       1.51125       1.31332      0.926918      0.780637      0.601912      0.459016      0.325177      0.228063      0.158836
  23  11 2588.6775    1.9830  0.8472 12.2239 -0.0060  0.0234   0.0448   0.0544    0.0685   0.0000   439.8729       1.20894       15.0297      -1.85273       3.64606     -0.848308     -0.899680      -1.64228       2.90012      -1.00239      -1.61711    -0.0383865      0.223848    -0.0912394     -0.397675      0.385700     -0.264058     -0.300864       1.59353       2.20347       2.35656       2.47488       2.51871       2.33345       2.11159       1.84684       1.68157       1.41362       1.18607      0.903702      0.727227      0.565365      0.391695      0.297827      0.195167      0.140371
  23  12 2737.5656    2.5593  0.7969 12.7921 -0.0010  0.0208   0.0595   0.0550    0.0612   0.0000   436.9546      0.760107       10.7614      -2.63004      0.709905      -2.55859     0.0409227      -1.94897       1.83382      -1.58086      -1.47583      -1.66870      -1.40057     -0.983674      0.228493      0.329968      0.415159    -0.0235406       1.43366       1.96352       2.15841       2.18507       2.20515       2.02338       1.93790       1.73035       1.51529       1.26168       1.10424      0.865510      0.675341      0.537807      0.360086      0.269764      0.186445      0.129874
  23  13 2886.0643    3.2191  0.8283 13.1249 -0.0015  0.0225   0.0717   0.0520    0.0808   0.0000   437.3723       3.29695       11.2103      -2.94307      -3.17719      -4.72706       1.82829       1.89306       1.33704      -2.31961      0.352072      0.563256      0.922697    0.00479033     -0.691228     -0.324328     -0.141002     0.0476281       1.54072       2.09463       2.27026       2.38296       2.43144       2.33858       2.08775       1.86776       1.61094       1.28995       1.10690      0.875849      0.685506      0.511226      0.384722      0.278873      0.199696      0.136384
  23  14 3033.4666    3.7317  0.8981 13.6330 -0.0082  0.0237   0.0836   0.0569    0.0778   0.0000   438.6658       1.50114       15.2435       1.54173      -1.23130     -0.743481       3.26146      0.115887      -1.07034      -1.13172     -0.194229      -2.16073     -0.200119     0.0718723      0.268980      0.142122     -0.356583      0.105045       1.72098       2.09921       2.18001       2.32188       2.50935       2.31792       2.16588       1.95991       1.69154       1.43475       1.15911      0.971939      0.726647      0.592187      0.426629      0.315633      0.217584      0.156416
  23  15 3179.7303    3.8672  0.9158 13.7125  0.0034  0.0240   0.0835   0.0598    0.0700   0.0000   443.0831       2.96856       8.27765      -3.75318      -2.71755     -0.329340       1.32763     -0.577396      -2.53479     -0.687112       1.36780       1.47028     -0.518449     -0.216256     -0.342813     -0.129460      0.378966      0.169195       1.57615       2.24192       2.44482       2.50995       2.58910       2.37781       2.16654       1.96005       1.67306       1.40849       1.18659      0.964229      0.740167      0.540780      0.409525      0.298204      0.197041      0.135270
  23  16 3325.6101    3.4487  1.3494 13.3072  0.0048  0.0301   0.0651   0.0776    0.0697   0.0000   442.1049       3.07088       9.11307      -2.08176      0.225750      -2.45567       1.88016      -1.03856      0.350769      -3.66337     -0.212584       1.80676      -1.22706     -0.868789      0.320264     -0.338024     -0.136798      0.400417       1.96134       2.66185       2.96731       3.02128       3.21005       2.82824       2.67177       2.39521       2.08391       1.83366       1.43476       1.16000      0.938186      0.695995      0.525400      0.372286      0.268032      0.179676
  23  17 3471.2161    2.7089  2.0840 12.8258  0.0002  0.0394   0.0432   0.1013    0.0520   0.0000   441.2584       6.14995       3.56299      -3.35970       1.40456      -9.98466      -3.80786      -2.14989      -1.95899      -4.45619       1.19789      0.717728      -2.85111     -0.986416      -1.13845     -0.205832   -0.00772054      0.151637       2.59543       3.60109       3.73186       3.85971       3.93245       3.73463       3.60521       3.17752       2.78828       2.32866       1.92257       1.54473       1.21005      0.966005      0.693688      0.523438      0.375000      0.255671
  23  18 3616.7227    2.1565  3.6280 12.1770 -0.0016  0.0518   0.0272   0.1443    0.0391   0.0000   442.0535       2.56099       6.69525      -10.6397       1.32833      -9.46660       4.52158      -1.33623       1.27816       7.68913       2.48308      -2.74803      0.277077      0.305299      0.240823     0.0184481    -0.0967103     -0.260072       3.49053       4.50389       5.04456       5.22937       5.14302       4.88664       4.63683       4.18464       3.70152       3.14738       2.56818       2.07930       1.63165       1.28554      0.932347      0.704075      0.488099      0.335453
  23  19 3762.1385    1.7567  4.7835 11.7816 -0.0025  0.0642   0.0214   0.1826    0.0376   0.0000   438.8589       6.28239       12.1669       8.08914       4.74920      -11.0585       3.07427      -5.54156       1.58371       1.37642       6.35162      -2.09115     -0.904099       1.50208      -2.47121      0.562458      0.568718     -0.459322       4.14187       5.57622       6.16650       6.27679       6.36239       6.12125       5.62799       5.07860       4.49546       3.86954       3.19175       2.54208       2.05742       1.55211       1.17181      0.851359      0.576320      0.396801
  23  20 3907.4380    1.4917  6.4326 11.2069 -0.0039  0.0769   0.0166   0.2188    0.0380   0.0000   447.3497       5.58908       13.5994       12.2184      -3.02063      -4.16381      -10.4792      0.453804       9.38565       4.08076      -8.65201      -6.52225       3.86336     0.0628823       1.22079      -2.14518     0.0141575       1.28841       5.21603       6.74064       7.66867       7.88898       7.79842       7.62189       6.91077       6.29692       5.56676       4.61073       3.84352       3.18670       2.50404       1.85598       1.39751       1.02211      0.726651      0.494427
  23  21 4052.5872    1.2143  8.6674 11.0028 -0.0012  0.1019   0.0138   0.2981    0.0321   0.0000   435.4577       12.2061       8.81866       6.46869       18.7978      -20.1179      -19.0803       19.0812       9.27961      -16.9955      0.748190      0.474118      -3.02597       1.06874       2.75311      -1.80231    -0.0411762      0.577213       6.89603       8.82235       9.92870       10.4713       10.0710       9.90031       9.05243       8.26586       7.23653       6.17075       5.19298       4.13063       3.35715       2.51957       1.87359       1.37286      0.929100      0.647919
  23  22 4197.5671    0.9783 10.2502 10.9033 -0.0016  0.1323   0.0128   0.3816    0.0294   0.0000   423.5133      -3.76634       40.7844      -20.3430      -1.90658      -7.36338     -0.904791       6.78987       14.8251      -3.36300     0.0401096       1.91084      -1.77914      -4.44361      -4.57926       5.68925     -0.223415     -0.109278       8.80127       11.7552       13.0739       13.4689       13.5578       12.9015       12.0490       10.7247       9.48684       8.05626       6.67390       5.38804       4.27963       3.23670       2.48370       1.77483       1.22156      0.845228
  23  23 4342.5044    0.7494 10.9197 10.8131  0.0000  0.1650   0.0120   0.4802    0.0274   0.0000   441.3053       19.7087       27.0115       7.19180      -1.16629      -6.13429      -20.9883       6.97048      -19.8534      -15.0135       3.13351       3.13745       3.90407     -0.342164      0.862463      -2.40066      0.576600    0.00353119       10.7384       14.2679       16.0011       16.6265       16.4015       15.7390       14.8917       13.2519       11.7251       9.92633       8.24307       6.73945       5.31410       4.11605       2.98976       2.28514       1.49964       1.05563
  23  25 4632.9578    0.4814 14.8827 10.4658 -0.0006  0.2976   0.0086   0.7742    0.0217   0.0000   431.9692       11.1865       64.9240      -40.4891       28.8105       62.0570      -21.4840      -41.6690      -11.8427       8.97090       8.17450       7.37086      -6.86690       7.10806       6.99274      -2.73715     -0.578910       1.40580       18.8522       25.1658       28.0773       29.0591       29.1225       28.0434       26.1698       23.8042       20.7372       17.7977       14.8331       11.9688       9.54366       7.36530       5.55437       4.03842       2.78044       1.92711
  24   5 1653.6872    0.2511  0.2151  9.8683 -0.0076  0.0150   0.0118   0.0294    0.0309   0.0000   440.8469    -0.0325391       19.5888      0.946117      -7.00421     -0.477239     -0.481077       2.54749     0.0955650     -0.806421      0.283299      0.851540      0.399852     -0.757911     0.0200277     0.0370758    -0.0568227     0.0317833       1.09933       1.42404       1.58785       1.60181       1.56606       1.54545       1.46199       1.59353       1.16511      0.856363      0.820240      0.782898      0.657830      0.448978      0.288420      0.218431      0.168141      0.104486
  24   7 1993.5623    0.6039  0.4934 10.2893  0.0003  0.0166   0.0169   0.0411    0.0453   0.0000   437.5684      -1.83649       17.4393     -0.526194      -3.73802     -0.909393     0.0487462      -1.70302     -0.527467      -2.24044      -1.42799     -0.346434     -0.388853      0.296165     0.0463367     -0.229926      0.321267     0.0894888       1.13839       1.48462       1.64458       1.76178       1.82996       1.68114       1.55369       1.41463       1.13920       1.04824      0.839868      0.658729      0.542009      0.408864      0.298501      0.231079      0.153092      0.106190
  24   8 2156.7356    0.8672  0.6098 10.6810 -0.0001  0.0180   0.0226   0.0481    0.0521   0.0000   441.3695       1.62382       14.6735    -0.0966316      0.905825      -2.29689      0.987279       1.27642     -0.447333      0.830253      0.161597     -0.602207     -0.377394     -0.795293      0.107121      0.543664     -0.156781     -0.180698       1.20009       1.49453       1.66258       1.77031       1.89384       1.55400       1.62294       1.40042       1.22709       1.05376      0.836282      0.735368      0.556135      0.433168      0.325115      0.232169      0.175562      0.118194
  24   9 2314.2724    1.2061  0.7859 11.2186 -0.0091  0.0209   0.0277   0.0529    0.0615   0.0000   436.7448      -2.29458       9.48025       2.20958      -2.11562      -5.89375     -0.120382      0.141078      -2.35916      -1.45839     -0.599504      -2.66525      0.570130     -0.359442      0.327076     -0.499558    -0.0887626     0.0807017       1.48032       1.86324       2.04602       2.09716       2.12382       2.09352       1.99197       1.76605       1.45675       1.28799       1.05235      0.905819      0.664564      0.541770      0.396890      0.286365      0.209721      0.155290
  24  10 2467.0524    1.5866  0.8783 11.9457  0.0025  0.0250   0.0346   0.0591    0.0642   0.0000   438.4346       1.71153       17.2016      -2.00957      -2.52105       1.66883      -1.78943      -1.91675      0.750193      -1.27399       1.04434     0.0207060      -1.36568     -0.315316    -0.0489774     -0.180886      0.395985     0.0987876       1.43605       2.14472       2.09900       2.34717       2.29498       2.14694       2.18077       1.73544       1.73474       1.38246       1.19129      0.949977      0.759300      0.595561      0.444850      0.316790      0.233286      0.158385
  24  11 2617.6176    2.1153  0.9008 12.2877  0.0010  0.0232   0.0448   0.0566    0.0715   0.0000   441.3385       1.96942       7.18682      0.958797      -2.18989      0.765349       1.28054      -3.86281      -3.50729       1.70890     -0.279200      0.476494      -1.04987    -0.0563071      0.646725      0.361287      0.194536      0.116563       1.60417       2.17495       2.39005       2.51707       2.43344       2.30777       2.13474       1.96463       1.69239       1.50357       1.20901      0.982061      0.770631      0.572808      0.447086      0.319092      0.233398      0.160749
  24  12 2767.7060    2.7585  0.8111 12.7426 -0.0031  0.0207   0.0603   0.0500    0.0660   0.0000   441.2338      -2.16432       12.0555       4.65545      -4.12167      -4.14042     -0.932393      -3.52331       2.28243       1.76990     -0.244877     -0.110688      0.347351      0.107167     -0.564736      0.312440     0.0221217     -0.461937       1.40839       1.89092       1.97831       2.10413       1.98718       1.98930       1.84830       1.69612       1.46560       1.30638       1.06974      0.902472      0.692322      0.536140      0.413410      0.314314      0.203824      0.147238
  24  13 2916.9838    3.4156  0.8274 13.2199 -0.0030  0.0223   0.0747   0.0525    0.0715   0.0000   438.1424       2.57935       16.1635     -0.529078      -1.13159      -1.63582      0.227833      -3.22172      -1.98287     -0.708928      0.986403     -0.813082     -0.932427     -0.416833      0.866492      0.382392     0.0291565      0.335410       1.35158       1.90271       1.88047       2.03455       2.19933       1.96429       1.83736       1.58021       1.53215       1.29379       1.08418      0.841691      0.672586      0.522670      0.410026      0.300579      0.198166      0.151876
  24  14 3065.0064    3.9096  0.8626 13.7744  0.0029  0.0226   0.0858   0.0556    0.0718   0.0000   436.4600       8.42193       14.9955       1.26185       1.61628      -4.74605     0.0199003      -1.90888       1.20349      -1.66671     -0.939152     -0.779555     -0.696133       1.06062    -0.0181794     0.0339448      0.613709     0.0474255       1.47485       2.01281       2.01577       2.22567       2.25510       2.12661       1.97435       1.84354       1.59872       1.37857       1.09476      0.889406      0.735398      0.549700      0.434078      0.308707      0.232374      0.159961
  24  15 3212.0555    3.5751  1.1079 13.6784  0.0012  0.0270   0.0739   0.0689    0.0759   0.0000   443.0326       5.34433       13.7230       3.19949      -1.11077      -4.74006     0.0645791      0.961741      -5.97630      -2.72354      0.892031      0.661015      -1.50459       1.42796     -0.223584     -0.609821      0.100856    0.00585459       1.79334       2.36529       2.47177       2.67171       2.66023       2.47027       2.31421       2.16500       1.88572       1.66034       1.35204       1.10191      0.874785      0.687629      0.522150      0.373297      0.268441      0.190164
  24  16 3358.5215    3.2224  1.4531 13.3352 -0.0023  0.0303   0.0584   0.0788    0.0604   0.0000   439.2514       6.03892       19.0674      0.875639       1.92923      0.730444     -0.149699      -3.01041       1.17034      -1.71596       1.36531      -2.53527     -0.397346       2.78317      0.204630      0.234394     -0.368784      0.119637       1.97320       2.63761       2.88568       2.98452       2.99248       2.85260       2.72708       2.43303       2.16622       1.86694       1.53214       1.24009      0.999726      0.796517      0.591497      0.424079      0.315331      0.220025
  24  17 3504.8879    2.6333  2.5500 12.5746 -0.0036  0.0413   0.0360   0.1060    0.0466   0.0000   444.7700       2.78548       5.07396      -1.93200       2.82785      -5.88303      -4.96242      -1.39649     -0.212011       5.13141     -0.184021     -0.180462     -0.811361      0.803866      -1.03729       1.38376       1.18301      0.709749       2.67288       3.47095       3.89342       3.99377       4.05522       3.94380       3.48331       3.24084       2.91457       2.50114       2.12134       1.70771       1.35996       1.08145      0.784963      0.589565      0.406635      0.288683
  24  18 3650.9760    2.0696  3.7255 12.1570  0.0021  0.0513   0.0253   0.1448    0.0370   0.0000   434.9615       4.14711       11.6382      -3.98791       7.59193      -7.47737      -6.35310      0.114372      -2.79995       1.78258     -0.419818     -0.625678      -2.31998     -0.323781       1.19779     -0.323259     -0.846153    -0.0102949       3.31516       4.34400       4.83573       4.91051       4.90680       4.89764       4.47228       4.11567       3.63788       3.11483       2.60903       2.06897       1.73672       1.28499       1.01485      0.753587      0.525021      0.370198
  24  19 3796.8254    1.6854  4.9842 11.7094 -0.0020  0.0632   0.0198   0.1811    0.0358   0.0000   443.0733       14.5552      -1.68387      -2.82238       15.8610      -14.6656      -7.74884       1.48454       8.14019       5.48907       4.23998      0.691265     -0.842024       1.08788       3.61499      -3.43519     -0.260067     -0.413900       4.12141       5.35197       6.01822       6.20647       6.24454       6.00808       5.66410       5.06472       4.51821       3.86488       3.26009       2.57580       2.08298       1.63917       1.21687      0.932564      0.649246      0.460381
  24  20 3942.7245    1.4096  6.7794 11.2994 -0.0018  0.0807   0.0159   0.2279    0.0340   0.0000   445.3545      -3.07376       26.4591     -0.104333      -12.0282      -16.4864       25.6751       1.54394     -0.860789       1.12235      -2.43261      -1.43968      -2.02714      -1.70786      0.189851     -0.783526      0.564360       1.35217       5.12365       6.80768       7.65350       7.91455       7.87825       7.55449       7.04912       6.50692       5.69121       4.84115       4.09594       3.33269       2.64266       2.05638       1.56161       1.14934      0.824379      0.571062
  24  21 4088.1383    1.1315  8.5227 11.0677 -0.0005  0.1029   0.0134   0.2950    0.0304   0.0000   451.4828      -4.39911    -0.0805515      -21.9838      -11.8119       19.7469      -16.4470      -4.50875       11.4365      -1.28502      -1.39769     -0.829636      -1.17894      -1.65751       1.99343      -3.23328      -1.36175      0.650679       6.55525       8.46685       9.63021       9.81402       9.90479       9.55183       9.06738       8.03544       7.30606       6.26813       5.13402       4.37994       3.42737       2.62844       2.05397       1.51590       1.03475      0.749379
  24  23 4379.2891    0.7297 12.1569 10.8393 -0.0086  0.1835   0.0116   0.5209    0.0257   0.0000   434.6338       24.4177       43.0879      -47.9241       32.9866      -11.1874      0.307073      -3.37256       27.4960       5.49062      -6.55132       9.23179      0.558611       3.14301       2.18918       4.73035      -2.03333       2.42231       11.3166       14.9105       16.7786       17.3792       17.4077       17.0912       15.8492       14.3905       12.7979       10.9467       9.23214       7.48741       6.04818       4.74096       3.62812       2.63881       1.87507       1.30110
  24  24 4525.2691    0.5681 14.2737 10.6732  0.0032  0.2530   0.0100   0.6934    0.0234   0.0000   419.4665      -35.2283       22.6061      -37.7582      -4.39605      -2.65206      -46.4792       47.7129       15.3499      -24.4910      -12.6467       22.1915      -3.57170      -6.59724     -0.935138      0.955141      -1.47055       1.20052       15.4055       20.2673       23.0190       24.0056       23.7102       23.1042       22.0391       19.7072       17.5148       15.1937       12.6588       10.4203       8.45438       6.48768       5.02619       3.67936       2.56450       1.79861
  25   6 1847.8529    0.4114  0.4249 10.0008 -0.0016  0.0188   0.0131   0.0418    0.0383   0.0000   438.8185       1.52955       20.8767      -2.77471      -2.68823      0.334416      -2.30072       3.10044     -0.462785      -1.21139     -0.798472     -0.463937      0.112893     -0.118736      0.547800     -0.115193     -0.209682     -0.127802       1.16636       1.65055       1.78711       1.74083       1.68475       1.56100       1.52279       1.42826       1.33868       1.21908       1.05695      0.858405      0.713540      0.557796      0.385655      0.282234      0.194348      0.145659
  25   7 2016.9222    0.6542  0.4983 10.2928 -0.0006  0.0167   0.0173   0.0381    0.0462   0.0000   440.1995     -0.855927       19.0323      0.507698      -3.25640      -2.72785      -1.49240      0.573954     -0.592597     -0.877767     -0.629610      0.389731      0.291767      0.212462    -0.0368706     -0.368111     0.0215757     0.0514606       1.07089       1.31521       1.38607       1.60059       1.62082       1.51255       1.31914       1.30470       1.18906       1.00360      0.814361      0.637510      0.565487      0.443670      0.321344      0.238885      0.177035      0.123571
  25   8 2181.7431    0.9134  0.7406 10.6977 -0.0030  0.0206   0.0206   0.0482    0.0577   0.0000   442.0548     -0.590085       17.9972      0.767169      -3.76843      -3.27067     0.0522709      0.886993       1.79191       1.15844      -1.19998    -0.0838845     -0.633316      0.903587     -0.208122     -0.286420    -0.0791380     0.0354138       1.30138       1.61953       1.94898       1.93251       2.02326       1.93226       1.75455       1.66352       1.40686       1.26794       1.08158      0.811978      0.699442      0.523076      0.402613      0.310996      0.221319      0.170246
  25   9 2340.5155    1.3125  0.8308 11.2952  0.0010  0.0217   0.0279   0.0524    0.0606   0.0000   437.9173       4.52548       15.8197      -1.52651      -1.71706      -1.35836     -0.678529       1.35895      0.966152      0.154369      -1.43069     -0.413954     -0.199694      0.856543      0.108146      0.111301    -0.0656981     -0.238017       1.32596       1.67651       1.92742       2.01545       2.00681       1.84688       1.83720       1.63145       1.44195       1.25240       1.08166      0.903064      0.722773      0.557579      0.418949      0.322121      0.224771      0.151234
  25  10 2494.3976    1.6542  0.9205 11.8527 -0.0020  0.0225   0.0342   0.0565    0.0647   0.0000   438.9814      -2.22619       16.0185      -2.44332      -5.24680       3.36788       2.44993      -3.32329      -1.05802      -1.39858       1.45455     0.0932895      0.311021     -0.608064      0.284483     -0.262288     -0.306586      0.292401       1.40541       1.89254       1.99336       2.04074       1.99310       1.93348       1.91351       1.77006       1.59346       1.35782       1.12065      0.931244      0.750431      0.577794      0.458776      0.344719      0.260786      0.188200
  25  11 2646.2166    2.2964  0.8741 12.3818 -0.0009  0.0222   0.0472   0.0534    0.0731   0.0000   440.1973       1.61418       14.2913      -2.06005      0.122148     -0.845517      0.103844      -1.13924      -3.01188      -1.19163     -0.954099      -1.16020     -0.470118     -0.890568      0.529014     0.0890046    -0.0185778     -0.233586       1.35496       1.91996       2.02757       2.17404       2.14809       2.10614       1.91314       1.74795       1.58177       1.35849       1.19142      0.868439      0.783287      0.588207      0.437190      0.336922      0.229052      0.168373
  25  12 2797.3532    2.9303  0.8134 12.9036  0.0015  0.0206   0.0623   0.0496    0.0637   0.0000   439.0362       5.00114       13.6503      0.723155       1.76230      -1.63813       2.57167      0.424961       2.36936      -1.88758       2.33185     -0.193768      -1.11758      0.580199     -0.268910     -0.153417     0.0407415     -0.329614       1.42607       1.89464       2.08897       2.02156       2.03324       1.90000       1.88905       1.75510       1.56026       1.36899       1.11045      0.915906      0.693761      0.577457      0.425592      0.325666      0.241715      0.170466
  25  13 2947.4077    3.5071  0.7858 13.2598  0.0002  0.0196   0.0763   0.0496    0.0652   0.0000   442.6393       3.94827       16.0204       2.05752      -5.00750      0.361431      0.101582      -4.51917     -0.288768      0.944584       1.39212     -0.374838     -0.392076     -0.696540     -0.104740      0.137150      0.227934      0.204130       1.26686       1.58738       1.77396       1.82399       1.78925       1.65040       1.72086       1.55385       1.32652       1.20042      0.998446      0.836547      0.678330      0.504587      0.422279      0.288278      0.217889      0.163838
  25  14 3096.2336    3.8720  0.9042 13.6130 -0.0004  0.0230   0.0803   0.0550    0.0775   0.0000   440.8816       4.10453       16.8075       1.70276      -3.31382       1.01374      -3.29506    -0.0524966      -1.60800       1.14981      0.865468     -0.444622     -0.597234     -0.215336     -0.250681     -0.145515    -0.0832980     0.0342993       1.37434       1.99370       1.96380       2.19893       2.16921       2.21529       1.88763       1.88321       1.55296       1.36756       1.12381      0.912476      0.725649      0.580435      0.434790      0.337110      0.241795      0.177111
  25  15 3243.9068    3.4142  1.2260 13.8315  0.0008  0.0314   0.0708   0.0733    0.0724   0.0000   438.4475       4.08855       15.6427       2.33811       4.15515      -5.07282      -2.66638     -0.450567       3.04854     -0.111960      0.752471     -0.999522      0.351634     -0.622945    -0.0137764      0.455091     -0.160220    -0.0874305       1.82584       2.58006       2.63271       2.96189       2.74192       2.81688       2.54625       2.50114       2.06891       1.79930       1.51194       1.24248      0.989553      0.797661      0.621325      0.448449      0.328347      0.232695
  25  16 3391.0900    3.0057  1.6078 13.1784 -0.0058  0.0332   0.0521   0.0828    0.0593   0.0000   436.9659       4.63803       21.1716     -0.300282     -0.973500       1.73142       5.79853      -3.68425      -3.62664       3.49033      -2.83364     -0.459499     -0.577087     -0.497607      0.293683    -0.0466083      0.603199      0.583463       1.92545       2.83980       2.92625       3.09677       3.12163       3.01266       2.84056       2.66527       2.21196       2.03019       1.63860       1.43203       1.08547      0.876425      0.654800      0.482714      0.344184      0.250568
  25  17 3538.1034    2.4570  2.9294 12.4663 -0.0008  0.0427   0.0314   0.1186    0.0424   0.0000   445.1536       7.81330       8.30743       3.74200       4.72330      -7.10343     -0.508841      -6.31212     -0.821018      -5.44777    -0.0732540     -0.139788      -1.28501      -1.68897     -0.172107     -0.315882     0.0667418     -0.168824       2.63366       3.53564       3.88333       4.03837       4.07624       3.93882       3.72716       3.31560       2.98990       2.58298       2.17702       1.84434       1.48499       1.14204      0.872253      0.656312      0.456535      0.323846
  25  18 3684.8805    1.9412  3.9875 12.0679 -0.0007  0.0532   0.0231   0.1478    0.0355   0.0000   442.9342       3.34944       3.95607      -4.90946      -1.72552      -11.0683      0.183150      0.726642      -2.54280      0.171026     0.0804009       1.28551     -0.695593      -2.75431       2.80791       2.02023      -1.30367      0.290057       3.41061       4.35794       5.01748       5.05126       5.26090       5.02648       4.64919       4.31238       3.82221       3.20743       2.78897       2.24193       1.81641       1.43280       1.09694      0.820483      0.590592      0.421150
  25  19 3831.1811    1.6326  5.8507 11.5389 -0.0016  0.0708   0.0175   0.1927    0.0340   0.0000   438.4496       4.50119       15.7414       2.37482      -11.1918      -3.35707      0.463566       1.70224    -0.0153951      -14.2866      -1.64697      -2.07504      0.948261       3.25675       2.16324     0.0811825      -1.50975     -0.286259       4.13279       5.61630       6.22369       6.52770       6.52655       6.23817       5.99735       5.31644       4.95509       4.17209       3.55965       2.95837       2.37195       1.87240       1.41991       1.07966      0.756465      0.541369
  25  20 3977.5611    1.2978  7.3114 11.2641 -0.0008  0.0874   0.0149   0.2443    0.0323   0.0000   428.5649       12.7830       10.8777       13.7263       7.51936      -17.1154      -8.61739      -7.48482      0.742982      -5.34557      -3.74344       4.36665      -1.24436       2.07791       3.36432       1.64559     -0.693480     -0.533128       5.28547       6.89243       7.92711       8.07628       8.31215       7.91334       7.41196       6.80330       6.03352       5.28120       4.43880       3.71676       2.94737       2.31812       1.78518       1.36068      0.933321      0.672214
  25  21 4123.7761    1.0860  9.5321 10.9778 -0.0038  0.1115   0.0125   0.3238    0.0297   0.0000   436.8146      -1.08048       34.1338       2.33158      -4.43017      -15.6009       6.43400      -11.3764       1.85313      -14.0532      -2.80211      -4.70399      -4.56630      -2.91225       3.45353      0.355488      -2.02507      0.422212       6.61722       8.59463       9.96855       10.2089       10.2910       10.2180       9.35389       8.66585       7.73031       6.63313       5.54158       4.66791       3.73505       2.93752       2.27862       1.71999       1.18608      0.859807
  25  22 4269.6720    0.8410 10.7973 10.9624 -0.0021  0.1498   0.0126   0.4327    0.0273   0.0000   425.4379       21.6715       25.6339      -15.8572       2.47351     -0.904346      -23.5461       9.88210       17.1850      -10.1130       7.81151       5.50317       6.43716     -0.219265      -3.82571      -3.42501     -0.602547       2.16700       9.09662       11.8451       13.3332       13.9877       13.9322       13.6594       12.8000       11.7646       10.4257       9.02469       7.79301       6.28166       5.14999       4.02082       3.11656       2.33545       1.70144       1.21097
  25  23 4415.2951    0.6539 11.8959 10.8447 -0.0052  0.1911   0.0114   0.5733    0.0244   0.0000   443.7669       17.3831      -3.05973       4.10909      -6.37529       7.03300      -7.97558      -30.1600       35.4892       40.6158      -10.5026       8.29081       4.48176       9.48790       6.63847      -4.14210      0.596433      0.145032       11.5622       15.0355       17.1297       17.6780       17.7707       17.6221       16.4353       14.8936       13.1797       11.4434       9.76530       8.09053       6.56424       5.08671       3.95418       2.98405       2.09532       1.52275
  26   5 1694.0378    0.2868  0.2727  9.8751 -0.0147  0.0141   0.0116   0.0354    0.0313   0.0000   439.4469     -0.721482       21.5998       1.47036      0.230909     -0.121329     -0.403951      -2.81477      0.198734     -0.688083      0.329974     -0.984085     -0.117027      0.495040      0.595205      0.271867    -0.0460432      0.263848      0.955369       1.30529       1.39233       1.50972       1.47913       1.48480       1.38978       1.23997       1.02233      0.910673      0.797301      0.668471      0.530818      0.408480      0.305700      0.220342      0.163151      0.129619
  26   6 1869.0543    0.4336  0.4274 10.0403 -0.0036  0.0171   0.0131   0.0389    0.0387   0.0000   438.1003      -2.12834       17.9747      0.472959      -3.28726     -0.955685     -0.367414      -1.73686      -2.21228       1.04874      0.761231      0.352698     -0.521588   0.000108717      0.173649      0.155864     0.0967838     -0.258497       1.03705       1.47898       1.57629       1.69350       1.77599       1.64826       1.61587       1.42560       1.25632      0.996529      0.851391      0.732959      0.549518      0.441296      0.335449      0.255206      0.181815      0.152644
  26   7 2039.7206    0.6703  0.5806 10.3821 -0.0027  0.0220   0.0173   0.0460    0.0473   0.0000   442.2324      -1.06802       18.3146       1.27244      -2.60238     -0.913962      -2.77848     -0.867616      0.887737       1.63326      0.965759     -0.817245      0.266787     -0.916504    -0.0547512      0.104781     -0.217893   -0.00617405       1.60695       2.08117       1.81633       1.62661       1.58644       1.93411       2.07024       2.06523       1.66130       1.25713      0.934201      0.758984      0.667184      0.632147      0.490482      0.382322      0.268620      0.178494
  26   8 2206.0298    0.9626  0.7241 10.8238 -0.0022  0.0202   0.0223   0.0514    0.0552   0.0000   438.9870     -0.838233       16.8087      -1.80735      -5.62789      0.395759      -1.64156      0.292222      -3.23073     0.0818368      -1.88937      0.617461   -0.00461225      -1.03986     -0.265851    -0.0326157      0.432709     -0.312319       1.33309       1.73101       1.97717       2.16675       2.08103       1.94430       1.92553       1.71439       1.53153       1.29826       1.09959      0.822804      0.662435      0.530904      0.416099      0.315922      0.247555      0.172375
  26   9 2366.0533    1.2964  0.8004 11.5516 -0.0016  0.0213   0.0286   0.0516    0.0541   0.0000   438.7926      -1.11209       13.5106     0.0647361     -0.961085     -0.282649      -3.29344      -1.89417      0.438858       2.19575      -1.88934       1.54416      0.442492     -0.675987    -0.0544003     -0.263452     0.0155462     -0.170825       1.23367       1.70011       1.89921       1.95485       2.01119       1.91639       1.85368       1.69051       1.45232       1.24785       1.06394      0.851362      0.710953      0.541955      0.439604      0.318618      0.236489      0.178552
  26  10 2521.1928    1.8195  0.9504 11.8575 -0.0071  0.0225   0.0365   0.0566    0.0694   0.0000   440.4329      0.585764       17.0077    -0.0158329      -3.17463      -3.77004       5.18807       2.50809       1.67763      -1.48702     -0.399005      -1.68868      0.225689       1.00184      0.138539     -0.593627   -0.00226945     0.0809958       1.31359       1.87115       1.99571       2.05594       2.17772       2.00630       1.94020       1.75572       1.57993       1.41278       1.16907      0.955736      0.783153      0.625530      0.475069      0.359314      0.265127      0.186566
  26  11 2674.3571    2.3684  0.9160 12.4463 -0.0042  0.0216   0.0474   0.0560    0.0720   0.0000   442.0429       3.95219       14.8700      -2.96581      -4.46983      -1.25620       2.79517       1.81690     -0.573906      -2.55260      0.332123     -0.417560      0.486685    -0.0632950     -0.241254      0.136543      0.272299   -0.00177375       1.37488       1.77869       1.91428       2.04274       1.98477       1.90237       1.81352       1.69733       1.57237       1.34027       1.14930      0.931456      0.762078      0.587609      0.474663      0.346159      0.259865      0.189907
  26  12 2826.5916    2.9969  0.7085 13.2159 -0.0017  0.0202   0.0669   0.0441    0.0568   0.0000   440.2217      -1.94929       12.6102       1.06466      -3.05729      -1.97012      -3.52360      -1.69605      0.907470      -1.98032       1.66947     -0.299944      -1.12675       1.62493     -0.384746     0.0473570      0.570156      0.169023       1.16173       1.67640       1.68268       1.87818       1.87938       1.78742       1.73647       1.51927       1.38926       1.28726       1.05316      0.866659      0.747964      0.529945      0.451552      0.311434      0.239419      0.162217
  26  13 2977.4628    3.7661  0.8016 13.3903 -0.0004  0.0186   0.0795   0.0505    0.0621   0.0000   438.6341       1.28818       14.3590      -5.00591      -2.18497      -1.93174     -0.498507     -0.892161       1.07970      -1.00389       2.46391       1.99108     -0.704133      0.896269     -0.697209      0.110689     -0.109448    -0.0883497       1.17395       1.50608       1.62830       1.69412       1.81548       1.69950       1.62655       1.46937       1.31190       1.15549      0.970463      0.783435      0.658838      0.512525      0.386226      0.306772      0.217207      0.171071
  26  14 3126.9550    3.7734  0.8562 13.8534 -0.0056  0.0215   0.0825   0.0552    0.0604   0.0000   438.5221       2.37835       14.5099       1.09001     -0.386163     -0.509376      -2.81295       1.57967      -1.10809      -4.27903      0.416464      0.374834       1.03406     0.0915698    -0.0955143      0.113923     0.0364081    -0.0315730       1.24727       1.71172       1.68190       1.97838       1.90851       1.83051       1.73160       1.63308       1.46347       1.31456       1.03673      0.897283      0.721759      0.593016      0.436452      0.331174      0.253296      0.178671
  26  15 3275.4477    3.4238  1.3344 13.5667 -0.0031  0.0307   0.0646   0.0795    0.0733   0.0000   440.9742       4.73023       15.3713       3.65541      -1.03342      -1.91180     -0.778896      -3.79912       1.03803      -3.28783     -0.201632       1.63920      -1.17932     -0.305996    -0.0157691      0.706111     -0.421977     0.0375987       1.78234       2.49075       2.68656       2.87423       3.01635       2.71066       2.63696       2.30049       2.06428       1.86475       1.53830       1.29307      0.995117      0.852017      0.605466      0.469670      0.334066      0.238694
  26  16 3423.3332    2.8816  1.9268 13.0607 -0.0005  0.0357   0.0455   0.0930    0.0551   0.0000   441.9143       8.92273       7.21178       4.48025       4.26495      -3.97691      -5.64603      -3.08214      -4.68098      -1.97533       2.86091     -0.410228     -0.108181     -0.868895     -0.871862       1.15718      0.488944    -0.0312114       2.01760       2.74040       3.05920       3.09981       3.26436       3.07077       2.91027       2.77121       2.33629       2.09818       1.78220       1.47906       1.22246      0.966828      0.754103      0.562082      0.398922      0.290921
  26  17 3570.9770    2.2260  2.7918 12.6165 -0.0011  0.0450   0.0307   0.1199    0.0401   0.0000   443.6775       8.32486       4.02024       2.80627       11.7637      -3.94890      -7.87134     -0.398355      -6.38479      -1.38178       3.50477      -1.00967     -0.259412      -1.26895     -0.171633      0.790759      0.185690      0.326146       2.58119       3.52720       3.89644       4.10589       4.00741       3.91997       3.70959       3.44044       3.04520       2.71796       2.34719       1.90170       1.60325       1.24707      0.955224      0.736538      0.521591      0.382273
  26  18 3718.3818    1.8922  4.4148 11.9213 -0.0025  0.0560   0.0215   0.1527    0.0351   0.0000   440.3370       9.20514       16.9620      -4.12615       2.20850       1.23590     -0.289560      -6.47642       1.38786      0.677384       1.79993      -2.96223      -4.96552     -0.154463     -0.182265     -0.962151     -0.715134     -0.338226       3.30201       4.39651       4.85502       5.00375       5.13579       5.08261       4.64889       4.22244       3.95567       3.32464       2.94173       2.40586       1.98809       1.52038       1.20828      0.913920      0.665216      0.482685
  26  19 3865.2763    1.5321  6.0763 11.4526 -0.0027  0.0704   0.0165   0.1958    0.0336   0.0000   430.4452       19.1182       13.6037      -10.1510       3.29902      -4.12649      -7.91670     -0.861681       6.02371    -0.0355302      -3.31995       3.33510      -3.87871       3.47005      0.867966       1.01218     -0.581546      0.443425       4.13241       5.47872       6.14207       6.29571       6.49821       6.31502       5.98912       5.37600       4.93849       4.19874       3.68425       2.96316       2.46548       1.97338       1.50121       1.16325      0.825497      0.599639
  26  20 4012.1562    1.2617  8.0306 11.1524 -0.0017  0.0903   0.0143   0.2621    0.0325   0.0000   442.7897       20.3497       29.1242       13.7240      -7.26985       3.94435     -0.324184       8.85530      -8.28039      0.353629     -0.771173       5.65385      0.757156      -1.62315      0.622289       5.13651      0.544457      -1.52545       5.24254       7.00246       7.78753       8.10649       8.34615       8.02243       7.62594       6.98306       6.26724       5.40100       4.67507       3.83429       3.18170       2.53415       1.93535       1.47856       1.06898      0.771720
  26  21 4158.9133    1.0305  9.7286 10.9993 -0.0017  0.1140   0.0127   0.3395    0.0287   0.0000   437.0538       6.21705      -1.13066      -3.13843      -2.51274      -7.09160       7.82615      -11.3033      -4.21109       8.90575      -7.02269      -1.85920      -2.65812       6.02929    -0.0573551       1.81932     -0.348883       2.80409       6.67731       8.59486       9.97762       10.1902       10.2870       10.2336       9.45820       8.77076       7.77574       6.85458       5.92306       4.93389       3.94326       3.23826       2.46907       1.84815       1.36691      0.974546
  26  22 4305.3220    0.7740 11.3908 10.9535 -0.0096  0.1650   0.0123   0.4864    0.0265   0.0000   414.4938       18.7153       39.3571       13.6945      -8.51330      -1.71455       5.99190       12.4252      -1.67772      -21.3845       23.8706       7.31194      -7.19782       7.55785       1.61667      -9.26304      -3.01043     -0.683420       9.38703       12.7915       14.1693       14.8402       14.8965       14.6361       13.7311       12.6627       11.4824       9.89237       8.49309       7.09684       5.75564       4.62616       3.55528       2.69396       1.97569       1.40497
  26  23 4451.7384    0.5814 12.5524 10.8385  0.0023  0.2292   0.0110   0.6375    0.0226   0.0000   464.5065       39.6460       30.5608    -0.0463712       23.7831      -31.3311      -14.5610       5.58400       24.3045      -31.4635      -4.28815       8.42004       7.78988       1.39015      -1.42595     -0.396163     -0.411990      -2.04685       12.9680       17.3192       19.4992       20.5665       20.6222       19.9874       19.0192       17.7206       15.5873       13.6130       11.9639       9.66798       7.95711       6.43241       4.92283       3.74599       2.72355       1.96464
  27   6 1889.7633    0.4812  0.4107 10.1061 -0.0036  0.0154   0.0140   0.0360    0.0390   0.0000   440.2243     -0.652725       19.2298       1.23153      -3.31042      -1.70121      0.884911      -1.88690      -1.04607      0.769734     -0.597964     -0.521463      0.410861     -0.662344     -0.360205      0.212786     -0.146120     0.0682484      0.953898       1.31840       1.38241       1.61459       1.59584       1.62517       1.41230       1.33794       1.11109      0.979822      0.783719      0.726826      0.513139      0.440055      0.293512      0.264907      0.183714      0.143289
  27   7 2062.0676    0.6977  0.5122 10.5084 -0.0008  0.0164   0.0187   0.0397    0.0463   0.0000   439.6480      -2.66634       16.2720       4.46837      -3.58825     -0.961201       1.73349      0.749413      -3.19721      0.259790       2.22038      0.632887      -1.49242     -0.627485     -0.363403     -0.651607      0.123096      0.142375       1.03063       1.37250       1.42803       1.50670       1.52877       1.50410       1.43716       1.42889       1.20912       1.08767      0.888016      0.741682      0.569574      0.462806      0.384387      0.316715      0.245157      0.178565
  27   8 2229.7134    1.0188  0.8731 10.6998  0.0002  0.0224   0.0205   0.0525    0.0627   0.0000   440.9477       1.02126       19.3097      -2.41240      -1.68857      -1.95268       1.63406      -3.11354     -0.962982       1.74885       1.22577       1.47815      0.162307     0.0967110     0.0571052      0.527353     -0.197892      0.357698       1.25711       1.72507       1.99506       1.98505       2.00510       1.89853       1.78351       1.70137       1.48640       1.37673       1.17894      0.975442      0.813165      0.647455      0.474423      0.376621      0.263625      0.204170
  27   9 2390.9245    1.4086  0.8489 11.6059 -0.0019  0.0209   0.0294   0.0527    0.0567   0.0000   437.6449      0.179933       19.3101      -1.75920      -3.45118      -1.09112       4.09774      0.606321      -5.58037     -0.171541       1.66492      -1.08679      -1.38669      0.626335    -0.0886220     -0.565785      0.433764    -0.0953628       1.15674       1.57291       1.69537       1.83837       1.86384       1.76655       1.71440       1.59461       1.39996       1.22322       1.05727      0.875227      0.694049      0.590845      0.443683      0.347003      0.249910      0.185949
  27  10 2547.5188    1.8769  0.9696 12.0063 -0.0016  0.0230   0.0362   0.0554    0.0625   0.0000   438.9777     -0.328209       9.48520       4.35567     0.0932591      -4.19673     -0.300702     0.0113704       3.90207      0.614737       1.03114    -0.0284920     -0.132354     -0.720636      0.701060     -0.271631      0.451712      0.264098       1.26774       1.77963       1.95623       1.97377       2.00342       1.86310       1.81109       1.70463       1.56149       1.35633       1.24789       1.01513      0.818135      0.682197      0.515523      0.397711      0.289011      0.205435
  27  11 2702.0683    2.4486  0.9198 12.5721 -0.0004  0.0229   0.0474   0.0528    0.0662   0.0000   442.1536     -0.775661       16.0141      -1.10738       1.41395      -4.37059       1.87916      0.122276       1.35582     -0.774291     -0.123608      0.672431     -0.746505     0.0462898     -0.875465     -0.223600     0.0957996    -0.0701757       1.21952       1.79841       1.79025       2.06464       1.94554       1.91536       1.77141       1.75928       1.46370       1.35039       1.12904      0.922557      0.766885      0.610128      0.491253      0.370319      0.263367      0.200821
  27  12 2855.3333    3.2062  0.8339 13.0919  0.0013  0.0201   0.0632   0.0476    0.0678   0.0000   440.1751       2.53788       15.2310       1.78068      -4.12744      -3.80103      -3.75656      0.459281       1.61951      0.436706     -0.758260     -0.391637     -0.968072      0.103786      0.753697     -0.405735      0.227804      0.130541       1.14480       1.61660       1.71779       1.82848       1.86233       1.72652       1.70039       1.55210       1.39270       1.21372       1.08248      0.875613      0.763291      0.558886      0.474931      0.335415      0.256775      0.181738
  27  13 3007.0504    3.7038  0.8567 13.4807 -0.0008  0.0203   0.0745   0.0508    0.0627   0.0000   437.2850       1.02909       10.9031     -0.589323      -5.25482      -1.18068     -0.454130      -2.56808      -1.76278     -0.793172       1.43970      -2.22682      0.203973     -0.682575      0.140810     -0.192460     -0.275450     -0.136567       1.31554       1.64128       1.72734       1.96632       2.00514       1.94248       1.78324       1.63087       1.38755       1.26190       1.06693      0.928200      0.736177      0.590862      0.447694      0.350064      0.249308      0.181543
  27  14 3157.2491    3.7109  0.9567 13.8355 -0.0068  0.0238   0.0757   0.0566    0.0590   0.0000   440.9618       3.77107       14.7963      -4.55866       1.69736     0.0218971       4.68648      -4.86541      -2.72453    -0.0373214      -1.49649      0.509546      -2.28826      0.284822    -0.0501750     0.0314741     0.0312132     0.0317405       1.29218       1.79057       1.96896       1.96302       2.18181       1.94372       1.97198       1.75392       1.61235       1.40422       1.22363      0.975221      0.816561      0.646764      0.508596      0.415285      0.289904      0.215588
  27  15 3306.5356    3.2496  1.3883 13.7379 -0.0042  0.0310   0.0627   0.0784    0.0645   0.0000   440.9374     -0.922737       10.2030      -2.99160      -4.62169       3.71357      -2.40831      -1.93718       1.80628       3.27103       1.04227       1.56755      -1.81615  -0.000452823     0.0933776     0.0622942     -0.260100     -0.410524       1.79522       2.43442       2.65498       2.73745       2.81932       2.72116       2.53471       2.44175       2.17547       1.87641       1.63068       1.36001       1.12995      0.915501      0.712755      0.544194      0.395260      0.288592
  27  16 3455.2232    2.7744  2.1460 12.8921  0.0002  0.0372   0.0421   0.0959    0.0586   0.0000   442.3705       2.93305       6.07810      -1.39418       1.72198      -7.12203      -1.61391     -0.898754      -7.23098       1.67581      0.515657      -1.92688      -1.76790     -0.837580     -0.380055     -0.302303      0.513387    0.00750790       2.11274       2.81830       3.14186       3.20217       3.34801       3.22515       3.14376       2.81860       2.64472       2.23492       1.89183       1.61372       1.27353       1.08103      0.801022      0.649075      0.483755      0.354819
  27  17 3603.4657    2.1983  3.3598 12.3259 -0.0025  0.0458   0.0267   0.1294    0.0395   0.0000   441.7252       2.36165       6.61788       1.80591       9.48882       3.41935      -2.70502      -18.4554       2.03098      0.158684       2.55226     -0.808886      0.160226      -1.15166       1.32285       1.30610     -0.592909     -0.136746       2.66729       3.47377       3.95863       4.07811       4.21146       3.95140       3.81819       3.47214       3.24309       2.83727       2.42858       1.98678       1.65493       1.31548       1.06842      0.789149      0.590161      0.439717
  27  18 3751.6058    1.8023  4.6467 11.9022 -0.0021  0.0582   0.0200   0.1629    0.0338   0.0000   444.3881       2.90482       5.52719      -7.41828       13.0018      -1.60557      -1.37500      -3.32337       1.92255      -2.33994       4.51930      -4.01840     -0.452042      0.204026      -1.72413     -0.253988       1.44314      -1.06686       3.20029       4.39063       4.79457       4.94415       5.10853       5.01028       4.70509       4.42631       3.96154       3.43988       3.02981       2.43489       2.09023       1.61458       1.28743      0.984326      0.743634      0.547760
  27  19 3899.0765    1.4166  6.5307 11.5194 -0.0019  0.0761   0.0158   0.2170    0.0304   0.0000   443.0423      -17.1909       10.0316      -7.39956      0.658016       1.55862     -0.807105      -2.52739       8.32736     -0.812056       1.55484      -4.15149     -0.473216      0.509834       3.36445       1.80224     -0.658707     -0.228369       4.29062       5.78076       6.44002       6.79830       6.78889       6.64051       6.14505       5.82846       5.20784       4.64906       3.98004       3.35408       2.69828       2.16850       1.70919       1.33679      0.963624      0.721696
  27  20 4046.6210    1.1741  8.3134 11.2553 -0.0002  0.0945   0.0138   0.2798    0.0287   0.0000   441.8701      -3.08141       5.40858       1.20892       8.42103      -10.0996      -13.0031     -0.880638       16.3928      -4.86294       4.74264      -2.31061      0.889019       2.13727     0.0551584    -0.0507621     0.0201291      -1.69654       5.34407       6.97196       8.07295       8.15434       8.42049       8.24706       7.74104       7.20592       6.51055       5.66953       4.95054       4.08672       3.36136       2.70972       2.12989       1.64391       1.19755      0.894200
  27  21 4193.8777    0.9180  9.3373 11.1185 -0.0037  0.1189   0.0131   0.3580    0.0275   0.0000   454.2405       8.20542       23.1773      0.172729       13.2449       24.0976       4.04454      -11.9292      -11.8450      -12.9867       3.26099       9.53627       4.91267      -11.9606       2.18501       2.41376     0.0975553    -0.0554933       6.72775       8.80178       10.1039       10.3767       10.6692       10.3423       9.83584       8.96316       8.26487       7.11996       6.22114       5.22772       4.23548       3.49691       2.66921       2.07802       1.51466       1.12098
  27  22 4340.6647    0.7529 11.9115 10.9404 -0.0034  0.1707   0.0117   0.4929    0.0256   0.0000   431.3883       27.2326       26.9421      -14.3783      -18.6215       18.4374       6.08656      -44.0952       12.0201     -0.503382       5.51115      -16.4266      -3.86067       2.41574       3.21220      -5.37929       1.04710       2.60180       9.38914       12.4914       14.0551       14.6148       14.9527       14.7869       13.5619       13.0261       11.4996       10.1570       8.87308       7.35020       6.02324       4.91975       3.82325       2.94103       2.19513       1.58131
  27  23 4487.2052    0.5737 13.9920 10.8240 -0.0014  0.2455   0.0093   0.6556    0.0198   0.0000   429.0812      -17.4933      -12.6874      -21.9198       15.6659      -6.88263       27.9978      -3.26554       15.9229      -13.2936      -16.7253     -0.442416       1.66130      -8.52322       5.65770       2.74645      -8.64076       1.19209       13.4802       17.5638       19.9765       20.7174       21.4425       20.5680       19.9711       18.4471       16.3133       14.5580       12.5876       10.5889       8.60423       7.07957       5.52579       4.29723       3.07577       2.28246
  28   6 1910.1605    0.5320  0.4287 10.1489 -0.0054  0.0163   0.0156   0.0390    0.0392   0.0000   441.3452      0.128661       18.2744      -1.41548      -1.76874       1.57475      -1.24481      0.472455     -0.174754     -0.171205     -0.432190      0.219935      0.397011      0.362240    -0.0177948      0.499641    -0.0370710      0.272721      0.931690       1.10175       1.21349       1.27994       1.34216       1.25993       1.28804       1.01050       1.03987      0.915041      0.793456      0.672636      0.559471      0.447240      0.367484      0.277517      0.203007      0.150788
  28   7 2083.9116    0.7364  0.5724 10.4703 -0.0006  0.0174   0.0175   0.0399    0.0463   0.0000   440.3564     -0.823002       18.8608     -0.674657      -3.76383     -0.438600       1.96420      0.413785     -0.832925      0.715186      0.388113      0.127050     -0.532904      0.735495      0.358028     0.0243173   -0.00425511     0.0916861       1.01760       1.23715       1.42615       1.46364       1.56715       1.42319       1.29738       1.29489       1.15672       1.03526      0.909069      0.748349      0.606840      0.508444      0.368338      0.322693      0.240798      0.166745
  28   9 2415.2871    1.5199  0.8922 11.6014 -0.0012  0.0220   0.0305   0.0527    0.0623   0.0000   440.8983       1.51696       15.5697       4.75653      -3.89886     -0.628058       1.22747      -2.79252      -1.66495       3.02948      0.785440     -0.348955      0.338087      -1.03628     -0.389787      0.640233      0.213282     -0.372741       1.26499       1.68126       1.82781       1.95375       1.96716       1.81588       1.91500       1.65636       1.52656       1.32662       1.10423      0.959206      0.778171      0.627963      0.497895      0.378667      0.289583      0.221430
  28  10 2573.3813    2.0153  0.8437 12.3358  0.0014  0.0214   0.0419   0.0509    0.0575   0.0000   438.0718      0.802711       20.9129      -4.65695     -0.125389      0.503146     -0.388174      -2.59625     -0.768791       2.47457    -0.0105801       1.12584      -2.47531     -0.547747      0.907606      0.611054     0.0912619      0.278867       1.12747       1.66670       1.64170       1.85768       1.78503       1.82447       1.69798       1.67587       1.44465       1.32472       1.05883      0.919268      0.716389      0.619933      0.469657      0.381599      0.281221      0.212061
  28  11 2729.3641    2.5832  0.9055 12.5667 -0.0034  0.0200   0.0502   0.0530    0.0656   0.0000   439.3654     0.0627177       15.0125       3.43928      -4.01783      0.253408     -0.474197      -4.42464       1.04487       2.83080     -0.639107      0.325972     -0.555645      0.774549      0.401652      0.200855     -0.789659     -0.207506       1.14254       1.54366       1.68165       1.74744       1.83075       1.73097       1.72712       1.56834       1.36894       1.22478       1.03447      0.890480      0.725568      0.590042      0.464418      0.359299      0.263981      0.198628
  28  12 2883.6944    3.2421  0.8713 13.2000 -0.0004  0.0208   0.0636   0.0514    0.0651   0.0000   438.9997       4.71089       11.3914      0.928011      -1.88989       1.30770       1.35613      -3.62293      0.316176      0.664751      -1.69277     0.0843587    -0.0537582      0.749076     -0.112443    -0.0894728     -0.393170     -0.106297       1.12248       1.56039       1.64617       1.74473       1.77695       1.73184       1.71959       1.53785       1.39386       1.22154       1.09618      0.889980      0.731252      0.615027      0.453298      0.359591      0.279914      0.218816
  28  13 3036.2346    3.8336  0.9555 13.3628 -0.0042  0.0208   0.0719   0.0531    0.0697   0.0000   438.0344       2.65563       15.4212     -0.122781      -5.78234      -2.43514       3.75634      -1.64156     -0.163479      -3.47882      0.642458      -1.47242      0.293154     -0.509846     0.0388872     -0.240613    -0.0667713     -0.585007       1.20268       1.54443       1.70353       1.75241       1.80163       1.75880       1.68848       1.59686       1.38506       1.27462       1.12345      0.974133      0.748026      0.633910      0.480196      0.384986      0.292002      0.215503
  28  14 3187.1846    3.7682  1.0616 13.6853  0.0004  0.0248   0.0715   0.0605    0.0643   0.0000   438.8687       4.01726       15.1359     -0.357736      0.536040      -2.63996     -0.810292      -1.79966       3.03804       2.22984       1.96401      -1.58804      0.377678     -0.656024      0.121263      0.737521    -0.0742943     -0.346540       1.34098       1.96657       1.95956       2.24026       2.15649       2.17255       1.94821       1.90034       1.64181       1.56130       1.32891       1.11883      0.909234      0.711000      0.546401      0.440603      0.342557      0.261486
  28  15 3337.2674    3.1686  1.5418 13.4278 -0.0063  0.0307   0.0535   0.0811    0.0564   0.0000   440.3865       2.16353       14.4444      -4.56073      -5.67515      -3.33141       4.28819      -6.98781      -2.39642     -0.715277       2.31544      -1.68084     -0.348852     -0.248950      0.436084     -0.138055       1.10206      0.592362       1.72071       2.26138       2.40611       2.56297       2.59338       2.53393       2.53359       2.38397       2.08629       1.80281       1.52355       1.28664       1.08118      0.859207      0.695288      0.539939      0.416777      0.315804
  28  16 3486.7763    2.6682  2.3151 12.8715 -0.0012  0.0390   0.0388   0.1021    0.0504   0.0000   440.0566       11.5890       7.39037       4.13382      0.458633       1.84729      -1.59476      -2.11159      -1.27491       2.18403      0.211284      0.273024       2.17662       1.71989     -0.269391     -0.918670      0.141568      0.208859       2.11079       2.77645       3.18559       3.29194       3.32394       3.37687       3.08806       2.84230       2.58044       2.29972       2.01278       1.63530       1.40282       1.12370      0.870384      0.701596      0.503690      0.379663
  28  17 3635.7447    2.0675  3.5278 12.3026 -0.0031  0.0500   0.0257   0.1337    0.0379   0.0000   435.1449       10.6176       18.1238       1.91838      -8.86914      0.235858     -0.297599      -1.93930       1.28308      -4.89482      0.428534       1.36167       2.42662       3.12284      0.526784       2.54325     -0.695862     -0.524351       2.64100       3.66879       4.06401       4.27208       4.18870       4.21584       3.91959       3.69976       3.41035       2.96634       2.59051       2.19974       1.82862       1.51490       1.15147      0.916130      0.657521      0.486220
  28  18 3784.3184    1.7227  5.1097 11.7399 -0.0012  0.0609   0.0185   0.1690    0.0329   0.0000   447.0271       7.94537       8.64067       5.28849       2.58977       4.94391      -6.66594      0.311101       3.99109      -6.83938      -2.43056    -0.0965394     -0.212209       1.23934      0.169378      -2.03820      -1.01575       1.33647       3.30206       4.35758       4.79927       5.14286       5.21853       5.12859       4.77079       4.62058       3.98288       3.59121       3.15350       2.65591       2.22753       1.76787       1.42674       1.09644      0.808795      0.597234
  28  19 3932.5696    1.3697  6.7988 11.4054 -0.0011  0.0767   0.0150   0.2210    0.0298   0.0000   439.3976       10.1626       11.1725      -2.56115       13.5012       3.09793      -3.90067     -0.343674       6.69066       2.14703      -3.30701     -0.505265     -0.564497      0.494647       2.05848     -0.661766      -1.03014      0.850040       4.17562       5.55774       6.21240       6.57995       6.67335       6.66235       6.17152       5.80564       5.19065       4.60109       3.98620       3.36532       2.74771       2.25216       1.79936       1.38870       1.01450      0.768483
  28  20 4080.3420    1.0924  8.1264 11.2379 -0.0019  0.0983   0.0140   0.2828    0.0285   0.0000   437.9657       8.43175       4.70281       7.31944      -1.83134      -12.3144       1.25478       3.99356      -3.00779      -16.9102      -6.94148      -7.49709       1.42995       2.49381      0.153757       1.23605      0.785075       2.38005       5.27508       7.08616       7.90759       8.25052       8.49888       8.25492       7.91854       7.44189       6.54286       5.92555       5.08379       4.28645       3.59164       2.87044       2.28611       1.77706       1.32461      0.989461
  28  21 4227.9184    0.8403  9.5595 11.1092 -0.0048  0.1296   0.0134   0.3956    0.0269   0.0000   429.6085       27.2757       37.5480    -0.0578164      -37.0830      -11.1207       8.53794       11.0345      -8.72551      -8.84052       7.68868       1.81556      0.710180       1.85695      -8.70496      -2.66790       3.29363       1.94523       6.78844       9.08160       10.3459       10.8298       11.0933       10.7403       10.1191       9.72689       8.64503       7.59738       6.73579       5.71576       4.66151       3.82475       3.02449       2.37165       1.71723       1.27433
  28  22 4375.6411    0.7198 13.0443 10.9101  0.0002  0.1850   0.0110   0.5441    0.0234   0.0000   456.1954       18.2254       1.69122     -0.167799       26.6645       9.05766       1.05133      -28.7449       4.76092      -8.32329      -3.41588      -1.49880      -1.48115     -0.497348       1.45505       1.14265      0.836577      0.733218       9.87438       13.0996       14.6330       15.4428       15.9287       15.5266       14.8453       13.6290       12.4387       10.9958       9.65876       8.08030       6.64406       5.48810       4.31942       3.40550       2.47569       1.85823
  28  23 4522.3226    0.5346 13.8703 10.7556  0.0067  0.2525   0.0098   0.6849    0.0200   0.0000   434.6789       57.7566      -4.36277      -1.74819      -1.97100      -27.3895      -8.63260       20.6329       7.10041       7.48101      -3.82827       2.79628      -7.20347      -3.53641      -11.3799       4.13495      0.851661     -0.696193       13.2965       17.7079       19.8994       21.1386       21.1307       20.9842       19.9117       18.8130       16.7459       15.1175       13.0020       10.8306       9.11977       7.34539       5.83849       4.61373       3.41774       2.54712
  29   4 1564.1574    0.2139  0.1692  9.8002 -0.0070  0.0135   0.0110   0.0280    0.0263   0.0000   441.5043     -0.502976       19.8937      0.590709      -2.91806      0.473791      0.429165     -0.896829      0.458790      0.865466     -0.541811      0.257011     -0.612455     -0.190666    -0.0332319    -0.0407665    0.00261520     0.0934199      0.718522      0.966938       1.11881       1.05326       1.21729       1.27847       1.02535       1.06152      0.969958      0.827839      0.701261      0.578324      0.489191      0.458268      0.307204      0.309289      0.295612      0.153477
  29   5 1751.5408    0.3593  0.3192  9.9354 -0.0011  0.0198   0.0115   0.0305    0.0324   0.0000   440.6512     -0.915475       22.2199      0.945064      -4.30217     -0.455273      0.249974      0.328660     -0.255297     -0.190899      0.513448     -0.719661     -0.233666     0.0890362      0.210221     -0.144470      0.263054     0.0483359       1.42281       1.66049       1.51532       1.22188       1.49959       1.81335       1.92620       1.82331       1.37885      0.958989      0.833297      0.796132      0.728703      0.605965      0.446445      0.321193      0.197467      0.181920
  29   6 1930.2219    0.5486  0.4566 10.1885 -0.0011  0.0152   0.0150   0.0369    0.0390   0.0000   438.4543     -0.286863       21.7920       1.66363      -2.32544     -0.653108     -0.709502      0.459528      0.587740      -1.72402      0.637306     -0.295699     -0.528996     0.0106166      0.810866    -0.0973587     -0.765823      0.100414      0.915016       1.21081       1.40153       1.41527       1.56700       1.47315       1.40416       1.33013       1.14102      0.961979      0.811833      0.658020      0.561272      0.444297      0.360964      0.294400      0.211409      0.150791
  29   7 2105.3517    0.8118  0.6593 10.5746 -0.0042  0.0183   0.0183   0.0423    0.0484   0.0000   440.3188      -1.73342       20.5508      -1.99455      -4.99009      0.598646     -0.880781       1.34185      -1.28164     -0.634825   -0.00422526     -0.157309      0.569817     -0.568804      -1.63214     -0.121898      0.130357     0.0730038       1.01228       1.36784       1.36012       1.49346       1.48969       1.52372       1.48104       1.37770       1.22188       1.06783      0.953813      0.798377      0.693958      0.542620      0.433951      0.345108      0.266096      0.202771
  29   8 2275.3052    1.1280  0.8524 11.0856 -0.0006  0.0203   0.0225   0.0500    0.0564   0.0000   439.0842     -0.179845       16.1588      0.540905      -2.99543       1.21067      -2.35073     -0.346348      -1.07161      -2.18212      0.957793     -0.324875     -0.403446       1.10150     -0.161866     -0.419102      0.543370      0.209626       1.09125       1.50739       1.55403       1.72900       1.76019       1.68570       1.67076       1.52477       1.39095       1.18631       1.02885      0.898957      0.753525      0.613171      0.486008      0.386228      0.281320      0.206488
  29   9 2439.0752    1.5788  0.9833 11.7146 -0.0005  0.0224   0.0300   0.0586    0.0609   0.0000   441.4868     0.0325039       16.7623      0.567582      0.157882       2.50058      -4.57402     -0.486621      -1.45145     0.0517879       1.75238      -1.40261      -1.19523      0.885818      0.467188     -0.269530     -0.374598      0.315554       1.14243       1.61738       1.69873       1.85100       1.96987       1.81770       1.87071       1.58542       1.49656       1.28563       1.16664      0.959982      0.762363      0.614722      0.517547      0.402108      0.302776      0.222440
  29  10 2598.7453    2.0915  0.9149 12.2636 -0.0037  0.0205   0.0399   0.0515    0.0608   0.0000   441.0722       1.45562       14.2298      -1.98082      0.518310      0.386393      -1.90309      -1.31995      0.971783     -0.383489      0.226711      -1.81019     -0.786006      0.251517     0.0796231     -0.895847     -0.512531      0.733641       1.14767       1.52852       1.75963       1.89178       1.91217       1.89654       1.79681       1.65368       1.47372       1.26258       1.08633      0.925972      0.742029      0.592557      0.482892      0.395729      0.278802      0.215303
  29  11 2756.1042    2.7078  0.8507 12.8906  0.0001  0.0197   0.0530   0.0499    0.0561   0.0000   439.7362       2.71912       18.6216       2.39064      -1.18807      -3.21863       1.01885     0.0729788      0.319322      0.399290     -0.561580      -1.47916     -0.395983      0.764359    -0.0155486      0.350965     -0.227642     -0.280042       1.12177       1.43862       1.69162       1.74603       1.71363       1.76882       1.66948       1.54770       1.42546       1.20490       1.02897      0.833951      0.755101      0.581634      0.480546      0.364244      0.272932      0.219081
  29  12 2911.6270    3.3960  0.9259 13.2378 -0.0030  0.0205   0.0628   0.0500    0.0709   0.0000   439.5175      0.243841       13.4086      0.514696       1.97278      -1.69065      0.173861      0.109704      0.920620       1.33163      -1.42308      -1.29732      0.845523      0.523472     0.0857387      0.587858     -0.273021    -0.0681832       1.10708       1.42747       1.56700       1.64105       1.74977       1.69604       1.56021       1.54608       1.32821       1.26824       1.04757      0.891028      0.714358      0.582159      0.486217      0.399469      0.289734      0.215918
  29  13 3065.0033    3.8596  0.9170 13.6203 -0.0017  0.0202   0.0726   0.0535    0.0642   0.0000   436.8884       2.98164       12.0408      0.360564      0.383247      -4.46395      -1.19033      -2.62760      0.461412     -0.963329     0.0628662      0.334696     -0.775418       2.05587     -0.247588      0.107619      0.443179     -0.284416       1.11788       1.54889       1.67830       1.74109       1.73307       1.67216       1.64734       1.58345       1.41524       1.24844       1.07275      0.924449      0.733508      0.619160      0.492779      0.385698      0.295965      0.228420
  29  14 3216.8535    3.5680  1.2202 13.6763 -0.0020  0.0256   0.0635   0.0693    0.0625   0.0000   438.1218     -0.546940       16.8632       2.47744      -2.58059      -4.77884      0.399591      -3.08368      0.760721      -3.99067       1.04444      0.190930     -0.739265       1.19243     -0.449401     -0.207860     0.0427408     -0.336615       1.30256       1.84101       1.99495       2.15444       2.19151       2.13261       2.02729       1.92620       1.68585       1.50241       1.30433       1.11222      0.941680      0.745320      0.606165      0.468083      0.347784      0.262852
  29  15 3367.6659    3.2729  1.5982 13.2285 -0.0025  0.0291   0.0511   0.0757    0.0576   0.0000   436.9000       6.19382       13.2285       1.01848       1.68630      -5.03681      -1.84345      -3.08099     -0.633205      -2.03426       1.69003     -0.295679      0.150760     -0.318439     -0.183441     -0.331073       1.05278     -0.173713       1.53957       2.15396       2.30313       2.43683       2.52214       2.43325       2.33042       2.18800       1.98307       1.75398       1.50556       1.23401       1.06480      0.880333      0.688207      0.548911      0.403196      0.304189
  29  16 3517.9277    2.5549  2.7308 12.6655 -0.0017  0.0390   0.0332   0.1116    0.0459   0.0000   438.4480       9.05876       10.8344      0.215377       2.83313      -4.23523      -7.60184      -4.81485       4.76126      0.783088       1.92144    -0.0291405      -3.27843     -0.835023      0.316549     -0.520582     -0.235744     -0.375061       2.06575       2.82254       3.15838       3.36860       3.41733       3.30014       3.22075       2.89673       2.70870       2.34741       2.03835       1.72769       1.46131       1.17721      0.932122      0.723941      0.556498      0.414522
  29  17 3667.6596    2.0489  3.8777 12.1253 -0.0004  0.0501   0.0239   0.1374    0.0390   0.0000   438.8828     -0.936458       6.17496       4.66316       1.31341      -4.74131       5.80916      0.181800      -1.99752      -6.29391       4.39084      -3.93398      0.831948      -2.23286      -1.63271      0.931513     0.0395726      -1.16855       2.65396       3.51218       3.87382       3.98601       4.24532       4.13795       3.86231       3.73457       3.35024       3.02567       2.62545       2.21762       1.81584       1.52247       1.22296      0.956140      0.725682      0.553985
  29  18 3816.9146    1.6594  5.6370 11.6487 -0.0006  0.0626   0.0170   0.1804    0.0313   0.0000   441.0882       5.66253       12.0817     -0.538368      -8.57147       14.6230      0.797265      -1.62012       5.06130      -2.47654       4.26461       6.75813     -0.572764      0.473124      0.244906      0.355252      0.139727    0.00785181       3.33929       4.30869       4.95762       5.11992       5.35478       5.25510       4.96983       4.69836       4.25045       3.73861       3.20423       2.74003       2.31982       1.85070       1.49751       1.16289      0.899935      0.681031
  29  19 3965.6825    1.3072  7.2356 11.3769 -0.0008  0.0809   0.0142   0.2325    0.0287   0.0000   436.0464       15.8213       20.6226       6.54300      -4.36057      -10.0756       9.88356      -2.38125      -3.12492     -0.277655      -7.12200      -4.75655      -2.56437      0.191781      -1.80416       2.36356     -0.173223      0.602693       4.24871       5.62270       6.40077       6.83256       6.81743       6.85848       6.32681       5.98690       5.42228       4.88499       4.22042       3.58452       2.99624       2.46661       1.95058       1.51906       1.15512      0.858477
  29  20 4114.0537    0.9996  8.9920 11.2414 -0.0014  0.1103   0.0137   0.3293    0.0275   0.0000   439.3651      -9.55736       11.5986       3.27093      0.480373      0.529369      -9.49824      -1.51632     -0.428993      -8.11959      -10.5460       10.2519       3.98976     -0.695185      -4.94339      -3.15184     -0.188639      0.698813       5.68869       7.58189       8.74785       8.83392       9.23039       9.04198       8.64768       8.20136       7.37201       6.65197       5.70212       4.88738       4.00953       3.31325       2.67225       2.08188       1.57716       1.20087
  29  21 4262.2871    0.8117 10.4147 11.0854  0.0015  0.1391   0.0137   0.4319    0.0270   0.0000   422.0770      -9.74343      -4.93352       8.33938       5.80540       10.0791      -12.8310      -9.96923       5.79174      -11.2670      -6.24743      -8.50718       2.68603      -1.71382      -1.47046      -1.53319     -0.812254      -2.52456       7.19148       9.40964       11.0160       11.0918       12.0078       11.1891       11.0718       10.3097       9.11524       8.33552       7.14260       6.14726       5.08919       4.17683       3.31219       2.66183       1.96499       1.49085
  29  22 4409.7849    0.5900 11.3424 11.0123 -0.0100  0.1973   0.0145   0.6346    0.0266   0.0000   428.2368       34.2267       35.5326       14.5099      -10.8087     -0.162525      -2.52306       9.20860      -3.34569      -16.4939      -4.41494       10.0454       2.44006       5.76071      -3.55411      -1.45033      0.231876      -1.04933       10.1170       13.4464       15.2736       15.9021       16.5127       15.9425       15.7810       14.5027       12.9992       11.5375       10.3698       8.55569       7.17303       5.92089       4.70071       3.76627       2.78934       2.13459
  30   7 2126.3780    0.7926  0.6830 10.6372 -0.0037  0.0192   0.0178   0.0455    0.0483   0.0000   441.3491      -2.17641       20.0537      0.906534      -1.80702      -1.00147      -1.89798      0.634094      -1.83936      -1.44075      0.980644       1.98387      0.153574     -0.548551      0.816563     -0.955696    -0.0753639      0.508984      0.930955       1.33830       1.36987       1.47065       1.43441       1.47381       1.40758       1.39786       1.23514       1.09749      0.952659      0.791014      0.666026      0.545247      0.447911      0.361892      0.273675      0.211540
  30   8 2297.3543    1.1650  0.8828 11.0391 -0.0033  0.0201   0.0224   0.0522    0.0577   0.0000   440.7110      -1.87568       19.0835     -0.233422      -1.98572      -1.96945      0.328925      -1.30202     -0.160392      -2.15831      0.427840      -1.02160      0.665257      0.901019      0.278327      0.111464     -0.155136    -0.0673655       1.04813       1.39339       1.55239       1.60953       1.76060       1.60427       1.61893       1.51767       1.34386       1.19421      0.993046      0.882982      0.737067      0.590792      0.481288      0.382230      0.290064      0.215142
  30   9 2462.2754    1.6856  0.9639 11.8372 -0.0028  0.0210   0.0316   0.0564    0.0583   0.0000   438.4470       1.14258       15.8434      -2.49342     -0.337716       1.64938      0.967006       1.83298     -0.928768      -1.39359      0.627061      0.179624     -0.614652      0.736406     -0.291565     -0.512178     -0.149651     -0.203235       1.03838       1.44677       1.55451       1.67400       1.72334       1.66485       1.59480       1.52014       1.31419       1.25957       1.06389      0.904465      0.768241      0.628943      0.509180      0.405926      0.302587      0.232447
  30  10 2623.4466    2.1891  0.9799 12.3463 -0.0017  0.0211   0.0404   0.0553    0.0619   0.0000   440.1560      0.836274       16.5299      -3.16198      -5.34766     -0.250634       1.81494      -1.06284     -0.435233     -0.253094     -0.302827     -0.760228      -1.28308      0.477591     -0.110969     -0.141846     -0.308305      0.468168       1.11221       1.50779       1.61100       1.68681       1.69494       1.66609       1.65447       1.56489       1.45670       1.22034       1.11217      0.936610      0.816721      0.629110      0.534459      0.413361      0.327853      0.239546
  30  11 2782.4871    2.9034  0.8147 12.8922 -0.0030  0.0190   0.0569   0.0482    0.0570   0.0000   441.0650       1.38079       14.5909      -1.73727     0.0543070    -0.0771250     -0.315580     0.0125237     -0.618988     -0.813586      0.713301     -0.552372      -1.44861    -0.0863384     -0.524531      0.794555      0.397949      0.334863      0.916895       1.35430       1.31660       1.57934       1.48468       1.60956       1.42430       1.43462       1.17750       1.13957      0.950854      0.828058      0.652093      0.528177      0.433441      0.352493      0.274437      0.210064
  30  12 2939.1133    3.4759  0.8117 13.5202 -0.0040  0.0186   0.0698   0.0473    0.0548   0.0000   438.1501       1.61153       14.2438      0.448014    -0.0799122      -1.30736       4.05365     -0.455650       1.24792      0.531717       1.15162      0.434887     -0.340192      0.346286     -0.291847     -0.389962     -0.243877      0.282624       1.01160       1.32501       1.45487       1.61567       1.57247       1.59303       1.52305       1.37977       1.22924       1.13949      0.997234      0.843001      0.704282      0.570693      0.472440      0.366724      0.275169      0.209487
  30  13 3093.3792    3.9891  0.8932 13.7065  0.0005  0.0197   0.0748   0.0512    0.0630   0.0000   439.0711      0.734095       12.1903       1.51550      -1.63115      -4.28614     -0.182248      -1.66165      0.320502    -0.0680886       2.12811     -0.641890     -0.767931       1.23556     -0.888886     -0.486230      0.431122      0.119505       1.01913       1.39267       1.48856       1.59486       1.66424       1.52708       1.55318       1.44431       1.35021       1.16338       1.00580      0.881357      0.726869      0.602381      0.477992      0.387184      0.290904      0.220357
  30  14 3245.9908    3.7348  1.2508 13.5799 -0.0024  0.0252   0.0639   0.0672    0.0637   0.0000   441.9717       6.12661       16.0225      -1.39133      -1.14330      -5.29781      0.613572      -5.20825      0.886102     0.0127868     -0.447176      -3.65515      -1.12940     -0.509532      0.460238     -0.841167     0.0897331    -0.0365913       1.25875       1.78569       1.86397       2.01686       1.96337       2.06404       1.88224       1.84964       1.67707       1.47452       1.33948       1.13016      0.955099      0.772055      0.608271      0.512711      0.395020      0.289895
  30  15 3397.6596    3.0798  1.7629 13.1473  0.0005  0.0300   0.0452   0.0823    0.0498   0.0000   439.9915       4.71467       15.5803      -3.48831       2.33665      -2.24182      -3.59668       1.14318      -1.91851     -0.595750    0.00766410      -1.54093       1.01578     -0.595770      0.682927      -1.10848      0.208175   0.000596583       1.50884       2.04142       2.25279       2.41204       2.47892       2.46062       2.27616       2.21163       1.96869       1.78826       1.54914       1.35721       1.10077      0.903950      0.726910      0.590701      0.443222      0.348061
  30  16 3548.7581    2.4045  2.9009 12.4957 -0.0017  0.0402   0.0290   0.1088    0.0416   0.0000   448.8360       5.60664       7.70580      -4.76562       5.50419      -7.20726      -6.69663      -3.78727     -0.230004      -3.22735       1.82696      0.115055      -1.44356       2.03049     0.0551279     -0.241052      -1.16253      0.389632       2.07079       2.70199       3.06286       3.18234       3.30796       3.24407       3.08848       2.95743       2.66315       2.42603       2.11656       1.80039       1.47099       1.24169      0.990174      0.804300      0.612124      0.471125
  30  17 3699.1121    2.0148  4.4640 11.7811 -0.0011  0.0500   0.0208   0.1429    0.0387   0.0000   434.4157       2.49797       18.1690     -0.494766    -0.0103834     -0.119369    -0.0372394      -2.08892       4.29020      0.687272      -4.01685      -1.06537      -1.41333     -0.648809     -0.144362       1.50185      -1.75940     -0.635802       2.60150       3.43388       3.86020       4.02676       4.14288       4.05820       3.92856       3.70791       3.32878       3.02548       2.61658       2.23933       1.90973       1.57552       1.28641       1.00299      0.752928      0.577807
  30  18 3849.0403    1.5706  6.1653 11.4706 -0.0001  0.0671   0.0157   0.1853    0.0310   0.0000   435.7081       4.03134       8.81543       1.59106      -3.81749      -1.08515      0.916705      -1.63872       6.90085      -1.88695      -3.10976       3.48529     -0.699387      -4.10965       3.14313      0.627747     -0.628466     -0.654431       3.49310       4.57456       5.14385       5.41418       5.54953       5.52494       5.14169       4.90274       4.48651       4.04477       3.51109       3.04250       2.55980       2.08761       1.68651       1.35135       1.00893      0.789316
  30  19 3998.5696    1.2863  7.8136 11.2514 -0.0008  0.0820   0.0134   0.2414    0.0280   0.0000   432.1601       8.03464       14.9183      -13.6373      -5.02804      -12.6677      -5.67976       2.06567      -3.66031      -3.27614      -1.06864      -1.53402       2.24104     -0.750796      -6.65423      0.817486     -0.351908      0.178003       4.15965       5.53942       6.20721       6.58505       6.83363       6.65598       6.39532       6.01504       5.44715       4.88440       4.22699       3.71799       3.05800       2.55661       2.02307       1.64361       1.22145      0.927150
  30  20 4147.1594    0.9583  9.4382 11.1902 -0.0063  0.1158   0.0135   0.3492    0.0270   0.0000   427.3827      -4.93034       23.3041       19.2086      -23.7249      -11.5353      -3.84785      -3.80655      -15.1906       2.99934       8.89691      -4.68291       2.10406      -4.96308       3.50854      -2.92104      -4.32380      -1.85528       5.71404       7.64939       8.62352       8.93089       9.21802       9.37106       8.70612       8.43952       7.52134       6.86231       5.92183       5.15153       4.24916       3.50774       2.86276       2.25395       1.74909       1.32223
  30  21 4296.3286    0.7499 10.9369 11.0662  0.0082  0.1558   0.0141   0.4839    0.0271   0.0000   446.7437       10.2035       44.1674      -4.34010      -11.0303       4.19959       26.8189      -4.64800       10.9717       2.10627       14.2582       6.07775      -6.44945      -12.5058      -7.65846      -6.41660      -1.66469       1.26634       7.87132       10.2854       12.0444       12.2327       12.8727       12.6626       11.9106       11.4491       10.3831       9.25139       8.09228       6.91860       5.83752       4.82397       3.91961       3.10377       2.31406       1.79520
  30  22 4444.7831    0.4766  9.9271 11.0535 -0.0200  0.2237   0.0215   0.8853    0.0328   0.0000   446.3352      -7.18026      -11.3208      -23.6129       45.4366      -13.1564      -37.4675      -2.10702       15.4230       7.57870      -27.1513      -13.9643       20.0877      -13.5542      -8.18795       6.44664       1.14043      -2.53062       10.8246       14.5697       16.5210       17.5804       17.8443       17.4899       17.1721       15.8314       14.5298       13.1281       11.6146       9.83016       8.28963       6.96410       5.58601       4.46477       3.29235       2.50574
  31   5 1788.2476    0.3949  0.3290  9.9314 -0.0055  0.0137   0.0119   0.0296    0.0328   0.0000   440.8449     -0.612460       21.1601      0.957012      -4.47357      0.664024      0.365053      -1.20010     -0.840308     -0.219060      0.218008     -0.835270      0.147450     -0.300589      0.113843     0.0719481    -0.0725882     -0.175699      0.733006      0.812051      0.970316       1.03272       1.12059       1.10475      0.973915      0.888051      0.962825      0.806780      0.719486      0.562752      0.491505      0.432807      0.330483      0.251298      0.220099      0.173419
  31   6 1969.3948    0.5842  0.5702 10.1564 -0.0024  0.0165   0.0139   0.0402    0.0420   0.0000   441.2727      0.222685       19.9320      0.222518      -2.98319      -1.54413       1.50281       1.14613     -0.404413      0.247741     -0.842136     0.0172931      0.779395      0.165899      0.435154     -0.300538     0.0478366      0.252322      0.892619       1.25045       1.30483       1.42052       1.39005       1.35605       1.26452       1.17227       1.09743       1.02596      0.925947      0.833040      0.739408      0.610967      0.491759      0.372089      0.272623      0.200793
  31   7 2147.0519    0.8602  0.6283 10.8064 -0.0029  0.0177   0.0196   0.0410    0.0444   0.0000   440.5255      -1.53231       17.7683      -2.34340      -2.24079      -2.90548      0.333432       2.37498       2.12056     -0.479114      0.921157      -1.18103     -0.219658     -0.356323      0.277772     -0.116319     -0.381572    -0.0594431      0.944521       1.26127       1.27172       1.39626       1.43470       1.36065       1.42447       1.30447       1.18636       1.01854      0.914332      0.782587      0.698659      0.549886      0.453475      0.360448      0.289413      0.211573
  31   8 2318.9252    1.2639  0.8498 11.2961  0.0019  0.0190   0.0244   0.0508    0.0527   0.0000   441.1822     -0.955601       19.9214      -1.43562      -1.21942      -1.88247      0.228615      -1.25581     0.0892596      0.761651       1.01963      0.785785     -0.132606      0.130223      0.626453      0.130604     -0.174952     -0.281507      0.964621       1.33219       1.41179       1.52191       1.56975       1.54987       1.51963       1.44393       1.29467       1.15436      0.983483      0.820882      0.727797      0.584277      0.466381      0.373298      0.299629      0.230645
  31   9 2485.0380    1.7728  0.9500 11.8566 -0.0013  0.0215   0.0326   0.0515    0.0611   0.0000   441.6535      -1.57803       18.4234       1.34489      -3.40341      0.227366      -2.41748      -2.16434       3.16645      0.958830      -2.72554     -0.866021     -0.571270     -0.184161     -0.780005     -0.141264      0.246335     -0.106464       1.09358       1.57224       1.70970       1.86075       1.90349       1.83492       1.68552       1.60601       1.43064       1.33205       1.15443      0.983627      0.869512      0.690249      0.570440      0.441488      0.338373      0.259413
  31  10 2647.8265    2.3042  0.9842 12.4821 -0.0015  0.0215   0.0415   0.0552    0.0608   0.0000   440.0454       2.33926       15.8856       1.60973      -1.72182      -2.14223     0.0188751      0.195868      -2.17602     -0.566692     -0.703195     -0.247391      -1.00004     -0.538165     -0.813527    -0.0513859    0.00559374      0.237565       1.05188       1.48716       1.61591       1.76350       1.82277       1.75844       1.70449       1.57318       1.42267       1.27714       1.10885      0.975551      0.808595      0.669424      0.541091      0.416132      0.327075      0.248510
  31  11 2808.2972    2.9553  0.9308 13.0277 -0.0004  0.0195   0.0553   0.0543    0.0580   0.0000   441.8140       2.10656       15.1406     -0.805627      -1.87018      -3.12646     -0.200270      -3.54307     -0.562889       2.18522       2.19329      -1.01521       1.31433      0.506364     -0.344314     0.0264368      0.276672     -0.481108       1.02655       1.38365       1.53631       1.66800       1.72508       1.65103       1.62920       1.51329       1.37914       1.22585       1.02627      0.879432      0.747796      0.605272      0.489780      0.393049      0.308624      0.229545
  31  12 2966.0970    3.7302  0.8797 13.2375 -0.0020  0.0191   0.0686   0.0466    0.0626   0.0000   440.1817       2.88999       16.9120      -1.85742       1.08089      -4.37590     -0.659819      -5.07723       1.03154      -1.43391      -1.12189      -1.16808     -0.811543      0.952560    -0.0880068     -0.226187      0.429802     -0.327590       1.03586       1.38411       1.48254       1.57692       1.67155       1.63758       1.56200       1.50327       1.26488       1.15286       1.03243      0.901659      0.741853      0.599680      0.479794      0.394722      0.300085      0.233243
  31  13 3121.3544    3.7716  0.9666 13.8233 -0.0023  0.0213   0.0710   0.0556    0.0602   0.0000   439.8819       2.54311       17.9507      0.328872      -2.33449      -1.88931     -0.885793      -4.67197       2.77416      -1.34132       1.47228      -1.65735      0.768116     -0.515050    -0.0956044    -0.0830236      0.225733     0.0352629       1.04677       1.42535       1.47810       1.66925       1.77085       1.67776       1.64202       1.56296       1.40610       1.27609       1.07749      0.917278      0.806646      0.638566      0.522802      0.420807      0.327659      0.248446
  31  14 3274.8178    3.5122  1.2609 13.6558 -0.0018  0.0255   0.0614   0.0681    0.0647   0.0000   438.3904      0.274648       14.8813     -0.111742      -6.48581      -3.18659      0.750193      -6.10460       2.20314     -0.797810      0.441609      -2.19747      0.367384      0.462680     -0.427005      -1.24451     -0.382296      0.377039       1.27612       1.74213       1.88055       2.00018       2.07740       1.97879       2.00780       1.79754       1.70520       1.49594       1.32835       1.14755      0.978322      0.804746      0.648142      0.525505      0.414426      0.300483
  31  15 3427.3573    2.8595  2.1363 12.9426  0.0011  0.0330   0.0379   0.0908    0.0448   0.0000   444.4344       7.16416       6.64421      -2.70399      -3.41702      -4.52621     -0.934813     -0.798071     -0.463019      -3.31319      -1.39109      -1.51119      -2.14890    -0.0966533       1.59926     -0.125075      0.832526      0.117894       1.64317       2.19733       2.51266       2.49513       2.77380       2.57976       2.54971       2.45081       2.16834       1.96148       1.69575       1.45772       1.26860       1.01226      0.844357      0.670316      0.515348      0.396388
  31  16 3579.1935    2.2793  2.9827 12.5022  0.0017  0.0403   0.0274   0.1139    0.0389   0.0000   442.5616       7.02785       3.31435      -1.33317       12.5912      -4.15569      -7.99985      -4.30981     -0.715244      -4.08629      -1.95057     -0.240984      -3.49696      0.562581       2.15859     -0.394452     -0.531957     -0.141500       2.01856       2.67865       3.08114       3.11998       3.26221       3.19308       3.02664       2.93452       2.64480       2.39836       2.11591       1.83049       1.58596       1.32304       1.07693      0.855791      0.641313      0.494320
  31  17 3730.3957    1.8514  4.6940 11.9078 -0.0008  0.0563   0.0195   0.1501    0.0332   0.0000   442.2207       8.32849       12.9477      -9.98621      0.849127      -3.00756       2.96268       2.26635       1.78786      -1.75422      -3.05767      -6.61489     -0.778751     -0.918332     -0.682360       3.00619      0.613175       1.06176       2.67489       3.74334       4.10611       4.41636       4.46243       4.54810       4.23520       4.02008       3.70485       3.24781       2.94275       2.49086       2.14999       1.73595       1.41796       1.12915      0.867253      0.666167
  31  18 3880.7990    1.5123  6.4769 11.4867 -0.0001  0.0693   0.0150   0.1982    0.0296   0.0000   440.0028       5.45286       19.3226      -2.80069      -11.3718     -0.554886       2.32693      -1.40881      -6.62016       8.19541       3.24521     -0.562982       3.02867      0.981826       1.23665      -1.47886    -0.0123958     0.0547997       3.38966       4.42795       5.18315       5.21026       5.54863       5.48816       5.23342       4.92855       4.57444       3.99028       3.58625       3.06742       2.59838       2.18486       1.75799       1.39422       1.07162      0.826301
  31  19 4030.8164    1.1852  8.2968 11.2820 -0.0007  0.0899   0.0130   0.2611    0.0268   0.0000   439.2968      -2.93553       27.5496     -0.714013      -14.2823      0.387831       3.42407      -5.82568       2.23014      -1.25430      -7.71948    -0.0733359       2.93712     -0.662567      -1.40739      0.385900       1.12262      0.248660       4.44083       5.95270       6.65582       7.01439       7.27981       7.20408       6.92802       6.51058       5.92358       5.38865       4.73652       4.00262       3.46927       2.85227       2.31643       1.85938       1.42818       1.07965
  31  20 4180.4797    0.9223  9.3071 11.2248 -0.0011  0.1155   0.0135   0.3530    0.0261   0.0000   434.3810       15.4105       14.8845      -9.64615      -2.07234       7.57702       4.66461      -18.2065      -11.5536      -4.98865      -4.98423       3.50560      -1.11434      -2.23511     -0.886473      -1.45455      0.881278     -0.864732       5.58933       7.57479       8.43564       9.01686       9.23087       9.29072       8.77737       8.41800       7.50802       6.87981       5.98661       5.17967       4.35096       3.68549       2.92444       2.37175       1.80495       1.38974
  31  21 4329.7638    0.6844 11.0874 11.1199 -0.0069  0.1729   0.0153   0.5500    0.0278   0.0000   441.7525      -6.61649       15.2736       23.6460       33.8533      -21.6313      -38.0298       5.25139       23.2721      -13.7570      -11.7586      -1.50066      -3.38719      -5.47470       6.21023      0.765783       5.51523     -0.633184       8.21035       10.9358       12.7106       13.0068       13.7377       13.5386       12.9037       12.2233       11.2324       10.0012       9.04591       7.73254       6.44062       5.52988       4.36651       3.55639       2.68313       2.06987
  32   5 1806.1710    0.4004  0.3618  9.9431 -0.0078  0.0137   0.0117   0.0304    0.0334   0.0000   440.5572     -0.698472       21.5388      -1.32098      -2.06394      -1.24806       1.63945      0.470640       2.04381     -0.199780     -0.883509      -1.19581      0.266549     -0.107403      0.378446      0.562050      0.106576     -0.144908      0.746712       1.06678       1.07911       1.02949       1.03363       1.01344       1.04917       1.11354       1.04701       1.01380      0.768230      0.615514      0.492490      0.407134      0.365230      0.320328      0.270682      0.217567
  32   6 1988.6484    0.6574  0.5582 10.2248 -0.0027  0.0162   0.0149   0.0368    0.0427   0.0000   440.9930      0.407003       18.3362     -0.889789      -1.07893    -0.0576200     -0.793159     -0.169409     -0.175765      0.787318     -0.509300     -0.288653       1.14343     -0.547385     -0.457614      0.338079     -0.328785     -0.329991      0.796617       1.06053       1.09766       1.20544       1.23675       1.27483       1.18691       1.21250       1.08314      0.926724      0.858054      0.683900      0.591618      0.507013      0.410548      0.331463      0.265121      0.194246
  32   7 2167.3395    0.8948  0.6580 10.7660 -0.0039  0.0164   0.0192   0.0430    0.0465   0.0000   440.2994       1.50535       20.1144       1.32621     -0.249259      -1.38183       1.37526       1.37630      -1.35582      -2.41742      -1.93959     -0.393628     -0.764765     0.0604325     -0.178256     -0.718442      0.341703    -0.0886980      0.811342       1.10214       1.20209       1.25365       1.30240       1.27477       1.26760       1.18078       1.04894      0.962095      0.857216      0.742597      0.669901      0.562594      0.442295      0.352985      0.285109      0.216043
  32   8 2340.0844    1.3102  0.8926 11.3325 -0.0048  0.0196   0.0246   0.0522    0.0560   0.0000   438.6507     -0.267669       17.8309       3.68735      -4.03222      -2.49075     -0.903211     -0.893384     -0.387216       1.22486       1.97634     -0.544553      0.448219      -1.17331     0.0401563      0.479745     -0.644116     -0.277542       1.00079       1.37358       1.52021       1.53120       1.51746       1.54485       1.46014       1.46286       1.34138       1.17569       1.10863      0.914355      0.819560      0.689931      0.543113      0.440281      0.344817      0.267689
  32   9 2507.2365    1.7616  0.9691 12.0178  0.0001  0.0215   0.0320   0.0547    0.0563   0.0000   439.4715       2.47425       17.1854    -0.0551324     -0.759751       1.52724      -1.52476      -2.26448      -3.11826       1.57634       1.41737      -1.86737      -1.18500      0.716712     -0.664161     -0.104668     -0.461555    -0.0655123      0.965104       1.43792       1.46471       1.66487       1.64452       1.68144       1.56057       1.52408       1.38439       1.24471       1.07384      0.987365      0.792749      0.692741      0.512348      0.452815      0.330615      0.260408
  32  10 2671.6626    2.4377  0.9735 12.5238 -0.0022  0.0208   0.0437   0.0517    0.0601   0.0000   441.1444       2.17468       18.7136      -1.37246      -2.81440     -0.664161       1.65678      -2.13928      -1.01751     -0.599698     -0.906618      -1.85201     0.0806088      0.793634     -0.275391      -1.00943     0.0826188      0.205878       1.04176       1.43163       1.39247       1.59630       1.63415       1.69783       1.64728       1.43488       1.30189       1.16080       1.11130      0.931813      0.823429      0.667284      0.545111      0.442287      0.335586      0.257613
  32  11 2833.7045    3.1519  0.9109 12.9439  0.0001  0.0186   0.0559   0.0480    0.0611   0.0000   439.9134       3.14375       15.6014      -1.94795      -4.50159      -1.01814      0.423267     -0.487726    -0.0674466     -0.473451      0.874968      0.863738      0.451557     -0.270807      0.469430       1.12290     -0.154729     0.0820289      0.923179       1.20980       1.37510       1.40175       1.47751       1.51550       1.41158       1.33148       1.20456       1.08818      0.978698      0.842326      0.736282      0.601725      0.494795      0.412022      0.303174      0.240854
  32  12 2992.7172    3.8438  0.8698 13.3623 -0.0023  0.0186   0.0699   0.0473    0.0607   0.0000   440.4063       2.18666       17.4010      0.548419      -4.48982      -2.56949      0.312337       1.67637      -1.93869     -0.441124     -0.635482      -1.26966     -0.385709      0.310566      0.505831     -0.418155     -0.202924     0.0919117      0.930604       1.23953       1.31200       1.37355       1.39412       1.44491       1.41784       1.36341       1.19649       1.07774      0.947051      0.835375      0.692797      0.581619      0.470256      0.373980      0.314655      0.235197
  32  13 3148.8820    3.9262  1.0992 13.6468  0.0001  0.0225   0.0673   0.0558    0.0656   0.0000   439.6160       2.62483       15.3105      0.114278     -0.635069      -2.04270     -0.929672      -4.20379      -2.06962      0.794215       1.19842     -0.783455      0.517003     -0.317023      0.671518      0.373445      0.241449     -0.199799       1.08486       1.44660       1.52922       1.66587       1.72681       1.76684       1.67520       1.58870       1.39344       1.33291       1.17880      0.981549      0.845220      0.709010      0.582569      0.476781      0.361422      0.276589
  32  14 3303.2854    3.3963  1.4947 13.4631 -0.0013  0.0280   0.0526   0.0716    0.0569   0.0000   437.6221       3.13231       12.5107      -1.85093       1.63272      -3.36668      -6.21948       3.10169    0.00793809      -3.27917       1.40227      0.549953       1.01145      0.674855     0.0849102    -0.0145372     -0.412096    -0.0489295       1.31898       1.84402       1.99496       2.05255       2.19257       2.07698       2.07832       1.91437       1.83950       1.62499       1.45650       1.23046       1.06725      0.879872      0.717971      0.574233      0.462572      0.354829
  32  15 3456.7917    2.8410  2.0951 12.9698  0.0027  0.0333   0.0379   0.0870    0.0446   0.0000   439.4795       2.70987       8.77611      -4.87895       9.18380      -1.73061      -7.41664      -1.90414      -1.36436       1.65218       3.53312      -2.03074     -0.855018       1.21379     -0.963806     0.0851710      0.575878      0.538908       1.57511       2.15036       2.38809       2.49657       2.61552       2.56652       2.43873       2.33468       2.18141       1.94466       1.70019       1.49803       1.28208       1.08140      0.888085      0.714130      0.544459      0.416529
  32  16 3609.4175    2.2288  3.7505 12.1984 -0.0003  0.0449   0.0228   0.1200    0.0343   0.0000   438.4615       7.88966       15.3722       1.26938      -1.27422      -6.14733      -5.85619       1.78301       3.71164      0.302605       1.45672      0.123250      0.869724      0.809772       1.31520     -0.164163      0.286315    -0.0940736       2.12579       2.89047       3.27365       3.44175       3.51384       3.48232       3.33018       3.14458       2.95952       2.61510       2.37885       2.02654       1.72530       1.48301       1.17244      0.943833      0.731257      0.579944
  32  17 3761.1805    1.8195  5.0676 11.7456 -0.0006  0.0547   0.0175   0.1534    0.0318   0.0000   431.0677       9.57006       21.2637       3.80271      -8.79644      -9.52593     -0.661910       8.15980      0.468654      -2.16221       3.51012       4.87681      0.136564       3.31571      0.357262       1.27855     -0.190492       1.01382       2.64332       3.46099       3.94287       4.12818       4.37116       4.22127       4.05515       3.82465       3.56812       3.18521       2.85741       2.47904       2.14780       1.76596       1.43900       1.17293      0.898890      0.708524
  32  18 3912.3790    1.4474  6.8938 11.4153 -0.0001  0.0709   0.0140   0.2074    0.0280   0.0000   439.0254       2.42668       16.7597     -0.623097      -10.3926      -11.0329      -2.69667       1.62315       8.12833       1.88781      -2.50731       3.89074      -1.57204     -0.317229     -0.897827      -1.95753       2.00336     -0.346740       3.36010       4.44529       5.10166       5.34357       5.51419       5.50010       5.28501       5.01819       4.58116       4.17658       3.65613       3.22447       2.70488       2.28185       1.85637       1.51579       1.16383      0.888307
  32  19 4062.9675    1.1262  8.8004 11.2877 -0.0010  0.0988   0.0132   0.2878    0.0261   0.0000   435.2801       7.48483       18.8056      -2.06542      -1.39346      -18.5954       10.7217      -5.94552       9.98280      -11.2182      0.583326       3.10954       3.23272     -0.729830       1.63430      -2.67475      -4.42156      0.763779       4.66984       6.17721       7.00866       7.31629       7.71657       7.66238       7.08922       6.99959       6.33555       5.74798       5.12323       4.44400       3.76184       3.20458       2.57084       2.13554       1.58178       1.27101
  32  20 4213.1101    0.8673 10.1252 11.1895 -0.0032  0.1309   0.0139   0.4036    0.0268   0.0000   426.1734      -19.3965       29.6566      -6.41190      -5.18968       9.94686      -17.1790       15.5364       2.41598      -15.6696      -4.95341      -5.10581       3.59045      -6.99777       6.17270       2.41733       1.40624     0.0579393       5.99819       8.03146       9.17222       9.58486       9.93954       9.92149       9.49832       9.03462       8.37455       7.48968       6.73568       5.84637       4.95199       4.26266       3.40799       2.81471       2.08901       1.62942
  32  21 4362.6686    0.6029  9.9121 11.1113 -0.0153  0.1740   0.0172   0.5921    0.0304   0.0000   439.6945       15.3766       34.6351     -0.559840      -28.5878     -0.422177       2.93884      -18.5379      -23.7756       16.4725       3.16185       7.94583      -5.97904      0.913428       10.4558      -1.42041      -5.24819     -0.109051       7.92194       10.6451       12.0511       12.8985       13.3090       13.1189       12.9077       11.8326       11.0933       10.0986       8.87736       7.71530       6.48631       5.62408       4.52312       3.64668       2.74443       2.14271
  33   5 1823.8097    0.4263  0.4671  9.9421 -0.0008  0.0165   0.0111   0.0385    0.0356   0.0000   440.4262      -1.71050       23.0192     -0.423147      -1.56612      -1.26823       1.92563     -0.379041     -0.221376      0.398186      0.352895     -0.555550     -0.348119      0.275274      0.375063      0.262726     -0.233066     -0.165000      0.900046       1.27295       1.47390       1.63263       1.64860       1.65330       1.59326       1.44090       1.30977       1.12645      0.964010      0.825731      0.660841      0.540314      0.451779      0.366859      0.292151      0.198444
  33   6 2007.6206    0.6574  0.5311 10.2779 -0.0035  0.0156   0.0151   0.0354    0.0412   0.0000   441.3279      -1.42365       22.7731     -0.870598      -3.63397     -0.626924      0.622623   -0.00887768      0.831415     -0.528549     -0.906867       1.73018      0.326436     -0.122016     -0.112982     -0.497474      0.413507      0.430934      0.769903      0.995769       1.04957       1.24073       1.24999       1.19573       1.16108       1.14340       1.04327      0.939489      0.797762      0.694210      0.596082      0.455907      0.383044      0.327058      0.270798      0.198303
  33   7 2187.3386    0.9794  0.7013 10.8491 -0.0046  0.0169   0.0202   0.0425    0.0491   0.0000   441.0218      -1.43841       21.4949      0.900648      -2.50855      -2.96118      -1.31047       2.03616      0.787254     -0.129970      -1.27599     -0.798449     -0.415402      -1.00675     -0.515478      0.453566    -0.0430486      0.443941      0.828522       1.06539       1.16401       1.33420       1.39827       1.33943       1.32192       1.22303       1.10592       1.03523      0.887852      0.761190      0.658330      0.552179      0.438960      0.352861      0.282910      0.229490
  33   8 2360.8249    1.3689  0.9452 11.4523 -0.0028  0.0208   0.0244   0.0510    0.0558   0.0000   439.9793       1.41762       19.5254       1.84780     0.0863350      -1.49975     -0.155087      0.409485      0.894796       2.22076      0.736784      0.225640       1.36874      0.797089     -0.331808    0.00681607    -0.0481998      0.247392      0.948515       1.34502       1.44653       1.55779       1.63630       1.65320       1.51953       1.50084       1.33685       1.21566       1.07170      0.910555      0.798227      0.647018      0.564496      0.430636      0.336918      0.268447
  33   9 2529.1274    1.8635  1.0606 12.1040 -0.0006  0.0215   0.0329   0.0582    0.0568   0.0000   439.4119       3.73785       17.3559      -2.38667      -1.76763       2.02254     -0.778188      -4.35751     -0.395132      0.359499     0.0351069     0.0978612     -0.544429     -0.270577      -1.98981      0.806930      0.411515      0.684554       1.00228       1.35615       1.44456       1.56940       1.65991       1.59711       1.56866       1.52016       1.38976       1.25523       1.09940      0.967519      0.840618      0.673357      0.580614      0.466653      0.359593      0.289558
  33  10 2695.0206    2.6148  0.9383 12.6075  0.0004  0.0193   0.0464   0.0494    0.0594   0.0000   441.4593       2.51953       19.1679       2.68980       1.36131     -0.869453      -3.12750     -0.208477      -2.98823      -1.02736       1.11079     -0.218862      -2.26847      -1.64134      0.423747     0.0733248     0.0289025     -0.418737      0.974292       1.31715       1.39876       1.41953       1.49419       1.41107       1.44254       1.36819       1.29337       1.17832       1.04707      0.900762      0.809610      0.680721      0.567904      0.455383      0.360365      0.277610
  33  11 2858.5505    3.2942  0.9504 13.0294 -0.0015  0.0192   0.0572   0.0499    0.0608   0.0000   439.8274      0.738258       15.9341      0.594003      -2.07224     -0.449904       1.20186      -1.12779     0.0132687      -1.39135      -1.53604      0.324423      0.439771      -1.52501     -0.665559      0.952147      0.564493      0.107967      0.926856       1.29066       1.49348       1.54986       1.65116       1.62756       1.55008       1.49828       1.29180       1.19013       1.02183      0.867680      0.756494      0.620206      0.495362      0.408474      0.320504      0.246858
  33  12 3018.8577    3.8457  0.9109 13.5148 -0.0021  0.0184   0.0699   0.0495    0.0566   0.0000   439.4321       2.47871       14.9304      0.845621      -2.60802      -1.19209       1.38171      -2.02367       1.45843      -2.43326     -0.414943      0.505172      0.940932      0.187098      -1.35399      0.471947      0.123855     0.0774406      0.841929       1.16551       1.25801       1.38222       1.44808       1.34398       1.37866       1.28232       1.16173       1.04765      0.958431      0.837063      0.692089      0.618650      0.487498      0.393490      0.306319      0.243646
  33  13 3176.0443    3.9070  1.1040 13.7280  0.0014  0.0215   0.0672   0.0610    0.0590   0.0000   441.6857       1.96412       14.6543      0.444317     -0.188188     -0.257621      -1.22061      -2.78763       2.43500       1.58696      0.704193      -1.12882     -0.808760     -0.707024    0.00704830     -0.230981    -0.0758878     -0.266976      0.995867       1.37473       1.46091       1.57418       1.58265       1.61659       1.57249       1.47653       1.35141       1.24306       1.14493      0.974886      0.857108      0.725540      0.581993      0.499634      0.386813      0.310415
  33  14 3331.4355    3.4723  1.5448 13.3940  0.0020  0.0271   0.0514   0.0712    0.0550   0.0000   440.6146       4.40159       12.6053       4.42996      -1.49805      -1.80736     -0.327991     -0.227240      -1.43594     -0.579625     -0.237858       1.27179      -1.49527     -0.308387     -0.997917       1.35933      0.300620     -0.302434       1.23974       1.72737       1.81540       1.95759       2.08956       2.02446       1.93230       1.85544       1.76510       1.57419       1.44332       1.20593       1.07185      0.831558      0.720661      0.595623      0.458403      0.367346
  33  15 3485.7415    2.6435  2.4203 12.7877 -0.0012  0.0346   0.0322   0.0944    0.0403   0.0000   442.4366       10.8361       9.40768      -1.56947       7.33075      -2.29781     -0.625730      -6.60298      -1.37324     -0.404635      0.510020       3.17248     -0.996696      -1.09979      -2.64646      0.512664      0.281206      0.378828       1.57740       2.18340       2.38873       2.53920       2.63700       2.66548       2.56007       2.44366       2.22453       2.05177       1.80274       1.54013       1.32590       1.09114      0.906313      0.748424      0.592262      0.458676
  33  16 3639.2234    2.1333  3.7630 12.1964 -0.0018  0.0454   0.0218   0.1224    0.0325   0.0000   439.5851       2.54342       13.5903      -4.85645       4.39141      -2.62403      -3.14859      -4.52389      -6.06634      -1.47550      0.463417       3.98724      -2.68121     -0.334829      -2.36214       1.01426     -0.316006      0.188278       2.07792       2.85042       3.19516       3.29305       3.47833       3.36425       3.36829       3.13467       2.96379       2.55628       2.37317       2.06758       1.75512       1.50942       1.22028      0.991359      0.763062      0.605492
  33  17 3791.8348    1.7462  5.3591 11.6636 -0.0003  0.0564   0.0163   0.1585    0.0307   0.0000   441.0432       2.62583       12.4753      -4.52363    -0.0123042     -0.374421       3.13192      -1.02431      0.254846      -4.81238      -1.98695      -3.90325       1.35550      -1.18070    -0.0591640     -0.234661      0.142108     -0.331515       2.60031       3.48352       3.95408       4.21280       4.34963       4.25548       4.14538       3.87699       3.61559       3.29589       2.89714       2.63356       2.20874       1.89839       1.51879       1.23078      0.969696      0.771809
  33  18 3943.6578    1.3548  7.2241 11.4040 -0.0010  0.0766   0.0135   0.2181    0.0270   0.0000   439.0865       3.54823       33.3830       5.42158      -15.0351      -10.1059       5.22183       5.71969      -4.65667      -3.93637       3.36749       1.72531      -4.07966      0.249859       4.32783      0.627891      -1.98170    -0.0282078       3.45034       4.69976       5.29080       5.56365       5.81275       5.71586       5.53341       5.27840       4.91717       4.41321       3.97896       3.42829       2.95583       2.47172       2.05264       1.65835       1.28863       1.01678
  33  19 4094.8211    1.0620  8.7492 11.2961 -0.0032  0.1002   0.0128   0.2963    0.0251   0.0000   431.8415       9.39104       23.5270       2.98774       3.34435     -0.199638       9.19283   -0.00962567       3.96216      -8.45267      -5.64809     -0.792695      -2.25543       5.26691     -0.265141      -1.24516       4.90662       2.31825       4.58477       6.11067       6.90860       7.29838       7.65781       7.58984       7.32846       6.96054       6.39177       5.75222       5.29175       4.50349       3.88860       3.26311       2.68415       2.17078       1.69477       1.33725
  33  20 4245.9597    0.8029 10.2866 11.1750 -0.0035  0.1398   0.0142   0.4326    0.0272   0.0000   443.2384       17.0950       21.0140       3.23077       5.06168       4.14225      -11.6222       1.10052       14.8559      -14.4719      -5.01142       3.99751       10.1679      -2.88473     -0.190527      -4.12954       1.37495       1.19629       6.28644       8.40436       9.52691       10.0593       10.4894       10.3662       9.97531       9.55386       8.97960       7.96695       7.18902       6.27880       5.36615       4.52536       3.74740       3.05610       2.34339       1.84421
  33  21 4395.8372    0.6161 11.1282 11.0601 -0.0008  0.1816   0.0155   0.6039    0.0264   0.0000   440.0377       22.8227       51.5675      -26.0698      -13.3137      -18.0531       18.8314       7.42290       8.12557       6.93485      -2.78643      -10.9668       1.93660     -0.163660     -0.716144      -5.78594      -1.81510      -1.56171       7.99638       10.7121       12.3773       12.8299       13.4418       13.3122       12.9336       12.4287       11.2516       10.3101       9.21148       8.18565       6.92218       5.87322       4.88239       3.94792       3.03488       2.36289
  34   5 1841.2683    0.4537  0.4218  9.9579 -0.0065  0.0141   0.0119   0.0315    0.0359   0.0000   440.4604      -1.46753       20.8082     -0.191402      -2.19306      0.336831      -1.22039      -1.57004      -2.05625     0.0916385      -1.43356     -0.326213      0.119856      0.142227    -0.0118205      0.348491      0.825489      0.143689      0.677018      0.893937      0.963262       1.01173       1.11200       1.06269       1.05761      0.962483      0.898708      0.855717      0.747658      0.683286      0.560720      0.487742      0.400015      0.345628      0.268669      0.205353
  34   6 2026.3203    0.6993  0.5351 10.2831 -0.0039  0.0146   0.0156   0.0350    0.0427   0.0000   440.1549       1.49081       19.0194      -2.45335      -2.26687    0.00582529     -0.476965     0.0853158      -1.55196     -0.784357    -0.0510885     -0.374013     -0.268614      0.389280     -0.727434     0.0148825      0.345931      0.216818      0.656211      0.852791      0.953477      0.987370       1.12462       1.08654      0.988536      0.992449      0.876728      0.850786      0.728010      0.650196      0.545917      0.481946      0.367413      0.318721      0.250165      0.198210
  34   7 2206.9820    0.9552  0.8015 10.9186 -0.0009  0.0210   0.0184   0.0472    0.0492   0.0000   441.6609       1.50014       16.5516      -2.60712      -1.74534    -0.0215765      -2.28268       2.00455     -0.150530      -2.54133      0.651761     -0.144986     -0.678306       1.13424      0.582574      -1.03213      0.300992      0.583774       1.20490       1.77659       2.07323       2.24107       2.08778       1.86847       1.57127       1.46370       1.33905       1.41591       1.26647       1.31013       1.10631       1.08403      0.843229      0.732794      0.587239      0.475581
  34   8 2381.2565    1.4119  0.8635 11.7226  0.0021  0.0201   0.0264   0.0486    0.0501   0.0000   441.3137    -0.0526070       16.5211       2.61644      -1.84549      -1.96088     -0.691528       1.71458      0.661296     -0.945092      0.486116      -1.07990     -0.775055      0.532077      0.154902    -0.0903974    0.00773490      0.173335      0.863885       1.26876       1.25043       1.47210       1.44682       1.54344       1.38202       1.35551       1.23063       1.17512       1.01071      0.892484      0.733506      0.626825      0.521034      0.414962      0.342784      0.266050
  34   9 2550.6646    2.0045  1.0513 12.0562 -0.0018  0.0207   0.0333   0.0557    0.0605   0.0000   441.1833       3.00840       19.7730     -0.524452      -3.16040    -0.0960741       1.74357     -0.983765       1.16688      -2.23331      0.658947     -0.734565      0.847031      0.130880      0.650130     -0.371034     0.0604569     -0.140325      0.913819       1.27108       1.37793       1.48513       1.52147       1.46319       1.44193       1.39199       1.30802       1.15489       1.07328      0.937218      0.803462      0.684020      0.554350      0.467946      0.358889      0.292572
  34  10 2718.0335    2.6743  1.0096 12.6087 -0.0006  0.0199   0.0458   0.0518    0.0627   0.0000   440.1523      0.574240       21.2541     0.0887589      -3.76069    -0.0718839     -0.612510      -1.55204      -1.39146     -0.266072      0.204557      0.337793      0.296589      0.894049      0.663281     -0.384626     0.0905866     -0.230493      0.941099       1.30259       1.42848       1.49433       1.52281       1.48279       1.43839       1.42680       1.28573       1.18145       1.06322      0.939597      0.814918      0.716974      0.572567      0.461824      0.369298      0.299016
  34  11 2882.9370    3.3910  0.8613 13.3286 -0.0014  0.0182   0.0608   0.0466    0.0548   0.0000   441.0750     -0.210097       19.4784      0.686607       1.14063      -3.36738     -0.972452       1.11439     -0.965031      0.265664      0.188292      -1.45105      0.988196    -0.0123085       1.19280     -0.421605     -0.261078      0.193184      0.873354       1.20417       1.34783       1.44682       1.50577       1.48164       1.40790       1.36742       1.22891       1.09681       1.00055      0.850605      0.753891      0.622222      0.529290      0.417515      0.337388      0.260425
  34  12 3044.4383    4.0650  0.8410 13.6904  0.0003  0.0180   0.0736   0.0453    0.0554   0.0000   439.1125       3.52796       17.4450     -0.161678      -1.25652     -0.156621     -0.874966      -1.41454       1.10402       1.33059      -1.43490      0.693835     -0.114335    0.00981356      0.687198     -0.624494     0.0782079     0.0408747      0.851669       1.15058       1.27439       1.30001       1.36765       1.29263       1.35913       1.21966       1.18167       1.07771      0.971846      0.842002      0.695889      0.607624      0.486022      0.418550      0.328343      0.263202
  34  13 3202.8247    3.8512  1.1749 13.6996 -0.0007  0.0229   0.0644   0.0609    0.0609   0.0000   440.5813       2.46886       17.4826     0.0820470     -0.734748      -3.80666      0.734431      -4.03159      -3.67287      -3.95279     -0.271322      0.914004      -1.85537     0.0297913      -1.39096      0.846483      0.482681     -0.282124       1.05187       1.45655       1.52490       1.74858       1.71083       1.71928       1.59369       1.62667       1.49495       1.36516       1.22189       1.03190      0.888510      0.749381      0.616217      0.511824      0.407516      0.318437
  34  14 3359.1767    3.2128  1.6995 13.2966 -0.0019  0.0273   0.0458   0.0767    0.0513   0.0000   441.2299       5.14291       15.3583      -3.32295      -1.67603       1.26289      -2.35190      -1.11845       1.39335      -4.59416      -1.19879     -0.309468       1.55615       1.01320      0.936897       1.17396     -0.313039    -0.0631699       1.23528       1.63788       1.80567       1.92263       2.05305       2.01702       1.95817       1.86242       1.73201       1.54658       1.42882       1.23662       1.05793      0.894936      0.743327      0.606838      0.494158      0.379990
  34  15 3514.4660    2.5749  2.7529 12.5821 -0.0007  0.0366   0.0290   0.0961    0.0409   0.0000   439.3204       2.50304       7.42845       3.25514       5.92561      -3.41515      -6.65149      -3.12428       1.19956      0.646259      0.841128      -2.85190      -1.59697       1.43760       3.52342       1.03506     -0.896447     -0.886081       1.65663       2.28575       2.52269       2.61266       2.75811       2.73169       2.65697       2.52968       2.35930       2.12261       1.97471       1.66677       1.46589       1.22399       1.04243      0.838304      0.670394      0.520877
  34  16 3668.6750    2.0402  4.0749 12.1747 -0.0011  0.0467   0.0204   0.1282    0.0302   0.0000   436.0579       1.75378       14.6317       4.85252      -2.16642       3.53845    -0.0962790      -1.10468       7.31272      -1.49778     -0.379505      -2.19420      0.954977      0.333361     -0.752641     -0.459173     -0.239154      -1.56957       2.09845       2.81206       3.16620       3.38757       3.47692       3.47124       3.37910       3.17344       2.98047       2.65588       2.44232       2.14601       1.83007       1.53548       1.29918       1.05755      0.823356      0.663508
  34  17 3821.9479    1.6255  5.8503 11.7065 -0.0010  0.0613   0.0155   0.1728    0.0274   0.0000   439.7756       4.22491       6.23197     -0.714436       6.93382      -4.31800      0.664121      -5.08255     -0.919878       1.46757     -0.749108      -2.16460      0.392024      0.145166      -3.68584     -0.127672       1.06711       1.51927       2.72424       3.65579       4.11473       4.37415       4.68164       4.52059       4.43411       4.16451       3.87043       3.57091       3.12666       2.83592       2.36260       2.03264       1.67742       1.36654       1.07795      0.857787
  34  18 3974.3577    1.3321  7.5656 11.3590 -0.0008  0.0763   0.0129   0.2207    0.0261   0.0000   435.1904       3.12172       18.2866       1.18260       1.20204      -16.2203      -1.57724      0.749864      -1.61948       3.48856      -5.08549      -2.29882       2.00894       2.76436      0.982380     -0.649091     -0.998141     -0.409588       3.47794       4.60658       5.24338       5.54128       5.81019       5.80909       5.55303       5.27348       4.89262       4.43681       4.07243       3.46675       3.02571       2.52390       2.11303       1.74340       1.36231       1.07648
  34  19 4126.5834    1.0458  9.2211 11.2537 -0.0024  0.1033   0.0128   0.3067    0.0253   0.0000   434.2699      -4.40322       33.7645      -7.00380      -12.1014       5.32354      -1.38109      -14.3215       7.58055       4.45164      -6.79229       1.08401       7.67938       4.99141      -5.25710       1.37677       2.20869      0.931069       4.55511       6.12928       7.01024       7.37533       7.65074       7.64056       7.27852       7.09585       6.48029       6.02483       5.31218       4.68903       4.05386       3.39848       2.86049       2.34334       1.80518       1.44601
  34  20 4277.5362    0.7660 10.7148 11.1640 -0.0063  0.1509   0.0133   0.4545    0.0258   0.0000   449.5202       26.8839       31.1947       12.2391      -6.62918      0.787725      -15.1600      -3.88216       9.04773       2.92622      -1.39673       4.42197      -4.70204       5.78271      0.903948      -8.57941      -1.57432       2.66487       6.38149       8.78984       9.93420       10.4938       10.9123       10.8414       10.6534       10.2026       9.25361       8.63572       7.58278       6.70209       5.78714       4.82636       4.09671       3.32945       2.54586       2.04234
  34  21 4428.8735    0.5440 10.8602 11.0447 -0.0129  0.2048   0.0151   0.6418    0.0265   0.0000   441.8529       8.59099       19.6832      -16.2961       4.40924      -10.1576      -8.53104      0.815130       2.87741       8.55414       4.80135      -9.62174      -22.6417       7.84160       1.54551      -7.88923       2.45167      -1.17214       8.64461       11.8735       13.7794       14.0074       15.2500       14.7763       14.4753       13.8654       12.5755       11.6674       10.2652       9.18177       7.85084       6.61220       5.59164       4.54276       3.44363       2.72644
  35   4 1665.9523    0.2773  0.2499  9.8476 -0.0086  0.0116   0.0097   0.0261    0.0261   0.0000   440.9591    -0.0209926       20.6468      0.381963      -3.05800      0.182448      0.854208     -0.690626     -0.187746     -0.216169     0.0782742     -0.154108     -0.220561     0.0508627     -0.654052     -0.332836     -0.251405     -0.177180      0.558917      0.720989      0.761140      0.838964      0.862052      0.891121      0.907023      0.823942      0.682674      0.637069      0.637549      0.553561      0.477201      0.408536      0.338981      0.265922      0.209009      0.166599
  35   6 2044.8558    0.6772  0.6719 10.3458 -0.0050  0.0174   0.0141   0.0414    0.0426   0.0000   441.0473     -0.155438       21.6612    -0.0792152      -1.04287      0.305456      -1.03067      -2.69136      0.189060     -0.169642      0.560779      -1.78421     -0.294342      0.240825     -0.880586      0.327093     -0.267873     -0.416782      0.774550       1.13855       1.21208       1.38612       1.44216       1.43096       1.36502       1.32691       1.18860       1.12363      0.959915      0.836117      0.674928      0.591579      0.458956      0.393357      0.307977      0.251535
  35   7 2226.3987    1.0651  0.8004 10.8485 -0.0001  0.0179   0.0197   0.0423    0.0501   0.0000   440.7692      0.103875       20.1559      0.254886      -3.06770    -0.0782604       2.34739    -0.0286800     -0.309031      -1.02318       1.80418     -0.368522     -0.706039      0.792164      0.231580    -0.0530011     -0.566558     -0.274914      0.772420       1.04476       1.18267       1.28671       1.32007       1.33702       1.27889       1.22007       1.15569       1.02347      0.912332      0.785093      0.684903      0.607409      0.476513      0.397441      0.309162      0.254282
  35   8 2401.3644    1.5286  0.8887 11.7046 -0.0050  0.0185   0.0277   0.0490    0.0536   0.0000   440.7769     -0.241436       21.6141      -2.57363      -4.62857     -0.536770       1.64050      -1.43894      -1.09897      -1.04741      0.442106      -1.25543      -1.16408      -1.25404      0.453243      0.308606     -0.530893      0.206548      0.835694       1.08590       1.19637       1.31423       1.36986       1.34195       1.31946       1.22681       1.15367       1.05361      0.967038      0.848750      0.745631      0.617640      0.510506      0.419791      0.335937      0.278001
  35   9 2571.8377    2.1000  0.9731 12.2319  0.0007  0.0197   0.0362   0.0513    0.0562   0.0000   442.1623       5.26857       19.6106     -0.267449      -2.84228      0.810087      0.990535       3.16267      -1.72596      0.450406     -0.820921      0.682067     -0.761508      -1.76977      0.121699      0.128810      0.525128      0.595699      0.900381       1.18727       1.30960       1.32754       1.44159       1.41357       1.40197       1.37062       1.24273       1.12711       1.03206      0.926814      0.769055      0.671296      0.553477      0.453296      0.373216      0.302189
  35  10 2740.5581    2.7151  0.9357 12.8213 -0.0039  0.0188   0.0471   0.0486    0.0547   0.0000   440.0444       3.91615       18.5267     -0.825474      -2.29752      -1.90073      0.296905      -3.70985      0.169362      -2.11050      -1.76596       1.15885     -0.243075    -0.0844697     0.0418090      0.748324     -0.416556      0.221580      0.826283       1.11549       1.25037       1.36901       1.36892       1.39993       1.35240       1.32237       1.21313       1.09040       1.01402      0.881453      0.731025      0.616852      0.521021      0.431420      0.348356      0.274108
  35  11 2906.8589    3.4773  0.8729 13.3702  0.0003  0.0172   0.0614   0.0480    0.0524   0.0000   439.0487       1.06273       21.0204       1.19722     -0.410219      -1.35628     -0.410800      0.928621      -1.03554     -0.471096      0.801307       1.11334     -0.758758     -0.386711    -0.0639708     -0.329820      0.110931     -0.302230      0.805113       1.05539       1.13143       1.22723       1.25133       1.29960       1.24601       1.22492       1.13399       1.03966      0.872193      0.797642      0.658800      0.583237      0.474684      0.402880      0.316351      0.249700
  35  12 3069.6210    3.9061  0.9796 13.7405 -0.0028  0.0200   0.0672   0.0516    0.0539   0.0000   438.7606       2.69834       15.8306       1.61141      -3.75404      -3.73302       3.25063     -0.858094       1.51247      0.679932     -0.176077     0.0246672     -0.795908      0.266746      0.889783     -0.226947     -0.477899     -0.555819      0.850030       1.19005       1.29451       1.38196       1.47136       1.38198       1.46502       1.32655       1.20559       1.15688      0.995754      0.892065      0.761274      0.675889      0.545664      0.456501      0.349928      0.278158
  35  13 3229.1446    3.6743  1.2969 13.5547 -0.0009  0.0234   0.0581   0.0661    0.0554   0.0000   441.6045       2.87051       17.6155       1.08822      -1.55741      -1.61874      -3.75602      -3.43338      0.130261      -1.04255     -0.363700      0.780716      0.470411      0.392877     -0.284294       1.10667       1.10063     -0.155963      0.993691       1.40741       1.49386       1.56605       1.65549       1.63337       1.63645       1.58263       1.46369       1.34503       1.16916       1.02162      0.913160      0.761691      0.654499      0.521965      0.430959      0.341307
  35  14 3386.6545    3.0972  1.8478 13.1810 -0.0006  0.0295   0.0425   0.0801    0.0471   0.0000   441.4140       2.60510       14.7241       4.58424       7.58768      -1.20491      -3.98362       1.02466      -1.29532      -4.60187       3.10906     0.0141662    -0.0418665    -0.0502690      0.468911      0.725097      0.541319      0.137961       1.28455       1.79760       1.91381       2.15566       2.24580       2.16448       2.11330       2.02839       1.91215       1.75009       1.53481       1.34215       1.13597       1.00068      0.790398      0.672851      0.534936      0.435117
  35  15 3542.7082    2.4598  3.0269 12.4968  0.0006  0.0377   0.0268   0.1022    0.0382   0.0000   439.3321       1.31886       14.8050       2.00333       6.44929      -6.16065      -2.38101      -2.16533      -1.41310      -2.22651      -2.67332      -3.15457     -0.213057      0.678646      0.592423     -0.185217       1.13752     -0.849000       1.67418       2.18207       2.45356       2.58983       2.80283       2.76821       2.59956       2.54781       2.35298       2.17405       1.93085       1.68536       1.51068       1.24242       1.07319      0.876842      0.681681      0.557342
  35  16 3697.8576    1.9322  4.3191 12.0284 -0.0022  0.0488   0.0190   0.1308    0.0302   0.0000   440.3000       3.77963       12.9862      -1.67552      -3.91749    -0.0881335       1.70378       2.58350       7.47748     -0.231108       1.81466       2.89489       3.25114      -4.19108       2.04678    -0.0601717     -0.954437     -0.805472       2.14001       2.80703       3.22332       3.36768       3.57677       3.62407       3.42297       3.24645       3.17491       2.78010       2.53088       2.19445       1.90451       1.58859       1.35479       1.11672      0.878315      0.708049
  35  17 3851.7820    1.5241  5.9722 11.6761 -0.0030  0.0626   0.0151   0.1785    0.0271   0.0000   440.0820      -2.93448       19.9295      -9.28932      -4.14142      -1.94676     -0.241565    -0.0669873       3.53959      -5.35652       1.18025      -3.36843       4.09703      -6.05403      -3.59179       2.07223       1.50791    -0.0760833       2.75999       3.71716       4.23411       4.45434       4.72049       4.68701       4.57574       4.32116       3.98346       3.65164       3.23694       2.88246       2.49932       2.14139       1.77219       1.46549       1.15326      0.910424
  35  18 4004.9699    1.2336  7.9106 11.3774 -0.0012  0.0838   0.0128   0.2370    0.0251   0.0000   446.0152     0.0761207       15.9261       6.45790      -8.85665      -7.22689       1.24124     -0.875848       5.71727    -0.0427822       1.52650      -4.08701       3.38184      -3.96348     -0.382977       3.06468      -1.11707      0.154430       3.57111       4.85455       5.58075       5.80845       6.12125       6.02241       5.89848       5.68766       5.18072       4.82040       4.34231       3.77651       3.34089       2.78025       2.35357       1.93952       1.52167       1.20529
  35  19 4157.6986    0.9353  9.4794 11.2564 -0.0008  0.1185   0.0133   0.3453    0.0262   0.0000   427.8034       12.2641       14.6522       8.34825      -15.0290      -1.54179       3.76498       4.22359       10.7581      -6.48192      -13.7298     -0.424630      -2.20556      0.688325      -7.13536       5.90428     0.0769018      -2.83914       4.93937       6.85883       7.78791       8.24064       8.66552       8.49425       8.35798       7.93280       7.36213       6.74567       6.05213       5.33177       4.63413       3.96170       3.30105       2.70006       2.09234       1.67286
  35  20 4309.5133    0.7467 11.3547 11.1418 -0.0090  0.1619   0.0126   0.4773    0.0238   0.0000   426.2216       3.34917       50.3022       24.1417      -20.9140      -13.2093       18.6442      -13.9475      -3.30883       10.2501      -1.53597      -5.68309      -3.61425      -7.42546       7.69442      -2.21733       3.35391     -0.991848       6.71123       9.06734       10.4159       10.8517       11.3642       11.2524       10.9311       10.6338       9.89243       8.99575       8.17224       7.24069       6.19497       5.27600       4.47000       3.66980       2.86622       2.28615
  35  21 4461.4822    0.5407 12.2307 10.9795 -0.0034  0.2221   0.0130   0.6589    0.0238   0.0000   457.3587     -0.469453       49.1906      -9.05007      -22.5474       2.94018       26.7283       19.0249     -0.924153      -34.1599      -40.1900       10.0806      -5.27438      -10.3477       5.23929       5.36877      -1.92994      -2.06768       9.18953       12.4268       14.0343       14.9950       15.5085       15.8958       15.1049       14.6078       13.4536       12.4633       11.0439       9.85401       8.56705       7.28532       6.07598       5.03679       3.84909       3.08675
  36   4 1681.8841    0.3133  0.2454  9.8379 -0.0015  0.0100   0.0104   0.0244    0.0266   0.0000   440.7917    -0.0168023       20.9773      0.813445      -3.36021      0.365956      0.138526      0.682922      0.421758     -0.222358     -0.631930    -0.0238642      0.147957      0.604932    -0.0116382      0.483696      0.108430    -0.0434041      0.468512      0.623743      0.689338      0.720560      0.746106      0.740574      0.747978      0.693941      0.650749      0.592793      0.595875      0.461787      0.422530      0.372661      0.317163      0.256894      0.226845      0.173594
  36   5 1875.4656    0.5046  0.4457 10.0361 -0.0018  0.0128   0.0122   0.0329    0.0353   0.0000   441.3598     -0.647177       21.5148      0.816054      -1.21865      0.121215      -1.60273     -0.451826     -0.117398    -0.0486245      0.313696      0.645079      0.337773      0.249273     -0.738241      0.153144    -0.0521938     0.0622163      0.601428      0.787703      0.865283      0.934586      0.956680      0.889418      0.939948      0.912499      0.810944      0.813252      0.730309      0.634187      0.537186      0.422132      0.381914      0.323942      0.256455      0.208054
  36   6 2063.0269    0.7466  0.6919 10.3812  0.0019  0.0174   0.0148   0.0417    0.0453   0.0000   440.4360       1.69889       21.7014      -1.81403      -5.94090     -0.133891       2.75304      -1.30913     -0.422689       1.07045       1.70944      -1.40326     -0.697371      0.479188      0.622739      0.175883     -0.216312      0.231720      0.720894      0.992947       1.10539       1.12108       1.21003       1.23034       1.15492       1.16830       1.05793      0.963924      0.851641      0.782614      0.631210      0.572227      0.455301      0.388303      0.306929      0.242889
  36   7 2245.5142    1.1151  0.8591 10.9424 -0.0009  0.0194   0.0197   0.0438    0.0533   0.0000   439.8364      -1.89675       21.3848      -1.35565      -2.77664     -0.658470       1.89234      -3.48962       1.68066      -1.49018     0.0504089       1.51646      -1.43127     -0.668055     -0.802044      0.743601     -0.473157      0.273529      0.797874       1.13536       1.25936       1.33763       1.41962       1.42684       1.37022       1.36475       1.21840       1.08789       1.01563      0.839158      0.761299      0.637974      0.517610      0.455874      0.338601      0.277915
  36   8 2421.1163    1.5606  1.0107 11.6779  0.0007  0.0211   0.0260   0.0509    0.0556   0.0000   440.5845       1.02414       19.2298      -3.49124      -2.84540       3.18331      0.804955     -0.871455      0.948755      0.424847      0.142590     -0.261408      0.555373      0.182350   -0.00876497     -0.198751      0.347349    -0.0953202      0.863135       1.24352       1.31689       1.41282       1.50014       1.46544       1.40733       1.40310       1.30257       1.17800       1.08130      0.946422      0.822692      0.676114      0.561557      0.479813      0.395819      0.307774
  36   9 2592.6965    2.1526  1.0648 12.3700 -0.0018  0.0203   0.0360   0.0543    0.0568   0.0000   440.2592       2.77662       19.9907      0.715035      -3.13598      -2.37165     -0.629741     -0.297193      0.183087       1.44773      -2.34137      -1.36160     -0.326631      0.538124     0.0251216    -0.0349347      0.370201      0.302252      0.891131       1.19116       1.27999       1.38604       1.47002       1.48289       1.44118       1.35145       1.24256       1.12667       1.08368      0.941621      0.802747      0.713269      0.585481      0.475315      0.389956      0.310449
  36  10 2762.7227    2.8034  0.8532 13.1254 -0.0006  0.0182   0.0502   0.0459    0.0493   0.0000   441.4521       3.93331       17.7834      0.210330      -3.45655     -0.573509       1.68779      -2.92491     -0.648567      0.245229      -1.22017      -1.04901      0.636831    -0.0736752     -0.162852      0.543567     0.0831854      0.142713      0.794201       1.11348       1.18411       1.29256       1.30105       1.28651       1.25047       1.16447       1.11457       1.04586      0.989301      0.845531      0.760743      0.632080      0.533350      0.438504      0.362075      0.282429
  36  11 2930.2818    3.6514  0.8826 13.3929 -0.0013  0.0177   0.0627   0.0444    0.0534   0.0000   440.4728       3.06160       17.7127      -1.02806      -2.66140      0.516227      0.851675      -2.85627      -1.91928      -1.56650     -0.837469      0.367661      0.105381     -0.200869     -0.109375      0.558508      0.201256     -0.462256      0.806771       1.06767       1.13293       1.24502       1.32921       1.28242       1.24130       1.12204       1.13577       1.03619      0.944062      0.816100      0.754691      0.653764      0.526285      0.464442      0.358664      0.290154
  36  12 3094.3565    4.0120  0.9820 13.7264  0.0003  0.0199   0.0670   0.0499    0.0567   0.0000   440.6784       2.07944       17.7870      0.106013      -2.79958      -3.83539      0.361019       1.02934     -0.213339      -1.45554      0.382704     -0.456754      -1.67075    -0.0172941     -0.314773     0.0910002      0.560678     -0.158738      0.890604       1.26795       1.33536       1.46902       1.48785       1.46779       1.40580       1.39877       1.26934       1.19074       1.05100      0.928908      0.847062      0.698381      0.582797      0.466222      0.393258      0.309908
  36  13 3255.0616    3.6033  1.2832 13.7444 -0.0005  0.0242   0.0572   0.0632    0.0501   0.0000   440.5689       3.34248       13.7763      -1.45568     -0.502606      -1.31895      0.819644      -1.75031     -0.749302      -3.13912       1.88794      0.385114     -0.923258       1.26528     0.0220663    -0.0716170      0.768950     -0.214229       1.01667       1.44851       1.55359       1.67521       1.73700       1.73557       1.70343       1.61798       1.48855       1.39013       1.34002       1.10535      0.980527      0.794762      0.680491      0.541121      0.470569      0.379866
  36  14 3413.7546    3.0661  1.8672 13.0748 -0.0003  0.0282   0.0400   0.0768    0.0438   0.0000   442.6454       7.44734       13.3915     -0.549353       1.17942      -4.29962      -4.82661      -2.83216     -0.575649     -0.807684       2.48274     -0.982085     -0.573025       1.57778     -0.433413       1.27444      0.144408      0.853248       1.20587       1.62832       1.83716       1.85375       2.10878       1.99774       2.00146       1.91287       1.72788       1.60016       1.44779       1.24890       1.12682      0.982237      0.805676      0.682514      0.521900      0.427451
  36  15 3570.7496    2.3166  3.2259 12.5086 -0.0005  0.0386   0.0250   0.1111    0.0346   0.0000   441.9979       2.00929       9.95918     0.0576733       8.13403      -4.44319      -4.75447       7.01112      -1.52909      -2.38482     -0.559632      0.958041     -0.994688     -0.155462      0.251853     -0.276483    -0.0458573     -0.707800       1.64434       2.27145       2.51935       2.70259       2.83033       2.81812       2.76213       2.64780       2.44714       2.20401       2.03484       1.76099       1.56510       1.33146       1.09688      0.910729      0.733628      0.594197
  36  16 3726.5815    1.8413  4.6503 11.9824 -0.0007  0.0511   0.0177   0.1387    0.0284   0.0000   438.3351       8.07835       14.2612       2.67289      0.658789     -0.276185     -0.762923      -4.25170       6.97523      -5.51959      -2.09664       1.33069    -0.0470970      0.786524      -1.32094      -1.36785       1.33429       1.05951       2.12350       2.90952       3.23171       3.51039       3.61208       3.63394       3.47809       3.40063       3.18521       2.88995       2.60288       2.29676       2.05132       1.75838       1.47664       1.23409      0.970948      0.768623
  36  17 3881.3290    1.4765  6.3932 11.6398 -0.0009  0.0658   0.0144   0.1872    0.0260   0.0000   440.6827       4.84634       15.6579      -3.30984      -9.67692      0.686254     -0.981651      -3.44611      -3.43375       1.66170      -2.29823      -2.04210       2.04957     -0.444388      -4.30580    -0.0910247    -0.0164863     -0.866980       2.77783       3.70295       4.22971       4.39492       4.73589       4.71175       4.53098       4.34985       4.07860       3.74227       3.38242       2.94935       2.60678       2.22458       1.88775       1.56747       1.24639      0.986330
  36  18 4035.5366    1.1447  8.3945 11.3957 -0.0010  0.0917   0.0131   0.2658    0.0250   0.0000   433.7086       10.4482       16.9656      -3.89019       9.37315       1.99693      -3.33193      -7.97545       15.5199     -0.387566      -10.7557       6.62991       1.81698      -8.44042       5.14927       1.22160      -1.93567      0.253728       3.78213       5.10873       5.90521       6.17287       6.61050       6.42348       6.37884       6.01230       5.63561       5.19003       4.70230       4.13360       3.60437       3.13074       2.61912       2.18488       1.70555       1.36680
  36  19 4188.4883    0.9316 10.3768 11.2476  0.0003  0.1237   0.0128   0.3679    0.0251   0.0000   438.7602       25.5842       8.35316      -20.4923      -5.24490       2.68723      -6.59337       2.75468      -3.24064       4.80391      -3.06368       8.85967       2.23342      -1.96607      0.378505       2.56852      -1.98998       2.36530       5.08192       6.89616       7.84096       8.24754       8.71094       8.57498       8.52096       8.16807       7.49878       7.00593       6.28419       5.57120       4.88062       4.24163       3.49186       2.96376       2.29133       1.86106
  36  20 4340.9331    0.6605 11.0850 11.1939 -0.0092  0.1737   0.0137   0.5493    0.0234   0.0000   448.5996       12.9187       48.3816       9.59124      -33.9923       1.07035       9.00445       3.58225      -2.43929      -28.7225      -18.9922       19.0399      -5.14758       5.04406       5.17934       2.10662      -6.26413       1.14133       7.07935       9.53254       10.7233       11.5609       11.9889       11.8614       11.8904       11.2425       10.5088       9.81271       8.64213       7.78026       6.77973       5.78530       4.86506       4.02625       3.19147       2.54747
  36  21 4492.9536    0.5072 12.5397 10.9912 -0.0115  0.2383   0.0122   0.7013    0.0213   0.0000   432.8881       3.36668       41.5938       4.10256       16.9392       8.39257       3.39871       13.3333       6.37800      -27.7292      -19.7363       10.1097       35.5947       11.7543      -14.4722    0.00255770      0.326487      -4.56819       9.76480       12.9755       14.8336       15.7272       16.6746       16.1288       15.8427       15.3478       14.2351       13.3578       12.0555       10.6029       9.26839       7.94855       6.71383       5.58709       4.42434       3.56153
  37   3 1486.8213    0.1582  0.1088  9.7821 -0.0251  0.0113   0.0100   0.0210    0.0220   0.0000   441.5462       1.02115       22.0298      -1.40859      -2.96585    -0.0831219       1.25605      0.434837     -0.212611      0.832865     0.0576890      -1.15320     -0.483640      0.719415     -0.572058      0.173484     -0.338756    -0.0922822      0.569685      0.755423      0.727456      0.811094      0.736722      0.840566      0.814917      0.850504      0.736793      0.735721      0.708190      0.603277      0.479366      0.359854      0.374444      0.310703      0.243566      0.183730
  37   4 1697.5621    0.3122  0.3007  9.8219 -0.0046  0.0131   0.0096   0.0296    0.0277   0.0000   441.2578     -0.758299       20.9978     -0.953710      -3.00819     -0.709764       1.88118      0.998004     -0.656636      0.833885      0.439386      0.106914     -0.648234     -0.381659     -0.787523     0.0685140     -0.327121    -0.0122710      0.668734      0.819084      0.878226      0.832914      0.828046      0.810846      0.921629      0.980839      0.891622      0.781771      0.657003      0.550351      0.470586      0.412986      0.386033      0.332409      0.262406      0.202543
  37   6 2081.1446    0.7592  0.6819 10.4157  0.0003  0.0164   0.0146   0.0394    0.0455   0.0000   440.4482      -1.09728       21.4167     0.0856178      -3.91170       1.96000      0.611026     -0.116342     -0.766505    -0.0865987       1.66976     0.0142890     -0.356172      0.444811     -0.390897     -0.638720     -0.223135    -0.0190085      0.710172      0.968527       1.04855       1.14720       1.16253       1.15982       1.09095       1.09899       1.01806      0.936408      0.876866      0.759399      0.662124      0.553873      0.458376      0.397286      0.325563      0.254601
  37   7 2264.3697    1.1217  0.8817 11.0922 -0.0000  0.0189   0.0194   0.0467    0.0504   0.0000   440.7411       1.41746       20.8484      -1.77714      -2.64130      -2.43343     -0.656073      0.965250     -0.388041      -1.27912      0.961680     -0.546174      0.199408      0.492560      0.972272      0.261086     -0.168642      0.102377      0.769323       1.07167       1.16125       1.27694       1.33936       1.32040       1.25637       1.21838       1.14971       1.07125      0.978497      0.857878      0.736470      0.655218      0.530349      0.452685      0.369712      0.290978
  37   8 2440.6481    1.5840  1.0040 11.8555 -0.0036  0.0204   0.0270   0.0519    0.0521   0.0000   439.6528     0.0650373       18.9223      -1.87635       1.15858      -1.10408       1.07384      0.526118      0.859534       1.56190      0.808155     -0.756347      0.768542     -0.362809      -1.24533     0.0807558      0.550075      0.103333      0.908995       1.20093       1.40045       1.52809       1.53851       1.55259       1.53711       1.40037       1.32008       1.22045       1.08590      0.954485      0.853295      0.729642      0.611712      0.508157      0.400094      0.341854
  37   9 2613.3467    2.2031  1.0666 12.5298 -0.0051  0.0209   0.0365   0.0535    0.0548   0.0000   440.4834       1.12681       20.8540      0.143311      -2.75398      -2.22131       1.83099      -3.08190      -1.67234      -1.71919       2.11797    -0.0377175     -0.600799      0.261383      0.344902      -1.37162     0.0111590    -0.0304796      0.909327       1.15725       1.31145       1.42299       1.47615       1.55083       1.47083       1.39179       1.28064       1.19396       1.07338      0.964596      0.840435      0.724577      0.606398      0.505264      0.401017      0.324453
  37  10 2784.5530    2.9502  0.8448 13.1968 -0.0037  0.0178   0.0536   0.0438    0.0496   0.0000   441.1544       4.15488       19.7809       2.32435      -5.65073      -1.63856      -1.19242      -1.81341     -0.923991      -1.70930      -1.10059     0.0219440      0.529392      -1.13255      0.610457     -0.658654     -0.309874     -0.603295      0.779139       1.05101       1.17504       1.30843       1.36539       1.29736       1.27470       1.24244       1.16108       1.06691      0.955288      0.801840      0.749139      0.613424      0.523246      0.440495      0.371731      0.300631
  37  11 2953.3061    3.5988  0.8972 13.6142  0.0005  0.0179   0.0621   0.0472    0.0498   0.0000   440.7844       2.02914       19.8061       1.60934      -2.97917      -1.14305    -0.0760568     -0.594224      0.221979      0.581172   -0.00116634      0.336891     -0.445340      0.134952     -0.409815    -0.0224550     -0.184622      0.168592      0.748560       1.04264       1.13315       1.21216       1.29580       1.26942       1.27256       1.21086       1.14011       1.00835      0.963668      0.806714      0.732270      0.626837      0.521397      0.407348      0.360256      0.287738
  37  12 3118.5037    3.9746  1.1251 13.6925 -0.0052  0.0219   0.0637   0.0546    0.0607   0.0000   440.2812       3.15560       18.4590       1.02755     -0.851881      -3.24560       1.89508     -0.986689       2.38917      -1.11527      0.583565      -1.06918      0.243460      0.756850      -1.38754       1.07876     -0.541272      0.694209      0.902065       1.25366       1.34858       1.43693       1.50796       1.53521       1.47609       1.37162       1.26107       1.20905       1.10882       1.02593      0.881584      0.753840      0.633556      0.547878      0.445658      0.356160
  37  13 3280.6339    3.6469  1.4435 13.5058 -0.0014  0.0246   0.0525   0.0631    0.0530   0.0000   441.2308       5.61609       17.0464      0.543641      -2.12091      -3.13297       2.04801     -0.414684     -0.965354      -3.24218      -1.85892     -0.420650      -1.20452     -0.347962     -0.671498     -0.394403       1.14846     -0.351393       1.00417       1.36377       1.56622       1.62348       1.72320       1.69831       1.67517       1.60089       1.52779       1.41436       1.29110       1.11036      0.956913      0.823527      0.718325      0.590421      0.480376      0.393620
  37  14 3440.3383    2.8837  2.2853 12.9557 -0.0011  0.0316   0.0342   0.0854    0.0390   0.0000   441.5383       4.62462       13.4270      -3.31123       6.42885     -0.717149      -2.63348      -2.22632      0.102246     -0.687074       1.63238      0.149692      0.622019      0.753866       1.78025      0.991989     -0.779598     -0.151561       1.29561       1.69310       1.92699       2.10576       2.20801       2.10367       2.10681       2.09705       1.89839       1.71763       1.59136       1.43392       1.23253       1.05644      0.909679      0.745976      0.601256      0.480180
  37  15 3598.5278    2.2589  3.5454 12.3814 -0.0015  0.0400   0.0228   0.1109    0.0324   0.0000   442.7273       3.87453       7.96968       3.86355      -1.14728      -3.01467      -3.29129       1.64219     -0.867280      -5.65321     -0.485932      -2.71840       2.14203      -3.33396      0.382066      -1.49432     -0.382671       1.28826       1.68962       2.30690       2.59170       2.76480       2.97024       2.90911       2.85566       2.73293       2.52921       2.35475       2.09604       1.82283       1.64703       1.39560       1.15992      0.975919      0.799272      0.638484
  37  16 3755.1720    1.7929  5.1179 11.8633  0.0001  0.0530   0.0164   0.1465    0.0279   0.0000   439.7768       3.46525       16.7334       1.43455      -2.86459      -9.62843      0.135435       1.60509     -0.635557      -3.28788      -1.10545      -2.44702      -3.08417       3.33925      -1.77685      0.686259      -1.35229     -0.271025       2.14348       2.93110       3.32547       3.51611       3.66544       3.72484       3.62154       3.42810       3.25397       2.94178       2.74864       2.39547       2.09676       1.82735       1.51974       1.29537       1.02225      0.815100
  37  17 3910.7495    1.4367  6.7973 11.5632  0.0005  0.0674   0.0138   0.1966    0.0261   0.0000   439.1715       3.57575       19.6719      -1.82859      -17.0313      -13.6327      0.158466      -8.25199       1.06598      -2.32162      -1.19789      -4.73883       2.29899      0.606135      -1.54818      -1.23090     0.0377484      0.421142       2.76854       3.69600       4.20920       4.49301       4.71427       4.74694       4.60892       4.42454       4.11489       3.83015       3.48391       3.06574       2.65743       2.32948       1.95376       1.62971       1.31993       1.06090
  37  18 4065.3473    1.0768  8.4165 11.4601 -0.0033  0.0948   0.0135   0.2840    0.0249   0.0000   448.2141       5.57427       17.7184       4.02475       4.11482       1.80687      -4.89376      -4.90770      -4.69231     -0.566218       4.45297       5.12274      -5.94386      -2.35803       3.73463      -5.84674      -1.74758      -1.11741       3.77356       5.16550       5.77686       6.25456       6.60453       6.54438       6.44495       6.12906       5.74151       5.26788       4.84738       4.24609       3.73612       3.26460       2.70243       2.27154       1.78763       1.43589
  37  19 4219.3028    0.8720 10.6655 11.2852 -0.0045  0.1330   0.0132   0.4031    0.0251   0.0000   442.7093       9.56424       25.6761      -13.8408      -6.07279      -8.79782      -28.5374       13.5458       12.6286      -1.29605      -14.8852       8.81934      -2.37608      -4.66062       1.51749       1.31711      0.858285       1.63217       5.40320       7.12606       8.24884       8.63231       9.25644       9.04876       8.93171       8.63864       8.01719       7.45687       6.69933       6.05735       5.30776       4.53401       3.87371       3.18860       2.53349       2.06199
  38   3 1501.5395    0.1796  0.1360  9.7874 -0.0111  0.0096   0.0088   0.0205    0.0218   0.0000   441.4399     -0.582632       20.8645     0.0700975      -2.76934      -1.72744     -0.475642      0.791636     -0.130403     -0.613962     -0.942238    -0.0442186     -0.569425     -0.353319     -0.109150     -0.348149     0.0613945      0.105856      0.465889      0.637276      0.685521      0.703942      0.750787      0.732011      0.756415      0.699515      0.781346      0.757116      0.651351      0.472841      0.440541      0.348458      0.318804      0.269208      0.269292      0.236856
  38   4 1713.0403    0.3433  0.2487  9.8603 -0.0029  0.0098   0.0109   0.0238    0.0264   0.0000   441.1502      0.116879       21.0085     -0.831542      -3.25542      0.646896     0.0942309       1.38468     -0.405905     -0.315518      0.194403      0.762754     -0.660440     -0.132290    -0.0480660      0.318306     -0.232273     -0.288931      0.408318      0.557934      0.608025      0.676330      0.665375      0.653603      0.669653      0.643276      0.632248      0.559454      0.518842      0.447254      0.383480      0.340963      0.284089      0.236395      0.197075      0.165321
  38   5 1908.8083    0.5327  0.4858 10.0549 -0.0026  0.0138   0.0120   0.0329    0.0364   0.0000   442.0372     -0.326763       20.2683     -0.902606      -2.49989      0.120237     -0.821862     -0.419005      0.357205      -1.24644      -1.14883      0.425885     -0.351875     -0.183057      0.553058      0.340362     -0.153445      0.149024      0.571294      0.725714      0.793562      0.881217      0.955691      0.941983      0.892246      0.858197      0.849687      0.725751      0.674619      0.633737      0.540998      0.485743      0.428818      0.325242      0.267702      0.220216
  38   6 2098.9574    0.8167  0.6347 10.5735 -0.0010  0.0150   0.0160   0.0372    0.0423   0.0000   440.8760       1.48325       23.4448      0.115639      -2.71465     -0.504944   -0.00366631      -1.24063      -1.56304      0.168128      -1.51616      0.143943     -0.517547      0.119059     0.0380464    -0.0133417   -0.00909884   -0.00477160      0.645270      0.893485      0.957323       1.07320       1.12022       1.12446       1.09954       1.10191       1.00060      0.893740      0.786039      0.702045      0.625641      0.512023      0.432466      0.369359      0.284363      0.239556
  38   7 2282.9457    1.1667  0.8932 11.2387 -0.0013  0.0192   0.0203   0.0467    0.0504   0.0000   441.6982      -1.42904       21.3249      -1.07821      -1.42331     -0.708025     0.0978386     -0.516727      0.103140     -0.788146      0.804257      -1.01186       1.06167      0.226253      0.566778      0.333071      0.184703     -0.181421      0.812149       1.08312       1.16947       1.21695       1.36256       1.37537       1.33259       1.24389       1.16447       1.08125      0.977899      0.886710      0.759872      0.650606      0.552615      0.464691      0.380407      0.310682
  38   8 2460.0073    1.7049  1.0588 11.8802 -0.0024  0.0203   0.0279   0.0535    0.0553   0.0000   443.2975     -0.414431       21.5766     -0.422553      -2.11980      0.197507      0.971056      -2.69089       2.04233     -0.599655     -0.199812       1.13065      0.755128       1.18520     -0.288795    -0.0171430     -0.593652      0.366673      0.892228       1.21326       1.33044       1.47067       1.48782       1.43302       1.42378       1.42136       1.30705       1.19535       1.11413       1.01128      0.861409      0.745182      0.611347      0.529924      0.413859      0.338734
  38  10 2806.0781    3.0863  0.9812 13.0597 -0.0006  0.0180   0.0502   0.0501    0.0540   0.0000   441.4544       1.22435       17.4180      -1.29862      -3.55881      -1.18735      0.775379     -0.736651     -0.868691     -0.622029     -0.169010     -0.144139     0.0287142    -0.0320885      0.386542     -0.509339     -0.633109     -0.231914      0.740840      0.977026       1.10448       1.19820       1.24270       1.25207       1.19028       1.18305       1.12532       1.00425      0.926016      0.827002      0.712046      0.622545      0.516936      0.453309      0.364403      0.291206
  38  11 2975.9365    3.7865  0.9501 13.4857  0.0025  0.0183   0.0613   0.0464    0.0538   0.0000   440.6926       2.12075       18.2831     -0.597789     -0.378392      -1.17592      -2.95318      -2.33877     0.0994206      -1.01212      0.113379       1.21312     -0.351488     -0.582134     -0.563684     0.0785682     -0.271335      0.203822      0.725837       1.01576       1.09757       1.21143       1.24150       1.24396       1.25100       1.19269       1.11869       1.02649      0.913574      0.826131      0.736240      0.620732      0.519555      0.438883      0.352410      0.286060
  38  12 3142.3540    4.0478  1.0390 13.8510 -0.0016  0.0202   0.0657   0.0518    0.0531   0.0000   440.2396       3.69362       15.6964       1.33381      -1.65960      -5.43345     -0.207704      -2.69296      -1.17202      -1.97364       1.45184      -2.51300      0.531521     -0.899600       1.23664     -0.781166    -0.0906857      0.456250      0.804281       1.16960       1.24421       1.40813       1.44867       1.45538       1.39393       1.37163       1.27755       1.16511       1.07309      0.915314      0.830366      0.691910      0.613073      0.479436      0.405203      0.327964
  38  13 3305.6864    3.5041  1.5688 13.3826  0.0017  0.0247   0.0483   0.0686    0.0490   0.0000   441.9183       1.45460       16.6475      -1.04213     0.0602095      -1.11510      -3.08906      -2.79158      -1.52248      -1.46343      0.879010      0.589649      -1.84462      0.829636     -0.207390     -0.134740       1.11306     -0.323205       1.05747       1.39573       1.49534       1.63252       1.68575       1.68525       1.62441       1.64221       1.49150       1.40565       1.28566       1.15131       1.01311      0.876948      0.738891      0.638075      0.534379      0.416320
  38  14 3466.8091    2.8265  2.3153 12.8959 -0.0005  0.0318   0.0326   0.0838    0.0382   0.0000   442.6893       4.79801       9.99012      0.893416       3.13397      -2.32611      -4.88377      -2.86265      -2.17582      -1.60197       1.73950      -2.75383      -2.14485      -1.36128       1.31270      0.578479     -0.501926      0.584088       1.24368       1.70665       1.92647       1.98387       2.13822       2.14101       2.10987       2.03200       1.90293       1.74039       1.56427       1.42315       1.24322       1.09680      0.916920      0.784367      0.616895      0.502141
  38  15 3625.7966    2.1202  3.8073 12.2829 -0.0009  0.0428   0.0207   0.1168    0.0295   0.0000   441.7535       2.25700       7.02131       2.79195     -0.749476      0.459939     -0.846631      -2.60184       3.25899      -7.14250     -0.629992      -2.41270     -0.315704     -0.236723      0.558778       1.44505      0.291905     -0.186568       1.66698       2.29505       2.56660       2.76413       2.91987       2.90896       2.87024       2.68712       2.64399       2.31136       2.21711       1.87656       1.71161       1.46996       1.26500       1.04484      0.843484      0.677254
  38  16 3783.4953    1.7512  5.6648 11.7190 -0.0016  0.0554   0.0154   0.1515    0.0273   0.0000   435.0634       1.75997       19.1059       5.03936     -0.527456      -7.10784       4.49436       1.24050      -3.06182      -8.51744       3.73845      -3.34754       1.79190      0.831198       3.64327      -2.59694     -0.351113       1.42472       2.23617       3.02885       3.44799       3.65090       3.81843       3.76119       3.75279       3.58221       3.42052       3.13291       2.86899       2.55127       2.24072       1.92041       1.65327       1.38850       1.11663      0.921043
  38  17 3939.6584    1.3570  7.5431 11.5028 -0.0035  0.0753   0.0131   0.2168    0.0249   0.0000   431.5474       6.54676       9.86446      0.122520       2.46162       5.05288       3.51555      -9.22318      0.755792      -5.21160      -8.64555      0.131146       3.34201     -0.167066      -3.18531      -2.01189      0.848604      0.349292       2.96884       4.05026       4.64983       4.89529       5.27080       5.20448       5.08853       4.89661       4.63562       4.21022       3.83918       3.43115       3.04472       2.56741       2.20384       1.82779       1.49747       1.20289
  38  18 4095.1083    1.0360  9.2880 11.4076 -0.0058  0.1044   0.0140   0.3230    0.0258   0.0000   443.6001       5.44921       30.1706      -8.66114      -19.9378       12.2182       16.9145      -3.64086      -11.9266       7.52211       3.87611       9.82811      -9.97123      0.457328      -1.70488       5.84792      -1.91553     -0.359030       4.12348       5.54279       6.43694       6.62638       7.26072       6.95961       7.04000       6.71393       6.29920       5.80433       5.27037       4.79506       4.17092       3.65195       3.04295       2.58035       2.07892       1.66830
  38  19 4249.9483    0.7614  9.6239 11.3445 -0.0116  0.1388   0.0166   0.4668    0.0272   0.0000   428.8688       10.8813       20.8075      -2.46585      -21.1701       2.13007       15.6444      -16.8868      -17.3716      -4.99141      -24.9291      -4.70056      -2.87275      -10.3576      -4.89894      -3.16809      -4.47006      0.839676       5.34493       7.22815       8.30321       8.81327       9.34104       9.14863       9.16991       8.87546       8.29419       7.72424       7.04618       6.10160       5.49980       4.68649       4.00663       3.41856       2.64562       2.17158
  38  20 4402.9987    0.5735 11.7474 11.1846 -0.0009  0.2176   0.0153   0.6859    0.0227   0.0000   431.1504       16.2725       19.1600       14.6438      -1.39283      -18.6203       35.2613       15.0884      -14.0879      -27.0773      0.936704      -5.54643      0.857384      -16.7678       4.92446       2.94188       2.23228      -3.39905       8.18829       11.2214       12.9483       13.4100       14.7885       14.0392       14.2476       13.5206       12.7328       11.8262       10.6380       9.65671       8.45049       7.38470       6.12430       5.24240       4.18897       3.38831
  39   3 1516.0648    0.1577  0.1790  9.7391 -0.0196  0.0134   0.0079   0.0307    0.0220   0.0000   440.8440      -1.06522       22.0730      0.539655      -1.78513       1.00358      0.137917     -0.700220      -1.45240     -0.753979     -0.718012      0.382444      0.593337      0.269252   -0.00228385    -0.0246629     -0.273430     -0.187177      0.503224      0.768837      0.806489      0.814835      0.917805      0.812183      0.840377      0.818569      0.824430      0.735581      0.692732      0.590336      0.511500      0.409521      0.357320      0.278536      0.254724      0.216530
  39   6 2116.5544    0.8221  0.8139 10.5503 -0.0008  0.0170   0.0147   0.0451    0.0461   0.0000   439.6159     -0.150193       21.7662      -1.40548      -3.43078       1.35928      -1.40691     -0.597439     -0.324967      0.703399       1.00148    -0.0621728     -0.613185    -0.0752381      0.190876     -0.267842     -0.398386     -0.165974      0.693950      0.935030       1.02005       1.08286       1.16183       1.13771       1.15071       1.09629       1.03987      0.974808      0.860068      0.800403      0.698347      0.588073      0.494460      0.416550      0.357298      0.282735
  39   7 2301.2346    1.2369  0.9455 11.2395 -0.0011  0.0190   0.0204   0.0462    0.0510   0.0000   440.5995      0.717909       19.3507       2.43176      -5.05223   -0.00138068       2.39296     -0.138703      0.938044      0.730579      0.863669      -2.36315       1.06461      0.283873     -0.810539      0.307759      0.912582    -0.0786555      0.741901       1.01001       1.12456       1.21933       1.25054       1.29679       1.26387       1.22549       1.11689       1.04438      0.956398      0.871285      0.752496      0.669887      0.554169      0.485563      0.389712      0.327328
  39   8 2479.0582    1.7402  0.9728 12.0327 -0.0011  0.0191   0.0286   0.0505    0.0499   0.0000   440.8892       1.01244       18.3640      0.701768      -4.46387       2.71404      0.472985      -1.08246      -1.85531      0.605966     -0.288254      -1.73016     -0.567770      0.999968     -0.393100   -0.00429653      0.196307      0.186979      0.752183       1.06251       1.17020       1.26225       1.31090       1.29221       1.24667       1.22559       1.15583       1.04975      0.987857      0.860416      0.789254      0.688256      0.571160      0.490694      0.398967      0.323273
  39   9 2653.8611    2.4007  1.0783 12.6105 -0.0003  0.0203   0.0382   0.0517    0.0540   0.0000   440.8417     0.0558432       17.9729      -1.60646       2.26850     -0.802604     -0.750041      -1.33232     -0.541129      -2.43918      0.592030     -0.820312     -0.389018      0.386292     -0.805640     0.0845043      0.113991    -0.0640009      0.846938       1.17121       1.33570       1.42132       1.52098       1.45160       1.50409       1.42850       1.31660       1.24905       1.11519      0.975655      0.818204      0.719526      0.599680      0.517507      0.433491      0.346458
  39  10 2827.2863    3.2187  0.9594 13.0507 -0.0023  0.0180   0.0519   0.0460    0.0561   0.0000   438.1117      0.535931       18.6360      0.384558     -0.485151      -1.45262      -2.01640     -0.553931      0.167723       1.24577      0.915090      0.741072       2.02330      0.144646     -0.263450      0.430417     0.0479513      0.217055      0.762937       1.05426       1.13023       1.23020       1.28594       1.31081       1.27222       1.27352       1.14542       1.08517      0.959532      0.852543      0.742961      0.643776      0.548659      0.461175      0.370981      0.305130
  39  11 2998.1469    3.7532  0.8779 13.6987 -0.0030  0.0172   0.0643   0.0457    0.0488   0.0000   440.9875       1.46489       18.9402       1.93879      -3.48599      -1.45793     -0.974435      -1.10922     -0.485583     -0.158507      -1.33405      0.285356       1.06937     -0.614233      0.489643      0.152859      0.180900      0.812598      0.692965      0.936987       1.03347       1.16025       1.16651       1.16112       1.17699       1.10767       1.04228      0.999021      0.900269      0.783687      0.682923      0.616289      0.514281      0.413774      0.353302      0.292706
  39  12 3165.6991    3.9625  1.1575 13.7152 -0.0019  0.0220   0.0616   0.0543    0.0591   0.0000   441.0248       3.60005       17.3767       1.12799      -2.08585      -1.87103     -0.392406      -2.79776      0.148606     -0.442124       1.29658      -1.44847     -0.572154       1.32923      0.569308     0.0176641     -0.785493      0.388098      0.838058       1.23789       1.29028       1.45673       1.51548       1.46863       1.43768       1.36627       1.30213       1.20202       1.09727       1.01982      0.917760      0.804313      0.669007      0.567634      0.488217      0.372334
  39  13 3330.4206    3.4093  1.5534 13.4954 -0.0013  0.0257   0.0485   0.0692    0.0472   0.0000   439.3223      0.626082       14.1706      0.181567      -1.51973      -2.00665      -1.00473      -2.64580       5.96598      -1.33496      -2.78802      0.448885     -0.130735      -1.15268      0.431165     -0.389832     -0.379417      0.193182       1.00640       1.40547       1.54728       1.65129       1.74151       1.70513       1.72483       1.71493       1.56401       1.49532       1.34418       1.14921       1.01546      0.883125      0.756089      0.642102      0.523182      0.424415
  39  14 3492.6362    2.6858  2.7876 12.6593  0.0009  0.0334   0.0277   0.0929    0.0349   0.0000   443.7529       2.47521       10.0373       3.49713       6.53468      -6.70841      -4.52648      -1.96741       2.49802      -1.80127       2.43998      -3.70141       2.71525      0.962146      -1.54730      -1.06966      0.180160     -0.380671       1.30962       1.79085       2.06721       2.20858       2.30094       2.34267       2.31410       2.21210       2.10395       1.88391       1.73299       1.50942       1.34610       1.15675      0.983002      0.829885      0.670177      0.539948
  39  15 3652.8268    2.0611  4.2926 12.1548 -0.0014  0.0444   0.0188   0.1265    0.0275   0.0000   440.2323       1.71972       12.9714      -6.70343      0.681413      -3.03680      -3.30929      -5.43843       1.07996      -3.28356      -1.15793     -0.622236      -1.03582      -2.19912      -1.51812       1.80685      -1.14086      0.782768       1.72583       2.32567       2.72773       2.80598       3.04165       2.95850       2.95079       2.84828       2.61544       2.47998       2.23920       2.02592       1.78413       1.55852       1.33233       1.11947      0.911121      0.745616
  39  16 3811.1235    1.6369  5.7569 11.7474 -0.0022  0.0573   0.0150   0.1589    0.0265   0.0000   438.6226       5.42534       17.2996      -2.71336      0.375876      -5.62231     -0.203437      -2.58378      -4.53475      -2.04109      0.907619       1.56114      -3.89969      -1.14751      -1.51679     -0.639354      -2.81129       1.66674       2.23700       3.03573       3.46264       3.65556       3.87172       3.83244       3.85890       3.63190       3.44939       3.24048       2.91921       2.61424       2.31714       1.98741       1.70841       1.43515       1.17016      0.956899
  39  17 3968.2835    1.3197  7.7824 11.4777 -0.0011  0.0772   0.0131   0.2242    0.0256   0.0000   435.5640       8.74977       17.2443       6.80063      -12.0954      -7.69055       2.66852       3.28779     -0.265316       12.3165      0.555515      -1.30273      -2.37710     -0.682883     -0.708674      0.308681      0.183258      0.937388       2.96543       4.06181       4.59518       4.99111       5.16958       5.23160       5.06804       4.92653       4.69380       4.26060       3.90307       3.54787       3.14048       2.67972       2.27913       1.91610       1.56760       1.28537
  39  18 4124.4972    0.9598  8.6773 11.4417 -0.0044  0.1054   0.0146   0.3202    0.0262   0.0000   442.7995       6.51237       16.4986    -0.0751393      -7.51749      -16.1241     -0.246538      -2.40369       14.2216      -7.57893     -0.467025    -0.0442539       8.05222       3.46870       2.44609      -5.83017      0.736922      -1.91125       3.96334       5.40283       6.11065       6.61098       7.01573       6.87254       6.92132       6.50741       6.35291       5.66835       5.33595       4.68958       4.15956       3.70434       3.09793       2.64956       2.11707       1.72248
  39  19 4279.8246    0.6173  8.6771 11.4472 -0.0335  0.1546   0.0241   0.6639    0.0335   0.0000   448.3761      -16.7360       27.0079       12.7944      -1.80476      -30.9900      -8.45827       23.2393       22.7144       8.04751      -12.5853     -0.660317      -4.77459      -5.44994      -4.27913     -0.493840      -1.43372     -0.565047       5.78671       7.80172       9.16035       9.41995       10.3942       10.0097       9.89970       9.67232       9.07575       8.53296       7.54364       6.96305       6.03868       5.29981       4.56862       3.82002       3.02427       2.51209
  39  20 4434.2862    0.4450  8.7785 11.2475  0.0182  0.2187   0.0497   1.7224    0.0628   0.0000   415.5792       25.1598       48.2826      -39.5274      -38.1048       13.2951       3.82782      -8.86671      -1.30543       8.21872      -13.9691      -12.6252       35.8487      -10.8547       2.98875       5.94211       4.39604       4.39633       7.78986       10.6845       12.4568       12.8396       14.0234       13.6330       13.7176       12.9460       12.2016       11.6300       10.3825       9.45998       8.66470       7.33919       6.31083       5.16270       4.13427       3.33928
  40   4 1743.2677    0.3690  0.3286  9.8789 -0.0027  0.0111   0.0102   0.0269    0.0281   0.0000   442.3063     -0.573855       21.4407     -0.115204      -3.10811      -1.10282     0.0628038     0.0112520     -0.857317      -1.10652     -0.731337      0.653737     0.0244334      0.787912      0.663140     -0.466643     -0.182260      0.202591      0.469154      0.618531      0.680181      0.732781      0.728525      0.775498      0.785343      0.746220      0.723449      0.590997      0.602569      0.508442      0.502566      0.418546      0.388352      0.318066      0.248597      0.200428
  40   5 1941.4302    0.5816  0.5173 10.1445 -0.0048  0.0139   0.0123   0.0319    0.0367   0.0000   440.3185     -0.271704       21.1335     -0.790782      -3.43917     -0.250016      0.280343     -0.289424     -0.117991       1.24563     -0.755335      0.846126    -0.0793115     -0.839161      0.678283    -0.0445081     0.0999654     -0.286739      0.558466      0.772006      0.866264      0.919633      0.988585      0.958173      0.971973      0.930158      0.884602      0.848489      0.756902      0.659778      0.577144      0.467702      0.425632      0.333998      0.304784      0.244386
  40   6 2133.9557    0.8627  0.7234 10.6187 -0.0023  0.0156   0.0156   0.0391    0.0434   0.0000   441.6379     -0.964111       21.1540      0.283631      -3.00684      0.121149     -0.845427      0.483007      0.129967      0.184010      0.150008      0.385642     -0.360896      0.508333      0.706439      0.202353     -0.210723      0.460884      0.623078      0.830057      0.937777      0.985098       1.03773       1.04044       1.03974       1.00264      0.986139      0.882495      0.806250      0.688528      0.637692      0.545481      0.461874      0.397547      0.326941      0.261857
  40   7 2319.3488    1.2746  0.9704 11.3376 -0.0006  0.0191   0.0210   0.0505    0.0511   0.0000   440.2788     -0.757453       22.4702       1.84003      -1.98845      -1.07555      0.396742       1.45553      0.713966      -1.73110      0.902470       1.37111    -0.0385148     -0.493895      0.125060      0.399144      0.397820      0.193683      0.702217      0.987721       1.06567       1.18811       1.25690       1.25619       1.22798       1.19626       1.11514       1.05877      0.954797      0.838790      0.737633      0.658554      0.555010      0.467765      0.378446      0.298317
  40   8 2497.9047    1.8032  1.1072 12.0398 -0.0003  0.0208   0.0285   0.0532    0.0541   0.0000   441.5232       4.07361       21.7685       1.05921      -2.64352  -0.000914158      0.397614      -1.67411       2.60843       1.56462     0.0813438      -1.48639     -0.570649       1.93365     -0.700726     -0.203701     -0.267642      0.350057      0.785768       1.09615       1.17253       1.30985       1.37466       1.38916       1.34764       1.29464       1.22696       1.13480       1.04728      0.931334      0.852769      0.713057      0.634364      0.522070      0.427364      0.354558
  40   9 2673.7957    2.3978  1.0651 12.6781  0.0006  0.0204   0.0380   0.0509    0.0531   0.0000   441.9520       2.36671       20.3070       1.70606      -1.63387      -3.30042      0.237442      0.964390      -2.68870      -2.15211      0.628599       1.01962     -0.682949      -1.07739      0.634815      0.520801      0.575050     -0.229993      0.772115       1.09465       1.15444       1.29569       1.30216       1.33906       1.31618       1.28841       1.24449       1.10991       1.05580      0.873273      0.855310      0.705620      0.624701      0.527259      0.435875      0.347146
  40  10 2848.2613    3.2881  0.9383 13.2914 -0.0014  0.0180   0.0539   0.0460    0.0515   0.0000   441.2791       1.89337       19.9301      -1.85566      -1.49285     -0.622236       1.13301      -1.12418      -1.45039      0.683982     -0.633601     -0.599544      -1.53303      0.721273       1.21188     -0.602645    -0.0942256      0.382107      0.678343      0.939217       1.01268       1.10653       1.15139       1.16612       1.16086       1.13187       1.04997      0.960757      0.914657      0.810813      0.738286      0.620885      0.519759      0.461856      0.381999      0.301064
  40  11 3020.0861    3.9690  0.9779 13.5590 -0.0002  0.0184   0.0624   0.0456    0.0542   0.0000   441.3733       1.02296       20.6266     -0.549214      -2.76017      0.103652     0.0175419      -3.40745     -0.946540      0.584639      0.327986     -0.347619      0.117573    -0.0121044    -0.0598932      0.335663    -0.0199068      0.320629      0.699329      0.982440       1.01949       1.15191       1.16934       1.23178       1.16286       1.16340       1.07002       1.03672      0.913347      0.815872      0.725460      0.634090      0.538060      0.466581      0.379202      0.315366
  40  12 3188.6911    3.9805  1.2178 13.8379 -0.0015  0.0215   0.0600   0.0562    0.0502   0.0000   440.9610       1.62152       18.3002      -3.53789      -4.51915      -2.14786      -1.01491      -1.01511    -0.0857271       1.79448      0.438808      -2.91930       1.72000      0.555104     -0.304005     -0.314425      0.110567     -0.168908      0.838627       1.10433       1.25078       1.34456       1.44759       1.34622       1.39704       1.37317       1.28759       1.17719       1.08556       1.00778      0.890620      0.729568      0.640519      0.550287      0.447462      0.366923
  40  13 3354.6647    3.4012  1.7362 13.2160  0.0009  0.0259   0.0427   0.0675    0.0456   0.0000   443.7603       2.91183       14.0032       4.67848       3.17431      -4.27097      -2.75060      -2.84227      -1.84121      -2.59720      0.723918      0.290383     -0.672360     0.0759505      0.140249      -1.36821    -0.0206553      0.191983      0.963607       1.35645       1.46830       1.62613       1.69921       1.66952       1.71231       1.63262       1.49817       1.45416       1.26592       1.20101       1.00848      0.913921      0.773342      0.655568      0.533157      0.446454
  40  14 3518.1320    2.5366  3.0427 12.6027  0.0003  0.0348   0.0251   0.0995    0.0320   0.0000   442.3891       4.41955       8.71187       3.15928       4.90654     0.0163390      -5.68445      -5.94456       1.73614     -0.141347       2.71723      -2.40520      -1.01200      0.660546     -0.809946      0.656304      0.255876     -0.614124       1.34518       1.81816       2.04640       2.18358       2.26172       2.33196       2.20324       2.17609       2.06755       1.91715       1.81547       1.58254       1.41960       1.22074       1.05455      0.903527      0.736625      0.607817
  40  15 3679.3377    1.9985  4.5089 12.0677 -0.0003  0.0457   0.0178   0.1268    0.0271   0.0000   439.6562       4.46110       15.0745      -4.56131      -7.46480      -2.09089     -0.837555      0.218647       1.57717      -2.65891       4.80321      -2.60313     -0.116652      -1.40108      -2.09631     -0.657137      0.357916     -0.690528       1.75057       2.38759       2.67334       2.84623       3.01709       3.07420       3.02571       2.92668       2.74892       2.50339       2.33296       2.07033       1.83415       1.60297       1.38164       1.17448      0.948603      0.779872
  40  16 3838.7895    1.5595  6.3696 11.7278 -0.0012  0.0627   0.0143   0.1736    0.0248   0.0000   440.4606       1.74974       11.5729      -3.89438     -0.772121      -9.62444       1.84785       2.50619      0.787304      -4.77597       1.80098       3.73871     -0.781485      -5.44420     -0.941809     0.0351626      0.603046      0.943719       2.34543       3.26043       3.65157       3.88882       4.21713       4.14064       4.10412       3.99362       3.68115       3.47260       3.16972       2.84550       2.52888       2.18795       1.89775       1.59311       1.30960       1.06996
  40  17 3996.6917    1.2558  8.8771 11.4607 -0.0009  0.0897   0.0130   0.2607    0.0252   0.0000   437.0421       3.48682       22.4562       3.02817      -8.91911      0.558748       4.89256      -1.75833      -4.91284      -11.5854      -4.86437      -6.58417      0.181671      -2.26390       5.27438       1.68866       3.10176       1.24969       3.30745       4.50693       5.26085       5.50696       5.92843       5.87537       5.79156       5.60160       5.30828       4.96000       4.49793       4.03529       3.58536       3.08666       2.69011       2.27101       1.81331       1.49743
  40  18 4153.5416    0.9101  9.4137 11.4434 -0.0071  0.1174   0.0153   0.3719    0.0269   0.0000   443.5496       4.40295       22.2871     -0.506222      -12.5861      -12.2801       7.30219       13.7376       10.3537       3.78831      -9.18744      -13.0967       5.79543       3.85694      -1.39534      -4.08604     0.0127951       1.39637       4.36693       5.98738       6.91982       7.33605       7.74301       7.74717       7.76602       7.44250       7.01319       6.48149       5.93229       5.35773       4.73756       4.08323       3.53409       2.97435       2.41378       1.98186
  41   4 1758.0254    0.3722  0.3541  9.8889 -0.0024  0.0127   0.0100   0.0290    0.0282   0.0000   441.4175     -0.438737       21.9855      -1.18044      -2.92636     -0.124803    -0.0480997      -1.53522     -0.661412       1.10778      0.172619     -0.464674      0.174318     0.0226483      0.827198     -0.587342     -0.417591      0.412785      0.556687      0.739376      0.939306       1.03038       1.09341       1.10936       1.05002       1.04600      0.954892      0.860032      0.754574      0.662640      0.546366      0.478655      0.411265      0.322773      0.287419      0.241126
  41   5 1957.4945    0.5942  0.5031 10.2454 -0.0021  0.0136   0.0125   0.0309    0.0349   0.0000   441.9104     -0.286928       21.4352       1.24559      -4.46027     -0.230824      0.863389      0.173478     -0.305418      0.504123     -0.698445     -0.636929    0.00370030     -0.808619     -0.266472      0.443072    -0.0589246     -0.257452      0.502252      0.680152      0.789095      0.846729      0.931842      0.872800      0.860371      0.869839      0.734647      0.748905      0.655464      0.627051      0.577859      0.487302      0.429181      0.352146      0.298896      0.252695
[truncated: 786,488 more chars]
