# Supplementary material for: Global-Mode Analysis of Full-Disk Data from the Michelson Doppler Imager and the Helioseismic and Magnetic Imager
Source: Sol Phys. 2018 Jan 31;293(2):29. doi: 10.1007/s11207-017-1201-5 (PMC6566312; doi:10.1007/s11207-017-1201-5)
Supplement: Supplementary file 2 — (TAR 362.4 MB) [file 11207_2017_1201_MOESM2_ESM.tar › HMI/hmivw72d.7984.18]

   0  14 2093.5090    0.8218  1.0718  4.9294  0.0000  0.1403   0.1182   0.4716  127.2013   0.0000    -0.0000       0.00000       0.00000       0.00000       0.00000       0.00000       0.00000       0.00000       0.00000       0.00000       0.00000       0.00000       0.00000       0.00000       0.00000       0.00000       0.00000       0.00000       0.00000       0.00000       0.00000       0.00000       0.00000       0.00000       0.00000       0.00000       0.00000       0.00000       0.00000       0.00000       0.00000       0.00000       0.00000       0.00000       0.00000       0.00000
   0  15 2228.9228    1.0188  0.4280 10.8567  0.0000  0.0848   0.2372   0.3712    0.4670   0.0000    -0.0000       0.00000       0.00000       0.00000       0.00000       0.00000       0.00000       0.00000       0.00000       0.00000       0.00000       0.00000       0.00000       0.00000       0.00000       0.00000       0.00000       0.00000       0.00000       0.00000       0.00000       0.00000       0.00000       0.00000       0.00000       0.00000       0.00000       0.00000       0.00000       0.00000       0.00000       0.00000       0.00000       0.00000       0.00000       0.00000
   0  16 2362.7320    1.3775  0.8088  0.5198  0.0000  0.1225   0.2007   0.3232 1000.0000   0.0000    -0.0000       0.00000       0.00000       0.00000       0.00000       0.00000       0.00000       0.00000       0.00000       0.00000       0.00000       0.00000       0.00000       0.00000       0.00000       0.00000       0.00000       0.00000       0.00000       0.00000       0.00000       0.00000       0.00000       0.00000       0.00000       0.00000       0.00000       0.00000       0.00000       0.00000       0.00000       0.00000       0.00000       0.00000       0.00000       0.00000
   0  20 2899.2177    3.3788  0.7069  1.8972  0.0000  0.1192   0.4830   0.2628 1000.0000   0.0000    -0.0000       0.00000       0.00000       0.00000       0.00000       0.00000       0.00000       0.00000       0.00000       0.00000       0.00000       0.00000       0.00000       0.00000       0.00000       0.00000       0.00000       0.00000       0.00000       0.00000       0.00000       0.00000       0.00000       0.00000       0.00000       0.00000       0.00000       0.00000       0.00000       0.00000       0.00000       0.00000       0.00000       0.00000       0.00000       0.00000
   0  24 3439.0834    2.5056  0.3905 14.0438  0.0000  0.1107   0.5743   0.2978    0.3267   0.0000    -0.0000       0.00000       0.00000       0.00000       0.00000       0.00000       0.00000       0.00000       0.00000       0.00000       0.00000       0.00000       0.00000       0.00000       0.00000       0.00000       0.00000       0.00000       0.00000       0.00000       0.00000       0.00000       0.00000       0.00000       0.00000       0.00000       0.00000       0.00000       0.00000       0.00000       0.00000       0.00000       0.00000       0.00000       0.00000       0.00000
   1  12 1885.0705    0.5243  0.2465  9.4957  0.0000  0.0818   0.0685   0.0832    0.1777   0.0000   484.8795       47.1633       0.00000       0.00000       0.00000       0.00000       0.00000       0.00000       0.00000       0.00000       0.00000       0.00000       0.00000       0.00000       0.00000       0.00000       0.00000       0.00000       55.6079       72.6528       0.00000       0.00000       0.00000       0.00000       0.00000       0.00000       0.00000       0.00000       0.00000       0.00000       0.00000       0.00000       0.00000       0.00000       0.00000       0.00000
   1  15 2291.8618    1.1503  0.8167 10.0696  0.0000  0.0742   0.1034   0.2650    0.5489   0.0000   246.7029       9.67488       0.00000       0.00000       0.00000       0.00000       0.00000       0.00000       0.00000       0.00000       0.00000       0.00000       0.00000       0.00000       0.00000       0.00000       0.00000       0.00000       99.7429       48.2886       0.00000       0.00000       0.00000       0.00000       0.00000       0.00000       0.00000       0.00000       0.00000       0.00000       0.00000       0.00000       0.00000       0.00000       0.00000       0.00000
   1  17 2559.1259    1.8702  1.3922 10.3270  0.0061  0.1074   0.1483   0.3724    1.4595   0.0000   524.0852       87.6578       0.00000       0.00000       0.00000       0.00000       0.00000       0.00000       0.00000       0.00000       0.00000       0.00000       0.00000       0.00000       0.00000       0.00000       0.00000       0.00000       126.021       72.7480       0.00000       0.00000       0.00000       0.00000       0.00000       0.00000       0.00000       0.00000       0.00000       0.00000       0.00000       0.00000       0.00000       0.00000       0.00000       0.00000
   1  18 2693.3744    2.3484  1.1736  7.9533  0.0000  0.0887   0.1808   0.3670   27.2276   0.0000   436.5445      -75.7388       0.00000       0.00000       0.00000       0.00000       0.00000       0.00000       0.00000       0.00000       0.00000       0.00000       0.00000       0.00000       0.00000       0.00000       0.00000       0.00000       108.939       58.6746       0.00000       0.00000       0.00000       0.00000       0.00000       0.00000       0.00000       0.00000       0.00000       0.00000       0.00000       0.00000       0.00000       0.00000       0.00000       0.00000
   1  19 2828.3673    3.1267  0.9603  2.6435  0.0000  0.0811   0.2587   0.2388 1000.0000   0.0000   375.6479       85.7511       0.00000       0.00000       0.00000       0.00000       0.00000       0.00000       0.00000       0.00000       0.00000       0.00000       0.00000       0.00000       0.00000       0.00000       0.00000       0.00000       103.469       59.7427       0.00000       0.00000       0.00000       0.00000       0.00000       0.00000       0.00000       0.00000       0.00000       0.00000       0.00000       0.00000       0.00000       0.00000       0.00000       0.00000
   1  20 2963.4299    3.9330  1.0650 -2.2422  0.0000  0.0873   0.3018   0.2676 1000.0000   0.0000   385.3045       106.133       0.00000       0.00000       0.00000       0.00000       0.00000       0.00000       0.00000       0.00000       0.00000       0.00000       0.00000       0.00000       0.00000       0.00000       0.00000       0.00000       108.449       54.0263       0.00000       0.00000       0.00000       0.00000       0.00000       0.00000       0.00000       0.00000       0.00000       0.00000       0.00000       0.00000       0.00000       0.00000       0.00000       0.00000
   1  21 3098.2981    3.8747  1.2221  4.4484  0.0000  0.0961   0.2852   0.2926 1000.0000   0.0000   543.8542      -105.608       0.00000       0.00000       0.00000       0.00000       0.00000       0.00000       0.00000       0.00000       0.00000       0.00000       0.00000       0.00000       0.00000       0.00000       0.00000       0.00000       127.468       66.6879       0.00000       0.00000       0.00000       0.00000       0.00000       0.00000       0.00000       0.00000       0.00000       0.00000       0.00000       0.00000       0.00000       0.00000       0.00000       0.00000
   1  22 3233.3575    3.5782  1.2745 11.3297  0.0000  0.0998   0.2742   0.3464    3.1470   0.0000   306.5206       40.9060       0.00000       0.00000       0.00000       0.00000       0.00000       0.00000       0.00000       0.00000       0.00000       0.00000       0.00000       0.00000       0.00000       0.00000       0.00000       0.00000       120.931       73.7284       0.00000       0.00000       0.00000       0.00000       0.00000       0.00000       0.00000       0.00000       0.00000       0.00000       0.00000       0.00000       0.00000       0.00000       0.00000       0.00000
   1  23 3368.6477    3.4046  2.2202 10.9777 -0.0045  0.1439   0.2073   0.5297    2.4344   0.0000   532.6716       217.203       0.00000       0.00000       0.00000       0.00000       0.00000       0.00000       0.00000       0.00000       0.00000       0.00000       0.00000       0.00000       0.00000       0.00000       0.00000       0.00000       176.822       104.745       0.00000       0.00000       0.00000       0.00000       0.00000       0.00000       0.00000       0.00000       0.00000       0.00000       0.00000       0.00000       0.00000       0.00000       0.00000       0.00000
   1  24 3504.4651    2.8469  2.6269 11.8403 -0.0218  0.1714   0.1817   0.5613    0.7504   0.0000   626.4974       213.751       0.00000       0.00000       0.00000       0.00000       0.00000       0.00000       0.00000       0.00000       0.00000       0.00000       0.00000       0.00000       0.00000       0.00000       0.00000       0.00000       174.739       122.445       0.00000       0.00000       0.00000       0.00000       0.00000       0.00000       0.00000       0.00000       0.00000       0.00000       0.00000       0.00000       0.00000       0.00000       0.00000       0.00000
   1  25 3640.3334    2.2741  3.4555 11.5714 -0.0183  0.1985   0.1697   0.7881    0.7398   0.0000   572.7876       312.983       0.00000       0.00000       0.00000       0.00000       0.00000       0.00000       0.00000       0.00000       0.00000       0.00000       0.00000       0.00000       0.00000       0.00000       0.00000       0.00000       271.092       137.460       0.00000       0.00000       0.00000       0.00000       0.00000       0.00000       0.00000       0.00000       0.00000       0.00000       0.00000       0.00000       0.00000       0.00000       0.00000       0.00000
   1  27 3914.0505    1.7288  6.7046  9.2100 -0.0020  0.3410   0.0581   1.0148    1.2242   0.0000  -555.1218       33.9280       0.00000       0.00000       0.00000       0.00000       0.00000       0.00000       0.00000       0.00000       0.00000       0.00000       0.00000       0.00000       0.00000       0.00000       0.00000       0.00000       402.528       257.962       0.00000       0.00000       0.00000       0.00000       0.00000       0.00000       0.00000       0.00000       0.00000       0.00000       0.00000       0.00000       0.00000       0.00000       0.00000       0.00000
   2  12 1945.7727    0.5636  0.3908  9.6223  0.0000  0.0492   0.0591   0.1271    0.2112   0.0000   427.0188      -15.2326       17.4740       6.85608       0.00000       0.00000       0.00000       0.00000       0.00000       0.00000       0.00000       0.00000       0.00000       0.00000       0.00000       0.00000       0.00000       0.00000       33.1811       30.0166       18.7214       6.71766       0.00000       0.00000       0.00000       0.00000       0.00000       0.00000       0.00000       0.00000       0.00000       0.00000       0.00000       0.00000       0.00000       0.00000
   2  13 2082.1084    0.7474  0.4450  9.7456  0.0000  0.0403   0.0659   0.1247    0.2330   0.0000   420.7334      -13.9030       11.4981      -7.71503       0.00000       0.00000       0.00000       0.00000       0.00000       0.00000       0.00000       0.00000       0.00000       0.00000       0.00000       0.00000       0.00000       0.00000       28.4192       25.1972       12.6549       5.20898       0.00000       0.00000       0.00000       0.00000       0.00000       0.00000       0.00000       0.00000       0.00000       0.00000       0.00000       0.00000       0.00000       0.00000
   2  14 2217.6462    0.9697  0.5964 10.2462  0.0000  0.0609   0.0862   0.1894    0.2657   0.0000   444.9907      -29.5260     -0.752569       2.76926       0.00000       0.00000       0.00000       0.00000       0.00000       0.00000       0.00000       0.00000       0.00000       0.00000       0.00000       0.00000       0.00000       0.00000       41.6550       35.9714       22.8001       7.38913       0.00000       0.00000       0.00000       0.00000       0.00000       0.00000       0.00000       0.00000       0.00000       0.00000       0.00000       0.00000       0.00000       0.00000
   2  15 2352.1635    1.3308  1.0232  8.1268  0.0000  0.0664   0.0751   0.1815    3.3802   0.0000   517.8984      -4.98517       1.27814       6.77421       0.00000       0.00000       0.00000       0.00000       0.00000       0.00000       0.00000       0.00000       0.00000       0.00000       0.00000       0.00000       0.00000       0.00000       39.0376       40.9894       19.7544       10.5267       0.00000       0.00000       0.00000       0.00000       0.00000       0.00000       0.00000       0.00000       0.00000       0.00000       0.00000       0.00000       0.00000       0.00000
   2  16 2485.8881    1.7661  1.2061  8.7175  0.0000  0.0676   0.0982   0.2344    4.3243   0.0000   516.0591       6.03237      -36.8774       2.22973       0.00000       0.00000       0.00000       0.00000       0.00000       0.00000       0.00000       0.00000       0.00000       0.00000       0.00000       0.00000       0.00000       0.00000       51.6448       41.5867       23.3853       8.22725       0.00000       0.00000       0.00000       0.00000       0.00000       0.00000       0.00000       0.00000       0.00000       0.00000       0.00000       0.00000       0.00000       0.00000
   2  17 2619.7797    2.2904  0.8569 10.4389  0.0028  0.0607   0.1424   0.1601    1.1338   0.0000   430.1420       41.1588       13.3858      -5.42905       0.00000       0.00000       0.00000       0.00000       0.00000       0.00000       0.00000       0.00000       0.00000       0.00000       0.00000       0.00000       0.00000       0.00000       48.5804       37.5765       20.3517       6.86987       0.00000       0.00000       0.00000       0.00000       0.00000       0.00000       0.00000       0.00000       0.00000       0.00000       0.00000       0.00000       0.00000       0.00000
   2  18 2754.6312    2.6892  0.9147 11.2022  0.0000  0.0963   0.1599   0.1600    0.7580   0.0000   434.1839      -2.05413       47.6121       1.91100       0.00000       0.00000       0.00000       0.00000       0.00000       0.00000       0.00000       0.00000       0.00000       0.00000       0.00000       0.00000       0.00000       0.00000       57.3196       46.6433       43.1896       13.9194       0.00000       0.00000       0.00000       0.00000       0.00000       0.00000       0.00000       0.00000       0.00000       0.00000       0.00000       0.00000       0.00000       0.00000
   2  19 2889.6790    3.2221  1.0307 11.6056  0.0000  0.0675   0.1910   0.1860    0.8983   0.0000   422.1994       10.9827       7.96109     -0.676587       0.00000       0.00000       0.00000       0.00000       0.00000       0.00000       0.00000       0.00000       0.00000       0.00000       0.00000       0.00000       0.00000       0.00000       47.4746       40.8050       24.3974       9.23656       0.00000       0.00000       0.00000       0.00000       0.00000       0.00000       0.00000       0.00000       0.00000       0.00000       0.00000       0.00000       0.00000       0.00000
   2  20 3024.8251    4.1069  1.0031  5.8040  0.0000  0.0644   0.2403   0.1581  363.4248   0.0000   436.7960       30.2990       11.9170       1.75800       0.00000       0.00000       0.00000       0.00000       0.00000       0.00000       0.00000       0.00000       0.00000       0.00000       0.00000       0.00000       0.00000       0.00000       48.5107       42.9408       19.9053       8.99455       0.00000       0.00000       0.00000       0.00000       0.00000       0.00000       0.00000       0.00000       0.00000       0.00000       0.00000       0.00000       0.00000       0.00000
   2  21 3160.0924    3.7080  1.0689 12.6066  0.0000  0.0701   0.2328   0.2168    0.6293   0.0000   476.1785       74.8430      0.574371       31.4338       0.00000       0.00000       0.00000       0.00000       0.00000       0.00000       0.00000       0.00000       0.00000       0.00000       0.00000       0.00000       0.00000       0.00000       50.9177       42.9324       23.8291       9.16828       0.00000       0.00000       0.00000       0.00000       0.00000       0.00000       0.00000       0.00000       0.00000       0.00000       0.00000       0.00000       0.00000       0.00000
   2  22 3295.1238    3.1846  1.2086 13.3261 -0.0028  0.0921   0.2378   0.2605    0.3833   0.0000   481.5670       100.570       41.6525       8.44725       0.00000       0.00000       0.00000       0.00000       0.00000       0.00000       0.00000       0.00000       0.00000       0.00000       0.00000       0.00000       0.00000       0.00000       63.5192       58.9316       29.6102       13.4150       0.00000       0.00000       0.00000       0.00000       0.00000       0.00000       0.00000       0.00000       0.00000       0.00000       0.00000       0.00000       0.00000       0.00000
   2  23 3431.0226    2.9899  2.2814 12.1219  0.0000  0.1241   0.1449   0.2835    0.3430   0.0000   387.8945       39.5779       22.1700       17.7607       0.00000       0.00000       0.00000       0.00000       0.00000       0.00000       0.00000       0.00000       0.00000       0.00000       0.00000       0.00000       0.00000       0.00000       81.6050       74.2233       42.4510       17.5959       0.00000       0.00000       0.00000       0.00000       0.00000       0.00000       0.00000       0.00000       0.00000       0.00000       0.00000       0.00000       0.00000       0.00000
   2  24 3567.1686    2.6275  3.2096  9.9221  0.0000  0.1198   0.0954   0.3578    1.3257   0.0000   530.9205      -57.2292       39.2455       23.6219       0.00000       0.00000       0.00000       0.00000       0.00000       0.00000       0.00000       0.00000       0.00000       0.00000       0.00000       0.00000       0.00000       0.00000       81.5148       72.4273       41.9841       17.0564       0.00000       0.00000       0.00000       0.00000       0.00000       0.00000       0.00000       0.00000       0.00000       0.00000       0.00000       0.00000       0.00000       0.00000
   3  12 2001.1969    0.6303  0.3330  9.9135  0.0000  0.0592   0.0495   0.0897    0.1485   0.0000   409.2146      -24.4310      0.835052       2.89893      -4.13172      -2.36324       0.00000       0.00000       0.00000       0.00000       0.00000       0.00000       0.00000       0.00000       0.00000       0.00000       0.00000       0.00000       39.1353       36.8298       21.7738       10.2893       3.60434       1.06822       0.00000       0.00000       0.00000       0.00000       0.00000       0.00000       0.00000       0.00000       0.00000       0.00000       0.00000       0.00000
   3  13 2137.7330    0.8401  0.4199 10.2853  0.0000  0.0573   0.0648   0.0807    0.1899   0.0000   422.6761       58.2633       17.0443      -8.77044       2.69400       2.23117       0.00000       0.00000       0.00000       0.00000       0.00000       0.00000       0.00000       0.00000       0.00000       0.00000       0.00000       0.00000       20.7903       25.6979       22.7890       9.09981       7.35980       2.08737       0.00000       0.00000       0.00000       0.00000       0.00000       0.00000       0.00000       0.00000       0.00000       0.00000       0.00000       0.00000
   3  14 2273.4070    1.0279  0.7641 10.6566  0.0000  0.0594   0.0627   0.1304    0.2293   0.0000   427.0408       15.4672      -11.0475      -1.92998       1.47627       1.37125       0.00000       0.00000       0.00000       0.00000       0.00000       0.00000       0.00000       0.00000       0.00000       0.00000       0.00000       0.00000       27.5926       23.4745       20.8736       14.4048       5.76776       1.55619       0.00000       0.00000       0.00000       0.00000       0.00000       0.00000       0.00000       0.00000       0.00000       0.00000       0.00000       0.00000
   3  15 2407.7019    1.4820  0.7613  9.9984  0.0000  0.0563   0.0849   0.1078    0.7125   0.0000   403.7216      -34.2514       22.1799       8.01942     -0.269902      -1.39325       0.00000       0.00000       0.00000       0.00000       0.00000       0.00000       0.00000       0.00000       0.00000       0.00000       0.00000       0.00000       29.7409       28.7481       19.8346       12.9845       5.05318       1.72591       0.00000       0.00000       0.00000       0.00000       0.00000       0.00000       0.00000       0.00000       0.00000       0.00000       0.00000       0.00000
   3  16 2541.6213    1.9008  1.1609  9.7129  0.0000  0.0858   0.1018   0.1870    2.1704   0.0000   432.6719       27.9220     -0.521131       7.31701      -7.81954      -1.49637       0.00000       0.00000       0.00000       0.00000       0.00000       0.00000       0.00000       0.00000       0.00000       0.00000       0.00000       0.00000       33.5375       38.4633       33.2751       13.1491       10.7113       2.87099       0.00000       0.00000       0.00000       0.00000       0.00000       0.00000       0.00000       0.00000       0.00000       0.00000       0.00000       0.00000
   3  17 2676.2485    2.2565  0.8863 11.2081  0.0000  0.1697   0.1352   0.1562    0.7859   0.0000   461.0776       57.8065       7.44112      -10.3534       1.94586       1.58463       0.00000       0.00000       0.00000       0.00000       0.00000       0.00000       0.00000       0.00000       0.00000       0.00000       0.00000       0.00000       124.351       116.530       64.1848       25.2737       6.28952       1.64623       0.00000       0.00000       0.00000       0.00000       0.00000       0.00000       0.00000       0.00000       0.00000       0.00000       0.00000       0.00000
   3  18 2811.5098    2.8482  0.7994 12.3090  0.0000  0.0607   0.1562   0.1355    0.3712   0.0000   457.2253       31.1257       12.4141       10.3104      -8.35521       2.85553       0.00000       0.00000       0.00000       0.00000       0.00000       0.00000       0.00000       0.00000       0.00000       0.00000       0.00000       0.00000       27.4540       26.2088       24.5872       12.4214       7.36891       1.83541       0.00000       0.00000       0.00000       0.00000       0.00000       0.00000       0.00000       0.00000       0.00000       0.00000       0.00000       0.00000
   3  19 2946.9598    3.4350  1.0288 11.7360  0.0000  0.0574   0.1839   0.1492    0.8056   0.0000   399.3133       16.1843      -69.1043      -17.0498       6.77052      -2.73990       0.00000       0.00000       0.00000       0.00000       0.00000       0.00000       0.00000       0.00000       0.00000       0.00000       0.00000       0.00000       28.6410       28.8659       20.7395       12.1965       5.41755       1.78034       0.00000       0.00000       0.00000       0.00000       0.00000       0.00000       0.00000       0.00000       0.00000       0.00000       0.00000       0.00000
   3  20 3082.4249    3.8286  1.0565 11.1690  0.0000  0.0538   0.1925   0.1570    1.5239   0.0000   461.8779       59.9943       22.4355       15.9226     -0.673925      -1.66043       0.00000       0.00000       0.00000       0.00000       0.00000       0.00000       0.00000       0.00000       0.00000       0.00000       0.00000       0.00000       30.2110       28.5983       20.1871       9.72837       4.99079       1.39062       0.00000       0.00000       0.00000       0.00000       0.00000       0.00000       0.00000       0.00000       0.00000       0.00000       0.00000       0.00000
   3  21 3217.8865    3.5059  1.0700 13.2079  0.0000  0.0775   0.1912   0.1568    0.2926   0.0000   480.3971       90.0613       16.2119      -7.70940      -2.00621     -0.134085       0.00000       0.00000       0.00000       0.00000       0.00000       0.00000       0.00000       0.00000       0.00000       0.00000       0.00000       0.00000       43.8023       42.8869       28.3612       14.3043       6.59558       2.11829       0.00000       0.00000       0.00000       0.00000       0.00000       0.00000       0.00000       0.00000       0.00000       0.00000       0.00000       0.00000
   3  22 3353.6728    3.1090  1.9797 12.3902 -0.0008  0.0998   0.1279   0.2345    0.2430   0.0000   416.2935       59.6898      0.139337       23.2394       5.35860       3.92834       0.00000       0.00000       0.00000       0.00000       0.00000       0.00000       0.00000       0.00000       0.00000       0.00000       0.00000       0.00000       48.4995       54.1725       32.6978       21.6838       8.11655       3.45547       0.00000       0.00000       0.00000       0.00000       0.00000       0.00000       0.00000       0.00000       0.00000       0.00000       0.00000       0.00000
   3  23 3489.6656    2.7710  2.1535 12.0944  0.0000  0.0952   0.1099   0.2436    0.2525   0.0000   402.6822       77.6303       27.5406      -4.71115      -8.02801      0.267129       0.00000       0.00000       0.00000       0.00000       0.00000       0.00000       0.00000       0.00000       0.00000       0.00000       0.00000       0.00000       43.6645       43.4744       34.4416       20.6661       9.84089       2.99555       0.00000       0.00000       0.00000       0.00000       0.00000       0.00000       0.00000       0.00000       0.00000       0.00000       0.00000       0.00000
   3  24 3626.1998    2.3703  3.7362 11.2886  0.0000  0.1273   0.0727   0.3518    0.2177   0.0000   419.5472       31.9378       34.6287       31.9035      -1.92303     -0.104966       0.00000       0.00000       0.00000       0.00000       0.00000       0.00000       0.00000       0.00000       0.00000       0.00000       0.00000       0.00000       65.7463       66.5118       45.7688       26.9954       11.5542       3.83540       0.00000       0.00000       0.00000       0.00000       0.00000       0.00000       0.00000       0.00000       0.00000       0.00000       0.00000       0.00000
   4  11 1914.7315    0.4068  0.3610 10.0198 -0.0067  0.0449   0.0327   0.0974    0.0914   0.0000   422.3648       12.5019       3.97230      -13.0943      -4.06248      0.490772      0.636079     0.0640242       0.00000       0.00000       0.00000       0.00000       0.00000       0.00000       0.00000       0.00000       0.00000       0.00000       15.3100       19.1872       13.9918       9.08481       5.87222       2.30395       1.21442      0.361455       0.00000       0.00000       0.00000       0.00000       0.00000       0.00000       0.00000       0.00000       0.00000       0.00000
   4  12 2051.6509    0.6245  0.4839 10.1342 -0.0051  0.0471   0.0428   0.0974    0.1257   0.0000   447.9082       13.0404       23.2966      -9.34500       6.03439      -3.54115      -1.84430      0.545163       0.00000       0.00000       0.00000       0.00000       0.00000       0.00000       0.00000       0.00000       0.00000       0.00000       18.3436       21.6006       16.2021       9.90503       6.22338       2.23670       1.25147      0.336961       0.00000       0.00000       0.00000       0.00000       0.00000       0.00000       0.00000       0.00000       0.00000       0.00000
   4  13 2188.3226    0.9415  0.7719  9.9131 -0.0022  0.0492   0.0482   0.1241    0.3346   0.0000   438.6952       16.7602      -8.02107      -5.22245       3.74814       8.59767      0.290496     -0.544295       0.00000       0.00000       0.00000       0.00000       0.00000       0.00000       0.00000       0.00000       0.00000       0.00000       16.4364       18.3644       15.4201       10.7742       7.51550       2.99420       1.42723      0.369527       0.00000       0.00000       0.00000       0.00000       0.00000       0.00000       0.00000       0.00000       0.00000       0.00000
   4  14 2324.1850    1.2932  0.5911 10.2377 -0.0067  0.0640   0.0704   0.0993    0.4674   0.0000   458.0799       1.82919      -10.0311       11.3415       2.23951       4.31363     -0.440986     -0.369121       0.00000       0.00000       0.00000       0.00000       0.00000       0.00000       0.00000       0.00000       0.00000       0.00000       17.9730       23.1445       19.0544       11.1707       9.38989       3.06738       1.89366      0.503167       0.00000       0.00000       0.00000       0.00000       0.00000       0.00000       0.00000       0.00000       0.00000       0.00000
   4  16 2593.1012    1.9906  0.8840 11.6044 -0.0018  0.0630   0.1001   0.1442    0.4836   0.0000   439.2505       30.2229       1.34630       15.6153      -2.07931      -3.36108      -2.88258     -0.392549       0.00000       0.00000       0.00000       0.00000       0.00000       0.00000       0.00000       0.00000       0.00000       0.00000       19.1653       24.0622       19.0978       15.0472       9.85515       4.53602       1.99969      0.537474       0.00000       0.00000       0.00000       0.00000       0.00000       0.00000       0.00000       0.00000       0.00000       0.00000
   4  18 2864.3771    3.0753  0.8424 12.1837 -0.0028  0.0771   0.1492   0.1108    0.4422   0.0000   466.1997       39.5167       33.7205       14.5760       3.81525      0.742521      0.808214     -0.206835       0.00000       0.00000       0.00000       0.00000       0.00000       0.00000       0.00000       0.00000       0.00000       0.00000       17.0233       32.9575       15.6691       20.9589       7.15602       6.49605       1.35392      0.825786       0.00000       0.00000       0.00000       0.00000       0.00000       0.00000       0.00000       0.00000       0.00000       0.00000
   4  19 3000.2891    3.8266  0.8057 12.0836 -0.0001  0.0446   0.1987   0.1183    0.6515   0.0000   432.3075       40.5374       45.9783      -13.8299      -2.62357      -1.95002    -0.0759971    -0.0208311       0.00000       0.00000       0.00000       0.00000       0.00000       0.00000       0.00000       0.00000       0.00000       0.00000       17.0585       17.8652       14.2342       10.9333       6.23372       3.28723       1.16010      0.347219       0.00000       0.00000       0.00000       0.00000       0.00000       0.00000       0.00000       0.00000       0.00000       0.00000
   4  21 3271.9092    3.5242  1.6286 11.5602 -0.0004  0.0709   0.1421   0.2053    0.9741   0.0000   426.0491       84.1629       50.1893      -19.6052      -7.37702       1.59714     -0.100174    -0.0580973       0.00000       0.00000       0.00000       0.00000       0.00000       0.00000       0.00000       0.00000       0.00000       0.00000       23.5177       25.1778       22.5309       18.5345       9.82629       6.18485       1.95669      0.527379       0.00000       0.00000       0.00000       0.00000       0.00000       0.00000       0.00000       0.00000       0.00000       0.00000
   4  22 3408.2392    3.1771  2.1118 11.4193 -0.0028  0.0801   0.1084   0.2015    0.5774   0.0000   417.8087       30.6274      -8.90021      -12.2113       5.17775       12.2742       1.45216     -0.933537       0.00000       0.00000       0.00000       0.00000       0.00000       0.00000       0.00000       0.00000       0.00000       0.00000       29.3030       30.9405       26.8867       19.5517       13.1965       5.78684       2.36204      0.573922       0.00000       0.00000       0.00000       0.00000       0.00000       0.00000       0.00000       0.00000       0.00000       0.00000
   4  23 3544.7963    2.7165  2.6344 11.8127 -0.0085  0.0926   0.0874   0.2489    0.2622   0.0000   362.0134       112.595       45.7750      -9.35816      -4.62445      -3.73126       2.59310      0.693058       0.00000       0.00000       0.00000       0.00000       0.00000       0.00000       0.00000       0.00000       0.00000       0.00000       33.6394       36.5032       30.2318       22.4843       13.5923       6.55375       2.54992      0.679793       0.00000       0.00000       0.00000       0.00000       0.00000       0.00000       0.00000       0.00000       0.00000       0.00000
   5  11 1960.6145    0.4918  0.4151  9.9565 -0.0001  0.0357   0.0318   0.0846    0.0960   0.0000   444.5678      -2.71192       5.41443      -4.03960      -9.32161      -1.35848      0.711887     -0.131008     -0.220284     0.0275185       0.00000       0.00000       0.00000       0.00000       0.00000       0.00000       0.00000       0.00000       12.0895       13.4091       11.8247       8.23770       5.76637       3.11890       1.52058      0.634184      0.236778     0.0512184       0.00000       0.00000       0.00000       0.00000       0.00000       0.00000       0.00000       0.00000
   5  12 2098.3555    0.7017  0.5617 10.0108 -0.0041  0.0496   0.0403   0.0931    0.1344   0.0000   463.2384      -2.12036      -27.8223       8.33489     -0.422035      0.560404     -0.353487      0.541912     -0.214427      0.120945       0.00000       0.00000       0.00000       0.00000       0.00000       0.00000       0.00000       0.00000       12.3284       15.2740       13.8878       10.1745       7.47873       4.21283       2.38264      0.991443      0.395482     0.0888823       0.00000       0.00000       0.00000       0.00000       0.00000       0.00000       0.00000       0.00000
   5  13 2235.3677    0.9674  0.7091 10.4281 -0.0030  0.0432   0.0484   0.1077    0.1557   0.0000   431.6587       10.8601       4.39023      -4.82649       2.66942      -2.58980      0.536483      0.527962      0.364596    -0.0202592       0.00000       0.00000       0.00000       0.00000       0.00000       0.00000       0.00000       0.00000       14.3128       15.0747       12.8672       10.1741       7.30023       4.16602       1.94578      0.805567      0.279765     0.0638487       0.00000       0.00000       0.00000       0.00000       0.00000       0.00000       0.00000       0.00000
   5  14 2371.1395    1.3974  0.8139 10.5447  0.0054  0.0502   0.0626   0.1004    0.2283   0.0000   426.3211       14.4199       15.3064       1.62701      -5.20939       3.31905       3.42521     -0.645254     -0.393052     0.0570644       0.00000       0.00000       0.00000       0.00000       0.00000       0.00000       0.00000       0.00000       14.5571       18.4138       14.2333       11.7316       7.40555       4.36490       2.18114      0.937409      0.311097     0.0908126       0.00000       0.00000       0.00000       0.00000       0.00000       0.00000       0.00000       0.00000
   5  15 2506.1177    1.7268  0.9702 10.7210 -0.0050  0.0541   0.0730   0.1113    0.4087   0.0000   447.1666       10.7657       12.2757      -11.2655      -14.9523      -6.80716      0.144837       1.06029      0.163967     0.0531855       0.00000       0.00000       0.00000       0.00000       0.00000       0.00000       0.00000       0.00000       13.9579       17.9580       13.9684       13.2003       7.96072       5.79547       2.33707       1.32079      0.361937      0.109320       0.00000       0.00000       0.00000       0.00000       0.00000       0.00000       0.00000       0.00000
   5  16 2641.2288    2.1697  1.1105 10.7332 -0.0353  0.0537   0.0912   0.1178    1.6869   0.0000   426.8474       4.49529       23.0088       14.3894      -4.22884       5.74076       1.77133      0.479699     -0.601862    -0.0329267       0.00000       0.00000       0.00000       0.00000       0.00000       0.00000       0.00000       0.00000       16.7587       19.4168       16.1833       12.8965       8.58576       5.28750       2.36674       1.10905      0.377183     0.0919258       0.00000       0.00000       0.00000       0.00000       0.00000       0.00000       0.00000       0.00000
   5  19 3050.0249    4.0662  0.9982  8.2102  0.0113  0.0628   0.1785   0.1401   12.3283   0.0000   458.8066       29.8921      0.686803     -0.864499      -16.7833      -3.82691       3.38780     -0.777341     -0.283717      0.165810       0.00000       0.00000       0.00000       0.00000       0.00000       0.00000       0.00000       0.00000       16.1781       22.3675       18.8031       16.3257       10.3948       7.54113       2.54796       1.86326      0.511903      0.136929       0.00000       0.00000       0.00000       0.00000       0.00000       0.00000       0.00000       0.00000
   5  22 3459.6759    2.9694  2.1209 11.8501 -0.0140  0.0835   0.1010   0.2255    0.6099   0.0000   461.8397       72.3164       19.4912       76.1908       4.35748      -6.66084      -2.64775       5.71567      0.585335    -0.0775039       0.00000       0.00000       0.00000       0.00000       0.00000       0.00000       0.00000       0.00000       23.8629       29.7037       24.4802       22.2771       13.6168       9.86520       4.14834       2.30849      0.604012      0.164711       0.00000       0.00000       0.00000       0.00000       0.00000       0.00000       0.00000       0.00000
   5  23 3596.8181    2.3701  3.4183 11.5058 -0.0142  0.1141   0.0665   0.3017    0.3311   0.0000   455.9928       35.2538       14.8198      -24.7121       21.9806       27.7884      -4.83201      -3.34306     -0.805443      0.253107       0.00000       0.00000       0.00000       0.00000       0.00000       0.00000       0.00000       0.00000       30.6374       38.0499       35.1467       27.3825       19.9695       11.5727       6.69384       2.79408       1.00293      0.216814       0.00000       0.00000       0.00000       0.00000       0.00000       0.00000       0.00000       0.00000
   6  12 2142.4549    0.8092  0.6257  9.9443  0.0075  0.0376   0.0372   0.0815    0.1369   0.0000   440.6940      -15.8278       6.79316       5.19914       9.13367      -3.19641     -0.866420       1.37465     -0.917184     -0.452684    -0.0210196   -0.00975263       0.00000       0.00000       0.00000       0.00000       0.00000       0.00000       9.42336       10.9578       9.15298       8.60002       6.35761       5.06590       2.46818       1.54861      0.547442      0.273244     0.0643427     0.0162188       0.00000       0.00000       0.00000       0.00000       0.00000       0.00000
   6  13 2279.7800    1.0768  0.7722 10.5631 -0.0115  0.0393   0.0476   0.0982    0.1587   0.0000   421.8583       15.9638       6.19710      -2.06127       7.57779     -0.634649       5.41748     -0.698050      0.398152      0.358553      0.128765   -0.00307834       0.00000       0.00000       0.00000       0.00000       0.00000       0.00000       10.4654       11.9593       10.8971       9.23124       6.91588       4.62744       2.77262       1.36766      0.618721      0.247201     0.0714960     0.0155478       0.00000       0.00000       0.00000       0.00000       0.00000       0.00000
   6  14 2415.6126    1.3717  0.9824 10.4575  0.0005  0.0421   0.0534   0.1165    0.2173   0.0000   449.5548       5.28210       24.4486      -7.87578      -2.08598      -2.66204      -3.14238     -0.571433      0.519580      0.293751     0.0201800    0.00866341       0.00000       0.00000       0.00000       0.00000       0.00000       0.00000       11.2682       13.6269       12.3343       9.51851       6.88618       4.39931       2.50213       1.38933      0.577541      0.245821     0.0762419     0.0164513       0.00000       0.00000       0.00000       0.00000       0.00000       0.00000
   6  15 2551.1115    1.8396  0.8537 11.7835 -0.0041  0.0467   0.0775   0.1006    0.1652   0.0000   434.9555       25.2827       1.69275      -13.6634       8.93143       3.03251      -2.00297     -0.682322      0.599055    0.00478093    0.00163925    -0.0110992       0.00000       0.00000       0.00000       0.00000       0.00000       0.00000       13.8594       15.7516       13.8673       11.9844       7.93437       5.22567       2.94543       1.66055      0.686045      0.276339     0.0703621     0.0170145       0.00000       0.00000       0.00000       0.00000       0.00000       0.00000
   6  16 2687.1459    2.3763  0.8719 11.8942 -0.0069  0.0399   0.0976   0.0999    0.1991   0.0000   436.4716       16.9661       20.6870      -9.34365      -4.72976      -1.40037      0.338322      -2.76233       1.10293     -0.201005     0.0821425     0.0253699       0.00000       0.00000       0.00000       0.00000       0.00000       0.00000       10.1682       11.5413       11.2352       8.77564       6.60905       4.33741       2.53697       1.47478      0.612832      0.252242     0.0763021     0.0152507       0.00000       0.00000       0.00000       0.00000       0.00000       0.00000
   6  17 2823.7241    3.0497  0.8511 11.8808 -0.0066  0.0402   0.1209   0.0897    0.3260   0.0000   432.5807       26.0097       21.8859       13.8295      -1.49756     -0.690671       4.81279     -0.254823     -0.403313      0.147279     0.0952029    -0.0336713       0.00000       0.00000       0.00000       0.00000       0.00000       0.00000       11.3115       12.8738       11.6967       9.77297       6.92953       4.18432       2.75392       1.31168      0.636758      0.213483     0.0708559     0.0147715       0.00000       0.00000       0.00000       0.00000       0.00000       0.00000
   6  18 2960.7379    3.2461  1.1686 11.3807 -0.0380  0.0446   0.1107   0.1143    2.1214   0.0000   430.7752       17.5525       24.5247       12.1287      -7.42412      -5.68641       1.40839       1.54339     -0.670833      0.155514     -0.158144    -0.0338856       0.00000       0.00000       0.00000       0.00000       0.00000       0.00000       11.5015       13.1513       12.6524       10.0165       7.15022       5.11943       2.96957       1.33693      0.762771      0.274633     0.0815454     0.0171237       0.00000       0.00000       0.00000       0.00000       0.00000       0.00000
   6  19 3097.4473    3.9678  0.9727 11.7686  0.0007  0.0461   0.1474   0.1032    0.6497   0.0000   433.6562       49.8081       13.2458       21.0084       5.40827       1.13603       1.11119     -0.708261       1.21191    -0.0830783     0.0160858    -0.0120105       0.00000       0.00000       0.00000       0.00000       0.00000       0.00000       12.6827       12.1444       12.2740       11.5418       7.91846       4.44806       3.36056       1.92584      0.818887      0.252231     0.0780527     0.0149473       0.00000       0.00000       0.00000       0.00000       0.00000       0.00000
   6  20 3234.1138    3.6895  1.2634 12.2109 -0.0064  0.0623   0.1337   0.1386    0.5639   0.0000   444.4181       36.9773     -0.260317      -17.5474      -4.04106      -9.83398      -5.04722      -2.24929     -0.880623     0.0626060    -0.0991115    -0.0393002       0.00000       0.00000       0.00000       0.00000       0.00000       0.00000       19.8329       24.3687       21.3041       16.0293       10.5628       6.49234       3.53989       1.74289      0.825462      0.315838     0.0997735     0.0228063       0.00000       0.00000       0.00000       0.00000       0.00000       0.00000
   6  21 3371.0480    3.4764  2.2677 10.0875  0.0005  0.0694   0.0854   0.1952    1.3251   0.0000   428.6295       29.9857       17.1888       12.2842       7.64753      -20.7829      -7.04196       1.42459      0.642916     -0.511452     -0.240200     0.0311489       0.00000       0.00000       0.00000       0.00000       0.00000       0.00000       18.8979       20.4904       19.5783       16.4549       12.6114       8.44018       5.13633       2.50571       1.25573      0.442352      0.135441     0.0253791       0.00000       0.00000       0.00000       0.00000       0.00000       0.00000
   6  22 3508.4715    2.8261  2.6272 11.7105 -0.0137  0.0900   0.0751   0.2378    0.3407   0.0000   399.6768       10.2458       5.94110       16.4961       17.1486     -0.718331      -9.34583      -6.74933      -1.56018     -0.833504      0.115591    -0.0736534       0.00000       0.00000       0.00000       0.00000       0.00000       0.00000       22.6021       26.6398       25.1570       22.2400       15.6429       10.8780       6.77266       3.63150       1.72957      0.649292      0.183445     0.0385554       0.00000       0.00000       0.00000       0.00000       0.00000       0.00000
   7  12 2184.5444    0.9189  0.6916 10.0324  0.0032  0.0376   0.0372   0.0821    0.1442   0.0000   439.5448       11.7075       6.70595      -4.55270       4.47034      -5.88592      -3.67023     -0.936757      0.836596     -0.275115     -0.155751    -0.0237502     0.0243518    0.00181763       0.00000       0.00000       0.00000       0.00000       6.91338       9.98189       8.47826       9.04537       5.37991       5.47787       2.67922       2.23877      0.759103      0.629617      0.170961     0.0935352     0.0168307    0.00491286       0.00000       0.00000       0.00000       0.00000
   7  13 2322.2342    1.1701  0.7467 10.6174 -0.0097  0.0420   0.0482   0.0800    0.1543   0.0000   433.9450      -6.42443       7.76314      -2.44206      -1.33965       7.58880      -8.81738     -0.423687       1.38926      0.614714    -0.0261597      0.173247    -0.0118236    0.00546183       0.00000       0.00000       0.00000       0.00000       9.34362       9.51458       10.1846       8.24952       6.88000       5.40790       3.61468       1.99714       1.01279      0.524349      0.202991     0.0787755     0.0188000    0.00324676       0.00000       0.00000       0.00000       0.00000
   7  14 2458.1257    1.5921  1.2247  9.9434 -0.0098  0.0445   0.0495   0.1136    0.3355   0.0000   436.5590       4.26791       5.36193       15.6859      -3.29657       8.82830      -6.66816      0.784119      0.421272      0.474732     0.0626715      0.120516    0.00105958    0.00204164       0.00000       0.00000       0.00000       0.00000       9.36714       11.6758       10.8464       9.59502       7.31752       5.31625       3.46912       2.10347       1.02002      0.554474      0.205752     0.0802507     0.0209386    0.00451383       0.00000       0.00000       0.00000       0.00000
   7  15 2594.3574    1.9091  0.9002 11.1138 -0.0009  0.0410   0.0664   0.0876    0.2093   0.0000   437.8875       8.87955      -14.8049       17.4058     -0.281684      -3.51252       2.89082      -1.24511      0.245544      0.130643    -0.0795333   -0.00387419     0.0175360  -0.000389840       0.00000       0.00000       0.00000       0.00000       8.36111       10.4434       9.24299       8.52357       6.77146       4.87724       3.52209       1.84213       1.05792      0.490979      0.219694     0.0654349     0.0211004    0.00433019       0.00000       0.00000       0.00000       0.00000
   7  16 2731.2998    2.6018  0.8650 11.9989  0.0007  0.0382   0.0975   0.0981    0.1747   0.0000   425.6905       22.5199      -8.80681       16.5816      -6.61521      0.526875       1.55346       1.44079     0.0493529      0.326334      0.257720    -0.0227940   -0.00224528  -0.000393466       0.00000       0.00000       0.00000       0.00000       8.87358       10.4085       9.14486       8.13439       6.66180       5.02419       3.39645       1.81122      0.861836      0.463609      0.177936     0.0605690     0.0168880    0.00358909       0.00000       0.00000       0.00000       0.00000
   7  17 2868.4676    3.1870  0.8051 12.5350 -0.0197  0.0398   0.1222   0.0843    0.1723   0.0000   433.9293     -0.345742       4.18864       9.62013      -17.4149      -9.63961      -2.67255     -0.931832       1.91139     -0.724421     -0.340289     0.0320030     0.0522855   -0.00530688       0.00000       0.00000       0.00000       0.00000       9.33259       9.69346       9.70870       9.09689       7.13572       4.37725       2.91724       2.10969       1.13673      0.530205      0.181869     0.0653609     0.0180233    0.00321762       0.00000       0.00000       0.00000       0.00000
   7  18 3005.7810    3.6913  0.6906 13.0160 -0.0049  0.0419   0.1708   0.0810    0.1458   0.0000   424.1288       21.1568       2.85163       1.80810       2.47255       5.95227       1.24325      -1.13638       1.35271     -0.378662      0.139374     0.0281719   -0.00554637    0.00525879       0.00000       0.00000       0.00000       0.00000       7.79311       10.2796       9.58419       8.49017       7.05321       4.57100       3.57704       1.93006       1.03402      0.562559      0.223422     0.0678869     0.0258922    0.00502761       0.00000       0.00000       0.00000       0.00000
   7  19 3142.8884    3.8464  1.1280 11.9704 -0.0066  0.0529   0.1361   0.0999    0.3993   0.0000   435.6152       17.4817       18.2033       17.2663       6.50878      -12.7224       3.91166      -3.90965       1.68828     -0.779299      0.344634    -0.0566465   -0.00539217   -0.00498302       0.00000       0.00000       0.00000       0.00000       13.0248       13.4479       11.4361       9.65905       10.1225       8.03507       4.97243       2.82650       1.32259      0.519879      0.225884     0.0881511     0.0236250    0.00413536       0.00000       0.00000       0.00000       0.00000
   7  20 3280.1222    3.8778  1.3870 10.7501  0.0016  0.0495   0.1190   0.1096    0.8618   0.0000   439.6184       26.5058      0.653251       13.7690       3.34884       9.98295      -4.99072       2.31183      0.733949     -0.510248      0.137265    -0.0659423    -0.0597927   -0.00732103       0.00000       0.00000       0.00000       0.00000       12.5259       15.5126       15.0442       11.6931       8.84341       5.87818       3.83599       2.04350       1.07485      0.528990      0.226625     0.0783318     0.0249750    0.00430896       0.00000       0.00000       0.00000       0.00000
   7  21 3417.5976    3.2248  2.2971 11.4236 -0.0059  0.0619   0.0764   0.1701    0.2934   0.0000   458.4533       41.7091      -3.25132       5.85043       33.2395      -6.37242     0.0441474     -0.433270      0.783349     -0.880066     -0.177032      0.104418    -0.0509519   -0.00481056       0.00000       0.00000       0.00000       0.00000       13.3267       16.4154       15.7133       13.2665       10.2231       7.78213       4.72760       2.88232       1.52567      0.696103      0.310147      0.115972     0.0305982    0.00613896       0.00000       0.00000       0.00000       0.00000
   7  22 3555.5254    2.6791  3.2211 10.8032 -0.0039  0.0814   0.0532   0.1945    0.3336   0.0000   443.9399       18.8828       1.97447       27.0389      -15.4918       6.58077       2.02314      -9.85927     -0.477383      0.180594      0.260310    -0.0853371    0.00266313   -0.00837052       0.00000       0.00000       0.00000       0.00000       17.3962       22.0374       20.2538       17.8990       14.1503       10.1465       6.67829       4.08448       2.11289       1.05693      0.426652      0.153263     0.0431283    0.00848626       0.00000       0.00000       0.00000       0.00000
   7  23 3693.7515    2.1899  4.3672 10.8038  0.0002  0.1073   0.0399   0.2572    0.1976   0.0000   436.0964       33.6751       5.55795       9.14416      -22.1216       11.4725      -4.31343      -3.03143      -5.48080     -0.152096      0.621772     -0.161424    -0.0965560     0.0142793       0.00000       0.00000       0.00000       0.00000       21.5881       28.9649       26.4218       23.7456       18.6225       13.7851       8.85494       5.64901       3.08432       1.46455      0.605073      0.221297     0.0609026     0.0121367       0.00000       0.00000       0.00000       0.00000
   7  26 4109.8341    1.2514  9.0947 10.3166 -0.0065  0.1881   0.0213   0.5346    0.0965   0.0000   434.9882       19.5895      -28.4626      -39.9161       9.89069       4.21510       26.0323       6.88616      -12.7995      -5.54117       2.31831      0.546767    -0.0965000     0.0188715       0.00000       0.00000       0.00000       0.00000       39.6501       47.3550       48.1942       41.8388       34.0851       25.3615       17.0225       10.7731       6.07620       2.91995       1.23952      0.433430      0.110665     0.0187591       0.00000       0.00000       0.00000       0.00000
   8  11 2086.1085    0.7074  0.4828 10.1615  0.0016  0.0310   0.0345   0.0716    0.0938   0.0000   438.7946      -5.16931       28.1081       3.43874       9.14797       2.01445       2.53950      -2.96509       1.20801      0.984810     0.0707539    -0.0950142    0.00523167    0.00537116   -0.00418574  -0.000632072       0.00000       0.00000       5.59463       7.52259       6.92297       6.48476       4.81752       3.84303       2.67460       1.57609       1.08159      0.539568      0.282402      0.120453     0.0531289     0.0146977    0.00393166   0.000781379       0.00000       0.00000
   8  12 2225.1751    0.9802  0.7506 10.3092 -0.0068  0.0424   0.0380   0.0819    0.1428   0.0000   436.5408       7.85733       12.8079      -2.04201      -6.14718       2.11648     -0.181204       3.45347      0.245468      0.283965      0.368471      0.188422     0.0403565    -0.0125501   -0.00257075   -0.00115896       0.00000       0.00000       8.28330       9.06647       9.82470       9.25080       6.46052       4.77745       4.01072       2.49330       1.10674      0.712633      0.439205      0.186826     0.0636704     0.0191921    0.00480062   0.000891887       0.00000       0.00000
   8  13 2362.8973    1.2933  0.9471 10.2084 -0.0040  0.0376   0.0425   0.0863    0.1936   0.0000   433.1953       10.8321       5.72768      -3.30746       4.76272       2.41364      -1.55051       1.78818     -0.591382      0.418471     -0.342777     0.0172826     0.0245738    -0.0195110    0.00275794  -0.000688562       0.00000       0.00000       7.12688       8.52943       8.63517       7.48406       6.20206       4.64363       3.35249       2.10977       1.22203      0.702126      0.310166      0.155492     0.0557604     0.0186783    0.00481870   0.000823012       0.00000       0.00000
   8  14 2499.4699    1.7029  0.9726 10.7822 -0.0008  0.0442   0.0564   0.0894    0.2316   0.0000   430.1293       11.6350       1.67387       12.2609       4.32935      -5.66618      -3.37746    -0.0880008       1.63757     -0.947374      0.261514    -0.0810704    -0.0652300   -0.00816906    0.00719988  -0.000399561       0.00000       0.00000       9.48571       11.2251       11.5465       9.96396       7.48307       5.20597       4.09700       2.30963       1.25008      0.732451      0.370224      0.179897     0.0629325     0.0188306    0.00553388   0.000901883       0.00000       0.00000
   8  15 2636.2399    2.2627  0.9437 11.0239 -0.0073  0.0378   0.0748   0.0817    0.2670   0.0000   420.1079       5.94858       22.7662       8.50679      -2.31668     -0.449267       4.12464      0.734176    -0.0899843      0.396969     -0.174878     -0.169725      0.103542    -0.0270849    0.00489320   -0.00117571       0.00000       0.00000       8.19505       8.96740       9.18889       8.15268       6.68543       4.92672       3.49124       2.18376       1.29813      0.711567      0.331985      0.148502     0.0569133     0.0169898    0.00429216   0.000714060       0.00000       0.00000
   8  16 2773.8191    2.8358  0.8379 11.2777 -0.0086  0.0313   0.1055   0.0884    0.2875   0.0000   444.5626       20.1481       1.26747      -5.20008      -13.2101       1.88365       1.31243    -0.0455179      -3.03318     -0.185162     -0.535326     -0.189039     0.0308523   -0.00668762    0.00224608   0.000160983       0.00000       0.00000       5.98731       7.33508       6.84654       6.29929       5.17891       4.18090       2.89031       1.88773       1.06299      0.566338      0.292012      0.125665     0.0455287     0.0156035    0.00410022   0.000750020       0.00000       0.00000
   8  17 2911.6214    3.1971  0.8073 12.3697 -0.0041  0.0352   0.1086   0.0832    0.1769   0.0000   440.4392       9.73408       9.21980      -4.03880       5.04431       1.14821       4.00494       2.27534      0.770592     -0.679412     -0.150838    -0.0515601    -0.0361685    0.00143240    0.00280757  -0.000603810       0.00000       0.00000       6.85194       8.15848       7.77432       7.70331       5.37049       4.42972       3.07969       2.00400       1.03108      0.644088      0.302698      0.146005     0.0482527     0.0160546    0.00352827   0.000846391       0.00000       0.00000
   8  18 3049.4005    3.7234  0.9979 13.1842 -0.0088  0.0438   0.1252   0.1047    0.1628   0.0000   446.2118       11.6159      0.570966       13.8706       1.27725      -7.83319       3.24573      0.440381     0.0719700     -0.537904      0.304629     -0.156669      0.157784    0.00547932    0.00754250   0.000684007       0.00000       0.00000       7.87970       10.2530       9.36956       8.75118       6.78246       5.74625       3.69537       2.57349       1.41892      0.797060      0.383357      0.172183     0.0662269     0.0232721    0.00537700    0.00114282       0.00000       0.00000
   8  19 3186.8571    3.6920  1.0645 13.1724 -0.0054  0.0495   0.1201   0.1053    0.1536   0.0000   414.4828       12.2386       23.6396       8.91862      -11.5237      -4.06604       2.12714      -2.04193      0.761088      0.990499     0.0664014     -0.195475    -0.0398083     0.0219176   -0.00439402  -5.50859e-05       0.00000       0.00000       10.0623       12.6677       12.8385       10.6264       8.61829       6.56159       4.00855       2.71013       1.70551      0.827688      0.432304      0.164543     0.0763776     0.0253913    0.00627884    0.00111058       0.00000       0.00000
   8  20 3324.5659    3.4810  1.5243 12.8412  0.0026  0.0534   0.0969   0.1294    0.1350   0.0000   431.8709       17.5181       7.01264       5.86671      -1.89591       1.70023    -0.0996440       1.20268       1.16747      0.243536    -0.0626308     -0.357750   -0.00865360   -0.00938311    0.00952713   0.000154292       0.00000       0.00000       10.4956       12.8489       12.0107       10.6780       9.13054       7.15592       5.03861       3.27196       1.82114      0.987418      0.478824      0.214177     0.0800744     0.0267464    0.00702620    0.00127475       0.00000       0.00000
   8  21 3462.6049    2.8244  2.2632 11.9737 -0.0069  0.0645   0.0637   0.1596    0.1333   0.0000   435.6236       40.9938      0.351794       23.7496     -0.367917      -5.84114       10.8625      -2.81701      -2.50700      0.757226     -0.594715     0.0428638    -0.0346305    -0.0341559    0.00566107   -0.00171717       0.00000       0.00000       11.4883       14.9037       13.7857       12.9602       10.5639       8.33250       6.22538       3.76938       2.28959       1.23653      0.606366      0.276443      0.106431     0.0329359    0.00880290    0.00168466       0.00000       0.00000
   8  22 3601.1416    2.2863  3.3173 11.6400 -0.0070  0.0874   0.0450   0.2104    0.1166   0.0000   439.5586       34.2166      -38.4637       10.3795       35.5375      -7.61231       8.18848      -1.03528      -3.11863     -0.526357       2.20600     -0.174745     -0.455833     0.0297505    0.00304843    0.00456462       0.00000       0.00000       14.8896       19.5512       19.0183       17.9935       13.4088       12.1875       7.50642       5.41896       3.02077       1.84211      0.776928      0.409395      0.148040     0.0543321     0.0115194    0.00241945       0.00000       0.00000
   8  23 3739.6707    1.9843  4.7606 11.1709 -0.0012  0.1078   0.0336   0.2717    0.1079   0.0000   457.9182       46.1009       34.3452       9.13831      -5.47450       21.0539      -17.0349      -14.4453       2.19412       2.44106      -1.24211      -1.12795     0.0830509     0.0344160   -0.00418922   -0.00264553       0.00000       0.00000       19.9581       23.9188       24.6854       22.0619       18.1845       14.0086       9.92370       6.65523       3.83030       2.25200       1.04816      0.507543      0.181665     0.0611461     0.0151030    0.00257218       0.00000       0.00000
   8  25 4017.6491    1.3756  7.8583 10.5646 -0.0004  0.1572   0.0217   0.4410    0.0854   0.0000   490.1198       85.8071      -26.8813      -4.62722     -0.843227       2.79238       4.10329      -12.8417       3.50822     -0.294974      -3.23709     -0.862548      0.229123      0.123216     0.0275444    0.00235564       0.00000       0.00000       28.3638       35.3975       36.2168       32.3768       26.8505       21.8392       14.8344       10.4800       6.27696       3.48370       1.81363      0.768853      0.303049     0.0992758     0.0226701    0.00393471       0.00000       0.00000
   9  11 2125.0728    0.7638  0.6475 10.1325 -0.0111  0.0327   0.0304   0.0737    0.1379   0.0000   441.5016       8.74830       17.9149      0.844531      -4.11182      -2.02699      -1.19914       6.00925       1.38712    -0.0985247      -1.01137      0.137900      0.142923      0.112415     0.0107699    0.00327079   0.000650062  -4.77325e-06       6.02061       7.08161       7.14461       6.47202       5.56283       4.14214       3.08429       2.36042       1.28567      0.738308      0.429013      0.229777     0.0996103     0.0381601     0.0125627    0.00430136   0.000995159   0.000160540
   9  12 2264.5315    1.0423  0.7720 10.3623 -0.0022  0.0352   0.0387   0.0761    0.1488   0.0000   425.8432       3.24664       14.0979       2.50946      0.254140     -0.452160      -4.24581      -3.87412      -1.78557      0.725124     -0.747312     -0.142835     0.0921576     0.0770159    -0.0149584    0.00190108   -0.00115232   5.29372e-05       6.00157       6.96567       7.14814       6.60511       5.59262       4.52106       3.11246       2.31546       1.37550      0.892553      0.453420      0.235947      0.100221     0.0433366     0.0141491    0.00495786    0.00103800   0.000187227
   9  13 2402.2933    1.3995  0.7695 11.0044 -0.0036  0.0380   0.0488   0.0758    0.1249   0.0000   431.7749       10.1236       3.59466      -18.4336       1.48205     -0.672477      -5.42128      -2.49157       1.20793      -1.05474     -0.337598      0.465089      0.146270    -0.0836210   0.000427286    0.00856647   0.000360627  -0.000105559       7.65042       8.05558       6.82565       6.17925       6.15141       5.72096       4.44143       3.09638       1.83067      0.986457      0.507120      0.252431      0.104637     0.0414442     0.0147475    0.00426715   0.000967724   0.000168312
   9  14 2539.5496    1.8695  0.7769 11.2733 -0.0075  0.0387   0.0651   0.0690    0.1673   0.0000   439.9880       5.96424       6.61923      -15.4176      -3.98873      -1.54643      -3.04098      -2.74076     -0.549695     -0.346029     -0.292415     0.0950646     -0.156828    0.00449570   -0.00238035   -0.00295912   0.000805224   0.000367746       5.53774       7.70641       7.80699       6.86460       6.00453       4.40190       3.55114       2.26274       1.61211      0.803967      0.479181      0.291391      0.104011     0.0512966     0.0189961    0.00518611    0.00146851   0.000240006
   9  15 2677.0596    2.2769  0.9997 11.3927 -0.0096  0.0376   0.0698   0.0898    0.2098   0.0000   437.7224       9.94261       11.0568       1.47364      -5.07839     -0.705620      -1.34818       1.63805      -1.29200     -0.783964      0.815128     -0.346073     -0.156676    -0.0331636     0.0145832    0.00156426   -0.00131552   0.000210530       6.34561       8.04344       8.12105       6.90991       6.24843       4.59725       3.75932       2.29428       1.53773      0.921363      0.474623      0.242179      0.109904     0.0492652     0.0167778    0.00491233    0.00137610   0.000205153
   9  16 2815.3216    2.8901  0.7982 11.9632 -0.0122  0.0313   0.0980   0.0762    0.1812   0.0000   445.2037       18.9348       16.7656      -3.36059       3.78804       7.11877       6.20676      0.414815      -1.93128     -0.441561     -0.159610     -0.245794    -0.0111251    -0.0509789    -0.0156738    0.00833456  -0.000770739  -0.000213529       5.87594       7.41931       7.21373       6.61790       5.35943       4.15378       3.02020       1.93296       1.31882      0.691946      0.399830      0.190718     0.0859536     0.0338416     0.0135092    0.00371331   0.000980609   0.000171423
   9  17 2953.7333    3.4983  1.0329 11.4204 -0.0012  0.0335   0.1060   0.0926    0.3453   0.0000   432.2023       14.5969       11.7460       9.40692      -8.48515      -1.03186       1.70961    -0.0741772     -0.765201     -0.455454     -0.178218      0.235190    -0.0834716    -0.0163574    0.00470219   -0.00141645   0.000438537   0.000138135       6.15112       7.73429       7.36390       6.65115       5.77072       4.25224       3.33413       2.12275       1.36495      0.792468      0.419806      0.215934     0.0935877     0.0389764     0.0131485    0.00406665    0.00110094   0.000181446
   9  18 3091.7657    3.6752  1.1448 12.1704 -0.0045  0.0415   0.1098   0.0960    0.2625   0.0000   446.9564       30.2490       18.9607       10.2660       4.97176       6.44262      -3.39741      -3.40200     -0.591880      -1.92762     -0.482701     -0.738563     0.0898478   -0.00670042     0.0185523   0.000586817   -0.00310344   0.000236121       8.02209       9.05437       7.95875       7.88070       7.28585       5.75525       4.37394       2.90141       1.95658       1.18861      0.585680      0.283143      0.115450     0.0481091     0.0163703    0.00466472    0.00129701   0.000218040
   9  19 3229.7053    3.5334  1.3967 12.9727 -0.0082  0.0501   0.0988   0.1171    0.1371   0.0000   434.5483       17.2737       10.0902       5.92616       12.8900      -3.68344       2.07243       4.63442     -0.337418     -0.124242    -0.0915796     -0.401636      0.286269    -0.0255438   -0.00585108   -0.00647323   0.000488434   0.000156718       7.93224       10.7598       9.82718       9.41738       7.85280       6.63575       4.52519       3.29222       2.06925       1.19864      0.640831      0.332896      0.140049     0.0604815     0.0223654    0.00719636    0.00168135   0.000324403
   9  20 3368.0923    3.0278  1.7772 12.8109 -0.0054  0.0559   0.0751   0.1532    0.0976   0.0000   429.9134       29.7947       15.7718     -0.351103      -8.13118       7.84040      -4.13458      -15.6269       4.84473       1.50749     -0.904411     -0.747213      0.123732    -0.0583168   -0.00558402   0.000156008  -0.000360836   0.000106049       9.35283       11.6528       11.6951       10.8496       8.79135       7.26518       5.18208       3.69239       2.29216       1.31880      0.742735      0.370694      0.172412     0.0691652     0.0260540    0.00765993    0.00178767   0.000322644
   9  21 3506.4999    2.6466  2.4908 12.2683 -0.0033  0.0714   0.0610   0.1707    0.0930   0.0000   445.9096       38.0931       30.3746       1.19708      -1.76680       26.5269      -11.0446      -10.6586     0.0768838       1.60690      0.834803     0.0411185      0.107439    0.00534574      0.111848   -0.00679272   -0.00698540   0.000119606       13.0739       16.7985       16.7642       14.4579       12.3769       9.75864       7.01725       4.78826       2.99231       1.76560      0.936665      0.483001      0.210302     0.0924230     0.0335286     0.0102322    0.00245166   0.000397399
   9  22 3645.3582    2.1320  3.4246 11.8800 -0.0053  0.0858   0.0431   0.2162    0.0839   0.0000   445.2056       52.0453      -16.4147      -20.9244       5.49909       11.9360       5.31604      -4.40612     -0.756374      -5.36262    -0.0399299      0.775666      0.336178     -0.213059     0.0653156     0.0179104   -0.00458247  -0.000220166       14.2809       17.3025       18.0296       15.8978       13.7999       11.7388       8.44076       5.96707       3.89984       2.24668       1.23969      0.667766      0.280307      0.122547     0.0448189     0.0133601    0.00299541   0.000484667
   9  23 3784.2741    1.8624  4.7195 11.3971 -0.0055  0.1028   0.0320   0.2632    0.0825   0.0000   430.7535       32.2578       1.61740      -5.47818       14.8405       2.37348      -14.3769       8.93924       3.22766      -3.05161     -0.804234      0.424834     -0.549749     -0.274957    0.00270997     0.0304357   0.000503684  -0.000460549       16.7263       20.9613       20.4553       20.3080       16.5076       14.0215       9.96937       7.04996       4.64619       3.00784       1.51192      0.846740      0.339197      0.161199     0.0519241     0.0161482    0.00355912   0.000648701
   9  25 4063.4880    1.2384  8.0164 10.7241  0.0020  0.1623   0.0210   0.4313    0.0710   0.0000   417.1166       27.1940       32.5610       9.40401      -1.98575      -27.3214       6.68406     0.0674704      -10.2644     -0.107114       3.95868      0.497972      0.144752     -0.485882     0.0153960     0.0724807   -0.00671716  -0.000248830       26.7262       33.0991       33.4463       31.0796       27.6690       21.4686       16.6047       11.5741       7.60509       4.62047       2.57741       1.31645      0.599813      0.245104     0.0858104     0.0256120    0.00618277   0.000953919
   9  26 4202.9746    1.1003  9.5181 10.4197 -0.0038  0.1812   0.0181   0.5135    0.0709   0.0000   502.3015       113.372       22.9992       8.10199      -21.6714      -15.8801       15.4930       11.7214      -10.3400       9.25962       5.51174     -0.902346      -1.53720      0.450829     -0.107515    -0.0308287     0.0108815   -0.00109696       29.6472       37.4249       36.6243       35.2623       30.1989       25.2344       18.6368       13.2799       8.82386       5.20305       3.03360       1.47380      0.714661      0.277106      0.102580     0.0294483    0.00676577    0.00113206
  10  11 2162.9310    0.8694  0.6259 10.1842 -0.0061  0.0386   0.0345   0.0679    0.1716   0.0000   432.9593      -3.12080       3.77673     -0.900587       8.23927      -1.38808       1.49846       2.58773     -0.612433     -0.445327      0.186572      0.492395    -0.0726880     0.0283660   -0.00896663    -0.0129243    0.00101378  -2.07260e-06       7.38170       7.24755       6.45502       7.07496       7.40708       5.68550       3.19879       2.35491       1.79769       1.48743      0.909017      0.458910      0.198077     0.0752603     0.0314574     0.0106038    0.00342250    0.00117615
  10  12 2302.8400    1.1353  0.9353 10.3503 -0.0088  0.0346   0.0357   0.0889    0.2496   0.0000   434.9624       7.35251       11.7215      -6.28794      -9.85207       3.38285       2.86185      -4.53471     -0.718864    -0.0803754     -0.372546     0.0425684      0.100384     -0.116588    -0.0132470     0.0218287   -0.00246257  -1.14224e-05       4.94254       6.35996       6.29909       6.22249       5.29519       4.14020       3.38174       2.30055       1.72395       1.03405      0.624780      0.391355      0.166543      0.100065     0.0318430     0.0153217    0.00455305    0.00124831
  10  13 2440.8062    1.5592  0.7561 11.2765 -0.0097  0.0331   0.0554   0.0756    0.1548   0.0000   430.2399       4.51701       5.25104       11.0758      -3.78454      0.459250      -3.50782       1.29146       2.84199      0.298383     -0.986729     -0.486553     0.0169057     0.0336041    -0.0228461    0.00210315    0.00609646   0.000157274       5.45420       6.85517       7.25292       6.49207       5.44260       4.33739       3.06023       2.32573       1.37649      0.924638      0.543238      0.282184      0.153487     0.0683545     0.0319669     0.0117677    0.00401862    0.00131150
  10  14 2578.7684    1.9296  0.8582 11.6059 -0.0124  0.0412   0.0649   0.0816    0.1477   0.0000   433.5120       10.3777      0.943992      -8.25834       4.77687     -0.452251       1.63026       2.82860      -1.54284     -0.947527     0.0297356      0.274036     -0.114158    -0.0931095     0.0956334     0.0215892  -0.000513529  -0.000299707       7.56937       7.76165       6.78475       7.37059       7.54129       6.09238       3.69652       2.43648       2.07168       1.52645      0.924515      0.484863      0.208346     0.0824127     0.0339630     0.0129661    0.00415258    0.00111268
  10  15 2717.0764    2.5009  0.9491 11.3815 -0.0029  0.0321   0.0764   0.0824    0.2039   0.0000   436.1837       11.9689       17.6508       10.3781      -1.33818      0.897847      -5.48526       3.25655      0.307037     0.0813245      0.186457    -0.0692847    0.00347482    -0.0145365     0.0456195   -0.00923957    0.00111948  -0.000718810       4.94506       5.63550       6.03465       5.66185       4.92701       4.17607       2.96862       2.23206       1.54831      0.942138      0.587722      0.324178      0.157557     0.0807128     0.0305680     0.0121858    0.00443742    0.00120333
  10  16 2855.7534    3.1623  0.9542 11.5073  0.0090  0.0330   0.0981   0.0856    0.2645   0.0000   442.0832       19.0831       11.6527       7.09052      -1.70930       1.96433      -1.39753      -3.56486       2.83454     -0.451069     -0.386591     -0.309221     0.0741996      0.107198    -0.0379669    -0.0228924     0.0115317    0.00141054       5.02553       6.06903       6.66486       5.78366       4.82658       4.52129       3.14135       2.20159       1.68747      0.896017      0.542633      0.306369      0.151037     0.0671035     0.0297857     0.0124968    0.00515284    0.00123335
  10  17 2994.6250    3.3253  1.0492 12.0834 -0.0120  0.0377   0.0997   0.0856    0.2290   0.0000   433.6509       24.5654       18.1268       10.5104      -2.15750       2.84831      0.943168      -5.06139       2.79131     -0.803443      0.503642     -0.115756     -0.140918    -0.0276640     0.0411685    0.00943783    0.00437809   -0.00274672       5.66687       6.95154       7.51960       6.40605       6.52429       4.29606       4.06290       2.69884       1.83466       1.12828      0.578336      0.369770      0.187034     0.0850179     0.0380966     0.0150575    0.00466486    0.00148656
  10  18 3133.0485    3.8363  1.1078 12.4514 -0.0025  0.0372   0.1097   0.0859    0.2160   0.0000   441.2463       31.2667       10.4020       15.6207       5.03745       8.16415      -6.00704      -5.44258     -0.688411      -2.06345      0.248183      0.289179      0.345789     0.0591694   -0.00485896   -0.00233602    0.00105228    0.00135624       5.83624       7.02233       7.95905       7.00262       6.20614       4.84113       3.73115       2.60857       1.71845       1.10381      0.662866      0.363639      0.176372     0.0943726     0.0374339     0.0153280    0.00515838    0.00151705
  10  19 3271.5139    3.5994  1.5845 11.6849 -0.0037  0.0436   0.0844   0.1078    0.2142   0.0000   456.7579       34.5638       2.72244      0.466641     -0.987171       1.41031      -7.66575    -0.0935288       1.54314    -0.0639203     -0.517269     -0.984604    -0.0901320    -0.0565590     0.0165484   -0.00183030   -0.00948449  -0.000495661       6.82148       8.61130       8.02077       8.17516       6.92167       5.54505       4.63309       3.15774       2.20732       1.26708      0.747616      0.431502      0.213857      0.102376     0.0397799     0.0165273    0.00479114    0.00142328
  10  20 3410.2782    3.1526  1.9424 12.3873 -0.0096  0.0507   0.0723   0.1306    0.1059   0.0000   445.2312       49.5916       35.4901       18.0655       4.03433      -4.77362       1.65405      -3.63889      -1.93109      -2.29116      -1.41113      -1.77550      0.176196      0.187710    -0.0563246    -0.0159197    0.00328161    0.00244672       8.02793       9.78167       10.0973       9.48337       8.07177       6.65960       5.44367       3.74550       2.55280       1.62544      0.953563      0.528781      0.267707      0.127655     0.0560229     0.0216840    0.00684914    0.00193183
  10  21 3549.3065    2.5703  2.7991 12.0533 -0.0055  0.0658   0.0511   0.1726    0.0877   0.0000   443.0824       41.2527       16.4062     -0.514640       3.42936     -0.460795      -10.2886      -9.02580     -0.183796       2.13916      -1.36738      -1.19612     0.0751278     -0.221692    -0.0992374     0.0239042   -0.00981918   -0.00459542       10.1043       12.6241       12.7729       11.8618       10.4762       8.52056       6.69288       4.93622       3.32833       2.00179       1.24353      0.679453      0.348658      0.170631     0.0697682     0.0271393    0.00911869    0.00262547
  10  22 3688.5837    2.0995  4.2211 11.5080 -0.0009  0.0870   0.0364   0.2255    0.0820   0.0000   435.6189       41.0070       11.9807       19.7942       8.22102      -14.2280       3.02983      -10.8909     -0.906368      0.915284      0.385909      -1.02553     -0.538540    -0.0155770     0.0720012    -0.0187550    0.00213917  -0.000112697       13.1875       16.7141       16.4712       15.7823       13.7837       11.2462       8.95895       6.64414       4.43762       2.73072       1.63339      0.924003      0.473427      0.228466     0.0949423     0.0364507     0.0118306    0.00345266
  10  23 3828.3437    1.7579  5.5571 11.1955 -0.0021  0.1048   0.0287   0.2838    0.0768   0.0000   474.1236       64.8691      -13.8002       12.1993      -12.4767      -6.38172       7.02808     -0.948244     -0.273942      -8.69642      -3.14363       2.27770       1.21258     -0.648131     -0.131063     0.0202738  -0.000960176   -0.00241345       15.5709       20.0054       20.5233       19.3664       16.7977       13.7324       10.6995       7.66101       5.29748       3.39100       2.07568       1.10705      0.618780      0.267377      0.126348     0.0451380     0.0154137    0.00430083
  10  24 3968.0084    1.5104  7.7049 10.6467 -0.0022  0.1271   0.0216   0.3717    0.0798   0.0000   444.0052       17.1520       26.5850       34.3105       27.1589      -8.74531      -15.6838      -22.0192       7.52902       4.95482       3.64636      -2.17451     -0.408592     -0.363256   -0.00147831     0.0133503    -0.0273535    0.00152869       19.1674       23.8694       24.1044       23.1252       20.7399       16.8397       13.2532       9.53767       6.59115       4.23917       2.57577       1.42856      0.710731      0.354535      0.143414     0.0564023     0.0181232    0.00522869
  11   8 1772.1508    0.3422  0.2710  9.8873 -0.0063  0.0255   0.0199   0.0500    0.0505   0.0000   438.0849      -9.83575       5.31990     -0.338371    -0.0669671      -1.56883      -1.26029      -1.00813      0.201623      0.382891      0.513939     -0.709880    -0.0460562    -0.0188724     0.0127498    0.00867952    0.00155524   -0.00221102       4.44721       5.28616       6.08740       5.58423       4.63098       3.84409       2.31169       2.01610       1.30793      0.753534      0.482687      0.307434      0.166758     0.0973534     0.0412824     0.0174691    0.00651983    0.00259056
  11  10 2057.9195    0.6528  0.6197  9.9501  0.0027  0.0286   0.0254   0.0747    0.0865   0.0000   426.9549       5.14934       23.8367      -1.75083      -6.58066      -3.62315       5.10745     -0.320615     -0.702329      0.108191      0.542520     -0.387294    -0.0945693    -0.0768969     0.0203331     0.0428537    0.00948136   0.000785793       3.75998       4.95254       4.90473       4.52929       4.31329       3.51333       2.71136       1.97764       1.39442      0.951014      0.548789      0.350669      0.186860     0.0956924     0.0459878     0.0187840    0.00766777    0.00292159
  11  11 2199.8757    0.8185  0.8263 10.1573 -0.0027  0.0349   0.0272   0.0764    0.1577   0.0000   443.4989      0.867199       14.4554       6.97663      -11.6381      -1.55517       5.42612      -2.21795      -4.29467       1.78604      0.871308     -0.296426     -0.158599     0.0234549     0.0721443   -0.00776904    -0.0104347    0.00393772       5.11071       6.48657       6.74376       6.59817       5.50324       4.57645       3.58072       2.65722       1.79027       1.18117      0.803976      0.465570      0.233080      0.122065     0.0678120     0.0286889     0.0112538    0.00403768
  11  12 2340.0407    1.2384  0.8493 10.4025 -0.0071  0.0339   0.0405   0.0811    0.2966   0.0000   440.7942     -0.480707       16.5974       4.87810      -14.9186      -1.28639      -4.93656     0.0713142       2.17695     -0.997187     -0.514399      0.196261     0.0777259     -0.167528     0.0462236    0.00178933    0.00395246   -0.00352110       4.43290       5.66788       6.08647       5.56466       5.09232       4.10760       3.22001       2.19484       1.64114       1.11419      0.723553      0.413403      0.235915      0.121474     0.0553640     0.0260314     0.0109261    0.00385389
  11  13 2478.5676    1.7620  0.9046 10.2948 -0.0061  0.0342   0.0524   0.0715    0.4978   0.0000   440.7307     -0.744594       14.6012       4.23554       4.25958       6.08643      -3.42609      -1.83167      -1.68586       1.19156     -0.185963      0.200482      0.215414     -0.173229    -0.0404049     0.0216508    0.00524404   -0.00222080       4.29398       5.65692       6.23995       5.42975       5.22844       4.03254       3.44043       2.50461       1.85359       1.17710      0.750592      0.494554      0.238875      0.126203     0.0733064     0.0263731     0.0115400    0.00465567
  11  14 2616.9905    2.0395  1.0805 11.5238  0.0006  0.0389   0.0594   0.0911    0.2024   0.0000   436.1132       1.32524       9.27302       6.01573       1.85172      -5.42059      0.829792    -0.0152292      -2.52244      -1.77793     -0.139929     -0.718891     0.0520331     -0.173216     -0.103080     0.0283622    0.00841007    0.00741588       5.07867       6.77288       5.92669       6.72072       5.39784       5.04021       3.56224       2.91765       1.90036       1.45756      0.815780      0.530839      0.276917      0.149097     0.0630561     0.0296931     0.0114941    0.00417534
  11  15 2756.1963    2.6906  0.8899 11.9870  0.0007  0.0317   0.0821   0.0792    0.1586   0.0000   443.2408       6.54703       16.2453       4.02851      -2.58239      -6.80052     -0.627434      -2.48628       1.73132      0.463017      -1.24493     0.0779260     0.0249255    -0.0305950    0.00118363   -0.00542512    0.00306745   -0.00195902       4.82660       5.97472       5.86983       5.35251       5.03431       3.90037       3.47246       2.68371       1.74166       1.16944      0.645646      0.412363      0.198114      0.117565     0.0509821     0.0243386    0.00863142    0.00326299
  11  16 2895.5036    3.2890  0.8925 12.5196 -0.0063  0.0303   0.1024   0.0823    0.1445   0.0000   438.7746       13.8489       13.2616     -0.903179       5.96863       2.88092      0.227584      -1.31958      -2.59817      -1.14399     -0.721912     -0.300472      0.194759     -0.134802     0.0815392     0.0202300   -0.00372641   8.24034e-05       5.04827       6.50498       6.74054       6.30780       5.32586       4.38122       3.09943       2.33073       1.61602       1.01009      0.635782      0.365350      0.205784      0.106610     0.0479556     0.0218413    0.00797799    0.00308673
  11  17 3034.7137    3.7075  1.0361 12.0958 -0.0026  0.0353   0.1012   0.0786    0.2364   0.0000   436.5039       21.5828       16.3678      -2.69077     -0.853715    -0.0999951      -2.82201       3.44911      -1.55900      -1.88360      0.480703      0.241225    -0.0946571    -0.0735308    -0.0118675    0.00716615    -0.0114047    0.00141219       6.02330       7.09190       6.65443       6.07376       5.25016       4.92605       4.25745       3.26168       2.12618       1.40925      0.830338      0.453498      0.236310      0.121001     0.0549394     0.0270052     0.0104574    0.00349685
  11  18 3173.6250    3.9248  1.1401 12.5971  0.0005  0.0331   0.1040   0.0956    0.1802   0.0000   439.4948       18.5924      0.987545      0.483972       6.13805      -1.46664      -3.93628       1.21949       2.71848      -1.04265     -0.525197     -0.612707    -0.0665414      0.209022    -0.0436239    -0.0105461    0.00430925    0.00652647       4.57999       5.63497       5.89986       5.53989       5.04190       4.06232       3.37199       2.42160       1.78282       1.14644      0.697239      0.413800      0.238069      0.123548     0.0566502     0.0256175     0.0103658    0.00376900
  11  19 3312.6477    3.5150  1.5551 12.0080 -0.0018  0.0423   0.0782   0.0978    0.1612   0.0000   436.2486       7.33413       11.0785       11.1622       1.38900       5.27110      -1.70728     -0.823834     -0.132610     -0.569399      0.214411     -0.905209      0.630606      0.180412     -0.106176   -0.00574767   -0.00864939    0.00573464       5.83897       7.62658       7.40948       7.46771       6.48634       5.37377       4.41107       3.25129       2.37044       1.51896      0.931327      0.563031      0.321265      0.168211     0.0768255     0.0341548     0.0132318    0.00482190
  11  20 3451.8044    3.0146  2.4014 11.6842 -0.0057  0.0512   0.0572   0.1342    0.1141   0.0000   455.6005       23.7404       16.7446       7.61405     -0.692064      -13.3288      0.126701       1.96161      -7.03377     -0.698500      0.474738     -0.445785     0.0986466     -0.124051    -0.0738408     0.0182530    0.00143206   -0.00493076       7.11709       8.64905       8.72127       8.46921       7.85561       6.53311       5.17805       3.88944       2.87948       1.79203       1.21104      0.673390      0.387942      0.188639     0.0952783     0.0385270     0.0157877    0.00555604
  11  21 3591.4511    2.4181  3.3779 11.5621 -0.0024  0.0656   0.0415   0.1725    0.0880   0.0000   439.5695       29.4723       28.3955       13.4399      -7.02551      -9.00991       2.68801      -9.42580      -2.69078     -0.681703     0.0573826     -0.938189     -0.633599    -0.0725339     0.0447857    -0.0332460   -0.00114282  -0.000676324       9.53179       11.8087       12.0317       11.9382       10.3760       8.61472       6.90209       5.13386       3.51777       2.41572       1.52869      0.912975      0.481648      0.250590      0.124329     0.0530848     0.0214984    0.00753577
  11  22 3731.0940    2.0203  4.6809 11.1657 -0.0013  0.0830   0.0311   0.2217    0.0823   0.0000   453.3128       26.2127      -3.31450       23.0551      -1.66308       8.72451       4.36291      -13.5173       9.73536      0.859725       1.85451      0.355701     0.0902911     -0.304250     -0.161868     0.0526935     0.0140202    -0.0247507       11.2801       14.3524       15.0432       14.1730       12.8339       10.5795       8.43574       6.46327       4.47333       3.03814       1.95471       1.15738      0.647176      0.348644      0.161988     0.0770199     0.0278838     0.0104397
  11  23 3871.2969    1.6315  5.8828 11.0070 -0.0085  0.1068   0.0254   0.2845    0.0773   0.0000   424.4710       49.8517       12.5106      -6.41605      -18.8122      -1.20148       20.7277      -7.46666      -8.02377       1.10388       7.27391      -3.67186      -1.37441      0.526591     0.0844939     -0.162861    -0.0322719     0.0184498       14.0615       18.4832       19.0137       17.5912       16.9539       13.3597       11.0930       8.04587       6.00337       3.95948       2.53082       1.56775      0.845065      0.443726      0.221795     0.0921103     0.0356973     0.0135056
  11  24 4011.1377    1.4004  7.6085 10.7777 -0.0014  0.1272   0.0206   0.3554    0.0684   0.0000   431.4256       49.8725      -1.09684      -18.6194      -18.9054       6.51383       3.11650      0.402540      -18.0762       8.16316       4.16074       2.11652      0.989384      0.390668      0.201780      0.115596    -0.0221592    -0.0138785       17.1514       21.8883       22.6101       21.2857       19.4561       16.7449       13.3896       10.2549       7.25068       4.96772       3.10759       1.89075       1.04716      0.534254      0.273697      0.114195     0.0461524     0.0166576
  11  25 4151.6444    1.1551  9.2584 10.5329  0.0012  0.1574   0.0178   0.4395    0.0657   0.0000   453.1332       72.3105      -46.7439       1.93012       64.5531       29.9774       2.09648      -7.19766      -10.9938       3.76157       2.23962      -3.29887       1.07323     -0.685161      0.498166     -0.101961    -0.0691316     0.0275888       21.0420       26.4384       28.3813       26.2614       23.6719       20.9807       16.1494       12.7073       8.92735       6.17250       3.89904       2.41764       1.32029      0.693390      0.354380      0.147965     0.0592463     0.0217209
  12   9 1950.0091    0.5165  0.4432  9.8591  0.0009  0.0254   0.0217   0.0586    0.0676   0.0000   443.2271      -2.70040       12.8563       6.04136      -3.30650      -1.06804      -2.79157      0.131251     -0.452183     -0.435717     -0.429889      0.261792    -0.0878893     -0.138981     0.0620081    -0.0192284    -0.0107822    0.00362598       3.45664       4.41252       4.18648       4.22360       3.67997       3.15989       2.80699       2.14142       1.60099      0.984798      0.661999      0.446314      0.212118      0.133147     0.0610704     0.0349899     0.0148861    0.00624996
  12  10 2093.6336    0.6987  0.6374 10.0972 -0.0038  0.0280   0.0252   0.0680    0.0860   0.0000   442.4227      -5.48608       16.0850      0.200970      0.580583      -1.42273     0.0908980     -0.325138      0.233408      -1.90376      0.506148      0.611213      0.523165    -0.0793878    -0.0941094    -0.0131561   -0.00284229   -0.00415305       3.55036       4.22386       4.38971       4.37802       3.93297       3.31105       2.83978       2.23404       1.57438       1.08671      0.784552      0.481689      0.294707      0.124623     0.0818537     0.0378104     0.0186785    0.00665970
  12  11 2235.8757    1.0252  0.7239 10.2328 -0.0036  0.0321   0.0337   0.0687    0.1245   0.0000   433.7833      0.161010       5.00761       1.57691       5.69677      -4.45062      -2.54832      -1.54859      -1.23350      0.433142      0.683347     -0.396922     -0.251534      0.158391    -0.0274682    -0.0420373   -0.00556306   -0.00102502       5.28076       7.27512       7.50672       7.28218       6.17506       4.88203       3.44309       2.37249       1.56094       1.13933      0.710629      0.465856      0.252335      0.146620     0.0688611     0.0331446     0.0156424    0.00581788
  12  12 2376.3892    1.3207  0.8532 10.9099 -0.0084  0.0329   0.0423   0.0752    0.1700   0.0000   437.4195       4.54704       11.9064       8.71997       8.90025      -6.08789       2.23830      -2.33411       2.57383      -1.65111      -1.43197     -0.455074    -0.0181556    -0.0250383    -0.0703084    0.00436473    -0.0224221     0.0107067       4.24159       5.20531       4.86957       5.48321       4.95044       3.96043       3.47971       2.55004       1.86311       1.26703      0.957977      0.574985      0.335571      0.176961     0.0959801     0.0452571     0.0216117    0.00853772
  12  13 2515.4610    1.8416  0.9686 10.5153 -0.0034  0.0312   0.0561   0.0800    0.5942   0.0000   439.8816       8.56786       9.77164      -3.25864      -2.86843     -0.802011       4.53416     -0.818048     -0.813839      -2.93828      0.526277     -0.418346      0.161034     -0.197065     0.0617158   -0.00898713     0.0177624   -0.00741509       3.91240       5.23009       5.33511       4.90169       4.78396       3.77230       3.40889       2.46201       1.80921       1.30485      0.800343      0.533262      0.293323      0.161563     0.0854550     0.0412661     0.0182804    0.00755779
  12  14 2654.6103    2.3484  1.0115 10.8946  0.0046  0.0318   0.0645   0.0837    0.5315   0.0000   442.8072       16.3202       7.50210      -1.98954      -3.03451      -2.60820      -3.29354       1.52298      0.120175     -0.781771      -2.25024     -0.213117      0.171589      0.150287     -0.196537    -0.0415748    -0.0207361   -0.00813068       4.20525       5.23824       5.33090       5.30154       4.94152       3.93646       3.17970       2.50340       1.75359       1.28685      0.818094      0.507508      0.294943      0.180216     0.0903478     0.0413876     0.0198936    0.00803385
  12  15 2794.6298    2.7092  1.0371 12.2236  0.0009  0.0322   0.0754   0.0867    0.1939   0.0000   439.4527       9.50916       15.6879       14.0680     -0.684367       1.47731      -5.90812      -4.87738       1.67028     0.0952090      0.917244     -0.454849     -0.132010     0.0295104     0.0149300    0.00846922     0.0425018    0.00487966       4.53016       5.26399       5.44381       5.34479       4.94038       4.23388       3.33515       2.54137       1.81184       1.38309      0.839213      0.550923      0.322822      0.185946     0.0924236     0.0431981     0.0193896    0.00832173
  12  16 2934.4931    3.4262  0.9545 12.3573 -0.0052  0.0333   0.0938   0.0687    0.1919   0.0000   443.3363       11.2550       10.7104       12.3471      0.890646      -3.51370      -2.58429       1.34911    -0.0516696      -3.45235     0.0420592     -0.249249      0.342124    -0.0519521     0.0175479   -0.00592824    0.00899585    0.00255239       3.76267       5.35856       5.11341       5.09884       4.73356       4.14347       3.29016       2.68882       1.79304       1.51639      0.830042      0.648378      0.306694      0.208098     0.0950068     0.0469968     0.0207648    0.00836888
  12  17 3074.0131    3.6158  1.0668 12.6530 -0.0103  0.0385   0.1006   0.0797    0.1821   0.0000   433.3298       18.1788       14.2541       9.93010      -6.01053       2.22629       6.09127      -2.37274      -2.10295      -1.10503      0.767026     -0.585247     -0.268294     -0.414267      0.185713     0.0848747    -0.0198144    0.00407552       5.96831       6.95489       6.52994       5.67074       4.96449       4.97778       4.84546       3.78868       2.82066       1.81614       1.11466      0.638753      0.341109      0.192730     0.0947700     0.0453902     0.0216716    0.00871486
  12  18 3213.4363    3.7538  1.2657 12.4045  0.0013  0.0358   0.0927   0.0881    0.1803   0.0000   436.5460       20.5086       16.2601       10.5407      -5.75292       3.14235      -8.17211      -2.57076       1.02678      -1.25925     -0.838222      0.214727     -0.218874    -0.0494994     -0.126790     0.0345704     0.0406039   0.000879661       4.79928       6.40137       6.25537       6.16358       5.39913       4.70195       3.70401       3.00090       2.10632       1.42927      0.936029      0.555344      0.332474      0.180101     0.0948089     0.0461086     0.0204943    0.00832195
  12  19 3352.9059    3.2409  1.7312 12.1495  0.0006  0.0442   0.0690   0.1062    0.1267   0.0000   447.4274       21.3109       17.4423      -4.03645       1.16981       11.8169      -3.11849      -2.55824       3.06825      -3.75899      -3.00073    -0.0266583      0.222689     -0.415085     -0.187149     0.0238422    -0.0428243    0.00260967       5.27523       7.30143       6.79615       7.28161       6.17937       5.64772       4.37013       3.57592       2.56105       1.79144       1.18867      0.734146      0.439373      0.236755      0.125700     0.0610833     0.0264717     0.0108885
  12  20 3492.6793    2.8143  2.7943 11.6493 -0.0035  0.0579   0.0483   0.1359    0.0963   0.0000   430.2204       34.9150       13.4062      -12.2765       4.86862       5.64213       4.80608       2.77094      -3.30742      -1.06680      -2.66662     -0.340776      0.574022     -0.249806    -0.0634466      0.186468    -0.0150721    -0.0146591       6.84565       9.56974       9.09753       9.52197       8.37980       7.24209       5.92374       4.60596       3.33260       2.39570       1.57668      0.990662      0.584619      0.335936      0.166041     0.0847718     0.0350171     0.0158216
  12  21 3632.6171    2.2831  3.7640 11.3971 -0.0010  0.0668   0.0355   0.1745    0.0821   0.0000   432.1887       29.0614      -4.73989      -11.7730       2.04382      -8.66998      -3.17451      -12.0293      -2.11153       2.14706       1.37799      -1.50953     -0.242797       1.17244     -0.115565    0.00325740   -0.00186068    0.00764626       8.76818       10.4098       11.1690       10.7084       9.69867       8.59724       7.03795       5.64385       4.05436       2.78390       1.89080       1.20546      0.671829      0.390124      0.197672      0.100274     0.0450205     0.0189643
  12  22 3772.9211    1.8651  4.9671 11.1395 -0.0083  0.0844   0.0281   0.2255    0.0799   0.0000   440.5517       28.3120       29.0810       31.9261      -16.5808      -21.0887      -10.1960      -6.03737      0.556414      -11.4141       4.32361       1.36814      0.681616     -0.799308      0.629239      0.107844     0.0116692    -0.0311485       10.0939       13.3200       13.9482       13.5714       12.1468       10.7831       8.48834       7.04062       4.96144       3.52931       2.32608       1.43642      0.862789      0.482861      0.251997      0.125139     0.0539666     0.0228381
  12  23 3912.9212    1.5827  6.7598 10.8659 -0.0032  0.1052   0.0230   0.2924    0.0779   0.0000   463.8516       56.6602       31.6342      -3.09651      -11.3836       13.2377      0.835797      0.236364      -7.32168       2.21334      -1.61310      0.980087      0.863160     -0.898237   -0.00302302   -0.00944996     0.0284036     0.0353392       13.5803       17.3528       18.3161       17.3940       15.7754       13.9099       11.0097       8.64672       6.42800       4.41487       2.97219       1.87254       1.12019      0.622777      0.329170      0.162282     0.0685972     0.0292187
  12  24 4053.6477    1.2950  8.2705 10.7444 -0.0008  0.1315   0.0191   0.3728    0.0654   0.0000   436.7818       43.0420       26.5420       41.4508     -0.655602      -13.5893      -8.29894       13.8547      -13.2016      -2.58267       3.57897       5.62915      0.309184      -2.14509      0.530819      0.268708   7.82369e-05   -0.00458355       16.3297       20.9477       21.5066       21.7358       19.2030       16.8167       13.7916       10.8485       7.69417       5.66347       3.79600       2.39365       1.42528      0.817434      0.415211      0.211403     0.0906790     0.0404363
  12  28 4617.3192    0.5536 15.4378 10.2927 -0.0002  0.3687   0.0124   1.0106    0.0438   0.0000   513.9346       82.7574       19.5525      -5.57823      -40.1728      -12.0144       42.0934      -2.30883       12.1323      -19.9210      -9.42155      -20.3772       6.69335      0.519510      0.626381     -0.868159     0.0164292      0.153410       44.5848       57.0910       59.5148       59.9249       55.1768       46.6831       39.1673       30.6455       23.0904       16.6187       11.1174       7.10731       4.46476       2.53911       1.35106      0.680395      0.278340      0.121815
  13   8 1838.6387    0.4056  0.3345  9.8628  0.0013  0.0238   0.0188   0.0488    0.0560   0.0000   438.9090       3.40761       7.85673      -2.70228      0.281840       1.58612       2.18964       2.05705       1.50357       1.43888     -0.282054      0.645990      0.189107     -0.249113     0.0728304     0.0308283    -0.0230737   9.35513e-05       3.37429       3.99573       4.07838       3.68330       2.80227       2.71029       2.94804       2.36990       1.79703       1.27083      0.764104      0.471784      0.237812      0.141041     0.0780156     0.0387056     0.0200360    0.00907337
  13   9 1983.8424    0.5702  0.5330 10.0684 -0.0012  0.0266   0.0211   0.0585    0.0692   0.0000   437.0036       3.79449       5.91095       1.23097     -0.266059      -3.54671    0.00160996    -0.0725485      0.675339       1.32225       1.16664     -0.116112     0.0274315     0.0453218   -0.00659096     -0.104206     0.0297755     0.0129820       3.17102       3.63409       4.20582       3.83895       3.58856       3.09606       2.63777       1.95112       1.51504       1.10784      0.754668      0.493304      0.289004      0.190990      0.104774     0.0516673     0.0236895     0.0127151
  13  10 2128.5178    0.7999  0.6372 10.0136 -0.0032  0.0294   0.0263   0.0589    0.0912   0.0000   437.5541      -2.30963       11.6968       3.68125       3.09608       2.42685       2.54674       1.53712      -1.08137      0.874812     -0.693506     -0.448743     -0.151471      0.122920     0.0266354     0.0140243   -0.00276658    -0.0222093       3.24268       4.33731       4.26280       4.27986       4.31372       2.99873       3.10590       2.07439       1.75734       1.23472      0.747806      0.529837      0.325123      0.189099      0.103322     0.0594614     0.0288984     0.0125889
  13  11 2271.1135    1.1137  0.8171 10.1890 -0.0066  0.0279   0.0328   0.0669    0.1401   0.0000   441.9366       3.37056       15.7973      -4.68968      -2.25689       1.96635       1.63487      0.181059      0.965202       2.71465      0.411178      0.796838     -0.589956      0.256520     0.0217421     0.0163556    -0.0569944   -0.00445938       3.28599       4.11076       4.34892       4.32410       3.69831       3.48272       2.83866       2.04589       1.67871       1.23650      0.790895      0.520021      0.339779      0.195739      0.114475     0.0574577     0.0277987     0.0121298
  13  12 2411.8455    1.3660  1.0276 10.8487 -0.0175  0.0331   0.0383   0.0801    0.1652   0.0000   434.7687     -0.309269       10.5831      0.528169       7.05629      -2.52436      -6.53197      -1.92708       1.98526      0.657949      -1.42057     -0.749121      0.888656      0.628546     0.0493036     -0.143007     0.0410103    0.00660533       4.49492       5.87126       6.25469       6.09184       5.27837       4.47934       3.64222       2.87831       2.11709       1.41655      0.984514      0.634864      0.400515      0.215284      0.119295     0.0666518     0.0333892     0.0152272
  13  13 2551.7457    1.8645  0.9880 11.0566  0.0017  0.0318   0.0520   0.0753    0.2923   0.0000   437.1544       5.33877       7.74875       4.29473      -3.67770       1.99177     -0.699284      -3.16482       2.72728      -2.20341      -1.22700      0.322804     -0.897777      0.195486    -0.0436623    0.00449548    -0.0388011     0.0143944       3.96605       5.22168       5.26772       5.08436       4.59084       4.03447       3.23935       2.72333       1.95019       1.42083      0.936371      0.606691      0.374241      0.211635      0.120722     0.0605535     0.0310025     0.0136649
  13  14 2691.7820    2.3384  1.0123 11.3542  0.0044  0.0317   0.0651   0.0833    0.4203   0.0000   430.1754       4.94365       14.1478      -4.72855      -6.23303      -4.94560     -0.400158      0.459396       2.69130      -1.82062     -0.200759     -0.238585     -0.340077    -0.0498100      0.277170  -0.000438007    -0.0198819    0.00995678       3.87888       5.07975       5.35614       4.90635       4.82498       3.92599       3.34375       2.51435       2.00406       1.40787      0.874707      0.610229      0.350052      0.220181      0.117320     0.0645656     0.0297871     0.0133559
  13  15 2832.2639    2.9513  0.8857 11.9815  0.0074  0.0303   0.0852   0.0725    0.3329   0.0000   440.4461       16.5902       5.52009       9.70210       3.37917     -0.149019     -0.747559      -3.58706       4.10936       1.95105     -0.732091      -1.12250     0.0191394     -0.138920      0.222603    -0.0283703    -0.0178668   -0.00916472       3.64770       4.33243       4.78851       4.85623       4.29517       3.54259       3.07985       2.48233       1.82513       1.23864      0.836546      0.592214      0.357007      0.192800      0.109832     0.0602863     0.0313795     0.0153274
  13  16 2972.6871    3.4371  0.8855 12.7681 -0.0046  0.0317   0.0934   0.0728    0.1917   0.0000   438.6494       8.29348       18.3420       2.86193      0.119621       4.93014       4.00888      -5.18185       1.82408      -2.05961     -0.416663    -0.0805084     0.0559408     -0.241509     0.0449838     0.0647083   -0.00496623  -0.000980386       4.25019       4.65220       4.29369       4.91269       4.85294       3.97403       2.94694       2.47900       2.24715       1.61691      0.909968      0.542665      0.380682      0.245367      0.144508     0.0743363     0.0371265     0.0147615
  13  17 3112.6742    3.7979  1.0949 12.7124 -0.0048  0.0335   0.0971   0.0780    0.1895   0.0000   440.2933       23.3367       13.3247       1.74579      -3.39600      -3.64593      0.130966      -2.34373      -1.02944     -0.857219      0.915368     -0.506330     -0.329812     -0.618351      0.131874   -0.00124113     0.0159586     0.0115678       4.51518       5.58523       5.28361       4.86860       4.48739       4.18335       3.81461       3.13239       2.41466       1.70531       1.11286      0.678165      0.411309      0.239849      0.126155     0.0677854     0.0318286     0.0143843
  13  18 3252.4969    3.8038  1.3232 12.6539 -0.0072  0.0347   0.0925   0.0913    0.1616   0.0000   439.4998       29.4436       17.8886       6.84690      -2.79897      -8.51627      -3.04204       1.71341      -6.34474       1.14328      0.321365      0.471242     -0.756126      0.429078    -0.0676014     0.0178948    -0.0141607     0.0327692       4.33173       5.31878       5.59987       5.53347       5.00593       4.29605       3.72643       2.96908       2.20732       1.58529       1.04441      0.722111      0.429855      0.243230      0.133512     0.0731904     0.0357532     0.0173275
  13  19 3392.4735    3.1081  1.9350 12.1206 -0.0023  0.0450   0.0617   0.1107    0.1221   0.0000   439.5760       23.8860       10.5678       4.37238      -1.45858       5.32879      -1.15124      -7.81255       3.55971       1.67508       1.00909      0.664348     0.0988223      0.319060     0.0414341     -0.107229    -0.0435455    -0.0116581       5.22943       7.41272       7.26128       7.58622       6.33102       5.98172       4.71218       3.95736       2.85996       2.13123       1.39891      0.882456      0.551419      0.326034      0.184970     0.0938774     0.0434210     0.0202746
  13  20 3532.8672    2.5638  2.8117 11.8549 -0.0049  0.0548   0.0446   0.1398    0.0856   0.0000   430.4400       11.2795       20.3925       1.76577       9.36640       7.35606       4.04290      -4.19416      -3.66679     -0.453299      -2.30622      -1.02516      0.693091      0.301677      0.465081    0.00560751    -0.0290224    -0.0588422       6.70234       8.50949       8.54480       8.81106       8.13962       7.30838       5.79357       4.47179       3.33227       2.44006       1.78552       1.16829      0.747938      0.434655      0.234868      0.123334     0.0577149     0.0264079
  13  21 3673.2919    2.1886  4.4839 11.2095 -0.0042  0.0704   0.0312   0.1856    0.0822   0.0000   431.7714       22.2826       9.86982      -15.7578      -5.40294      0.764234      -1.54159      -1.90227       1.65127     -0.319397      -1.83914       1.36349      -1.58640     -0.534936      0.643191     0.0783225     -0.105238     0.0232578       8.31153       10.8503       11.3619       10.8901       10.3034       8.80410       7.51603       5.96657       4.48704       3.30011       2.24148       1.47695      0.920106      0.547706      0.302353      0.162700     0.0747049     0.0357035
  13  22 3813.9523    1.7743  5.5087 11.1141 -0.0029  0.0844   0.0253   0.2316    0.0721   0.0000   463.2851       61.1595       28.8791      -12.8646      -19.5861       17.0371      -6.86872      -1.62769      -7.97615       2.42318     -0.637449      0.583803      -2.28261     -0.590872      0.967454    -0.0455298     -0.300286     0.0230253       9.80655       12.6820       13.5756       13.1041       12.4663       10.7584       8.78020       6.94835       5.29896       3.78744       2.67596       1.77058       1.11151      0.662280      0.373222      0.192953     0.0938261     0.0425685
  13  23 3954.6750    1.4960  7.4071 10.8263 -0.0049  0.1093   0.0211   0.3130    0.0736   0.0000   454.9496       37.1019      -15.4415       4.08862      -4.38775      -6.42101      -5.34457      -18.1114     -0.302877      -9.59322      -2.30016       4.30404       1.69447      -2.45924      0.201604    -0.0522704    0.00240463    -0.0111661       12.3938       15.8378       17.1729       15.8123       15.6934       13.3517       11.4004       9.28157       7.02040       5.19792       3.49999       2.29539       1.45564      0.879069      0.492413      0.263594      0.119436     0.0565345
  13  25 4236.7187    1.0246 10.8864 10.5257 -0.0093  0.1689   0.0161   0.4894    0.0588   0.0000   450.2899       96.9146       2.40277       23.6544       45.4124      -11.5139       7.26837       14.7055       5.74051      0.874096      -7.62009      -3.46143      -2.21658      -1.88737      0.101378      0.958396     -0.246173     -0.184069       19.2809       25.4406       26.2218       26.6481       24.1900       21.3097       17.7652       14.2824       10.7548       7.82628       5.48256       3.66635       2.34074       1.37373      0.761881      0.417031      0.197927     0.0912517
  14   9 2017.0243    0.5767  0.4930 10.1302 -0.0066  0.0280   0.0207   0.0540    0.0694   0.0000   441.4928       2.57089       3.04284     -0.824244    -0.0826018      -2.36183      0.376292      0.126379      -1.43410       2.22305     -0.317450      -1.13026      0.212079      0.492345     -0.126257     0.0476066    -0.0399506   -0.00857726       2.83558       3.31749       3.98844       4.15169       2.56351       3.59937       2.51885       1.94198       1.67611       1.27660      0.676312      0.587812      0.338310      0.199928      0.126514     0.0720763     0.0360642     0.0161057
  14  10 2162.5078    0.9080  0.6287 10.1613 -0.0019  0.0231   0.0293   0.0548    0.0930   0.0000   433.4277       7.55223       16.3245      -3.07228      -2.29201       4.52581       1.25106       2.00712     -0.949431       1.53766      0.263045     -0.866419     -0.617273    -0.0105105     -0.131957    -0.0879072   -0.00322300    -0.0195668       2.74656       3.39578       3.43641       3.55998       3.29280       2.95068       2.39389       1.93736       1.43393       1.07425      0.734613      0.549199      0.355281      0.216201      0.114460     0.0678199     0.0358705     0.0182285
  14  11 2305.7571    1.2036  0.7518 10.3927 -0.0030  0.0313   0.0339   0.0551    0.1191   0.0000   434.8845       4.04725       15.2169       1.57824      0.680254       5.56600     -0.976610       3.19321      -3.05104      0.286770      0.353122     -0.168159    -0.0236628     -0.301684     -0.199735    -0.0345143    -0.0373223   -0.00469230       4.19700       5.34241       4.91336       4.20707       3.53321       3.67830       3.61390       3.33599       2.73471       1.96776       1.29714      0.751780      0.463540      0.249327      0.143402     0.0769797     0.0394290     0.0191141
  14  12 2446.8008    1.5434  0.9442 10.7271  0.0041  0.0302   0.0399   0.0707    0.1475   0.0000   439.5196       8.32813       5.69543       2.59594      -1.38370      -4.39631      0.673015       1.57789      -1.35700      -1.60969     0.0205968      0.804429     -0.626056     -0.257205    -0.0437941  -0.000321586     0.0452683   -0.00174559       3.30035       4.20957       4.30984       4.21734       4.04699       3.55686       3.15339       2.46350       2.08174       1.39903       1.02872      0.699906      0.478947      0.271250      0.157390     0.0868771     0.0462419     0.0234576
  14  13 2587.3564    2.0255  1.1281 11.2125 -0.0064  0.0322   0.0496   0.0812    0.2058   0.0000   432.9522       7.13808       16.9030       4.67327      -4.23406       3.37149       4.77736      -4.10281      -1.32657     -0.916215      0.369908     -0.378267      -1.82855      0.146736      0.344455   -0.00175001    -0.0981528    -0.0441593       3.85328       5.07012       5.08959       5.23586       4.84939       4.36388       3.32409       2.64499       2.02770       1.49311       1.05397      0.711645      0.469932      0.296070      0.169282     0.0960791     0.0503498     0.0241365
  14  14 2728.3097    2.4833  0.9723 11.9304 -0.0198  0.0318   0.0677   0.0695    0.2911   0.0000   436.4409       5.46314       13.7225       12.3052      -3.52390      -3.01628       3.73025      0.734562      0.268176      -1.88462     -0.100327       1.04185      0.698370    -0.0233635     -0.174560    -0.0116106     0.0235336    -0.0324231       3.40837       4.66841       4.58709       4.43019       4.27253       3.76422       3.33592       2.54399       1.99059       1.46208       1.07712      0.718982      0.487733      0.281092      0.174269     0.0878589     0.0451213     0.0218441
  14  15 2869.3041    3.2111  1.1115 10.3323 -0.0047  0.0314   0.0849   0.0832    2.6703   0.0000   429.5072       5.13775       16.5056       13.8816      -2.35633      0.641197      0.728045      -1.61208      0.334129      0.272627       1.03841      0.888552   -0.00832979     -0.317018     -0.137464     0.0226088    -0.0409606    -0.0135149       3.76654       4.72203       5.08079       4.67410       4.32314       3.82625       3.38864       2.73634       2.22984       1.54034       1.15227      0.700984      0.440433      0.283507      0.154513     0.0918212     0.0453508     0.0231360
  14  16 3010.3135    3.9058  0.9954 11.6112  0.0027  0.0313   0.1044   0.0732    0.8314   0.0000   429.1233       15.7137       9.33624       5.80939       2.26195      -6.10255       1.38580      0.440034       3.27239     -0.499017       2.32301      0.567457      0.327542     -0.152144     0.0534143     -0.104606    -0.0173170     0.0170924       4.18660       5.04873       5.18279       5.25105       4.74008       4.17931       3.45146       2.71078       2.24243       1.70882       1.16166      0.671238      0.417742      0.275234      0.183206     0.0997219     0.0497051     0.0240651
  14  17 3150.6687    3.6450  1.1384 13.0415 -0.0165  0.0361   0.0960   0.0828    0.2201   0.0000   437.2493       14.6518       20.8628      -2.56578     -0.932521       2.18372       1.57236      -3.44194       5.13047      -4.05413      -3.33288     -0.589815     -0.134916     -0.445759      0.253321    -0.0965532    -0.0570229     0.0207425       3.66892       5.08612       5.24220       4.97336       5.14243       4.11505       3.70505       2.82267       2.14381       1.67117       1.12025      0.842841      0.492384      0.328520      0.185069     0.0977328     0.0532422     0.0248428
  14  18 3291.0763    3.3534  1.3104 13.1994 -0.0086  0.0383   0.0876   0.0953    0.1361   0.0000   438.9645       20.8989       7.94115       2.07518       10.8037       1.88804      -4.82600      0.359992      -1.60221      -1.56723      -1.24561      0.997263      -1.33473     0.0315955      0.117806     -0.133136    -0.0110509     0.0384156       4.32390       5.59995       5.86465       5.56826       5.34255       4.59755       3.95742       3.44071       2.40612       1.88145       1.30589      0.869727      0.587938      0.341273      0.196167      0.113068     0.0558821     0.0301181
  14  19 3431.6645    2.8186  2.1810 12.3272 -0.0056  0.0463   0.0541   0.1202    0.1017   0.0000   444.0857       18.2357       16.2124       5.54614       7.57232       3.59819       1.67846      -6.93792     -0.683709     -0.133970      -1.73374      -1.06674      0.138944     -0.175787    -0.0721605     -0.189190     -0.121361     0.0460317       5.12517       6.43144       7.25792       6.94768       6.32110       5.68997       4.83072       3.80002       3.03075       2.20753       1.52764       1.06310      0.677670      0.418753      0.247214      0.142341     0.0725136     0.0375188
  14  20 3572.4852    2.4676  3.2207 11.6821 -0.0045  0.0565   0.0386   0.1452    0.0864   0.0000   433.1620       22.9741       22.8213       21.5299      0.748164      -1.12613     -0.198472      -4.68385      -7.24810      0.896505       4.92170       2.27796      -1.76542      0.216696     -0.207199      0.291242    -0.0438105     0.0534447       6.17774       8.21031       8.62413       8.68159       7.95204       6.99557       6.09324       4.67327       3.70398       2.70229       1.99265       1.32058      0.875136      0.540393      0.319681      0.177644     0.0883606     0.0446864
  14  21 3713.3839    2.0416  4.6654 11.1292 -0.0028  0.0718   0.0281   0.1885    0.0841   0.0000   444.7504       28.7797       16.1137      -2.52817      -3.39079       8.60054      -7.38332      -5.96517      -1.43648      -4.95968       5.59522       1.58402       1.22410     -0.530377      0.465883      0.416804     -0.201795    -0.0628117       7.83938       10.2157       11.4018       10.6653       10.1049       9.06616       7.33970       6.24871       4.75059       3.46315       2.53508       1.66248       1.10143      0.677685      0.393822      0.225903      0.111929     0.0574175
  14  22 3854.4431    1.7092  6.3023 10.8827 -0.0009  0.0888   0.0224   0.2367    0.0762   0.0000   436.4907       28.3343       9.30990      -13.9313       5.34607       7.00770      -8.17038       3.98860       7.05863     0.0656254      -4.43699      -1.03833      0.485941     -0.890144     -0.145265     -0.625407      0.179268     0.0128919       9.70627       12.4940       13.3402       13.5814       12.2332       11.2798       9.19083       7.63308       5.86084       4.33458       3.12889       2.17719       1.38604      0.873398      0.518372      0.293194      0.144053     0.0756267
  14  23 3995.7103    1.3561  8.2829 10.7423 -0.0010  0.1176   0.0193   0.3313    0.0708   0.0000   435.6643       45.2125      0.624689      -3.84542       7.41749       16.4784      -7.00400      -5.79578      0.850127       5.02364      -3.19941      -4.68147     -0.768023      0.979323     -0.391367    -0.0560202    -0.0530445      0.160951       12.1821       16.3901       17.4594       17.0037       16.1785       14.5376       12.3082       9.98925       7.85092       5.76638       4.19588       2.84968       1.87451       1.18571      0.674603      0.379785      0.194057     0.0941895
  14  24 4136.8430    1.1279  9.5387 10.6631 -0.0025  0.1401   0.0175   0.4064    0.0638   0.0000   437.2194      -7.94118      -36.7728       35.8586       31.6320      -22.4938      -27.9957       12.7644       24.5269      -1.63858      -9.04075      -3.21155       4.36844      0.727300      0.590186    -0.0483411      0.137140    -0.0149138       15.1962       19.4015       20.1558       20.8453       18.9128       17.3759       14.5268       12.2133       9.23323       7.01096       5.00452       3.46082       2.32327       1.41391      0.833691      0.473010      0.243307      0.124566
  14  25 4278.6384    0.9244 11.4320 10.5910 -0.0078  0.1813   0.0158   0.5258    0.0536   0.0000   427.7230       52.2755      -6.30910       33.8709       51.8137      -15.9084      -11.9297     -0.196373       4.13159      -16.2229      -17.2452      -3.08670       6.10441      -1.62278      0.571980      0.217896     -0.436582     -0.175386       19.1392       24.7058       26.8945       26.4265       24.8636       21.8302       18.8813       15.7850       12.1287       9.03501       6.55220       4.46921       3.00715       1.85042       1.10018      0.637093      0.317643      0.167007
  15   8 1902.3587    0.4714  0.3522  9.9271 -0.0155  0.0212   0.0243   0.0409    0.0561   0.0000   438.1455      -3.05383       11.1224       3.13830      -5.57336      -1.19881       1.98378       1.02180     -0.859367      -1.20682     -0.862596      0.978429     -0.277295     -0.464766     -0.219328    -0.0517224     0.0344525  -0.000913750       2.16333       2.85716       2.82361       2.79405       2.90567       2.53030       2.21210       1.67488       1.29192       1.03468      0.703964      0.553757      0.383609      0.270163      0.143214     0.0766111     0.0430919     0.0278266
  15   9 2049.6257    0.6862  0.4911 10.1249 -0.0019  0.0212   0.0246   0.0526    0.0775   0.0000   441.0173     -0.151527       14.5951     -0.698890      -1.43328       1.33303     0.0756816      -2.43388      0.561619       2.91057      0.131378     -0.303877      0.225756     -0.353022     0.0111539     0.0815267     0.0346683   -0.00453734       2.47163       3.22762       3.19642       3.39029       2.92565       2.63306       2.32194       1.82361       1.57803       1.18154      0.845446      0.506787      0.339935      0.227274      0.126222     0.0788590     0.0437406     0.0255827
  15  10 2195.8536    0.9211  0.6957 10.3779 -0.0082  0.0273   0.0279   0.0577    0.0924   0.0000   439.0939      0.778018       13.1015       5.00430       2.83892      -1.08484      -2.23789       1.03814       2.37410     -0.404509      0.643066     -0.947898    -0.0467444     -0.250249    -0.0852770     0.0569384    0.00216005    -0.0262698       2.97564       3.32159       3.49390       3.75536       3.75558       2.98456       2.37816       2.12574       1.75868       1.26526      0.891173      0.600729      0.409834      0.276149      0.174381     0.0955637     0.0586677     0.0343929
  15  11 2339.5066    1.2646  0.9168 10.4780 -0.0044  0.0279   0.0326   0.0693    0.1272   0.0000   443.9933       4.02574       10.2910       1.73992      0.296505    -0.0732749      0.375612      -2.31655      -2.48150      -1.88220     -0.353645     -0.570883     -0.583447     -0.592152      0.100188    -0.0960687     0.0319803  -0.000358619       2.80057       3.62751       3.67357       4.01828       3.79759       3.21092       2.72410       2.31852       1.83351       1.34595      0.917646      0.738850      0.458552      0.305083      0.175209      0.105959     0.0578317     0.0332832
  15  12 2481.0545    1.6464  1.1203 10.3431 -0.0039  0.0313   0.0370   0.0689    0.2139   0.0000   431.1409       8.52993       22.7352       4.75804      -2.01599      -4.79514       1.86246     -0.715794      -1.82809      -2.71334      0.316412     -0.886925     0.0616362    -0.0485413      0.219241    -0.0865802    -0.0393165     0.0695236       3.16640       4.29851       4.37216       4.62907       4.09539       3.80242       3.16388       2.67056       1.99432       1.56542       1.11133      0.801430      0.480711      0.340878      0.198736      0.131094     0.0627615     0.0350862
  15  13 2622.4431    2.0780  0.9431 11.7899 -0.0024  0.0284   0.0548   0.0728    0.1202   0.0000   432.1927       5.62741       11.3132       3.42454      -7.55156      -3.17137      0.264271      -3.02455     -0.849662      -1.74140      0.546469     -0.367083    -0.0920544     -0.299468      0.165953    -0.0846615    -0.0806957     0.0263448       2.76760       3.70333       3.61781       3.89910       3.73280       3.19284       2.88186       2.21323       1.86658       1.27580       1.00891      0.680387      0.478631      0.315444      0.182018      0.106727     0.0607155     0.0330722
  15  14 2764.2376    2.8071  0.8807 11.7267 -0.0050  0.0282   0.0741   0.0646    0.2190   0.0000   442.5238       14.1989       11.4865       5.83751       4.33041     -0.759877     0.0683705      -6.22646       3.69858      -1.58635     -0.283625      0.583557     0.0316038    -0.0447563      0.163676    -0.0900582     -0.148999     0.0246195       3.51141       4.76773       5.06088       5.09850       4.60426       4.01382       3.18444       2.59635       1.93857       1.51542       1.05445      0.624107      0.418058      0.267914      0.166761      0.110067     0.0595616     0.0302080
  15  15 2905.9320    3.2620  0.9622 11.9251 -0.0099  0.0260   0.0841   0.0714    0.4006   0.0000   438.2811       9.87165       15.7119       7.12087      -5.85398      -3.64623     -0.309385      -2.01162      0.818801      -1.60347      -1.39285     -0.247815      0.243877     -0.481724     -0.285022    -0.0401136     0.0849319     0.0570637       2.79844       3.55625       3.49504       3.64094       3.48193       3.16356       2.60115       2.20511       1.68818       1.34892      0.951084      0.640483      0.453039      0.286597      0.171303      0.105800     0.0570725     0.0316015
  15  16 3047.1787    3.8589  0.9911 12.3519 -0.0115  0.0293   0.1086   0.0726    0.5641   0.0000   439.1706       15.7732       16.6250       1.40273    -0.0149696      0.633640       4.95559      -3.92546       1.01590       2.64019     -0.924830      -1.51967     0.0779682     -0.166234    -0.0193543     -0.169151     0.0693075   -0.00549766       2.95529       3.96442       4.04200       4.04932       3.75164       3.32014       3.07648       2.43491       1.95408       1.52538       1.01377      0.790409      0.481016      0.331022      0.190783      0.109347     0.0613654     0.0332007
  15  17 3188.1955    3.8758  1.2819 11.7853 -0.0082  0.0319   0.0966   0.0878    0.8677   0.0000   432.9842       20.9823       11.1901     0.0978128      -3.24990     -0.465464       5.20661      -1.88448       5.03630      -2.04671      0.174163       1.65277     -0.493052     -0.342799      0.138702     0.0833895   -0.00536221     0.0166098       3.37567       4.28189       4.34187       4.41942       4.28979       3.86730       3.26128       2.59714       2.13436       1.56790       1.16125      0.794180      0.556904      0.355443      0.217060      0.123731     0.0737853     0.0377602
  15  18 3329.1543    3.3047  1.4920 13.0505 -0.0068  0.0396   0.0796   0.0992    0.1549   0.0000   436.0142       15.5805       14.2781       13.7003     -0.969257       5.52236       8.86381      -1.13233      -2.39314     0.0407514       1.11191      0.548232     -0.889855     -0.339637      0.280324      0.208653    0.00973177     -0.120016       3.95920       5.17975       5.70107       5.23307       5.40688       4.72000       3.97171       3.24714       2.56358       1.96559       1.40508      0.998633      0.650939      0.445183      0.256322      0.160089     0.0867066     0.0453719
  15  19 3470.1892    2.6774  2.3962 12.3922 -0.0091  0.0486   0.0498   0.1259    0.1001   0.0000   437.3004       14.6300       8.69534       14.3057       4.28541      -1.20380       1.41854      -7.16977      -3.21799       4.10256      0.451656      -1.92774      0.909372     -0.621015     -0.647084    -0.0203518      0.186180    0.00884897       5.06066       6.66337       6.86042       6.95258       6.59576       5.92154       5.08939       4.07877       3.25343       2.45298       1.85541       1.24571      0.863749      0.545146      0.340218      0.199917      0.108539     0.0574462
  15  20 3611.5368    2.2912  3.4796 11.8449 -0.0006  0.0617   0.0364   0.1542    0.0832   0.0000   438.5264       10.0737       31.4155     -0.553794       8.77720      -3.33425      -5.33833       1.00734      0.198545      -5.86974     -0.348848     -0.756012      0.747957      0.769121      0.492597     -0.152632      0.141959     0.0198668       6.24578       7.89320       8.75479       8.52082       8.20949       7.32803       6.32072       5.31899       3.99775       3.23439       2.27405       1.62714       1.11011      0.716401      0.440569      0.272899      0.137348     0.0749978
  15  21 3752.9245    1.9813  4.9175 11.2170 -0.0014  0.0712   0.0266   0.1967    0.0779   0.0000   438.7598       17.9021       22.8478       6.60581      -12.3986       9.29798       1.17331      -9.04196       5.42983      -6.91712      -2.30416      -3.90644      0.641299     -0.407979    -0.0429430     -0.131514     -0.162218   -0.00178236       7.30820       9.38220       9.77740       9.94119       9.54616       8.50693       7.35150       5.94549       4.94681       3.84223       2.76702       1.91238       1.27418      0.847206      0.509378      0.309709      0.171348     0.0920927
  15  22 3894.5063    1.5716  6.9373 10.8921 -0.0023  0.0930   0.0207   0.2645    0.0707   0.0000   452.4820       20.2156    -0.0626911     -0.781973       2.69990       20.5889      -20.0991       5.48252       8.91952      -1.93607       3.23657      -1.93897      -2.63555     -0.277609      -1.04163     -0.606494    -0.0354949      0.192937       9.59835       12.2316       12.9501       13.1788       12.4863       11.3256       9.64403       7.89733       6.30755       4.85542       3.54876       2.56399       1.65667       1.12449      0.691781      0.407359      0.224233      0.120762
  15  23 4035.9334    1.2742  8.1543 10.8520 -0.0065  0.1134   0.0186   0.3360    0.0611   0.0000   451.5434       21.9953       5.97101      -16.8190      -17.8138       8.36126       18.2375      -22.1612      -19.6488     -0.853825       7.75826       3.37215      -2.24646      -1.74797      0.556244      0.733126     -0.297834    -0.0226583       11.3621       14.5328       16.2242       15.7007       14.9785       13.7330       11.6361       9.63926       7.80602       5.86408       4.27218       3.12201       2.04439       1.36006      0.840970      0.501314      0.263447      0.142492
  15  24 4177.7319    1.0472 10.1686 10.7058 -0.0023  0.1458   0.0169   0.4418    0.0563   0.0000   420.9755       38.4129       23.7956       29.8921       28.8614       16.6214       12.1677      -34.2420       3.19197      -9.09799      -2.93829       4.68285      -1.81841      0.677627      0.529969      0.573190      0.524153     -0.132989       14.6164       18.7754       19.9814       20.3741       19.2436       17.2104       15.2017       12.4260       9.91309       7.69141       5.64058       4.01487       2.71241       1.81210       1.10187      0.668818      0.355879      0.189877
  15  25 4319.8132    0.8599 12.2825 10.6471 -0.0023  0.1941   0.0159   0.5948    0.0490   0.0000   428.4652       18.4141      -2.60479       6.99610       2.07410       3.32132       14.9769       21.0699       20.4338      -27.5027      -5.04216       5.61668      -9.18214      -4.77042       2.06678      0.635954     -0.361718    -0.0350900       19.0613       24.6194       26.3772       26.5605       25.1080       22.4368       20.0993       16.5168       13.3302       10.2183       7.51632       5.40025       3.65550       2.43208       1.48998      0.897057      0.471731      0.253926
  15  27 4603.6605    0.5854 16.0772 10.3745 -0.0001  0.3151   0.0113   0.8625    0.0364   0.0000   407.8399       116.956       64.6555       10.6361      -25.3371      -28.9177      -43.8249       13.5761       4.83375      -8.64828      -6.54597     -0.306137       4.38640      -2.37108       5.15624      -1.02790    -0.0485093      0.154483       30.9325       40.1869       43.0008       44.4004       41.9050       36.9365       32.6021       26.5315       21.6253       16.6313       12.2260       8.77821       5.93410       4.00965       2.45885       1.51478      0.796271      0.433147
  16   7 1783.2727    0.3508  0.2800  9.9159 -0.0121  0.0242   0.0194   0.0373    0.0453   0.0000   439.0476    0.00931885       14.6431       2.30562      -2.01693      -1.51044      -1.87278     -0.857984       1.88216      0.564339     -0.503571     -0.807580      0.464502     -0.132969     -0.247946   -0.00428373    0.00498225    0.00454095       3.09358       3.83963       3.71472       2.93978       2.21056       2.30735       2.71215       2.60103       2.36719       1.90961       1.39036      0.912027      0.501484      0.294327      0.180781     0.0968288     0.0640653     0.0271225
  16   8 1933.1417    0.5288  0.4135 10.0329 -0.0005  0.0233   0.0197   0.0442    0.0543   0.0000   437.7172       5.97450       13.8363       3.54454     -0.277332      -1.52462       1.33271     -0.113492      -1.64559    -0.0595153     -0.647898      0.528701     -0.294241     -0.429804    -0.0704335     0.0125319    -0.0501314   -0.00551238       2.44301       3.43419       3.86439       3.77756       3.62874       3.05124       2.58691       1.95831       1.43364       1.09223      0.726193      0.581255      0.366758      0.266548      0.161149     0.0931532     0.0574313     0.0279847
  16   9 2081.6023    0.7386  0.6004 10.0474 -0.0021  0.0238   0.0239   0.0551    0.0865   0.0000   437.1652      0.143028       14.0901      -1.61574      -5.80285       1.96219       1.65152      -2.06431      -3.50786     -0.751360      0.973995     -0.249230      0.994611      0.371608     -0.161532     0.0702989    -0.0689465   -0.00329315       2.28397       2.88971       3.02476       3.06511       3.00785       2.57000       2.30233       1.94688       1.60077       1.17280      0.904947      0.661483      0.448718      0.281773      0.176552      0.119022     0.0683603     0.0342931
  16  10 2228.4069    1.0149  0.7235 10.4131  0.0059  0.0272   0.0282   0.0589    0.1128   0.0000   432.5840      -4.38977       14.0680       1.63419      -7.54682      0.725298     -0.815778     -0.986080       2.14656    -0.0526013       1.64101     -0.122756     -0.172789      0.159301     -0.153278      0.133670     0.0515559     0.0314101       2.93909       3.60630       3.37800       3.44062       2.98920       2.88146       2.66629       2.44048       2.09685       1.67525       1.19972      0.827016      0.525090      0.330802      0.219844      0.124011     0.0683150     0.0434284
  16  11 2372.5780    1.3518  0.8964 10.8211 -0.0068  0.0267   0.0341   0.0635    0.1104   0.0000   437.7921       10.9202       3.47901       1.16362      0.792917      -4.24613       1.55475      0.809175       1.42526      -1.65435     -0.219153      0.949030      0.379516      0.887997      0.670079    0.00385444     0.0291752     0.0338578       2.89622       3.51939       3.79970       3.93706       3.64942       3.32627       2.85164       2.37389       1.70389       1.35082       1.02243      0.766644      0.497433      0.340801      0.221424      0.143199     0.0779160     0.0430214
  16  12 2514.9491    1.7802  1.0886 10.8798 -0.0071  0.0291   0.0407   0.0724    0.1581   0.0000   441.0784       5.94469       15.8189       3.70704      -8.39952      -2.39642       2.03318       3.17266      -4.09525       2.21051      0.346684      0.910185      -1.05207     -0.329274      0.340123     0.0982559     -0.133798    -0.0979982       2.92480       3.70777       3.54500       3.81827       3.64490       3.36970       3.11723       2.36466       1.96677       1.52027       1.18322      0.844099      0.575818      0.383595      0.253399      0.154365     0.0910926     0.0513662
  16  13 2656.9982    2.2513  0.9867 11.2247 -0.0024  0.0270   0.0532   0.0636    0.1836   0.0000   437.0393       5.51535       6.77772       5.83380       3.91305      -3.43972     -0.141147      -6.33873      -2.11666       1.02176      -1.17458     -0.845232      0.427728     0.0503717      0.293602     -0.264181     0.0345787   -0.00963949       2.76131       3.57189       3.65809       3.75064       3.52203       3.20187       2.81404       2.35698       1.82743       1.40789       1.08160      0.728690      0.523215      0.331482      0.214318      0.131357     0.0740310     0.0421029
  16  14 2799.5830    2.8600  0.9785 11.8582  0.0003  0.0263   0.0662   0.0654    0.1706   0.0000   437.7465       11.8793       15.3939       5.07409      -1.70166       4.49173       1.43074     -0.861033      -1.01563      0.962784      0.655265     -0.334624     0.0354248     -0.119194     -0.173562     0.0718961     0.0706017    0.00614358       2.55682       3.33701       3.68768       3.52764       3.44777       3.14869       2.67202       2.22597       1.72646       1.35126       1.01847      0.711172      0.498272      0.337924      0.199426      0.135329     0.0745031     0.0401489
  16  15 2942.0041    3.4530  0.8584 12.3317  0.0027  0.0247   0.0877   0.0596    0.1839   0.0000   436.8511       7.56736       9.51181       4.75370      -3.28065       5.43261      -1.62595     -0.476881      -1.53112      -1.68353       3.17630      0.329055     -0.146941     -0.595267    -0.0374683     0.0193735   -0.00674312  -0.000971470       2.56636       3.45976       3.49592       3.44138       3.11681       2.93695       2.57041       2.29215       1.78214       1.46872       1.01601      0.758681      0.462314      0.340934      0.187273      0.117317     0.0665924     0.0374310
  16  16 3083.6468    3.7662  1.2201 12.5321 -0.0098  0.0301   0.0903   0.0862    0.3599   0.0000   435.0055       12.8015       13.9028       5.95043      -7.86692     -0.474875      -5.32556      -4.40085      -2.66307      0.573030      0.196691     -0.756516      0.290962     -0.556857      0.151702     0.0344838     0.0537389    -0.0229929       2.93404       3.62762       3.96459       4.01668       3.80440       3.44729       2.90364       2.48602       2.09345       1.51653       1.11507      0.820409      0.582275      0.376385      0.246965      0.142069     0.0855181     0.0492124
  16  17 3225.2084    3.9522  1.4163 10.7811 -0.0115  0.0328   0.0940   0.0892    5.0054   0.0000   435.1796       27.7328       9.62147       8.83318      -4.95967      -2.80548      -1.35854       3.88122      -1.35793      0.673238      0.327023     -0.306724    -0.0903196     -0.170632      0.246122     0.0564894    -0.0257093      0.108156       3.42890       4.30318       4.35482       4.25930       4.30497       4.03260       3.54708       2.79055       2.26004       1.70151       1.36500      0.932034      0.670538      0.455485      0.272640      0.171035     0.0995036     0.0555453
  16  18 3366.5516    3.2018  1.8424 12.5268 -0.0014  0.0398   0.0688   0.1152    0.2051   0.0000   440.3904       21.8789       8.74929       4.66332       4.58698     -0.175130      -4.45068      -4.02721      -1.52522    -0.0844810     -0.724781      -2.36962      0.230483     -0.291192      0.155267      0.223747     0.0430449    -0.0114994       3.84228       4.98824       5.26110       5.23251       5.01335       4.57423       4.12710       3.45800       2.71504       2.20893       1.54728       1.18776      0.816456      0.554941      0.333744      0.207894      0.119718     0.0628512
  16  19 3508.1014    2.7532  2.4910 12.1334 -0.0099  0.0478   0.0495   0.1265    0.1326   0.0000   432.8694       26.0399       12.3188       5.94438       4.72365      -1.33909      -4.24562      -2.75325       2.04607      -1.63947      -2.51306      -3.50618     -0.219914      0.687460      0.258402     -0.188838     -0.485397     -0.228162       4.61963       6.27178       6.58477       6.47975       6.15450       5.44906       4.98451       4.09566       3.40893       2.60446       1.93838       1.38455      0.956336      0.629215      0.393106      0.245799      0.133987     0.0776434
  16  20 3649.9503    2.2010  4.2935 11.3900 -0.0028  0.0609   0.0299   0.1754    0.0919   0.0000   439.6020       22.6240       4.57028       1.05084      -10.1052   -0.00487575      -1.64726      -2.02302      0.826974      -4.92725       3.60647      -1.06754      0.609999     -0.397786     -0.133910      0.322923     0.0531588     -0.104950       6.05484       7.66223       8.55775       8.29287       8.13239       7.22015       6.41481       5.28623       4.21992       3.35729       2.45062       1.74479       1.24789      0.829327      0.523816      0.320297      0.180815      0.105219
  16  21 3791.7417    1.8738  5.9194 10.8405 -0.0004  0.0775   0.0228   0.2125    0.0859   0.0000   423.8467       25.8249      0.112768       1.63540      -10.3764       10.7271       3.78024      -10.2449      -1.86699       1.06769      -4.04830     -0.426396      0.105588      0.794170     -0.467286    -0.0868749      0.235243     -0.206681       7.18613       9.80017       10.0401       10.6352       9.71846       9.27728       7.85067       6.66553       5.32247       4.26715       3.08409       2.32201       1.52873       1.06759      0.655622      0.406979      0.232076      0.129237
  16  22 3933.9249    1.4995  7.0871 10.7925 -0.0017  0.0929   0.0192   0.2618    0.0700   0.0000   443.4318       11.9470       2.05171       18.0288       8.23228       1.53592      -8.75284      -6.15918       5.33639       1.86292      -2.70813     -0.718126      -1.30699     -0.265463       1.39189     -0.152422      0.138880     -0.124401       8.72082       11.3594       12.4019       12.1737       11.9772       10.7113       9.56660       8.03967       6.32269       4.99056       3.77677       2.72813       1.91433       1.29866      0.814438      0.502277      0.282357      0.155466
  16  23 4076.1015    1.2276  8.9923 10.7763 -0.0018  0.1200   0.0178   0.3571    0.0590   0.0000   462.3057       23.0285       3.62037      -6.24403      -2.25156      -6.43111       6.27592       2.99849      -9.21675       5.77609      -4.06333       2.25877      0.859878     -0.191242      0.565748      -1.14420    -0.0621235     -0.106459       11.1792       14.7102       16.2507       16.1155       15.3333       13.7145       12.4808       10.1506       8.45800       6.40401       4.94179       3.54367       2.41608       1.67969       1.04936      0.659440      0.357841      0.203508
  16  24 4218.0676    0.9594 10.3808 10.7395 -0.0057  0.1502   0.0166   0.4706    0.0521   0.0000   462.0265       28.5234       6.63580       2.42443       27.4075       8.28321       19.7947      -17.2245       3.80813      -3.56749       4.05484      -6.87045      0.744833       2.22038      -1.06120       1.61122     -0.179688     -0.294287       14.1331       17.9810       19.9562       19.5593       19.1246       17.5378       15.1858       13.0101       10.3681       8.19135       6.14114       4.47585       3.13248       2.11609       1.35534      0.842332      0.471571      0.264461
  16  27 4645.7027    0.5143 17.0048 10.3687 -0.0163  0.3759   0.0096   0.9448    0.0311   0.0000   402.2020       24.1181       82.7696      -27.1667      -2.67907      -15.7877       95.6150      -9.46238      -8.74680      -26.8192      0.534562      -12.6315      -7.42116       2.62913       7.76179      -1.24298      -1.72561     -0.765429       34.4284       44.8244       48.4546       50.1445       46.7248       43.9916       37.6797       32.0197       26.1402       20.6105       15.6127       11.2546       8.01365       5.48035       3.50209       2.20130       1.22260      0.701676
  17   8 1963.3081    0.5516  0.4892  9.9460 -0.0023  0.0221   0.0194   0.0503    0.0606   0.0000   437.2907       1.43509       10.2849       2.02584     -0.947402     -0.148435       1.70351       3.21382      0.666854      -1.64983     -0.281073      0.492405      0.272900      0.145170      0.306924     0.0394720     0.0445949    -0.0979706       2.19028       2.57248       2.64781       2.90249       2.57669       2.17311       2.11433       2.08319       1.61478       1.22391      0.943354      0.683992      0.474972      0.297674      0.205762      0.123973     0.0721261     0.0440686
  17   9 2112.9804    0.8134  0.6038 10.0790  0.0005  0.0240   0.0236   0.0482    0.0775   0.0000   434.4866       2.40767       16.2913       2.21242     -0.709977      -2.84080      -1.76073      -1.90231       1.58777       1.25802      0.633178     0.0803800     -0.529561     0.0418420      0.298683     -0.150485     0.0266941    -0.0382413       2.25292       2.61379       2.58858       3.03546       3.11443       2.48704       2.11270       1.98368       1.65080       1.17260      0.850932      0.653399      0.494387      0.334398      0.217616      0.135424     0.0809310     0.0466088
  17  10 2260.3693    1.0547  0.7850 10.2774  0.0037  0.0237   0.0276   0.0612    0.1402   0.0000   439.6467      0.149419       18.2127      -2.43418       3.26320     -0.941910       3.54061     0.0787312      0.930153      0.285449       2.11347      0.759727     -0.722645      0.147243      0.274483    -0.0585185     0.0844934     0.0232812       2.26591       2.88251       3.12382       3.09270       2.90849       2.76095       2.45032       2.08163       1.62420       1.29976      0.969051      0.717931      0.522037      0.357480      0.238951      0.141204     0.0857648     0.0496324
  17  11 2405.0204    1.4620  0.9171 10.7997 -0.0075  0.0269   0.0354   0.0583    0.1427   0.0000   437.7582       7.20941       15.7460     -0.608652      -1.35298      -1.69434       4.23264      -3.29767      -2.68158     -0.458319      -1.33618      0.718786      0.575536     -0.626119      0.374659     -0.159308      0.176529   -0.00281438       2.41925       3.16103       3.26278       3.46620       3.35676       3.10914       2.57868       2.25457       1.86496       1.42485       1.04832      0.801435      0.575357      0.395837      0.267211      0.163726     0.0974588     0.0573635
  17  12 2548.1603    1.8820  1.0663 11.0031  0.0003  0.0277   0.0415   0.0679    0.1615   0.0000   444.0108       2.42655       3.76462       3.18089     -0.106649      -3.86083      -1.10114      -1.25479      -2.32925      0.845635     -0.367895      -1.04350     -0.786723    0.00440881    -0.0263592     0.0420915     0.0198320     0.0157475       2.61977       3.23222       3.31324       3.41906       3.33651       3.07246       2.74406       2.34252       1.87276       1.41482       1.08327      0.824563      0.595807      0.429477      0.286565      0.169913      0.100044     0.0570614
  17  13 2691.1269    2.4653  1.0231 11.4692 -0.0034  0.0259   0.0556   0.0647    0.1580   0.0000   433.7574     -0.671402       16.1194       3.92972      -4.72210      -3.77508       1.59606     -0.758253      -1.46266       1.97280     -0.526497      -2.29616     -0.133802     -0.296582     -0.202616     -0.155468     -0.258617    -0.0686729       2.44862       3.12028       3.12560       3.27302       3.28697       2.89572       2.55827       2.17827       1.78171       1.40849       1.03548      0.780301      0.544026      0.401755      0.259546      0.151738     0.0995810     0.0533769
  17  14 2834.4249    2.9543  0.9592 11.9674 -0.0006  0.0266   0.0687   0.0643    0.1636   0.0000   436.8363       6.71849       5.56189       4.77306      -5.46265       2.08074      0.614437     -0.792244    -0.0534600     0.0519425     -0.423083      0.229238      0.237044     -0.267876    -0.0694100      0.172116     0.0204977    -0.0978589       2.65323       3.67490       3.82812       4.09311       3.76587       3.27898       2.82033       2.39611       1.89499       1.42172       1.05234      0.761694      0.541286      0.363096      0.235240      0.153468     0.0810403     0.0527242
  17  15 2977.3653    3.6892  0.9831 12.3079 -0.0017  0.0260   0.0839   0.0612    0.1886   0.0000   434.6311       3.70017       11.3883       6.16686      -3.75620      -1.41997       2.14092     -0.464426     0.0746751      0.321318     -0.816734       1.03330     -0.714980      0.388948     0.0345751     0.0540219     0.0293362     0.0182485       2.40323       3.22481       3.21521       3.34138       3.13649       2.98467       2.66419       2.24185       1.77091       1.36823       1.08721      0.759491      0.583968      0.384672      0.254238      0.157894     0.0939906     0.0528311
  17  16 3119.5988    3.6987  1.1193 12.9711 -0.0042  0.0280   0.0862   0.0777    0.1791   0.0000   438.0463       13.0836       18.0991       8.44926      -4.33427      -1.53537      -2.00285      -2.51225      -2.87565      -1.88417      -1.43924      0.502638      0.600773     -0.428336     -0.232402     -0.210272     0.0461074    -0.0609941       2.70210       3.45541       3.72076       3.49619       3.46079       3.17400       2.79177       2.43045       2.07845       1.63509       1.26226      0.895850      0.591834      0.437803      0.256383      0.167321      0.101681     0.0577228
  17  17 3261.5242    3.5964  1.5485 11.5995 -0.0076  0.0331   0.0734   0.0855    0.6465   0.0000   434.8435       14.5759       11.9996       4.27782      -2.14685       6.55418      -1.49299     -0.690552      -1.44196      -3.30734     -0.221030      -2.16740     -0.481552     -0.508370      0.378694     -0.225652     0.0477108    -0.0830821       3.02619       4.00594       4.23747       4.27200       4.16957       3.79549       3.37133       2.84373       2.22818       1.76054       1.34646      0.995779      0.735491      0.479534      0.330082      0.205225      0.120955     0.0715850
  17  18 3403.5742    3.1551  2.3501 11.4776  0.0022  0.0401   0.0532   0.1209    0.3250   0.0000   445.0840       25.6923      -5.50610       6.16236       5.55950      -2.15731      -9.65589       3.96989      -1.21801      -2.95905      0.416048     -0.214397    -0.0637162      0.978142     -0.510393      0.243043      0.260499     0.0505323       3.70569       4.76601       5.11189       5.13042       4.89126       4.63670       4.06871       3.53010       2.80268       2.17095       1.65324       1.25088      0.900045      0.635120      0.403193      0.259996      0.152042     0.0872473
  17  19 3545.7012    2.5003  3.3048 11.7089 -0.0011  0.0513   0.0379   0.1486    0.1279   0.0000   437.5709       17.7946       16.8725      0.875017       2.35098      -2.13085     0.0414277      -2.62807      -1.38632      0.704248     -0.711873      -2.72846     -0.198758      0.762553     -0.177710     -0.236839     0.0674826     -0.136816       4.66726       6.00609       6.49188       6.63486       6.45538       5.75462       5.22197       4.33181       3.65000       2.88050       2.18915       1.64571       1.10783      0.781858      0.512333      0.326583      0.194702      0.115372
  17  20 3687.9850    2.0761  4.4909 11.4185 -0.0031  0.0650   0.0281   0.1777    0.0865   0.0000   430.3090       29.5878       1.65089       2.46746       3.60628       7.86714      -4.69351      -4.39399       13.0866       4.58972      0.478085      0.791620      -1.76151     -0.178164     -0.142536     -0.240254      0.123224     0.0507113       5.82710       7.57366       7.98453       8.30301       7.86877       7.37056       6.61375       5.49579       4.49974       3.60579       2.73909       2.05676       1.43056       1.01472      0.653669      0.422534      0.255641      0.148327
  17  21 3830.2221    1.7186  6.0176 11.0562 -0.0009  0.0783   0.0214   0.2182    0.0699   0.0000   445.6152       30.1915       7.46453       4.65445      -4.14565       3.95316      -9.53075       5.22637       6.22584       2.70649     -0.206220     -0.223229      0.840371     -0.793910      0.222117      0.495404     0.0809342    -0.0827396       7.10292       9.34893       10.2728       10.4873       10.0911       9.01257       8.16754       6.65548       5.52909       4.37916       3.27055       2.46512       1.73845       1.21098      0.805699      0.501230      0.295482      0.175078
  17  22 3972.6619    1.4347  8.0883 10.7111 -0.0016  0.0955   0.0173   0.2856    0.0638   0.0000   444.9607       29.0352       5.57431       10.7449       31.3131      -16.8924      -5.06297       13.6357       8.03763       7.30369       3.97270      -3.03871      -3.02932     -0.904235     -0.371150     0.0826222      0.144253    -0.0407045       8.56638       10.8751       11.8999       12.0162       11.4708       10.9407       9.53177       8.02138       6.72128       5.28558       4.15598       2.98621       2.17325       1.48792      0.994275      0.627922      0.379151      0.223249
  17  23 4115.4359    1.1551  8.9029 10.7845 -0.0084  0.1184   0.0165   0.3464    0.0542   0.0000   459.0281      -7.75219       15.7796       5.73427      -3.34267       22.5490      -1.85420      -27.3013       1.43635      -1.87043       6.84544       3.38546     -0.366120      -1.87356      0.299954      0.189519      -1.00184     -0.149727       10.2978       13.4457       14.8745       14.6856       14.5903       13.0136       11.9824       10.0233       8.23449       6.70533       5.06818       3.75494       2.66694       1.86492       1.24856      0.777850      0.454071      0.272401
  17  24 4257.8234    0.9053 10.9445 10.7688 -0.0098  0.1584   0.0156   0.4852    0.0463   0.0000   431.7080       26.9756       48.7449     -0.101386      -12.2109       16.6694      -2.07492       1.49487      -16.9704       6.23919       1.71976      -3.15972       2.95933      -1.12981      0.946471       1.11943     -0.758317      0.113184       13.7019       17.9138       19.9582       19.3778       19.4806       17.3762       15.9791       13.4383       10.9985       8.93673       6.70585       5.12790       3.59984       2.56592       1.68803       1.07269      0.621524      0.365842
  17  26 4543.0599    0.5911 14.5576 10.5297 -0.0001  0.2767   0.0125   0.7910    0.0369   0.0000   464.7509       11.0809       22.8594       14.1622       1.40037      -7.32423      -33.5846      -6.85072      -22.3477      -21.3461       20.9646      -13.3872       1.42820       2.29501       3.53794       1.19111     -0.389046      -1.42938       24.3305       31.6111       35.3966       34.6913       33.7931       31.3501       27.8666       23.6391       19.5494       15.7649       11.9860       8.99752       6.32902       4.48078       2.92713       1.89889       1.09734      0.649554
  18   7 1840.0406    0.4125  0.3302  9.8687 -0.0102  0.0232   0.0181   0.0385    0.0471   0.0000   440.5170      -4.29635       14.8079       2.48080      -5.98055    -0.0533065       3.24819     -0.498235      -1.61855       1.35078      0.734522      0.479098    -0.0460849     0.0929535     -0.384843      0.119356     -0.135191     0.0513441       2.11821       2.42408       1.91080       2.54383       2.82526       2.76946       1.85290       1.55429       1.39072       1.31737       1.02759      0.619525      0.423434      0.295331      0.248669      0.147845      0.106261     0.0544071
  18   8 1992.8521    0.6104  0.4748 10.0094 -0.0095  0.0194   0.0201   0.0436    0.0633   0.0000   436.9578      0.301791       11.8177     -0.151426       1.63754       1.56657      -2.48138      0.714335      -2.21162      0.572532     -0.869541     -0.270332      0.660739     -0.607465     -0.147125     0.0936400     0.0228252    0.00946214       1.86736       2.28854       2.25476       2.41838       2.22743       2.30115       2.11874       1.83603       1.47510       1.06785      0.761618      0.586014      0.524256      0.392326      0.269630      0.166872     0.0943329     0.0534615
  18   9 2143.7167    0.8344  0.6872 10.0368 -0.0040  0.0301   0.0230   0.0551    0.0856   0.0000   441.3164      0.788345       18.7888       2.67362      -1.73535       2.20872      -5.15995       1.10044      0.346566     -0.452297    -0.0177944       1.26150     -0.364004     -0.980527      0.163991     0.0142931     0.0736283     0.0608878       3.60760       4.47203       3.75415       2.60916       3.74307       4.26894       3.96955       3.15760       2.28382       1.26914      0.967984       1.05633      0.950831      0.728169      0.515727      0.331805      0.203789      0.111121
  18  10 2291.6396    1.1227  0.8062 10.5099 -0.0123  0.0305   0.0316   0.0615    0.1349   0.0000   436.9509       5.85479       15.2988       1.97368      -6.85210      -2.48873      0.887186       5.75224     0.0675645      -3.49342      0.842033       1.01340     -0.284471      -1.07851     -0.147160     -0.595406    -0.0908883     0.0141327       2.84695       3.90923       3.59069       3.07005       3.17591       3.56242       3.75054       3.31730       2.39424       1.49248       1.01472      0.945492      0.963694      0.800703      0.521214      0.342878      0.189761     0.0883265
  18  12 2580.9093    2.0113  1.0432 11.1788  0.0017  0.0278   0.0432   0.0624    0.1540   0.0000   437.1372       4.67749       14.9975       1.55937      -1.20427     -0.627048      0.678590      0.826391     -0.899386      -1.04544      0.798517     -0.789506      0.350169     -0.485013      0.269931     0.0652949    -0.0737894     0.0537842       2.62888       3.58657       3.96313       4.06328       3.87880       3.58384       2.94334       2.49207       1.96465       1.52089       1.17927      0.840959      0.625940      0.430818      0.277544      0.189317      0.121800     0.0707615
  18  13 2724.8001    2.6892  0.8910 11.7194 -0.0018  0.0245   0.0614   0.0579    0.1506   0.0000   441.6259       8.50507       13.3331       3.02722       2.78860       6.85668       1.25818      -1.11272       1.20908       1.79651      0.537274     -0.648210     -0.666501     -0.761020     -0.231315     -0.366689      0.114753    -0.0662444       2.17567       2.81854       2.94904       3.18593       3.23404       2.67563       2.37554       2.01254       1.72037       1.36044      0.973674      0.737156      0.555911      0.383018      0.254292      0.168192      0.105009     0.0618117
  18  14 2868.7630    3.3372  0.9820 11.6756 -0.0009  0.0242   0.0718   0.0614    0.2067   0.0000   436.7635       10.9822       10.4435    -0.0495670      -4.37989      -1.14476      -1.61432      -1.07459     0.0105244       1.56806      0.417711      -1.34026      0.434582      0.129690      0.100679    -0.0417795   -0.00510854     0.0452025       2.20544       2.97583       2.90210       3.07363       2.74732       2.61202       2.38772       2.12971       1.80291       1.46320       1.14777      0.827973      0.577984      0.412472      0.268306      0.167430      0.104547     0.0633233
  18  15 3012.2848    3.7439  1.0047 12.4310 -0.0016  0.0251   0.0830   0.0617    0.1628   0.0000   436.9376       13.1504       13.7056       2.43904     -0.900830       2.27337       1.60128      -7.05347     -0.405489      0.539282      0.378006     -0.724407      0.177980     0.0181919      0.277524     -0.182910    -0.0567764     0.0267827       2.24932       2.90958       3.00588       3.09325       2.91179       2.71422       2.43683       2.20697       1.80559       1.47350       1.14225      0.807735      0.604900      0.421731      0.281558      0.178086      0.110303     0.0654295
  18  16 3155.0264    3.8803  1.1390 12.7351 -0.0021  0.0284   0.0833   0.0696    0.1779   0.0000   437.2203       12.1818       14.3108     -0.143010      -1.57833       7.07270      -1.69470      -2.52047       2.47861       1.10997      0.823288     -0.907947      0.254823      0.435112      0.299855     -0.237462     -0.224650     0.0395942       2.67152       3.43853       3.48190       3.48200       3.29772       3.06080       2.92173       2.52221       2.13288       1.67513       1.28711      0.962461      0.723337      0.499068      0.335707      0.214305      0.132162     0.0761622
  18  17 3297.5891    3.4310  1.6095 12.5510 -0.0055  0.0344   0.0670   0.0877    0.1829   0.0000   440.2126       14.1053       14.7868       3.93078      -8.91237      -5.82260       3.21002      -1.38213     -0.703462      0.587344     -0.732736     -0.753125       1.88466       1.10821      0.335084    -0.0229838     -0.150083     0.0477325       2.86550       3.93547       3.87282       4.39127       3.96100       3.78038       3.25951       2.89386       2.40961       1.93372       1.47966       1.09198      0.803913      0.565564      0.383550      0.245793      0.146123     0.0917201
  18  18 3440.1263    2.9410  2.5222 11.6768 -0.0045  0.0407   0.0473   0.1203    0.2192   0.0000   441.5487       15.9037       20.6348       7.04919       5.77518      -8.93511      -3.33598    -0.0125769       1.23209      -3.08946      -1.35191     -0.648610     -0.490799     -0.554313      0.255737    -0.0877700    -0.0140847      0.162545       3.69416       4.77296       5.11404       5.07163       4.97791       4.59122       4.20680       3.58775       2.96206       2.40859       1.78432       1.38335       1.00093      0.723724      0.489854      0.314888      0.188220      0.113198
  18  19 3582.8154    2.3924  3.6245 11.4675 -0.0019  0.0529   0.0338   0.1503    0.1284   0.0000   442.4025       25.8704       18.6054       5.74849      -9.49717      -15.0405       5.20764       4.22227     -0.294062     -0.971965       1.15369      0.120262      -3.30205      0.435665       1.40655    -0.0520809     -0.312013      0.297975       4.46358       5.86176       6.45845       6.37342       6.30063       5.83406       5.12799       4.55356       3.81371       3.03141       2.38793       1.77476       1.29058      0.891581      0.597352      0.396398      0.239580      0.149386
  18  20 3725.4653    1.9808  5.0893 11.0289 -0.0013  0.0636   0.0241   0.1877    0.0938   0.0000   437.3351       18.5665       12.2829       18.0719      -27.1517      -17.2454       2.87202      -5.51634       1.93410       3.88614       3.79264      -2.33831      -1.07286      -1.35169      0.102147      0.210573      0.113669    -0.0343376       5.61770       7.30305       8.10323       8.16196       7.97636       7.25251       6.42066       5.56875       4.60867       3.64341       2.86304       2.16171       1.53486       1.08250      0.731689      0.473525      0.297688      0.181070
  18  21 3868.3640    1.6728  6.1812 10.9817 -0.0018  0.0783   0.0207   0.2197    0.0711   0.0000   421.8345       10.9701       29.2817       12.6064      -13.7882      -13.3851      -5.93896      -7.84969       4.15150      -7.28557       3.15868      -2.70940     -0.342165       1.15339      0.678225      -1.14780      0.517424    -0.0192917       6.53150       8.67229       9.37969       9.36868       9.11527       8.62382       7.49699       6.61557       5.56154       4.46061       3.54334       2.63284       1.89878       1.33593      0.899506      0.587916      0.366652      0.224114
  18  22 4011.4069    1.3220  8.1119 10.7458 -0.0004  0.0974   0.0165   0.2872    0.0574   0.0000   430.6292       4.98533       9.67258       32.0721       6.84818      -20.6767      -21.9982       5.34323       15.1992      -4.87193       5.63107      -2.82750     -0.579300      -1.53635     -0.208994     -0.114936     -0.130468     -0.214373       8.21089       10.6677       11.6130       11.9238       11.4300       10.7686       9.63519       8.30935       6.95552       5.51630       4.34307       3.27619       2.38329       1.71806       1.14749      0.755769      0.461946      0.278884
  18  23 4154.1195    1.0761 10.1822 10.7714 -0.0029  0.1265   0.0155   0.4016    0.0476   0.0000   422.9629       17.3513       43.2855       4.82427       2.38470       26.4581       1.22054      -14.1244       12.1632       7.16754      0.786805       1.02659      -1.00178      0.719528     -0.462519     -0.249992      0.390502      0.495747       10.4300       13.7896       14.7988       15.4487       14.3981       14.1032       12.2476       10.7935       8.90865       7.37167       5.51561       4.42320       3.10303       2.22435       1.51616      0.992297      0.609440      0.373408
  18  24 4297.2477    0.8418 11.3372 10.7564 -0.0025  0.1631   0.0155   0.5200    0.0433   0.0000   409.7530       16.9709       28.4008       37.3617       45.8547       29.4185      -3.87504      -7.33233      0.144816      -6.51627      -1.92192       4.71321      0.949555       1.54755      -3.30513      0.289572      -1.07997      0.635001       13.6931       17.5682       19.7349       20.0589       18.9008       18.1538       16.1665       13.8283       11.6300       9.60525       7.31905       5.53553       4.12268       2.87239       1.97833       1.30507      0.773557      0.473715
  18  26 4583.3959    0.5590 15.3032 10.5139 -0.0040  0.2957   0.0109   0.8088    0.0297   0.0000   452.0634       47.2441       15.8660      -71.0818       9.08478       26.6429      -15.5086      -21.3744      -34.3111      -31.4242      -18.5610       14.0753       6.21060       4.24320      -6.53043      -1.02813      0.481727      0.764050       24.2290       31.3312       34.7774       35.2566       34.1301       32.2517       28.5897       24.8442       21.0484       16.8722       13.2335       9.97361       7.34847       5.36576       3.64589       2.40026       1.42078      0.882781
  19   6 1709.3677    0.3125  0.2044  9.8457 -0.0178  0.0145   0.0169   0.0298    0.0363   0.0000   436.6805      -4.30219       15.9876      -1.32585      -1.76294       2.13781      -2.48199      0.252489      0.846318     -0.804506      0.648473     -0.475841      0.610323      0.470963     0.0861701     0.0186436    -0.0489868     0.0847338       1.16281       1.67804       1.69741       1.90906       1.84520       1.67799       1.61974       1.12305       1.13114      0.740257      0.680376      0.396987      0.400178      0.245104      0.162621      0.114521     0.0767246     0.0431534
  19   8 2021.7798    0.6405  0.4921 10.0512 -0.0070  0.0200   0.0201   0.0428    0.0676   0.0000   439.8558       2.06285       15.3234       2.73621      -4.15701      -2.20115       2.36169     -0.947585     -0.692299     0.0401337      -1.10525     -0.964606      0.788077      0.366666     -0.206939    -0.0337486     0.0267932   -0.00433314       1.64299       2.23188       2.36315       2.40619       2.10692       2.13273       1.77334       1.66280       1.41245       1.25050      0.959755      0.725439      0.509716      0.360651      0.227688      0.157258      0.101526     0.0589686
  19   9 2173.8140    0.8540  0.8192 10.2404 -0.0037  0.0253   0.0209   0.0576    0.0858   0.0000   440.2619      -2.33940       13.7071      -1.76623       2.53673      -2.06943       3.10309     -0.452257     -0.836729       1.26875      -1.76123     -0.732808     -0.528292      0.232774      0.242262     -0.248633     -0.175192     0.0284735       2.16586       2.99601       3.28508       3.25410       3.12317       2.88629       2.60798       2.25102       1.84628       1.50517       1.16699      0.828918      0.660687      0.437840      0.314636      0.205983      0.130809     0.0723909
  19  10 2322.3143    1.2422  0.9026 10.3365  0.0025  0.0238   0.0280   0.0587    0.1205   0.0000   442.5788       4.28843       9.50954     -0.173448       2.34816       2.79745      -7.58414       2.16574     -0.336321      -1.82429     -0.305799      0.514849    -0.0178692   -0.00582057      0.273048     -0.182860     -0.240960    -0.0531709       2.07318       2.64825       2.90484       2.97146       2.92099       2.65607       2.41111       2.02389       1.68186       1.33722       1.05102      0.809214      0.594542      0.411767      0.292848      0.195765      0.127461     0.0806613
  19  11 2468.1763    1.6895  0.9811 10.7182 -0.0067  0.0266   0.0399   0.0648    0.2360   0.0000   434.2051       2.66307       13.7007     -0.954318    0.00121200      0.976081       3.78505      -3.30044       1.14904      -2.19780       1.59861      -1.03389      -1.30508      0.486169      0.182077     -0.108247    -0.0884738     -0.177972       2.24041       2.72021       3.25561       3.12104       3.02098       2.97495       2.57164       2.18277       1.86780       1.44154       1.13619      0.869338      0.634357      0.466723      0.327770      0.208283      0.137312     0.0912307
  19  12 2613.1327    2.1450  0.9986 11.5228 -0.0072  0.0276   0.0481   0.0621    0.1744   0.0000   435.7353       4.32184       8.43461      0.680230      -5.30149      -1.28212       2.07261      -3.60044      -1.44007      -1.74803       2.35463     -0.653488     -0.778042     -0.478555    -0.0916520     -0.297672     -0.321271     0.0323483       2.31268       3.09823       3.12157       3.10121       3.20308       3.06333       2.72691       2.44669       1.86799       1.50975       1.16699      0.937370      0.712317      0.513456      0.348638      0.236000      0.151665     0.0916554
  19  13 2758.0287    2.7894  1.0586 11.2617 -0.0008  0.0244   0.0589   0.0657    0.2204   0.0000   437.0361       8.34946       17.8639       2.92416       4.09152       4.13116       2.10207      0.440327       1.18544     -0.365826    -0.0165306      0.902424     -0.281629     -0.481707     -0.369494    -0.0635749      0.120143     -0.165049       2.14083       2.85760       3.05946       3.24398       3.14257       2.79341       2.55445       2.04988       1.72222       1.42348       1.06692      0.786476      0.603429      0.402508      0.297195      0.186427      0.124778     0.0788407
  19  14 2902.6562    3.2713  0.9805 12.1781  0.0001  0.0245   0.0696   0.0606    0.1510   0.0000   436.9384       9.68919       9.83357       1.39667       1.26658       2.27166      -2.18265      -2.55847       2.58103     -0.371512       1.23471     -0.402947     -0.816796    -0.0824152     -0.342615     -0.108233    -0.0287108      0.136926       2.10847       2.79102       3.10950       3.10562       3.07998       2.79985       2.53879       2.09294       1.72245       1.42427       1.05139      0.806250      0.595286      0.418608      0.303389      0.201443      0.125235     0.0785012
  19  15 3046.6986    3.7900  1.1864 12.0373 -0.0062  0.0276   0.0751   0.0669    0.2543   0.0000   439.5824       9.88996       8.59370       4.15399      -5.50399      -2.24471       2.73824       2.17186      -3.80380      -1.87298      -2.34700    -0.0636115     -0.707191      0.309284     -0.748020    -0.0231594    -0.0905235     -0.139589       2.44281       3.27724       3.39732       3.48776       3.38012       3.17603       2.84284       2.40751       2.04013       1.62957       1.34400      0.979377      0.706788      0.509126      0.345983      0.232638      0.149323     0.0906487
  19  16 3190.0425    3.7645  1.4336 12.3171 -0.0013  0.0306   0.0689   0.0757    0.1588   0.0000   439.5663       17.8032       10.7249       5.99138      0.374019      -3.58556     -0.108161       2.80735       1.52062      -2.62967      -2.65388     -0.407873      0.436981      0.384780     -0.407150      0.156010      0.101235     0.0604461       2.57370       3.30194       3.48862       3.54410       3.47913       3.34405       2.93453       2.49228       2.20190       1.76896       1.44243       1.09943      0.785638      0.550540      0.372619      0.253783      0.172506      0.106811
  19  17 3333.0758    3.4411  1.8898 12.3262 -0.0030  0.0343   0.0577   0.0930    0.1331   0.0000   443.6021       16.8214       11.1446       7.13486      -1.62676      -2.73309       5.37264       1.89416      -1.67231      -1.88941    -0.0110513      -1.33806     -0.364839      0.206941      0.743237      0.193680     -0.216199    -0.0982360       2.97610       3.80930       4.13382       4.07241       4.14975       3.70262       3.39351       2.96272       2.40860       2.06946       1.63124       1.19060      0.927027      0.605711      0.423203      0.280137      0.188132      0.122043
  19  18 3476.4777    2.7832  2.7012 11.8878 -0.0015  0.0441   0.0408   0.1129    0.1247   0.0000   440.2407       19.7957       14.8270      0.934299      -5.08537     -0.490981       1.46270      0.102671       1.46539      -3.10127      0.422152       2.17329      -1.54653      -2.00502     -0.119511      0.545097     -0.133942    0.00122830       3.60204       4.76041       4.98531       5.13970       4.95021       4.83807       4.32355       3.80950       3.15839       2.50319       1.99854       1.53290       1.17694      0.845646      0.573207      0.385466      0.258578      0.157642
  19  19 3619.4616    2.2951  3.8789 11.4146 -0.0051  0.0531   0.0304   0.1503    0.1132   0.0000   441.6754       31.3573       12.2017      -4.19321      -4.48542       6.57493       12.8309      -2.83933      -1.09582      -2.43736      0.346716      -3.41991       1.54529     -0.920136       1.13076     -0.166046      0.345987     -0.106287       4.47063       5.87711       6.41004       6.46828       6.30525       5.79739       5.37950       4.59061       3.90915       3.18096       2.45799       1.91015       1.40898       1.00868      0.689594      0.465617      0.292172      0.185661
  19  20 3762.6546    1.8933  5.3396 11.1884 -0.0015  0.0673   0.0231   0.1932    0.0770   0.0000   449.2098       18.9742      -6.81754       14.3037       10.0238      -10.3942     -0.839522       1.98188      -4.30207      -1.79784       1.76245      -2.51654      -1.19428       1.04734       1.01576     -0.529669     -0.186395    -0.0330601       5.43756       7.08086       7.84062       8.08880       7.50686       7.58147       6.43383       5.64871       4.79450       3.88125       3.05815       2.36521       1.74364       1.26525      0.857751      0.593514      0.369188      0.231677
  19  21 3906.1589    1.5395  7.0253 10.8312 -0.0016  0.0810   0.0177   0.2408    0.0637   0.0000   448.1069       22.9207       14.0592       23.2367       1.90711      -13.4470      -4.56281      -10.0326       2.96557      -2.64165       9.69690      -1.16225      -1.03936     -0.263600      -1.86564       1.23333      0.157601     -0.124024       6.53214       8.60590       9.47574       9.56900       9.40518       8.74792       7.85091       6.97459       5.83320       4.78429       3.71088       2.87182       2.14514       1.54734       1.05648      0.716672      0.449128      0.278778
  19  22 4049.4546    1.2398  8.6672 10.7448 -0.0049  0.1025   0.0158   0.3088    0.0541   0.0000   435.7885       22.5625       9.72381       18.9048       8.55948       13.6307      -10.0590      -8.50183       2.56492     -0.972168       5.49464       4.52375       1.88056      -5.71219      -1.37997       1.31534      0.250541     -0.382903       8.24176       10.8478       12.0872       12.0034       11.7713       10.8714       10.0412       8.71204       7.42544       6.11626       4.82491       3.67134       2.75750       1.94863       1.36619      0.925878      0.554094      0.350070
  19  23 4192.7679    1.0117 10.1422 10.7480 -0.0025  0.1269   0.0151   0.3977    0.0462   0.0000   455.4191       32.7913     -0.897655       14.6890      -3.89755      -22.1880      -20.3065      -4.88113       4.77913       5.79905      -5.38414       1.15566       2.83275       4.26766      0.688260     -0.539713       1.75996     -0.280559       10.2073       13.3457       14.6922       15.0195       14.5461       13.6094       12.3533       10.9095       9.14880       7.47436       5.88445       4.51344       3.39774       2.43339       1.71907       1.12488      0.716402      0.447574
  19  24 4336.3620    0.8090 11.0628 10.7631 -0.0084  0.1580   0.0146   0.5040    0.0393   0.0000   430.5265       62.9997       45.8970       6.98811       46.9422       18.9291      0.264175      -21.3359     -0.948821       14.4082       14.1235      -5.45299       1.07602       5.18967       2.23087      -1.99435      0.121981       1.31434       12.3241       16.4285       17.8517       18.1722       17.9915       16.8914       15.2918       13.3973       11.1493       9.12644       7.37003       5.56109       4.20511       3.02156       2.15128       1.43009      0.894419      0.569700
  20   7 1893.8840    0.4552  0.4295  9.9538 -0.0083  0.0189   0.0156   0.0431    0.0463   0.0000   438.5234      0.319347       17.3666       2.67210     -0.247961       4.24981      -2.45912      -1.53035      -2.25491      -1.12323     -0.480064     -0.204734       1.07631      0.215278     0.0944424     0.0987710     0.0779866     0.0871285       1.44199       1.83501       2.02770       2.12659       2.05699       1.94966       1.72369       1.47561       1.25941       1.03961      0.850381      0.652458      0.458249      0.326080      0.249062      0.162435      0.109105     0.0684763
  20   8 2050.0719    0.6550  0.5087 10.2424 -0.0049  0.0230   0.0199   0.0444    0.0572   0.0000   438.1786       1.20185       15.3376       2.44275       2.62924       2.87064      -1.70485       1.26579       1.71982      -1.67083     -0.468234      -1.68910     -0.165494     -0.114287     -0.324505      0.221234     0.0233634    -0.0717948       1.72886       2.13457       2.58650       2.12102       2.42686       2.46398       2.14758       1.89863       1.54915       1.29959      0.894345      0.766565      0.604323      0.417212      0.359151      0.248150      0.141450     0.0942182
  20   9 2203.1531    0.9285  0.7304 10.3992 -0.0029  0.0237   0.0230   0.0524    0.0863   0.0000   440.6800      0.333995       19.8142       2.65326      -4.57487      -2.66978      -3.41303      0.718565      0.840357     -0.728955      -2.05878      -1.84264      0.543624    -0.0610158      0.387525     -0.413768     0.0703795   0.000652124       1.89749       2.38455       2.55154       2.51753       2.49468       2.44557       2.30089       2.03867       1.62559       1.21280       1.00598      0.814813      0.604486      0.460117      0.345247      0.223099      0.153048     0.0952386
  20  10 2352.4615    1.2793  0.8822 10.7086 -0.0028  0.0243   0.0290   0.0586    0.1052   0.0000   439.3919       2.65398       18.4265      0.113480      -4.28577       1.50875       3.90707      -1.09542      -1.88155      -1.01761      0.299730      -1.04987     -0.872527     -0.118383     -0.269083     -0.325330     0.0413414     0.0845641       1.82263       2.57410       2.55067       2.76709       2.76114       2.57244       2.36762       1.96950       1.68382       1.31673       1.05593      0.775053      0.639216      0.447241      0.327405      0.223172      0.143152     0.0987385
  20  11 2498.9607    1.7589  1.0724 10.7018  0.0001  0.0269   0.0360   0.0619    0.2110   0.0000   441.0133       9.31762       10.8376     -0.719424       1.56061      -2.30888       1.69370       1.12723       2.90843      0.548916      0.907099     -0.971920     -0.889798      0.201934      0.151927     -0.133494    -0.0227582    -0.0627287       2.19927       2.95730       3.01406       2.98225       3.04816       2.76988       2.50106       2.23330       1.96340       1.67660       1.38961       1.06327      0.759572      0.528084      0.356875      0.242975      0.165597      0.107221
  20  12 2644.9168    2.3277  1.0456 11.3907 -0.0052  0.0277   0.0499   0.0612    0.2451   0.0000   437.7187       11.3105       13.3627      -1.38350      0.256062       2.30171      -2.45455      -2.42002     -0.289126      -3.93858       1.06596    -0.0909648     -0.777061    -0.0447798      0.565999     -0.289170     0.0313253     0.0491161       2.06701       2.83024       2.85103       3.04409       2.88286       2.68474       2.53506       2.14146       1.80590       1.63703       1.29279      0.964446      0.724833      0.513027      0.387042      0.244971      0.168978      0.101584
  20  13 2790.8045    2.8403  0.8761 12.2706 -0.0052  0.0221   0.0658   0.0566    0.1188   0.0000   436.2197       9.44859       14.0444       5.83455       1.82957      -3.17635      0.483007      0.821189     0.0102897     -0.877041      0.911711     -0.540510     -0.641570     0.0881656     -0.211517     -0.188627     -0.198701     -0.295719       1.84433       2.36749       2.47653       2.48184       2.54873       2.35297       2.19652       1.90783       1.58226       1.34257       1.11989      0.868786      0.625437      0.439873      0.315157      0.222484      0.143337     0.0959869
  20  14 2936.0703    3.6311  0.9803 11.9588 -0.0018  0.0233   0.0753   0.0570    0.2037   0.0000   439.7072       6.74054       12.5794      0.108925      -3.66208      -1.82116     -0.499826     -0.247813      -1.61797      -1.21664     -0.738958     -0.346222      0.742408      -1.32726     -0.737471      0.232925     0.0407417     -0.173318       1.95095       2.48699       2.66799       2.68104       2.67167       2.44557       2.35704       2.05400       1.63665       1.39774       1.06666      0.819174      0.635454      0.487412      0.345299      0.243249      0.152831      0.100620
  20  15 3080.6163    3.8759  1.0486 12.3645 -0.0011  0.0247   0.0793   0.0613    0.1732   0.0000   437.2727       13.0490       7.21859       4.26609       1.96898      -3.86463      -2.09638      -4.41238       2.49973      -2.54059       1.85409       1.16974     0.0209221     -0.307132     -0.435691     -0.231708      0.101623     0.0476090       2.06270       2.59102       2.81987       2.89357       2.65050       2.47606       2.33693       2.20091       1.81903       1.52147       1.21920      0.970850      0.675961      0.513029      0.355540      0.239291      0.155953     0.0982770
  20  16 3224.6073    3.7565  1.5256 12.4313  0.0003  0.0324   0.0656   0.0783    0.1229   0.0000   439.4110       16.6662       6.19019       11.7311      -1.85211      -3.17515      -2.09768      -1.63277       1.14746      -1.95249     0.0760074      -1.48408       1.09013     -0.172807     -0.367221     -0.228576     0.0407643     -0.156002       2.67019       3.57355       3.77574       3.89562       3.50265       3.26247       3.01375       2.86535       2.42948       2.20939       1.67104       1.34343      0.933743      0.699272      0.455135      0.320257      0.192434      0.127212
  20  17 3368.2287    3.2367  1.8630 12.3804  0.0003  0.0359   0.0537   0.0891    0.1051   0.0000   443.9471       15.7695       5.57341       1.81282      -3.78063      -7.45795     -0.850694      -2.27599     -0.359530      -4.74978       1.05695      -2.82121      -1.00904     -0.555789    -0.0771071     0.0587691    -0.0852428     -0.154919       2.72637       3.80574       4.07405       4.23333       4.22400       3.80285       3.50119       2.98758       2.51043       2.10385       1.66559       1.31257      0.905644      0.700040      0.478495      0.338107      0.210517      0.134695
  20  18 3512.0770    2.6045  2.9117 12.0231 -0.0010  0.0461   0.0383   0.1187    0.0958   0.0000   434.3299       20.2366       11.5369       13.4594       6.40211    -0.0489416     -0.340779      0.380828      0.296474      -3.03645      -1.05931     -0.368687     -0.943327     -0.743439     -0.420616      0.517719     -0.402273     0.0409570       3.64091       4.72885       5.20050       5.20096       5.25748       4.98031       4.42954       3.98954       3.26786       2.69919       2.14834       1.66756       1.26564      0.940826      0.669622      0.457628      0.302200      0.194983
  20  19 3655.7638    2.1974  4.3410 11.3277 -0.0011  0.0573   0.0274   0.1576    0.0939   0.0000   432.1039       19.9467       17.7668       5.54324      -2.86086       3.07287      -6.00019      -5.64640       8.01159      -1.23309      0.350503      -1.43336     -0.481618       1.05205       1.13082     -0.663528     -0.448648      0.386747       4.31049       5.74548       6.20060       6.49118       6.26831       5.97512       5.35791       4.86279       4.03266       3.32278       2.69377       2.07166       1.53800       1.18591      0.820983      0.571936      0.369954      0.230686
  20  20 3799.5650    1.7926  6.0332 10.9544 -0.0033  0.0701   0.0200   0.1983    0.0724   0.0000   435.1690       14.2230       19.9550       13.0482       4.07300      -5.00865      -7.63108      -2.73054       5.42463      -2.87564      -9.16699       1.12971       3.05055      -6.36822     -0.855698       1.75055      0.649665     -0.422485       5.51557       7.04926       8.05621       8.00428       8.02609       7.69252       6.79007       5.93209       5.03782       4.12924       3.41144       2.58061       1.97415       1.42861       1.00016      0.714564      0.452538      0.297508
  20  21 3943.2985    1.4883  7.8022 10.8136 -0.0010  0.0878   0.0168   0.2498    0.0572   0.0000   430.8797       25.3662       13.9252       11.6547       3.44147      -8.17612       3.50289      0.179007      0.961500      -11.0194    -0.0471781     0.0831618       2.27692       2.04435      -1.24588     -0.213368      0.194915   -0.00923120       6.72397       8.53147       9.68989       9.96297       9.45433       9.33345       8.31260       7.45223       6.19143       5.15421       4.11791       3.17399       2.45374       1.78181       1.29142      0.882876      0.579895      0.364920
  20  24 4374.8885    0.7341 11.2420 10.7858 -0.0112  0.1733   0.0145   0.5413    0.0362   0.0000   449.0434      -23.1119       19.4022       52.8959      0.138682      -28.9778      -5.70813      -6.16564      -9.21706      -8.80486       15.9083      -5.75094      -6.01177      -5.99154      0.681373       5.13924      0.713900     -0.272335       12.6250       16.5447       18.7821       18.7609       19.0331       17.7624       16.2289       14.1911       12.1971       10.1418       8.19667       6.31930       4.85786       3.56314       2.54731       1.77975       1.11103      0.720657
  20  25 4518.6715    0.5813 13.4061 10.6727  0.0156  0.2449   0.0122   0.7228    0.0273   0.0000   448.7767      -26.9933       55.8305       38.0281      -13.1158      -9.84283      0.282158       26.2559      -13.3566      -12.6356       9.84822     -0.155674      -1.19832       8.23263      -3.37799      -3.60125     -0.710427      0.115057       18.0187       23.0217       26.3878       26.5857       26.4761       25.2520       22.7980       19.7866       17.3404       14.4005       11.3089       8.87417       6.96928       4.95012       3.63441       2.52920       1.58225       1.04121
  21   6 1758.2569    0.3533  0.2811  9.8602 -0.0046  0.0177   0.0150   0.0334    0.0386   0.0000   439.8597     -0.523581       15.9413       1.07579      -1.43209       1.14375      -1.44530     -0.144612      0.163998       1.27020    -0.0274949      0.119191     -0.325014      0.386311    -0.0551994     0.0426303    -0.0877086    -0.0272185       1.63367       2.19794       2.39356       2.09102       1.91736       1.64593       1.53753       1.64997       1.53198       1.44867       1.14667      0.886149      0.634892      0.434520      0.303624      0.192779      0.122491     0.0780263
  21   7 1919.8300    0.5276  0.4652  9.9937 -0.0004  0.0186   0.0164   0.0426    0.0485   0.0000   440.2640     -0.206932       15.9156      -1.27468      -4.76360       1.49395       2.43985       1.57137      0.259920      0.195959     -0.196562     0.0765963     -0.737837     -0.384822      0.166704      0.297320    -0.0420236     -0.105685       1.45382       1.80298       1.94990       2.01772       1.95145       1.77473       1.74158       1.57047       1.30045       1.06956      0.888898      0.679539      0.541178      0.401320      0.271725      0.197458      0.130786     0.0829647
  21   8 2077.7438    0.7087  0.5677 10.2319 -0.0070  0.0208   0.0197   0.0449    0.0637   0.0000   441.5473      -1.62251       14.0278     -0.663379       1.51967     -0.261458       1.74671       1.47337      0.528495      -1.98022       1.76141      -1.59942      0.243602     -0.327942      0.101862      0.144390     0.0105102    -0.0599473       1.52798       2.23292       2.35190       2.51295       2.36706       2.36693       2.07803       1.79328       1.43524       1.22827      0.890767      0.739420      0.553888      0.411732      0.293841      0.202958      0.140262     0.0938195
  21   9 2231.9102    0.9937  0.9418 10.0594 -0.0072  0.0262   0.0216   0.0608    0.1371   0.0000   439.9153       3.53887       14.6029      -1.16114      -1.63815       3.59331       2.50067      -1.28702     -0.863782       1.83126      0.963320      0.219383      0.936694    0.00595633      0.163209     -0.495505     -0.445160     0.0549047       1.85692       2.64737       2.97630       2.87908       2.96806       2.77027       2.43572       2.20254       1.76637       1.48452       1.20801      0.903874      0.710839      0.499756      0.376081      0.247839      0.165408      0.115726
  21  10 2381.9877    1.4021  0.9879 10.6824 -0.0016  0.0255   0.0291   0.0592    0.1178   0.0000   436.2793       2.52147       11.1640      0.680273      -2.09698      0.213556       3.00688      -2.57513      0.404279      -3.36919      0.614513      -1.20713       1.07050      -1.11575     -0.365757     -0.502332      0.241175      0.161697       1.75961       2.37567       2.52804       2.63370       2.65616       2.35482       2.22379       2.08077       1.67731       1.46430       1.14346      0.946223      0.661790      0.536684      0.389133      0.253900      0.181238      0.115781
  21  11 2529.3315    1.8138  1.1323 11.1931 -0.0022  0.0266   0.0367   0.0663    0.1291   0.0000   439.4736     0.0592438       11.9433       1.50949       3.57940      -2.52439       1.07923       1.26994      -2.78037      -2.81394       2.45958     -0.645251      0.728384     -0.476391      0.344470      0.295997      0.245509    -0.0152852       2.11071       2.82434       2.96185       3.08997       2.84895       2.68670       2.56982       2.33560       1.91344       1.69463       1.36669       1.06500      0.809993      0.596384      0.407905      0.298218      0.187451      0.126519
  21  12 2676.2836    2.4697  1.0527 11.4092 -0.0071  0.0253   0.0514   0.0607    0.2479   0.0000   435.7905       10.4455       9.43304       1.23853      -1.62040      -1.35085      0.911790      -3.70922     -0.494985      -2.63520     -0.532476       1.77003       2.28707     0.0551678    -0.0980537    -0.0267100     -0.222628    -0.0656302       2.05898       2.63110       2.51788       2.70357       2.85201       2.84361       2.47591       2.09648       1.71066       1.48808       1.21509      0.960396      0.711218      0.528048      0.377037      0.261654      0.187040      0.124854
  21  13 2823.0142    3.1008  0.9938 12.0547  0.0021  0.0239   0.0633   0.0581    0.1889   0.0000   441.1849       5.01935       12.4425       3.54155      -1.71303     -0.348968      -2.21392      -1.28347      0.856366       2.88208     -0.127257     -0.598873      0.407946     -0.616508      0.293146      0.305199      0.120597   -0.00577482       1.79149       2.39978       2.42531       2.57360       2.49192       2.39347       2.18294       2.03662       1.68184       1.40904       1.13696      0.899578      0.679381      0.529195      0.356273      0.262759      0.181230      0.116325
  21  14 2969.0350    3.6375  0.9816 12.3233 -0.0026  0.0231   0.0746   0.0572    0.1579   0.0000   440.1397       6.16629       15.7266     -0.784319      -1.84848     -0.833239     -0.397164      -2.08251      -1.13509      -1.88836     -0.551575      0.280596     -0.337829      -1.02763     -0.253142    -0.0165799     -0.143365      0.178236       1.91173       2.43696       2.64783       2.87967       2.80270       2.41408       2.31590       2.07181       1.72474       1.39204       1.13892      0.895299      0.650127      0.504352      0.344722      0.247621      0.160527      0.109955
  21  15 3114.1440    3.8776  1.1880 12.4608 -0.0046  0.0265   0.0743   0.0642    0.1861   0.0000   435.3521       10.0861       13.9214       2.42747      -5.28931       1.02117       1.65077      -4.33978       1.23528      -4.63177       2.86083      -1.73657      0.191523      0.513466     0.0154968     0.0319021     -0.352188     0.0196153       1.90738       2.48409       2.73365       2.82947       2.84471       2.66774       2.43087       2.18884       1.85296       1.51281       1.23068      0.991967      0.747636      0.544861      0.395575      0.296642      0.188456      0.124185
  21  16 3258.6863    3.7153  1.5783 12.2126 -0.0001  0.0297   0.0609   0.0750    0.1397   0.0000   436.4474       12.8163       9.07563       9.03985      0.991537      -2.25731     -0.826420       1.35619      0.339912     -0.577412     -0.178137      0.805501      0.318943     -0.660896      0.104218    -0.0440181      0.197901      0.164045       2.22390       2.94384       3.13820       3.32345       3.14979       3.12401       2.73426       2.47972       2.14292       1.78316       1.40654       1.14500      0.887290      0.626968      0.458586      0.322041      0.215233      0.140390
  21  17 3403.0246    3.1252  2.0912 12.3470 -0.0019  0.0360   0.0475   0.0938    0.0884   0.0000   439.4024       13.8471       5.12221       3.63468       1.36237       9.75761      -1.59267      -5.04799     -0.652119       2.94533       1.67154      -3.07101      0.238282      0.598898     -0.346262      0.243428     0.0157779      0.125014       2.70232       3.44267       3.97297       3.94717       3.99823       3.69447       3.39765       3.04539       2.60749       2.07765       1.72680       1.35295       1.02626      0.779640      0.550069      0.398110      0.264047      0.171874
  21  18 3547.3803    2.5127  3.1136 12.0028 -0.0027  0.0452   0.0342   0.1233    0.0751   0.0000   435.8861       17.0315       28.2207       16.7536       1.02846      -3.13941      0.652330      -2.88546      -1.62224      -5.52447      -1.83105      -4.62947     -0.262329     -0.973005     -0.228350     -0.772503     -0.106845    0.00985994       3.43904       4.38934       4.95898       4.92450       4.84724       4.51642       4.19974       3.80986       3.26342       2.79493       2.28382       1.80432       1.36827       1.01083      0.710648      0.499462      0.333239      0.219372
  21  19 3691.7894    2.0629  4.4614 11.3230 -0.0011  0.0563   0.0252   0.1571    0.0826   0.0000   449.1063       24.1105       17.7996       3.08103       2.93157      -5.55833     -0.993712      -4.23108      -3.56958      -14.6637      -2.25695       1.93500       2.01217      -1.96151      -1.46944     -0.548434     -0.283272      0.316741       4.13150       5.40320       6.03332       6.06927       6.04013       5.80890       5.27275       4.62007       4.07646       3.37084       2.70274       2.17620       1.61767       1.25577      0.872363      0.624271      0.413459      0.275523
  21  20 3835.9254    1.6969  6.4391 11.0160 -0.0012  0.0718   0.0185   0.2116    0.0602   0.0000   443.0616       23.1130       39.4768       13.8785      -17.5752      -2.73719       6.41970      -3.14602       4.01179      -2.80704    -0.0558026      -1.80458       1.97825     -0.786951     -0.381128       1.01107       1.18589     -0.226715       5.14047       6.92678       7.58252       7.78215       7.61483       7.36543       6.68849       5.93548       5.10683       4.25533       3.54329       2.72065       2.11939       1.55947       1.13869      0.793810      0.520978      0.347383
  21  21 3980.1170    1.3721  8.1704 10.8752 -0.0037  0.0902   0.0158   0.2676    0.0502   0.0000   432.9964       30.9844       28.2105       12.5213       24.4033       7.83384      -1.25047      -7.75257       2.88795      0.555545     -0.659596     -0.682490      -2.76506      -1.47243       2.76850      0.878411      0.679677      -1.39469       6.63143       8.73765       9.58891       9.67503       9.93737       9.10592       8.57210       7.46747       6.53938       5.43880       4.41158       3.49269       2.69013       1.98441       1.44564       1.02468      0.664437      0.449972
  21  22 4124.3855    1.0897  9.2846 10.8526 -0.0014  0.1130   0.0149   0.3345    0.0433   0.0000   421.7432       38.4755       30.0398      -24.4942      -19.4191       23.0193      -14.3541      -5.05303       10.5364      -13.4260       1.31450      -4.51486       1.92058       3.74865       2.64287       1.30015      0.536623      -1.42957       8.03372       10.7265       11.8959       12.0499       12.0551       11.3780       10.5054       9.24826       8.03183       6.81051       5.48309       4.37477       3.33915       2.50216       1.79724       1.26706      0.818502      0.556299
  22   7 1945.0615    0.5771  0.4175 10.0147 -0.0027  0.0166   0.0178   0.0359    0.0495   0.0000   438.7634       1.10331       16.4493       6.46816     -0.741155     -0.163570      -1.75644      0.666473      0.977649     -0.239464    -0.0823005     -0.535556    -0.0730917     -0.278142    -0.0946114     0.0749792     -0.304052    -0.0168853       1.33661       1.72336       2.07472       2.10481       2.08132       1.95518       1.78665       1.44894       1.23454       1.05474      0.774012      0.620486      0.487520      0.337695      0.254976      0.184350      0.124502     0.0840830
  22   8 2104.7767    0.7588  0.6758 10.1608 -0.0028  0.0195   0.0189   0.0499    0.0679   0.0000   437.8971     -0.968237       13.8017       1.86348      -3.89248       2.47297      -1.26122      -1.64869     -0.866162      0.745062      -1.24851     -0.860305      -1.03597      0.170100      0.131494     0.0315468      0.214692     -0.109419       1.51662       1.88059       2.03230       2.00775       2.06353       2.00411       1.84251       1.63664       1.40263       1.14157      0.977691      0.811683      0.603836      0.447383      0.326795      0.232585      0.165818      0.106172
  22   9 2259.9965    1.0266  0.8696 10.5120 -0.0035  0.0239   0.0227   0.0579    0.0907   0.0000   440.1465       6.01744       13.4212       3.57725       1.68673    -0.0440511       3.10561      0.802998       1.03675       2.26176       1.64705      0.510016     -0.162166     0.0703202      0.335232     -0.285366      0.125603     -0.118525       1.84871       2.52609       2.63336       2.61299       2.56441       2.49675       2.26109       2.07407       1.75821       1.51186       1.25318      0.998844      0.763965      0.578718      0.394273      0.284513      0.193881      0.131845
  22  10 2410.8857    1.5054  0.9680 10.6979 -0.0013  0.0236   0.0305   0.0580    0.1546   0.0000   437.4745       3.45802       17.2077     -0.732562     -0.527126     -0.472101     -0.448059      -2.77556       1.36888      0.582535     -0.523674     -0.781714     -0.241280     -0.323657     -0.193162     -0.112647    0.00232625     -0.108825       1.62268       2.18504       2.40991       2.46964       2.46422       2.32996       1.99566       1.91850       1.57932       1.40067       1.09815      0.869781      0.674298      0.516078      0.364271      0.267110      0.179199      0.120566
  22  11 2559.2689    1.9966  1.0803 11.1147 -0.0016  0.0247   0.0388   0.0586    0.1447   0.0000   437.5775       3.46139       13.9551       3.83915     0.0687695      0.426957      0.515378      -1.50124       1.45029      0.995589       2.22893      -1.22848      0.391478      -1.39412      0.328511     -0.293727     0.0864344    -0.0838203       1.84341       2.43707       2.64178       2.77396       2.76694       2.56672       2.43041       2.07255       1.83866       1.54682       1.25070      0.911292      0.756622      0.582359      0.425169      0.290437      0.202753      0.139773
  22  12 2707.1475    2.5285  1.0178 11.7100 -0.0012  0.0229   0.0515   0.0622    0.1620   0.0000   438.0183       1.65045       15.4209       2.24848      0.157598       3.16245       1.49569       1.03033      0.571180     -0.361367     -0.460093      -2.04892     -0.133538     -0.117974      0.366993    -0.0277480      0.314613      0.104448       1.71482       2.18682       2.32717       2.49191       2.60116       2.34451       2.14216       1.91879       1.65823       1.35627       1.06324      0.889845      0.667880      0.507191      0.370990      0.262065      0.190252      0.121283
  22  13 2854.8809    3.2690  0.9435 12.0382 -0.0038  0.0225   0.0683   0.0554    0.2346   0.0000   439.6099       8.55488       11.4325       5.47427      -4.58266       1.98572      -1.93149     -0.105227      0.597780       2.00048      0.505408      -1.31889       1.18369     -0.200706     -0.860429     -0.239965    -0.0355778    -0.0816751       1.74338       2.20828       2.41192       2.51128       2.49908       2.44921       2.28645       1.93442       1.63641       1.29818       1.05962      0.895357      0.677568      0.541671      0.352717      0.264375      0.180521      0.125895
  22  14 3001.5664    3.6265  0.9838 12.5600  0.0001  0.0224   0.0735   0.0571    0.1456   0.0000   437.4520       11.6873       13.6699       2.62033      0.399432       2.73125      -2.17223     -0.593349       1.05080     0.0133602     -0.130444      0.188681      0.633591      0.176146      0.349852    -0.0607140     0.0417868     0.0927664       1.62921       2.14743       2.30154       2.41483       2.46931       2.20627       2.14205       1.84403       1.57942       1.29474       1.11147      0.854002      0.669798      0.488336      0.370947      0.261020      0.185136      0.120737
  22  15 3147.1874    3.9418  1.1828 12.5829 -0.0212  0.0248   0.0746   0.0653    0.1686   0.0000   442.5097       14.2930       12.4225       4.85199      -6.34824      -2.66096    -0.0507928      -7.59492       2.46611      -1.20643      -2.84040      -1.07654       1.08662     -0.690476     -0.832529      0.605036      0.131517     -0.102795       1.93677       2.53892       2.72002       2.87830       2.81493       2.61403       2.41170       2.18696       1.83347       1.60425       1.30891      0.998188      0.752780      0.588269      0.423106      0.307526      0.204800      0.138669
  22  16 3292.4158    3.6895  1.6156 12.0642 -0.0014  0.0288   0.0585   0.0757    0.1433   0.0000   442.3227       10.5880       12.5226       4.66823      -1.13735      -1.99180     -0.598856      -2.82119     -0.828068      0.155368     -0.579276      0.764011      0.607866      0.868995     -0.586907     -0.175821      0.268961      0.242323       2.06244       2.74343       2.91883       2.99370       3.05038       2.93974       2.67672       2.40133       2.00293       1.72836       1.42633       1.09570      0.854132      0.655884      0.489980      0.341811      0.239169      0.163383
  22  17 3437.4839    2.9453  2.3892 11.9797 -0.0011  0.0374   0.0401   0.0958    0.0843   0.0000   445.0197       14.1941      0.317334       7.94674       1.91780      -8.72622      -4.53400      -6.34882       5.14059      0.901977       3.32707     0.0964063      -2.13107      0.398613       1.10430     -0.888116      0.394075     -0.137402       2.69525       3.54872       3.79033       3.95862       4.03644       3.75661       3.36787       3.17527       2.65951       2.25886       1.79245       1.44022       1.14214      0.855200      0.618083      0.447688      0.309365      0.212511
  22  18 3582.3228    2.4181  3.7147 11.5442  0.0001  0.0469   0.0287   0.1323    0.0763   0.0000   448.1233       18.4662       12.9226       6.83056      -1.78098      -2.96134       10.2238       1.28482       1.86135      -2.91023       2.57125     -0.245520       1.74552     0.0773624      0.130884      0.957036      0.691754     -0.275145       3.35956       4.40611       4.98396       5.03001       5.02431       4.74549       4.43895       3.87721       3.37236       2.92433       2.31175       1.89174       1.44323       1.09544      0.800099      0.563667      0.381017      0.258420
  22  19 3726.9985    2.0104  5.3037 11.1169  0.0000  0.0589   0.0217   0.1696    0.0718   0.0000   445.1666       25.6672       23.3809       15.0534      -8.88796      -11.2966       1.81643       7.28665     0.0638664      0.340982       1.30583      -2.20450      -1.07207      0.539350      0.445655      -1.91073     0.0358503     -0.508935       4.19743       5.31134       6.05966       6.07476       6.18441       5.91072       5.39131       4.79202       4.27893       3.54569       2.92741       2.30153       1.80877       1.37800       1.01384      0.743330      0.489858      0.340643
  22  20 3871.8000    1.6071  6.6862 10.9763 -0.0007  0.0723   0.0178   0.2165    0.0583   0.0000   446.1288       25.5907       17.4465       4.32643      -14.9378      -2.97481      -1.90528      -2.87202       4.16039      -4.65365       4.49774      -1.08999       1.76424      0.728694     0.0279330      0.926094      0.626161    -0.0725545       5.05037       6.66631       7.41505       7.62952       7.56884       7.25399       6.62198       5.91064       5.18357       4.34498       3.60278       2.84536       2.22406       1.69729       1.22071      0.874220      0.593861      0.409727
  22  21 4016.6657    1.3061  8.5314 10.8506 -0.0007  0.0932   0.0152   0.2836    0.0468   0.0000   441.0242       24.2137       22.1166       20.4975       3.25151      -4.14393      -17.5222      -5.60145       4.23351       5.37575      -1.20328      -4.90083      -6.15244       1.60157       2.25021      -2.03821     -0.519294      0.930855       6.41723       8.81435       9.55042       9.93708       9.77405       9.40884       8.74186       7.73033       6.75342       5.70873       4.52779       3.65888       2.83324       2.20522       1.59478       1.15142      0.782845      0.531856
  22  22 4161.4431    1.0378  9.9650 10.8712 -0.0017  0.1174   0.0146   0.3694    0.0391   0.0000   443.7446       6.92968       25.4628      -3.03913       23.3951      -17.5949       1.88069      -5.95998       4.04405      -12.9072      -1.90094      -9.55747      -2.65657       6.78957    -0.0623542      -1.61277      0.349340      0.204096       8.07672       10.4272       11.9401       12.2383       12.1935       11.4263       10.8533       9.53021       8.34494       7.05401       5.73747       4.60793       3.56732       2.72867       2.03717       1.47272      0.973739      0.663730
  22  23 4306.2806    0.8123 11.1642 10.8493 -0.0050  0.1545   0.0143   0.4829    0.0337   0.0000   435.1175      -18.6770       28.4404       4.64694      -19.1053       15.8829       8.05840       14.7805      -7.83785      -3.58904       6.16483      -1.95169       1.45037       2.88777      -5.61744      -2.60660     -0.587540     -0.821689       10.4390       13.6774       15.4929       15.8236       15.8711       14.9860       14.0036       12.7015       10.8772       9.22962       7.52791       5.99915       4.70134       3.64003       2.66072       1.94222       1.29420      0.878973
  22  24 4450.3994    0.5382 10.3646 10.9026 -0.0097  0.2036   0.0193   0.7918    0.0374   0.0000   401.9519       31.3624       26.5075       14.3005      -3.19122      -11.7279       6.74762      -5.85009      -11.1233      -4.24974      -3.13678      -18.5172       1.92530       1.08420       4.37686     -0.130450       2.44884      -1.24547       13.5117       17.7383       19.9254       21.1825       20.4427       19.8653       18.0645       16.3229       14.3992       12.2019       10.0052       8.03996       6.29646       4.83956       3.52866       2.60625       1.65159       1.14085
  23   6 1804.2389    0.3910  0.2741  9.9628 -0.0077  0.0158   0.0153   0.0282    0.0380   0.0000   440.0356      -2.10269       19.1338      -1.08476      -1.87368      -2.95925       1.45743      0.154905       1.87963     -0.758238      0.165422     -0.750581     -0.750754     -0.121274     0.0101180    -0.0629135     0.0575622     -0.132577       1.35817       1.82683       2.16145       2.35646       2.25220       2.11313       1.85480       1.58736       1.37491       1.09850      0.902967      0.687543      0.510350      0.403832      0.263538      0.180668      0.134284     0.0956411
  23   7 1969.6436    0.5618  0.5434 10.0996 -0.0063  0.0216   0.0161   0.0441    0.0523   0.0000   437.3726      0.207931       15.5594       5.60080      -2.21505     -0.316190     -0.291024       2.66156       1.96093     -0.586679      0.273778      -1.55321     -0.152627      0.762242      0.441951    -0.0899910      0.146990     0.0534887       1.51698       2.21974       2.27062       2.33256       2.04282       1.95286       1.73406       1.80102       1.57134       1.46013       1.19430      0.996053      0.732396      0.565656      0.384273      0.280725      0.193214      0.123581
  23   8 2131.1141    0.8249  0.7316 10.2528 -0.0023  0.0208   0.0200   0.0537    0.0696   0.0000   439.6853      0.813206       20.2585       3.44870      -2.12396      0.732391       2.61479      -2.90058      -2.95281      -1.53691       1.23445      0.333751      0.752289     -0.175514      0.288255     -0.231678      0.125875     0.0556903       1.40300       1.87675       2.04356       2.08606       2.20275       1.93051       1.90171       1.66038       1.45697       1.24796      0.986957      0.841560      0.615059      0.490203      0.354627      0.257888      0.174237      0.122764
  23   9 2287.5235    1.1513  0.9742 10.3712 -0.0011  0.0230   0.0232   0.0577    0.1139   0.0000   439.7591       3.62471       17.8285       2.78353     -0.670667       1.42563       1.46513     -0.533306     -0.218546       1.75757      0.785260     -0.283646     -0.136018     0.0250772     -0.530763     0.0177167     0.0290100     -0.134371       1.66279       2.15983       2.29428       2.38027       2.42891       2.32447       2.16650       1.93343       1.62965       1.43530       1.22256      0.910015      0.735887      0.559566      0.433333      0.303086      0.219312      0.154237
  23  10 2439.2148    1.6175  1.0819 10.6865  0.0027  0.0251   0.0315   0.0619    0.1734   0.0000   437.3917       3.63348       15.1175       3.67411      -2.05587    -0.0541006      -2.67161       1.43896      0.604545       1.18536       2.38054     0.0899458      -1.17066     -0.245858      0.585650     -0.174681    -0.0833107   -0.00596600       1.76765       2.32056       2.44750       2.74706       2.55500       2.56399       2.27226       2.19907       1.70744       1.51792       1.23804       1.06701      0.801200      0.595465      0.424063      0.318018      0.228887      0.154120
  23  11 2588.6781    2.0996  1.0879 10.9257 -0.0066  0.0231   0.0400   0.0603    0.1770   0.0000   437.8228       6.38714       16.5546       1.52710       1.70902     -0.799917      -1.38832      -4.62248     -0.301454       2.67270       1.25958      -1.46133      0.184238      0.278936      0.624229    -0.0792182    -0.0133701     -0.123080       1.73205       2.36406       2.61576       2.83306       2.75874       2.59586       2.33844       2.08642       1.77969       1.53748       1.19580      0.958130      0.691631      0.554522      0.423484      0.303807      0.213640      0.141554
  23  12 2737.6770    2.6431  0.9776 11.7898 -0.0008  0.0222   0.0522   0.0596    0.1279   0.0000   440.8901       9.96502       19.7049     -0.301136     -0.474386       2.10745      -2.05940      -2.05662     -0.416851      -3.38515      0.487262      0.451723     -0.560227     -0.915506      0.456597      0.217763     0.0926855    -0.0442269       1.48086       1.99256       2.16894       2.18513       2.13098       2.00113       2.04471       1.74173       1.60177       1.35741       1.08347      0.877673      0.650438      0.555761      0.386531      0.300824      0.206605      0.145167
  23  13 2886.2097    3.2668  1.0759 11.9797 -0.0055  0.0235   0.0634   0.0602    0.2535   0.0000   440.0386       4.81251       12.5879       5.75546      -2.29134      0.831815       3.42512     -0.676594     -0.442985       1.15455       1.26800     -0.996108      0.596183      0.152537     0.0757796     -0.282094     0.0173065      0.193161       1.58859       2.08822       2.24134       2.40848       2.34149       2.21509       2.10453       1.93677       1.64149       1.40508       1.12833      0.933808      0.726093      0.543194      0.441971      0.306282      0.209391      0.151593
  23  14 3033.5802    3.8178  1.1048 12.3107 -0.0014  0.0238   0.0736   0.0645    0.2474   0.0000   438.6415       11.6908       18.4166      0.768503      -3.11043       5.32383      0.783530     -0.338196       1.20054      0.456421      -1.91567      -1.04459     -0.952321    -0.0441656      0.695662     -0.464468     0.0289971     -0.151336       1.57449       2.19242       2.27225       2.41735       2.44266       2.24923       2.13662       1.77712       1.69229       1.40246       1.18566      0.921843      0.743362      0.548467      0.422063      0.308882      0.198357      0.141390
  23  15 3179.8903    3.8116  1.1912 13.0258 -0.0050  0.0259   0.0736   0.0708    0.1262   0.0000   438.7682       12.6186       18.4000       8.41193      0.410744      -3.18481      -1.25391      0.509413      0.274767      -2.79165      0.776180      -1.54913      0.536526      0.137795     0.0597126      0.514739     -0.316347    -0.0902950       1.67508       2.30783       2.54413       2.47518       2.65125       2.37468       2.36938       2.03325       1.78211       1.51009       1.23013       1.03168      0.789534      0.614443      0.447671      0.333165      0.218568      0.159321
  23  16 3325.7552    3.4886  1.6347 12.5183 -0.0031  0.0314   0.0572   0.0735    0.1103   0.0000   442.0372       9.97579       12.5825       3.39961      -2.26882      -5.42018       9.17347      -5.41657      0.127672     -0.410490       2.79434     -0.556022     -0.546826     -0.136402     0.0460798     0.0908765    -0.0584219     0.0356165       2.11578       2.86472       3.02965       3.21435       3.15469       2.94768       2.93258       2.53121       2.28982       1.84624       1.57432       1.22854      0.969998      0.751543      0.567333      0.417650      0.295787      0.200933
  23  17 3471.3849    2.7609  2.6896 12.0642 -0.0014  0.0402   0.0353   0.1004    0.0681   0.0000   440.2111       14.8721       7.39000       12.9231       3.58554       2.56926     -0.640760     -0.933340     -0.514699      -4.24034       1.90428       2.06376      0.969719      -1.96285     -0.963334     -0.529538     0.0300899      0.319779       2.64594       3.54332       3.85382       3.94616       4.00818       3.85646       3.45219       3.18825       2.75054       2.41764       2.02035       1.62405       1.27601      0.973188      0.723735      0.523939      0.355154      0.250743
  23  18 3616.9133    2.2782  3.7619 11.6066 -0.0011  0.0476   0.0269   0.1293    0.0675   0.0000   432.9248       14.8154       20.0449       1.77862      -3.13246      -1.28033       7.67133     0.0451970      -4.31426      -2.57693      -1.58226     0.0607501     -0.934135      0.120647      0.762274     -0.864426      0.494329      0.158136       3.27370       4.28454       4.74069       4.72000       4.90152       4.67731       4.39414       3.88213       3.43100       2.89664       2.35582       1.90964       1.52211       1.16293      0.866617      0.631340      0.445170      0.311154
  23  19 3762.3285    1.8400  5.3605 11.3370  0.0005  0.0619   0.0211   0.1762    0.0591   0.0000   437.6507       15.3397       11.8685       7.16074      -5.71127      -1.35674      -9.33744      -3.40413       1.17690       5.97834      -1.21287      0.502741      0.571067     -0.721944      0.128867      0.613779      0.143288     -0.948281       4.11714       5.39265       6.03070       6.28333       6.16426       5.93895       5.54634       4.95705       4.34282       3.80474       3.12246       2.51668       1.96973       1.53186       1.12600      0.837849      0.557654      0.392699
  23  20 3907.5584    1.5198  7.0206 11.0576 -0.0012  0.0776   0.0172   0.2195    0.0516   0.0000   445.5270       26.3549       19.8789       7.78622      -11.1614      -15.6272      -4.50315       3.67889       4.26129      -9.24960      -1.40864      -3.56315     -0.110395      -1.02668       4.42485      -2.01853      -2.05446      0.625132       5.03394       6.72627       7.45579       7.74529       7.77733       7.42567       6.84023       6.32645       5.38547       4.68549       3.87322       3.11067       2.46386       1.91682       1.40014       1.04097      0.704543      0.489685
  23  22 4197.6579    0.9572 10.1678 10.9501 -0.0127  0.1254   0.0148   0.3983    0.0365   0.0000   435.1386       17.5581       13.8392       28.8985      -8.17229     -0.101596       11.2832      -12.4189       16.0925       9.04777      -10.9118      -13.2949       2.46116      -1.18028       1.36111       2.57703      -1.66094      0.423844       8.18393       10.8362       12.1202       12.6593       12.4355       12.0634       11.2232       9.90906       9.01073       7.51971       6.25087       5.10503       3.97615       3.11960       2.27920       1.69554       1.14775      0.792392
  23  23 4343.1045    0.7354 10.7535 10.9268  0.0000  0.1638   0.0137   0.5115    0.0281   0.0000   440.9970       14.5917       15.2458      -18.6770      -17.6441       16.3126       14.1697       5.19572       21.9694       5.00691      -10.8592      -10.6699      -1.11639      -2.10304      -1.80965       1.92946     -0.206875     -0.203582       10.3484       13.8084       15.7110       16.1315       16.0740       15.4443       14.6615       12.8645       11.3416       9.71396       8.02021       6.42310       5.18839       3.92071       3.00085       2.15423       1.46963       1.01026
  24   6 1826.2858    0.4288  0.3467  9.9169 -0.0120  0.0154   0.0151   0.0356    0.0404   0.0000   440.9615       3.02195       15.5018       3.92218      -1.91467      -1.75359      0.744757       1.22356      -1.79522       2.24804       1.23768      -1.80927     0.0253468      0.227732     -0.237904    -0.0893555      0.144381    -0.0883469       1.10960       1.46328       1.59212       1.66647       1.68741       1.68452       1.45543       1.23767       1.15699      0.928439      0.778255      0.630818      0.493596      0.369276      0.270571      0.193149      0.141956      0.105024
  24   7 1993.5966    0.6362  0.5810  9.9942 -0.0072  0.0185   0.0166   0.0435    0.0575   0.0000   440.0611      0.538135       17.1281     -0.436519      -4.73789       1.76276       2.81001      -1.03712      -1.42222     -0.742106      0.193232     -0.998973     -0.180739     -0.238595      0.522378     -0.284979    -0.0103982    -0.0459381       1.13386       1.48153       1.64545       1.74402       1.77609       1.61703       1.58292       1.39972       1.24412       1.05575      0.865418      0.724613      0.581981      0.439852      0.338372      0.238918      0.172485      0.117633
  24   8 2156.7140    0.9134  0.7382 10.1584 -0.0018  0.0196   0.0204   0.0491    0.0753   0.0000   439.2083       1.86060       20.5924       2.45444      -1.84065       1.16057       1.12666    -0.0813477     -0.169896      -1.58664      0.263180      0.893527      0.168584     -0.596705     -0.216048      0.530231   0.000487369     0.0536443       1.37209       1.75839       1.79608       1.77183       1.91204       1.91535       1.80293       1.59483       1.36566       1.15283      0.958121      0.817062      0.651369      0.484979      0.367212      0.273439      0.195778      0.139568
  24   9 2314.3465    1.2012  1.0460 10.2575 -0.0011  0.0234   0.0229   0.0585    0.1155   0.0000   438.8441       1.01215       19.7386       1.68217      0.196659       1.55534     -0.792548       1.49687      0.299501      -1.32761       1.16887     -0.427317       1.03161     -0.884707      0.462527     -0.963168    -0.0300079      0.287644       1.55617       2.07454       2.10554       2.19754       2.18584       2.10039       2.00601       1.89872       1.59940       1.42740       1.20287      0.959794      0.771467      0.605031      0.457760      0.333538      0.239348      0.166711
  24  10 2467.1209    1.5814  1.0833 11.0221  0.0001  0.0246   0.0305   0.0643    0.1374   0.0000   441.9972       2.24374       11.3727       4.58907      0.433997      0.142658     -0.980645       3.45959       1.71678     -0.511873      0.833793      -1.28560   -0.00113533      0.160445      0.668708     -0.866736      0.120140      0.147149       1.62464       2.15584       2.32071       2.36729       2.52375       2.30302       2.15416       1.94218       1.71283       1.48159       1.22070       1.02574      0.812936      0.621050      0.457401      0.344186      0.234831      0.166667
  24  11 2617.7212    2.1819  1.0652 11.3154 -0.0037  0.0230   0.0410   0.0586    0.1726   0.0000   438.6507       3.77459       13.7141      -1.32036      -2.54157     -0.635872       4.07067      -3.31279      -2.28833      0.872317      -1.43501     -0.914051      0.210623     -0.889502    -0.0359257     -0.403277      0.274303      0.245037       1.50968       2.02017       2.12360       2.28583       2.25316       2.19188       2.06715       1.79717       1.62209       1.40039       1.15924      0.929441      0.734427      0.588604      0.431328      0.323861      0.229778      0.158793
  24  12 2767.7808    2.8955  1.0881 11.3756 -0.0009  0.0238   0.0520   0.0546    0.2024   0.0000   439.6215       9.53942       9.75971       4.51873     -0.340220     -0.575687      0.901666      -4.60335     -0.782915     -0.978799     -0.365613      -1.19587      -1.02802      -1.17376     -0.166064     -0.275731     0.0599892     0.0752369       1.54834       2.20663       2.24514       2.50724       2.31675       2.27642       2.02908       1.94043       1.67872       1.48823       1.24499       1.00777      0.822372      0.603892      0.463566      0.325033      0.229021      0.158891
  24  13 2917.0941    3.4974  0.9489 12.4161 -0.0010  0.0208   0.0690   0.0532    0.1485   0.0000   439.5141       4.30885       14.7079       3.68914      -1.20758     -0.119503      -1.21976    -0.0864613     -0.955464      -1.84904      0.411363      -1.08799       1.26957      0.398390     -0.393539      0.146768    -0.0626291      0.152723       1.42567       1.81698       1.96334       2.12640       2.17678       2.07511       1.92218       1.72282       1.44224       1.23363       1.07405      0.864291      0.682811      0.496447      0.385557      0.300219      0.203874      0.145523
  24  14 3065.1598    3.8757  1.0751 12.6937 -0.0034  0.0239   0.0766   0.0609    0.2042   0.0000   441.5664       8.59932       19.2282       5.30785       5.90399      -1.86109       2.76751      0.998940       2.38798      -2.75990       1.60344     -0.919277     -0.112277      0.712646      0.321259      0.372140     -0.172805    -0.0966059       1.56651       2.10591       2.33324       2.45121       2.37957       2.33032       2.16219       1.95561       1.66785       1.42684       1.17552      0.958706      0.766827      0.591302      0.444742      0.322396      0.221816      0.159557
  24  15 3212.1510    3.7221  1.3747 12.5672 -0.0014  0.0270   0.0646   0.0694    0.1630   0.0000   439.5107       11.3124       13.3465       2.39544     -0.507908      -4.32900      0.171983       2.53725      -1.40198     -0.500088     -0.109966     -0.781349     -0.861073      -1.20902     -0.474494     0.0488857      0.557055     0.0220069       1.76647       2.34896       2.32746       2.71264       2.61518       2.59880       2.27567       2.15183       1.86317       1.61836       1.32325       1.10858      0.831816      0.670740      0.501598      0.386341      0.267438      0.187694
  24  16 3358.6570    3.3678  1.8628 12.2731  0.0006  0.0309   0.0493   0.0819    0.0945   0.0000   441.1583       15.1040       10.8437     0.0663225       5.73768     -0.281960      -2.50955       1.69163      -3.85672      -4.22817       2.44913     -0.655782     -0.588053     -0.425722     -0.202849      -1.02305      0.117606      0.117906       1.98379       2.71905       2.96282       3.05955       3.02262       2.86916       2.62321       2.46478       2.16914       1.92492       1.60161       1.31613       1.03041      0.817488      0.590951      0.429319      0.309312      0.210131
  24  17 3505.1057    2.6866  2.9496 11.8020 -0.0011  0.0399   0.0318   0.1042    0.0727   0.0000   441.3282       23.4147       5.57787     0.0277743       8.26636       6.80978      -6.94334      -8.39326      -1.20168      -4.64871      -1.47344     -0.172032      -1.98562      0.418258     -0.663853     -0.447136      0.252590   -0.00151293       2.56934       3.39571       3.86990       3.87260       3.96488       3.81057       3.59618       3.19559       2.78216       2.41801       1.99757       1.60985       1.30226       1.00033      0.753551      0.561019      0.401541      0.283874
  24  18 3651.1359    2.1604  4.3351 11.4987 -0.0011  0.0505   0.0236   0.1400    0.0603   0.0000   441.3227       17.6919       5.07614       3.51541       5.40129       4.13307      -6.12939     -0.680659       2.73868    0.00607587      -3.54451     -0.265521     -0.747082      -1.21429       1.14230     -0.186233      0.428574     -0.222242       3.24690       4.31925       4.73373       4.96254       4.91283       4.75699       4.51427       4.09860       3.54896       3.08923       2.48180       2.06901       1.61909       1.29352      0.965581      0.714220      0.530259      0.366632
  24  19 3796.9768    1.7964  6.0550 11.0566 -0.0006  0.0630   0.0190   0.1826    0.0633   0.0000   436.2899       18.7575       19.5057       8.68625     -0.222276      0.802646      -9.75723       8.70902      -5.06690      -9.16891      -3.03282      -3.24331       1.36320       1.01005      0.113373      0.577269     -0.555448     -0.549102       4.07631       5.44553       5.99496       6.29944       6.23613       6.13040       5.64850       5.13989       4.51189       3.80228       3.23822       2.61046       2.05088       1.62047       1.20640      0.908778      0.643025      0.453799
  24  20 3942.6789    1.4389  7.6018 10.9910 -0.0008  0.0789   0.0161   0.2409    0.0492   0.0000   432.6325       26.1378       23.5356      0.906114      -4.58466      0.482651      -7.71494       2.14899      -5.04615      -2.88397       1.34256       1.73992      -2.84047     -0.371828      0.747649    -0.0575873      0.786717     0.0340525       4.88512       6.62772       7.33819       7.51775       7.56657       7.37964       6.86053       6.27628       5.45834       4.72772       3.98671       3.28511       2.58405       2.04618       1.51342       1.12422      0.791437      0.552351
  24  21 4088.7328    1.1215  8.9392 11.0292 -0.0055  0.1006   0.0154   0.3183    0.0394   0.0000   426.7558       18.1032       29.0176      -10.2877       4.66680      0.480132      -6.78940      -12.1130      -4.25961       4.68019       5.53371     -0.281125       4.74862      -1.62284      -2.21691      0.514022      -2.04354      0.480561       6.32015       8.23013       9.32527       9.65558       9.70307       9.46286       8.64054       8.09534       6.96273       6.04887       5.05777       4.09612       3.27605       2.55080       1.99497       1.41510       1.03227      0.724896
  24  23 4380.0532    0.6656 10.6733 10.9931 -0.0139  0.1753   0.0150   0.5735    0.0267   0.0000   430.2349       28.4696       39.7625       34.9323      -18.4840      -25.3507      -30.6698      -20.5360       1.06130       3.55975      -11.4170       1.68211      -5.49415       12.2455      -2.34894      -1.11227       4.67617      -1.08784       10.7473       14.0363       16.0805       16.6222       16.4560       16.1187       14.9047       13.4089       12.1557       10.4395       8.67074       7.28598       5.74025       4.45763       3.45076       2.51125       1.70584       1.21930
  25   6 1847.9022    0.4587  0.3675  9.8940 -0.0073  0.0152   0.0146   0.0343    0.0415   0.0000   439.0635      -2.34931       20.2833       2.00292     -0.166430     -0.469023      -2.19602      -2.07253      0.576719      -1.74852     -0.668941      0.583078      0.515848      -1.06797    -0.0653515     0.0210176      0.112701    -0.0734761      0.874545       1.29344       1.34473       1.53172       1.57848       1.45121       1.40799       1.24573       1.08579      0.921056      0.784795      0.593047      0.508440      0.380804      0.298623      0.217212      0.144017      0.110165
  25   7 2016.8942    0.6427  0.6380  9.9506  0.0020  0.0192   0.0151   0.0449    0.0594   0.0000   440.2883      0.176521       13.0744      0.321567       2.46715      -1.65195      0.739090     -0.550481     -0.418677     -0.173581       1.42151      0.269024     -0.242787     -0.117801     -0.680267     -0.378433      0.103846     -0.207491       1.25126       1.71534       1.80233       1.92101       1.92949       1.88162       1.78951       1.50903       1.40861       1.14081       1.06155      0.800822      0.678894      0.493983      0.377793      0.282567      0.214037      0.153024
  25   8 2181.7786    0.8953  0.7676 10.4302 -0.0030  0.0210   0.0197   0.0483    0.0699   0.0000   439.5567       1.80388       15.0513       3.27374     -0.223206      -1.58715      0.386882      -2.38336     -0.174367     -0.125410      0.670346    0.00479090      0.234335      -1.30300      0.639063      0.571407    -0.0945509    -0.0291796       1.23401       1.66216       1.86031       1.87759       1.97167       1.85622       1.73878       1.62542       1.39908       1.25079       1.04953      0.843289      0.650700      0.537822      0.398438      0.322316      0.227232      0.158485
  25   9 2340.5121    1.3328  0.9040 10.5850  0.0023  0.0212   0.0263   0.0512    0.1009   0.0000   436.3331       2.37507       16.5236      0.204419      -2.70909       2.32578       4.45593     -0.741684      -1.44917     -0.505596       2.04762       1.56909      -1.37905      0.107981      0.317464     0.0717746     0.0429428     -0.249496       1.34734       1.78482       1.90509       2.00854       1.99637       1.89101       1.85851       1.54376       1.46485       1.28943       1.09210      0.925058      0.742902      0.563605      0.443370      0.315317      0.220458      0.161046
  25  10 2494.4147    1.7735  1.1346 10.6420 -0.0044  0.0232   0.0313   0.0595    0.1817   0.0000   441.9067       4.83692       18.5839     -0.207645      -2.29293       2.91640       3.59934     0.0715378      -1.99166      -1.02584      -1.84361     -0.646464      0.641603     -0.945181     -0.532958     0.0560004   -0.00976763    -0.0172567       1.46729       1.90987       2.10743       2.26722       2.18519       2.19813       1.97762       1.87624       1.59433       1.37061       1.16985      0.996114      0.772627      0.601790      0.470927      0.342602      0.251456      0.178118
  25  11 2646.2921    2.3411  1.1160 11.1093  0.0048  0.0243   0.0431   0.0601    0.2122   0.0000   438.4891       8.31227       14.4684     -0.752922      -2.57153     -0.125221      -3.76085       2.19231     0.0768091     -0.949596       1.09944     -0.701685     -0.895776      0.616546     -0.131087      0.154280     -0.171082     0.0784328       1.65598       2.29038       2.40530       2.56435       2.43797       2.35540       2.13539       2.08909       1.85476       1.55227       1.32300       1.12569      0.920848      0.714169      0.537282      0.387417      0.269640      0.177320
  25  12 2797.4504    3.0021  0.9799 11.6354  0.0000  0.0218   0.0568   0.0511    0.1668   0.0000   437.1213       8.18830       15.3516     0.0791142     -0.647812      0.714379      -3.21106      -2.91380      -2.66099      -4.04238       2.73635      -2.03065      0.192436      0.987848      0.504444     -0.527304     -0.681035    -0.0552971       1.59968       2.13886       2.33545       2.40248       2.24091       2.01351       1.85343       1.82342       1.71605       1.58225       1.32132       1.10557      0.871405      0.687750      0.491348      0.365686      0.262400      0.176686
  25  13 2947.5162    3.7068  0.8979 12.5097 -0.0001  0.0218   0.0709   0.0479    0.1230   0.0000   440.7702       10.0673       17.1717       1.52438      -1.17745      -2.64638     0.0415998      -1.17434     -0.285688      -1.68711     0.0939955      0.222975    -0.0247808     -0.672826    -0.0900790     -0.310921      0.180455      0.190819       1.60373       2.11157       2.30788       2.29111       2.13895       1.97388       1.81907       1.71783       1.61190       1.51110       1.30638       1.04931      0.839332      0.660694      0.509207      0.356970      0.246533      0.166827
  25  14 3096.2626    3.8990  1.1158 12.8325 -0.0013  0.0248   0.0738   0.0607    0.1673   0.0000   438.6975       11.4221       12.8572       8.80114      -2.49391      -5.16526      -1.97809     -0.737135     -0.835998      0.632114      0.376419      -1.34045      0.781074     -0.332782     -0.722003     -0.244224      0.190396     0.0150780       1.56228       2.09245       2.34793       2.38854       2.30682       2.31323       2.02856       1.89154       1.70916       1.53843       1.33560       1.03646      0.859771      0.664343      0.498333      0.381703      0.258308      0.185807
  25  15 3244.0695    3.7434  1.3570 12.6480  0.0056  0.0261   0.0672   0.0697    0.1617   0.0000   439.3170       8.48448       9.97364       1.21600      -1.40122      -3.20934      -6.13919      -2.77672       3.15243      -3.21471       1.22404     0.0820935      -1.57991     -0.793194      0.451574     -0.232886      0.492526     -0.189007       1.68124       2.28103       2.45819       2.58259       2.61283       2.39245       2.29091       2.11415       1.82333       1.66800       1.38023       1.16489      0.937502      0.727513      0.535719      0.405807      0.279891      0.206429
  25  16 3391.2959    3.0654  1.9223 12.7338 -0.0007  0.0320   0.0471   0.0883    0.0768   0.0000   441.2775       19.2657       11.4173       5.11806       1.18386     -0.688650      -1.05201      -4.45837      0.204011      0.753260       1.34406      -3.29861      -2.31836       1.26464    -0.0944700     -0.559838     -0.118276     0.0461538       2.05518       2.61501       2.95770       3.05952       3.13210       3.00121       2.81906       2.60326       2.22286       1.96267       1.63155       1.35483       1.05225      0.837648      0.649173      0.494476      0.360653      0.262023
  25  17 3538.1994    2.4784  3.1107 12.0063 -0.0016  0.0412   0.0302   0.1155    0.0612   0.0000   440.4001       21.6873       14.0013      -1.20153      -4.81920       4.55939     -0.952355      -5.91662     -0.748659      -4.71318       2.51671       3.15002    -0.0685729     -0.630047      -1.21039      0.369834     0.0168291      0.215619       2.51417       3.40282       3.79548       3.90183       4.05371       3.85214       3.59253       3.23586       2.91110       2.48462       2.11847       1.67536       1.39693       1.05559      0.830523      0.625518      0.435949      0.314449
  25  18 3685.0919    2.0899  4.6738 11.3886 -0.0021  0.0530   0.0220   0.1441    0.0597   0.0000   435.9335       9.53882       15.7565       10.2917       5.09799       3.40325      -6.83564      -10.6388       5.84313      0.275870       1.56586      -1.79980      -2.12556      -1.54856      0.235284       1.52270     -0.497769     0.0586778       3.18130       4.29261       4.87606       4.90726       5.02743       4.74754       4.48789       4.17586       3.64335       3.20238       2.71634       2.22531       1.81145       1.39070       1.07610      0.795649      0.573681      0.410356
  25  19 3831.3881    1.6582  5.9630 11.2645 -0.0016  0.0654   0.0187   0.1890    0.0521   0.0000   441.0305       24.2482       12.6649       13.4944       12.6810      -12.4261      -3.40440      0.105026       6.93392      -2.85804       7.82935      -2.99795     -0.929723       1.21891       1.23628       1.51303      0.346273     -0.157112       3.96362       5.37405       5.92885       6.21367       6.18988       6.04148       5.67399       5.08968       4.61579       3.87498       3.44782       2.74173       2.23044       1.73828       1.34142       1.00631      0.701746      0.507087
  25  20 3977.9292    1.3270  7.9956 11.0170  0.0011  0.0837   0.0161   0.2577    0.0472   0.0000   431.7088       26.7328       17.5643       6.28239       16.3896      -3.32998      -7.04614      -1.21659     -0.381534      -5.10179       5.14758      -2.90228      -1.54891       1.22863      -2.16810      0.621237     -0.661111     -0.495359       5.01491       6.69214       7.63773       7.73382       7.84897       7.77552       7.14829       6.51549       5.78510       5.01010       4.25720       3.55786       2.83250       2.24118       1.69205       1.27901      0.897373      0.643040
  25  21 4123.9739    1.0350  8.8319 11.1023 -0.0034  0.1046   0.0155   0.3365    0.0364   0.0000   435.3421       31.5876       16.8121      -15.1294       5.29866       15.0383       20.6914      -1.70090      -9.13891      0.111537      -2.61756      -12.8964       4.04564     -0.421834       1.76595       1.09918     -0.101960     -0.466297       6.25852       8.27442       9.33906       9.48970       9.49607       9.53653       8.87348       8.10170       7.30238       6.19446       5.32573       4.41224       3.57685       2.80415       2.15368       1.63836       1.14795      0.839222
  25  22 4270.1575    0.7899  9.9212 11.0670 -0.0157  0.1367   0.0163   0.4791    0.0322   0.0000   446.5984       52.4396       3.02319       2.21494       13.9070       17.2855      -1.88519      -19.3908      -16.9006       3.34029      -2.70244      -5.95174      -6.55249      -4.88459       6.33960     -0.238858      -2.66129      0.837896       8.27492       10.7412       12.1633       12.6982       12.4658       12.6044       11.6523       10.7071       9.54894       8.09419       6.88582       5.78227       4.66195       3.71197       2.80757       2.13701       1.50537       1.08605
  26   6 1869.0199    0.4678  0.4462  9.8810 -0.0038  0.0156   0.0134   0.0393    0.0431   0.0000   440.9716       2.55156       17.7841      -2.12400      -3.84625     -0.186776       2.32148      0.313101      -1.33889      -1.62914      0.104716      0.404302     -0.475262     -0.864047     0.0180565      0.141105      0.155138      0.111055      0.969904       1.19823       1.35801       1.42372       1.48456       1.39851       1.31894       1.23429       1.00101      0.941013      0.774315      0.665109      0.532733      0.414047      0.320755      0.232335      0.180801      0.131699
  26   7 2039.7457    0.6959  0.6268 10.0524 -0.0031  0.0177   0.0166   0.0443    0.0595   0.0000   440.6180      0.538250       18.1988      0.662028     -0.509985     -0.181769      -1.04743      0.791351       1.24770      0.247587       1.09554      0.775075     -0.640639      -1.46428      0.246287     0.0238577      0.360589      0.318331       1.04184       1.36542       1.55649       1.59861       1.63429       1.52957       1.47073       1.36980       1.18115       1.07700      0.898859      0.705380      0.594106      0.453950      0.359146      0.284049      0.207700      0.150474
  26   8 2206.0754    0.9523  0.8187 10.4202 -0.0005  0.0214   0.0200   0.0497    0.0765   0.0000   441.3285       1.88537       14.5784       2.95843      -1.02423      0.405952     -0.497136       1.47614      -1.52880      -1.15404      0.344996      0.266506    -0.0997281      0.213772      0.684107      0.225823     -0.129236     0.0176106       1.38815       1.90757       2.15496       2.21149       2.21472       2.07771       1.93816       1.77643       1.51240       1.39859       1.16576      0.960166      0.782836      0.588579      0.453783      0.345050      0.249384      0.175226
  26   9 2366.1334    1.3870  0.9451 10.8445 -0.0035  0.0219   0.0266   0.0529    0.0925   0.0000   439.9801      0.809353       15.9333       3.13462       1.17470      -2.66111      0.999207       2.66698     -0.737877      -1.46618      0.693423       1.30482     -0.709062      -1.30806      0.429137     -0.121734     -0.292932     -0.297042       1.26976       1.76003       1.81655       1.98323       2.04161       1.99047       1.89739       1.67052       1.47114       1.25580       1.09540      0.917259      0.709665      0.575624      0.434207      0.330392      0.252821      0.180717
  26  10 2521.2468    1.8408  1.0401 11.2702  0.0004  0.0225   0.0343   0.0573    0.1095   0.0000   438.0331       3.34037       15.7235       1.42857      -2.53850      0.379981      -1.37007      -1.25622       3.34262      0.754903      -3.83595     -0.510736     -0.109671      0.486063    0.00268062    -0.0264693     0.0564101      0.119002       1.33190       1.76719       1.98603       1.96892       2.09691       1.87618       1.84719       1.68753       1.51573       1.33449       1.19023      0.963856      0.778488      0.627040      0.476987      0.358430      0.255437      0.186043
  26  11 2674.4379    2.4702  1.0565 11.5406  0.0004  0.0226   0.0445   0.0547    0.1681   0.0000   439.3439       5.71393       16.8330       5.69495      0.146571       2.85977      -4.06465      -1.14812       1.13372     -0.572800      0.664729     -0.651181      0.326781      0.771768     -0.302653    -0.0210643    -0.0652145    -0.0886320       1.33424       1.81521       1.95565       2.06764       2.08692       2.05667       1.89687       1.80314       1.54133       1.35387       1.09347      0.939953      0.773631      0.607693      0.456777      0.365607      0.256065      0.192579
  26  12 2826.6810    3.0761  1.0409 11.8671 -0.0035  0.0217   0.0562   0.0543    0.1768   0.0000   441.2533       6.07502       14.3689       6.28706       1.89799       1.72185      -2.58572     -0.636433      -3.69993      -1.85157      0.598093       1.32796     -0.140776     -0.485389     -0.657360     -0.645283      0.259852      0.165956       1.41348       1.89510       2.07143       2.18541       2.20693       2.05637       1.97511       1.79353       1.57645       1.39736       1.15869      0.964349      0.772774      0.611725      0.467592      0.350370      0.253349      0.182926
  26  13 2977.5760    3.6930  1.1061 11.8506  0.0001  0.0220   0.0641   0.0541    0.2128   0.0000   443.1313       4.83530       13.7263       2.40597      -1.74495       3.57729      0.340526      -2.40033      -3.95657     -0.297887      0.745705      -2.02264      0.526392    -0.0523893     0.0664767      0.446734      0.710287     -0.191750       1.44259       1.91178       2.11416       2.16276       2.21537       2.14555       2.06178       1.89967       1.66143       1.34739       1.15106      0.948089      0.756600      0.608329      0.450398      0.353285      0.280126      0.198178
  26  14 3127.1122    3.8424  1.2401 12.7805 -0.0043  0.0249   0.0686   0.0640    0.1544   0.0000   441.3811       10.9956       14.8631       3.29395     -0.733982      -1.82514      0.364006      -1.19141       2.56796      0.115493     -0.983848     -0.953542      0.263326      0.279959      0.763540      0.255082     -0.525231     0.0284775       1.59733       2.18642       2.29830       2.33558       2.29277       2.14607       2.12069       1.95832       1.81886       1.58814       1.41506       1.19581      0.945256      0.733316      0.538196      0.436660      0.334719      0.232145
  26  15 3275.5295    3.5699  1.7372 12.4782 -0.0033  0.0291   0.0559   0.0801    0.1546   0.0000   436.6899       9.05754       11.6884       8.64342       2.90749       1.10652      -2.85709      0.913770      -1.44200       1.02108       1.78051     -0.369850     -0.850794     -0.568720     -0.804253      0.573712     -0.534514     -0.372791       1.85077       2.36574       2.71026       2.71674       2.79392       2.59596       2.47505       2.32811       2.03654       1.80773       1.55625       1.31271       1.06445      0.801719      0.653563      0.478404      0.353001      0.254961
  26  16 3423.5690    2.9558  2.2614 12.3800 -0.0031  0.0345   0.0407   0.0958    0.0880   0.0000   440.5317       6.99909       12.4014       10.0213       7.55959      -3.60690      0.410043      -2.75320     -0.427056      -3.33183       4.82650      -2.02672      -1.72599     -0.143178      0.771461     -0.775871      -1.24516      0.320772       2.04340       2.70536       3.06329       3.14881       3.21293       3.19489       3.04560       2.68077       2.34979       2.03129       1.76078       1.42644       1.19252      0.914183      0.737420      0.545059      0.385001      0.288255
  26  17 3571.2139    2.3902  3.3799 11.9285  0.0000  0.0422   0.0276   0.1185    0.0594   0.0000   443.8505       13.8287       8.51004       5.69706       1.46203      -1.04568      -3.28194      -4.22110      -2.86355       2.59092      -1.22662     -0.205682       1.67705      -1.68271    -0.0637490      0.622507     -0.530725     0.0212375       2.56398       3.35050       3.77646       3.82451       3.87846       3.80440       3.45679       3.32900       2.93310       2.55213       2.23856       1.81302       1.50426       1.18107      0.905979      0.689804      0.507090      0.363677
  26  18 3718.6363    1.9278  5.0649 11.4220  0.0001  0.0551   0.0208   0.1571    0.0554   0.0000   436.8797       16.6453       14.0051       7.69579      0.570520       8.93504      -3.38816      -8.28691       5.55532    0.00651006      -1.33006       4.94690       3.02973      -2.21476      0.519681       1.50063     -0.989416      0.686761       3.33883       4.32564       4.94016       5.03713       5.22578       5.12475       4.74446       4.36885       3.81424       3.35521       2.78387       2.39714       1.88544       1.50673       1.18488      0.885445      0.648477      0.473002
  26  19 3865.6345    1.5654  6.6338 11.2432 -0.0018  0.0683   0.0175   0.2027    0.0478   0.0000   438.8000       16.0078       27.6684      -5.91615       2.86342       3.36185       1.86675      -8.56016       5.85224       5.54150      -1.59356      -8.12546      -1.79982       1.71762     -0.737456       1.67504      0.125504      0.429414       4.08302       5.27537       6.03108       6.19916       6.18689       6.20930       5.72553       5.21559       4.76531       4.12912       3.52121       2.95636       2.39208       1.90555       1.47346       1.13029      0.803591      0.584255
  26  20 4012.3721    1.2361  8.3726 11.1125 -0.0005  0.0877   0.0163   0.2812    0.0429   0.0000   419.6242       22.9460       31.1092       16.7559      -4.97430       11.8841      -13.2598      -11.8553       4.78850      -4.02372      0.840103      -4.04136      -1.85869    -0.0801819      -2.89083       1.12911      0.856443      -1.80011       5.10060       6.76051       7.72031       7.97346       8.04470       7.90338       7.45474       6.86511       6.06648       5.32627       4.44253       3.81908       3.03163       2.41821       1.87338       1.45171       1.02906      0.764998
  26  21 4159.0746    0.9251  8.7483 11.1907 -0.0038  0.1164   0.0177   0.3834    0.0375   0.0000   446.8352       26.7844       36.1193       9.42610      -14.2549      -15.2353       2.49522       17.1458       8.60909      -23.5782       22.9952       3.76699      -4.53255      0.964349       3.99315     -0.484082      -2.27821      -1.04176       6.44326       8.80734       9.98129       10.1028       10.6337       10.0897       9.44349       8.92822       7.94273       6.84141       5.94394       4.86796       3.98849       3.15012       2.47763       1.88521       1.35180      0.959583
  27   5 1713.5698    0.3085  0.2533  9.8733 -0.0068  0.0144   0.0119   0.0292    0.0311   0.0000   440.2503     -0.828689       20.2661       3.66978      -4.77152      0.421529     -0.611701       1.16391    0.00370845     -0.666991      0.563424      0.425506      0.122987     -0.280827    -0.0281950      0.232662     -0.402894      0.160352      0.912273       1.05597       1.09381       1.18114       1.21958       1.08932       1.20379       1.05548      0.941975      0.843716      0.686050      0.554359      0.506122      0.421132      0.316390      0.245650      0.174070      0.137412
  27   6 1889.7939    0.4941  0.4749  9.9338 -0.0038  0.0173   0.0134   0.0380    0.0443   0.0000   439.8041     -0.484666       22.8002      0.413248      -4.28263       2.65081      0.873513      -2.53563    -0.0961126      0.722106      0.615201      0.268192     -0.291773     -0.569507     -0.138616      0.294161     -0.268654     0.0407584      0.934787       1.20819       1.47435       1.39742       1.46640       1.44818       1.33039       1.25165       1.19301      0.975654      0.876833      0.722257      0.556527      0.502568      0.382591      0.275897      0.207285      0.157319
  27   7 2062.0490    0.7730  0.5986  9.9793 -0.0015  0.0199   0.0182   0.0387    0.0660   0.0000   439.0621      0.355195       19.8519      0.674844      -3.71677      -2.53651       1.07047       2.01992     -0.713799     -0.930041     -0.211048      0.891324     -0.712025     -0.577646     -0.409801     0.0328524      0.215694     -0.277793       1.27570       1.85454       2.36681       2.12491       1.94004       1.68419       1.39469       1.53874       1.37532       1.41308       1.62618       1.36792       1.12492      0.931097      0.669954      0.466723      0.324870      0.215786
  27   8 2229.7294    1.0594  0.9028 10.2238  0.0002  0.0208   0.0204   0.0514    0.0910   0.0000   436.8040       1.91949       23.4702       1.75674      -4.62992      -4.76932      -3.25091       2.08359       1.35831     -0.415531      0.350379      0.156365      -1.41043     -0.579275      0.374533      0.177416     0.0611152      0.166119       1.30308       1.83528       2.04962       2.24175       2.19103       2.15806       2.05588       1.78489       1.59340       1.30923       1.15496      0.882334      0.753489      0.572352      0.435277      0.344165      0.261732      0.182167
  27   9 2391.0378    1.4405  1.0386 10.7520 -0.0021  0.0228   0.0261   0.0538    0.1055   0.0000   443.1813       2.88059       11.8445      0.209955       1.06916       1.66501       1.32855      0.473250     -0.924278     -0.482986    -0.0512784     -0.803691     -0.180438    -0.0945347     -0.653295     0.0305500     -0.171809     -0.192911       1.25903       1.76605       1.83670       1.94012       1.94714       1.93500       1.89803       1.74447       1.52688       1.33917       1.09853      0.961151      0.788884      0.624135      0.496050      0.366131      0.288634      0.203861
  27  10 2547.5754    1.9821  1.0780 11.3273 -0.0053  0.0256   0.0358   0.0542    0.1234   0.0000   443.5740       3.90419       13.5914       2.39422       1.22936      -2.11994      -1.73899      -2.15745       1.88556      -1.94893     -0.892854     0.0873599      0.968627     -0.591123    -0.0721737      0.711457     -0.238582      0.111528       1.72297       2.29002       2.44400       2.42368       2.30611       1.97312       1.91042       1.84917       1.75538       1.79255       1.53660       1.35953       1.10252      0.886700      0.645296      0.465971      0.340652      0.243237
  27  11 2702.1442    2.4347  1.0362 11.8730 -0.0053  0.0217   0.0442   0.0563    0.1244   0.0000   437.1011       4.32290       14.3970      -1.05964     0.0628433      -1.29315      0.522439     -0.853232     -0.170412      -1.16119       2.46581      0.506083     -0.118917      0.896766      -1.07256     0.0866139     0.0959417      0.439825       1.27916       1.77460       1.94916       2.00187       1.98693       1.82673       1.77844       1.63894       1.51174       1.35707       1.20246       1.00826      0.828308      0.658237      0.498182      0.375745      0.279048      0.207027
  27  12 2855.4520    3.2465  1.0226 12.0725 -0.0035  0.0208   0.0574   0.0546    0.1732   0.0000   438.4311       6.38607       15.5073       6.69482      -2.54820      -2.20787       1.12735      -3.39139       1.19642       1.29198      -3.63680      0.470891     -0.543779     -0.654099      0.492956      0.463791     -0.269571      0.148036       1.32254       1.74830       1.90956       1.99818       2.07159       1.96278       1.88886       1.72602       1.56620       1.30667       1.11763      0.918300      0.749043      0.576354      0.454239      0.369945      0.282537      0.201372
  27  13 3007.1632    3.8326  0.9836 12.4371 -0.0008  0.0198   0.0688   0.0518    0.1434   0.0000   438.0334       7.59923       16.4875       3.13409      -5.52604     -0.509298       1.08349      -3.34160     -0.894205     -0.961603       2.06098     -0.574807     -0.191827     0.0408991      0.750794     -0.277360      0.326085     -0.102273       1.23271       1.58879       1.66951       1.81894       1.86142       1.75520       1.70055       1.59460       1.41960       1.17791       1.03395      0.884396      0.707906      0.568482      0.444864      0.348479      0.255011      0.185462
  27  14 3157.4209    3.8322  1.2061 12.8224 -0.0026  0.0239   0.0671   0.0610    0.1334   0.0000   440.2209       11.3144       13.3540       1.57727     -0.549833      -2.79466    -0.0754136       1.14566     -0.713587      -1.84123      0.136166     -0.285465      -1.68494      -1.90094      0.219717     0.0673920     -0.183205     -0.160665       1.38023       1.91570       2.06564       2.16144       2.28546       2.10805       2.07533       1.84255       1.66447       1.47036       1.23598       1.01542      0.853537      0.684337      0.530640      0.396679      0.300736      0.213244
  27  15 3306.7368    3.4629  1.6402 12.6114 -0.0038  0.0276   0.0539   0.0761    0.1256   0.0000   439.2212       15.9224       13.8182      0.795598      -1.05241       2.88084      -4.19564      -4.79916      0.692621      0.697020      0.784662     -0.683519      -1.73220       1.32036       1.55771     -0.783015     -0.564764     -0.322379       1.61450       2.14759       2.31964       2.42255       2.49306       2.43975       2.32137       2.17240       1.87537       1.69448       1.39542       1.21114      0.991654      0.781761      0.619216      0.470592      0.352563      0.262012
  27  16 3455.4671    2.7473  2.4605 12.4837 -0.0001  0.0363   0.0389   0.1021    0.0798   0.0000   438.4142       10.8582       12.6342       4.84838       3.18273      -4.70797      -6.23401     -0.107837       3.39649     0.0744864     -0.322810      -4.70925      0.171437      0.990720      -1.04305      0.268625      0.110651     -0.158228       2.10021       2.81182       3.08623       3.19614       3.26063       3.14414       3.01130       2.82931       2.51728       2.21200       1.91029       1.60722       1.29622       1.06547      0.817016      0.643718      0.470978      0.347715
  27  17 3603.7407    2.2890  3.9157 11.7726 -0.0002  0.0459   0.0254   0.1281    0.0596   0.0000   442.4603       13.6950       9.88901       10.9166       6.63544       3.31490       2.61364      -3.45823      0.688608      -2.43167       5.37423      -3.53750     -0.807928       1.16152       1.44513      -2.22382      0.625703      0.449206       2.72285       3.57016       4.09884       4.21879       4.24512       4.22288       3.81773       3.60398       3.21533       2.84675       2.45948       2.03240       1.64949       1.34050       1.04586      0.795075      0.589662      0.423687
  27  18 3751.7111    1.8508  5.2938 11.3935 -0.0019  0.0564   0.0195   0.1611    0.0534   0.0000   429.0040       19.0862       21.3953       1.96568      -5.42955       9.97034       5.22172      -3.47716     -0.989688       2.97174      -8.12803       1.02088       4.78692      -3.10136     0.0819347     -0.324523     -0.399797      0.385728       3.28142       4.28281       4.85060       5.08940       5.06772       5.03715       4.66101       4.39462       3.94381       3.47839       2.95301       2.41944       2.01735       1.61950       1.25117      0.975502      0.734084      0.540562
  27  19 3899.4556    1.4672  7.0178 11.2646  0.0032  0.0717   0.0170   0.2217    0.0446   0.0000   436.1621       22.3945       10.7549      -4.24912       5.79795      -9.98963       3.66369      -2.99851       3.30872       1.99346      -1.24960       1.83563      -3.47432     -0.179960      0.863191      0.423794       1.02005     -0.536996       4.09204       5.30998       6.09508       6.15699       6.39308       6.15805       5.82311       5.39855       4.96703       4.32327       3.73424       3.11905       2.57515       2.06161       1.61958       1.25255      0.914974      0.678102
  27  20 4046.8446    1.1524  8.5227 11.1998 -0.0023  0.0945   0.0169   0.3053    0.0403   0.0000   439.5638       16.5694      -6.50442       15.6076       10.3649      -12.3499       1.14709      -7.69986      -15.9858       2.04645       1.60749       4.87137       5.48753      -5.63925       1.17533       2.79725     -0.232348      -1.05054       5.22117       7.04328       7.82291       8.14461       8.33277       8.18501       7.77369       7.14675       6.41050       5.61340       4.95520       4.05117       3.38877       2.69113       2.12408       1.62553       1.19501      0.876360
  27  21 4193.9871    0.8802  9.0297 11.2369 -0.0102  0.1154   0.0182   0.4201    0.0348   0.0000   440.5791       21.0065       14.2474       14.9012       4.89348      -9.24424      -9.55333      -5.94348       6.86577      -6.31291       1.13514      -5.07210       3.67355      -6.39276      0.812171      0.957219     -0.790770     -0.853674       6.46527       8.33701       9.68940       9.91729       10.3147       9.88262       9.37628       8.75780       7.77730       6.97024       5.95761       4.96569       4.24868       3.34049       2.62145       2.01406       1.44006       1.07493
  28   5 1732.7380    0.3385  0.2616  9.8654 -0.0114  0.0127   0.0130   0.0298    0.0318   0.0000   440.0717      -1.02213       20.3587       1.23485      -3.36489      -1.21088     -0.235850      -1.17816     -0.269866      0.685715     0.0321572      0.376309     -0.670663       1.03021    -0.0636622    -0.0435093     0.0577128     -0.232593      0.891427       1.12916       1.19996       1.29066       1.30830       1.23385       1.18127       1.14543       1.02994      0.836270      0.680597      0.582421      0.490621      0.402986      0.327092      0.255960      0.179652      0.129468
  28   6 1910.1466    0.5304  0.4956  9.9230 -0.0077  0.0167   0.0141   0.0387    0.0471   0.0000   440.0795      -1.04720       19.3906       1.85039      -1.63869      0.237595      0.319867      0.297173      -1.92877      0.683638       2.26211     -0.669373     0.0738803     -0.539949     -0.346387     -0.195870      0.220462     -0.359103      0.969047       1.24107       1.28375       1.42333       1.42362       1.41530       1.34704       1.27853       1.09282      0.999669      0.854235      0.725026      0.567006      0.441668      0.369456      0.296082      0.233000      0.168928
  28   7 2083.9078    0.7721  0.7266 10.0966 -0.0047  0.0186   0.0166   0.0474    0.0653   0.0000   438.8229       1.58075       20.5385       3.59832      -4.99103       1.61819      0.919304     -0.775824     -0.505140      -2.91811       1.58839     -0.460685      0.914720      0.853929      0.319914     -0.153716     -0.237114      0.208258       1.08177       1.41469       1.55230       1.55310       1.57519       1.60969       1.44834       1.45124       1.27047       1.14345      0.965146      0.821463      0.667616      0.527728      0.423719      0.334182      0.255818      0.197689
  28   8 2252.8306    1.0849  0.9492 10.4757 -0.0035  0.0214   0.0203   0.0524    0.0839   0.0000   440.5242      0.388425       19.9985     -0.744709      -3.74086       3.58341      0.105201      -2.59668      -2.84069     -0.870722       1.02848      0.156777      -1.36040      0.876374     -0.316532    -0.0305889      0.314842      0.222141       1.17656       1.60996       1.74589       1.84264       1.80178       1.77047       1.64611       1.51803       1.47001       1.22151       1.18674      0.970489      0.816379      0.668282      0.520975      0.401149      0.291012      0.209539
  28   9 2415.3237    1.5381  1.1071 10.8339 -0.0030  0.0229   0.0274   0.0583    0.1205   0.0000   441.1960       5.51872       16.6265      -2.17669      -3.12847       1.45507       1.58896       1.09245      0.964083      -3.56199      -1.14128      0.856445      0.923499      0.521861     0.0139168      0.309979      0.129459     0.0823175       1.26625       1.71296       1.86410       2.00856       1.96784       1.89568       1.87592       1.70848       1.58582       1.43341       1.16707      0.985730      0.789686      0.633388      0.494390      0.408864      0.321626      0.241040
  28  10 2573.4316    2.0740  1.1750 11.1474  0.0024  0.0230   0.0355   0.0565    0.1382   0.0000   440.7405       7.32186       15.6650       1.49796      -5.29312      0.185907      -2.78903      0.887374       3.46822     -0.852687      -1.09549      -1.52471      -1.15411     -0.931212     -0.105592      0.447789      0.730561      0.172972       1.32374       1.71344       1.85093       2.00456       2.04291       2.01328       1.90594       1.80847       1.60945       1.38313       1.17958      0.978106      0.848429      0.652253      0.514660      0.417096      0.317053      0.233252
  28  11 2729.4465    2.7353  1.0705 11.3662 -0.0012  0.0212   0.0460   0.0521    0.1738   0.0000   439.1622       7.22368       13.9858       1.03670      0.258135      -2.94376      -1.18627      -2.40276      0.967403      -1.67907      0.282112     -0.712867      0.901902     -0.690086     0.0283160     -0.183661      0.484373      0.316552       1.23280       1.67980       1.80390       1.94595       1.92786       1.88983       1.74615       1.67768       1.49894       1.31044       1.08551      0.942369      0.772897      0.606852      0.485277      0.382157      0.291554      0.213137
  28  12 2883.8705    3.2419  1.0382 12.1902 -0.0003  0.0214   0.0561   0.0533    0.1597   0.0000   439.3443       5.72545       15.8188       7.60428      -1.38415      -2.72078     -0.900519      -1.79893     0.0745498      -2.64551     -0.927497      -2.19367     -0.484323      0.342196    -0.0714876     -0.134679      0.170930     0.0203315       1.23281       1.67650       1.79302       1.95466       1.90395       1.91155       1.78015       1.67131       1.50351       1.35071       1.13003      0.934816      0.786805      0.643646      0.507576      0.372047      0.291647      0.220479
  28  13 3036.3706    3.9411  1.0834 12.3594  0.0004  0.0205   0.0663   0.0553    0.1660   0.0000   439.9838       8.58406       11.3989       4.87156      -3.53733      -2.87951      -2.71451      -1.22472     -0.608289      -1.61445      0.379999     -0.373383     -0.660923      0.192379      0.669298      0.338410      0.251567     -0.296480       1.20706       1.61025       1.75659       1.84320       1.82276       1.81281       1.70416       1.61336       1.46808       1.26839       1.10970      0.903741      0.766370      0.622360      0.465709      0.380331      0.297156      0.210894
  28  14 3187.3357    3.9156  1.4092 12.1191 -0.0001  0.0235   0.0584   0.0620    0.1471   0.0000   441.6765       10.2744       13.6696       2.43075      -4.03335       4.12988     -0.363410      -2.49134       2.11542      -1.22732       1.95699   -0.00459549     0.0911890      0.626383      0.292325     0.0825869     -0.470919      0.418105       1.31895       1.78676       1.91628       1.98818       2.10567       2.03214       1.95966       1.81166       1.55882       1.41600       1.23298       1.04424      0.870985      0.693246      0.525942      0.414495      0.321774      0.238610
  28  15 3337.4651    3.2632  1.8641 12.7602 -0.0041  0.0304   0.0481   0.0792    0.0830   0.0000   441.0184       10.1824       12.7858       4.88459       1.19365     -0.879932      -2.21398      0.264728       1.54028      -5.01239      0.260940      -2.88205     -0.481928      -1.27148      -1.33300     -0.788846      -1.13226      0.123854       1.66443       2.26454       2.49755       2.64714       2.71207       2.59579       2.51707       2.32208       2.05705       1.81192       1.56137       1.33795       1.11356      0.882832      0.709939      0.545082      0.394709      0.299715
  28  16 3486.9957    2.8101  2.8100 12.0459  0.0008  0.0373   0.0350   0.1023    0.0910   0.0000   443.3675       10.8050       6.69583       6.60974       2.26265      -2.89462      -4.03911      -4.82303      -1.28360      -1.30468      0.937046     -0.929241      -1.14141      0.430573     -0.413569     -0.487290     -0.766923      0.227829       2.05552       2.84491       3.07694       3.23615       3.30932       3.25026       3.12309       2.85584       2.56263       2.27274       1.93512       1.64176       1.36144       1.10481      0.859177      0.672051      0.495426      0.372908
  28  17 3636.0264    2.1784  3.9685 11.7812 -0.0021  0.0463   0.0242   0.1290    0.0562   0.0000   441.7379       16.1166       16.0683       6.28388      -2.76801       6.81511      -8.98975      -5.87112      -2.18718      -1.50293       2.09005     -0.874919      -1.22477     -0.126574       3.27894       1.21380     -0.206952     -0.330312       2.54942       3.32528       3.81160       3.85842       4.06545       3.93479       3.78363       3.46209       3.17124       2.74357       2.42418       2.01304       1.66645       1.39356       1.07076      0.828607      0.624847      0.470612
  28  18 3784.6638    1.7938  5.8612 11.2767 -0.0013  0.0583   0.0177   0.1700    0.0487   0.0000   442.3113       14.8430       10.3430       4.83149       14.6720       6.86169       1.03753      -6.15416       6.02604       2.78404      0.855710     -0.787584      -2.74555     -0.300404      0.978051      0.259845     0.0258398     -0.473039       3.20738       4.22813       4.85036       5.05941       5.02671       5.06923       4.70046       4.38718       4.00683       3.51213       3.07059       2.56717       2.09951       1.74720       1.35471       1.05876      0.783546      0.576274
  28  19 3932.9006    1.3897  7.0044 11.2735 -0.0014  0.0731   0.0166   0.2225    0.0421   0.0000   440.9731       18.2945       10.4264       3.97062      -8.29832       3.03822      -3.22280      -1.79027       1.94954      -9.99930       2.36785      -4.86540       3.49623    -0.0815605     -0.447643      0.581726      0.967525     -0.970825       3.95185       5.22848       5.92697       6.03723       6.36410       6.14454       5.95160       5.44132       4.89868       4.36585       3.74392       3.21726       2.60984       2.16316       1.69015       1.32274      0.973144      0.724846
  28  20 4080.8909    1.0609  8.5859 11.2484 -0.0036  0.0982   0.0168   0.3238    0.0369   0.0000   448.2665       23.7403      -2.40907      -1.90065       9.26905      -12.4741      -13.6455       8.86088       7.03759      -5.30854      -9.60255      -10.2187     -0.785215       1.25514      -1.69680      0.440952      0.920635     -0.837577       5.24691       6.88620       8.05073       8.16030       8.47075       8.19681       7.77541       7.38811       6.63507       5.79888       5.12425       4.30691       3.56163       2.86247       2.30928       1.77645       1.31630      0.975125
  29   5 1751.5535    0.3589  0.3141  9.8193 -0.0017  0.0132   0.0118   0.0329    0.0322   0.0000   440.6694      -1.70491       21.3901      -2.25650      -2.59545      0.595513      0.572999      0.901796      -1.08218     -0.317075      0.575400    -0.0727269     -0.246679    -0.0158146     0.0635281     -0.177610     0.0431856     0.0653547      0.796580       1.15290       1.27375       1.05336       1.14433       1.06941       1.14787       1.22993       1.14078       1.06944      0.729592      0.575669      0.474040      0.439262      0.401567      0.342380      0.264544      0.168301
  29   7 2105.3626    0.8039  0.7648 10.1913 -0.0029  0.0188   0.0166   0.0488    0.0663   0.0000   440.2140    -0.0491598       19.3630       1.82661      -2.17345     -0.658737     -0.131852      0.709194     -0.640988      -1.16751     -0.258445       1.51716      0.315833     -0.281506     -0.241241     -0.237628      0.801167     -0.153383       1.00166       1.32607       1.44935       1.53180       1.52544       1.57323       1.38057       1.43126       1.22110       1.13150      0.936535      0.827221      0.669035      0.529180      0.446213      0.341088      0.267941      0.201030
  29   8 2275.3234    1.1450  0.9953 10.4589 -0.0011  0.0214   0.0206   0.0522    0.0921   0.0000   440.4796     -0.726113       24.7261      -2.86913     -0.173658       3.48260       4.74792      -2.31732     -0.557472      0.183450    0.00945820      0.180081    -0.0136509     -0.290556     -0.105025      0.708542     -0.251922    -0.0817698       1.16663       1.54557       1.65618       1.79705       1.83237       1.84074       1.69988       1.59264       1.47413       1.24158       1.14071      0.924155      0.817712      0.630226      0.521663      0.398167      0.303470      0.227933
  29   9 2439.0981    1.6581  1.1038 10.9602 -0.0028  0.0229   0.0282   0.0547    0.1131   0.0000   443.6038       5.02255       17.6568      -2.39064      -1.54793       2.76986      -2.49595     -0.354083       1.66098      -1.64318      -2.09220      0.362677       1.04433      -1.06483      0.733304      0.157717     0.0961083     0.0189118       1.32278       1.83102       2.03035       2.18763       2.26738       2.21177       2.08222       1.98141       1.69707       1.45715       1.24918       1.02760      0.879046      0.685544      0.556860      0.417924      0.319073      0.234348
  29  10 2598.7325    2.1481  1.0437 11.4327 -0.0035  0.0206   0.0371   0.0515    0.1128   0.0000   441.4617       4.72451       18.2765       2.97814      -3.50688       1.74327       2.12781      -1.17706       1.12539      -1.89450     -0.359927     -0.988851     -0.422560     -0.233088      0.453356     -0.300338     -0.269959      0.273438       1.15852       1.53784       1.66553       1.76807       1.76198       1.80825       1.71836       1.56309       1.41872       1.22027       1.10523      0.933449      0.777579      0.618300      0.509466      0.397550      0.295274      0.220465
  29  11 2756.2183    2.8578  1.0135 12.0338  0.0003  0.0202   0.0498   0.0517    0.1180   0.0000   439.1776       4.91017       16.0595       3.66542     -0.802364     0.0402926      0.493196      -3.12992      -1.65648     -0.326144   -0.00548408      0.128653     -0.750725     -0.293624     -0.950717     0.0234779      0.530774     -0.231939       1.07734       1.46078       1.55530       1.68236       1.70031       1.66458       1.61856       1.49242       1.38111       1.19841       1.02278      0.903377      0.735322      0.606416      0.488504      0.381074      0.285347      0.210850
  29  12 2911.7439    3.4370  1.0549 12.0356 -0.0026  0.0211   0.0589   0.0506    0.2117   0.0000   440.3252       5.35220       14.6446       2.07535      -1.72119      -1.61890      -1.25228     -0.905547      -2.95694       1.29562      -1.25138      -1.59545      -1.24172      -1.02897     -0.123966     -0.187329     -0.576734      0.388832       1.30361       1.75814       2.01813       2.16196       2.22851       2.14881       2.05399       1.84432       1.58772       1.34540       1.20328       1.00783      0.788175      0.647347      0.510274      0.391545      0.299984      0.220110
  29  13 3065.1280    3.8978  1.2100 12.5269 -0.0020  0.0227   0.0628   0.0580    0.1599   0.0000   440.6622       7.83352       15.0075      0.429343      -3.00269     -0.528180      -3.81087      -2.06614      -1.71855      -2.71884      -1.94540      0.323781       1.83793     -0.758839     -0.287719      0.107697      0.283543     0.0620007       1.23762       1.68715       1.74393       1.85942       1.95124       1.88159       1.83977       1.70853       1.52933       1.34550       1.16493       1.00754      0.833652      0.682522      0.548221      0.439854      0.311894      0.242566
  29  14 3216.9416    3.7920  1.4415 12.3122  0.0008  0.0245   0.0551   0.0615    0.1399   0.0000   440.3288       12.2994       10.6201       8.26244      -2.40950     -0.661700     -0.395404      -2.71324      -2.76735      -2.58772       1.56319      -2.05762      -1.37614     -0.132863      0.495945     -0.433051      0.155248      0.349069       1.33084       1.83036       1.96571       2.15301       2.20641       2.13812       2.06324       1.85745       1.72488       1.52107       1.26634       1.08785      0.920637      0.753860      0.571703      0.470521      0.338620      0.261058
  29  15 3367.8516    3.1877  1.8928 12.5172  0.0002  0.0286   0.0442   0.0786    0.0830   0.0000   441.4876       7.31133       15.8828       3.08344     0.0635088     -0.581811      -1.19471      0.610963       2.95616      -2.75066      -1.06725      -2.50308      0.282641     -0.511056      0.705819     -0.336835      0.765929      0.160777       1.54410       2.05850       2.24069       2.46275       2.40472       2.36725       2.25281       2.18631       1.93443       1.74064       1.52844       1.26281       1.07872      0.864446      0.686346      0.539769      0.422022      0.311531
  29  16 3518.1653    2.5950  3.0876 12.1775 -0.0031  0.0399   0.0312   0.1080    0.0651   0.0000   445.2156       9.31254       5.45559       8.28098       6.66692      -3.30866      -10.7400      -7.20090       8.45552      0.582140      -4.32579      -1.26160       1.63284      -1.14697       1.59717       1.39335     -0.357272     -0.376607       2.11063       2.83431       3.18803       3.34241       3.50895       3.27608       3.21609       2.98447       2.68286       2.41435       2.04583       1.81569       1.48454       1.19854      0.995632      0.747607      0.568647      0.416543
  29  17 3667.8924    2.1154  4.4791 11.5413 -0.0053  0.0475   0.0216   0.1352    0.0562   0.0000   438.3064       12.5350       13.3322       4.68884      0.220297      -3.65206      -3.56980      -3.24631      0.934296      -10.9018      -2.91912      -6.54325       1.72329      0.637944     -0.976149     -0.196983      0.593921     -0.247627       2.60449       3.42800       3.80786       4.00097       4.09020       4.03488       3.81508       3.58250       3.23869       2.92242       2.51174       2.20501       1.76983       1.44667       1.16297      0.900360      0.709448      0.526911
  29  18 3817.0465    1.6863  5.9321 11.2963 -0.0014  0.0601   0.0175   0.1732    0.0483   0.0000   440.4569       18.8258       18.5401      0.663908      -6.35861     -0.483824       6.46749      -11.8786       5.29484      -5.90580       4.92439    -0.0406511      -4.39796      -3.76436    -0.0870731     -0.473029      0.197275     -0.449649       3.21962       4.21462       4.89814       5.05659       5.31146       5.09738       4.82727       4.56270       4.00349       3.63622       3.18415       2.66178       2.24926       1.82464       1.43540       1.16204      0.833458      0.643061
  29  19 3966.1027    1.3203  7.7098 11.2338  0.0063  0.0795   0.0159   0.2425    0.0390   0.0000   443.6015       7.89114       21.0425      -7.77616       2.59127       18.9875      -2.62222      -11.1542       8.15528       6.44292      0.774486      -2.98142      0.238784      0.319774       1.16667       3.65127      -1.15894     -0.840410       4.02210       5.53059       6.22909       6.36368       6.70160       6.54204       6.25434       5.78357       5.35072       4.64704       4.09523       3.55916       2.86243       2.39249       1.89341       1.50147       1.10622      0.835339
  29  20 4114.5171    0.9711  8.0776 11.3315 -0.0044  0.0990   0.0178   0.3374    0.0360   0.0000   440.9520       4.40711       17.0386      -7.42635       13.5144      0.210442      -2.36794      -13.2369       6.78309       6.17733       10.4010      -3.75142      0.279873      -1.15955      -1.91881     -0.642674      -1.81548       2.88123       5.10125       6.85298       7.69960       8.16307       8.35624       8.12933       7.68543       7.24594       6.63871       5.94115       5.13822       4.38926       3.63012       2.99142       2.37405       1.87330       1.40578       1.05366
  29  21 4262.7817    0.6877  9.0899 11.3695 -0.0248  0.1475   0.0253   0.6608    0.0354   0.0000   440.1251       38.8010       18.0687       5.39839       34.2210      -5.68866       4.03361       24.0002      -8.52787      0.156183      -1.60378      -13.4317      -5.71608       9.86492      -4.40053      -6.99303      -2.49403      -1.56502       7.56314       9.74633       11.5712       11.9200       12.1910       11.7765       11.3506       10.5926       9.75377       8.72280       7.58124       6.39188       5.47099       4.43648       3.52172       2.76894       2.09145       1.54383
  30   5 1770.0433    0.3763  0.3605  9.8122 -0.0120  0.0157   0.0123   0.0331    0.0352   0.0000   441.5876     0.0679441       20.6620     -0.291511      -3.07561     -0.400854       2.26941      -2.23623       1.14596     -0.136921     -0.475664      -1.72905       2.02544     -0.409231    -0.0772536      0.216002    -0.0512606      0.529397      0.880465       1.19842       1.44176       1.53188       1.53900       1.59000       1.48048       1.31216       1.24792       1.02001      0.868246      0.748600      0.597562      0.447688      0.363640      0.317503      0.226162      0.173590
  30   6 1949.9536    0.5768  0.5385  9.9414 -0.0044  0.0164   0.0137   0.0386    0.0480   0.0000   440.1630      0.109116       19.4662     -0.208605      -3.07853     -0.288907      -1.64459     -0.112623     -0.493982      0.165123     -0.917942      -1.31282     -0.854473      -1.44933     -0.417337    -0.0705374      0.444863      0.265928      0.890930       1.18925       1.28210       1.29210       1.41177       1.31292       1.30013       1.15149       1.05013      0.987401      0.864100      0.762287      0.647791      0.533564      0.419386      0.331202      0.250768      0.186439
  30   7 2126.3551    0.8414  0.7364 10.2245 -0.0002  0.0189   0.0168   0.0426    0.0631   0.0000   440.7117     -0.618398       18.5058      -1.73713      -1.81844     -0.507058      -2.28597     0.0983810     -0.557206      -1.41371     -0.228732      0.329404    0.00713975     0.0492850     -0.449023      0.121906     -0.136959     -0.308770       1.03767       1.35118       1.50419       1.66724       1.71224       1.55995       1.44631       1.43516       1.27893       1.13218      0.964481      0.850358      0.724987      0.595403      0.492662      0.379315      0.277764      0.205683
  30   8 2297.3788    1.2398  0.9208 10.4466 -0.0000  0.0195   0.0224   0.0482    0.0956   0.0000   438.5303      0.519343       20.4202       1.00191     -0.867293      -2.09337    -0.0894407     -0.664991     0.0739035       2.72448      -1.37437      0.186318     -0.555015      0.189138     -0.261034      0.327128     -0.434233     -0.118751       1.03808       1.38962       1.52092       1.67756       1.59878       1.61430       1.46030       1.39231       1.29504       1.20334       1.03766      0.906551      0.753051      0.619315      0.502461      0.398409      0.304208      0.226400
  30   9 2462.2880    1.6571  1.1951 10.9326 -0.0024  0.0223   0.0275   0.0606    0.1221   0.0000   440.0499       4.65271       17.4875      0.892095      0.764804      -3.58940       1.51203      -1.14241      0.157315      -1.01597      0.318326       1.48336      0.837104       1.18679     -0.503111     -0.302754      0.204418     -0.125921       1.17480       1.60069       1.71016       1.82624       1.88738       1.78424       1.77910       1.64759       1.50731       1.35023       1.17209      0.990334      0.836262      0.699117      0.556533      0.434013      0.337480      0.255999
  30  10 2623.5535    2.2886  1.0809 11.2100 -0.0017  0.0206   0.0376   0.0520    0.1444   0.0000   441.3870       1.83649       16.5366      0.931975       2.33839     -0.654674       1.08431      0.748959       1.28762      -1.37783      0.695666     -0.514556      0.503938      0.635243     0.0455846    0.00987605      0.491688    -0.0682093       1.15354       1.48970       1.58559       1.71092       1.80125       1.72101       1.59807       1.49297       1.40596       1.27707       1.13459      0.927058      0.794485      0.661593      0.519425      0.415618      0.320157      0.245043
  30  11 2782.5516    2.9655  1.0251 11.9464 -0.0024  0.0197   0.0500   0.0486    0.1238   0.0000   439.1087       4.97534       13.7343      0.630915      -1.06989       2.49757      0.855807      -1.95871     -0.361552     -0.947223       1.06309     -0.109778      0.643211      0.887335    0.00872257     -0.406119     0.0261676      0.281738       1.06673       1.44744       1.55530       1.63501       1.66150       1.59622       1.54681       1.44521       1.33786       1.22898       1.07457      0.949486      0.787535      0.639504      0.508918      0.389933      0.317970      0.246002
  30  12 2939.2457    3.5568  0.9871 12.2642  0.0002  0.0195   0.0601   0.0470    0.1261   0.0000   438.9130       6.24177       16.4294       1.92846      -1.97588      -1.12189     -0.304493      -1.25575      -1.39526    -0.0196896       1.21817     -0.371982      0.221294     -0.687963     -0.183690     -0.138465      0.129454     -0.249597       1.10189       1.53123       1.67842       1.79287       1.85880       1.76671       1.67088       1.58690       1.37672       1.28128       1.07344      0.934027      0.771067      0.639135      0.504126      0.380267      0.299580      0.229022
  30  13 3093.4479    3.9639  1.1680 12.3646  0.0006  0.0214   0.0644   0.0553    0.2026   0.0000   439.6798       12.7096       14.0032       3.61123      -5.88558      -4.16245      -1.03415      0.319066      -1.03075      -1.67478      0.831169     -0.340867      0.353012      0.661122      0.376766      0.105274     0.0920843     0.0968701       1.15237       1.49084       1.62448       1.69879       1.80201       1.73441       1.69023       1.56965       1.44991       1.30568       1.12175      0.969199      0.777175      0.673756      0.527756      0.418487      0.331807      0.256766
  30  14 3246.1342    3.7219  1.4787 12.4869  0.0014  0.0254   0.0539   0.0629    0.1101   0.0000   440.2068       11.2967       14.7952       5.84981      -2.24525       2.83629      -2.69783      -4.13860     -0.178421      -1.01526       1.33569     -0.548634     -0.607335     -0.293332      0.932322     -0.445255      0.900743      0.404059       1.28933       1.84453       1.90755       2.10111       2.06536       2.06531       2.03164       1.93113       1.68858       1.55813       1.31645       1.15044      0.918183      0.765456      0.610597      0.489398      0.385159      0.294344
  30  15 3397.8441    3.1536  2.1000 12.3062 -0.0021  0.0302   0.0401   0.0805    0.0838   0.0000   442.9056       12.9462       8.90408       5.87659       8.15739      0.942549      -5.39656     -0.991049       3.75900      -2.50427       1.66423      -1.89015       1.06540     -0.312578      0.176307     -0.493408       1.05992    0.00789567       1.55190       2.14284       2.41174       2.45472       2.64847       2.46938       2.45068       2.29090       2.00884       1.89257       1.58153       1.36981       1.15993      0.940074      0.746555      0.603810      0.456194      0.341851
  30  16 3548.9329    2.4577  3.3095 12.0532 -0.0051  0.0399   0.0281   0.1120    0.0598   0.0000   439.9338       13.6737       14.5513       4.55476       1.07533       3.45634      -2.65594      -6.96959       3.13375      -3.27218     -0.336626      0.674533      -1.73056     -0.885357     -0.462050     0.0931705      -1.29296     -0.868381       2.06766       2.79448       3.10435       3.21534       3.36712       3.28435       3.13332       2.96166       2.73546       2.41486       2.10782       1.74988       1.52516       1.22648      0.999499      0.782729      0.604994      0.464695
  30  17 3699.4560    2.0286  4.8229 11.4540 -0.0008  0.0504   0.0205   0.1425    0.0549   0.0000   434.4438       10.2828       16.0953       4.43536      -3.97235       2.49556      -1.79429     -0.633003       1.34648      -9.91440     -0.877643     -0.425959      -2.90820      0.356677       2.08216    -0.0242165     -0.623891     -0.225156       2.54188       3.43127       3.81305       4.06065       4.16204       4.10682       3.88986       3.69213       3.37330       2.97348       2.60907       2.24742       1.84381       1.57221       1.23614      0.991273      0.733642      0.568488
  30  18 3849.2985    1.6394  6.6268 11.2270 -0.0017  0.0637   0.0166   0.1858    0.0451   0.0000   437.4983       22.1626       12.2993       14.3418       3.40841      -4.57925     -0.931122      -3.48435       3.63067     -0.525756    -0.0235739      0.976559       2.66076      -1.85368       1.45774       2.47803      -1.11236     -0.487476       3.29354       4.41136       4.92338       5.25653       5.35384       5.26592       4.97210       4.67251       4.31474       3.79318       3.40118       2.87454       2.43448       1.99697       1.62132       1.25531      0.970111      0.738470
  30  19 3998.7927    1.2428  7.7832 11.2472  0.0003  0.0800   0.0156   0.2576    0.0368   0.0000   445.2378       23.5972       10.5517      -2.18309      -9.98899       5.24411      -4.51764      -12.9349       1.26056       3.90112     -0.759091      -7.41835    0.00439429      -2.28647      -1.81408      0.274152      -1.20191      0.459204       4.01966       5.34417       6.09399       6.44040       6.47275       6.52491       6.13476       5.87781       5.32560       4.70845       4.18000       3.55063       2.97275       2.46004       1.97295       1.57758       1.18965      0.910342
  30  20 4147.9930    0.9053  8.4829 11.3403 -0.0176  0.1093   0.0195   0.3866    0.0358   0.0000   444.7970       11.4041       23.4626       14.7459      -5.56939      -31.7471       3.31397       6.37845      -14.5630      -17.3219      -6.94543      -3.90191      -8.93255       5.12794      -3.07230     -0.397521       3.89116      -2.31468       5.41278       7.24068       8.33203       8.56687       8.85919       8.59907       8.26458       7.90830       7.19055       6.48109       5.60795       4.82992       4.11972       3.35911       2.73270       2.15047       1.62956       1.25081
  31   6 1969.4281    0.6148  0.5795  9.9188 -0.0058  0.0169   0.0141   0.0378    0.0528   0.0000   441.1968     -0.277788       20.5780      0.964513      -3.99248      -2.16192      0.497790       1.63317       2.05927       1.34348     -0.144382     -0.502393       1.00805     -0.392649     -0.145915      0.910083      0.413169    -0.0688252      0.836805       1.18920       1.25253       1.40172       1.40623       1.43608       1.33869       1.18995       1.15262      0.991113      0.891522      0.735066      0.617352      0.528650      0.420341      0.334322      0.252213      0.193178
  31   7 2147.0251    0.8708  0.8457 10.0862 -0.0019  0.0190   0.0164   0.0472    0.0747   0.0000   440.1888      0.309543       19.0392     -0.753826      -1.97438      0.377298      0.152845     -0.505070     -0.246665     -0.530546     0.0390234     -0.886567     -0.293026      0.860330      0.682750     -0.100926     -0.327129      0.114189      0.987976       1.26436       1.41832       1.52774       1.56722       1.52146       1.52825       1.36015       1.20978       1.16385       1.01348      0.837367      0.698401      0.580452      0.480566      0.380742      0.288664      0.236790
  31   8 2318.9343    1.2613  1.1131 10.4496  0.0009  0.0214   0.0209   0.0571    0.1015   0.0000   438.6877       1.49054       18.0820     -0.855143      -3.34710      -1.10847     -0.511318     -0.924595      0.568042      -1.19947       1.61369      0.515056     -0.596305     -0.153802      0.871109     -0.194272      0.166257     0.0212813       1.09217       1.42128       1.59804       1.62092       1.74304       1.67534       1.59214       1.52007       1.38183       1.25323       1.16721      0.961177      0.800115      0.664403      0.560260      0.448513      0.347050      0.264242
  31   9 2485.0932    1.8136  1.1982 10.8821 -0.0003  0.0229   0.0291   0.0550    0.1356   0.0000   440.1651      0.599238       18.8243      0.280231     -0.772254      -1.05263      -2.11984    -0.0596426      0.104173      -1.92155     -0.599785       1.08313      0.141445     -0.951967     -0.547629      0.220871    -0.0359131     0.0976858       1.12644       1.60936       1.74831       1.92591       1.97232       1.93050       1.83407       1.71206       1.55842       1.35722       1.20965       1.02815      0.865367      0.714223      0.575707      0.445364      0.354820      0.261716
  31  10 2647.8700    2.2838  1.1306 11.6278 -0.0043  0.0215   0.0384   0.0561    0.1223   0.0000   438.6492       5.91098       19.3376       3.53118      -5.02667      -1.13109      -2.35187      -1.35602      -3.45495      -2.40403       2.98779      0.259425      0.694860      -1.28983      0.321466    -0.0588721      0.530312    -0.0199981       1.08272       1.51346       1.62407       1.79301       1.78457       1.73334       1.67116       1.58483       1.47639       1.30726       1.14250      0.973897      0.822584      0.674840      0.547601      0.427901      0.348956      0.259819
  31  11 2808.4339    3.0063  1.1057 11.7117 -0.0035  0.0205   0.0483   0.0504    0.1557   0.0000   440.9637       3.38770       15.8452      0.539139      -2.35713     -0.996423      -3.04659      -1.91624      0.804830      -3.73112     -0.848223      -1.62968      0.984641      0.556765      -1.53966      0.261906     -0.166299      0.396703       1.03762       1.37567       1.51105       1.60565       1.65475       1.61473       1.55972       1.45545       1.35741       1.19202       1.09240      0.918175      0.787800      0.667382      0.517778      0.424627      0.326723      0.244475
  31  12 2966.2615    3.7130  0.9640 12.4881 -0.0015  0.0192   0.0642   0.0495    0.1178   0.0000   440.9838       6.26034       19.3941       2.57902      -3.28433      -1.03368     -0.382209      -3.00730      0.563065      0.305536      0.224614      -1.63992     -0.115091      -1.14812      0.165235      0.720131     -0.101035      0.304194       1.14962       1.54383       1.60199       1.64675       1.61194       1.54772       1.57558       1.56114       1.44211       1.25277       1.09459      0.943741      0.783630      0.671250      0.514175      0.434040      0.342245      0.254504
  31  13 3121.4397    3.9647  1.2193 12.4925 -0.0058  0.0213   0.0638   0.0557    0.1806   0.0000   438.4141       5.66607       15.9208       3.94826      -2.95402     -0.836530       4.24450      -1.10297       3.67218      -2.65250      0.254893      -2.65279      -1.05480      -1.38363      0.359112    -0.0522223      0.349868     -0.111140       1.16197       1.53451       1.67770       1.69564       1.76608       1.76291       1.75094       1.63513       1.50432       1.32426       1.14859      0.998126      0.829338      0.697780      0.563222      0.444840      0.346470      0.275947
  31  14 3275.0412    3.6547  1.6370 12.5643 -0.0020  0.0254   0.0502   0.0680    0.1060   0.0000   438.7325       10.2389       13.8411       1.72425      0.438246      0.582041       1.07046      -3.08207       2.20559      -4.38202      -1.49448     -0.898716      0.219158      -1.23056      0.153666     -0.155138     -0.110811      0.128909       1.29967       1.74212       1.98494       2.07135       2.09942       2.16553       1.97403       1.89585       1.75489       1.51991       1.35915       1.17081      0.962350      0.801790      0.653493      0.517804      0.404554      0.303158
  31  15 3427.6241    3.0364  2.4566 12.1136  0.0001  0.0321   0.0344   0.0840    0.0717   0.0000   441.4838       12.6968       7.19614       1.06429       7.78005       4.98877      -4.06230     -0.103375       4.15433       1.86272       1.12685     -0.290758     -0.113748       1.03513      -1.66744     -0.342177     -0.219991      0.505489       1.60308       2.19559       2.47011       2.54652       2.72889       2.56284       2.55953       2.37213       2.13856       1.89926       1.70073       1.44259       1.20673       1.03565      0.807067      0.660107      0.492420      0.384261
  31  16 3579.3975    2.4167  3.6445 11.8547 -0.0021  0.0408   0.0249   0.1120    0.0563   0.0000   437.7368       11.6384       21.1053       7.12308      -2.13800     -0.856739       3.14002      -3.71495       7.77619      -3.66287      0.905270     -0.436245      0.831103     -0.612801     -0.378917      -1.30946     -0.371432      -1.00129       2.01031       2.65740       3.02532       3.17253       3.27671       3.20608       3.14034       2.91170       2.65818       2.41884       2.12418       1.81168       1.55803       1.28646       1.02317      0.830768      0.631364      0.496367
  31  17 3730.4756    1.9570  5.2724 11.4020  0.0001  0.0519   0.0187   0.1461    0.0493   0.0000   441.5150       23.5892       2.50042       3.62643      -2.34277       2.91801       3.12370      -3.01549      -1.18008      -1.98704      -1.23084       3.88156     -0.103858     -0.951743     -0.801431      0.918218       1.15255      0.179321       2.59568       3.37864       3.84139       4.03420       4.18417       4.18257       3.96942       3.72806       3.43121       3.06656       2.69973       2.35953       1.94653       1.64289       1.31890       1.05544      0.819467      0.633019
  31  18 3881.2780    1.5289  7.0298 11.2194 -0.0024  0.0675   0.0157   0.2022    0.0421   0.0000   442.4854       21.4070       16.3989       2.28289      -6.52430       6.62192       8.02960      -5.76751       2.19464       2.41402     -0.392549       6.89413      -2.80366      -2.40138      0.293787      -1.13438      0.125180      0.630170       3.31564       4.43803       5.14367       5.29474       5.49192       5.34919       5.16226       4.82594       4.46225       4.01760       3.59275       3.05019       2.57110       2.16261       1.71822       1.39127       1.06343      0.822722
  31  19 4031.2906    1.1577  7.8154 11.3160 -0.0071  0.0853   0.0162   0.2711    0.0353   0.0000   438.5650       19.2281       25.3502      -1.56019       11.2482      -1.68438       17.9385      -6.83940       3.83852     -0.108707       1.67073      -1.03438       3.72609       2.31544       4.36570       2.20588      -2.55064     -0.171758       4.16586       5.44115       6.33925       6.55609       6.78993       6.72359       6.42099       6.19824       5.62863       4.94970       4.40844       3.78662       3.26898       2.66584       2.21193       1.75403       1.30714       1.03304
  31  20 4181.1873    0.8053  8.4339 11.3684 -0.0136  0.1190   0.0233   0.4974    0.0392   0.0000   434.5154       6.18067       35.2080       18.7257      -36.9755      -5.73970       1.71050      -44.9355       2.95752       4.38061       4.62582      -5.87716       4.91863       5.02685      -3.91634      -4.57503      0.765079      -1.08461       5.60672       7.54091       8.75543       9.03021       9.30362       9.28556       8.95907       8.19622       7.90251       6.81596       6.06936       5.24178       4.49313       3.68825       2.97134       2.41743       1.81361       1.38228
  32   4 1616.4361    0.2532  0.1525  9.8183 -0.0086  0.0148   0.0132   0.0195    0.0260   0.0000   440.4894       1.06687       21.4056       1.92140      -1.12474      0.892826     -0.215949     -0.520490     -0.164653     0.0315861     -0.757099     -0.376281     0.0130815     -0.599365      0.236413     -0.208868      0.325035     0.0700350      0.826028       1.20318       1.15246       1.01375       1.15921      0.976734      0.979396      0.878783      0.649225      0.689344      0.854104      0.846361      0.836743      0.715079      0.503549      0.376883      0.381084      0.251841
  32   5 1806.1597    0.4372  0.3780  9.8281 -0.0054  0.0146   0.0124   0.0319    0.0363   0.0000   440.9212      0.129822       19.3697     -0.408184      -1.88839       1.74193      0.751588       1.45157      -1.64744     -0.776912       1.08019      0.535494      -1.44292   -0.00500284      0.203146     -0.246636     -0.165799     -0.280058      0.659236       1.00415      0.946706       1.09257       1.10998       1.09136       1.04789       1.01540      0.969348      0.844536      0.746126      0.669701      0.516182      0.451338      0.342688      0.293006      0.243424      0.182718
  32   6 1988.6414    0.6041  0.7088  9.9232 -0.0004  0.0190   0.0126   0.0471    0.0552   0.0000   441.1325       1.11595       19.9303       1.78831      -4.12237       2.43117       1.81429     -0.980855     -0.657301     -0.421030     -0.480878     -0.657465     -0.307933      0.198319      0.630427     -0.173033    -0.0857265      0.171607      0.873508       1.20495       1.40748       1.42126       1.51270       1.47785       1.39554       1.30829       1.26927       1.07259      0.987389      0.838819      0.675208      0.576831      0.466317      0.372305      0.296078      0.227788
  32   7 2167.3539    0.9424  0.8023 10.2260 -0.0033  0.0177   0.0178   0.0445    0.0692   0.0000   440.6879     -0.235746       19.7525      0.267024      -4.15432      0.582360       2.29444     -0.140649      0.412578     -0.531578      0.440962      0.432933     -0.161995     -0.620717     -0.447786      0.151265      0.294918     -0.115132      0.837871       1.12491       1.21760       1.35343       1.34749       1.29956       1.33727       1.19948       1.12020       1.04151      0.901403      0.769173      0.659027      0.547808      0.432012      0.363837      0.288701      0.227744
  32   8 2340.0862    1.3469  1.0718 10.6833 -0.0025  0.0205   0.0225   0.0545    0.0929   0.0000   441.7018       1.75769       19.9555       2.11582      -2.93887       1.55674       2.38063     -0.528883     -0.128040       1.75399       1.72393     -0.404132      -1.59042    -0.0275770      -1.30301      0.391858     -0.294294      0.170138       1.01442       1.38002       1.44844       1.59531       1.61586       1.56313       1.56330       1.42390       1.37149       1.24363       1.09798      0.938769      0.793670      0.649151      0.539274      0.435722      0.347649      0.268101
  32   9 2507.3107    1.9049  1.0771 11.2526  0.0002  0.0207   0.0314   0.0529    0.1039   0.0000   442.9526       1.19820       20.9499      0.704680       1.73237      -1.61770       4.68303      -2.58675       2.43429      -1.39011      0.863792      -1.23001     -0.338374     -0.887759      0.277843     -0.344273      0.633540    -0.0173324       1.10290       1.47685       1.67041       1.84933       1.86981       1.81451       1.78898       1.61451       1.43453       1.29674       1.15055      0.984019      0.818257      0.690201      0.563402      0.439626      0.348002      0.263984
  32  10 2671.7205    2.4701  1.0752 11.7866 -0.0003  0.0208   0.0404   0.0513    0.1127   0.0000   439.9992       3.40471       20.1205      0.693715      -1.87550     0.0689049       1.99450     -0.550649      0.693149      0.185094     -0.850810      0.792692      -1.72717     -0.355791      0.628721     -0.208260     -0.271941      0.138064       1.08071       1.48714       1.62765       1.74355       1.85649       1.75495       1.73253       1.59552       1.45003       1.30471       1.17067      0.960482      0.810248      0.680838      0.532921      0.434657      0.350200      0.261464
  32  11 2833.8154    3.1086  1.0565 12.2673 -0.0023  0.0195   0.0511   0.0512    0.1094   0.0000   440.5324       2.77667       17.4683       2.88901      -1.72659      -2.44552       2.32933      -1.71845       1.57260      0.822147      0.992422      -2.04495     -0.420948      -1.11728     0.0459734     -0.571270     -0.209437     -0.565028       1.03045       1.29116       1.40867       1.51861       1.56842       1.55672       1.56090       1.44178       1.32404       1.16946       1.02331      0.900506      0.754897      0.617067      0.509143      0.419229      0.325818      0.255596
  32  12 2992.7994    3.8092  1.0254 12.4000  0.0009  0.0192   0.0626   0.0471    0.1302   0.0000   439.8417       7.62855       15.3957       1.01095      -1.85174      0.702007     -0.160442      -2.34720      0.389404      -1.62697      0.585842     -0.614786      -1.84068     -0.277358      0.891141      0.417722     -0.391497     -0.692000      0.948039       1.30830       1.37439       1.48115       1.52565       1.54726       1.51582       1.39177       1.26394       1.11251       1.03841      0.871320      0.745434      0.610692      0.505388      0.404085      0.325754      0.239017
  32  13 3149.0517    4.0412  1.1715 12.8693 -0.0013  0.0215   0.0655   0.0553    0.1221   0.0000   439.5744       10.3575       13.5252       3.76617      -1.19768      0.855543      -1.60834     -0.390398      -1.66361      -4.10888      -1.11303     -0.561271     -0.868408      0.697220      0.764243      0.460159      0.399480     0.0552853       1.01823       1.46123       1.59523       1.68003       1.76965       1.69882       1.68768       1.52775       1.46659       1.26965       1.16965      0.946786      0.861114      0.677810      0.549769      0.440279      0.345129      0.274834
  32  14 3303.5076    3.4839  1.6522 12.8000 -0.0022  0.0264   0.0488   0.0705    0.0914   0.0000   438.2374       9.32718       12.7777       2.31677      -1.62502      -1.02407      -1.38889      0.571793       2.20006      -4.26573      0.731073      -2.10013      0.317538      -1.45866      0.922296      0.631634      0.289449     0.0231563       1.23912       1.70810       1.86672       2.00405       2.08010       2.04727       1.92138       1.87452       1.69361       1.52513       1.36272       1.18115      0.999683      0.867275      0.697585      0.559592      0.431258      0.316434
  32  15 3456.9290    2.8572  2.5836 12.1791 -0.0001  0.0325   0.0315   0.0893    0.0620   0.0000   443.4297       11.4485       11.1927       4.85785      0.756542       1.14225      -4.63682      -1.96063      0.406378     -0.311628      -1.67542      -1.41740      -1.83643       1.00253     -0.393263       1.08161      0.145799      0.154467       1.54203       2.07419       2.37527       2.45801       2.54656       2.55518       2.44182       2.29129       2.14023       1.89486       1.66891       1.46591       1.29424       1.01803      0.856038      0.690812      0.518933      0.409129
  32  16 3609.6895    2.2493  3.8744 11.8468 -0.0013  0.0423   0.0226   0.1195    0.0489   0.0000   443.2932       18.1847       18.3039       6.34030       1.05223      -3.74314      -5.32848      -5.78540       3.77139      0.237902     -0.911937      -2.06936       1.48562     -0.250106      -1.27454      -1.01013      0.238338      0.961008       2.00850       2.74306       3.07893       3.17722       3.39637       3.27358       3.19730       3.00456       2.76276       2.43765       2.23129       1.89731       1.68017       1.36225       1.13901      0.898681      0.692767      0.535546
  32  17 3761.4107    1.7972  5.4071 11.4571 -0.0003  0.0539   0.0180   0.1565    0.0454   0.0000   435.4566       12.9966       18.1878      -5.46283      0.990219       3.10461       2.55183      -3.44030       4.20798      -4.27464       2.61023      -1.70729      -2.80456      -1.15761       1.95698      0.543180      -1.49960      0.521050       2.62891       3.48805       3.96147       4.19172       4.35733       4.22438       4.11594       3.93496       3.58442       3.24135       2.84731       2.46637       2.08141       1.74163       1.39182       1.16332      0.892905      0.690412
  32  18 3912.6498    1.4702  7.4089 11.2141 -0.0036  0.0696   0.0153   0.2083    0.0398   0.0000   433.0257       20.8716       24.3637       5.87499      -12.4848      -14.1702       12.0449      0.562132      0.502072      -7.00385       4.69782      -3.74741       4.61561       5.95256      -2.13764      0.319307      0.429952      -1.13973       3.36785       4.37863       5.11733       5.30133       5.54659       5.39896       5.24367       4.98416       4.59255       4.14588       3.63434       3.13349       2.66972       2.26619       1.85834       1.49007       1.14230      0.880522
  32  19 4063.3921    1.0355  8.1751 11.3723 -0.0021  0.0961   0.0183   0.3283    0.0365   0.0000   439.2241       6.51400       31.2483       3.62569      -14.6717       13.6014       4.78900      -12.6547      0.214952    -0.0628571       12.1789      -3.64946       3.21133     -0.311588       2.29306      0.413302     -0.115147       1.40928       4.40404       6.02542       6.89117       7.07498       7.37792       7.30888       7.01785       6.69106       6.25453       5.57125       4.94061       4.32474       3.63266       3.04548       2.49552       2.02714       1.55685       1.19281
  32  20 4213.8145    0.7251  8.2470 11.4281 -0.0125  0.1279   0.0269   0.5934    0.0395   0.0000   446.2565       19.4650       18.5407    -0.0636539      -9.75887       1.52681       5.73485      -6.31133      -10.9405   -0.00533126      -9.71421      -13.7720       4.63526       2.39636     -0.402141      -3.68037       1.74637       1.44059       5.90965       7.77195       9.19239       9.31407       9.78692       9.72091       9.18007       8.85495       8.25187       7.24046       6.71400       5.65430       4.86310       4.00913       3.35628       2.67279       2.05708       1.61077
  33   4 1633.2246    0.2636  0.2104  9.7875 -0.0151  0.0105   0.0110   0.0268    0.0265   0.0000   440.8811     -0.672277       20.8748      0.710866      -2.40855       1.20499       1.52651     -0.801405      0.409020      0.538972    -0.0637890     -0.380128      0.257504      0.362377    -0.0209251      0.590311     0.0677025    -0.0267437      0.505995      0.626183      0.781021      0.792843      0.813631      0.816231      0.797686      0.736382      0.655353      0.646134      0.542816      0.484747      0.423388      0.345510      0.283121      0.255774      0.176916      0.142837
  33   5 1823.8516    0.4322  0.4095  9.8540 -0.0045  0.0146   0.0120   0.0321    0.0367   0.0000   441.2745      -1.13020       20.3277       1.05058      -2.56689      -2.71013      -1.73793     -0.407316      0.250169      -2.20432      0.388234    -0.0315974      0.185531   -0.00570935      -1.57384      0.429395      0.251667     0.0169559      0.739732      0.890388      0.970579       1.10959       1.17093       1.19515      0.970064       1.00799      0.960725      0.931179      0.738193      0.589802      0.576518      0.471368      0.421367      0.311660      0.233121      0.199328
  33   6 2007.6126    0.6746  0.6859  9.8768 -0.0038  0.0172   0.0137   0.0411    0.0595   0.0000   440.7104     -0.926296       19.2545      -1.85745     -0.941738      0.565680      0.788523      -1.11065       1.46979      0.340270     -0.281372     0.0378905      0.750904       1.08544      0.499579      0.454781      0.610163     0.0719619      0.820248       1.12075       1.19170       1.30515       1.35721       1.31351       1.31237       1.21907       1.10579       1.01179      0.935957      0.780891      0.641660      0.557024      0.443736      0.347681      0.293998      0.241535
  33   7 2187.3403    0.9948  0.8753 10.2563 -0.0030  0.0195   0.0178   0.0459    0.0776   0.0000   441.5875     0.0156323       21.0415     0.0503214      -2.79335     -0.110998       1.28046     -0.591106      0.640281      -2.49037      0.389884     -0.519716      0.928685      0.468261     -0.225585      0.632090      0.154991    -0.0768968       1.03534       1.52162       1.73045       1.90983       1.96520       1.91879       1.83106       1.68759       1.48107       1.35935       1.15367      0.983456      0.820034      0.671447      0.529119      0.418033      0.322405      0.254093
  33   8 2360.8511    1.4111  1.0305 10.8429  0.0009  0.0199   0.0240   0.0530    0.0902   0.0000   439.4776       4.17891       20.6890       2.04648      -1.18483       1.26061      -1.02253     -0.649997      -1.23760    -0.0914016     -0.112375     0.0987613     -0.919706      0.719103      0.482100     0.0475746      0.323020      0.166832      0.917977       1.26651       1.36640       1.53689       1.57212       1.51423       1.44528       1.39728       1.26164       1.17468       1.00590      0.892160      0.781346      0.655572      0.527700      0.431280      0.332073      0.268905
  33   9 2529.1736    1.9241  1.2152 10.9500  0.0009  0.0213   0.0293   0.0545    0.1317   0.0000   440.5421       3.38204       19.5491     -0.742597      -1.06694       1.87948      -1.33770      0.851040      0.236694      -2.56060     -0.109651      -1.83149     -0.100028    -0.0287031      0.525844     -0.301242      0.128032    -0.0683034       1.01308       1.30915       1.51021       1.59589       1.62089       1.63576       1.51418       1.49848       1.40494       1.23667       1.11253      0.961720      0.850462      0.676414      0.587661      0.465901      0.371439      0.279112
  33  10 2695.0935    2.6205  1.1294 11.5449 -0.0002  0.0208   0.0407   0.0520    0.1423   0.0000   441.8792       5.30658       19.9235      0.398230      0.380748       1.38167     -0.294183      -2.81534      -1.06854      0.536770       1.94273      -2.17048     -0.901730     -0.246583     0.0301086     -0.654227    0.00796934     -0.386450       1.14749       1.54842       1.67296       1.70618       1.66926       1.65099       1.67232       1.64483       1.54445       1.38835       1.21352       1.01550      0.843418      0.707658      0.587479      0.482228      0.390432      0.309727
  33  11 2858.6802    3.2600  1.1646 12.0906 -0.0002  0.0206   0.0502   0.0529    0.1406   0.0000   439.0055       8.46312       12.8276       2.24046     -0.269422     -0.961224      -2.12572      -1.46621      0.646917      -3.33335       1.03784      0.365900     -0.217586    0.00812049      0.728018      0.620258     -0.220353    -0.0202809       1.01476       1.34906       1.52589       1.57032       1.65947       1.62078       1.62194       1.53274       1.32688       1.23896       1.09453      0.958873      0.819803      0.687886      0.551182      0.452941      0.361057      0.281531
  33  12 3018.9867    3.9885  1.0289 12.6329 -0.0015  0.0212   0.0641   0.0478    0.1225   0.0000   441.5844       7.99907       15.2269       2.39454      -1.07481    -0.0512969     -0.192706      -1.73549      0.191752      -1.77166      0.236942      -2.11894       1.75112     0.0904171     -0.147450      0.337866      0.449783     -0.276649       1.23348       1.83598       2.17597       2.38191       2.45644       2.40566       2.29326       2.11570       1.85808       1.62277       1.37304       1.12932      0.933642      0.726181      0.574702      0.455913      0.363868      0.282200
  33  13 3176.2165    3.9313  1.3937 12.4568 -0.0014  0.0225   0.0553   0.0577    0.1237   0.0000   439.2834       10.4581       16.7515       3.03466       2.32662     -0.583982       2.27328      -1.25576     -0.679462     -0.914979      -1.00389     -0.285416     0.0165917     -0.689222      0.463070      -1.35544      0.151866      0.412764       1.10415       1.49053       1.64360       1.83472       1.85414       1.83968       1.79537       1.63420       1.53468       1.38260       1.21804       1.03429      0.885946      0.746078      0.607156      0.491610      0.393236      0.306183
  33  14 3331.6033    3.4216  1.8336 12.5773 -0.0025  0.0269   0.0453   0.0713    0.0979   0.0000   441.1851       11.9928       16.2361       3.37806     -0.166528      -3.74757      -2.60880      -1.67440    -0.0627551      0.284603      0.664651      0.836028       2.12190     -0.925984      -1.50352     -0.105116      0.653947     -0.632541       1.30678       1.75991       2.04657       2.13150       2.21729       2.10876       2.07789       1.95485       1.78871       1.66379       1.45766       1.28055       1.07988      0.932395      0.730102      0.586443      0.472923      0.367679
  33  15 3485.8991    2.7406  2.9638 12.0219 -0.0016  0.0334   0.0282   0.0949    0.0608   0.0000   443.6383       11.6842       8.35875       4.17973       3.87088      -1.57560      0.221378      -1.39047      -1.88053      0.547036       3.55869      -3.50344      -2.66995      -1.54721     -0.330609      0.356123       1.32900      0.344442       1.59593       2.14199       2.37251       2.52377       2.60368       2.60366       2.45748       2.39615       2.17621       1.97336       1.78067       1.52985       1.33616       1.12068      0.918818      0.734919      0.586859      0.459248
  33  16 3639.3194    2.1679  4.3704 11.6638  0.0003  0.0442   0.0203   0.1234    0.0479   0.0000   440.8062       17.8926       10.4567       6.18301       1.64897      -2.23671      -3.43933      -1.54583     -0.293841      0.600233      -1.36257      -1.32818       1.32597     -0.335487     -0.258897     -0.830759       1.00487     -0.377953       2.08497       2.76396       3.21590       3.33072       3.45749       3.42370       3.31879       3.11971       2.90733       2.61934       2.33112       1.99669       1.75252       1.45246       1.20853      0.972958      0.764012      0.593162
  33  17 3792.0219    1.7200  5.9557 11.4545 -0.0014  0.0588   0.0171   0.1655    0.0424   0.0000   440.9703       19.1368       19.8225      -2.79873    -0.0116127       6.18738     -0.818429       3.35280     -0.228174      -8.55036     -0.332631       4.18259      -2.84939      0.143636       1.31188      0.961462      -1.38503     -0.400659       2.71070       3.63627       4.22178       4.33264       4.66058       4.43040       4.35980       4.11427       3.79367       3.49991       3.05872       2.66961       2.29052       1.91734       1.57295       1.29289      0.993371      0.788398
  33  18 3943.9229    1.3639  7.6838 11.2784 -0.0063  0.0753   0.0154   0.2260    0.0383   0.0000   433.8195       14.9800       20.4510       4.91300     -0.854452      -2.16310      -7.32831      -1.98548       7.16326      -2.70167      -3.90991      -8.29796      -3.84901      -4.43814      -3.63451       2.51268      -1.97729      -1.25359       3.44250       4.72825       5.23310       5.51595       5.74786       5.69261       5.49597       5.22545       4.83923       4.41237       3.93354       3.42790       2.93938       2.44106       2.04936       1.65634       1.28141       1.01246
  33  19 4095.0896    1.0260  8.5618 11.3859  0.0082  0.0981   0.0180   0.3433    0.0336   0.0000   442.7576       27.6269       17.4248      -2.63532      -11.4953      -4.18844       5.12501      -11.6557      -4.78440      0.395292     0.0351713      -2.76398       3.40087      -4.38130     -0.407997      0.310724      -2.00941      -1.11474       4.31649       5.88913       6.68049       7.03500       7.40763       7.18474       7.06494       6.61751       6.15428       5.66308       4.92226       4.38828       3.74485       3.15552       2.64422       2.09300       1.63789       1.26347
  34   4 1649.7271    0.2673  0.2626  9.7955 -0.0002  0.0129   0.0093   0.0294    0.0269   0.0000   440.7143      -1.47988       21.2533       1.46832      -1.63246       1.52067       1.15959    -0.0950831     0.0582532     -0.291395     -0.714635     -0.531663     -0.403603     -0.155524      0.327929    -0.0951912      0.302793     0.0407622      0.574880      0.745976      0.816134      0.917421      0.919731      0.858110      0.878606      0.790590      0.835229      0.705654      0.609677      0.545973      0.493286      0.393063      0.324420      0.262889      0.220036      0.168667
  34   5 1841.2733    0.4366  0.4302  9.8795 -0.0001  0.0146   0.0111   0.0324    0.0363   0.0000   440.7676     -0.323841       21.2625      0.102090      -4.53390     -0.867954       1.73208     -0.960539      0.294620      0.893444      0.764766     -0.681015     -0.391471     -0.341397    -0.0209860    0.00410544      0.159978     0.0453393      0.651221      0.844431      0.965432       1.06339       1.10002       1.02397       1.04619       1.00691      0.895347      0.811975      0.711560      0.712713      0.552433      0.487782      0.405356      0.341185      0.266525      0.196290
  34   6 2026.3532    0.6949  0.6067 10.0828 -0.0017  0.0161   0.0148   0.0370    0.0515   0.0000   440.8840    0.00325105       20.3556       1.53385      -2.67955       2.38022       2.48618      -1.07242      -1.74208       1.23119      0.531772      0.270856     -0.104478      0.778712      0.513412      0.295918     -0.168227    -0.0634191      0.724508      0.992215       1.02926       1.19029       1.21496       1.21355       1.18927       1.05730       1.03075      0.928685      0.823155      0.707855      0.617144      0.522636      0.425496      0.336761      0.288507      0.218435
  34   7 2207.0333    1.0241  0.8916 10.1195  0.0002  0.0181   0.0174   0.0446    0.0827   0.0000   442.5595       2.43008       20.2260      -2.02696      -1.92075       1.28076      -2.85469    -0.0771994     0.0890904     -0.968606     -0.172936      0.820177     -0.503275     -0.441198     -0.552456      0.800689     -0.262003      0.229192      0.868973       1.15297       1.27886       1.37251       1.42515       1.38035       1.35636       1.21391       1.13607       1.05806      0.988049      0.850165      0.727489      0.637270      0.525893      0.428399      0.337885      0.261014
  34   8 2381.2600    1.4566  1.1242 10.8076 -0.0024  0.0209   0.0232   0.0547    0.1031   0.0000   439.2506       1.88822       21.7844      -3.05170      -6.60462       3.78149      0.850293      -2.51954     -0.770235     0.0414361      0.275939     -0.266748     -0.860069    -0.0745960      0.866231      0.115738    -0.0903436      0.130678      0.962281       1.30834       1.45161       1.49889       1.65119       1.57037       1.53482       1.44526       1.35014       1.23896       1.09943      0.955010      0.816498      0.677377      0.583404      0.463658      0.364423      0.294490
  34   9 2550.7297    2.0184  1.2505 11.2594  0.0015  0.0221   0.0307   0.0543    0.1147   0.0000   440.1084       3.62977       21.9411     0.0312463      -4.96450      -4.03994      -1.20753     -0.347840      0.924706    -0.0463766       1.16001      0.301227      -2.20609     -0.826771       1.03662      0.353126     -0.759068     -0.467538       1.05711       1.39016       1.48918       1.59813       1.63334       1.67245       1.63075       1.53279       1.43696       1.31881       1.17620      0.993609      0.899547      0.742932      0.620125      0.486888      0.413195      0.336501
  34  10 2718.0343    2.7546  1.0777 11.8461 -0.0045  0.0193   0.0438   0.0495    0.1203   0.0000   441.3748       3.87046       15.6710       3.62445      -1.15384      0.329542       1.42942      -3.89494      -3.88897     -0.232915      0.427080      -1.83670      0.917652      0.434391      0.247584      0.392663       1.22227     -0.259874      0.904051       1.23621       1.32666       1.43743       1.49930       1.47257       1.46598       1.36871       1.23922       1.10052       1.05364      0.898673      0.804538      0.671962      0.548841      0.446647      0.360593      0.281119
  34  11 2883.0282    3.3919  1.0882 12.1417 -0.0029  0.0196   0.0534   0.0491    0.1353   0.0000   440.4498       5.65381       17.9708       2.03077      0.504858      0.821276       2.70989      -3.17302      -1.05619      -1.07518      -1.10110      -2.11108     -0.792553      0.686580      0.445774     -0.518279     -0.573703      0.166490      0.967087       1.29572       1.42237       1.48883       1.50921       1.42069       1.41073       1.37013       1.25880       1.16412       1.09037      0.945483      0.821303      0.697750      0.563551      0.465427      0.367055      0.289762
  34  12 3044.5815    4.0947  1.1549 12.3145 -0.0023  0.0200   0.0617   0.0500    0.1574   0.0000   440.5238       9.57553       18.0785       4.79671      -2.57533      -1.04176      -1.09377      -2.47493      -3.06535     -0.228480      0.430399      -1.54515     -0.912995      0.310360   -0.00978649      0.547743    -0.0131844      0.350551      0.949400       1.27418       1.40447       1.51510       1.51383       1.55763       1.51170       1.44182       1.35478       1.18406       1.05849      0.923671      0.781868      0.678389      0.547900      0.431626      0.359743      0.288618
  34  13 3202.9883    3.8256  1.4120 12.6132 -0.0006  0.0218   0.0545   0.0603    0.0970   0.0000   437.7262       7.60116       14.9612       3.75495      -1.06780     0.0883315      -1.20203     -0.167338       1.07001      -1.00524     -0.488673      -2.35054      0.979873     -0.137593      0.718810     -0.173532      0.778590      0.388011       1.02624       1.39796       1.48124       1.59850       1.69333       1.66309       1.66153       1.54245       1.41305       1.27268       1.16320       1.00948      0.885163      0.721889      0.607081      0.478803      0.399848      0.304620
  34  14 3359.3822    3.2219  2.1964 12.3231  0.0007  0.0281   0.0376   0.0765    0.0779   0.0000   443.1239       8.54694       13.4838       3.12705       3.48737      0.656553      -5.49914      -1.60040       1.88650      -1.61320     -0.385844       2.33925       1.75352     -0.649534      0.682547     0.0194223      0.196967     -0.622887       1.27838       1.73321       1.96653       2.00368       2.15816       2.08168       2.04302       1.95281       1.82141       1.64708       1.48494       1.29286       1.10164      0.927778      0.766412      0.640105      0.487805      0.395999
  34  15 3514.6391    2.6457  3.2317 11.9430 -0.0015  0.0361   0.0262   0.0981    0.0590   0.0000   441.3759       13.1445       18.0084       4.50673       4.71173      -1.82396      -2.09436      -4.17630     -0.179860      -1.47588     -0.164010      -1.14982      0.379954      -2.09683     0.0114395      -1.82691    -0.0607014      0.185925       1.62765       2.28248       2.51094       2.68828       2.77796       2.66888       2.63545       2.46585       2.31784       2.13901       1.90104       1.67424       1.44940       1.25626       1.00546      0.829767      0.646249      0.511372
  34  16 3668.9235    2.0639  4.6333 11.6619 -0.0008  0.0460   0.0194   0.1290    0.0437   0.0000   443.7597       6.54027       20.9518       4.66913       4.07328      -2.42615       1.62710      -2.71037       5.46177      -1.44967      -6.05984     -0.288962      0.695938       1.77898       1.01665     -0.778234      0.453602       1.29412       2.11033       2.83345       3.20647       3.33520       3.47948       3.48286       3.38070       3.24334       3.00804       2.70944       2.39832       2.12025       1.79729       1.55401       1.24855       1.04299      0.823916      0.645331
  34  17 3822.2820    1.6472  6.4894 11.3725 -0.0032  0.0608   0.0159   0.1784    0.0398   0.0000   441.9231       17.3502       8.03691      0.222168      0.945840      -2.39808      -13.6585      -6.73425       4.26204     -0.951873      -4.98757       9.08452       2.60577      -2.40832     -0.728068      0.249710      -1.35245    -0.0701991       2.71354       3.70966       4.18705       4.31893       4.67889       4.47710       4.47791       4.24265       3.90390       3.52833       3.17530       2.75223       2.35697       2.01953       1.67215       1.36799       1.06623      0.848016
  34  18 3974.7873    1.3020  7.8995 11.2918 -0.0014  0.0762   0.0152   0.2406    0.0353   0.0000   431.4018       14.5702       17.1359       7.58026      -5.33178     -0.904702      -1.16240      -6.86982       2.68849      -3.50761       1.10440      -5.96847      -5.35878       2.35357       1.83300       2.60058       1.61502     0.0926260       3.38496       4.53893       5.23305       5.42934       5.69083       5.65417       5.43882       5.23932       4.81696       4.39135       3.99785       3.42838       3.04184       2.54956       2.09410       1.73217       1.35110       1.06184
  34  19 4126.6363    0.9208  8.2844 11.4421 -0.0022  0.1040   0.0203   0.3984    0.0341   0.0000   429.2831       37.9050       29.0086       1.69811      -21.7000       3.93023       17.1390       7.45830       11.4456      -3.34387      -18.9527       12.8495       13.1586    -0.0344771       3.16183      -1.48300      -1.43266     -0.490652       4.47811       6.14829       6.97808       7.41901       7.79147       7.77975       7.51078       7.16185       6.46712       6.00247       5.30634       4.65394       4.06623       3.37426       2.74776       2.28696       1.76315       1.39254
  35   4 1665.9212    0.2980  0.2528  9.7737 -0.0041  0.0118   0.0099   0.0274    0.0270   0.0000   440.9900     0.0387216       21.2517      0.192969      -3.62232     -0.177084      0.885211     -0.748826      0.229790      0.802188     -0.616277     0.0820094      0.380284     -0.127321      0.232322     -0.146179     -0.173456     -0.103202      0.463220      0.726181      0.779323      0.852900      0.865575      0.823811      0.857036      0.776646      0.763434      0.651569      0.607099      0.555605      0.417201      0.416541      0.291274      0.277168      0.194940      0.174293
  35   5 1858.4474    0.4711  0.4591  9.8699 -0.0018  0.0149   0.0113   0.0325    0.0380   0.0000   439.2018      0.719864       21.3324       1.06516      -3.36322     0.0147009       2.42550     -0.794643     -0.488983      0.273662     0.0693208     -0.266344      0.344035      0.587935     0.0837199      0.267207    -0.0417000    -0.0240556      0.649731      0.876663      0.946206      0.996388       1.10335       1.08979       1.02701       1.03602      0.913732      0.855008      0.720257      0.676271      0.579103      0.473534      0.394038      0.317165      0.267232      0.209638
  35   6 2044.8140    0.7297  0.6822 10.0556 -0.0012  0.0165   0.0143   0.0410    0.0564   0.0000   440.7532      0.445912       19.8647       2.39258      -4.85484     -0.432038      0.275475      0.622087       1.33787     -0.876599      0.202571     -0.554701      0.107106     0.0556406     -0.510841    -0.0976762     0.0739297      0.380618      0.714341      0.952307       1.03842       1.10967       1.12778       1.19828       1.13552       1.16286      0.926333      0.902807      0.815140      0.726675      0.628748      0.550506      0.469897      0.369935      0.297452      0.236942
  35   7 2226.4417    1.0625  0.8974 10.3548  0.0002  0.0192   0.0180   0.0436    0.0794   0.0000   439.8653      0.257409       18.6312     -0.254492      -3.50518      -1.02973       2.28679     -0.359791     -0.275964      0.897398      0.377877      -2.34080     -0.557346      0.698651     0.0162273     -0.420477      0.175160      0.159971      0.835776       1.16479       1.32236       1.34374       1.45493       1.44013       1.42781       1.32562       1.26666       1.12344       1.00835      0.888051      0.751517      0.624337      0.517397      0.426091      0.348037      0.274072
  35   8 2401.3716    1.5716  1.0972 10.9255 -0.0012  0.0196   0.0250   0.0517    0.0988   0.0000   439.5565      0.858229       21.3268      0.278349      -2.05373       1.17723      -4.22402      0.613302     -0.874428     -0.558983    0.00698426      -1.72481     -0.273005     -0.149516      0.186658     -0.212257     -0.122006      0.557150      0.883889       1.17112       1.30435       1.37947       1.42055       1.40893       1.41783       1.30147       1.21998       1.11882       1.01960      0.916459      0.781313      0.677003      0.572227      0.458719      0.378744      0.293366
  35   9 2571.8701    2.1455  1.2096 11.1342  0.0014  0.0205   0.0318   0.0536    0.1346   0.0000   442.2269       4.02747       17.7569      0.869129     -0.602630       1.09241     0.0266458      -1.56000      -2.62217     -0.696496      0.976922     -0.407908      -1.08227     -0.375002     -0.969415     -0.599839      0.340725     0.0432053      0.925268       1.28055       1.42282       1.52961       1.62477       1.58046       1.58273       1.47607       1.35028       1.24140       1.08421      0.984117      0.804966      0.699640      0.559840      0.473524      0.384311      0.303944
  35  10 2740.6085    2.8162  1.1118 11.9782 -0.0013  0.0199   0.0433   0.0490    0.1149   0.0000   440.6070       2.19509       18.5841       1.14295     -0.470483      -2.99671      0.561725      -3.12252      -1.04122      -2.32924      0.392953    -0.0453171     -0.884343      0.264390     -0.784660      0.157300      0.971915      0.376832      0.962141       1.28727       1.42510       1.52910       1.58591       1.57575       1.53863       1.46680       1.33620       1.18543       1.11104      0.948682      0.866796      0.702036      0.604293      0.473423      0.398670      0.306787
  35  11 2906.9901    3.5440  1.0379 12.3759  0.0005  0.0188   0.0552   0.0464    0.1249   0.0000   440.3461       5.88654       18.6764       3.57706      -2.43180       2.99108      -1.71740     -0.808970    -0.0901392      0.899929     -0.476668      -1.89578     -0.350866     -0.153894      0.284312      0.602858      0.722111     -0.164849      0.891889       1.18895       1.36702       1.51867       1.52727       1.57822       1.50632       1.41034       1.28915       1.15013       1.02684      0.897698      0.769756      0.635072      0.516053      0.439770      0.349839      0.267015
  35  12 3069.7444    3.9761  1.1865 12.5982 -0.0011  0.0201   0.0590   0.0527    0.1357   0.0000   441.3558       7.69649       16.3586       3.57203       1.28764      -1.39620      -1.33205      -2.99867       1.24424      -1.93520      0.934108      -1.44603       1.10221     -0.476726    0.00383107      0.122435      0.368569   -0.00542391      0.924068       1.23083       1.30555       1.46537       1.56020       1.51593       1.46037       1.38903       1.32139       1.19899       1.05695      0.929746      0.803512      0.654071      0.562475      0.449108      0.370654      0.301384
  35  13 3229.3339    3.8865  1.4533 12.6176  0.0000  0.0226   0.0545   0.0600    0.1074   0.0000   438.7695       8.87445       15.3504       3.07285      -1.39602       1.51158      -3.80763      -3.98409      0.775579      -4.52415       2.48869      0.591693     -0.174403     -0.506701      0.471299      0.788039     0.0163514     0.0474676       1.05438       1.40333       1.60360       1.67158       1.73754       1.68950       1.66695       1.59765       1.47091       1.40834       1.21174       1.04490      0.921703      0.795266      0.642652      0.540924      0.435577      0.341734
  35  14 3386.8943    3.2312  1.9593 12.5558 -0.0006  0.0270   0.0397   0.0715    0.0725   0.0000   440.9302       10.5098       10.9194       1.90971     -0.720285     -0.202551       1.04954      -2.82596      0.769462      -1.61634     -0.975628      -1.56010      0.559319     -0.310401      0.247407     -0.403555     -0.605014    0.00574252       1.22411       1.66437       1.85075       1.99342       2.10647       2.01061       1.98536       1.86510       1.78696       1.60846       1.43551       1.26087       1.10059      0.923556      0.785003      0.614701      0.499707      0.403684
  35  15 3542.9899    2.4657  3.4391 12.1386 -0.0011  0.0382   0.0253   0.1074    0.0503   0.0000   440.7933       9.58345       12.6100       6.82316      -1.11160      -2.23283       2.35976      0.692760       2.82173     -0.425293     -0.213787      -3.44144     -0.183071     0.0991898     -0.301630     -0.682226      0.857090     -0.952442       1.67947       2.30019       2.54822       2.70084       2.86589       2.86471       2.86448       2.62746       2.44504       2.13786       2.04925       1.72376       1.53970       1.26687       1.07534      0.862260      0.703671      0.549019
  35  16 3698.0645    2.0063  4.9503 11.6045 -0.0014  0.0479   0.0181   0.1328    0.0419   0.0000   436.3467       9.88451       20.8172       4.66431      -3.58162       1.85271      -2.27933       3.45320      -3.12883      -2.49079      -2.98378      -1.44832      -1.42137      -1.38409      -1.84166       1.38511     -0.271588     -0.975886       2.09410       2.83613       3.18308       3.35018       3.52402       3.45781       3.31193       3.23454       2.97007       2.75778       2.49229       2.24193       1.90632       1.63152       1.35321       1.12043      0.908680      0.699023
  35  17 3852.2333    1.5728  6.5019 11.4521 -0.0018  0.0614   0.0156   0.1792    0.0370   0.0000   439.8803       11.1867       13.0237       6.71230      -6.24234      -4.12335      -4.48269      -3.69014      0.554973      -6.86520       2.06490       1.27966      -1.83225      -1.40141     -0.526706      -2.12005     -0.237729      -1.28217       2.68590       3.61063       4.20538       4.32407       4.56718       4.52243       4.42886       4.21266       3.98201       3.53299       3.21768       2.83972       2.43281       2.06244       1.73262       1.43399       1.11961      0.896602
  35  18 4005.5501    1.1853  7.8543 11.4161 -0.0032  0.0831   0.0165   0.2665    0.0351   0.0000   437.0118       26.4381       21.9357      -3.61376      -11.4291      -5.79490      -4.88361      -11.7402       3.20730      -3.14193       5.65903       9.00375       4.23922      -2.50042     -0.581225      0.272263       1.02552      -1.01594       3.47299       4.81697       5.43491       5.73931       5.97953       6.00375       5.84984       5.50528       5.22169       4.69451       4.27566       3.74091       3.21946       2.79065       2.28682       1.91235       1.48921       1.17756
  35  19 4157.9476    0.8077  7.5413 11.5160  0.0100  0.1080   0.0254   0.4694    0.0400   0.0000   428.8098       19.7033       20.2554       11.5741       2.14895      -14.0077      -1.05865     -0.227552       11.5528     -0.791544     -0.199432      -7.12871       3.26873       4.23619      -2.89002      -7.46448       2.35010      -1.85460       4.51635       5.96257       6.97524       7.30406       7.61575       7.79384       7.31356       7.08574       6.61897       6.07778       5.42349       4.84625       4.04243       3.53769       2.94365       2.47094       1.87285       1.50428
  36   4 1681.9069    0.3037  0.2404  9.8371 -0.0069  0.0117   0.0104   0.0251    0.0266   0.0000   440.7207     -0.384879       22.0833     -0.673780      -2.98298      0.384591      0.531925     0.0741313     -0.167935     -0.298214      0.359662      0.745670     -0.812194      0.229910     -0.414411    0.00374594      0.326317    -0.0783716      0.572008      0.746050      0.814381      0.829554      0.795589      0.768896      0.755947      0.688984      0.774169      0.717253      0.654662      0.570420      0.488619      0.403404      0.344799      0.302894      0.230240      0.176310
  36   5 1875.4308    0.4928  0.5547  9.8600 -0.0024  0.0162   0.0110   0.0389    0.0415   0.0000   441.1525      -1.57137       20.1323     -0.130015      -2.91833       1.50446      0.694697      -1.30862       1.95608      0.800250      0.808069     -0.187523      0.888540      0.617690     -0.437716     -0.375632      0.138835     0.0891314      0.676214      0.897836       1.02627       1.07152       1.17128       1.08153       1.14502       1.06628      0.980929      0.929702      0.824817      0.714426      0.625554      0.500560      0.433451      0.354361      0.303526      0.247213
  36   6 2063.1030    0.7550  0.7828 10.0022 -0.0037  0.0183   0.0137   0.0427    0.0615   0.0000   439.4983      -2.05555       21.8080     0.0135202      -3.27503      0.726564       2.15430     -0.830219      -2.24094     -0.967603      0.425474      0.227878     -0.271982      0.229192      0.623143      0.185003    -0.0505038      0.234839      0.791420       1.13627       1.24117       1.31314       1.30521       1.28463       1.17022       1.16224       1.05375       1.05753      0.959217      0.854836      0.799018      0.671313      0.557245      0.453193      0.360471      0.293726
  36   7 2245.5110    1.0799  1.0106 10.4741 -0.0027  0.0197   0.0178   0.0493    0.0800   0.0000   441.5113      0.572814       21.7487       1.00489      -1.89212       1.88687   -0.00576176      -1.34959     -0.747206      -1.01997      0.436906      -1.00665     -0.922736      -1.15980      0.235818      0.557303     -0.116169     -0.420316      0.836897       1.13785       1.21442       1.34981       1.40274       1.32948       1.33397       1.30073       1.24228       1.10620       1.05095      0.881234      0.759887      0.650193      0.534811      0.450875      0.372061      0.303091
  36   8 2421.1916    1.6005  1.1888 10.8414 -0.0016  0.0215   0.0245   0.0530    0.1154   0.0000   441.5722       4.18889       22.1479       2.61999      -3.55262       1.46266      0.934251      -1.23987      0.216029      0.756829     -0.182678       2.00785      0.199419    -0.0937668       1.09809     -0.739343     -0.466701      0.564028      0.995115       1.37167       1.52467       1.59448       1.62172       1.49046       1.50419       1.35141       1.33283       1.27214       1.18489       1.07894      0.945019      0.841241      0.680135      0.566796      0.438063      0.351042
  36   9 2592.7905    2.1619  1.2435 11.4359 -0.0029  0.0213   0.0319   0.0544    0.1070   0.0000   440.8998       5.87423       19.8965       5.59662      -2.53976     -0.302002      0.216730      -1.97280      -2.00179     -0.455242      0.604410     -0.211317       1.32708      -1.71236     -0.449149       1.11139      0.411372     -0.975257      0.915536       1.28340       1.34262       1.49501       1.56202       1.57922       1.52245       1.44472       1.36110       1.22811       1.08766      0.978541      0.837697      0.710205      0.591592      0.482232      0.404561      0.321539
  36  10 2762.7787    2.9020  1.1830 11.9798  0.0005  0.0207   0.0430   0.0503    0.1191   0.0000   441.8299       5.25514       18.5275      0.182723      -2.20125       2.01664      0.783081     -0.824377      0.291935     -0.921188       1.11191      0.819028     -0.218056      0.846401    -0.0391111   -0.00732610      0.126113      0.367050      0.892238       1.24576       1.33427       1.45848       1.54345       1.52029       1.48323       1.39115       1.29902       1.21555       1.09716      0.940177      0.834979      0.723250      0.599616      0.499803      0.404556      0.318538
  36  11 2930.4062    3.5914  1.1819 12.1365 -0.0033  0.0194   0.0530   0.0501    0.1541   0.0000   442.4570       6.21573       19.1539       2.74556      -4.63971      -1.53314       1.60597      -2.36624      0.497651      -2.01147     0.0804799      0.103420       1.04577     -0.767518      0.766998     0.0533857      0.845959     0.0932727      0.902789       1.19108       1.28969       1.45133       1.48655       1.44708       1.39514       1.38233       1.28030       1.16597       1.03972      0.914887      0.809200      0.669497      0.571501      0.484266      0.392035      0.302813
  36  12 3094.4578    4.0660  1.2566 12.6541 -0.0001  0.0208   0.0593   0.0522    0.1214   0.0000   438.9610       6.95616       17.2896       2.96112      0.394532       2.83119     -0.783232      -2.69775       1.31418     -0.939875       2.75398     -0.609208       2.22099     -0.602493     -0.187153     -0.327545      0.198555   -0.00860641      0.947972       1.27683       1.41519       1.52001       1.55877       1.56447       1.46839       1.44068       1.32004       1.24051       1.15141      0.986320      0.863497      0.740542      0.626737      0.500917      0.411212      0.333004
  36  13 3255.2768    3.7735  1.5320 12.3712 -0.0034  0.0224   0.0495   0.0593    0.1114   0.0000   440.6990       9.32799       14.5611       3.90717      0.835832     -0.488793      0.134711      -2.47143       3.40559      -1.62611      -1.08119      -2.42732      0.533294     -0.247984      0.704676      0.753014      0.116302   -0.00570073      0.996199       1.34917       1.51307       1.58212       1.67189       1.59223       1.60501       1.51302       1.42838       1.29556       1.21433       1.06452      0.924880      0.773269      0.660604      0.553608      0.436718      0.351787
  36  14 3413.9172    3.0659  2.4649 12.2339  0.0005  0.0298   0.0325   0.0778    0.0627   0.0000   442.5266       6.68703       12.0774       6.97868       5.78221     -0.546707      -6.42486      -2.15604    -0.0829875      -1.15182      -1.85612      0.685159      -1.80375      -1.48435     -0.156853     -0.219000      0.607641      0.245640       1.29848       1.74579       2.05216       2.11685       2.29204       2.22909       2.18638       2.10622       1.91394       1.74790       1.59034       1.36983       1.21007       1.00270      0.852471      0.702662      0.558679      0.452039
  36  15 3570.9297    2.4377  3.6472 11.8957 -0.0014  0.0383   0.0236   0.1053    0.0538   0.0000   440.3116       11.7047       12.5551       4.65233       4.82610      -6.11791       1.34740      -1.25813      -3.17469      -5.00334     -0.779759      -1.77373      -2.11285    0.00458989      0.625798       1.66964     -0.561595     0.0927699       1.63201       2.25486       2.56047       2.63449       2.82519       2.77479       2.64973       2.53762       2.37534       2.17217       2.04619       1.77226       1.57057       1.34751       1.10691      0.925207      0.740291      0.599906
  36  16 3726.9220    1.9325  5.3821 11.5256 -0.0005  0.0503   0.0169   0.1412    0.0400   0.0000   441.0845       5.83321       15.6715       4.58725     -0.940510    -0.0269917      -1.22513      -4.16808       8.75879       1.64215      -3.59268      -4.36745      0.123394      -2.08208     -0.688521     -0.182239       1.92612     -0.332110       2.10354       2.91226       3.27687       3.43921       3.63406       3.56831       3.55034       3.33633       3.17304       2.89645       2.59324       2.31937       1.99427       1.71996       1.42042       1.16676      0.943051      0.754197
  36  17 3881.7203    1.4770  6.8985 11.5070 -0.0015  0.0665   0.0163   0.1973    0.0358   0.0000   441.9734       18.8998       11.9355       10.5948      -12.0674       4.21979       4.15603       9.54162      -5.81727      -15.5146      -3.24790     -0.109858       6.70125       1.85647      -7.22176      -2.21711       2.85493     -0.700403       2.81272       3.82520       4.34235       4.51649       4.76572       4.72758       4.54630       4.43579       4.10607       3.79847       3.44332       3.08668       2.64990       2.32986       1.90511       1.60397       1.28912       1.01296
  36  18 4035.7100    1.1399  8.0333 11.4557  0.0063  0.0853   0.0182   0.2924    0.0352   0.0000   437.8101       19.5679       18.6174       10.2437      -8.25189      -7.67342      0.436629      -7.65003      -8.78467      -4.12379       3.82079      -9.69384       4.35464       1.47503       4.10443     -0.385780      -1.49870     -0.118375       3.52597       4.80635       5.53349       5.73596       6.16473       6.14121       5.92173       5.67399       5.30987       4.81870       4.38060       3.84791       3.37724       2.83199       2.42601       1.99963       1.57423       1.25702
  37   4 1697.5801    0.3197  0.2855  9.7682 -0.0111  0.0119   0.0100   0.0239    0.0283   0.0000   440.7879      -1.37396       21.8581      0.316749      -4.39856      0.971900       2.42130      0.767221     -0.581487     -0.649025     -0.640716     -0.880453     -0.119753     -0.513958     -0.647729     -0.336968      0.370562      0.409506      0.481352      0.674437      0.703145      0.790749      0.810793      0.853078      0.838768      0.782416      0.721764      0.670381      0.581274      0.557726      0.450686      0.427048      0.352354      0.266495      0.238293      0.192281
  37   5 1892.1968    0.5329  0.4896  9.9027 -0.0031  0.0135   0.0120   0.0332    0.0401   0.0000   440.8289      -1.13738       19.6797       1.82863      -3.67871      0.840444      -2.05547     -0.206690     0.0939231      -1.14432       1.02494     -0.460132     -0.727409   -0.00482328      0.713191      0.667373     -0.462479      0.169528      0.624164      0.794427      0.880274       1.01031       1.09655       1.05715       1.03884      0.960543      0.924496      0.813115      0.718787      0.633483      0.555556      0.469741      0.383145      0.319503      0.268324      0.203235
  37   6 2081.1234    0.7847  0.7736 10.0464 -0.0007  0.0172   0.0142   0.0419    0.0620   0.0000   441.5550     -0.531609       19.1777      0.150953      -3.34210      0.733904       1.48499     -0.679059     -0.394051      -1.57217       1.68659      0.317838   -0.00293439      0.482928      0.775884      0.419252    0.00623275      0.304040      0.732724      0.940938       1.04195       1.16385       1.18884       1.13032       1.21042       1.11692       1.04770      0.927813      0.888041      0.787766      0.680641      0.540631      0.481271      0.410718      0.322956      0.261527
  37   7 2264.3575    1.2149  0.9977 10.2147 -0.0008  0.0178   0.0189   0.0468    0.1015   0.0000   441.9321       1.32150       20.0902      0.675269      -2.25426       1.54681     -0.549653      -4.03313      -1.27089      0.379652       1.15425     -0.545047      -1.34509      0.233380      0.234200     -0.205883      0.243661      0.309341      0.790278       1.05087       1.18136       1.24936       1.28467       1.25991       1.18562       1.17622       1.11628       1.05978      0.942893      0.842737      0.737251      0.650679      0.537284      0.456209      0.370033      0.290423
  37   8 2440.7005    1.7095  1.2359 10.4161 -0.0020  0.0200   0.0241   0.0493    0.1450   0.0000   439.4522       4.89420       20.3866     -0.546184     -0.498893       1.91654      -1.11539     -0.869545      -1.51682      -1.12275      -1.53345    -0.0714052     -0.326634     -0.578542    0.00965768      0.487140     0.0380841    -0.0672510      0.869219       1.17830       1.28303       1.42205       1.48108       1.46588       1.46465       1.39586       1.28858       1.19344       1.08844      0.908803      0.814019      0.703386      0.585895      0.490581      0.395080      0.314417
  37   9 2613.4113    2.2772  1.1311 11.6544  0.0027  0.0196   0.0346   0.0519    0.1040   0.0000   441.2717       4.21778       19.1102       2.71136     -0.914237     -0.944093     -0.609800      0.977601       1.40539     -0.649762      0.298530      0.560224      -1.00665     0.0668525      0.196118      0.133676     -0.146776     -0.246970      0.920467       1.22201       1.33630       1.39385       1.43994       1.49771       1.45886       1.37367       1.31020       1.21291       1.06673      0.960655      0.804967      0.708935      0.575204      0.489128      0.404715      0.323907
  37  10 2784.6605    3.0196  1.2039 12.0047  0.0012  0.0202   0.0446   0.0517    0.1282   0.0000   439.9001       6.42683       19.1154       2.66495      -3.10808       1.09925     -0.843121     -0.245908     -0.282433      -1.31636       1.31426     -0.501912      0.254268      -1.30160      0.109017      0.673519      0.921733      0.330958      0.899503       1.20528       1.25383       1.32753       1.37808       1.44353       1.43091       1.31372       1.30324       1.11978       1.05002      0.951529      0.812349      0.721614      0.595550      0.487363      0.398152      0.346057
  37  11 2953.4203    3.7096  1.1936 12.1520 -0.0172  0.0193   0.0517   0.0482    0.1536   0.0000   439.5969       6.67867       18.6586       1.84387      -4.51129      -1.77749       1.80877      -3.12056       1.40053      -1.60737      0.125971     -0.448824      0.574787     -0.143810     -0.983195     -0.122076      0.794771     -0.223380      0.838426       1.10996       1.21870       1.36743       1.39911       1.36915       1.38928       1.31314       1.21134       1.12829       1.03531      0.892409      0.774070      0.672949      0.556332      0.479914      0.379300      0.310609
  37  12 3118.6677    4.1692  1.2339 12.7597 -0.0010  0.0201   0.0597   0.0525    0.1208   0.0000   442.2618       8.24849       17.4621       3.76053      -1.61580       1.17809     -0.250086      -1.76053     0.0316846      -1.26562      0.228813     -0.485216     -0.248610     -0.927929     -0.768168      0.596737    -0.0278244     -0.511875      0.846416       1.16717       1.23270       1.31995       1.42871       1.37775       1.39535       1.29687       1.28191       1.13353       1.04544      0.922490      0.787132      0.694626      0.577479      0.482143      0.399708      0.314094
  37  13 3280.8389    3.7601  1.7014 12.5523 -0.0002  0.0243   0.0464   0.0622    0.0896   0.0000   441.2189       6.89587       16.0696       5.36175       1.95304      -2.27146      -1.67938     0.0685222      0.350783      -2.51670      -1.82130      -1.20630     0.0416711     -0.609106     -0.544436      0.397670    -0.0859132     -0.299903      0.996247       1.40104       1.49869       1.60241       1.71804       1.68501       1.70543       1.60214       1.50562       1.37137       1.23405       1.10383      0.959250      0.817350      0.683712      0.590604      0.460004      0.380993
  37  14 3440.5727    2.9372  2.5984 12.1885  0.0000  0.0304   0.0301   0.0806    0.0581   0.0000   442.5860       10.0511       9.04211      -2.27964       7.06347      0.142069      -2.68777      -1.66857     -0.637038      0.605143      0.349271      -3.88487     -0.107660      -1.18669    -0.0162761      0.515871      0.101592     -0.759466       1.23827       1.68361       1.96373       2.03077       2.21820       2.17052       2.09858       2.04679       1.84720       1.73757       1.56332       1.36709       1.19759       1.05169      0.854752      0.725009      0.579316      0.462983
  37  15 3598.6229    2.2722  4.0851 11.8812 -0.0008  0.0402   0.0215   0.1132    0.0464   0.0000   438.7476       9.48266       15.5034       6.29350       3.49876       2.78849       1.10461      -1.86320      -1.45118      -2.87205       4.14395      -1.54885      -3.51303      -1.83182       1.11087     -0.257378      0.461560      -1.11419       1.72311       2.31763       2.61639       2.78917       2.88487       2.90658       2.87215       2.75461       2.55673       2.34781       2.12220       1.85415       1.64776       1.39658       1.19029      0.984430      0.796433      0.635040
  37  16 3755.4481    1.8254  5.6145 11.5330 -0.0015  0.0531   0.0166   0.1459    0.0388   0.0000   440.0111       15.5448       12.2099       6.99491      -6.24462       4.64639       4.70656      -5.54708      -5.72731      -2.67660     -0.875653      -5.14224      0.146101     -0.882883     0.0107522      -1.75237    -0.0316949      -1.41305       2.14869       3.01176       3.38010       3.61933       3.77134       3.75025       3.68968       3.51035       3.28148       3.05331       2.73601       2.44990       2.13883       1.81730       1.54786       1.26297       1.02313      0.827331
  37  17 3910.9589    1.4048  7.2803 11.4757 -0.0022  0.0687   0.0156   0.2110    0.0343   0.0000   444.2667       18.7692       6.19094       8.63797     -0.234628       4.15605       3.53931      -10.0909       5.83149      -5.21070      -7.67843     -0.393017       12.3007     -0.418938      -2.31038     -0.550880     0.0505540     -0.216360       2.81023       3.80319       4.37124       4.64112       4.84715       4.75167       4.74527       4.52042       4.23563       3.88636       3.55214       3.13696       2.76120       2.40618       1.99596       1.67784       1.33656       1.08607
  38   5 1908.7997    0.5554  0.4763  9.9775 -0.0019  0.0136   0.0121   0.0300    0.0386   0.0000   441.9355      0.682483       20.7994       2.02149      -3.05996      -1.41937      0.334706     -0.749017     -0.925179     -0.107751      0.610176     -0.515822      0.736193     -0.273333      0.481393     0.0429196     0.0456069      0.228709      0.573971      0.747258      0.859818      0.879244      0.923259      0.990074      0.963828      0.891509      0.838814      0.760213      0.687024      0.624988      0.523583      0.477179      0.394165      0.333882      0.271030      0.209417
  38   6 2098.9765    0.8189  0.8669 10.0227 -0.0025  0.0174   0.0141   0.0455    0.0673   0.0000   441.3888     -0.512915       21.5009     -0.500335      -3.16543       1.49685       1.14270      0.856199      0.740969    -0.0585469     -0.824939      0.826149      0.636202     -0.685781      0.230478     -0.101213     -0.135744     -0.212237      0.716746      0.993906       1.08310       1.19947       1.21011       1.21142       1.23558       1.17166       1.09668      0.997904      0.875867      0.789386      0.683337      0.596160      0.527142      0.429208      0.343282      0.281490
  38   7 2282.9202    1.2187  1.0979 10.3450 -0.0029  0.0191   0.0188   0.0500    0.1066   0.0000   440.7776       2.85386       19.3572      -1.38956      -2.12266      0.121212       2.16122      -1.51796       1.40450      -1.01022     -0.222146     -0.634098       1.03391     -0.688139     -0.573747      0.471973      0.414578      0.273361      0.840066       1.10468       1.22363       1.35981       1.39654       1.37631       1.32728       1.25578       1.20776       1.11530       1.00629      0.912334      0.827721      0.710235      0.590040      0.498735      0.410131      0.331888
  38   8 2460.0056    1.7611  1.1709 11.0395 -0.0003  0.0199   0.0260   0.0511    0.1072   0.0000   439.9234       3.51553       20.2583      0.908530      -2.62979     -0.740118     -0.921628      -1.73638      0.510885      -2.37875      0.605619      0.290574      -1.04642     -0.367935     -0.177638    -0.0492229     -0.262262      0.344134      0.827420       1.10922       1.26929       1.36652       1.35315       1.41359       1.39010       1.26877       1.23723       1.17219      0.988993      0.931557      0.826716      0.710302      0.629945      0.499693      0.415978      0.335245
  38   9 2633.8111    2.4069  1.1774 11.3368 -0.0036  0.0192   0.0346   0.0492    0.1364   0.0000   441.6641       4.80918       18.2942     -0.526198      -2.44738      0.381287      0.549067      -2.79201     -0.722119      -1.03806      0.139829     -0.758517      0.110328     0.0542707      0.845322     -0.940220      0.227827      0.414191      0.815129       1.05349       1.19965       1.26370       1.32423       1.32478       1.28767       1.25989       1.15015       1.09203      0.994219      0.889950      0.780082      0.691671      0.597820      0.495007      0.383916      0.324634
  38  10 2806.1842    3.1698  1.0822 12.0889  0.0001  0.0182   0.0473   0.0464    0.1161   0.0000   440.8260       6.11631       18.8733       2.69076     -0.220313       1.22264     -0.377044     -0.835212      0.594062     -0.908010      -1.57382      0.320788    -0.0986996      -1.51601     -0.146166       1.06432     -0.137919    -0.0403505      0.771276       1.07488       1.13613       1.24224       1.27701       1.26010       1.23417       1.24713       1.16519       1.10082      0.974136      0.845708      0.729612      0.630696      0.533083      0.447299      0.372349      0.301659
  38  11 2976.0522    3.8810  1.1245 12.3870 -0.0023  0.0183   0.0564   0.0476    0.1311   0.0000   441.3129       6.47996       20.4065      0.650099      -1.97941     -0.639484       1.09014      -1.11181     -0.232468      -1.35508      0.348585      -1.60443     -0.576325     0.0333426       1.32764      0.105349      0.358247      0.120946      0.776380       1.04691       1.16481       1.22190       1.31998       1.29052       1.28058       1.23845       1.13936       1.04851      0.953060      0.858467      0.761409      0.647128      0.563550      0.469815      0.395301      0.318635
  38  12 3142.5272    4.0220  1.2181 12.8942 -0.0026  0.0194   0.0587   0.0535    0.1044   0.0000   439.6104       6.27920       17.1059       4.33978      -4.10022      0.639299       1.56425      -2.49135      0.545568     -0.919165     -0.248006      0.624075      0.217151      -1.37020     -0.677394     -0.146863      0.364401      0.237192      0.847225       1.14362       1.22095       1.33800       1.38798       1.39769       1.36731       1.34459       1.23785       1.14290       1.04327      0.920645      0.819620      0.688437      0.589111      0.494225      0.405879      0.323755
  38  13 3305.8945    3.5505  1.8727 12.6504 -0.0002  0.0251   0.0426   0.0676    0.0710   0.0000   441.4695       9.23352       13.9547       4.40762     -0.221661      -1.57503      -1.61392   -0.00691998      -2.27531     -0.355544       2.43708      -2.58716      -1.28829     -0.196964      0.378262     -0.256329      0.164364      0.100655       1.01939       1.38346       1.58154       1.63075       1.75714       1.72451       1.70764       1.65136       1.54305       1.39243       1.27328       1.16506       1.02139      0.861608      0.759173      0.615341      0.518153      0.412229
  38  14 3466.9438    2.7656  2.7935 12.4154 -0.0008  0.0318   0.0288   0.0903    0.0476   0.0000   444.1460       5.32280       5.86721       6.26753       3.11283     -0.769193      -3.55359      -1.60386     -0.512971     -0.323603      0.122553      -4.48311       1.24235      -1.46527      0.723060     -0.373131    -0.0137868     0.0330655       1.32410       1.80753       2.06384       2.16749       2.29001       2.27434       2.26019       2.14256       2.00589       1.78832       1.68848       1.49897       1.31845       1.12977      0.949035      0.805079      0.670488      0.529521
  38  15 3626.0839    2.2196  4.3293 11.8115 -0.0008  0.0413   0.0200   0.1147    0.0423   0.0000   442.3034       9.35199       11.6807       5.73006      0.843469      -3.80745      -11.8608       2.25253     -0.293850      0.729758      -1.69208       1.35082      -1.97171     -0.655632       1.18022      0.550733      0.363424      0.727020       1.70108       2.29714       2.57283       2.81213       2.89331       2.89986       2.87280       2.72453       2.57882       2.38732       2.17650       1.89898       1.67559       1.45152       1.21766       1.03127      0.829593      0.674105
  38  16 3783.5821    1.7520  5.8915 11.5059 -0.0009  0.0534   0.0159   0.1549    0.0371   0.0000   436.3536       8.43756       14.4903      -1.23682      -1.54728      -2.76635       7.55444      -5.70168       1.38258     -0.701264      0.649244      0.172025       2.13443      0.764562       1.50319      -3.63697     0.0379752       1.23364       2.13869       2.91387       3.29111       3.46311       3.59571       3.65441       3.55659       3.47841       3.27023       2.98847       2.75753       2.44492       2.10778       1.85321       1.56890       1.32652       1.07384      0.873886
  38  17 3940.0722    1.3190  7.6237 11.4615 -0.0025  0.0734   0.0162   0.2310    0.0348   0.0000   438.2065       16.4780       11.5935       9.39704      -8.72257      -1.31359       6.70191      -7.59461      -8.07905      -12.9159      0.959501     -0.327372      -1.39815     -0.549527      0.302338      -3.49881      -3.37485      0.526709       2.89923       3.93347       4.46854       4.83386       4.94925       4.96030       4.93999       4.69628       4.38761       4.13115       3.76845       3.34472       2.95125       2.52425       2.16191       1.79327       1.46654       1.18436
  39   6 2116.5731    0.8572  0.7757 10.1238 -0.0014  0.0162   0.0148   0.0403    0.0620   0.0000   440.0934      0.869232       22.3434      0.428348      -3.29014     -0.824019       1.69856      0.289157     -0.917592      -1.94388      0.213349      0.663642     0.0943102      -1.20101     -0.173240     -0.101963     -0.190802  -0.000161016      0.686068      0.883576      0.976042       1.00204       1.14665       1.11587       1.09231       1.04454      0.980154      0.940475      0.828412      0.716884      0.657189      0.570113      0.484103      0.408617      0.338270      0.273324
  39   7 2301.2612    1.2551  1.0845 10.5412 -0.0011  0.0189   0.0192   0.0507    0.0903   0.0000   439.8531       4.02999       18.3916     -0.343046      -4.20522       1.05225     -0.456022      0.264450      0.714287      0.912155       1.59132     -0.632304      -1.52288     -0.217562     -0.341185     -0.831085     -0.361127     0.0919150      0.782067       1.03984       1.13680       1.22982       1.32345       1.29913       1.29485       1.21738       1.17012       1.09464      0.977802      0.864984      0.758213      0.692511      0.583461      0.499394      0.393888      0.329790
  39   8 2479.0660    1.7620  1.3445 10.9597 -0.0093  0.0211   0.0236   0.0540    0.0940   0.0000   440.3965       3.84860       19.8319       2.87880      -4.47347      0.475023      -1.44233     -0.318453     -0.680757      -1.03235      0.403555      -1.18178      -1.53350     0.0267829     0.0238326     0.0772877    -0.0548000     -0.169626      0.849670       1.15198       1.25531       1.32013       1.38063       1.38637       1.42996       1.32881       1.27639       1.15663       1.07747      0.971522      0.843825      0.738027      0.616953      0.543380      0.439729      0.362639
  39   9 2653.9546    2.4001  1.1620 11.7117 -0.0015  0.0195   0.0349   0.0496    0.1052   0.0000   439.8502       4.44673       19.4167      0.504890      -2.45423      -1.08789      -2.10616      0.298860      -1.32998      -1.36130      -1.83308      0.390004    -0.0392498     -0.531278      0.390867     -0.545759      0.101518     -0.389439      0.758412       1.04165       1.14941       1.24230       1.33679       1.32107       1.28396       1.25896       1.15132       1.12183      0.999486      0.892712      0.777285      0.652726      0.588121      0.471535      0.382796      0.326230
  39  10 2827.4058    3.3391  1.1436 12.1527 -0.0021  0.0188   0.0479   0.0463    0.1216   0.0000   440.5651       3.22157       18.7097       3.12824      -3.02750      -2.87108     -0.586023      -1.38240      -3.36250      -1.62251       2.26132     -0.516913      0.340183     -0.562548      0.149836     -0.390733     -0.417650     -0.334662      0.781283       1.06034       1.18342       1.30461       1.39103       1.37900       1.31471       1.30060       1.20960       1.12470      0.991438      0.884472      0.790636      0.677105      0.570764      0.476164      0.396376      0.333170
  39  11 2998.3252    3.9214  1.2215 12.0073  0.0009  0.0190   0.0541   0.0490    0.1754   0.0000   440.5469       6.24126       20.2071       1.34593      -1.22945     0.0468380     -0.286153      -3.01969     -0.690800      -3.09791     -0.384275      0.870365     -0.240550      -1.04079      0.330502      0.437252     -0.475787     -0.346799      0.757398       1.04976       1.13420       1.24325       1.30885       1.32521       1.25820       1.25308       1.19287       1.07012       1.01920      0.856450      0.777052      0.665396      0.567978      0.483568      0.384313      0.327171
  39  12 3165.8811    4.0970  1.4101 12.7875 -0.0004  0.0213   0.0551   0.0564    0.0970   0.0000   440.7201       6.05320       18.7105       2.48801      0.884218      0.196841      -1.27692      0.241497      -1.20947     -0.740597       1.48216     -0.439157      0.606634       1.02709     -0.436655      -1.25456      0.528875      0.411814      0.851001       1.17375       1.32074       1.36336       1.42158       1.40548       1.41103       1.36962       1.26743       1.22314       1.10174      0.967598      0.883392      0.747446      0.657530      0.549438      0.455442      0.368527
  39  13 3330.5939    3.5794  1.8601 12.4379  0.0019  0.0240   0.0412   0.0637    0.0819   0.0000   441.7754       7.82017       17.2881       4.38988       1.94114     -0.618373      -1.47059      -2.21133      0.439273      -1.72005       1.26965      -1.32349      0.559021     -0.693172      0.821745      0.731961     0.0993841      0.439476       1.00110       1.33927       1.47566       1.58643       1.69670       1.71367       1.69507       1.60974       1.49421       1.40800       1.27482       1.15292      0.984897      0.844331      0.712324      0.606803      0.495112      0.417790
  39  14 3492.7760    2.7481  3.2330 12.1020 -0.0013  0.0329   0.0251   0.0949    0.0457   0.0000   445.6149       9.04702       8.19186       3.76184       7.56559      -2.38760      -2.49747       3.09496       4.10627      -6.42933       1.41294      0.584696     -0.199051      -1.79032      -2.96963     -0.324208      0.678039     -0.196690       1.28952       1.75188       1.99241       2.11494       2.21765       2.19923       2.18810       2.11095       1.96852       1.85574       1.68485       1.49395       1.32299       1.14799      0.985092      0.830018      0.674074      0.555073
  39  15 3653.0365    2.1313  4.5235 11.7926 -0.0008  0.0433   0.0188   0.1183    0.0385   0.0000   442.0752       14.9085       18.9343       3.92797      -1.30996       1.96185       3.99902      -3.51672      -2.92998      0.803875       2.95894      -4.11713     -0.749993      -2.43444      0.200391       1.61833      0.878350      0.419140       1.67613       2.30708       2.58441       2.75087       2.88924       2.92381       2.84105       2.72726       2.56818       2.38402       2.18463       1.97064       1.73809       1.55739       1.27367       1.09750      0.908712      0.735532
  39  16 3811.4211    1.6758  6.3561 11.4904 -0.0018  0.0568   0.0157   0.1665    0.0362   0.0000   439.6395       8.87582       17.2029       5.13507      -3.39029       2.35979       2.85276      -3.86856       5.99500      -3.26762      -2.67268     0.0873225       1.65997       3.06577      0.979115      -3.62348      -1.28705       1.22718       2.18713       2.97630       3.44108       3.62822       3.83975       3.80742       3.81303       3.60827       3.41581       3.17624       2.85258       2.59347       2.30209       1.95734       1.72851       1.41883       1.16167      0.945031
  39  17 3968.7782    1.2648  7.9819 11.4635 -0.0025  0.0781   0.0172   0.2568    0.0355   0.0000   437.8907       7.36049       18.4185      -6.37250       2.62495       2.48703      -1.87848      -4.60995      -4.71502      -8.12191      -5.51622      0.429953      0.527882       2.60607      -2.84396      -1.13669       1.89953      0.367232       2.95447       4.09435       4.62921       4.85619       5.18794       5.09731       5.07622       4.90604       4.62651       4.29394       3.91389       3.54485       3.11477       2.74991       2.31423       1.93598       1.59852       1.28932
  40   3 1530.3175    0.1930  0.1815  9.7909 -0.0022  0.0117   0.0080   0.0266    0.0222   0.0000   441.3150    -0.0849749       20.9716      0.406364      -2.70819      0.306068      0.361425     -0.615004      -1.13140      0.194468     0.0820420     -0.268985     -0.250121     0.0494591      0.481550     0.0158711     -0.169639     0.0471064      0.464860      0.613509      0.669170      0.659690      0.731273      0.790818      0.833226      0.791692      0.638289      0.684117      0.583678      0.519472      0.520223      0.358515      0.365358      0.285055      0.271635      0.199426
  40   4 1743.2584    0.3670  0.3198  9.7812 -0.0044  0.0113   0.0100   0.0251    0.0294   0.0000   442.2565      0.337884       19.8117      0.586542      -4.10062      -1.59483     -0.247327      0.901553      -1.10155      0.368869      0.290703      -1.04096      0.258633     -0.375190     -0.498522      0.130369      0.487257     -0.312313      0.452035      0.587815      0.709928      0.719390      0.730919      0.776929      0.737921      0.683890      0.691157      0.604348      0.612662      0.514972      0.503310      0.450749      0.366603      0.316871      0.273027      0.204842
  40   5 1941.4255    0.5909  0.5333  9.9279 -0.0032  0.0144   0.0124   0.0325    0.0419   0.0000   442.4761     0.0433228       19.7047    -0.0570311      -1.93625     -0.341631     0.0461043     -0.606344     -0.543104      0.969086     0.0174933     -0.659517     -0.494497      0.323375      0.280066     0.0781913     0.0730589     -0.809556      0.611088      0.892141       1.08164       1.17442       1.23739       1.24155       1.23313       1.14008       1.07382      0.980099      0.811351      0.731619      0.630751      0.505679      0.455027      0.355683      0.307340      0.252721
  40   6 2133.9663    0.8845  0.9052 10.0121 -0.0020  0.0173   0.0141   0.0432    0.0727   0.0000   440.8406      0.860893       21.3990      0.576301      -1.48753      0.319285      0.977180      -1.82194      -1.06741     -0.480265      0.470100      -1.55921     -0.380154      0.687274   0.000882149      0.280488      0.379612     -0.426734      0.658089      0.914035      0.998105       1.11325       1.11819       1.12373       1.13386       1.09416       1.01393      0.937288      0.912796      0.775735      0.681912      0.605472      0.527374      0.439131      0.371486      0.303365
  40   7 2319.3583    1.3099  1.0794 10.6773 -0.0052  0.0194   0.0198   0.0467    0.0916   0.0000   441.0276       2.50228       20.7348      0.673797     -0.262722      -1.02737       1.08969      -1.12146     -0.144520     -0.236691    -0.0653705       1.93013     -0.109718      -1.18125     -0.903412      0.517074     -0.118787      0.444712      0.766685       1.06404       1.15394       1.26313       1.29654       1.30722       1.31474       1.26919       1.18107       1.11787       1.01778      0.914327      0.788289      0.671459      0.574836      0.488310      0.408165      0.350227
  40   8 2497.9603    1.8813  1.2253 11.0703 -0.0001  0.0196   0.0263   0.0512    0.1048   0.0000   441.9988       1.53563       21.4014     0.0786210      -1.98272     -0.138702     -0.727218       1.17350       1.65695     -0.586211      0.478197      0.768311     -0.910049      0.211197      0.633813     -0.241174      0.414106     -0.199515      0.784418       1.07461       1.20866       1.26863       1.38430       1.37390       1.34443       1.31547       1.21946       1.13240       1.02208      0.929042      0.815289      0.674656      0.585417      0.505217      0.426134      0.347398
  40   9 2673.8875    2.6010  1.2276 11.5901  0.0067  0.0189   0.0361   0.0511    0.1264   0.0000   440.9465       3.43503       20.2966      0.774303      -3.51666      -1.63826      -1.34852     -0.316575    -0.0941190      -1.80440     -0.122792      0.620359      0.198527      0.799868     -0.371799     -0.254851      0.195564     0.0206929      0.761250       1.02381       1.07809       1.20886       1.22649       1.26913       1.25783       1.22262       1.15517       1.06934      0.965370      0.891264      0.751088      0.671732      0.558259      0.482176      0.407588      0.331728
  40  10 2848.3680    3.3317  1.1245 12.1061  0.0007  0.0188   0.0477   0.0464    0.1299   0.0000   441.6667       6.64653       20.4422       4.23468      -5.15408     -0.307118     -0.609444     -0.517499     -0.125180      -2.35084       1.04687      -2.19715     -0.230874      0.684939     -0.206627    -0.0640748      0.501576      0.282887      0.751868       1.07579       1.14236       1.29337       1.31406       1.31506       1.32201       1.31189       1.21679       1.12190      0.991332      0.892698      0.776600      0.675192      0.554168      0.477358      0.387086      0.325599
  40  11 3020.2141    4.1129  1.1294 12.3679 -0.0023  0.0179   0.0578   0.0465    0.1468   0.0000   441.4568       5.51958       19.8744       3.02916      -4.18160      -1.70837     -0.769738      -2.58771      -1.73750      -2.12035     -0.135186      0.838721      -1.37938      0.124265    -0.0930011      0.357170      0.156820     -0.197694      0.771036       1.05222       1.15262       1.23526       1.28274       1.30445       1.31529       1.24923       1.15730       1.11153       1.00011      0.881265      0.764246      0.665346      0.552038      0.472798      0.396198      0.312076
  40  12 3188.8829    4.0683  1.4603 12.6333 -0.0019  0.0209   0.0517   0.0547    0.0977   0.0000   443.0715       9.49373       19.1166       3.35369      -4.54927       2.50523     -0.562802      -2.92306       2.60913      0.343949      0.810069     -0.391331       1.25222     -0.752330     -0.308490     -0.193848      0.548722     -0.171161      0.825152       1.12335       1.22552       1.33942       1.41662       1.38223       1.36490       1.34239       1.29722       1.19715       1.07245      0.946749      0.862964      0.725663      0.629408      0.523140      0.446055      0.356909
  40  13 3354.9062    3.4439  2.0335 12.3483  0.0013  0.0246   0.0376   0.0667    0.0775   0.0000   441.3762       8.68773       13.6283       3.30661       1.84920      -1.58397      -3.67744      0.445458      0.541971      -1.38844      -1.13403      0.246374      0.569998     -0.961326      -1.54932      -1.05806      0.820485     0.0444296      0.994940       1.30462       1.43951       1.54325       1.64230       1.62569       1.65123       1.56104       1.47450       1.35834       1.24650       1.15110       1.04354      0.881055      0.754361      0.640105      0.538189      0.440031
  40  14 3518.4056    2.5909  3.3952 12.1249  0.0002  0.0348   0.0236   0.0968    0.0439   0.0000   442.1623       8.60726       9.86498       6.07361       2.15500      0.163309      -6.94925       1.11466     -0.661075      -5.37446     0.0515944     -0.543706       1.37525      -1.12021     -0.957376      0.632819      0.804020     -0.123438       1.33136       1.84757       2.04790       2.26342       2.33187       2.37540       2.31065       2.22790       2.09824       1.93625       1.76181       1.58284       1.43368       1.23816       1.06923      0.894307      0.735388      0.601240
  40  15 3679.6240    2.0445  4.8766 11.8026  0.0014  0.0457   0.0176   0.1270    0.0354   0.0000   436.9310       14.2041       20.2588       6.17598      -1.38523      -3.13572      0.350004      -1.91694      -5.53772      -4.47275      -2.86855      -1.33460       2.50742      0.186164      0.155061     -0.111041     -0.399339      0.524084       1.71000       2.37656       2.71783       2.82397       3.08389       2.98100       3.00384       2.89565       2.66753       2.54420       2.31023       2.06130       1.83503       1.60741       1.36926       1.13475      0.967783      0.775027
  40  16 3838.9444    1.5862  6.7600 11.5741 -0.0015  0.0611   0.0160   0.1803    0.0348   0.0000   440.9102       13.1472       13.8198       2.95112       3.55390      -8.13605      -8.50709      -2.28014       4.71660      -6.58165      -5.42543     -0.411222      -2.41865    -0.0623409     -0.369684       2.72411      -1.28570     -0.916511       2.29357       3.13605       3.55282       3.73606       4.00982       3.99107       3.92530       3.87027       3.59553       3.37553       3.06681       2.76744       2.44730       2.13505       1.84433       1.53329       1.25777       1.03866
  40  17 3997.1674    1.1797  7.4999 11.6209  0.0155  0.0783   0.0189   0.2749    0.0341   0.0000   434.5077       8.09890       20.7313       16.4396      -14.5503      -15.5637       2.43952      -2.21593       5.36751      -11.0324       7.59526       3.84425      -3.98804      -1.70172       1.00128      0.440348      -1.56562     -0.387674       2.92341       4.02755       4.58737       4.91135       5.13724       5.16633       5.11281       4.86798       4.65038       4.33706       3.95899       3.56979       3.12218       2.76629       2.32497       1.98266       1.60298       1.33200
  41   3 1544.3565    0.2117  0.1502  9.7402  0.0055  0.0090   0.0085   0.0192    0.0220   0.0000   441.0663     -0.288418       21.1397     -0.765906      -2.88098    -0.0239018      0.148483      -1.01497     -0.521977     0.0143606      0.491848      0.475670      0.930017      0.621837      0.383775      0.376239      0.166882      0.255044      0.387354      0.460139      0.559077      0.543264      0.577254      0.578391      0.569498      0.539766      0.473365      0.528117      0.466794      0.377996      0.372473      0.354999      0.332743      0.283649      0.262570      0.222646
  41   4 1758.0644    0.3693  0.3408  9.7923  0.0013  0.0119   0.0097   0.0267    0.0284   0.0000   441.3844      -1.01383       19.9276      0.100921      -3.91314     -0.889085     -0.326668     -0.901036      0.936047      0.409251      0.524202     -0.191546     -0.416326      0.930830      0.552815      0.160043      0.299354   -0.00686952      0.466387      0.638464      0.696674      0.809043      0.812244      0.830810      0.792504      0.742077      0.743298      0.659020      0.571718      0.586802      0.481200      0.464993      0.388267      0.356370      0.304334      0.264563
  41   5 1957.4626    0.6108  0.6079  9.9241 -0.0029  0.0137   0.0118   0.0356    0.0453   0.0000   441.7513       1.19955       20.3241     -0.811328      -4.46455     -0.357101     -0.386612      0.458374     -0.628070      -1.31829     0.0815222      -1.14761      0.253230      0.199091    -0.0413143     -0.526367      0.254969     -0.211504      0.543509      0.691953      0.809190      0.885681      0.898553      0.921777      0.925250      0.897310      0.841125      0.762006      0.742479      0.623413      0.584259      0.488007      0.435791      0.346538      0.289992      0.248324
  41   6 2151.1711    0.9150  0.8619 10.1752 -0.0051  0.0168   0.0151   0.0412    0.0705   0.0000   440.8983     -0.279060       22.3353       1.83198      -4.03171       1.37356       1.88038      0.923909      0.656250      0.307065     -0.416695      -1.11287     -0.292133      0.164537     -0.937596     -0.219193    -0.0381518      0.510712      0.660274      0.845215      0.966369       1.01128       1.11307       1.07518       1.14411       1.05200      0.972870      0.939986      0.859438      0.737138      0.685890      0.590159      0.523631      0.426938      0.361429      0.290354
  41   7 2337.2346    1.3672  1.1093 10.5685 -0.0016  0.0190   0.0199   0.0463    0.1006   0.0000   441.5177       1.43439       18.6737       1.18346      -2.83563     -0.493516       2.02992       1.07629     -0.450340      -1.56966       1.33170     -0.624025     -0.655902     -0.139260     -0.172006    -0.0184356      0.237475     -0.172282      0.727934      0.995429       1.09081       1.20543       1.23786       1.30789       1.24444       1.23657       1.13186       1.08029      0.960818      0.886538      0.761529      0.690990      0.566483      0.489840      0.398292      0.328290
  41   8 2516.5927    2.0038  1.2844 10.8486 -0.0008  0.0196   0.0265   0.0491    0.1260   0.0000   440.8539       3.51961       18.8360       1.46914      -3.19300       3.04167     -0.773238     -0.163299     -0.132036     -0.733520      0.793843     -0.740162       1.41894     0.0750534     -0.607831      -1.02980     -0.477871      0.326013      0.782475       1.06102       1.17841       1.25338       1.29347       1.31992       1.32305       1.28342       1.23440       1.15597       1.01911      0.915707      0.801770      0.714783      0.602590      0.508000      0.435019      0.351353
  41   9 2693.6202    2.6443  1.2433 11.4353 -0.0012  0.0186   0.0357   0.0492    0.1317   0.0000   440.5072       3.12933       19.2005       2.17744      -1.73911     -0.232767       1.82842      0.172260      0.132702      -2.33130     -0.588763     -0.656863     -0.717842     -0.681287   -0.00178638     0.0114392     -0.567645     -0.422525      0.730278      0.959662       1.06731       1.17048       1.23785       1.20435       1.21663       1.15198       1.10565       1.04884      0.978676      0.860124      0.754270      0.656708      0.565928      0.506114      0.421148      0.345816
  41  10 2869.0587    3.5107  1.0749 12.2275  0.0023  0.0174   0.0501   0.0448    0.1146   0.0000   440.9371       5.18214       19.8285       2.18901    -0.0735028       1.76723      -1.71350      -1.39437      0.596045      -1.48657       1.15076     -0.626867     -0.946366     -0.495092      0.619947    -0.0612120      0.560674      0.357941      0.684535      0.939993      0.986861       1.10103       1.13600       1.19122       1.15889       1.13479       1.04607      0.994177      0.883409      0.797466      0.721143      0.636902      0.545802      0.466537      0.379735      0.316114
  41  11 3041.8079    3.9909  1.1784 12.7528  0.0016  0.0186   0.0565   0.0497    0.1123   0.0000   440.6332       7.47075       21.6119       3.85435      0.463524      -1.72622     -0.871821      0.267982       1.41701      -1.04242      0.767730     -0.989446     -0.759445      -1.25624      0.985751     -0.682127     0.0839983    -0.0134798      0.743128       1.01687       1.11919       1.20347       1.25180       1.26465       1.22446       1.23198       1.11352       1.06653      0.945130      0.884582      0.793055      0.733650      0.615319      0.531597      0.447215      0.363070
  41  12 3211.5443    3.9517  1.5397 12.6424  0.0062  0.0211   0.0489   0.0573    0.0897   0.0000   441.7945       8.78246       19.2515       1.72271      0.274788     -0.763430      0.355225      -2.64774    -0.0762236      0.886673     -0.477066     -0.548217     -0.690359     -0.356026     -0.755397      -1.00730       1.05548      0.545991      0.813826       1.09620       1.25349       1.35365       1.43387       1.45844       1.42481       1.37554       1.29353       1.17497       1.10036      0.972560      0.865508      0.759520      0.652029      0.555668      0.456320      0.374876
  41  13 3378.7591    3.3497  2.1221 12.4452 -0.0005  0.0251   0.0359   0.0688    0.0663   0.0000   443.1813       8.27160       16.1832       3.43297       2.72141     -0.366090      -4.84688      -2.25672      -4.06629      0.565184     -0.707477      -2.46767      -1.42876      0.169242    -0.0749727      0.517988      0.246607    -0.0153036      0.982071       1.32183       1.49956       1.59364       1.65972       1.64665       1.63053       1.59111       1.48765       1.40460       1.31852       1.16695       1.03864      0.931016      0.773128      0.669549      0.579279      0.467106
  41  14 3543.5107    2.5750  3.6738 11.9907 -0.0014  0.0355   0.0218   0.0963    0.0408   0.0000   440.1519       12.5811       15.7031       1.94267      -2.66039     0.0481276      -4.27437       1.57845       1.25104     -0.782672       1.34420      -4.06858      -1.08208     -0.538506      0.611420      -1.24952       1.29532      0.382696       1.32749       1.83308       2.05996       2.23976       2.34770       2.34971       2.33051       2.23651       2.13277       1.97005       1.81166       1.64411       1.42482       1.28500       1.07492      0.942426      0.752270      0.629908
  41  15 3705.9428    1.9771  5.2670 11.7080 -0.0014  0.0475   0.0164   0.1324    0.0334   0.0000   439.6654       11.2622       16.7965       4.42689      -1.16185       2.74361     -0.662934      -3.78770     -0.228775      -5.09465      0.978699     -0.259882       1.08299     -0.316488       1.47736       1.31295      0.423884      0.183823       1.75211       2.42826       2.71307       2.91179       3.04722       3.10125       3.07461       2.98770       2.79887       2.61542       2.35621       2.15686       1.88464       1.68518       1.44785       1.23215       1.00118      0.832752
  41  16 3866.2478    1.5111  6.6956 11.5836 -0.0003  0.0614   0.0161   0.1892    0.0346   0.0000   439.4175       15.9034       27.1909       5.82601      -1.83920       2.49372      -1.67704       2.01789      -1.56819      -3.49020       6.51400      -1.35738       1.99519      -1.28853      0.187208      -1.83795      -1.36063      0.331422       2.25307       3.07054       3.58557       3.73791       4.02135       4.03694       3.97501       3.84561       3.56598       3.39621       3.01617       2.86213       2.45831       2.19467       1.87218       1.60340       1.31346       1.07496
  41  17 4025.2351    1.0824  7.8590 11.6511  0.0626  0.0905   0.0285   0.4028    0.0441   0.0000   441.0229       21.6759       21.6627       11.5037      -18.7142      -2.48985       12.7474      -11.1319       3.93810      -4.44059      -1.97773      -1.04648      -6.43605     -0.804113      -1.70490       1.34272    -0.0527363      -2.27918       3.18061       4.41242       5.00819       5.36304       5.69665       5.77235       5.65102       5.60682       5.09622       4.82030       4.43547       4.03696       3.58333       3.11387       2.69647       2.28153       1.83082       1.54101
  42   3 1558.1974    0.2110  0.1658  9.7383 -0.0107  0.0103   0.0088   0.0223    0.0219   0.0000   441.0718      0.857108       21.8443      0.226217      -2.82289      0.158915      0.616271     -0.707819     -0.286384      0.482603     0.0821742      -1.07910    -0.0512579    -0.0685305      0.347678      0.223779     0.0327321    -0.0844497      0.352899      0.520725      0.487231      0.586132      0.564982      0.701201      0.592825      0.614381      0.546106      0.592806      0.494216      0.538211      0.324939      0.382360      0.279366      0.272213      0.201538      0.177135
  42   4 1772.6361    0.3987  0.3613  9.8060 -0.0046  0.0119   0.0102   0.0274    0.0295   0.0000   441.1216     0.0289428       21.4830      0.269456      -2.50977      0.462919       1.28596     0.0165220     -0.730132     -0.180828     -0.334480      -1.06029     -0.342542      0.248704      0.255452      0.358946     -0.155885      0.148615      0.492104      0.592595      0.672084      0.660851      0.745074      0.720689      0.718069      0.713079      0.691897      0.655581      0.609640      0.551576      0.470426      0.420729      0.382965      0.344587      0.293995      0.251903
  42   5 1973.3152    0.6408  0.6763  9.9027 -0.0014  0.0151   0.0117   0.0370    0.0481   0.0000   441.1612      -1.68736       22.1606     -0.387347      -2.87959       1.92963      0.170126     -0.987705     -0.888545     -0.329723      0.981728    -0.0508056     -0.816683      0.610296      0.176303     -0.116268     -0.263554     -0.425012      0.571274      0.792379      0.927155      0.968784       1.01023       1.02130       1.00904      0.970256      0.922175      0.848815      0.771933      0.695433      0.637106      0.548860      0.474708      0.411521      0.347700      0.295399
  42   6 2168.1464    0.9858  0.8374 10.1355 -0.0005  0.0160   0.0157   0.0393    0.0706   0.0000   441.4023     0.0144598       20.3191     -0.475925      -2.32693      0.982011     -0.309922     0.0571164     -0.503978       1.03425      0.106173     -0.167364       1.21965      0.195486     -0.184102      0.418391      0.173008      0.153314      0.591291      0.823881      0.902323      0.961461       1.02958       1.02857       1.01053      0.952016      0.891985      0.840619      0.791011      0.722717      0.669139      0.593071      0.513262      0.433666      0.368011      0.306608
  42   7 2354.8249    1.4503  1.2322 10.3617 -0.0008  0.0195   0.0195   0.0489    0.1136   0.0000   442.4983       3.24968       20.4399     -0.137979      -2.95018     -0.281427      -2.10531      0.375216       3.73964     -0.957352     -0.626684     -0.998412    -0.0464605      0.803403      0.254208     0.0713168     -0.190797     -0.107373      0.733526       1.02321       1.09914       1.24197       1.28590       1.33855       1.31888       1.24569       1.18645       1.08403       1.00647      0.882629      0.811165      0.701666      0.606273      0.510820      0.426288      0.346245
  42   8 2535.1054    1.9753  1.3213 11.0963 -0.0032  0.0201   0.0263   0.0516    0.1033   0.0000   441.1698       2.11469       21.2357       1.80841      -2.08453      -1.91397     -0.215856      0.546435      -2.58422      -2.62101      0.714301      0.449603      -2.02171      0.225936     -0.283602     -0.535767      0.884414     0.0582691      0.745657       1.00719       1.10795       1.18647       1.25252       1.23514       1.27594       1.22273       1.17638       1.10332       1.02559      0.914949      0.802018      0.699769      0.607687      0.537837      0.428994      0.365247
  42   9 2713.1286    2.8097  1.2129 11.3139 -0.0134  0.0191   0.0365   0.0454    0.1795   0.0000   441.4386       4.49632       20.7192      0.999684      -3.13985      0.709391      -1.26959      -1.49017       1.09594       1.97082     0.0615271      -2.30657     -0.136502     -0.536236      0.174511     -0.637651     -0.322688      0.302464      0.717012       1.03414       1.08541       1.17830       1.25843       1.21331       1.23759       1.16363       1.11641       1.01607      0.989705      0.899124      0.826513      0.722840      0.598115      0.524621      0.448822      0.361000
  42  10 2889.5308    3.5785  1.1739 12.1116  0.0003  0.0177   0.0489   0.0489    0.1334   0.0000   440.9372       3.79333       20.3411       2.46485      -1.87036      -1.30205     -0.748028     -0.779175      -1.55512      -2.80396     -0.855098      -1.98436     -0.189797      0.423479     -0.338954     -0.244542      0.375146      0.529877      0.710348      0.984751       1.06016       1.16093       1.16782       1.19182       1.16915       1.13968       1.08538       1.01805      0.929499      0.870140      0.767789      0.691165      0.573164      0.489871      0.406559      0.356880
  42  11 3063.1073    4.2420  1.1547 12.5438  0.0009  0.0182   0.0577   0.0450    0.1338   0.0000   440.5418       6.11582       20.4426       3.57630      -4.16154     -0.492238      -2.28913      -1.68900     -0.218466     -0.246709     -0.948816      0.458970      -1.51041      0.338336     0.0536620     -0.611558      0.328290     -0.240361      0.689568      0.929090       1.00968       1.11136       1.19454       1.16497       1.17236       1.14274       1.05910       1.00423      0.917814      0.869226      0.738321      0.652112      0.589807      0.474920      0.413706      0.347594
  42  12 3233.8876    3.9846  1.5824 12.4854 -0.0011  0.0214   0.0478   0.0576    0.0993   0.0000   441.0483       8.65215       20.4258       2.42507      -1.51367      0.610657      -2.04693     -0.824696       1.15512      -2.24954      0.626915      -1.56420      -1.05860     -0.718723     -0.325322     -0.353819      0.887543     -0.909674      0.801534       1.10800       1.26048       1.35590       1.45431       1.43974       1.43363       1.37530       1.33580       1.18702       1.11478       1.00152      0.878374      0.766883      0.648304      0.578468      0.475211      0.390014
  42  13 3402.2571    3.1818  2.2389 12.5692  0.0009  0.0268   0.0335   0.0726    0.0536   0.0000   444.2392       5.80835       13.4414      0.641079       6.96957      -1.95340      -6.58065     0.0335235      0.809272      -5.48237      0.581002      -1.40081      -1.70794      0.571005      0.956969      -1.12932      0.601251      0.712879      0.992727       1.34203       1.52242       1.57728       1.72660       1.71518       1.69184       1.67864       1.56933       1.47630       1.35163       1.21451       1.07218      0.954272      0.808047      0.701058      0.579758      0.486660
  42  14 3568.3004    2.4342  3.9535 11.9585 -0.0008  0.0391   0.0205   0.1031    0.0390   0.0000   437.6386       10.8112       18.0299       2.62934      -2.18666       1.48107      -3.66817      -3.59629     0.0893618      -3.07622      0.670007     -0.379657      -1.46140     -0.640251       2.12619      -1.31432      -2.05326      0.343786       1.35684       1.95471       2.20709       2.40675       2.48248       2.59321       2.48925       2.46141       2.28855       2.09880       1.96148       1.76337       1.56421       1.38683       1.18575       1.00754      0.816064      0.671384
  42  15 3731.7869    1.8899  5.4222 11.7508 -0.0014  0.0503   0.0166   0.1402    0.0327   0.0000   437.0618       13.7975       21.4938      -1.24579      -8.11268       3.85944       3.63302      -6.76306     -0.139932       3.26369     -0.503496     -0.446193       1.09618      0.666658      -1.82791       1.83863      -1.35089      -1.79194       1.79390       2.48918       2.82252       2.96421       3.13264       3.22654       3.13848       3.10199       2.89819       2.71873       2.48587       2.26896       2.01035       1.78770       1.51831       1.31236       1.09056      0.888341
  42  16 3893.1271    1.4362  7.1943 11.5966 -0.0012  0.0671   0.0170   0.2096    0.0345   0.0000   437.8309       15.9761       12.0514       3.79018       4.53792       9.42603      -13.0285      -1.40568       4.37163       3.10529     -0.477279      -2.37705      -1.73141      -2.12157       1.55609      -2.99543      -1.90371    -0.0993294       2.38491       3.20058       3.74888       3.88321       4.20354       4.18247       4.19185       4.03129       3.84128       3.58832       3.29548       3.00301       2.66760       2.35805       2.04000       1.75110       1.43638       1.20240
  42  17 4053.0447    0.9683  7.4437 11.7209 -0.0832  0.0925   0.0293   0.4170    0.0497   0.0000   434.2927       12.2174       30.7298      0.227941       2.52326      -1.71506       1.87108       6.80724      -7.27170       2.29589       7.46756      -3.10545       5.17011      -2.29557      -4.05560      -1.75800      -3.17349       4.70604       3.15861       4.39847       5.10348       5.33955       5.73198       5.78417       5.64668       5.52643       5.20315       4.90289       4.49733       4.09516       3.68227       3.19380       2.81320       2.35806       1.95020       1.60324
  43   3 1571.8139    0.2175  0.1792  9.7607 -0.0139  0.0088   0.0084   0.0221    0.0217   0.0000   441.6746     -0.309560       22.7548     -0.765514      -3.70947     0.0880904      0.524487     -0.373944      0.494025      0.415105      0.133259      0.318970      0.353273     -0.243129      0.561970     -0.174114     -0.130305     -0.164765      0.326626      0.388865      0.512889      0.493224      0.527737      0.566462      0.556090      0.577001      0.511206      0.504564      0.471768      0.357861      0.387770      0.312437      0.288165      0.243790      0.208926      0.171567
  43   4 1787.0234    0.4074  0.3726  9.8326 -0.0036  0.0122   0.0099   0.0262    0.0298   0.0000   441.5937     -0.101451       22.9240      0.185961      -2.59111     -0.656456     -0.336642     -0.271016     -0.257151      0.278416     -0.777701       1.16622     -0.250107      0.429674     -0.208837      0.154108      0.247203      0.177409      0.433266      0.582440      0.671151      0.746181      0.763403      0.771661      0.795612      0.770802      0.673057      0.668523      0.604345      0.551678      0.466256      0.441117      0.367227      0.317961      0.260369      0.223049
  43   5 1989.0601    0.6631  0.6228 10.0439 -0.0018  0.0143   0.0125   0.0349    0.0446   0.0000   441.4526    -0.0393494       21.2733      0.183480      -2.97187       1.28971      0.788724      0.186647      -1.04519    -0.0912854       1.47847    -0.0439700      0.809619      0.356927     -0.317430     -0.190373      0.135940    -0.0300720      0.539731      0.702038      0.806546      0.879607      0.880221      0.853617      0.940418      0.881075      0.825814      0.776224      0.753395      0.639431      0.582126      0.531104      0.450786      0.373341      0.313728      0.268285
  43   6 2184.8794    1.0154  0.9954 10.0019 -0.0032  0.0172   0.0150   0.0444    0.0893   0.0000   441.9855       2.21538       20.2369       1.18859     -0.866333       1.50050      -1.62849      -1.76701      0.930580       1.88742      -1.05494     -0.490317      0.670209     -0.688772     -0.415692      0.707135    -0.0398664    -0.0709071      0.641009      0.881429      0.995699       1.04626       1.10731       1.13996       1.08454       1.07849       1.04710      0.983881      0.886359      0.820203      0.733272      0.637861      0.550639      0.449296      0.385207      0.312549
  43   7 2372.2347    1.4744  1.2931 10.5828 -0.0019  0.0199   0.0195   0.0523    0.0964   0.0000   441.8503       1.67843       22.6153       2.87289      -2.47332     -0.550828      0.770438       1.13021      -1.82419      0.282661   -0.00108053     -0.821072       1.35643     -0.152207     -0.188728       1.06319    -0.0604665     -0.605120      0.712752      0.980305       1.09970       1.16753       1.26626       1.23470       1.22586       1.20948       1.13907       1.08806       1.00228      0.884746      0.827292      0.702496      0.630690      0.523450      0.452944      0.369768
  43   8 2553.4407    2.0848  1.2871 11.2454 -0.0012  0.0191   0.0274   0.0508    0.1017   0.0000   440.8404       3.84927       20.7073    -0.0922594      -3.47929       1.07871     -0.523639     0.0296424     0.0514947      -1.64295      -1.29811    -0.0782245     -0.662843    -0.0229330      0.762857     -0.792031     -0.359933     -0.212816      0.712030      0.938915       1.08401       1.19057       1.22849       1.20525       1.24086       1.17447       1.13215       1.05526      0.972246      0.870416      0.799003      0.700490      0.620288      0.509580      0.443309      0.360480
  43   9 2732.4615    2.8070  1.2048 11.9969 -0.0016  0.0189   0.0384   0.0490    0.1094   0.0000   443.4583       3.66947       19.0709       5.01794      -2.97039    -0.0705100      -3.50603     0.0777118      -1.52326     -0.190472      0.433791      -1.06331     -0.247875     -0.410241     -0.424497     0.0451933     -0.522745     -0.147624      0.716757      0.994635       1.08805       1.17313       1.23899       1.21809       1.26286       1.18865       1.15282       1.06995      0.972847      0.910972      0.796066      0.710352      0.609309      0.525252      0.428472      0.353031
  43  10 2909.7681    3.6459  1.2020 12.2801 -0.0037  0.0180   0.0487   0.0482    0.1262   0.0000   440.9337       7.22078       18.6040       1.21074      -1.40205       1.47664      0.731104      -2.08069      -3.73673      -1.76533       1.27467      -1.18319      -1.96504    -0.0703962     -0.806524     -0.692539     -0.138648      0.332390      0.672291      0.907359       1.02719       1.06033       1.12838       1.14709       1.12599       1.10004       1.03460      0.998972      0.922722      0.821322      0.739814      0.675409      0.581639      0.510175      0.426104      0.356999
  43  11 3084.1244    4.1797  1.2719 12.6463 -0.0018  0.0186   0.0555   0.0499    0.1178   0.0000   441.7796       6.87190       20.1442       3.61251      -2.93514     0.0756708      0.760591     -0.974220       1.48789      -2.24461     -0.326357      0.228947      -2.17964      -1.04527      0.657407     -0.147277      -1.27281      0.327895      0.701386      0.950981       1.04426       1.11403       1.18642       1.16666       1.20567       1.18389       1.12172       1.03404      0.944064      0.854680      0.789383      0.686848      0.587439      0.500802      0.439151      0.362720
  43  12 3255.8442    3.8777  1.6303 12.6119 -0.0019  0.0218   0.0462   0.0572    0.0856   0.0000   442.6478       8.34106       17.7602       6.10802     0.0391420      0.668228       1.39087      -4.05167      0.189759      -3.42337      0.359163      -1.34741      -1.81148     -0.792581     -0.157134      -1.16572      0.351625    -0.0590146      0.788091       1.07645       1.23392       1.28956       1.38525       1.33270       1.34841       1.29717       1.23632       1.17325       1.11347      0.989370      0.927343      0.779997      0.687045      0.586519      0.488198      0.412793
  43  13 3425.4379    3.0603  2.7355 12.3227 -0.0001  0.0283   0.0286   0.0810    0.0499   0.0000   443.0115       9.39116       14.2315       9.00388       5.62425      0.284164      -6.08190      -3.37541      0.129266      -4.21107       1.62211     -0.699142       2.17907      -1.01679      -1.20661       1.31526      0.314306       1.61134       1.03136       1.39761       1.55972       1.69486       1.75671       1.83221       1.76904       1.72099       1.61488       1.51522       1.40701       1.30627       1.16656       1.04035      0.891415      0.758719      0.641448      0.543122
  43  14 3592.6641    2.3510  4.3076 11.8994 -0.0011  0.0395   0.0190   0.1078    0.0362   0.0000   440.8258       8.60268       22.4382       2.57892      -1.66203      -1.04580       2.93639      -2.76359       1.26590      -3.79599      -2.22287       1.17972      -1.93166      -3.76303      -2.27651    -0.0183181     -0.846168      0.426083       1.38661       1.90467       2.11387       2.34160       2.42002       2.48752       2.41271       2.38068       2.21818       2.14315       1.91312       1.78477       1.56408       1.42665       1.21572       1.05333      0.887132      0.724397
  43  15 3757.3928    1.8404  5.7227 11.7122 -0.0021  0.0520   0.0163   0.1466    0.0329   0.0000   438.6443       14.0790       21.4889     -0.371969      -5.32184       2.20237       5.39884      -6.28783      -6.60938      -2.39479      -2.20233      -5.18762      -3.97833      0.284738       2.07245     -0.969438      -2.05486     -0.384976       1.81643       2.51685       2.87334       3.04293       3.20469       3.26890       3.19396       3.17322       2.95838       2.83403       2.57888       2.34635       2.08811       1.83858       1.60159       1.35434       1.15237      0.942157
  43  16 3919.8338    1.3567  7.4813 11.6312 -0.0061  0.0734   0.0181   0.2350    0.0362   0.0000   439.5085       21.4225       16.5215       3.71150      -2.25011      -6.93396       7.11313     -0.259661       1.27970       3.27304       3.37962      -4.19499     -0.657073      -1.87707     -0.859025      -1.67469     -0.414725      -2.09151       2.45141       3.43653       3.92202       4.20326       4.47434       4.52861       4.43866       4.37387       4.04569       3.89616       3.55409       3.24241       2.89963       2.57157       2.21097       1.89802       1.55836       1.28709
  44   5 2004.6336    0.6881  0.6227  9.9707 -0.0017  0.0146   0.0125   0.0328    0.0482   0.0000   441.2938     -0.554399       22.3922      0.825439      -5.31131      0.588199      0.619798     -0.560618      0.656619       1.25579      0.330948      -1.01825      0.558477      0.209087      0.690538     -0.734202     -0.494122     0.0249241      0.497588      0.710296      0.773252      0.795853      0.887639      0.847089      0.907997      0.846225      0.836101      0.786540      0.699540      0.657946      0.554856      0.508118      0.443706      0.387704      0.328513      0.263535
[truncated: 642,728 more chars]
