# Supplementary material for: Global-Mode Analysis of Full-Disk Data from the Michelson Doppler Imager and the Helioseismic and Magnetic Imager
Source: Sol Phys. 2018 Jan 31;293(2):29. doi: 10.1007/s11207-017-1201-5 (PMC6566312; doi:10.1007/s11207-017-1201-5)
Supplement: Supplementary file 2 — (TAR 362.4 MB) [file 11207_2017_1201_MOESM2_ESM.tar › HMI/hmiv72d.6976]

   0  13 1957.3798    0.7438  0.5532  9.5205  0.0615  0.0957   0.1354   0.3333    0.6829   0.0000    -0.0000       0.00000       0.00000       0.00000       0.00000       0.00000       0.00000       0.00000       0.00000       0.00000       0.00000       0.00000
   0  16 2362.6860    1.2357  0.5493 10.6924  0.0000  0.0868   0.2371   0.4102    0.9085   0.0000    -0.0000       0.00000       0.00000       0.00000       0.00000       0.00000       0.00000       0.00000       0.00000       0.00000       0.00000       0.00000
   0  19 2764.1579    2.9005  0.8766 11.7846  0.0000  0.1565   0.4412   0.3231    2.4843   0.0000    -0.0000       0.00000       0.00000       0.00000       0.00000       0.00000       0.00000       0.00000       0.00000       0.00000       0.00000       0.00000
   0  21 3033.7763    3.3473  0.4762 13.8458  0.0000  0.1073   0.6040   0.2673    0.4753   0.0000    -0.0000       0.00000       0.00000       0.00000       0.00000       0.00000       0.00000       0.00000       0.00000       0.00000       0.00000       0.00000
   0  25 3575.2752    2.8145  2.8016 10.1333  0.0479  0.2578   0.2706   0.9867    4.2203   0.0000    -0.0000       0.00000       0.00000       0.00000       0.00000       0.00000       0.00000       0.00000       0.00000       0.00000       0.00000       0.00000
   1  12 1885.0807    0.4132  0.3134 10.0959  0.0000  0.2193   0.1011   0.1273    0.2183   0.0000   473.9611      -35.4200       0.00000       0.00000       0.00000       0.00000       330.547       116.082       0.00000       0.00000       0.00000       0.00000
   1  14 2156.7515    0.8709  0.5468 10.3244  0.0000  0.0632   0.0886   0.1764    0.3639   0.0000   392.5330       74.9128       0.00000       0.00000       0.00000       0.00000       70.1451       50.1084       0.00000       0.00000       0.00000       0.00000
   1  15 2291.9304    1.1714  0.5291 10.8274  0.0000  0.0729   0.1149   0.1375    0.3803   0.0000   385.7098       9.61214       0.00000       0.00000       0.00000       0.00000       95.5718       46.9090       0.00000       0.00000       0.00000       0.00000
   1  16 2425.5549    1.2868  0.9894 10.6797  0.0000  0.1116   0.1215   0.2381    0.9836   0.0000   361.1067      0.315873       0.00000       0.00000       0.00000       0.00000       136.765       77.1183       0.00000       0.00000       0.00000       0.00000
   1  22 3233.2344    3.7058  1.5077  5.9092  0.0000  0.1034   0.2645   0.3708  904.2465   0.0000   496.3801      -5.86411       0.00000       0.00000       0.00000       0.00000       133.102       67.3996       0.00000       0.00000       0.00000       0.00000
   1  24 3504.2384    2.8464  3.1166 11.7304  0.0212  0.1790   0.1886   0.5686    0.7213   0.0000   411.1666       110.322       0.00000       0.00000       0.00000       0.00000       199.453       134.714       0.00000       0.00000       0.00000       0.00000
   1  25 3640.4896    2.4973  4.5841  5.0942  0.0078  0.2124   0.1127   0.6390   42.2390   0.0000   730.6109      -2.80775       0.00000       0.00000       0.00000       0.00000       266.504       145.193       0.00000       0.00000       0.00000       0.00000
   2  12 1945.8344    0.4919  0.4123 10.2387  0.0000  0.0495   0.0490   0.1355    0.1469   0.0000   412.9083       5.68418      -21.6073      -7.30334       0.00000       0.00000       39.4612       30.1999       16.8075       6.34225       0.00000       0.00000
   2  14 2217.5156    0.9973  0.5337 10.6944  0.0000  0.0797   0.0764   0.1068    0.2474   0.0000   361.9995       22.3217       52.6412       2.01873       0.00000       0.00000       45.1579       36.6202       36.2603       11.7409       0.00000       0.00000
   2  16 2485.8054    1.7579  1.0177 10.3486  0.0000  0.0714   0.1050   0.1868    1.1344   0.0000   482.2576      -71.4203       9.72274      -3.77152       0.00000       0.00000       58.2531       44.3010       23.0495       7.21925       0.00000       0.00000
   2  17 2619.6145    2.1262  1.0312 10.4575  0.0000  0.0682   0.1269   0.1727    1.6181   0.0000   512.0765      -29.7672       24.0471       4.63933       0.00000       0.00000       54.6473       44.3035       21.6785       8.04762       0.00000       0.00000
   2  18 2754.5725    2.9275  0.9430 11.3879  0.0000  0.0584   0.1823   0.2007    1.2138   0.0000   447.1840      -1.39998    -0.0724692     -0.196901       0.00000       0.00000       46.1196       36.9635       19.2604       6.56995       0.00000       0.00000
   2  19 2889.6232    3.7053  0.7668  9.0509  0.0000  0.0514   0.2351   0.1382   12.7292   0.0000   390.1884       32.4624       2.18787      -3.45264       0.00000       0.00000       38.1236       30.0539       18.7195       6.21909       0.00000       0.00000
   2  20 3024.7205    4.1210  0.8789 12.1355  0.0031  0.0638   0.2663   0.1644    1.2516   0.0000   407.1385       44.4846       5.22051       5.46670       0.00000       0.00000       53.8656       40.4237       20.9783       6.35510       0.00000       0.00000
   2  21 3159.9386    4.0915  0.9552 12.8180  0.0000  0.0635   0.2624   0.1824    0.8214   0.0000   389.2453       60.5951       12.1526      -3.90744       0.00000       0.00000       45.0557       37.8810       22.8413       8.37256       0.00000       0.00000
   2  22 3295.0545    3.3358  0.8841 13.8068  0.0000  0.0920   0.2427   0.1959    0.3004   0.0000   537.4557       90.0234      -15.2751       2.11008       0.00000       0.00000       65.8090       49.1292       38.2383       11.6036       0.00000       0.00000
   2  23 3430.7711    3.1095  2.5302  4.0592  0.0000  0.0988   0.1191   0.2913  921.9981   0.0000   399.1108       86.6455       21.3751      -12.3088       0.00000       0.00000       73.8827       62.3847       32.2226       12.9659       0.00000       0.00000
   2  24 3566.8523    2.4927  2.2985 12.3857 -0.0026  0.1277   0.1210   0.3343    0.3012   0.0000   560.3890       76.3069       62.0017     -0.445820       0.00000       0.00000       88.8995       80.8539       38.1696       18.1443       0.00000       0.00000
   3  11 1865.2314    0.3889  0.4212 10.0685  0.0000  0.0702   0.0323   0.1157    0.1202   0.0000   414.0283       4.23759       13.7408      -17.5975      -5.34412       1.50244       28.1321       27.5167       28.3427       14.7175       9.01263       2.23922
   3  12 2001.0896    0.5631  0.4362 10.1893  0.0000  0.0486   0.0434   0.1104    0.1472   0.0000   441.3741       38.3231       30.0360      -31.3774      -2.94538      0.657926       20.9618       20.1371       15.5814       12.5445       4.36336       1.43777
   3  13 2137.7300    0.7721  0.6607 10.2833  0.0000  0.0553   0.0487   0.1159    0.2292   0.0000   408.6710      -27.0154       27.7457      0.202330       9.61415      -1.46689       27.1844       22.9825       19.5038       13.3631       5.32055       1.51748
   3  14 2273.3601    1.0797  0.7270 10.7586  0.0000  0.0592   0.0656   0.1345    0.2411   0.0000   447.2147      -20.8704      -3.42199      -18.7552      -6.13039      -2.47274       27.4483       29.0906       22.4467       9.88432       5.95526       1.70921
   3  15 2407.7707    1.4247  0.7950 10.8736  0.0000  0.0620   0.0811   0.1351    0.3994   0.0000   423.8711      -31.9738      -15.1532       6.68209       7.65845       1.94995       33.0349       32.0000       22.4325       10.0831       5.61164       1.51497
   3  16 2541.7385    1.9754  0.7734 11.3495  0.0000  0.0547   0.1209   0.1519    0.3835   0.0000   456.8022       30.2799       13.2725      -19.8430      -7.25346     -0.198114       23.3993       19.2379       17.5333       13.4919       4.87867       1.37890
   3  17 2676.0576    2.4303  1.0781  0.5191  0.0000  0.0763   0.1157   0.1482 1000.0000   0.0000   356.2002       13.1391       26.7171      -10.0083       3.61079      -1.00253       40.6968       25.2154       29.7141       21.6056       8.03519       1.56155
   3  18 2811.3996    3.2067  0.7920 10.1083 -0.0034  0.0465   0.1602   0.1082    5.0298   0.0000   450.0351       39.6488       20.4775      -18.6349      0.961035       2.03050       23.0670       22.7765       16.5290       9.71254       4.36294       1.37119
   3  19 2946.8675    3.5478  0.7705 12.0150  0.0000  0.0469   0.1937   0.1218    0.6678   0.0000   446.2687       46.3397       14.9054      -6.00650      0.165305      -3.38947       21.6015       22.7160       17.0402       8.77535       4.88687       1.51755
   3  20 3082.2534    4.0146  1.0923  0.4221  0.0000  0.0729   0.2014   0.1524 1000.0000   0.0000   392.8024       4.33124       3.09278      -8.01425      -4.69286      0.774332       42.9191       42.5720       26.8824       11.1980       5.35297       1.55182
   3  21 3217.8030    3.8707  1.0847 12.2683  0.0000  0.0656   0.1890   0.1672    0.8605   0.0000   431.4539       43.4211      -5.29570      -17.5294    -0.0846448     -0.467590       41.3633       37.9717       24.1194       12.9716       4.65929       1.43044
   3  22 3353.4979    3.5215  1.6943 12.2350  0.0002  0.0705   0.1438   0.2209    0.4983   0.0000   504.2328       22.2108      -17.1305       4.37935       5.84337      -1.77852       34.6154       32.6981       25.4691       15.7458       6.86811       2.04077
   3  23 3489.6259    2.8268  2.1751 12.3988 -0.0040  0.0916   0.1162   0.2443    0.2947   0.0000   383.8873       36.1546      -36.6816       15.6954       10.6843      -2.11763       43.8174       44.0743       31.4998       20.6955       8.43514       2.85402
   3  24 3625.7976    2.4202  3.6188 11.1384  0.0000  0.1166   0.0719   0.3045    0.3152   0.0000   566.9586      0.836042      -23.6589      -29.4887      -6.88315      -2.30823       60.1613       58.4220       41.1681       24.1129       10.4985       3.28688
   3  25 3762.6519    2.0112  5.9218 10.2464  0.0000  0.1493   0.0460   0.4110    0.3156   0.0000   575.3899       71.6374      -9.50826       21.4696      -5.66559      -3.81454       72.4102       67.3109       54.4727       33.7313       15.0352       4.31480
   4  11 1914.6622    0.4873  0.4493 10.2104  0.0000  0.0399   0.0331   0.0873    0.1100   0.0000   450.0158      -13.6843      0.594865       1.59264       1.34851      -3.46898       13.2480       14.4032       13.4668       8.20042       5.86344       2.61689
   4  13 2188.2871    0.9136  0.7683 10.0884  0.0000  0.0568   0.0467   0.1169    0.3256   0.0000   459.2013      -15.2079      -6.84536      -2.86044       1.80445      0.920790       22.9837       25.5322       19.6094       12.5529       6.39731       3.02716
   4  15 2458.5080    1.6547  1.1644 -3.2229  0.0000  0.0578   0.0789   0.1662 1000.0000   0.0000   431.5881       16.4790      -21.3163      -3.76655       12.7894      -3.32155       18.4318       20.7974       17.3017       13.0654       7.33837       4.02819
   4  16 2593.1152    2.0962  0.8719 11.8558 -0.0269  0.0515   0.1020   0.1286    0.4727   0.0000   420.5529      -15.0222       15.3232      -9.88817      -1.53705      -2.39282       19.4916       20.8521       16.6620       11.4981       6.97016       3.14049
   4  17 2728.4216    2.5308  0.7338 12.3468  0.0000  0.0436   0.1277   0.1072    0.3331   0.0000   433.3760       7.55228       25.4252      -10.4373       6.69569      -1.59241       15.7882       17.1071       14.7897       9.66633       6.48954       2.75621
   4  18 2864.1454    3.3526  0.7416 12.5915  0.0000  0.0404   0.1664   0.1067    0.3859   0.0000   453.3985       47.8748       5.47553       4.07403      0.111627      -2.93941       14.9518       15.1974       13.2665       9.85124       5.36379       3.03363
   4  19 3000.1061    3.5305  0.9679 12.9718  0.0033  0.0504   0.1741   0.1348    0.3593   0.0000   409.1686       11.6966       7.50992       5.50515       3.54900      -2.76249       19.5249       20.9076       17.7899       10.9208       6.71103       3.10434
   4  20 3135.9220    3.9902  0.9267 12.4449  0.0000  0.0448   0.1854   0.1226    0.5643   0.0000   428.5997       49.4271       24.1108      -1.52604      0.448249      -3.24604       17.7006       16.6607       15.2394       10.3525       5.81075       3.25035
   4  21 3271.8420    3.9055  1.2770 12.5756  0.0000  0.0545   0.1667   0.1591    0.6016   0.0000   457.1646       62.2261       18.6642       10.1047      -1.67314      0.456982       21.9407       23.3584       18.5850       12.4727       7.18878       3.54904
   4  22 3408.1432    3.2876  2.0436 12.3059  0.0000  0.0730   0.1178   0.2092    0.3427   0.0000   416.7370       34.7332       18.6347      -42.2159       2.27588      -3.83840       29.6863       30.7381       24.4882       17.1534       10.0920       4.62296
   4  23 3544.7169    2.7669  2.3922 12.1129  0.0000  0.0822   0.0884   0.2224    0.2343   0.0000   565.9068       38.0801       6.17849       54.7847     -0.495824      -17.7292       31.2000       33.6427       27.9997       19.1427       10.9744       5.84880
   4  24 3681.5766    2.2169  4.3206 10.6695  0.0000  0.1110   0.0547   0.2887    0.3217   0.0000   467.1988       20.7833       31.7511       10.3970       31.2157      -3.76711       41.7631       43.7642       34.3996       26.9519       16.7700       7.13904
   4  25 3818.8395    1.9488  5.7588 10.3933  0.0000  0.1279   0.0420   0.3559    0.2562   0.0000   577.1907      -15.0381      -51.4114      -36.5171       17.1740       6.81351       50.0924       51.7168       42.9009       30.2465       17.9484       8.57837
   5  12 2098.4380    0.7099  0.6530 10.0305  0.0000  0.0453   0.0346   0.0830    0.1617   0.0000   440.6025      0.575037       16.8753      -7.07427      -11.2093       2.31759       13.6341       15.5702       11.7999       10.1218       7.64956       4.49790
   5  13 2235.3833    1.0009  0.7385 10.4396  0.0000  0.0421   0.0452   0.0915    0.2015   0.0000   439.9544      -37.7910       15.7994       3.46050      -7.98916       2.14516       14.9309       16.8170       14.6397       10.2754       6.25244       3.73018
   5  14 2371.0676    1.3915  0.6684 10.6602  0.0000  0.0362   0.0659   0.0853    0.2307   0.0000   451.8506      -11.4806       42.4676      -17.8184       3.37824       1.57477       12.3497       13.3329       11.5524       8.66096       5.84484       3.38349
   5  15 2506.0144    1.8190  0.9588 10.9183  0.0000  0.0426   0.0776   0.1075    0.4183   0.0000   442.7328       21.0056       28.6115       3.08695      -4.93142       1.37146       13.6465       15.0054       13.6513       10.2178       6.37012       3.86821
   5  16 2641.1906    2.2916  0.7748 11.8560  0.0000  0.0392   0.1059   0.1012    0.3083   0.0000   418.0038       11.1655      -5.32874      -10.9120      -10.9469       8.16967       11.8142       13.0259       11.4696       9.33051       5.88082       3.54074
   5  17 2777.3158    2.9158  0.8234 11.5143 -0.0016  0.0378   0.1269   0.1077    0.5917   0.0000   418.3171       9.56516       16.7014       14.0958      -9.96305      -2.35882       12.6856       14.7923       12.4270       9.15931       5.88355       3.36308
   5  18 2913.7201    3.5646  0.7415 12.2637  0.0000  0.0373   0.1647   0.0943    0.5122   0.0000   416.8868       12.7668       34.2990       4.65045       5.40801      -3.63202       11.9746       13.9677       11.7366       8.42822       6.42321       3.60394
   5  19 3049.9029    3.6382  1.0900  8.9430  0.0000  0.0480   0.1549   0.1272   23.5861   0.0000   466.2851       7.15100       7.49052       4.49006      -4.01268       4.55724       14.2808       17.2827       14.3251       10.8664       7.62594       3.98949
   5  20 3186.3020    3.9494  0.8944 13.4008  0.0000  0.0451   0.1909   0.1238    0.3885   0.0000   437.5598       30.3086       11.4947       9.98610       20.0176      -4.76779       15.4310       17.4312       14.2177       10.9982       7.38029       4.37218
   5  21 3322.6780    3.4600  1.4717 12.4864 -0.0029  0.0599   0.1299   0.1617    0.5451   0.0000   441.4273       31.5043      -22.2539       17.6264      0.639844       1.55893       18.2173       21.7267       17.2632       13.3029       9.81703       5.44168
   5  23 3596.6414    2.4683  3.1326 11.6279 -0.0049  0.0925   0.0678   0.2355    0.2706   0.0000   454.1286       57.4646       11.1018      -1.20432      -10.6099       3.15931       27.6764       32.5194       26.8296       22.2361       13.8477       8.50773
   5  24 3733.9526    2.1266  4.1231 10.7831  0.0000  0.0977   0.0479   0.2820    0.2613   0.0000   446.6561       10.8620      -5.04361       4.53366       28.9732     -0.425046       29.2929       32.6961       28.9834       23.2174       15.6735       9.48205
   5  26 4009.5206    1.4529  8.0598 10.2743  0.0000  0.1598   0.0263   0.4483    0.1313   0.0000   490.3670       18.0394       4.34424       74.8500       1.01475      -21.9781       48.2028       53.5541       49.5321       38.3549       25.0596       15.6955
   6  10 1866.1177    0.4227  0.3278 10.1170  0.0000  0.0275   0.0286   0.0732    0.0797   0.0000   430.6520      -8.69835       18.1326      -8.13875       2.45812      0.367234       6.76610       7.88184       7.71293       6.12018       5.26408       3.11700
   6  11 2004.0154    0.5993  0.5095 10.1173  0.0000  0.0390   0.0312   0.0753    0.1065   0.0000   441.9053       5.54715       21.4394       2.58807       3.88109     -0.685803       12.5382       12.6596       10.6389       8.76402       6.43276       4.28103
   6  12 2142.4648    0.7766  0.8472 10.0859  0.0000  0.0431   0.0325   0.1033    0.1721   0.0000   436.6082       8.48797       1.64692      -11.5924      -3.41418      -4.29186       10.1182       10.2522       10.7012       8.79834       6.55640       4.67058
   6  13 2279.7907    1.0536  0.6425 10.8629  0.0000  0.0364   0.0470   0.0841    0.1578   0.0000   443.2901       10.5826       7.71622      -2.65171       4.62157      -1.90367       8.29080       10.5027       9.93579       8.33665       5.28843       3.51002
   6  14 2415.5016    1.4086  1.0011 10.9102  0.0000  0.0439   0.0536   0.1104    0.2463   0.0000   444.5051       1.01756       3.78116      -2.93505       14.5421      -1.60812       12.3820       11.2305       11.3650       10.1786       7.51837       4.95939
   6  15 2551.1079    1.6605  0.9797 11.6741  0.0000  0.0449   0.0652   0.1167    0.2046   0.0000   430.2328       8.04574      -7.69256      -4.79512      -3.40633      -1.68462       11.2590       13.5813       11.9289       10.1734       7.44972       4.54618
   6  16 2687.0555    2.4107  0.8411 12.0718  0.0000  0.0423   0.0968   0.0926    0.2123   0.0000   454.0561       9.39150      -3.10319       3.16262      -2.99151      -1.51974       11.5611       10.8184       8.95437       10.0078       7.55922       4.99007
   6  17 2823.7918    3.1689  0.8909 11.8857  0.0000  0.0384   0.1166   0.0865    0.3567   0.0000   434.3041      -6.80833       19.1419       5.34906       10.1997      -6.46199       10.0086       10.1215       9.72956       8.67207       6.42705       4.39495
   6  18 2960.7489    3.4908  0.7504 12.9657  0.0000  0.0378   0.1456   0.0825    0.2100   0.0000   440.2550       13.6722       19.6533      0.499993      -9.59449       4.27890       9.60601       11.1186       9.57535       7.72678       6.87525       4.81382
   6  19 3097.3108    3.9947  0.9663 12.5176 -0.0005  0.0395   0.1517   0.1060    0.3977   0.0000   421.9237       4.75431       20.7066      -2.46889       5.30610      -4.68312       11.1204       13.0244       11.8779       9.28799       6.54374       4.02700
   6  20 3233.9223    3.7701  1.2493 12.5541  0.0000  0.0470   0.1306   0.1221    0.4653   0.0000   448.4284       18.0734      -14.4302      -26.7464       5.08176      -8.18395       13.4372       14.9493       13.6153       11.4940       8.06403       5.44593
   6  21 3371.1730    3.5153  1.7790 11.9102  0.0000  0.0597   0.1051   0.1565    0.4998   0.0000   413.3237       8.46997       5.74938      -25.6954       11.2405      -3.23993       14.3057       16.9564       15.4816       12.2671       9.91521       6.47880
   6  22 3508.2509    2.7963  2.7515 11.5483  0.0000  0.0753   0.0700   0.2086    0.3227   0.0000   456.0938       56.2217      -14.2337       5.80591       19.8714      -11.4551       18.1910       22.4871       20.3487       17.2111       11.9561       8.06341
   6  23 3646.1501    2.3003  4.1505 10.8530  0.0000  0.0950   0.0460   0.2556    0.2377   0.0000   468.3155       2.08606       8.41398       19.1742      -15.3817       10.2268       23.4264       26.9413       27.0541       21.4267       15.3529       10.9461
   6  24 3784.0507    1.9493  5.6597 10.5777  0.0008  0.1129   0.0344   0.3141    0.1641   0.0000   462.7616      -9.13588      0.319619       10.6673       9.14250      -2.29325       26.9817       32.6920       29.8166       25.3266       18.7877       12.9610
   6  25 3922.0344    1.6255  7.9933 10.2185  0.0000  0.1475   0.0254   0.3952    0.1265   0.0000   462.6880       35.9369       41.6239      -11.9440      -3.26700      -9.56165       35.1309       43.4558       39.6516       33.5835       23.4295       15.8363
   6  27 4198.8339    1.1492 10.6263 10.0118  0.0000  0.1862   0.0186   0.5501    0.0969   0.0000   385.0835      -12.5848      -32.2171      -15.8935      -20.5375       26.6494       48.0364       55.9894       52.2312       43.5146       31.1656       20.7769
   7   9 1767.6766    0.3775  0.2679 10.0490  0.0000  0.0302   0.0244   0.0452    0.0682   0.0000   439.4202      -5.28638       6.79459     -0.246117      -5.06088      0.440760       8.42053       11.7140       11.4366       9.35186       5.56497       3.78834
   7  10 1906.8201    0.4230  0.3890 10.2693  0.0000  0.0294   0.0245   0.0674    0.0732   0.0000   443.1373      -3.13128       31.9343      -2.19126      -11.9300      -2.44929       7.21209       8.27211       8.49682       6.88909       4.72027       3.79798
   7  11 2045.8251    0.6468  0.4700 10.2661  0.0000  0.0265   0.0331   0.0734    0.0935   0.0000   438.1627      -9.74232       12.1542       6.85051      -1.41074      -2.37900       6.16171       6.49560       6.96423       6.10318       4.22710       3.50298
   7  12 2184.5715    0.8908  0.7229 10.3813  0.0000  0.0341   0.0348   0.0793    0.1437   0.0000   433.3657       2.26606       14.2554       7.05501      -2.10001       3.11722       7.14953       8.42069       8.34297       6.99645       5.34535       4.43706
   7  13 2322.1524    1.1382  0.8329 10.8790  0.0000  0.0347   0.0429   0.0952    0.1531   0.0000   437.5282       6.12929       21.2621      -6.11371      -5.47301      -1.36742       7.25130       8.63614       8.30099       6.87824       5.78445       4.14766
   7  14 2458.2099    1.6177  0.8472 11.2098  0.0000  0.0353   0.0596   0.0918    0.1978   0.0000   437.0683      -2.28336       12.2048      -4.21755       4.96560      0.278305       9.45157       10.7662       10.3004       8.45571       6.27134       4.38189
   7  15 2594.2687    2.1399  0.7938 11.4362  0.0000  0.0330   0.0769   0.0762    0.2300   0.0000   425.3092      -6.92491       3.58150      -3.81929      0.761664     -0.414199       7.95285       8.95020       8.28624       7.29149       5.69467       4.30198
   7  16 2731.1151    2.5520  0.8669 12.0892  0.0000  0.0336   0.0919   0.0906    0.2190   0.0000   442.1592      -4.60100       3.23201       6.65577       5.94867      -2.90101       7.66971       8.82609       8.30660       7.18068       6.12552       4.07773
   7  17 2868.3459    3.2283  0.8636 12.4529  0.0000  0.0353   0.1130   0.0853    0.2489   0.0000   432.5659       11.8043       3.09822       4.05726      -2.52112      -3.26851       8.00295       9.33168       8.36332       7.49020       6.03766       4.41449
   7  18 3005.6797    4.1335  0.7555 12.8329  0.0000  0.0313   0.1570   0.0778    0.2392   0.0000   429.9732     -0.115242       15.6317       7.24263      0.663142       1.99422       7.15091       7.99130       7.82473       6.30837       5.41421       4.02969
   7  19 3142.8283    3.8195  0.9679 12.6851  0.0000  0.0369   0.1273   0.0936    0.2813   0.0000   435.9395       8.95570       33.4817       16.1109       3.80539      0.131281       8.45518       9.81062       9.28259       7.96521       6.34789       4.42177
   7  20 3279.9511    3.6854  1.2380 12.6518  0.0000  0.0429   0.1189   0.1158    0.2987   0.0000   429.7480       4.65348       12.1430       13.8505      -12.7079      -13.4804       9.51064       11.0324       10.2631       9.08144       7.11794       5.04032
   7  21 3417.5160    3.1023  2.0020 12.3055  0.0000  0.0562   0.0826   0.1529    0.2028   0.0000   449.3080       14.8916      -9.10229    -0.0841414       7.11672      -7.57767       12.8016       14.9405       14.1207       12.1505       9.69964       6.82423
   7  22 3555.3549    2.7162  3.2199 10.7608  0.0003  0.0703   0.0537   0.1900    0.3318   0.0000   424.3135       17.0172       1.77701      -14.6474       22.5312      -15.5957       15.4436       18.5795       17.7372       15.0526       11.5746       8.18213
   7  23 3693.5909    2.1878  4.6248 10.7305  0.0000  0.0886   0.0386   0.2593    0.1916   0.0000   441.4330      -25.0628       24.7514       22.5627       36.4759      -13.6298       19.4128       23.0517       21.9801       19.3985       14.8950       10.4634
   7  24 3831.9372    1.8332  6.3084 10.5301  0.0000  0.1127   0.0285   0.3138    0.1286   0.0000   453.1183      -35.6814       24.4218       45.4610      -8.37519      -6.34135       24.4560       29.6704       26.9003       24.8566       18.7968       14.0930
   8   9 1806.1731    0.3472  0.3111 10.0814  0.0000  0.0310   0.0216   0.0588    0.0607   0.0000   438.0670       5.07705       20.2874      -6.92274      -3.86396      -1.13838       5.80001       5.80861       5.20009       5.41199       5.08022       3.75763
   8  10 1946.0799    0.4483  0.4751 10.2309  0.0000  0.0319   0.0230   0.0756    0.0802   0.0000   435.7654      -8.39582       7.06589       1.84074      -10.7182       2.92359       6.50489       6.61101       6.71367       6.26032       4.99556       3.69125
   8  11 2086.1672    0.7099  0.4588 10.1806  0.0000  0.0252   0.0327   0.0591    0.1002   0.0000   432.0490       5.92701       6.29850     -0.210774      -6.73497       1.92652       4.81875       6.40214       5.68595       5.15920       3.97742       3.18598
   8  12 2225.1861    0.9686  0.6006 10.7928  0.0000  0.0285   0.0404   0.0692    0.1097   0.0000   433.0170      -1.49381       24.4869      -4.80830       7.09940      -4.68313       5.31193       6.37216       6.18216       5.47675       4.88808       3.54028
   8  13 2362.8808    1.2631  0.8104 11.1378  0.0000  0.0354   0.0462   0.0905    0.1330   0.0000   439.8652     -0.735299       4.09062       10.4862     -0.393870    -0.0541021       7.64537       8.73615       7.94565       7.80883       5.92206       4.24901
   8  14 2499.4623    1.7109  0.9238 11.2135  0.0000  0.0447   0.0593   0.0989    0.1860   0.0000   433.7128      -10.7049      -4.26472      -3.80546       1.92076      0.451219       12.6743       15.7621       14.7973       11.7215       7.99198       5.15822
   8  15 2636.1587    2.0699  0.9546 11.9014  0.0000  0.0368   0.0683   0.0896    0.1796   0.0000   441.2484       10.9755       18.0123      -9.75716      -4.99509       2.68902       8.03238       9.45996       9.46571       7.86259       6.49522       4.98604
   8  16 2773.7628    2.9774  0.7289 12.4631  0.0000  0.0298   0.1069   0.0728    0.1697   0.0000   444.5154      -5.85877       6.25081      -2.95854      -6.02058      -8.20073       6.29095       7.72503       7.03819       6.79916       5.46629       3.85635
   8  17 2911.5588    3.4305  0.7938 12.7413  0.0000  0.0301   0.1211   0.0810    0.1812   0.0000   442.4221      0.990382       19.4586      -7.22452      -5.25490      -3.92647       6.59071       7.61612       7.17220       6.60860       5.30525       3.76777
   8  18 3049.1734    3.8339  0.8556 13.2203 -0.0000  0.0316   0.1328   0.0901    0.1682   0.0000   439.7689       20.5750       10.7816      -16.0626      -10.7402      -1.28456       6.20348       6.96160       6.62226       6.44519       5.33817       3.97563
   8  19 3186.8851    4.0459  1.1112 12.9528  0.0000  0.0368   0.1268   0.1072    0.2336   0.0000   437.4341       14.1748       15.6948       11.6126      -7.08616       6.73916       7.71923       8.53596       8.46687       7.02364       6.13134       5.20889
   8  20 3324.4367    3.5754  1.3773 13.0816 -0.0009  0.0458   0.1091   0.1253    0.1804   0.0000   434.9266       5.39540       7.88992      -12.1577      -10.5039       2.79133       8.64386       11.2502       10.5994       9.35551       7.58474       5.65034
   8  21 3462.4695    2.7583  2.3212 12.3354  0.0000  0.0586   0.0661   0.1632    0.1251   0.0000   443.4147       16.9328       6.93824      -7.48108      -3.00873       11.5470       11.6961       13.4364       13.5237       12.3773       9.54035       7.45599
   8  22 3600.9524    2.4676  3.3442 11.3857  0.0000  0.0709   0.0480   0.1849    0.1508   0.0000   411.4986       31.5330       31.5569       5.99629       6.18095      -18.1645       14.4994       17.4561       16.5735       15.1404       11.9725       9.00105
   8  23 3739.4019    2.0571  5.0482 10.7774  0.0028  0.0902   0.0336   0.2500    0.1395   0.0000   427.8089      -15.5859       14.5067      -6.66628      -27.3925      0.604911       17.9198       20.6556       20.2336       19.0078       15.3532       11.1201
   8  24 3878.4724    1.7590  6.4614 10.5705  0.0000  0.1074   0.0263   0.3021    0.1107   0.0000   430.1491      -2.26041       35.5055      -50.6480       14.9477       5.43795       20.3023       24.0599       24.1842       22.1643       17.2665       13.7170
   8  25 4017.4160    1.4330  8.4409 10.2990  0.0000  0.1348   0.0200   0.3646    0.0890   0.0000   413.6584       11.1545      -14.5320      -25.7229      0.961344       8.81293       26.6854       31.3841       30.8982       27.9429       22.8131       17.7930
   9   8 1702.3751    0.2715  0.2939 10.0566  0.0000  0.0288   0.0169   0.0541    0.0523   0.0000   439.8951       6.10623       9.13418       2.19746      -1.15544     -0.895780       4.45132       5.23722       6.60513       4.38438       4.61159       3.30364
   9   9 1843.6091    0.3480  0.3917 10.0401  0.0000  0.0258   0.0182   0.0690    0.0633   0.0000   439.0667       1.71511       7.71775      -4.77091      -4.10482       2.28731       3.96478       5.61388       4.60314       5.41937       3.80216       3.09439
   9  10 1984.1741    0.5107  0.5688 10.1576  0.0000  0.0309   0.0218   0.0720    0.0860   0.0000   431.7961      -12.9698       22.6866      -2.65409      -15.3676      -1.67769       5.98796       7.20710       7.07196       5.90084       4.80783       4.33239
   9  11 2125.1062    0.8082  0.5235 10.2809  0.0000  0.0269   0.0318   0.0565    0.1084   0.0000   436.0849       7.67601       14.8066     0.0552639      -6.65266       2.96604       4.29138       5.80498       5.64613       5.09084       4.50554       3.18481
   9  12 2264.5724    1.0128  0.6805 10.8415  0.0000  0.0312   0.0371   0.0689    0.1140   0.0000   433.2533       18.4321       19.1894      0.975683      -1.74394      -1.57849       5.48904       6.85188       6.67519       5.98981       4.92273       3.88425
   9  13 2402.2927    1.4334  0.9062 11.2337  0.0000  0.0336   0.0472   0.0883    0.1601   0.0000   447.0282       5.39597       10.9629       6.23132       1.73366       5.00672       6.25625       7.41892       7.35784       6.37544       5.68633       4.96746
   9  14 2539.5846    1.9002  0.8655 11.5978  0.0000  0.0328   0.0606   0.0781    0.1748   0.0000   436.2917      -3.37664       14.7260       9.47674       4.09191      -4.42517       5.55194       6.61259       6.35094       6.28509       5.05282       4.17754
   9  15 2677.0670    2.4156  0.7186 12.2026  0.0000  0.0279   0.0830   0.0699    0.1384   0.0000   439.9092       13.0165       20.1908      0.240648       1.25363      0.751220       5.01821       5.78349       5.62081       5.15367       4.50279       3.68760
   9  16 2815.2127    2.9770  0.8106 12.3656  0.0000  0.0281   0.1008   0.0787    0.1778   0.0000   437.1019       12.0963       14.3054       4.11391       6.19714      -5.08992       5.44918       6.40610       6.54015       6.00086       4.71475       3.62925
   9  17 2953.5754    3.5245  0.8315 12.7891  0.0000  0.0306   0.1152   0.0773    0.1702   0.0000   436.3479       15.8958       6.94023      -2.24950       3.21178       5.78248       5.22732       6.57372       6.30833       5.42299       4.77649       4.01359
   9  18 3091.6046    3.8519  0.8858 13.0091  0.0000  0.0305   0.1211   0.0806    0.1823   0.0000   434.4771       3.55312       16.9249      -1.15519       6.57131       1.61876       5.54193       5.91052       5.85273       6.17245       4.64371       4.32180
   9  19 3229.6602    3.6817  1.2038 13.3382  0.0000  0.0398   0.1084   0.1079    0.1654   0.0000   424.9721       30.7927       11.2369      -13.5961       5.52409      -7.72912       7.18877       8.99005       8.19308       7.98359       6.35252       5.22120
   9  20 3367.8060    3.1648  1.6995 12.5309  0.0000  0.0471   0.0773   0.1161    0.1579   0.0000   443.2144       18.7892      -10.2223       6.41698       3.42578      -7.43920       8.20530       10.3027       10.4721       9.31817       7.61131       6.01165
   9  21 3506.2761    2.7441  2.5665 12.1876  0.0054  0.0591   0.0577   0.1571    0.1103   0.0000   446.0776       4.69794       18.2427       7.89699      -8.77314     -0.456443       10.2932       12.5726       12.3597       11.7661       9.63148       7.61724
   9  22 3645.2855    2.3275  3.5474 11.5878  0.0000  0.0700   0.0429   0.1829    0.1060   0.0000   425.1015      -2.39473       13.4198       8.59887       11.0734      -14.3662       12.3819       14.8816       15.1164       13.5433       11.6551       8.72198
   9  23 3784.3496    1.8620  5.3171 11.1450  0.0000  0.0930   0.0299   0.2439    0.0899   0.0000   451.7723       7.32314      -2.23150       6.61623       15.9882       20.8480       16.4240       19.6230       19.2480       18.3595       15.4573       11.8811
   9  24 3923.5829    1.5691  6.6365 10.7963  0.0000  0.1070   0.0233   0.3038    0.0796   0.0000   454.7002      -11.6096       36.2391      -6.70833       1.95162       26.3033       18.4785       22.7006       22.5565       20.5779       17.5022       13.8578
   9  25 4063.0253    1.3669  8.6718 10.3364  0.0000  0.1297   0.0182   0.3546    0.0754   0.0000   446.2250       21.2640       34.2080      -23.1339       8.18255      -21.8041       22.1161       26.8988       26.9141       25.3394       21.3795       16.3214
   9  26 4202.9964    1.1324 11.2637 10.1869  0.0000  0.1628   0.0148   0.4798    0.0627   0.0000   415.0738       18.6672      -10.1896      -37.8751      -3.67979      -9.32857       28.7014       36.0122       35.4807       32.6805       27.2090       21.4859
   9  27 4343.1201    0.9034 12.7107 10.1958  0.0000  0.2039   0.0134   0.5818    0.0544   0.0000   412.9265      -48.8259       20.9719       24.2092       3.74848      -8.62112       34.2939       43.9921       43.0281       39.7937       33.3927       25.8134
  10   8 1737.8015    0.3109  0.2181 10.0775  0.0000  0.0224   0.0199   0.0466    0.0499   0.0000   439.9661       1.85738       12.3428      -2.92306      -6.02964      -2.45284       5.60264       6.46420       6.39239       5.40435       4.33236       3.00838
  10   9 1879.9822    0.4832  0.3333 10.0658  0.0000  0.0203   0.0257   0.0544    0.0611   0.0000   432.8548       1.45342       14.7490      -1.68689      -1.79689      -4.91169       4.03516       4.70492       4.59075       4.14113       3.56531       2.90607
  10  10 2021.4538    0.6190  0.5198 10.2635  0.0000  0.0260   0.0254   0.0629    0.0848   0.0000   434.8562      -2.83965       12.5907       2.62000      -3.45900       2.97330       4.46140       4.64175       5.28061       4.74907       4.03779       3.56127
  10  11 2162.9280    0.8091  0.7083 10.2349  0.0000  0.0284   0.0282   0.0700    0.1209   0.0000   427.1017      0.552297       8.17205       2.81102       3.00001      -5.15658       4.59157       5.55952       5.50792       5.19494       4.25270       3.60015
  10  12 2302.8609    1.1562  0.6889 11.1005  0.0000  0.0266   0.0408   0.0725    0.1145   0.0000   435.0785     -0.697470       23.7669       4.22990       1.64479     -0.424500       4.15500       5.22448       5.34038       4.84464       4.00309       3.63750
  10  13 2440.7774    1.5204  0.9492 11.3364  0.0000  0.0338   0.0460   0.0837    0.1488   0.0000   440.3920       2.73412      -2.38045      -5.33159      -12.2796       1.94497       5.61142       7.53558       7.08153       6.86733       5.65674       4.26678
  10  14 2578.6269    1.9536  0.9674 11.7296  0.0000  0.0319   0.0579   0.0814    0.1651   0.0000   432.5470       5.87457       16.6418       4.20198      -4.87350      -4.00084       5.09678       6.26176       6.18361       5.89320       5.07834       4.14611
  10  15 2717.0497    2.5653  0.8626 12.1887  0.0000  0.0294   0.0787   0.0766    0.1489   0.0000   437.5037       1.03098       12.2591       5.92928     -0.243619       2.11967       4.28853       5.39483       5.50285       5.28099       4.31760       3.50109
  10  16 2855.6479    3.0460  0.8174 12.7044  0.0000  0.0282   0.0954   0.0736    0.1485   0.0000   440.2949       10.4388       10.4427      -1.57002      -1.35251      -4.66414       4.85175       5.64240       5.39021       5.31345       4.67441       3.56174
  10  17 2994.5377    3.6744  0.8224 13.1078  0.0000  0.0291   0.1137   0.0706    0.1474   0.0000   431.7622       3.11787       10.3370       4.53440      -4.89612       2.62056       4.78012       5.28940       5.28427       5.13742       4.58709       4.07360
  10  18 3132.9933    3.9626  0.8965 13.3834  0.0000  0.0310   0.1196   0.0765    0.1468   0.0000   436.7630       14.3232       7.96724      0.178462      -1.77978      -9.93376       5.34366       6.87091       7.01287       6.45488       5.40844       4.23902
  10  19 3271.4640    3.4708  1.1907 13.5378  0.0000  0.0378   0.1037   0.1070    0.1439   0.0000   451.0489       12.4958      -5.12797       5.54290      -4.92779      -6.08313       5.78600       7.15969       7.01428       6.85558       5.62746       5.06366
  10  20 3410.1966    3.1064  1.8606 12.4587  0.0027  0.0466   0.0684   0.1210    0.1332   0.0000   438.8245      -2.17963       3.03050       15.3810      -3.11800      -13.6004       7.31806       8.77494       8.72931       8.44532       7.27652       5.93945
  10  21 3549.1083    2.6526  2.6530 12.0194  0.0000  0.0552   0.0515   0.1509    0.1061   0.0000   443.0950       14.9954       25.7572       8.22744      -4.40878      -3.69433       8.97454       10.5074       10.6130       10.1399       9.03104       7.07047
  10  22 3688.5539    2.1588  3.9570 11.4588  0.0000  0.0726   0.0358   0.1868    0.0877   0.0000   421.1846       27.1840       12.7250       24.0611       18.9418      -8.54748       11.5588       14.4602       14.3335       13.3276       11.5194       9.36903
  10  23 3828.0490    1.7872  5.7174 11.0354  0.0000  0.0906   0.0265   0.2509    0.0784   0.0000   475.6130       51.8858       3.00692      -5.38222       10.1071      -2.71458       14.6628       17.7695       17.8431       16.8126       14.6408       11.9738
  10  24 3967.5313    1.4865  7.3268 10.7735  0.0000  0.1088   0.0207   0.3163    0.0666   0.0000   441.6178       6.55354       17.8234      -9.93780       9.27176       17.0092       17.4068       21.0341       21.2863       20.6276       17.7044       14.0051
  10  25 4107.7144    1.2857  9.6892 10.3607  0.0000  0.1339   0.0161   0.3870    0.0623   0.0000   435.4299       26.6027       33.9313       21.9713       23.6874      -1.75140       21.1331       25.6384       25.3965       24.7238       21.2349       17.5541
  10  26 4247.8805    1.0347 11.8459 10.3235  0.0000  0.1713   0.0137   0.5031    0.0522   0.0000   475.1402       1.11538      -40.6278      -19.1414       19.9794      -24.1351       25.9512       32.4830       32.1198       30.8674       26.8210       22.3833
  11   7 1627.0957    0.2231  0.1919 10.0501  0.0000  0.0261   0.0157   0.0531    0.0443   0.0000   435.2458      -3.56744       17.6769       2.52183       3.44986      -2.84104       4.70625       6.64892       5.74541       6.54181       4.76430       3.46873
  11   8 1772.2048    0.3370  0.2617 10.0375  0.0000  0.0186   0.0181   0.0409    0.0509   0.0000   433.8896      -5.05403       14.4254       2.24525     -0.939637      -3.70590       2.57058       3.40955       3.30771       3.10182       2.75983       2.34766
  11   9 1915.4316    0.4536  0.3467 10.2186  0.0000  0.0217   0.0211   0.0455    0.0592   0.0000   437.5825      -1.03639       9.30648       1.62812       2.36478       1.06669       3.19126       3.90962       4.46805       4.03310       3.38547       2.77642
  11  10 2057.9279    0.6491  0.5014 10.3573  0.0000  0.0240   0.0248   0.0532    0.0756   0.0000   434.5197       3.97922       10.4314       1.48990      -1.19942       2.42390       3.55358       4.76586       4.64784       4.30389       3.73947       3.21306
  11  11 2199.7720    0.8844  0.6996 10.6226  0.0000  0.0264   0.0299   0.0707    0.1132   0.0000   432.4750      -1.87713       8.91611       8.65888      -12.4407      -4.15029       3.81318       4.57665       4.70510       4.55232       4.21925       3.59162
  11  12 2339.9978    1.2954  0.7605 10.6394  0.0000  0.0265   0.0397   0.0659    0.1635   0.0000   436.7845       10.0802       11.0858      -2.30725      -3.94277       4.79820       3.71056       4.68053       4.60561       4.48871       4.13219       3.22955
  11  13 2478.5459    1.7147  0.9250 11.2128  0.0000  0.0286   0.0496   0.0776    0.1742   0.0000   430.5286       2.16822       11.2087       3.43162      -1.76350       2.00259       4.23055       5.09134       5.09661       4.95254       4.33794       3.77902
  11  14 2616.9685    2.0541  0.9809 12.1040  0.0000  0.0325   0.0596   0.0830    0.1431   0.0000   437.0622       5.80915       26.0963      -3.89056      -1.34990      -2.86275       5.18983       6.29818       6.42184       6.18098       5.30721       4.27515
  11  15 2756.1499    2.7442  0.8337 12.3005  0.0000  0.0269   0.0808   0.0675    0.1510   0.0000   429.4337       2.86954       16.5167      0.900479      -1.33537      -1.18621       4.24951       4.93448       4.94620       4.65427       4.21780       3.67515
  11  16 2895.4805    3.4826  0.8018 12.8579  0.0000  0.0265   0.1043   0.0663    0.1347   0.0000   435.5040      -6.99230       13.2528      -1.30728       5.95553      -2.97010       3.84830       4.49559       4.19078       4.68967       3.83864       3.51717
  11  17 3034.5619    3.8348  0.8746 13.0171  0.0000  0.0281   0.1105   0.0699    0.1522   0.0000   438.4224       10.4629       16.2116     -0.799339      -7.71201      -4.74719       4.15359       4.73300       4.57063       4.82970       4.28515       3.51226
  11  18 3173.5757    3.9146  0.9162 13.5048  0.0000  0.0299   0.1148   0.0830    0.1320   0.0000   442.9056       1.65309       22.3465      -8.88618       5.13754      -4.39549       4.00555       5.35675       4.82284       5.08894       4.28899       3.73077
  11  19 3312.3437    3.4793  1.5378 12.8589  0.0000  0.0382   0.0825   0.1092    0.1397   0.0000   435.7324       18.7167       24.7057      0.878164      -5.38939      -13.3602       5.97459       7.45316       7.97664       7.87391       6.57990       5.42033
  11  20 3451.6957    2.9351  2.0401 12.6639  0.0000  0.0487   0.0628   0.1283    0.1025   0.0000   435.1592       18.9148       14.4220      -5.21997       5.91335       4.95811       6.68682       8.32820       8.14277       8.31988       6.82155       6.29320
  11  21 3591.0999    2.4795  3.2774 11.6567  0.0006  0.0605   0.0408   0.1575    0.0889   0.0000   447.1218       6.90321       18.0866       6.75315       7.51180       3.12336       8.35742       10.8461       10.4724       10.2711       9.03240       7.62251
  11  22 3730.8895    2.0491  4.8105 11.2518  0.0013  0.0770   0.0292   0.2052    0.0718   0.0000   436.2412      -4.57551       3.01634      -11.2918      -9.63863      -1.25229       10.9129       13.5929       13.3949       13.2688       11.4217       10.0389
  11  23 3870.7985    1.7253  6.4522 10.7708  0.0000  0.0919   0.0223   0.2541    0.0723   0.0000   433.5464       28.2540       15.9528      -8.21134      -8.02194       1.74602       12.9911       16.2116       16.4762       15.8731       13.9726       11.7126
  11  24 4011.0104    1.4592  8.1322 10.5039  0.0000  0.1088   0.0179   0.3063    0.0662   0.0000   440.0026       12.8898       59.7988      -17.0724      -11.9273      -33.1598       15.5426       19.0659       19.8188       19.1698       16.7325       13.9423
  11  25 4151.3636    1.1975  9.7245 10.4343  0.0000  0.1330   0.0147   0.3844    0.0545   0.0000   461.7317       40.1223      -6.31368      -76.3163      -18.0508       29.0451       18.5332       22.8023       23.6607       22.9267       20.1987       16.6864
  11  26 4292.2340    1.0149 12.5890 10.2387  0.0000  0.1717   0.0125   0.4915    0.0501   0.0000   385.3928       15.0723       41.6629       20.6057       2.59636      -16.8576       23.7379       30.3352       30.4939       29.5134       25.9163       21.5960
  11  27 4432.7663    0.8038 15.2902 10.2294 -0.0021  0.2362   0.0108   0.6663    0.0436   0.0000   474.4445       83.8605      -3.00337      -52.1187       8.65922       23.5956       31.3988       40.9833       40.7204       40.6888       34.7340       29.8663
  12   6 1509.7201    0.1550  0.1006 10.0851  0.0000  0.0272   0.0156   0.0341    0.0367   0.0000   439.1895       3.34363       15.1004       1.11950       1.47608     -0.696816       3.21003       3.74132       5.26862       2.99394       3.26316       2.41605
  12   7 1660.2672    0.2306  0.1856 10.0618  0.0000  0.0512   0.0171   0.0467    0.0426   0.0000   435.2084      -3.38338       12.2993       4.55565       2.12388      -5.50829       5.06815       8.36358       5.93219       5.19013       2.66334       5.17364
  12   8 1805.7827    0.3624  0.2832 10.0888  0.0000  0.0177   0.0183   0.0451    0.0507   0.0000   436.7783      -11.5536       21.7768     -0.491890       2.61598       1.82245       2.57289       3.25124       3.69794       3.97331       2.79032       2.52239
  12   9 1949.9740    0.4930  0.4166 10.1832  0.0000  0.0193   0.0205   0.0554    0.0623   0.0000   437.0684      -2.55783       13.4965      -5.73136     -0.977428      0.445156       2.59049       3.28623       3.40641       3.23741       3.04900       2.47789
  12  10 2093.6316    0.7102  0.5950 10.2850  0.0000  0.0238   0.0242   0.0590    0.0854   0.0000   434.3300      -3.31073       23.1866       4.59100      -6.74514      -3.61984       3.00835       3.75256       3.90114       3.93918       3.75996       2.92973
  12  11 2235.8498    1.0483  0.6186 10.6957  0.0000  0.0232   0.0336   0.0548    0.0976   0.0000   433.6562      -10.5079       12.6372     -0.514825       2.68597      -5.17532       3.28547       3.86535       4.00688       4.32560       3.69584       2.86243
  12  12 2376.3365    1.3157  0.8466 11.2088  0.0000  0.0289   0.0388   0.0688    0.1350   0.0000   435.6659      -2.17756       14.5207       6.39095       1.20740      -3.70009       3.83286       4.56905       4.58859       4.86990       3.92959       3.61661
  12  13 2515.4944    1.7146  0.9319 11.4933  0.0000  0.0287   0.0479   0.0776    0.1529   0.0000   431.1440      -2.45081       17.0736       4.47091     -0.860718      -7.29538       3.72613       4.45252       4.69808       4.93181       4.06219       3.60725
  12  14 2654.5973    2.3331  0.9252 11.7778  0.0000  0.0270   0.0645   0.0738    0.1887   0.0000   436.1730      -3.82825       9.72412       3.15922      -2.17137      -8.01992       3.95098       4.68808       4.89328       4.70436       3.93889       3.71033
  12  15 2794.5276    2.8127  0.8573 12.5374  0.0000  0.0267   0.0781   0.0676    0.1381   0.0000   436.7971       1.83212       13.0252       4.15391      -5.52292      -3.99899       3.65105       4.25749       4.68200       4.36421       4.04530       3.43928
  12  16 2934.3622    3.5577  0.8303 12.9211  0.0000  0.0267   0.1004   0.0658    0.1365   0.0000   441.5301       6.82097       10.1706      0.900140       1.13691      -1.10730       4.12048       5.03963       5.36327       4.93984       4.37150       3.68770
  12  17 3073.9587    3.9368  0.8747 13.1068  0.0000  0.0264   0.1087   0.0671    0.1454   0.0000   437.6738       3.65081       13.5194      -4.28447       1.27374      -9.72193       3.59934       4.36993       4.35775       4.69417       4.10485       3.44297
  12  18 3213.2963    3.7394  1.2011 13.1938  0.0000  0.0326   0.0933   0.0911    0.1516   0.0000   439.8560       6.60683       13.6043       5.80894      0.306687      -3.71737       4.33587       5.14318       5.57902       5.44892       4.84144       4.20645
  12  19 3352.6979    3.1668  1.4736 13.1941  0.0000  0.0403   0.0767   0.1047    0.1169   0.0000   438.9042       3.68642       17.1509      -2.18378       3.46122     -0.467973       5.36038       6.59015       6.83487       6.50345       5.73269       5.04749
  12  20 3492.4375    2.8021  2.5092 12.1100 -0.0037  0.0482   0.0491   0.1298    0.0921   0.0000   458.2924       8.95798       5.68211       14.8731       1.74721      -17.1155       6.32821       7.70287       8.14563       8.18222       7.24999       5.89862
  12  21 3632.5076    2.2996  3.7837 11.5927 -0.0016  0.0645   0.0348   0.1643    0.0735   0.0000   437.0987       2.54008       28.5305       11.3577      -13.9627       3.98511       8.68308       10.4112       10.6513       10.3719       9.48535       8.00847
  12  22 3772.4427    1.9514  4.6941 11.3900  0.0000  0.0745   0.0275   0.1989    0.0621   0.0000   447.6103       8.08118       10.0998      -31.4486      -9.23635      -11.3886       9.67577       12.1154       12.0165       12.1664       10.8075       9.43297
  12  23 3912.8452    1.5893  6.9847 10.8434  0.0000  0.0972   0.0195   0.2653    0.0587   0.0000   437.8592       19.0772       22.1201       2.53916      -1.56851      -6.43379       12.8093       16.5890       16.8234       16.4947       14.4889       12.5124
  12  24 4053.4904    1.3018  8.1447 10.6335  0.0000  0.1111   0.0162   0.3194    0.0553   0.0000   457.0396       12.8231       23.3866       51.8794     -0.775203      -40.9489       14.3106       18.2118       18.6023       18.3120       16.2280       14.1260
  12  25 4194.5429    1.1280 10.7962 10.3835  0.0000  0.1381   0.0133   0.4146    0.0493   0.0000   457.1032       42.7404      -5.47887       17.6557       8.26973      -20.9878       18.0674       22.7687       23.5804       23.0309       20.5999       17.7495
  12  27 4476.0537    0.7883 15.2665 10.1486  0.0030  0.2214   0.0100   0.6248    0.0420   0.0000   446.3693       40.7457      -77.1331       13.1017       40.0910       15.3279       28.5477       35.6647       37.5722       36.9144       32.3020       27.8989
  13   7 1692.3316    0.2738  0.2363 10.0955  0.0000  0.0242   0.0155   0.0379    0.0420   0.0000   439.5374       2.41003       11.0079       4.68501     0.0498624      -3.45737       3.84813       3.48517       2.83372       3.44388       3.46164       2.63567
  13   8 1838.6321    0.3714  0.4240  9.9121  0.0000  0.0205   0.0156   0.0615    0.0574   0.0000   434.0545      -4.44911       18.4694      -1.49384      -6.51635      -5.13654       2.91816       4.11226       4.34323       4.26217       3.74561       2.92411
  13   9 1983.8148    0.5661  0.4499 10.2732  0.0000  0.0234   0.0211   0.0460    0.0686   0.0000   436.7437     -0.347934       9.85141       1.64162       4.19072     -0.754014       2.84256       3.41539       3.83754       3.74571       3.18086       2.76170
  13  10 2128.5058    0.7953  0.5376 10.5038  0.0000  0.0222   0.0267   0.0511    0.0801   0.0000   437.4689     -0.846234       12.1950     -0.573630       3.97293       1.10514       2.86911       3.15592       3.08366       3.45174       3.13319       2.80745
  13  11 2271.1182    1.0467  0.7465 10.7591  0.0000  0.0251   0.0305   0.0607    0.0994   0.0000   431.5871       3.68576       15.5490     -0.534995       3.06557      -1.14853       3.41690       4.25207       4.62514       4.10233       3.62960       3.33739
  13  12 2411.8874    1.4388  0.8348 11.2094  0.0000  0.0265   0.0400   0.0656    0.1164   0.0000   442.5671      -9.00850       13.2713       3.10153       2.85217      -7.91814       3.14652       4.17924       4.22109       4.07152       3.71927       3.34756
  13  13 2551.7133    1.9051  0.9446 11.5881  0.0000  0.0282   0.0511   0.0689    0.1581   0.0000   437.7289      -5.29852       19.1215       2.40255      -6.90605       4.07104       3.52427       4.24020       4.55398       4.22953       3.90450       3.64644
  13  14 2691.7157    2.4485  0.9413 12.0859  0.0000  0.0275   0.0650   0.0722    0.1561   0.0000   438.7611      -1.02610       9.23123       6.65108     -0.174619      -2.84953       3.39339       4.50431       4.46648       4.27008       3.86534       3.36849
  13  15 2832.1628    3.0703  0.8798 12.5627  0.0000  0.0256   0.0831   0.0694    0.1550   0.0000   435.9073      -1.96844       9.92311       1.68729      0.111175      -2.51364       3.23250       4.14007       3.98077       4.16790       3.58758       3.26691
  13  16 2972.6027    3.7127  0.8671 12.9982  0.0000  0.0251   0.1023   0.0715    0.1462   0.0000   436.9101      -2.08380       5.01654      -1.94994       1.40283     0.0300048       3.48001       4.32933       4.56734       4.35458       3.80153       3.13553
  13  17 3112.5613    3.7515  0.8584 13.6024  0.0000  0.0269   0.1069   0.0682    0.1141   0.0000   440.5534       5.52890       11.8182      -3.36533      -12.9119      0.517521       3.44685       4.22995       4.40042       4.31780       4.02538       3.53063
  13  18 3252.3955    3.8135  1.1617 13.3798  0.0000  0.0315   0.0955   0.0859    0.1368   0.0000   440.1622       6.63694       19.6830      -3.68674      0.978483      -4.48002       4.09525       4.74700       4.98248       5.12094       4.46128       4.02098
  13  19 3392.2442    3.0405  1.7767 12.8658  0.0000  0.0421   0.0633   0.1052    0.0958   0.0000   443.6520       4.81647       13.9874       2.71580      -3.99099      -1.31311       5.08663       5.99268       6.79208       6.46047       5.83251       5.34976
  13  20 3532.6351    2.6967  2.7937 11.8739  0.0000  0.0503   0.0428   0.1319    0.0829   0.0000   433.4488       27.2428       10.2739      -8.42238       5.53050      -11.9690       6.31777       7.40039       7.18494       7.77501       6.93505       6.29495
  13  21 3673.1343    2.2275  4.2329 11.3282  0.0000  0.0638   0.0296   0.1680    0.0692   0.0000   441.5674      -2.80982       17.7154      -4.52299     -0.371714      -3.69290       7.78726       9.59565       10.3132       10.0620       9.25154       8.02885
  13  22 3813.6172    1.8519  5.3254 11.1930  0.0000  0.0770   0.0241   0.2063    0.0583   0.0000   443.9650      -16.5841    -0.0660896      -20.1517      -8.94298      -6.17564       9.43213       11.8506       11.8323       11.9871       11.0598       9.35764
  13  24 4095.5196    1.2683  9.8321 10.4834  0.0000  0.1220   0.0142   0.3451    0.0505   0.0000   464.8930       31.4099      -13.4628      -10.1276       6.04945      -22.4125       14.5966       18.8105       19.6867       19.0456       17.5984       14.7529
  13  25 4236.8926    1.0594 11.1431 10.4682  0.0000  0.1463   0.0128   0.4184    0.0448   0.0000   421.8050       1.71443       43.1273     -0.905531       32.4995      -40.0657       17.1072       21.9592       22.6505       22.4964       20.7900       17.6355
  13  27 4519.1732    0.7135 16.3973 10.1561 -0.0019  0.2502   0.0085   0.6727    0.0354   0.0000   365.5630       17.5644       29.7570       9.62941     -0.894177      -28.2289       28.1586       37.0403       38.8297       38.1804       34.2007       30.2521
  14   4 1242.5092    0.0899  0.0708 10.1501  0.0000  0.0205   0.0138   0.0375    0.0322   0.0000   441.9069       4.18544       11.9544      -4.93124     -0.432597       1.31484       2.07175       2.91459       2.83937       2.89401       3.05539       2.24449
  14   6 1571.5784    0.2015  0.1666 10.0686  0.0000  0.0191   0.0136   0.0385    0.0368   0.0000   439.3660      -1.97265       12.3476      -3.37725       1.60462       1.12485       2.47078       2.88644       2.48789       2.80905       3.10192       2.49370
  14   7 1723.5291    0.2817  0.2367 10.1281  0.0000  0.0182   0.0149   0.0354    0.0423   0.0000   434.7661      -1.39239       13.8028      -2.38656      0.724818       4.93857       3.05074       3.91461       4.78672       4.79275       4.41920       3.68450
  14   8 1870.8194    0.4053  0.4534 10.1095  0.0000  0.0224   0.0158   0.0554    0.0568   0.0000   438.1638      -2.32403       12.6323     -0.526451       5.50878      -7.18382       2.81704       3.76923       3.99361       3.66263       3.20806       2.93195
  14   9 2017.0262    0.6183  0.5978 10.1633  0.0000  0.0232   0.0196   0.0583    0.0832   0.0000   433.9050       2.39927       11.2912      -2.28210      -5.33497       1.83131       2.31152       3.10786       3.26820       3.32343       2.85285       2.64653
  14  10 2162.5158    0.8250  0.6713 10.4887  0.0000  0.0231   0.0245   0.0603    0.0913   0.0000   437.1443       3.21212       14.0177      -1.02440      -6.28674       2.78400       2.61726       3.21514       3.56276       3.18143       3.10794       2.72725
  14  11 2305.7333    1.1251  0.7173 10.9631  0.0000  0.0221   0.0330   0.0678    0.0960   0.0000   442.6036      -2.85171       8.40454      -6.86295      0.415058      -3.49655       2.72219       3.09260       3.35784       3.25603       3.16220       2.64575
  14  12 2446.6809    1.4816  0.9691 11.5611  0.0000  0.0294   0.0392   0.0732    0.1154   0.0000   442.5131       6.40832       12.2710      -7.54598      -1.47031      -5.54469       3.37029       4.11318       4.36386       4.50590       3.95636       3.54108
  14  13 2587.2793    2.0050  1.0427 11.7775  0.0000  0.0282   0.0493   0.0743    0.1392   0.0000   441.1144      0.802111       8.47231      -1.80476       5.85967      0.266532       3.36005       4.22711       4.22896       4.16815       4.00413       3.52151
  14  14 2728.2561    2.6645  0.8201 12.1640  0.0000  0.0244   0.0710   0.0592    0.1515   0.0000   440.9525       4.25843       8.90412      -3.16633       8.52779      -1.70356       2.91784       3.77049       4.16873       4.16017       3.65911       3.10916
  14  15 2869.2929    3.1132  0.8632 12.7870  0.0000  0.0244   0.0843   0.0693    0.1397   0.0000   440.5366       7.96696       13.5528       4.27814     -0.228290      -2.48050       2.89793       3.51916       3.74153       3.75343       3.21123       2.94745
  14  16 3010.1996    3.6876  0.8097 13.1260  0.0000  0.0242   0.0992   0.0617    0.1382   0.0000   441.6603     -0.184837       13.3938      -5.60878       2.07027      -1.84455       2.74357       3.51009       3.57978       3.66459       3.18645       3.07322
  14  17 3150.5880    4.0065  1.0885 13.5300  0.0000  0.0301   0.1010   0.0789    0.1378   0.0000   444.1952       9.97013       13.0241       2.32380       7.10399      -10.3857       3.15281       4.55436       4.47614       5.10829       4.09879       3.94260
  14  18 3290.9117    3.6619  1.5334 12.9135  0.0000  0.0336   0.0768   0.0977    0.1262   0.0000   439.2913       6.15675       6.11519       1.18264      -3.46750      -5.75030       3.85079       4.93064       5.18669       5.16160       4.64730       4.19313
  14  19 3431.5717    2.9898  2.0405 12.7316  0.0000  0.0436   0.0578   0.1111    0.0938   0.0000   442.0265     -0.558855       11.0233     -0.617192       11.0161      -6.57647       5.04087       6.27404       6.37829       6.48728       5.86838       5.26003
  14  20 3572.1934    2.5250  2.9099 11.9996  0.0000  0.0500   0.0394   0.1365    0.0758   0.0000   437.8231       17.4217       10.3525      -17.5402       2.92964      -1.81560       5.61892       7.18619       7.37278       7.49125       6.83229       5.83303
  14  21 3713.1585    2.0930  4.3194 11.4497  0.0000  0.0634   0.0277   0.1717    0.0619   0.0000   442.7161       9.48736       10.1323       6.27532      -2.95078      -20.5149       7.12175       8.94253       9.40168       9.43696       8.86070       7.66225
  14  22 3854.5438    1.7349  5.9124 10.9273  0.0002  0.0786   0.0201   0.2086    0.0580   0.0000   461.0112      -18.6315       24.9279       6.02382      -5.68629   0.000703230       8.81055       11.3112       11.8764       11.7136       11.0636       9.44548
  14  23 3995.4370    1.4798  8.1363 10.6844  0.0000  0.0983   0.0162   0.2769    0.0526   0.0000   423.6779       8.60232       25.4423       23.2013      -15.2645      -17.6744       11.3049       14.3409       14.8604       14.9181       13.8378       12.2780
  14  24 4136.9249    1.2094  9.8959 10.4984  0.0000  0.1200   0.0134   0.3515    0.0483   0.0000   438.4522       2.12361       39.8625       2.45057      -11.9066      -17.7791       13.1976       17.2534       17.7040       18.0315       16.6153       14.6902
  14  25 4278.0458    1.0144 13.0944 10.3850  0.0000  0.1643   0.0112   0.4699    0.0423   0.0000   456.2510       36.2706      -2.00197       19.0724       37.2812      0.828784       17.5727       22.8164       24.1975       23.8431       21.9843       19.5324
  14  26 4420.0263    0.8251 14.2061 10.2777  0.0000  0.1944   0.0098   0.5391    0.0392   0.0000   422.4396       5.56756       10.8209       19.5842       20.1336       14.7975       21.2826       27.1705       29.0304       28.1440       26.6788       23.6463
  14  27 4561.7265    0.6654 16.3912 10.2159  0.0000  0.2461   0.0082   0.6859    0.0327   0.0000   461.6929      -20.7815      -42.4631      -11.9693       38.6155       10.4502       26.6315       34.1403       35.7512       36.1468       33.2465       29.4079
  15   5 1440.0220    0.1146  0.1103  9.9778  0.0000  0.0246   0.0120   0.0413    0.0329   0.0000   441.0004       1.65248       12.4066      -1.69305      -1.61152      0.315085       3.99385       4.87877       3.62912       2.34649       3.53522       3.53360
  15   6 1601.0314    0.2005  0.1362 10.0943  0.0000  0.0141   0.0135   0.0293    0.0349   0.0000   438.8507     -0.229991       11.0126      0.551108       1.09586      0.945816       1.34174       1.79757       1.84252       1.99464       1.83043       1.76927
  15   7 1753.7923    0.3404  0.2812  9.9640  0.0000  0.0167   0.0154   0.0383    0.0443   0.0000   438.6377     -0.662001       13.9191      0.439001       1.87817      -2.53696       1.55888       2.16537       2.01946       2.32364       2.04660       1.62947
  15   8 1902.2694    0.4520  0.5211 10.0344  0.0000  0.0229   0.0153   0.0527    0.0603   0.0000   434.2056     -0.948719       16.1587       1.08834      -7.10772       1.50945       2.17201       3.03376       3.18790       3.01597       3.00145       2.63584
  15   9 2049.6299    0.6373  0.6002 10.2836  0.0000  0.0230   0.0193   0.0531    0.0735   0.0000   441.9815     -0.673680       14.7996      0.874248      -1.64953      -2.03279       2.38111       2.73586       3.25893       3.17633       2.89153       2.71841
  15  10 2195.7795    0.9067  0.6987 10.5732  0.0000  0.0223   0.0258   0.0592    0.0893   0.0000   440.8578      0.938912       12.0053     -0.670815       2.03992      -4.00008       2.44587       3.06535       3.32055       3.20562       2.93426       2.59210
  15  11 2339.5593    1.3230  0.7968 10.9424  0.0000  0.0246   0.0338   0.0574    0.1149   0.0000   437.4306      -2.55282       12.3845       5.76053      -3.95959      -5.97874       2.51591       3.25285       3.30675       3.31544       3.02478       2.96004
  15  12 2481.0272    1.6377  0.9372 11.3600  0.0000  0.0265   0.0406   0.0661    0.1222   0.0000   438.5911      -3.91202       7.47965       2.96740      -7.17521      -3.81366       3.01625       3.86593       4.17089       3.92229       3.53455       3.29796
  15  13 2622.3834    2.0847  1.0267 11.9803  0.0000  0.0274   0.0494   0.0713    0.1234   0.0000   441.9357      -3.04444       15.2290       7.92035      -6.67403      -7.50939       2.89132       3.77961       3.78383       3.69558       3.76567       3.33032
  15  14 2764.1322    2.7524  0.8937 12.2545  0.0000  0.0240   0.0682   0.0623    0.1371   0.0000   436.8088       3.92883       8.35118      -3.66084     -0.358751      0.326796       2.69395       3.51870       3.72678       3.69388       3.31545       3.00838
  15  15 2905.7818    3.4747  0.8422 12.8307  0.0000  0.0235   0.0890   0.0593    0.1410   0.0000   439.5996       6.11616       5.78130      -4.90891       3.09850      -4.17012       2.41599       3.09366       3.30396       3.39989       2.84158       2.75077
  15  16 3047.1212    3.9302  0.9115 13.0243  0.0000  0.0250   0.0975   0.0620    0.1651   0.0000   441.4376       7.54533       8.06360     -0.776782       2.88080      -4.53505       2.74600       3.46744       3.62517       3.56595       3.56098       3.25871
  15  17 3188.0848    3.8983  1.2038 13.2702  0.0000  0.0302   0.0903   0.0843    0.1642   0.0000   440.8985       12.4415       8.35738      -9.06194       2.41177      -1.25105       3.05740       4.04676       4.04225       4.10034       3.81120       3.41018
  15  18 3328.8744    3.2570  1.5074 13.2006  0.0000  0.0358   0.0714   0.0966    0.1105   0.0000   437.2327       14.1295       3.53647      -9.62655       3.54815      -6.43211       3.90122       5.00685       5.33388       5.28873       5.12843       4.38102
  15  19 3470.0910    2.8031  2.3571 12.4154  0.0000  0.0449   0.0480   0.1171    0.0891   0.0000   442.9016       13.1170       3.47096       1.86651       6.21832      -5.41850       4.73477       5.82826       6.37821       6.21920       6.08404       5.36259
  15  20 3611.3413    2.4402  3.1570 11.9444  0.0000  0.0515   0.0366   0.1412    0.0721   0.0000   436.4627       7.01020       12.8736      -7.69432       5.92055      -11.6969       5.51314       6.80651       7.20664       7.29281       6.64751       6.08973
  15  21 3752.5858    1.9534  4.5571 11.4357  0.0013  0.0665   0.0254   0.1750    0.0593   0.0000   443.5253       12.4250       12.7663       5.05853       3.18447      -5.67876       7.34213       9.25098       9.80961       9.83277       9.15620       7.98877
  15  22 3894.1171    1.6472  6.7126 10.8913  0.0000  0.0852   0.0184   0.2291    0.0524   0.0000   428.1204       11.7585       13.3323      -39.4829      -4.49193      -3.97213       8.65860       11.2413       11.5387       12.0328       11.2860       10.0427
  15  23 4035.7196    1.3760  8.7294 10.6199  0.0000  0.1042   0.0146   0.2873    0.0488   0.0000   435.1550       6.58351       25.6621       1.50205      -33.2956       12.1490       10.9298       13.9679       14.5973       14.4489       13.8562       12.1107
  15  24 4177.6000    1.1302 10.5925 10.5448  0.0000  0.1288   0.0124   0.3696    0.0424   0.0000   451.8103       31.8931       26.7449      -22.9716      -7.08002       26.3835       13.2791       16.7428       18.1813       17.8115       17.0514       15.1601
  15  25 4319.2323    0.9377 12.9232 10.3897  0.0000  0.1652   0.0105   0.4634    0.0394   0.0000   445.7991      -23.8239       26.1197      -15.6982       29.9953      -21.6029       16.8327       21.6994       23.6845       22.7369       21.6171       19.3776
  15  27 4603.8239    0.6368 17.4911 10.1812  0.0007  0.2679   0.0075   0.6987    0.0304   0.0000   416.2288       40.0253       108.034       12.2044      0.450552      -50.0566       26.3658       34.7932       36.7855       37.1758       33.8314       30.6260
  16   6 1629.5038    0.2228  0.1579 10.0854  0.0000  0.0155   0.0136   0.0313    0.0350   0.0000   437.2088    -0.0496873       14.0773     -0.932964       2.69489      -2.76342       1.34728       1.52771       2.07945       1.82163       1.74632       1.58626
  16   7 1783.2291    0.3547  0.3101 10.0631  0.0000  0.0165   0.0150   0.0416    0.0442   0.0000   438.4861      0.806201       13.2743      -1.05293      -3.56271     -0.863643       1.43484       1.87308       1.97715       2.15463       1.77427       1.71572
  16   8 1933.1214    0.5124  0.4552 10.0944  0.0000  0.0198   0.0172   0.0430    0.0616   0.0000   438.5250      -1.05658       17.9706       1.66244       1.91447      0.407504       2.04224       2.63531       2.79110       2.68388       2.69328       2.54809
  16   9 2081.5580    0.7174  0.6339 10.2005  0.0000  0.0209   0.0210   0.0546    0.0822   0.0000   438.4612       2.60767       9.36811       1.98078      -2.17675      -1.51845       2.04535       2.45781       2.71223       2.83532       2.71802       2.40166
  16  10 2228.4082    0.9481  0.8125 10.7272  0.0000  0.0257   0.0249   0.0626    0.0932   0.0000   437.5912       4.00334       13.6992     0.0246489      -2.05270       1.01033       2.26768       3.07987       3.15531       3.37396       2.99350       2.85965
  16  11 2372.6555    1.3577  0.7821 11.1920  0.0000  0.0222   0.0352   0.0588    0.0934   0.0000   435.6178     -0.769928       18.2165      -1.48891      -3.20250      -2.06626       2.15298       2.77140       2.94781       2.98179       2.76326       2.58210
  16  12 2514.8069    1.7383  0.9855 11.7301  0.0000  0.0255   0.0416   0.0712    0.1030   0.0000   437.0692       3.18608       18.0019       2.37102     -0.559385       1.95887       2.61954       3.20872       3.51366       3.40541       3.26942       3.09511
  16  13 2656.9420    2.2323  0.9433 12.1261  0.0000  0.0276   0.0529   0.0665    0.1163   0.0000   438.3022       4.50012       12.0265      -4.12563       3.26208       3.93034       3.30556       4.72358       4.74524       4.81451       4.09296       3.53075
  16  14 2799.5200    3.0802  0.6773 12.8113  0.0000  0.0197   0.0845   0.0521    0.0970   0.0000   437.7783       8.17797       12.7205       2.95041      0.391876     -0.339839       2.17901       2.94638       3.06363       3.32820       2.93390       2.54303
  16  15 2941.7897    3.4376  0.8649 12.8350  0.0000  0.0223   0.0841   0.0608    0.1244   0.0000   440.0197       10.4848       13.4503      -3.19145      -4.11228     -0.897996       2.24783       2.90610       2.92287       2.86981       2.85812       2.63602
  16  16 3083.5206    3.9910  0.8378 13.3205  0.0000  0.0224   0.1034   0.0627    0.1217   0.0000   436.8185       4.77384       11.3287      -5.40006      -8.35443      0.588451       2.38083       2.83485       2.91685       3.01276       2.71866       2.63601
  16  17 3225.0170    3.7080  1.1421 13.5038  0.0000  0.0346   0.0896   0.0793    0.1381   0.0000   441.7468       7.58648       19.4895     -0.289149      -3.52500      -5.93655       4.50717       5.98370       6.40541       6.28506       5.70519       5.03611
  16  18 3366.4779    3.3194  1.6347 12.9984  0.0000  0.0374   0.0664   0.0925    0.1205   0.0000   435.7564       8.73332       18.2627     -0.810216      -1.24982      -4.09177       3.63701       4.77124       4.87879       5.22366       5.07196       4.23982
  16  19 3507.9784    2.8019  2.5699 12.0639  0.0000  0.0447   0.0444   0.1160    0.1001   0.0000   456.5701       24.7100       11.2660    0.00956942       2.79555       5.29951       4.41932       5.58434       5.87247       6.35354       5.78145       5.22176
  16  20 3649.7462    2.2681  3.7276 11.7675  0.0041  0.0560   0.0316   0.1576    0.0649   0.0000   438.6436       24.3334       9.32545      -8.57663    -0.0888982       6.91800       5.57019       7.21813       7.61158       7.86644       7.21877       6.30872
  16  21 3791.6035    1.8745  5.4897 11.2376  0.0000  0.0724   0.0223   0.1965    0.0548   0.0000   432.1183      -8.37576       18.3792       10.7821      -10.2082      -3.99803       7.18395       9.08383       9.53291       9.64432       9.10822       8.27792
  16  22 3933.6006    1.6065  7.1473 10.8260  0.0000  0.0837   0.0168   0.2383    0.0488   0.0000   426.7964       6.74059       15.3666       16.3157      -4.31217      -5.22847       8.32143       10.4600       11.2387       11.3494       10.9330       9.94337
  16  24 4217.6533    1.0710 11.8479 10.4379  0.0000  0.1405   0.0111   0.3940    0.0404   0.0000   431.1612      -1.54398       28.6436       3.62384      -36.1155      -8.14617       13.4110       17.6318       18.6204       18.7527       17.4719       15.9824
  16  26 4502.2982    0.7242 16.1932 10.2934  0.0000  0.2265   0.0080   0.6170    0.0311   0.0000   452.6913       19.0259       59.2685      -2.91630      -3.73204       16.7885       20.9512       27.4420       29.5465       29.7676       27.8063       25.0741
  17   3 1131.0815    0.0472  0.0146 10.2687  0.0000  0.0135   0.0099   0.0156    0.0282   0.0000   441.6530      -7.34679       9.90183     0.0258232       5.70499       4.28656      0.995292       1.52326       1.72608       1.97292       1.54980       1.36461
  17   6 1657.0513    0.2733  0.2065 10.0465  0.0000  0.0148   0.0139   0.0299    0.0365   0.0000   436.9463      -1.72032       14.6455       1.18841      -1.19267     -0.159923       1.63760       2.17299       2.40924       2.59189       2.42472       2.01915
  17   8 1963.3132    0.5484  0.5063 10.1206  0.0000  0.0189   0.0174   0.0497    0.0597   0.0000   441.7932     -0.149459       11.7381       4.44245     -0.578040     -0.380105       1.61759       2.28516       2.30449       2.32010       2.31100       2.04376
  17   9 2112.9286    0.7186  0.6874 10.3475  0.0000  0.0239   0.0197   0.0534    0.0789   0.0000   435.8898     -0.280621       10.1923     -0.602079     -0.440817      -1.69737       2.44092       2.96082       2.83099       3.00579       2.97432       2.76066
  17  10 2260.3081    1.0483  0.7833 10.7140  0.0000  0.0231   0.0263   0.0575    0.0946   0.0000   436.7804      -1.74441       13.0584       4.21543     -0.145059      -4.94540       2.13878       2.74343       2.81394       2.79877       2.72875       2.50747
  17  11 2405.0641    1.4705  0.9037 11.2368  0.0000  0.0235   0.0351   0.0656    0.1056   0.0000   438.8074      -5.76372       17.4352      0.424396      -5.71131      -4.64050       2.11764       2.62311       2.81921       2.88551       2.63242       2.56059
  17  12 2548.1299    1.9084  0.9391 11.7515  0.0000  0.0237   0.0439   0.0635    0.1102   0.0000   439.3686       1.32951       14.9385      0.884084       2.14448      -2.55418       2.27992       2.76125       2.94107       3.02410       2.92821       2.61819
  17  13 2691.0711    2.4369  0.8771 12.2496  0.0000  0.0232   0.0564   0.0596    0.1115   0.0000   440.1603      -1.40862       4.65884      -2.29501       4.17350      0.845850       2.21790       2.78466       2.96654       3.04717       2.96939       2.55913
  17  14 2834.3418    3.0311  0.8987 12.7681  0.0000  0.0228   0.0716   0.0619    0.1080   0.0000   436.4283      0.297312       16.4615     -0.184392     -0.655443      -1.10863       2.31626       2.77119       3.01200       2.99386       2.92485       2.73933
  17  15 2977.2805    3.7149  0.7560 13.4256  0.0000  0.0217   0.0937   0.0533    0.0928   0.0000   437.3004      -4.66240       10.0142      -3.57910      -5.89239      -1.05127       2.28281       2.67053       2.85291       2.89424       2.72697       2.69278
  17  16 3119.4281    3.9620  1.0894 13.2983  0.0000  0.0272   0.0862   0.0673    0.1352   0.0000   440.5731     -0.825231       16.1358      -1.01498      -2.42807       1.21909       2.69275       3.43516       3.49069       3.59078       3.43001       3.17649
  17  17 3261.4151    3.6638  1.3179 13.3029 -0.0003  0.0309   0.0788   0.0817    0.1276   0.0000   440.3072       4.01935       16.6507       1.51594      0.375645       2.51463       2.95153       3.73215       3.81340       3.88198       3.71213       3.50480
  17  18 3403.5633    3.1621  2.0373 12.4570  0.0000  0.0389   0.0560   0.0972    0.1258   0.0000   440.2841       11.6311       19.7108      -4.56461       5.49774      -6.30893       3.71605       4.68350       4.80207       5.26884       4.93624       4.43372
  17  19 3545.5395    2.6729  2.9387 11.9064  0.0000  0.0471   0.0396   0.1246    0.0982   0.0000   442.2417       17.1944       6.66656       4.58904      -9.23988      -5.36609       4.31797       5.75312       5.94899       6.16007       5.87824       5.35744
  17  20 3687.8600    2.2224  4.2023 11.4111  0.0000  0.0566   0.0272   0.1557    0.0697   0.0000   437.6802      -3.77968       14.8153       1.78428       5.08586      -6.31049       5.36098       6.54896       7.10961       7.12290       6.87151       6.40404
  17  21 3829.9448    1.8344  5.8227 11.0998  0.0000  0.0730   0.0202   0.1911    0.0539   0.0000   439.6327       26.1656       9.98284      -12.4553       14.5529       9.08739       6.73169       8.74636       9.29886       9.49763       8.89222       8.02032
  17  22 3972.2022    1.5240  7.9583 10.6654  0.0000  0.0890   0.0148   0.2450    0.0478   0.0000   444.3495      -12.0559       8.79164      -4.10205       23.7725      -21.7208       8.44549       10.8760       11.3799       11.9492       11.1646       10.2518
  17  23 4115.0028    1.2700 10.1608 10.5121  0.0000  0.1086   0.0119   0.3181    0.0407   0.0000   445.3059       7.38148       17.7692       15.3071       21.6568      -1.41305       9.97301       12.8064       13.8658       14.2550       13.3409       12.3528
  17  25 4400.1952    0.8647 14.2418 10.3382  0.0000  0.1782   0.0088   0.4889    0.0344   0.0000   436.5719      -16.8197       20.2987       33.3603      -3.99260      -21.0999       15.7042       21.1040       22.1912       22.4561       21.3736       19.8418
  17  26 4543.0260    0.6717 17.3515 10.3005  0.0001  0.2437   0.0073   0.6651    0.0293   0.0000   403.3562       22.4299       74.4813     -0.310433       33.0901      -15.5433       20.9763       28.3204       29.5844       30.7367       28.2571       26.5634
  18   5 1518.7420    0.1637  0.1130  9.9870  0.0000  0.0135   0.0119   0.0278    0.0309   0.0000   438.3003     -0.851249       14.5010      0.392278      -1.54180      -1.80606       1.24433       1.78533       1.58041       1.39220       1.58734       1.63453
  18   6 1683.6534    0.2810  0.2427 10.0190  0.0000  0.0153   0.0128   0.0333    0.0365   0.0000   437.0683      -1.56529       16.1462      -2.26375      -1.44245       1.34766       1.21128       1.67640       1.95022       1.69014       1.73835       1.51001
  18   7 1839.9812    0.4060  0.3984 10.1074  0.0000  0.0204   0.0144   0.0439    0.0470   0.0000   439.4517      -2.25579       14.0862     -0.815543       1.77452      0.710428       1.87682       2.65096       2.65765       2.90069       3.00418       2.39455
  18   8 1992.8161    0.6046  0.5278 10.2487  0.0000  0.0206   0.0182   0.0448    0.0599   0.0000   437.7703      -2.15209       11.2960       5.37285      -5.31681      -1.73062       2.05870       2.79907       2.90734       2.90526       2.55825       2.51389
  18   9 2143.7134    0.8297  0.6665 10.3776  0.0000  0.0198   0.0222   0.0543    0.0804   0.0000   435.3468      -3.46864       14.0729       1.33587      0.875883       3.78331       1.73747       2.21624       2.34055       2.44984       2.31784       2.13426
  18  10 2291.6389    1.1610  0.7615 10.8956  0.0000  0.0210   0.0292   0.0558    0.0904   0.0000   441.3719       1.05646       16.3425       1.95919     0.0279191      -3.63503       1.92984       2.26029       2.38708       2.62275       2.25827       2.14824
  18  11 2436.8699    1.5066  0.8969 11.3825  0.0000  0.0238   0.0352   0.0599    0.1037   0.0000   440.1756     -0.904462       11.6603      -6.36849      -5.98968       1.20012       2.05119       2.55780       2.82489       2.94812       2.66821       2.50093
  18  12 2580.8559    1.9933  1.0258 11.7046  0.0000  0.0243   0.0430   0.0677    0.1157   0.0000   440.3981       3.33127       13.9718      -3.68706     0.0168152      -5.25533       2.09777       2.77339       2.87609       3.04834       2.85957       2.60878
  18  13 2724.7356    2.5452  0.8391 12.4974  0.0000  0.0237   0.0596   0.0557    0.0969   0.0000   436.2697     -0.590269       16.6068       1.41925      -1.47466      -6.36794       2.41863       3.43593       3.43164       3.49126       3.41479       3.11654
  18  14 2868.6935    3.0669  0.9172 12.8048  0.0000  0.0229   0.0691   0.0623    0.1041   0.0000   440.1383  -0.000553304       14.9916       5.91683      -2.35913      -2.24329       1.98655       2.44352       2.75298       2.81642       2.62168       2.46012
  18  15 3012.1314    3.7273  0.9288 13.2030  0.0000  0.0232   0.0841   0.0612    0.1054   0.0000   442.1044       8.31375       13.0860      -5.94688       2.29170      -2.10104       1.99063       2.65465       2.86567       2.88415       2.69157       2.51190
  18  16 3154.9148    3.9418  0.9183 13.4897  0.0000  0.0234   0.0899   0.0610    0.1081   0.0000   438.9375       6.87553       12.4132     -0.906133     -0.282263      -2.51620       2.15777       2.67824       3.01615       3.11879       2.76067       2.63140
  18  17 3297.3878    3.4918  1.4625 13.1532 -0.0001  0.0310   0.0684   0.0846    0.1083   0.0000   440.2790       5.33653       15.8435      -3.79597      0.782906      -3.33245       2.81037       3.65055       3.88813       3.96999       3.74105       3.43172
  18  18 3440.0934    2.9887  2.2345 12.3126  0.0000  0.0393   0.0481   0.1017    0.1008   0.0000   439.5242       10.7840       4.18618       5.43429      -2.16051      -7.38344       3.58569       4.51069       4.77190       4.93969       4.79773       4.42644
  18  19 3582.6384    2.5352  3.2951 11.7143  0.0000  0.0485   0.0341   0.1316    0.0845   0.0000   433.0403       8.94891       6.09360     -0.270591       6.06866      0.891341       4.25254       5.65962       5.92668       6.07897       5.70161       5.37583
  18  20 3725.2751    2.0905  4.7234 11.3464  0.0000  0.0608   0.0247   0.1683    0.0619   0.0000   434.1942       30.5210       15.7144      -20.7530      -17.8018     -0.212523       5.40201       6.85560       7.41676       7.66340       7.10867       6.80355
  18  21 3868.1326    1.7188  6.2704 10.9932  0.0000  0.0752   0.0181   0.2057    0.0492   0.0000   436.5082       15.0801       3.67472       3.01755      -12.3687      -9.81711       6.40597       8.48045       8.74857       9.30219       8.79915       8.09982
  18  22 4010.8431    1.4633  8.6514 10.5244  0.0000  0.0932   0.0134   0.2517    0.0452   0.0000   429.5327       12.0839       30.4142       5.59065      -20.8338      -6.99101       8.18782       10.5551       11.3209       11.7534       11.2340       10.3919
  18  23 4154.0600    1.1663 10.4475 10.4777  0.0000  0.1148   0.0110   0.3212    0.0386   0.0000   430.8467       30.2548       22.9264      -9.06809      -17.7269      -1.08004       9.94968       12.7304       13.8073       14.0127       13.2435       12.5430
  18  24 4296.9111    0.9775 12.4773 10.3943  0.0000  0.1452   0.0095   0.4114    0.0358   0.0000   453.7468       1.21965       24.5851     -0.738812      -8.75385       6.36995       12.4275       15.9187       17.2303       17.5661       16.7707       15.5268
  18  25 4440.1918    0.7989 14.2809 10.3392  0.0000  0.1807   0.0083   0.4985    0.0315   0.0000   448.4599       52.7685       9.61201      -19.6656       8.74240       28.9305       15.6043       20.4218       22.1722       22.6098       21.4237       19.8310
  18  26 4582.4435    0.6457 17.8246 10.1799  0.0024  0.2442   0.0066   0.6572    0.0277   0.0000   441.3484       19.4889      -19.0068       2.82832       20.9816      -8.98530       20.3975       26.2622       28.6681       29.9149       27.6740       25.7543
  19   5 1543.0350    0.1814  0.1433  9.9743  0.0000  0.0156   0.0109   0.0245    0.0311   0.0000   438.8240       1.58878       17.2903      -2.83016     -0.741437       1.80362       1.96142       2.08728       2.09100       2.20577       2.04253       2.11342
  19   6 1709.3509    0.3046  0.2436 10.0801  0.0000  0.0139   0.0136   0.0347    0.0368   0.0000   438.1791     0.0335073       14.5244      -1.50051      -2.80153     -0.162623       1.31902       1.61280       1.37590       1.59885       1.79933       1.65453
  19   7 1867.3245    0.4228  0.4255 10.1114  0.0000  0.0182   0.0139   0.0394    0.0477   0.0000   438.3911      -3.69832       15.2483    -0.0783549      -3.31553     -0.663888       1.61668       1.93272       2.10140       2.27586       2.13969       1.87676
  19   8 2021.7569    0.6583  0.5232 10.2314  0.0000  0.0177   0.0195   0.0436    0.0616   0.0000   436.7953     -0.969783       14.2871       1.71781      -4.15238      -2.31026       1.45934       1.84063       1.84215       2.04879       1.97692       2.16168
  19   9 2173.7029    0.8744  0.6913 10.6023  0.0000  0.0196   0.0231   0.0557    0.0736   0.0000   436.6249     0.0784149       14.6398       1.53197     -0.598169       5.61209       1.63632       2.14007       2.24951       2.50752       2.42919       2.12142
  19  10 2322.3113    1.2000  0.9206 10.9525  0.0000  0.0228   0.0273   0.0628    0.0960   0.0000   443.2752      -1.59475       11.4212       3.48916     -0.581664      -2.89321       1.98442       2.56836       2.60845       2.75892       2.79198       2.61562
  19  11 2468.0983    1.5863  1.0243 11.4065  0.0000  0.0256   0.0334   0.0632    0.1088   0.0000   437.4164      -2.40816       16.3495     -0.917912       1.07910      -2.64079       2.04740       2.81209       2.87766       3.01655       2.97117       2.63825
  19  12 2613.0664    2.1891  0.9469 12.1148  0.0000  0.0216   0.0500   0.0651    0.1027   0.0000   439.0629       4.58319       9.68503       4.23471       2.20073      -4.23743       1.84027       2.46853       2.53038       2.90400       2.72807       2.55043
  19  13 2757.9900    2.7049  0.8434 12.8168  0.0000  0.0217   0.0639   0.0572    0.0872   0.0000   438.6287       3.33066       13.4773      -1.80482      -3.21834       2.30156       1.95127       2.55436       2.73500       2.79450       2.60698       2.46645
  19  14 2902.5677    3.4929  0.8645 12.6617  0.0000  0.0210   0.0753   0.0535    0.1201   0.0000   439.6503       5.10374       11.3397     -0.632346      -1.14397      -1.21530       1.76183       2.24213       2.57639       2.59260       2.51976       2.31230
  19  15 3046.5865    3.7495  0.9663 12.9026  0.0000  0.0227   0.0779   0.0590    0.1243   0.0000   440.0536       5.15259       13.3273      -1.31320      0.262031      -2.08775       1.93523       2.49546       2.61658       2.71883       2.66199       2.43427
  19  16 3189.9359    3.7565  1.2339 13.2453  0.0000  0.0280   0.0735   0.0717    0.1093   0.0000   436.2754       5.27949       11.5173       3.09052       1.95367      -3.83822       2.21812       2.91448       3.16019       3.11335       3.02086       2.88236
  19  17 3332.8942    3.3227  1.6862 13.0953 -0.0001  0.0329   0.0598   0.0917    0.0855   0.0000   436.9619       10.0382       12.7546       5.08267      -1.29396      0.395554       2.78821       3.57217       3.80972       3.88160       3.63809       3.51620
  19  18 3476.2413    2.7817  2.3017 12.5877  0.0000  0.0410   0.0441   0.1066    0.0771   0.0000   440.3076       4.99739       11.0618      0.283703       7.47044      -1.44651       3.38646       4.42970       4.68406       4.88429       4.70262       4.37501
  19  19 3619.3999    2.4458  3.4468 11.7227  0.0000  0.0493   0.0321   0.1292    0.0773   0.0000   437.6462       19.7739       13.3919       8.41154     -0.550490      -2.90130       4.12039       5.25883       5.74539       5.95993       5.59160       5.45930
  19  20 3762.5942    2.0057  5.0006 11.2089  0.0000  0.0618   0.0222   0.1666    0.0595   0.0000   436.3880       5.36523       19.9312      -6.65176      0.937254      -15.3412       5.28793       6.87675       7.31691       7.38415       7.54449       6.84213
  19  21 3905.8682    1.6663  6.7191 10.8859  0.0000  0.0756   0.0166   0.2100    0.0480   0.0000   448.6759       8.52699       17.2316      -10.8499      -5.78630      -2.04170       6.53486       8.34633       9.05485       9.28897       8.99525       8.45048
  19  22 4049.1847    1.3831  9.3215 10.4320  0.0000  0.0962   0.0117   0.2657    0.0422   0.0000   425.6996       6.68900       36.6839      -14.0888       9.84816      -22.0637       7.94995       10.3851       11.2167       11.5919       11.3303       10.5121
  19  23 4192.2241    1.1285 11.2331 10.4619  0.0001  0.1217   0.0103   0.3424    0.0366   0.0000   440.1519       19.3828       4.61199      -3.68640       1.29264      0.258262       9.97393       13.2443       13.7792       14.4449       14.0527       13.1204
  19  24 4335.9201    0.9516 14.3671 10.3612  0.0006  0.1595   0.0082   0.4471    0.0328   0.0000   466.3177       6.63745       29.0843      -16.7575       10.1043       8.67666       13.0949       16.8110       18.6028       18.5174       18.0523       17.0480
  19  25 4479.4248    0.7335 15.7238 10.3509  0.0000  0.2028   0.0072   0.5537    0.0284   0.0000   441.7130      -15.4993       30.1062       5.74889      0.725629       8.13166       15.9702       20.6824       22.9484       23.2959       22.2035       20.8836
  20   4 1386.5018    0.0847  0.0834 10.0907  0.0000  0.0229   0.0104   0.0445    0.0279   0.0000   440.1320      -2.17023       15.7046      -1.06774      -4.89404      -2.84395       2.25722       2.89027       2.65287       2.19948       3.10815       2.68680
  20   5 1566.5351    0.1870  0.1210  9.9764  0.0000  0.0126   0.0127   0.0250    0.0297   0.0000   437.6904      0.601119       20.7294    -0.0841697     0.0453283       1.54074       1.20752       1.41836       1.46338       1.39074       1.30851       1.55872
  20   6 1734.1790    0.3106  0.2911 10.0950  0.0000  0.0151   0.0123   0.0358    0.0366   0.0000   439.6631    -0.0286247       15.2779      -2.19427      0.100144      0.811350       1.23925       1.70851       1.82024       1.86800       1.69057       1.83235
  20   7 1893.9057    0.4904  0.3623 10.1236  0.0000  0.0141   0.0167   0.0368    0.0460   0.0000   439.6263      0.312227       17.7032      0.721343       1.75835     -0.296017       1.18217       1.54230       1.72185       1.77639       1.61821       1.59479
  20   8 2050.0632    0.6706  0.5785 10.3043  0.0000  0.0187   0.0186   0.0471    0.0626   0.0000   437.6523      0.204844       16.2182      -1.55835      -2.87257      0.615225       1.52033       1.82412       2.12303       2.46278       2.46298       2.41924
  20   9 2203.1640    0.9260  0.7714 10.6974  0.0000  0.0207   0.0225   0.0563    0.0774   0.0000   438.6898     -0.662160       12.0658       3.11416      -2.40919       1.65580       1.64845       2.06598       2.34624       2.41657       2.31720       2.04002
  20  10 2352.3791    1.3062  0.9258 11.1038  0.0000  0.0224   0.0290   0.0612    0.0944   0.0000   437.0540       2.77159       16.2422      0.660533      -3.52610      -2.78038       1.77313       2.31568       2.59230       2.61696       2.49270       2.33005
  20  11 2498.9834    1.6896  0.9358 11.6894  0.0000  0.0231   0.0369   0.0586    0.0947   0.0000   438.5706      -1.23228       10.8375      -6.66126      -2.13544      -4.61665       1.79682       2.40798       2.59894       2.50657       2.48206       2.45881
  20  12 2644.8464    2.2698  0.9160 12.3152  0.0000  0.0222   0.0501   0.0584    0.0956   0.0000   440.0016    -0.0483251       14.1157     0.0839438       1.41523      -2.98231       1.89437       2.41796       2.67963       2.72204       2.75391       2.53411
  20  13 2790.7616    2.9567  0.7744 12.8167  0.0000  0.0198   0.0685   0.0509    0.0890   0.0000   441.9201       2.67977       13.7671       4.51869      -3.23460      -2.47331       1.57410       1.97894       2.14303       2.14540       2.33352       2.07664
  20  14 2935.9603    3.5978  0.8045 13.2907  0.0000  0.0197   0.0834   0.0538    0.0863   0.0000   434.7888      0.113468       22.8336       3.09792      -2.72700     -0.789645       1.60732       2.02981       2.16126       2.29753       2.25391       2.21274
  20  15 3080.5436    3.9245  0.8826 13.2928  0.0000  0.0213   0.0838   0.0557    0.1048   0.0000   439.8693       6.28971       12.4661       4.62656     -0.668121      -5.76727       1.75275       2.22729       2.36725       2.51666       2.41794       2.29018
  20  16 3224.4274    3.7880  1.2267 13.3053  0.0000  0.0257   0.0742   0.0741    0.1052   0.0000   437.5843       5.86222       15.4060      -2.16992       1.04679       2.52626       2.09153       2.67133       2.86724       2.92285       2.79222       2.70496
  20  17 3368.1256    3.3361  1.8110 12.8491  0.0000  0.0323   0.0538   0.0915    0.0768   0.0000   440.4476       8.40685       6.47180       4.54091       2.63201      -7.61051       2.52962       3.20710       3.56346       3.68729       3.56827       3.36490
  20  18 3511.9412    2.6634  2.6257 12.3942  0.0000  0.0418   0.0377   0.1119    0.0631   0.0000   443.8608       18.7907       13.5889     -0.213442      0.823490       3.36720       3.34520       4.25684       4.65175       4.94615       4.69085       4.39397
  20  19 3655.7208    2.2793  3.8824 11.7559  0.0000  0.0520   0.0272   0.1419    0.0575   0.0000   440.7634       8.42156       12.7038      -4.18661       5.39369      -8.32734       4.21132       5.28690       5.86411       6.02025       5.89174       5.56931
  20  20 3799.3691    1.8952  5.0872 11.2803  0.0000  0.0618   0.0206   0.1706    0.0513   0.0000   442.5134       11.9015       11.0342      -10.9592      -7.11345      -1.33839       5.01203       6.29316       6.77296       7.29161       6.84434       6.40203
  20  21 3943.0225    1.6091  7.4487 10.7440  0.0000  0.0783   0.0144   0.2205    0.0429   0.0000   444.1783      -8.07885       15.7387       2.76312       6.41464      -17.0308       6.16780       8.03505       8.81306       8.94377       8.61469       8.26064
  20  22 4086.8149    1.3320  9.4774 10.4768  0.0000  0.0959   0.0111   0.2676    0.0379   0.0000   428.5202       10.8295       13.2879      -1.65749       1.57203      -6.62963       7.57199       9.85422       10.6521       11.1988       10.6376       10.1308
  20  24 4374.5711    0.8862 14.4710 10.3813  0.0000  0.1652   0.0077   0.4609    0.0301   0.0000   433.6915      -11.8620       27.3340      -4.17229      -5.23788      -18.0529       12.7235       16.5619       18.3543       18.8077       18.1569       17.0393
  21   5 1589.2881    0.2192  0.2389 10.0044  0.0000  0.0143   0.0105   0.0406    0.0320   0.0000   439.5315      -2.12636       17.8157     -0.598394      -3.12907      0.117758       1.31899       1.62284       1.88432       2.05163       1.91867       1.68258
  21   6 1758.2084    0.3537  0.3675  9.9849  0.0000  0.0168   0.0124   0.0412    0.0413   0.0000   438.7187       1.03187       15.7541      -1.86632      -1.31393      0.107723       1.17039       1.54529       1.71720       1.72675       1.81744       1.72310
  21   7 1919.7849    0.5383  0.4309 10.0699  0.0000  0.0152   0.0163   0.0375    0.0499   0.0000   440.1590       1.39138       11.8768       5.26724      0.170998      -1.93365       1.22664       1.47086       1.66971       1.74554       1.62560       1.47162
  21   8 2077.7094    0.7008  0.6192 10.3345  0.0000  0.0210   0.0176   0.0460    0.0633   0.0000   440.9755       1.63865       16.6427      -1.17132       2.23727       3.65214       1.48659       1.78097       2.26612       2.02022       2.11792       1.87762
  21   9 2231.8894    1.0100  0.8074 10.5629  0.0000  0.0204   0.0233   0.0549    0.0871   0.0000   439.2762      -6.26946       18.3524      0.547820      -4.77986       1.49196       1.54029       2.02233       2.18535       2.36898       2.30018       2.15258
  21  10 2381.9196    1.3449  0.9272 11.2325  0.0000  0.0226   0.0287   0.0576    0.0873   0.0000   439.2505      0.300404       16.4285      -2.60674     -0.940352     -0.618363       1.75201       2.27197       2.39266       2.42024       2.31103       2.46742
  21  11 2529.3098    1.8299  0.9499 11.6570  0.0000  0.0220   0.0379   0.0568    0.1003   0.0000   438.0620       1.07295       15.2125      -1.67087      -1.61237       2.17906       1.70651       2.17129       2.38243       2.35739       2.31741       2.30942
  21  12 2676.1665    2.4692  0.9482 12.1078  0.0000  0.0225   0.0506   0.0564    0.1098   0.0000   439.5607       3.29479       10.2880       4.70092      -5.41592      -2.02112       1.69797       2.25075       2.33201       2.49358       2.31811       2.33237
  21  13 2823.0025    2.9890  0.9151 12.5459  0.0000  0.0212   0.0623   0.0554    0.1097   0.0000   438.4485       1.89638       7.44790       1.51417       2.59074      -3.48513       1.58199       2.01134       2.20932       2.31751       2.14815       2.08380
  21  14 2968.9375    3.6370  0.9599 12.9347  0.0000  0.0217   0.0736   0.0572    0.1101   0.0000   439.9412       5.17623       12.6615      0.755867      -3.71960     -0.786200       1.81263       2.25562       2.28415       2.42031       2.37700       2.20798
  21  15 3113.9933    3.9206  1.0436 13.2361  0.0000  0.0232   0.0774   0.0594    0.1098   0.0000   438.6308       3.66511       17.6325      -5.03959     -0.399782      -3.72218       1.74454       2.20784       2.42684       2.59824       2.36943       2.27127
  21  16 3258.5935    3.7738  1.3567 13.3995  0.0000  0.0276   0.0697   0.0757    0.0906   0.0000   441.3844       9.80967       8.81483      -5.09440       4.47329      -1.16046       2.09605       2.69166       2.73544       3.09371       2.82327       2.77888
  21  17 3402.9566    3.1519  1.9202 12.7896  0.0001  0.0340   0.0482   0.0895    0.0694   0.0000   439.2463     0.0673859       14.7900      -2.19187       1.88136      -2.61641       2.55564       3.31030       3.56368       3.72763       3.60361       3.44608
  21  18 3547.2748    2.6321  2.9584 12.1354  0.0000  0.0444   0.0336   0.1125    0.0589   0.0000   434.6279      0.920666       12.8266       3.02736      0.429211      -7.08851       3.17357       4.43803       4.59905       4.97886       4.67431       4.53383
  21  19 3691.3815    2.1656  4.2834 11.6564  0.0000  0.0544   0.0246   0.1486    0.0524   0.0000   424.0351       8.48124       18.6348      -1.50115      -1.01326      -8.21579       4.21374       5.25404       5.69913       5.95172       5.76626       5.51168
  21  20 3835.7058    1.7949  6.0944 11.0514  0.0000  0.0688   0.0173   0.1850    0.0449   0.0000   434.3749       6.18213       21.5986       2.97311       4.23581       22.4070       4.99439       6.83491       7.09964       7.60138       7.10900       7.03983
  21  21 3979.7823    1.5061  8.0417 10.6770  0.0000  0.0824   0.0130   0.2291    0.0398   0.0000   439.3019       3.75946       30.5538       4.26518       6.72170      -5.78383       6.26014       8.09328       8.90438       9.25777       8.96570       8.51697
  21  22 4123.9550    1.2139 10.1197 10.5932 -0.0001  0.1051   0.0104   0.2939    0.0335   0.0000   442.7523      -2.48220       9.12216       12.4961      -7.45267      -2.57540       7.88527       10.3040       11.0677       11.3797       11.1620       10.7474
  21  23 4268.2202    1.0342 12.4254 10.3639  0.0000  0.1305   0.0084   0.3671    0.0328   0.0000   443.9960       20.3290       15.1025       5.29352      -2.49021      -2.54782       9.46042       12.5664       13.4655       14.0037       13.8652       12.8959
  21  24 4412.5825    0.8477 14.8772 10.3742  0.0000  0.1721   0.0073   0.4637    0.0287   0.0000   446.6399       16.6615       46.7007      -1.12015      -10.9076      -16.0756       12.4549       16.4153       17.7582       18.4731       18.1979       17.1888
  21  25 4556.7181    0.6776 18.2247 10.2453  0.0000  0.2280   0.0060   0.6149    0.0251   0.0000   445.9403       45.0565      -9.44243      -9.92864       19.5274      -11.2480       16.4071       21.3252       23.8149       24.2048       23.5456       22.5638
  22   4 1429.1118    0.1385  0.0657 10.0754  0.0000  0.0137   0.0157   0.0256    0.0264   0.0000   439.2977      0.531816       19.4945     -0.277326      -1.97162      0.613277      0.688272       1.11393       1.31171       1.29947       1.35795       1.44373
  22   5 1611.3399    0.2357  0.1928 10.0218  0.0000  0.0142   0.0109   0.0268    0.0312   0.0000   439.6430       1.47976       19.1746      -2.15738      -4.52121     -0.207428      0.904552       1.17412       1.50786       1.39598       1.18652       1.18410
  22   6 1781.5489    0.3744  0.2684 10.1327  0.0000  0.0135   0.0139   0.0288    0.0375   0.0000   438.6014      -1.94569       20.2903       1.19365      0.979239      -1.84234       1.02049       1.28247       1.60123       1.72042       1.78517       1.44229
  22   7 1945.0638    0.5456  0.5174 10.2194  0.0000  0.0171   0.0151   0.0417    0.0522   0.0000   439.6273     -0.300004       16.7222       3.06705      -4.81486      -3.44872       1.20693       1.53934       1.61538       1.75437       1.73512       1.66390
  22   8 2104.7250    0.7389  0.6821 10.4624  0.0000  0.0195   0.0176   0.0461    0.0635   0.0000   441.7032      0.636264       12.3861      -3.09467       2.98667      0.273488       1.47217       1.90378       2.05269       2.12548       2.03163       2.01479
  22   9 2260.0105    1.1007  0.8166 10.8188  0.0000  0.0199   0.0238   0.0515    0.0806   0.0000   436.8845      -1.90525       13.6584     -0.926502      -5.49857      -1.92016       1.46813       1.86181       2.07174       2.15809       2.05611       2.04800
  22  10 2410.8053    1.4218  0.9797 11.4747  0.0000  0.0218   0.0303   0.0647    0.0869   0.0000   440.2638      -1.47327       11.2682    0.00133278     -0.931543      -1.81485       1.67239       2.18170       2.25356       2.42077       2.36482       2.20042
  22  11 2559.2534    1.9678  0.9487 11.7360  0.0000  0.0218   0.0394   0.0538    0.1005   0.0000   439.9525      0.996430       15.0197      -1.65142       4.90398       2.75021       1.56711       2.00775       2.18301       2.31198       2.27600       2.22400
  22  12 2707.1026    2.5420  0.9110 12.3536  0.0000  0.0204   0.0521   0.0540    0.0986   0.0000   437.9095       2.16561       13.2212       1.49493      -1.10151      0.869620       1.51757       1.96902       2.10876       2.25366       2.07426       2.03969
  22  13 2854.7738    3.1882  0.7861 12.8559  0.0000  0.0194   0.0673   0.0469    0.0921   0.0000   439.6683       5.22593       15.0740     -0.861887      -1.04066      -3.65271       1.41715       1.83210       1.90290       2.10663       1.99577       1.96423
  22  14 3001.4443    3.5997  0.9217 13.2227  0.0000  0.0211   0.0733   0.0533    0.0918   0.0000   437.9755       6.72518       16.6289      -1.97675      -6.17762       1.79800       1.58824       1.91295       2.17516       2.24649       2.30911       2.10008
  22  15 3147.0323    3.9182  1.1231 13.2127  0.0000  0.0230   0.0745   0.0634    0.1095   0.0000   439.4958       4.23753       14.9773      0.826588      -5.41629      -4.16517       1.67592       2.15596       2.24437       2.44425       2.27112       2.35533
  22  16 3292.2448    3.5398  1.4467 13.0284  0.0000  0.0276   0.0597   0.0723    0.0937   0.0000   438.9183       5.12705       11.6189     -0.698437      0.597776      -7.18985       2.12922       2.69366       2.92700       3.01790       3.07014       3.01929
  22  17 3437.2510    2.9747  2.2888 12.4372  0.0000  0.0358   0.0403   0.0931    0.0656   0.0000   434.8703       5.51300       11.3232       1.28446       7.12058      -3.57190       2.65722       3.38941       3.70990       3.77038       3.64680       3.49238
  22  18 3582.1314    2.5128  3.1424 12.1158  0.0000  0.0443   0.0307   0.1158    0.0532   0.0000   435.4649       11.0400       18.2581      -2.47894      -11.4334      0.746919       3.15299       4.15170       4.30732       4.70753       4.49891       4.34247
  22  19 3727.0117    2.0672  4.5251 11.5324  0.0000  0.0542   0.0221   0.1519    0.0481   0.0000   437.8521       9.50204       18.3378      -2.46494       15.1437       4.71880       3.94254       5.25000       5.61395       5.96199       5.68854       5.58812
  22  20 3871.6358    1.7367  6.5193 10.9627  0.0000  0.0684   0.0158   0.1895    0.0432   0.0000   436.5899       15.7846      -1.07619       8.82317      -8.28476      -10.6858       5.04122       6.44406       6.97574       7.36107       7.25086       6.85288
  22  21 4016.3249    1.4249  8.7120 10.6904  0.0000  0.0878   0.0120   0.2437    0.0370   0.0000   434.3333       16.0577       24.7411     -0.469405       4.87052      -5.75259       6.30626       8.20540       9.12505       9.25373       9.25233       8.62742
  22  22 4160.9205    1.1784 10.9141 10.5488  0.0000  0.1112   0.0098   0.3072    0.0331   0.0000   434.8661       14.3985       22.2548       6.68246      -35.8258      -10.1440       7.96092       10.4807       11.4674       11.9575       11.7362       11.2494
  22  24 4450.3892    0.7789 15.8703 10.3807 -0.0018  0.1837   0.0066   0.5082    0.0265   0.0000   463.9397       16.3745       14.8243       32.3524      -4.28997      -4.35600       12.7730       16.9382       18.1203       19.4382       18.9869       18.0435
  23   3 1252.2673    0.0953  0.0577 10.1152  0.0000  0.0146   0.0120   0.0215    0.0256   0.0000   441.0637      -2.08972       23.7095     -0.111767      -6.59061      -1.05869       1.23871       1.45415       1.64509       1.87104       1.92236       1.84456
  23   4 1449.7098    0.1265  0.0944 10.0328  0.0000  0.0167   0.0100   0.0235    0.0265   0.0000   438.8830      -1.30970       18.9928      0.333911      -3.04824     -0.289005       1.03174       1.48257       2.07912       1.20010       1.91426       1.91814
  23   5 1632.7956    0.2699  0.1901 10.0505  0.0000  0.0117   0.0123   0.0269    0.0308   0.0000   439.1349     -0.699200       18.8612      -2.26599      -3.62253      0.835490      0.736084      0.887012       1.11722       1.14720      0.945526       1.15564
  23   6 1804.1873    0.3946  0.3252 10.0862  0.0000  0.0137   0.0134   0.0321    0.0385   0.0000   439.3990       1.58986       19.0605     0.0322566      -2.87135      -1.83365      0.907676       1.31255       1.30240       1.47990       1.46755       1.46705
  23   7 1969.6048    0.5850  0.5118 10.1946  0.0000  0.0168   0.0157   0.0397    0.0540   0.0000   439.7252      -2.18029       19.1767     -0.777763       2.69273     -0.356615       1.30927       1.64394       1.75531       1.78952       1.81006       1.76528
  23   8 2131.0827    0.8243  0.7175 10.3434  0.0000  0.0191   0.0187   0.0464    0.0731   0.0000   439.2582     -0.810795       17.3882     -0.443220      -2.68505       3.05432       1.30334       1.78280       1.89354       2.03876       2.04173       1.94710
  23   9 2287.4517    1.1277  0.8590 10.9183  0.0000  0.0198   0.0236   0.0540    0.0822   0.0000   440.6657       2.34621       15.5246       2.96601      -2.27283      -2.00089       1.41917       1.81866       1.97887       2.13149       1.99910       2.02586
  23  10 2439.1587    1.5686  0.9871 11.4579  0.0000  0.0224   0.0307   0.0561    0.0940   0.0000   439.1531      -1.92461       16.4047      0.389896      -2.19081      -5.77345       1.65836       2.08947       2.27263       2.46467       2.48637       2.34190
  23  11 2588.6660    2.0710  0.9433 11.8648  0.0000  0.0209   0.0412   0.0533    0.1009   0.0000   438.9520       2.42209       16.1942    -0.0669449      -1.06864       1.36430       1.55470       2.00922       2.11938       2.23927       2.20075       2.07768
  23  12 2737.6472    2.6801  0.9149 12.4080  0.0000  0.0206   0.0538   0.0515    0.0952   0.0000   440.4844       3.29819       15.4697       2.00204     -0.917619      -3.51285       1.60975       1.99405       2.28236       2.35581       2.31626       2.09159
  23  13 2886.0857    3.3040  0.8396 13.0531  0.0000  0.0194   0.0684   0.0495    0.0866   0.0000   436.3881       2.72283       17.3038       2.64056     -0.782266      -4.77893       1.34809       1.76307       1.83456       2.00687       1.96343       1.87729
  23  14 3033.5054    3.9578  0.8497 13.1400  0.0000  0.0195   0.0807   0.0485    0.1116   0.0000   437.7175       3.98507       15.1775       2.08124     0.0358694      -1.77399       1.52595       1.86509       2.01463       2.17241       2.14771       2.09320
  23  15 3179.7784    3.7701  1.1441 13.4092  0.0000  0.0236   0.0714   0.0652    0.1003   0.0000   434.7774       5.67210       6.74225       7.19137      -1.72312      -3.11463       1.72085       2.25789       2.48128       2.40295       2.51002       2.32298
  23  16 3325.5482    3.4443  1.5114 13.0999 -0.0000  0.0274   0.0567   0.0756    0.0804   0.0000   441.2658       4.42591       6.37963       1.95475      0.687637      -2.40796       1.98044       2.51100       2.68890       2.86649       2.89037       2.75561
  23  17 3471.3029    2.8368  2.3513 12.5436  0.0000  0.0361   0.0384   0.1002    0.0571   0.0000   435.2555       9.22399       12.7828       3.47171       3.69802      -6.76427       2.40377       3.26649       3.40881       3.70996       3.55191       3.51152
  23  18 3616.7294    2.3832  3.4129 11.9051 -0.0009  0.0447   0.0269   0.1169    0.0487   0.0000   440.5855       1.79538       18.6524       3.62844      -3.92896      -9.67306       3.08348       4.08447       4.47552       4.67416       4.47504       4.39124
  23  19 3761.9644    1.9426  4.9531 11.5372 -0.0018  0.0572   0.0197   0.1575    0.0409   0.0000   436.5037       3.68832       16.6651       15.4609       10.3329      -4.25479       3.93285       5.20022       5.66421       5.93387       5.90199       5.61791
  23  20 3907.4114    1.6576  7.1155 10.8152  0.0000  0.0703   0.0138   0.1962    0.0402   0.0000   438.9023       12.0708      -17.4387      -5.54922      -2.73127      -3.60862       4.87875       6.26169       6.89661       7.26727       7.27539       6.86638
  23  21 4052.5277    1.3787  9.0888 10.7131  0.0005  0.0899   0.0114   0.2510    0.0340   0.0000   441.2171       3.65656       16.2876      -4.91301       4.44366      -8.26058       6.22909       8.18020       8.88867       9.20485       9.24669       8.73667
  23  22 4197.4231    1.1379 11.8060 10.4969  0.0005  0.1191   0.0090   0.3262    0.0320   0.0000   425.1383       22.0218       24.2427      -8.43724       3.04911       2.29927       8.14436       10.6967       11.6937       12.1104       12.4076       11.5006
  23  23 4342.5583    0.9260 13.9503 10.4371 -0.0013  0.1469   0.0073   0.4114    0.0285   0.0000   433.0538       8.46210       18.8336       2.86520      -2.23283      -15.7786       9.84821       13.0535       14.2400       14.7799       14.7630       13.9793
  23  24 4487.8014    0.7408 15.5504 10.3847  0.0014  0.1825   0.0065   0.5008    0.0251   0.0000   424.3845       1.21096       36.5720      -12.6661      -8.84184      -6.84369       12.4518       16.1249       17.8560       18.5634       18.4623       17.6139
  24   4 1469.8035    0.1552  0.1523 10.0213  0.0000  0.0135   0.0092   0.0296    0.0271   0.0000   439.9309      -1.44546       20.5180      0.750213      -3.16202       1.16605       1.02447       1.43512       2.02965       2.14990       1.98204       1.53852
  24   5 1653.6989    0.2513  0.2283 10.0081  0.0000  0.0140   0.0106   0.0300    0.0312   0.0000   440.5024      -2.79704       19.4449      -1.61628     -0.627259      0.736074      0.905194       1.27072       1.26800       1.27557       1.23666       1.19484
  24   6 1826.3212    0.3965  0.3362 10.1197  0.0000  0.0144   0.0131   0.0324    0.0385   0.0000   439.1657     -0.794436       18.9126       1.01954      -1.12604      0.445328      0.988635       1.28586       1.45743       1.39365       1.45872       1.45209
  24   7 1993.5377    0.6244  0.6193 10.1464  0.0000  0.0176   0.0150   0.0439    0.0575   0.0000   438.5747      0.665548       18.6439      0.643021      -2.04413      -2.52003       1.11843       1.54223       1.65345       1.67487       1.71121       1.69288
  24   8 2156.7639    0.8651  0.7179 10.6224  0.0000  0.0186   0.0195   0.0458    0.0657   0.0000   438.0405      -3.28983       15.9421      0.813584      -4.74655       2.08632       1.28071       1.58026       1.77598       1.86454       1.82012       1.74282
  24   9 2314.2968    1.2154  0.8632 11.0337  0.0000  0.0203   0.0248   0.0497    0.0800   0.0000   437.3015      -1.81451       13.8094      -4.11953      0.107547     -0.988789       1.31735       1.75393       1.90962       2.01494       2.03429       1.87639
  24  10 2466.9971    1.6416  1.0373 11.6839  0.0000  0.0225   0.0318   0.0613    0.0869   0.0000   438.7343       2.93940       18.2835      0.167351     -0.315144       2.23918       1.49750       1.86025       2.04903       2.15284       2.13575       2.09762
  24  11 2617.6844    2.2414  0.9815 11.9999  0.0000  0.0200   0.0436   0.0576    0.0995   0.0000   437.4184       2.94209       15.3681    -0.0436275       2.46564      -2.73313       1.33520       1.72827       1.84905       1.89250       1.98003       1.89894
  24  12 2767.6866    2.8451  0.8858 12.5407  0.0000  0.0190   0.0574   0.0518    0.0906   0.0000   439.7909       1.43367       15.3482      0.493806      -2.86854     -0.388110       1.36536       1.71086       1.75743       1.97446       2.00086       1.88491
  24  13 2916.9555    3.4724  0.9300 12.9231  0.0000  0.0201   0.0673   0.0510    0.1010   0.0000   439.5348       5.84192       14.2218     0.0772691       1.39095      -2.48932       1.38790       1.82734       1.96248       2.01744       2.03810       1.99592
  24  14 3065.0659    3.8523  0.8637 13.3809  0.0000  0.0194   0.0771   0.0502    0.0889   0.0000   439.5464       8.22827       17.1118     -0.102266      0.914571      -1.39470       1.30507       1.66055       1.77952       1.96002       1.81513       1.82192
  24  15 3212.0414    3.8312  1.0959 13.5649  0.0000  0.0224   0.0728   0.0634    0.0907   0.0000   440.8567       1.51727       11.0247      -2.69648       2.14175      -7.33783       1.50547       1.98546       2.10374       2.16565       2.24316       2.11356
  24  16 3358.4824    3.4029  1.6513 13.1152  0.0000  0.0290   0.0537   0.0782    0.0714   0.0000   438.9542     -0.387338       20.1484     -0.590921      -4.94429      -4.83758       2.02278       2.66815       2.99771       3.04646       3.08820       3.05216
  24  17 3504.8632    2.7703  2.7141 12.4034  0.0000  0.0380   0.0342   0.1012    0.0503   0.0000   441.4209       7.03205       9.33765      -2.51434      -3.22763       1.30165       2.66348       3.41706       3.76159       3.95980       4.02355       3.93831
  24  18 3650.9651    2.2922  3.8561 11.7224  0.0000  0.0472   0.0237   0.1232    0.0450   0.0000   439.1918       7.77791       13.5198      -7.06765      -5.27790      -1.51553       3.10371       4.06184       4.45534       4.63717       4.60557       4.34088
  24  19 3796.9189    1.8749  5.3183 11.3377  0.0000  0.0590   0.0177   0.1561    0.0397   0.0000   440.3363       6.63156       5.81389       5.22199       6.49822      -7.21199       3.92413       5.12575       5.58512       5.89914       5.77043       5.69866
  24  20 3942.7163    1.5682  7.1129 10.9425  0.0000  0.0729   0.0134   0.1987    0.0361   0.0000   437.5459       4.61629       12.0414      -6.41244      -5.69331     -0.330503       4.81256       6.35447       6.79418       7.13248       7.30174       6.91058
  24  21 4088.1778    1.2650  9.5486 10.6650  0.0000  0.0945   0.0103   0.2652    0.0321   0.0000   430.5853       29.8127       12.8701      -10.3521       6.66284       16.4805       6.23979       8.07286       8.84746       9.22148       9.37235       8.94990
  24  22 4233.7609    1.0682 12.2772 10.4896 -0.0008  0.1246   0.0083   0.3403    0.0301   0.0000   429.5438       20.1153       23.2708      -6.62457       28.4178      -18.4987       8.11513       10.8373       11.8174       12.4259       12.2654       11.8463
  24  23 4379.1449    0.8618 14.5908 10.4194 -0.0010  0.1572   0.0068   0.4351    0.0268   0.0000   455.6741       6.69986       21.0732       5.41436      -1.73654      -30.8581       10.2294       13.2184       14.7020       15.2780       15.6430       14.8641
  25   3 1289.4029    0.0936  0.0646 10.1161  0.0000  0.0146   0.0099   0.0213    0.0244   0.0000   439.5488      0.874462       21.6877      0.160702      -2.46259     -0.448892      0.984364       1.01103       1.35466       1.53383       1.34299       1.37422
  25   4 1489.4787    0.1512  0.0969 10.0626  0.0000  0.0125   0.0101   0.0201    0.0256   0.0000   441.5830     -0.737464       21.2820      -2.46209      -2.29328     -0.967957      0.730290      0.966363       1.37155      0.989940       1.13281       1.18653
  25   5 1674.1049    0.2836  0.2081 10.0549  0.0000  0.0119   0.0115   0.0254    0.0306   0.0000   440.5061     -0.821176       17.9779      0.697765      -1.00968      0.739093      0.811679       1.08919       1.23820       1.31513       1.32345       1.43618
  25   6 1847.8708    0.4520  0.4029 10.1687  0.0000  0.0145   0.0133   0.0350    0.0410   0.0000   440.7842      -1.33231       18.8363     0.0407359      -2.83953      0.572534       1.04482       1.36198       1.53550       1.57597       1.54111       1.44118
  25   7 2016.9173    0.6526  0.5782 10.3725  0.0000  0.0169   0.0159   0.0399    0.0547   0.0000   438.3160      -3.51082       18.1119      -1.39061     -0.905048     -0.688613       1.12986       1.43582       1.67507       1.83713       1.75498       1.72083
  25   8 2181.7365    0.9156  0.7123 10.7687  0.0000  0.0188   0.0200   0.0449    0.0655   0.0000   436.7022      -1.23088       15.4712      -1.94821     -0.185649       2.79689       1.23454       1.55861       1.76618       1.89457       1.76009       1.72611
  25   9 2340.4706    1.2901  1.0168 11.0985  0.0000  0.0219   0.0244   0.0567    0.0853   0.0000   439.7964      0.602868       17.0515       1.35676      -2.74178       3.70768       1.37513       1.83866       1.91554       2.11974       2.09189       2.02658
  25  10 2494.3401    1.7125  1.0200 11.6682  0.0000  0.0211   0.0323   0.0573    0.0871   0.0000   439.2987     -0.942613       15.7264      -1.60157      -5.44283     -0.649878       1.35258       1.71700       1.91663       2.09888       1.94872       1.92439
  25  11 2646.2662    2.3397  0.9201 12.2076  0.0000  0.0205   0.0453   0.0513    0.0904   0.0000   438.0030      0.613542       17.4893    -0.0129490      -3.72087      -1.03178       1.30255       1.75657       1.83157       1.94874       1.91100       1.79700
  25  12 2797.3423    2.9110  0.9371 12.5336  0.0000  0.0197   0.0547   0.0503    0.0936   0.0000   439.1273       2.86643       15.5901      -1.71916      -5.11273      -3.12517       1.34587       1.81200       1.95068       1.95649       1.95017       1.96527
  25  13 2947.4474    3.6397  0.8621 12.9871  0.0000  0.0181   0.0709   0.0483    0.0947   0.0000   439.7600       2.83456       15.4887      0.717301      -5.55464      -1.15205       1.19768       1.53597       1.65645       1.71787       1.80243       1.67139
  25  14 3096.2027    3.9098  0.9862 13.6194  0.0000  0.0214   0.0764   0.0573    0.0877   0.0000   437.8931       5.84184       15.5209     0.0186709      0.134657      -4.09835       1.50518       1.93786       2.09366       2.18129       2.06218       2.02914
  25  15 3243.9269    3.7972  1.2447 13.4197  0.0000  0.0249   0.0660   0.0646    0.0934   0.0000   439.6044       2.80307       13.2426      -2.36841    -0.0877709      -4.83733       1.52328       2.05561       2.19411       2.42529       2.29081       2.21218
  25  16 3391.1544    3.1614  1.8496 13.0108  0.0000  0.0306   0.0468   0.0827    0.0655   0.0000   439.1514       5.55905       8.88003      0.573598       3.91333      -5.06546       1.91649       2.53003       2.67065       2.94915       2.86996       2.89274
  25  17 3538.1022    2.6488  2.7883 12.2918  0.0000  0.0380   0.0316   0.1030    0.0501   0.0000   441.3370       6.07745       9.87681       3.84340      0.928137      -1.67204       2.42648       3.28149       3.45489       3.79677       3.64060       3.51972
  25  18 3684.9439    2.1909  4.2230 11.6164  0.0000  0.0479   0.0211   0.1304    0.0415   0.0000   436.0658       5.19093       14.7576       4.91672      -7.36344     -0.888445       3.02284       3.92936       4.31901       4.54175       4.48102       4.37199
  25  19 3831.1881    1.8036  6.0696 11.2397  0.0000  0.0622   0.0156   0.1703    0.0361   0.0000   430.0322       10.9919       14.9336      -8.90070      -6.59727      -2.16751       3.95916       5.24574       5.57991       6.03505       5.82133       5.73041
  25  21 4123.8350    1.2462 10.4106 10.6225  0.0008  0.0980   0.0095   0.2773    0.0313   0.0000   445.2261       5.82569       22.5921      -11.8845      -5.20662      -9.67723       6.30384       8.14068       9.07703       9.43261       9.43331       9.00970
  25  22 4269.7350    1.0278 13.0340 10.4760  0.0005  0.1293   0.0075   0.3580    0.0286   0.0000   440.1457       12.6378     -0.702469      -8.13437       17.6198    -0.0371463       7.91029       10.6194       11.5784       12.4165       12.1255       11.8040
  26   4 1508.7029    0.1706  0.1511 10.0428  0.0000  0.0118   0.0093   0.0258    0.0264   0.0000   439.9681      0.231444       20.3688      0.369135      -3.10313      0.910074      0.804887      0.890824       1.21302       1.15042       1.16895       1.07056
  26   6 1869.0059    0.4831  0.3734 10.1846  0.0000  0.0130   0.0141   0.0321    0.0411   0.0000   439.5760      -1.32277       18.7388      0.514529      0.741463       2.44855      0.774848       1.01755       1.10749       1.18842       1.25331       1.16689
  26   7 2039.7174    0.6870  0.6049 10.3024  0.0000  0.0164   0.0161   0.0416    0.0579   0.0000   440.8636     -0.164501       17.9814      -1.12677      -2.71473       1.23555      0.988021       1.25782       1.34269       1.45784       1.45436       1.38868
  26   8 2206.0752    1.0152  0.7414 10.6339  0.0000  0.0180   0.0206   0.0423    0.0726   0.0000   438.5366       1.54597       18.6034      -1.78958      -2.56535      0.375652       1.08501       1.40361       1.60555       1.60706       1.71527       1.71336
  26   9 2366.0468    1.3795  0.9783 11.3208  0.0000  0.0210   0.0261   0.0536    0.0789   0.0000   437.0448       4.15691       17.3356      -2.55681      -1.75336       2.62543       1.25134       1.69130       1.73776       1.98915       1.82085       1.88644
  26  10 2521.2319    1.8236  0.9498 11.8646  0.0005  0.0196   0.0344   0.0537    0.0779   0.0000   438.0238      -2.82048       17.9861     -0.562590     -0.827157      -3.26755       1.21964       1.57414       1.69636       1.91465       1.86687       1.87845
  26  11 2674.3490    2.4048  0.9190 12.6853  0.0000  0.0200   0.0477   0.0556    0.0750   0.0000   436.8514      -1.03105       15.6407      -5.47605      -3.24115      0.764915       1.19679       1.68883       1.71585       1.89988       1.85602       1.81399
  26  12 2826.6012    3.1904  0.9040 12.3519  0.0000  0.0179   0.0586   0.0478    0.1116   0.0000   436.4941       1.92180       15.5129      -1.92563      -1.12432      -2.77003       1.13120       1.49419       1.60546       1.77591       1.73766       1.61584
  26  13 2977.4551    3.7602  0.8870 13.0052  0.0000  0.0186   0.0699   0.0454    0.0980   0.0000   437.5351       4.51561       14.7082       2.05704      -3.54772      -2.16618       1.23802       1.56039       1.66745       1.76290       1.83353       1.80281
  26  14 3126.9463    4.0720  1.1236 13.3619  0.0000  0.0210   0.0724   0.0608    0.0976   0.0000   438.1093       2.76956       10.8419       4.48246      0.231210      -3.96193       1.29196       1.69620       1.85166       1.99384       1.91302       1.92216
  26  15 3275.4212    3.6906  1.4242 13.3051  0.0000  0.0255   0.0593   0.0689    0.0807   0.0000   443.0725       5.27174       13.0172      -2.03263      0.117801      0.792601       1.58975       2.10098       2.24804       2.45795       2.54775       2.40735
  26  16 3423.3919    3.1370  1.8521 12.9558  0.0000  0.0300   0.0450   0.0816    0.0660   0.0000   436.7424      0.612043       15.9762     0.0205156      -7.67688     -0.991439       1.87542       2.43809       2.64623       2.88541       2.75469       2.69128
  26  17 3570.9924    2.5536  3.3318 12.0655  0.0000  0.0410   0.0273   0.1087    0.0465   0.0000   441.8144       8.98374       14.1619       4.53115     -0.211904      -1.47567       2.51001       3.24440       3.54024       3.84670       3.82853       3.73266
  26  18 3718.3729    2.0895  4.6250 11.5488  0.0000  0.0509   0.0194   0.1356    0.0397   0.0000   438.4801       6.46100       17.7270      -5.91468       1.45245      -7.70118       3.14514       4.16203       4.48696       4.77199       4.77562       4.66923
  26  19 3865.4171    1.6917  6.5280 11.1422  0.0000  0.0642   0.0139   0.1806    0.0337   0.0000   438.4755       10.8667       11.0884      -1.56653       10.0171      -13.4082       3.89026       5.10328       5.61174       5.88718       5.96811       5.84998
  26  20 4012.2396    1.4371  8.4119 10.8604  0.0000  0.0791   0.0111   0.2221    0.0313   0.0000   429.5364       10.8566       10.8625      0.710131      -4.73516      -13.1673       4.84097       6.28072       6.97681       7.15326       7.46013       6.98705
  26  21 4158.7494    1.1901 10.6011 10.6121 -0.0019  0.1023   0.0090   0.2790    0.0306   0.0000   424.9255       8.96529       25.4937       11.4327      -12.1357      -5.39416       6.09126       8.02532       8.90767       9.27917       9.42735       9.20861
  26  23 4451.9225    0.7450 15.3083 10.4312 -0.0011  0.1737   0.0059   0.4735    0.0240   0.0000   456.2234       31.5609       17.2638       22.6640      -4.47964      -32.3250       10.2092       13.5820       15.2057       15.8452       15.8797       15.4536
  27   3 1325.2236    0.1106  0.1150 10.1068  0.0000  0.0179   0.0087   0.0279    0.0244   0.0000   442.1025     -0.256882       18.9773      -3.74271      -2.70695     -0.638278      0.991883       1.26983       1.60233       1.46966       1.43788       1.57823
  27   4 1527.5309    0.1917  0.1673  9.9560  0.0000  0.0112   0.0091   0.0243    0.0268   0.0000   440.3924      0.627849       20.0463      -1.91503      -2.58788     -0.661400      0.623043      0.807698      0.873324      0.953378      0.882547       1.01570
  27   5 1713.5966    0.3282  0.2998 10.0433  0.0000  0.0128   0.0112   0.0319    0.0333   0.0000   440.0819     -0.805918       20.9190      0.935297      -2.34319      0.480387      0.776637       1.17135       1.22480       1.43450       1.39138       1.23824
  27   6 1889.7809    0.4825  0.4226 10.1916  0.0000  0.0137   0.0133   0.0363    0.0415   0.0000   439.0680      -2.50341       19.5265       2.28186      -1.14604     -0.227223      0.796417       1.03806       1.19444       1.20036       1.29213       1.26822
  27   7 2062.0362    0.7352  0.6096 10.4200  0.0000  0.0159   0.0167   0.0420    0.0567   0.0000   439.6583      0.138108       17.8858     -0.165769      0.511317      -2.36815      0.906905       1.20039       1.29193       1.41637       1.40202       1.35366
  27   8 2229.7278    1.0569  0.8135 10.8908  0.0000  0.0178   0.0211   0.0482    0.0664   0.0000   439.9726      -1.41238       15.5278       1.70825      -4.22252     -0.240749       1.10877       1.38265       1.52844       1.57027       1.50309       1.53033
  27   9 2390.9890    1.4106  1.0139 11.2802  0.0000  0.0213   0.0258   0.0540    0.0867   0.0000   437.4771     -0.634572       17.5077      -2.05961       2.55849      0.554909       1.32226       1.65137       1.74805       1.86464       1.88264       1.81568
  27  10 2547.5974    1.9348  0.9429 12.1658  0.0000  0.0195   0.0367   0.0542    0.0728   0.0000   438.9331       2.96113       11.7909      -2.28276      0.402789      -2.57876       1.18213       1.52894       1.62657       1.81872       1.85557       1.74501
  27  11 2702.0810    2.5443  0.9160 12.5205  0.0000  0.0196   0.0471   0.0480    0.0847   0.0000   437.9831      0.610614       14.8772      -1.69607     -0.696990       1.28325       1.21459       1.56447       1.71875       1.81541       1.80222       1.81385
  27  12 2855.3703    3.1335  0.8782 13.0410  0.0000  0.0184   0.0601   0.0499    0.0795   0.0000   437.4044     -0.642435       17.1017      -5.26376      -2.32571      0.660680       1.12120       1.48624       1.62308       1.77160       1.74152       1.64189
  27  13 3007.0929    3.7147  0.9047 13.3879  0.0000  0.0186   0.0697   0.0497    0.0782   0.0000   441.1891      0.741743       15.7473       1.53948      -5.15311      -2.12252       1.09146       1.41270       1.57322       1.70857       1.68586       1.61407
  27  14 3157.2711    3.8784  1.1116 13.4913  0.0000  0.0212   0.0688   0.0600    0.0890   0.0000   437.4613       4.66797       16.7473     -0.360868      -3.18322      -2.63959       1.28528       1.63767       1.75721       1.94297       1.86277       1.79251
  27  15 3306.5711    3.4328  1.5835 13.2458  0.0000  0.0276   0.0529   0.0725    0.0717   0.0000   436.9506       3.76343       13.1437      0.686969      -4.29028      0.377139       1.64172       2.20295       2.33757       2.52721       2.47769       2.43441
  27  16 3455.2404    2.9684  2.2104 12.6569  0.0000  0.0323   0.0383   0.0877    0.0594   0.0000   441.9815       7.66838       16.3924      -3.65375      -2.28406     -0.756037       1.91525       2.51776       2.79611       2.94335       2.90677       2.90839
  27  17 3603.5979    2.4313  3.4967 12.0067  0.0000  0.0418   0.0254   0.1127    0.0442   0.0000   437.8558       3.88008       20.0045     -0.347203      -9.59909      -6.87749       2.53761       3.26275       3.47722       3.83520       3.86656       3.72482
  27  18 3751.5724    1.9726  4.9716 11.5345  0.0000  0.0522   0.0177   0.1453    0.0358   0.0000   440.8154       7.17747       15.9345      -8.12617      -12.6491       8.97396       3.16741       4.03478       4.49697       4.72027       4.74481       4.55848
  27  19 3899.1833    1.6837  7.0453 11.0256  0.0000  0.0668   0.0131   0.1816    0.0335   0.0000   440.4882       9.22784       18.1684       8.91590      -3.29812       4.45169       3.95916       5.06583       5.73815       6.02926       6.05235       5.92872
  27  20 4046.5817    1.3453  8.8068 10.8120 -0.0001  0.0836   0.0102   0.2331    0.0303   0.0000   441.2242      -2.19999       19.0498       1.41837      -23.3207       5.05139       4.80219       6.36999       7.01320       7.33663       7.50299       7.16222
  27  21 4193.5608    1.1514 11.9343 10.5640  0.0006  0.1119   0.0080   0.3106    0.0284   0.0000   447.5626       10.6720       13.1501       1.73998       12.1413      -22.8840       6.36118       8.49768       9.21762       9.91513       10.0136       9.58908
  27  22 4340.4032    0.9218 13.8231 10.4387 -0.0009  0.1369   0.0063   0.3785    0.0257   0.0000   426.3955       1.52268       8.82752       11.9721       10.1821       1.32700       7.88943       10.2676       11.4430       12.0936       12.0320       11.7915
  27  23 4487.2295    0.7665 17.3595 10.3369  0.0008  0.1853   0.0054   0.4896    0.0224   0.0000   455.3392       14.8442       18.6642       23.2383      -14.2060      -22.7914       10.5583       14.0800       15.5634       16.3064       15.9777       15.8061
  28   4 1546.0320    0.1995  0.1740  9.9995  0.0000  0.0103   0.0092   0.0264    0.0264   0.0000   440.5763      -1.31498       21.4631       1.13396      -3.01865     -0.696470      0.644319      0.858376      0.935005       1.01826      0.945521       1.01746
  28   5 1732.7098    0.3245  0.3215 10.0762  0.0000  0.0146   0.0105   0.0296    0.0330   0.0000   440.8451     -0.537421       19.6030     -0.780517      0.464846      -2.92320      0.878479       1.41424       1.40072       1.81130       1.68323       1.80158
  28   6 1910.1503    0.5156  0.5481 10.1577  0.0000  0.0162   0.0125   0.0385    0.0473   0.0000   442.2740     -0.809931       17.0876     -0.492886      -2.52979     -0.584769      0.948467       1.19480       1.34360       1.50225       1.49358       1.38555
  28   7 2083.9087    0.7871  0.6903 10.3900  0.0000  0.0169   0.0165   0.0423    0.0628   0.0000   439.4713      0.195997       19.6563       2.79597     -0.294441       1.31797      0.948274       1.23255       1.37594       1.46950       1.47145       1.47938
  28   8 2252.8368    1.1161  0.8436 10.7881  0.0000  0.0174   0.0213   0.0476    0.0719   0.0000   440.5127      -1.95740       18.0067      0.793397      -2.14003      -1.11948       1.01126       1.30481       1.42534       1.52954       1.47743       1.48799
  28   9 2415.3286    1.5137  1.0690 11.3286  0.0000  0.0216   0.0263   0.0561    0.0851   0.0000   438.8701       3.64456       20.1167     -0.689962      -4.03726      -4.22541       1.20709       1.68411       1.71953       1.82016       1.84529       1.75859
  28  10 2573.4081    2.0904  0.9918 11.9670  0.0000  0.0200   0.0369   0.0510    0.0849   0.0000   440.9493       1.28920       20.3071       3.15096      -2.92833      0.214907       1.11102       1.51118       1.58873       1.72888       1.79594       1.79406
  28  11 2729.3798    2.6411  0.9802 12.5927  0.0000  0.0195   0.0473   0.0512    0.0820   0.0000   440.7210     -0.461353       17.4991      0.525351      -1.52650      -3.45747       1.17951       1.50893       1.66224       1.76050       1.73805       1.80322
  28  12 2883.6970    3.3814  0.8905 13.0357  0.0000  0.0176   0.0625   0.0482    0.0815   0.0000   440.3593       2.55985       13.5196      -2.29662       1.06538      -3.92226       1.02598       1.32396       1.45671       1.56903       1.50828       1.48464
  28  13 3036.2359    3.9234  0.9159 13.3388  0.0000  0.0186   0.0716   0.0486    0.0832   0.0000   439.9251       2.05257       17.4347       1.44427      -2.30710      -4.42223       1.05769       1.37456       1.46378       1.69761       1.58862       1.57988
  28  14 3187.2330    3.8192  1.0846 13.7082  0.0000  0.0220   0.0683   0.0565    0.0802   0.0000   439.5549       3.31212       16.4010      -4.75287      -4.47107      -3.37350       1.29650       1.75999       1.82826       1.98242       1.95870       2.05726
  28  15 3337.2984    3.4732  1.5812 13.2881  0.0000  0.0267   0.0524   0.0716    0.0675   0.0000   439.8205       6.90559       15.9918      0.156015       2.90308      -7.68861       1.50005       2.04436       2.15416       2.34349       2.27071       2.22122
  28  16 3486.8120    2.8025  2.4267 12.6733  0.0000  0.0345   0.0348   0.0929    0.0518   0.0000   442.5393       7.15332       14.3623      -5.95726     0.0738060      -4.68935       1.96894       2.57354       2.85598       3.02198       3.03688       3.05259
  28  17 3635.7428    2.3053  3.5265 12.0397  0.0000  0.0429   0.0240   0.1126    0.0422   0.0000   441.0980       4.10086       5.31237      -5.79986      -5.65781      -8.59038       2.39706       3.17627       3.44747       3.68904       3.79153       3.59656
  28  18 3784.2403    1.9620  5.4356 11.3611  0.0000  0.0533   0.0162   0.1468    0.0347   0.0000   437.2089       11.9482       3.05337      -3.53424      -2.88381      -4.82280       3.08476       3.94156       4.43715       4.70044       4.65321       4.65565
  28  19 3932.4851    1.5770  7.5284 11.0696  0.0000  0.0706   0.0120   0.1935    0.0299   0.0000   431.8718     -0.328671       16.4289       1.96805      -11.6254      -3.43374       4.00225       5.28217       5.81992       6.22973       6.24785       6.03513
  28  20 4080.4871    1.3214 10.0532 10.7570  0.0001  0.0913   0.0093   0.2528    0.0290   0.0000   438.6165       1.86140       8.10604      -7.40012       10.6601      -16.1221       5.11961       6.76128       7.45242       7.94077       8.03621       7.74162
  28  21 4228.2204    1.0865 12.3844 10.5611 -0.0006  0.1161   0.0073   0.3218    0.0272   0.0000   437.8092      -14.7645      -1.44399       18.1120     -0.211633      -13.3711       6.38956       8.70644       9.39464       10.1571       10.2657       9.82015
  29   4 1564.1311    0.2058  0.1682 10.0619  0.0000  0.0104   0.0098   0.0285    0.0258   0.0000   439.3506     -0.450969       20.6295     0.0198630      -1.73434     -0.417976      0.597147      0.781466      0.932234       1.00187       1.01177      0.838385
  29   5 1751.5555    0.3713  0.2878 10.0487  0.0000  0.0126   0.0117   0.0263    0.0334   0.0000   439.5385      -1.57334       20.1587      -1.14866      -4.17695     -0.625604      0.821360       1.16871       1.21520       1.27861       1.18809       1.08509
  29   6 1930.1894    0.5695  0.4979 10.1654  0.0000  0.0147   0.0136   0.0339    0.0457   0.0000   440.0095      -1.33696       21.2705     -0.784127      -2.92075       1.92511      0.830174       1.08764       1.20754       1.28927       1.33255       1.32407
  29   7 2105.3022    0.7712  0.8099 10.3851  0.0000  0.0190   0.0154   0.0504    0.0637   0.0000   441.6008     0.0620170       19.2681       2.37853      -3.17322      -1.86154       1.19250       1.59816       1.69616       1.69864       1.66532       1.61141
  29   8 2275.3352    1.1151  0.9435 10.8683  0.0000  0.0193   0.0203   0.0508    0.0744   0.0000   438.9503       1.52586       21.1269      -1.26609      -7.12341       1.58741       1.03214       1.35596       1.47085       1.64753       1.63079       1.64647
  29   9 2439.0283    1.5639  1.0151 11.7742  0.0000  0.0208   0.0283   0.0548    0.0733   0.0000   439.5004      0.725147       17.4844     -0.539487     -0.947773       1.82325       1.16282       1.56316       1.66195       1.82550       1.77579       1.77893
  29  10 2598.6850    2.1772  1.0044 12.0741  0.0000  0.0194   0.0380   0.0516    0.0837   0.0000   440.9621      0.666978       15.2592       3.35348      -1.64410      -1.16858       1.07947       1.39270       1.47076       1.62217       1.62827       1.60393
  29  11 2756.1637    2.8499  0.9566 12.3283  0.0000  0.0182   0.0490   0.0482    0.0968   0.0000   439.2405       1.78234       16.9939     0.0820590      -4.09880       2.27869       1.00483       1.31763       1.41663       1.60122       1.58403       1.51817
  29  12 2911.6482    3.4223  0.8948 13.0904  0.0000  0.0179   0.0619   0.0467    0.0820   0.0000   439.1400       5.14901       17.1594     -0.513302      -2.85936      -1.00529       1.00683       1.33820       1.48508       1.68243       1.60757       1.58907
  29  13 3065.0088    3.9624  1.0128 13.4650  0.0000  0.0197   0.0683   0.0518    0.0836   0.0000   439.2643       3.56923       17.4174     -0.250888      0.295255      -3.04421       1.08128       1.43947       1.58893       1.68225       1.70695       1.67318
  29  14 3216.8068    3.8045  1.2501 13.5489  0.0000  0.0229   0.0626   0.0612    0.0788   0.0000   438.4210      0.776641       15.1649       3.30115      -2.78884      -4.46573       1.30860       1.72041       1.86045       2.04888       2.00907       2.01195
  29  15 3367.7055    3.3253  1.8667 12.9066 -0.0026  0.0280   0.0441   0.0746    0.0625   0.0000   442.0287       3.34097       14.6686      -2.82284       1.35071      -2.14277       1.54421       2.05414       2.17729       2.39148       2.49227       2.37121
  29  16 3518.0008    2.7151  2.7797 12.2762  0.0000  0.0359   0.0301   0.0937    0.0496   0.0000   439.7678       5.42716       18.3000       3.06873     -0.752113      -5.04444       1.93702       2.65552       2.84170       3.13118       3.08603       3.03415
  29  17 3667.5909    2.2773  4.1006 11.7908  0.0000  0.0445   0.0215   0.1211    0.0396   0.0000   435.7184       4.58525       17.0693      -4.27133       4.87339      -8.54399       2.50899       3.26495       3.55129       3.84958       3.85989       3.81029
  29  18 3816.8263    1.8526  6.0969 11.1991  0.0000  0.0578   0.0144   0.1557    0.0332   0.0000   443.0659       10.2815       16.8222       7.61048      -12.1429      -1.26916       3.20813       4.21368       4.56021       5.00281       5.00263       4.92834
  29  19 3965.5933    1.5041  8.1323 10.8963 -0.0000  0.0739   0.0108   0.2045    0.0298   0.0000   441.7628       3.70154       16.6418       6.02682       6.05815      0.944874       3.94174       5.19391       5.71542       5.98321       6.10347       6.02496
  29  20 4114.1645    1.2842 10.6241 10.7072  0.0014  0.0965   0.0088   0.2642    0.0284   0.0000   433.0845       13.1899       6.43745       6.21746      -25.3161      -6.68750       5.22892       7.06155       7.74249       8.27883       8.39678       8.11381
  30   3 1376.6291    0.1029  0.0814 10.1267  0.0000  0.0131   0.0086   0.0214    0.0228   0.0000   439.9544      -1.45249       21.8519     -0.547089      -1.44159     -0.254618      0.716567      0.948727       1.02749       1.12865       1.20155       1.07110
  30   4 1581.8818    0.2214  0.2402  9.9727  0.0000  0.0120   0.0085   0.0298    0.0272   0.0000   439.9727      0.732865       21.9370     -0.656877      -4.42757      0.895268      0.623453      0.838655      0.913772      0.957544      0.986867       1.00495
  30   5 1770.0564    0.3624  0.3686 10.0545  0.0000  0.0133   0.0105   0.0334    0.0347   0.0000   440.6583     -0.588327       20.6424      -2.34850      -3.58996    -0.0932336      0.691288      0.875684      0.943227       1.07661       1.11174       1.10602
  30   6 1949.9541    0.5847  0.4909 10.2836  0.0000  0.0139   0.0139   0.0342    0.0447   0.0000   439.6454      -1.19163       19.6446      0.796537      -5.11476     -0.967525      0.737330       1.00318       1.06139       1.25690       1.28552       1.22349
  30   7 2126.3572    0.8526  0.7690 10.4920  0.0000  0.0171   0.0167   0.0456    0.0646   0.0000   439.3713      0.329926       20.1210      0.655311     -0.954162     0.0510053      0.923518       1.16570       1.29266       1.42717       1.43813       1.35902
  30   8 2297.3484    1.2400  0.8766 11.0620  0.0000  0.0185   0.0225   0.0465    0.0731   0.0000   441.0983       2.47432       18.1796      0.269799      -3.77795       1.96830       1.05714       1.34560       1.47526       1.57575       1.58185       1.62340
  30   9 2462.2712    1.7108  0.9626 11.7427  0.0000  0.0185   0.0298   0.0499    0.0723   0.0000   440.4087       1.11870       20.2211     -0.618221     -0.412312      0.867935       1.01251       1.28446       1.45144       1.55884       1.49477       1.56478
  30  10 2623.5442    2.2098  0.9952 12.2515  0.0000  0.0197   0.0378   0.0503    0.0791   0.0000   441.0597       2.66338       17.8282      -2.42500      -1.55841      -1.26834       1.01169       1.34074       1.46299       1.59594       1.55314       1.54205
  30  11 2782.4933    2.9776  0.9117 12.8436  0.0000  0.0174   0.0530   0.0485    0.0753   0.0000   442.1001     -0.213954       13.6284      0.768317      -3.52102      -1.31687      0.953402       1.21925       1.30044       1.46338       1.41809       1.36280
  30  12 2939.1495    3.5357  0.9202 13.4263  0.0000  0.0177   0.0641   0.0498    0.0690   0.0000   440.1378       5.10693       15.9554      -1.21160      -1.11059     -0.643484       1.01018       1.30697       1.41944       1.57370       1.49434       1.51126
  30  13 3093.4203    4.1220  0.9655 13.4461  0.0000  0.0182   0.0713   0.0486    0.0871   0.0000   441.1372       3.18495       16.8535       3.38899      -1.14064      -3.69147       1.00032       1.33989       1.44395       1.55865       1.50272       1.54156
  30  14 3245.9881    3.7688  1.3697 13.3420  0.0000  0.0240   0.0568   0.0609    0.0745   0.0000   437.1943       1.43262       17.0426     -0.795886      -3.63809      0.213452       1.26486       1.69611       1.71483       1.94621       1.90052       1.99772
  30  15 3397.7283    3.1938  1.9093 12.9352  0.0000  0.0284   0.0414   0.0752    0.0575   0.0000   438.5419       7.24791       16.4550      -3.62317      -4.73638      0.414840       1.51589       1.95788       2.20273       2.36343       2.29459       2.34601
  30  16 3548.7724    2.6298  2.9755 12.2797  0.0000  0.0369   0.0279   0.0972    0.0453   0.0000   441.1885      0.488178       17.3392       4.19784      -1.03124      -1.73558       1.93621       2.58122       2.73991       2.98153       3.06365       2.99235
  30  17 3699.2033    2.1581  4.4427 11.6588  0.0000  0.0469   0.0193   0.1226    0.0381   0.0000   446.1782       5.15137       17.0999      -2.93674      -2.02312      -3.52794       2.53370       3.25486       3.62759       3.87068       3.94304       3.91861
  30  18 3848.9627    1.7831  6.5336 11.0528  0.0000  0.0594   0.0130   0.1622    0.0326   0.0000   438.1842       13.9755       3.70508     -0.400350       6.54682      -10.9949       3.11151       4.20373       4.58420       4.86881       4.90526       4.88580
  30  19 3998.3123    1.4960  8.7810 10.8150  0.0000  0.0757   0.0101   0.2101    0.0295   0.0000   438.7684       16.4290       13.9011       8.10947      -6.59886      -7.86254       4.02903       5.26755       5.79902       6.16957       6.24890       6.23737
  30  20 4147.4677    1.1936 10.9801 10.7212 -0.0015  0.1010   0.0080   0.2788    0.0266   0.0000   433.4983       9.48482       6.87298      -1.55512      -7.27364      -14.9628       5.16481       6.91490       7.78050       8.16200       8.25447       8.13277
  30  21 4296.1939    0.9778 12.6797 10.5910 -0.0004  0.1239   0.0066   0.3340    0.0246   0.0000   432.5095       12.6379       1.91526      -11.2383      -9.34698       2.23466       6.31988       8.50230       9.29973       9.91411       10.1389       9.84496
  30  22 4444.6235    0.7967 16.0325 10.4055 -0.0010  0.1647   0.0053   0.4372    0.0222   0.0000   432.0393      -1.88239       6.57387      -10.9886      -15.7741      -7.14640       8.55998       11.3608       12.6690       13.5643       13.5977       13.5885
  31   3 1393.1397    0.1214  0.0822 10.0636  0.0000  0.0109   0.0091   0.0202    0.0224   0.0000   440.4048     0.0626503       21.9062   -0.00564292      -3.14186     -0.225924      0.557410      0.704565      0.802355      0.815749       1.05254       1.07442
  31   4 1599.3236    0.2351  0.2172 10.0191  0.0000  0.0104   0.0090   0.0259    0.0265   0.0000   441.7889      -1.27913       20.8602      0.629547      -3.57801       1.94679      0.536049      0.714504      0.778288      0.882372      0.932736      0.919874
  31   5 1788.2309    0.3806  0.3689 10.1563  0.0000  0.0134   0.0109   0.0321    0.0341   0.0000   440.9334      0.286774       20.6837     -0.568141      -2.67549      0.715073      0.709285      0.870759       1.03923       1.06979       1.18116       1.06555
  31   6 1969.4303    0.6035  0.5632 10.1821  0.0000  0.0157   0.0134   0.0360    0.0495   0.0000   441.7770      0.863788       19.6443     0.0244362      -3.14787      0.244875      0.764002       1.06457       1.15245       1.19428       1.25730       1.16889
  31   7 2147.0198    0.9007  0.7662 10.5256  0.0000  0.0169   0.0169   0.0416    0.0639   0.0000   439.8279     -0.666052       19.1677     -0.133798      -4.75999      0.526297      0.871451       1.16763       1.25813       1.34810       1.32730       1.36954
  31   8 2318.9239    1.3314  0.9068 11.1954  0.0000  0.0184   0.0239   0.0478    0.0716   0.0000   439.7007      -1.93121       18.9287    -0.0423649      -1.57339      -1.49248       1.02931       1.43463       1.45876       1.62922       1.60340       1.69287
  31   9 2484.9585    1.7594  1.1618 11.6745  0.0000  0.0207   0.0287   0.0568    0.0838   0.0000   438.8327      0.316941       18.8917      0.150414      -4.05223      -1.13590       1.12082       1.40705       1.58530       1.67102       1.73313       1.70820
  31  10 2647.7974    2.4215  1.0687 12.1608  0.0000  0.0196   0.0391   0.0499    0.0885   0.0000   440.3484       2.31438       17.0388      0.129491     -0.344824       1.10996       1.03634       1.29348       1.41186       1.58608       1.58632       1.55022
  31  11 2808.3428    3.0173  0.9548 12.8911  0.0000  0.0184   0.0520   0.0477    0.0748   0.0000   440.3674       3.04134       17.7794      0.192795      -3.55661     -0.985580       1.00581       1.29588       1.49676       1.62433       1.58832       1.62369
  31  12 2966.1454    3.7066  0.9158 13.1802  0.0000  0.0173   0.0639   0.0458    0.0795   0.0000   437.9882       1.07967       20.0277     -0.744117       1.85780      -1.14618      0.929763       1.19946       1.32390       1.39366       1.43455       1.42580
  31  13 3121.3439    4.1314  1.0098 13.3896  0.0000  0.0184   0.0690   0.0497    0.0868   0.0000   439.0735       2.49618       13.9479   -0.00183803      -1.04902      -4.93244       1.01780       1.26742       1.40832       1.48866       1.49272       1.50513
  31  14 3274.8746    3.5307  1.3597 13.5753  0.0000  0.0241   0.0558   0.0657    0.0688   0.0000   439.5700       4.77629       14.3171      -3.00219       3.16364      -1.44191       1.24560       1.63976       1.76931       1.88356       1.92293       1.91022
  31  15 3427.3658    3.1243  2.1042 12.7351  0.0000  0.0292   0.0378   0.0780    0.0544   0.0000   440.6302       8.73162       22.7614      -3.44403      -1.39007     -0.336127       1.53602       1.93971       2.08330       2.35829       2.42048       2.35865
  31  16 3579.2479    2.4972  3.4302 12.0988  0.0000  0.0392   0.0243   0.1049    0.0401   0.0000   438.9285       13.8145       12.6015      -5.23782      -5.58162      -7.13571       1.98064       2.63334       2.93286       3.13832       3.17263       3.15957
  31  17 3730.3509    2.0878  4.7184 11.5563  0.0000  0.0476   0.0178   0.1271    0.0362   0.0000   438.1816       2.22181       11.5620      -6.05117       8.41976      -7.55573       2.47175       3.19824       3.51984       3.81740       3.86908       3.79774
  31  18 3880.8105    1.6885  6.8804 11.1199 -0.0001  0.0624   0.0125   0.1728    0.0303   0.0000   446.6415      0.454718       7.33523      -2.06652       1.60873       1.60096       3.23190       4.20084       4.66587       5.03825       5.11743       5.04564
  31  19 4030.7350    1.4165  9.1530 10.8040 -0.0003  0.0802   0.0095   0.2222    0.0282   0.0000   434.7731       9.65756       8.95664     -0.568354       1.82043      -2.32016       4.10074       5.50028       6.04694       6.41197       6.59937       6.43491
  31  20 4180.6247    1.1629 11.8631 10.6749  0.0005  0.1070   0.0074   0.2956    0.0255   0.0000   437.0416      0.340273       3.32433       2.45423       2.18848       8.50516       5.32263       7.17585       7.85034       8.45816       8.50291       8.49699
  31  21 4329.5657    0.9483 14.7565 10.5637  0.0014  0.1378   0.0059   0.3790    0.0225   0.0000   442.2289       18.4500       39.1584       3.55161      -11.2798      -2.67375       6.87008       9.05108       10.3232       10.8063       10.9571       10.7684
  32   3 1409.4299    0.1307  0.1001 10.0609  0.0000  0.0111   0.0085   0.0214    0.0225   0.0000   441.4283      -1.30103       19.8128     -0.543187      -1.66596      0.464521      0.586554      0.787717      0.842382      0.907868       1.07894       1.01090
  32   4 1616.4403    0.2387  0.2091 10.0673  0.0000  0.0107   0.0092   0.0251    0.0261   0.0000   440.5794     -0.543321       21.5578      0.932334      -3.19319      -1.61786      0.606921      0.821421      0.886531      0.888537      0.849353      0.934548
  32   5 1806.1653    0.4203  0.3912 10.0973  0.0000  0.0130   0.0113   0.0321    0.0364   0.0000   441.6346     -0.457344       20.0735     -0.813533      -2.65783     -0.210217      0.658662      0.879638       1.02216       1.06456       1.02515      0.991927
  32   6 1988.6143    0.6223  0.6258 10.2543  0.0000  0.0159   0.0130   0.0382    0.0481   0.0000   442.1639     -0.275395       18.8559     -0.330997      -2.63427      0.392423      0.767205       1.01141       1.08874       1.17527       1.20448       1.21416
  32   7 2167.3201    0.9078  0.8324 10.6929  0.0000  0.0174   0.0168   0.0458    0.0631   0.0000   441.3547      0.888148       19.4385     -0.414848      -6.24229      0.390399      0.909478       1.20130       1.34359       1.40817       1.41626       1.44660
  32   8 2340.0491    1.3462  1.0553 11.1505  0.0000  0.0199   0.0218   0.0509    0.0760   0.0000   440.4971       1.39184       18.8351      -2.90328     -0.472759      -1.27799      0.959979       1.32444       1.41060       1.52543       1.53980       1.52890
  32   9 2507.2789    1.9239  1.0571 11.7585  0.0000  0.0192   0.0312   0.0503    0.0823   0.0000   439.4149       1.71852       19.1825      -1.06704      -3.68185      -4.11389      0.972379       1.25125       1.33691       1.49158       1.48455       1.50438
  32  10 2671.6903    2.4696  1.0193 12.5058  0.0000  0.0190   0.0412   0.0500    0.0743   0.0000   439.8735       1.39170       18.2660      0.716849      -3.64038      -2.36518      0.989963       1.33336       1.45748       1.60660       1.57432       1.58334
  32  11 2833.7358    3.1934  0.9833 12.8660  0.0000  0.0181   0.0526   0.0472    0.0785   0.0000   439.7298       1.73607       17.3409    -0.0858787      -2.14830      -3.94625      0.885351       1.21705       1.28512       1.41325       1.43773       1.45656
  32  12 2992.7242    3.7800  0.9088 13.5478  0.0000  0.0172   0.0661   0.0480    0.0669   0.0000   438.0024     -0.250534       15.9713      -1.37863      -1.66656      -1.94080      0.871265       1.14815       1.31198       1.42924       1.42984       1.38477
  32  13 3148.9081    3.9816  1.1002 13.6564 -0.0009  0.0202   0.0653   0.0534    0.0785   0.0000   439.3976       3.95101       15.5380       3.34229      -2.02787      -1.30073       1.01205       1.36720       1.48966       1.61333       1.65121       1.64501
  32  14 3303.3520    3.5565  1.6434 13.2551  0.0000  0.0260   0.0484   0.0670    0.0632   0.0000   437.9236       3.32861       14.1068       2.39712      0.714795      0.841306       1.28869       1.74871       1.87471       2.02160       2.00488       2.06521
  32  15 3456.7550    2.9736  2.3960 12.5090  0.0000  0.0303   0.0330   0.0822    0.0495   0.0000   440.2619       6.12567       16.0118      -3.97026      -1.05255      -10.5818       1.53889       2.01259       2.22625       2.30975       2.38638       2.32134
  32  16 3609.4788    2.4296  3.6774 11.9163  0.0000  0.0394   0.0221   0.1064    0.0392   0.0000   442.3989       1.66700       15.7869      -4.00263       1.48902     -0.802386       2.02341       2.69409       2.88801       3.15666       3.20914       3.13090
  32  17 3761.3346    1.9735  5.2198 11.5072 -0.0001  0.0498   0.0159   0.1392    0.0325   0.0000   440.4768     -0.240470       12.7157       5.02402      -5.66576      -3.47516       2.51600       3.28514       3.58547       3.91141       3.97175       3.98173
  32  18 3912.3771    1.6458  7.3590 10.9981  0.0000  0.0636   0.0114   0.1764    0.0296   0.0000   437.0834       13.6774       14.6749      -1.99796       1.65517      -6.54703       3.24382       4.21887       4.74469       5.13540       5.20944       5.06252
  32  19 4063.0542    1.3441  9.8351 10.8021 -0.0004  0.0855   0.0087   0.2378    0.0267   0.0000   435.2163       5.23032       11.1723       2.10840      -1.07897      -8.88149       4.20922       5.67976       6.21701       6.65490       6.74590       6.72160
  32  20 4213.1847    1.1154 12.5020 10.6687 -0.0006  0.1136   0.0069   0.3061    0.0252   0.0000   435.4738       3.80057       29.4247       7.32196      -5.11716      -19.3963       5.57967       7.45758       8.14560       8.84522       9.01949       8.83605
  32  21 4362.6879    0.8717 14.6970 10.5632 -0.0019  0.1469   0.0056   0.3925    0.0221   0.0000   427.4372       9.41071       18.8708       8.93622      -19.8607       2.02956       7.10151       9.61786       10.5715       11.4440       11.3895       11.4395
  33   2 1193.8648    0.0825  0.0469 10.1438  0.0000  0.0139   0.0104   0.0218    0.0211   0.0000   439.3384      0.234548       22.1837      0.926145      -4.65481     -0.210204      0.735806      0.948963       1.03529       1.09237       1.10780       1.11721
  33   3 1425.4098    0.1449  0.0997 10.0156  0.0000  0.0090   0.0095   0.0256    0.0223   0.0000   440.3727     0.0808391       20.4759    -0.0627675      -1.52574      0.868496      0.444222      0.621894      0.679280      0.683313      0.650259      0.659872
  33   4 1633.2309    0.2474  0.1978 10.0278  0.0000  0.0128   0.0095   0.0225    0.0260   0.0000   440.6289      -2.13875       22.1251      -1.65987      -2.04422     -0.184625      0.720796       1.16661       1.15765       1.36139       1.19367       1.14431
  33   5 1823.8109    0.4407  0.4196 10.0772  0.0000  0.0122   0.0112   0.0332    0.0362   0.0000   441.7763      -1.01126       20.1143     -0.464860      -2.40694       1.44124      0.648630      0.808378      0.873501      0.945356      0.965052      0.967849
  33   6 2007.5965    0.6515  0.6042 10.2577  0.0000  0.0147   0.0134   0.0372    0.0498   0.0000   440.7971     -0.652048       20.4096      0.843210      -2.65265     -0.378920      0.719282      0.929459      0.996298       1.08586       1.10705       1.09171
  33   7 2187.3399    1.0200  0.7871 10.5235  0.0000  0.0160   0.0183   0.0402    0.0683   0.0000   441.2542      0.150266       18.3813     -0.254305      -3.65246      -4.17539      0.793668       1.06789       1.15113       1.28494       1.25175       1.24938
  33   8 2360.8515    1.3865  1.0996 11.0881  0.0000  0.0195   0.0221   0.0530    0.0829   0.0000   441.3319      0.401497       19.8482      -1.73636      -4.27387      0.337927      0.939470       1.22887       1.34754       1.45935       1.47929       1.46873
  33   9 2529.1941    1.9797  1.0836 11.9837  0.0000  0.0193   0.0319   0.0520    0.0754   0.0000   440.6397     -0.570584       19.1204      -2.58601      -2.79434     -0.413399      0.972658       1.28348       1.39763       1.52378       1.56441       1.53649
  33  10 2695.0532    2.5954  0.9698 12.4530  0.0000  0.0180   0.0424   0.0452    0.0777   0.0000   440.8356      -1.39952       16.6150     -0.725856      -1.84938      0.919661      0.902067       1.20317       1.27374       1.44287       1.45572       1.38829
  33  11 2858.5853    3.3388  0.9641 12.9866  0.0000  0.0173   0.0551   0.0463    0.0763   0.0000   441.4426       1.90112       16.7118       1.11306      -2.07861      -2.11694      0.871419       1.14216       1.25201       1.39852       1.38541       1.40988
  33  12 3018.7992    3.9664  0.8962 13.4026  0.0000  0.0173   0.0665   0.0421    0.0764   0.0000   440.0780       1.94578       15.1463      -1.57891      -1.26134     -0.773197      0.838354       1.09255       1.19489       1.28052       1.31391       1.29417
  33  13 3176.0413    3.8991  1.1475 13.4741  0.0000  0.0201   0.0616   0.0540    0.0830   0.0000   441.5212       3.81874       18.8645       2.37687      -3.39187      -3.60574      0.957403       1.26198       1.44104       1.57314       1.54215       1.58752
  33  14 3331.4954    3.5505  1.5846 13.2904  0.0000  0.0245   0.0490   0.0665    0.0630   0.0000   440.6890       3.49268       12.2772      -1.24651      0.329347     -0.813490       1.17350       1.57578       1.73850       1.89378       1.94579       1.92700
  33  15 3485.7866    2.8740  2.5029 12.5567  0.0000  0.0312   0.0314   0.0852    0.0464   0.0000   439.0220       2.06905       15.1528       2.10878       3.35033      -1.09683       1.53415       2.03163       2.20210       2.43525       2.49096       2.44354
  33  16 3639.1716    2.3843  3.8991 11.7291  0.0000  0.0396   0.0205   0.1075    0.0385   0.0000   438.4060       2.33462       12.3482      -5.10613      -1.71781      -5.12326       1.92868       2.57383       2.81439       3.06016       3.15751       3.11056
  33  17 3791.7881    1.9362  5.8235 11.3026  0.0000  0.0525   0.0143   0.1434    0.0318   0.0000   442.0292       11.9525       9.99019       3.07067      -5.39113      -3.76382       2.58759       3.35679       3.73219       3.99828       4.07391       4.04343
  33  18 3943.6607    1.6048  7.7384 10.9107 -0.0000  0.0661   0.0107   0.1801    0.0294   0.0000   434.6265       4.29866       16.9948       2.07189       6.19464      -1.63387       3.17194       4.21170       4.66250       5.10040       5.11630       5.12305
  33  19 4094.9507    1.3206 10.8315 10.7773  0.0000  0.0921   0.0081   0.2535    0.0258   0.0000   435.4657      -5.79338       20.5790       9.38720      -14.7819      -7.65081       4.46594       5.87291       6.62061       6.97976       7.19381       7.10150
  34   3 1441.1634    0.1385  0.1321 10.0248  0.0000  0.0104   0.0076   0.0246    0.0223   0.0000   441.2955    -0.0187752       20.6118      0.101704      -2.50820     -0.686760      0.528723      0.671706      0.711720      0.698880      0.784184      0.833690
  34   4 1649.7352    0.2552  0.3082  9.9607  0.0000  0.0125   0.0082   0.0319    0.0278   0.0000   442.2059     -0.369361       19.9767     -0.451522      -1.32869      0.292541      0.592404      0.832703      0.854162      0.962517      0.961516      0.948269
  34   5 1841.2481    0.4624  0.3798 10.1595  0.0000  0.0120   0.0118   0.0283    0.0356   0.0000   441.3029      0.687935       21.4429     0.0570155      -2.03667     -0.639791      0.577978      0.749632      0.875353      0.888365      0.899144      0.949256
  34   6 2026.3647    0.6941  0.6957 10.2464  0.0000  0.0156   0.0134   0.0403    0.0534   0.0000   439.6224      -1.35146       20.5197       2.19394     -0.412856      -1.34938      0.714467      0.960031       1.05157       1.13313       1.11330       1.16405
  34   7 2207.0110    0.9984  0.8249 10.7085  0.0000  0.0170   0.0176   0.0428    0.0613   0.0000   439.5123     -0.391976       21.6001       1.24765      -2.38643      0.229360      0.759345       1.07238       1.11953       1.25808       1.21938       1.25647
  34   8 2381.2400    1.4771  1.0327 11.3791  0.0000  0.0184   0.0239   0.0506    0.0720   0.0000   442.1681       1.08904       23.4905      -1.08088      -2.37583      0.898698      0.855801       1.13329       1.23181       1.38561       1.34258       1.39855
  34   9 2550.6576    2.0458  1.1854 11.8797  0.0000  0.0199   0.0310   0.0553    0.0828   0.0000   442.5330       2.27124       18.7681      0.176313      -1.36894      -3.72723      0.968363       1.26539       1.37786       1.47205       1.49908       1.45403
  34  10 2718.0261    2.7829  0.9889 12.2633 -0.0003  0.0169   0.0441   0.0464    0.0858   0.0000   440.9422       2.57627       21.6151       2.36457      -1.98284      -2.34108      0.840690       1.08230       1.23830       1.31620       1.34001       1.29441
  34  11 2882.9677    3.4780  0.9373 13.1520  0.0000  0.0169   0.0576   0.0452    0.0709   0.0000   440.5779       3.11553       17.3711     -0.787867      -1.33676      0.805150      0.815198       1.02490       1.11207       1.23073       1.22287       1.22627
  34  12 3044.4452    4.0643  0.9587 13.4478  0.0000  0.0175   0.0657   0.0439    0.0768   0.0000   440.9305       3.81103       17.9216      -1.18247     -0.427533      -2.85001      0.851822       1.07713       1.23609       1.32477       1.37356       1.39771
  34  13 3202.8509    3.9015  1.2478 13.5770  0.0000  0.0212   0.0599   0.0574    0.0758   0.0000   439.2159       3.63440       16.1021       3.14410      -2.27428      -2.39373       1.00457       1.30860       1.44612       1.59519       1.60863       1.60152
  34  14 3359.2118    3.4565  1.8840 12.9237  0.0000  0.0262   0.0423   0.0685    0.0585   0.0000   440.7945       3.46922       13.7102      0.790712      -2.76488     -0.423707       1.22240       1.61815       1.75005       1.88743       1.92132       1.90971
  34  15 3514.4498    2.8342  2.8817 12.3214  0.0000  0.0338   0.0279   0.0881    0.0432   0.0000   438.6581       5.46383       15.6932       1.07063      0.130095       2.09220       1.50603       2.05598       2.24525       2.37114       2.44343       2.45265
  34  16 3668.6710    2.2619  4.3107 11.7181 -0.0005  0.0421   0.0187   0.1141    0.0347   0.0000   438.8119       4.77069       19.5611      -5.53856      -2.94888    -0.0245764       1.99289       2.64362       2.93396       3.14156       3.19637       3.24830
  34  17 3822.1046    1.8596  6.0911 11.2416 -0.0002  0.0548   0.0134   0.1459    0.0311   0.0000   435.2558       11.4315       12.1619      -3.62877      -4.39230     -0.953592       2.54819       3.35007       3.72561       4.01056       4.09445       4.12413
  34  18 3974.5965    1.5299  8.7149 10.8320  0.0000  0.0724   0.0095   0.2004    0.0278   0.0000   446.9938       9.89833       17.5494      -9.97764       2.49305      -5.93299       3.32183       4.41638       4.87196       5.20996       5.35963       5.22954
  34  19 4126.6664    1.2327 10.6091 10.8052  0.0000  0.0937   0.0078   0.2604    0.0248   0.0000   434.6334       4.28521       27.5157       2.95865       3.34658      -8.64037       4.32231       5.70857       6.39136       6.82027       6.94704       6.92146
  34  20 4277.8819    1.0228 13.8931 10.5733  0.0000  0.1243   0.0059   0.3375    0.0232   0.0000   440.3976       11.4987       23.2127       14.0391      -14.5001      -12.8102       5.73489       7.61367       8.58459       9.23166       9.36844       9.15580
  35   2 1221.9195    0.0704  0.0332 10.1432  0.0000  0.0172   0.0101   0.0149    0.0202   0.0000   441.6746      -1.76386       19.5616     -0.793381      -2.93088      -1.19523      0.655958       1.17404      0.835027       1.33211       1.04533       1.57599
  35   3 1456.6236    0.1502  0.1148 10.0207  0.0000  0.0089   0.0086   0.0246    0.0219   0.0000   440.8371      0.567223       22.1255     -0.411678      -3.51737      0.559722      0.386130      0.483396      0.603820      0.573817      0.587349      0.587782
  35   4 1665.9513    0.3012  0.2521 10.0099  0.0000  0.0102   0.0096   0.0247    0.0281   0.0000   441.7141    -0.0518669       20.5008      0.117517      -2.22805       1.27867      0.496604      0.636270      0.688812      0.779135      0.897350      0.838075
  35   5 1858.4794    0.4792  0.4335 10.1706  0.0000  0.0131   0.0115   0.0305    0.0371   0.0000   440.3733     -0.549020       20.5107       1.13107      -3.98830     0.0299038      0.623851      0.807665      0.892631      0.951503       1.00684       1.01087
  35   6 2044.8311    0.7251  0.6756 10.3488  0.0000  0.0148   0.0139   0.0387    0.0531   0.0000   441.5661     0.0810026       20.1269      0.392375      -4.13869       1.25717      0.687541      0.867690      0.946284       1.07237       1.05220       1.12937
  35   7 2226.4266    1.0817  0.8546 10.9471  0.0000  0.0176   0.0187   0.0429    0.0626   0.0000   441.5023     -0.801986       20.1501      -3.22919      -1.96870       2.05798      0.787301       1.10507       1.16020       1.28633       1.25418       1.25584
  35   8 2401.3650    1.5018  1.0950 11.4450  0.0000  0.0193   0.0235   0.0517    0.0739   0.0000   440.0846     0.0726691       19.7227      -1.15217      -5.07698      0.845650      0.862900       1.15383       1.26390       1.41997       1.42826       1.44735
  35   9 2571.8272    2.1379  1.2251 11.9852 -0.0000  0.0198   0.0320   0.0549    0.0841   0.0000   439.8229      0.981273       22.3718      -2.69579      -2.93932      0.770328      0.944706       1.19078       1.25948       1.46643       1.51760       1.51930
  35  10 2740.5313    2.7699  1.1222 12.6312  0.0000  0.0196   0.0420   0.0498    0.0799   0.0000   441.2668       1.00078       19.0340      0.835504      -3.77197       1.33256      0.931088       1.20427       1.31174       1.41385       1.47295       1.48123
  35  11 2906.8602    3.5758  0.9779 13.1416  0.0000  0.0173   0.0566   0.0447    0.0791   0.0000   439.7740       2.43452       17.2152     -0.360824      -2.74788      0.529680      0.818382       1.07233       1.19942       1.34001       1.32737       1.31125
  35  12 3069.6483    4.0282  1.0347 13.5143  0.0000  0.0177   0.0637   0.0506    0.0741   0.0000   440.1518       2.07867       17.8967      -1.02100     -0.610682      -2.72007      0.820633       1.13113       1.20806       1.34696       1.36164       1.42432
  35  13 3229.1959    3.9180  1.2956 13.3897  0.0000  0.0206   0.0561   0.0564    0.0745   0.0000   438.2877       3.75145       16.4692      -1.46874      -1.82404      -1.59842      0.919536       1.24770       1.35163       1.44888       1.50506       1.52583
  35  14 3386.6820    3.3072  2.0506 12.8685  0.0000  0.0267   0.0384   0.0733    0.0529   0.0000   441.0051       7.64553       17.0144      0.219394      -3.62670      -4.77615       1.21757       1.60615       1.81421       1.88945       1.94525       1.92684
  35  15 3542.8073    2.6705  3.2482 12.2076  0.0000  0.0355   0.0246   0.0927    0.0400   0.0000   437.9722       1.74149       16.0692      -3.43721      -2.59407      -8.02868       1.64125       2.13782       2.36336       2.57926       2.63979       2.60924
  35  16 3697.8539    2.1954  4.7227 11.5775  0.0000  0.0444   0.0170   0.1166    0.0336   0.0000   441.0779       3.47321       21.4073      -3.89618      -7.67220      -6.31364       2.01823       2.68542       2.96454       3.22487       3.30295       3.32273
  35  17 3851.9391    1.8084  6.7382 11.1109  0.0000  0.0566   0.0120   0.1542    0.0296   0.0000   440.2434       5.79010       18.9107       6.64359      -2.51273      -8.10713       2.54370       3.40993       3.77341       4.01005       4.14681       4.16471
  35  18 4005.2313    1.4499  8.9968 10.9253 -0.0001  0.0755   0.0092   0.2097    0.0264   0.0000   438.8351      -3.31469       19.1989     -0.878153       5.22904      -2.03290       3.39106       4.49982       5.05269       5.43352       5.59818       5.43849
  35  19 4157.7666    1.1970 11.1590 10.7820 -0.0006  0.0968   0.0073   0.2652    0.0244   0.0000   439.9626      -5.24152       15.0128       8.91413       8.46955       2.67598       4.40790       5.81154       6.55212       6.99975       7.14406       7.13902
  35  20 4309.5600    0.9662 14.1968 10.6189  0.0004  0.1310   0.0056   0.3519    0.0220   0.0000   443.6973       14.4868       13.3478       1.84660       9.77170       3.77108       5.77318       7.74499       8.74392       9.30300       9.52907       9.51532
  36   2 1235.6609    0.0660  0.0520 10.1259  0.0000  0.0203   0.0083   0.0238    0.0202   0.0000   442.1147      -1.53565       19.4413       1.05731      -2.54596      -1.07372      0.628618       1.34842      0.818904       1.61084      0.918802       1.02109
  36   3 1471.8449    0.1729  0.1323 10.0405  0.0000  0.0091   0.0085   0.0235    0.0223   0.0000   441.3097     -0.251641       21.3664      0.794673      -2.51521      0.110208      0.424572      0.655343      0.692766      0.766009      0.776777      0.807505
  36   4 1681.8853    0.3205  0.3031 10.0030  0.0000  0.0111   0.0093   0.0265    0.0287   0.0000   441.7577     -0.115731       21.9062     -0.993041      -3.53282      0.705910      0.481042      0.641452      0.709226      0.745927      0.746684      0.745476
  36   5 1875.4184    0.5170  0.4788 10.1109  0.0000  0.0132   0.0116   0.0318    0.0398   0.0000   440.1822      0.379021       20.5358     -0.435779      -4.02853       1.04517      0.598568      0.809127      0.890815      0.934797       1.05371       1.08487
  36   6 2063.0979    0.7402  0.6690 10.4180  0.0000  0.0151   0.0139   0.0368    0.0504   0.0000   440.6975      0.202767       21.7884       1.32821      -4.06355     -0.638094      0.644987      0.850756      0.967331       1.04851       1.05517       1.08871
  36   7 2245.5099    1.0977  0.9112 11.0049  0.0000  0.0176   0.0184   0.0449    0.0639   0.0000   440.4191      -1.43302       21.9042      -1.05582     -0.437661      -2.91246      0.813907       1.04941       1.16338       1.32529       1.26744       1.37001
  36   8 2421.1523    1.6114  1.1027 11.4148  0.0000  0.0187   0.0245   0.0511    0.0783   0.0000   441.0615      0.572354       21.0744     0.0408269      -5.72664      0.362072      0.871289       1.14839       1.27804       1.35493       1.36252       1.36102
  36   9 2592.7449    2.1788  1.1738 12.3034  0.0000  0.0201   0.0330   0.0557    0.0706   0.0000   439.1259       2.02217       20.7699       1.03660      -2.97517     -0.930156      0.866036       1.14490       1.33739       1.42559       1.40763       1.41965
  36  10 2762.7394    2.9944  1.0457 12.7145  0.0000  0.0179   0.0461   0.0465    0.0763   0.0000   440.3979       2.76838       19.3058      -1.31097      -2.48121      -3.44926      0.790178       1.04699       1.13561       1.25082       1.23844       1.26109
  36  11 2930.2718    3.6449  1.0021 13.1206  0.0000  0.0171   0.0559   0.0459    0.0776   0.0000   440.5249       1.64630       19.0443      0.563479      -3.25607      -3.10179      0.792357       1.04587       1.14685       1.26235       1.28575       1.27216
  36  12 3094.3371    4.1337  1.1258 13.3271  0.0000  0.0187   0.0605   0.0495    0.0841   0.0000   439.5372       2.99438       19.6184      0.905662      -2.34131      -3.70790      0.807060       1.12175       1.17508       1.33055       1.33066       1.32432
  36  13 3255.1287    3.8907  1.4169 13.3835  0.0039  0.0218   0.0532   0.0568    0.0701   0.0000   439.7642       4.16978       16.3446       2.07212      -1.64175      -4.44694      0.966172       1.30606       1.42230       1.54102       1.57083       1.57970
  36  14 3413.7067    3.2145  2.1329 12.6991  0.0000  0.0270   0.0351   0.0703    0.0490   0.0000   440.7993       4.46228       13.9081      0.882801      -1.31035      -3.01901       1.20281       1.64626       1.79144       2.02793       2.04697       2.05403
  36  15 3570.7997    2.5984  3.4301 12.1247  0.0000  0.0360   0.0233   0.0964    0.0379   0.0000   439.7706       5.52305       17.1792      0.553895      -5.09233      -10.0649       1.59492       2.12173       2.34790       2.57018       2.60447       2.61660
  36  16 3726.7972    2.0877  5.0765 11.5409  0.0000  0.0465   0.0156   0.1246    0.0311   0.0000   438.7616       7.54618       16.6278      -7.33498      -4.81249      -7.22592       2.02805       2.65049       2.94088       3.19738       3.19764       3.17025
  36  17 3881.5443    1.7080  6.9714 11.1566  0.0000  0.0594   0.0114   0.1620    0.0278   0.0000   438.6603       5.94913       24.2215       1.38445      -4.42200      -2.35250       2.57166       3.44928       3.76398       4.17075       4.18198       4.19403
  36  18 4035.5327    1.3845  9.4495 10.8923 -0.0001  0.0802   0.0086   0.2168    0.0259   0.0000   447.0048    -0.0474223       26.6618      -1.10640     -0.119799       4.31094       3.52123       4.66818       5.21005       5.66068       5.77889       5.79371
  36  19 4188.8155    1.1698 12.5445 10.6850  0.0001  0.1060   0.0064   0.2881    0.0236   0.0000   437.0382       4.55117       26.4299      -8.14497      -5.58506       1.68399       4.66217       6.20063       7.01832       7.56883       7.69199       7.68500
  37   2 1249.1912    0.0656  0.0546 10.1060  0.0000  0.0156   0.0089   0.0237    0.0200   0.0000   440.7234      -2.30238       21.9601    -0.0653615      -3.98543       1.17614      0.687768      0.708145       1.10221      0.932675       1.19215       1.07978
  37   3 1486.8263    0.1691  0.1328 10.0320  0.0000  0.0094   0.0081   0.0206    0.0219   0.0000   441.8657     -0.284401       20.8052      0.967222      -2.57941     -0.875005      0.416670      0.536957      0.523422      0.604244      0.635470      0.649849
  37   4 1697.6114    0.3105  0.2959 10.0672  0.0000  0.0114   0.0090   0.0269    0.0277   0.0000   441.0621     -0.337525       20.7271      0.248197      -3.63447      -1.29360      0.502476      0.707979      0.758843      0.860604      0.966082      0.970902
  37   5 1892.2096    0.5341  0.5090 10.1245  0.0000  0.0141   0.0113   0.0304    0.0413   0.0000   441.5209     -0.666069       19.5456     0.0865263      -2.57397      0.950939      0.553450      0.775597      0.857252      0.924591      0.888969      0.970525
  37   6 2081.1339    0.7844  0.7526 10.4614  0.0000  0.0156   0.0142   0.0415    0.0536   0.0000   440.0025      -1.11628       19.5883      -1.87623      -2.28773      0.403770      0.661441      0.923700      0.971929       1.07804       1.06700       1.12047
  37   7 2264.3550    1.1739  0.9820 10.8019  0.0000  0.0179   0.0182   0.0457    0.0737   0.0000   442.0462       1.66284       18.9332      -1.82377      -1.93585      0.827408      0.741003       1.00824       1.10138       1.22511       1.23798       1.25756
  37   8 2440.6816    1.6967  1.0861 11.6163  0.0000  0.0187   0.0256   0.0488    0.0735   0.0000   439.9465      -1.68126       20.5724      0.741540      -4.44242     0.0837763      0.797631       1.08705       1.16901       1.29311       1.33057       1.30043
  37   9 2613.3347    2.2742  1.1649 12.1858  0.0000  0.0192   0.0334   0.0513    0.0775   0.0000   440.1794     -0.383181       20.5287       1.98016      -3.93998      -1.11880      0.854999       1.13947       1.28273       1.39042       1.43672       1.47941
  37  10 2784.5965    3.0177  0.9514 13.0159  0.0000  0.0168   0.0486   0.0461    0.0638   0.0000   441.6847       2.13068       18.5165       3.13809      -4.06635      -2.32019      0.711113       1.00289       1.04881       1.16580       1.15217       1.17215
  37  11 2953.2953    3.8251  0.9525 13.3630  0.0000  0.0169   0.0597   0.0418    0.0706   0.0000   441.1886       2.80344       17.7038      -1.03233      -2.19554      -2.02434      0.743202      0.978147       1.07381       1.24171       1.20609       1.23982
  37  12 3118.5785    4.0185  1.0585 13.9495  0.0000  0.0184   0.0646   0.0510    0.0636   0.0000   440.0221       4.42019       18.0318       1.50218      -1.88716      -4.28902      0.838334       1.05965       1.17426       1.25143       1.26447       1.29720
  37  13 3280.6136    3.7898  1.5203 13.2319  0.0000  0.0226   0.0487   0.0582    0.0644   0.0000   440.9092       5.04297       19.7442      -3.13423      -2.44595      -1.63817      0.988023       1.36900       1.46643       1.62248       1.63727       1.61876
  37  14 3440.4617    3.0986  2.4337 12.6064  0.0000  0.0286   0.0317   0.0777    0.0451   0.0000   439.6565       1.10883       14.7330      0.390431      -2.28542      -4.68399       1.24948       1.68000       1.79583       2.01593       2.06922       2.06527
  37  15 3598.5101    2.5255  3.7381 11.9126  0.0000  0.0373   0.0209   0.0967    0.0363   0.0000   437.4819       5.34496       17.7760       1.87889      -1.84655       1.27363       1.59306       2.19884       2.35788       2.56663       2.62576       2.59413
  37  16 3755.1061    2.0540  5.7678 11.3110  0.0000  0.0477   0.0140   0.1354    0.0306   0.0000   440.0476       3.61107       20.7620       8.47606    -0.0542348      -3.15456       2.10047       2.74786       3.05872       3.38555       3.51836       3.46431
  37  17 3910.7376    1.6687  7.5419 11.0930  0.0000  0.0624   0.0106   0.1694    0.0273   0.0000   443.2913       10.8103       15.2057     -0.862509       1.91803      -5.15349       2.65733       3.53195       3.96394       4.30253       4.34030       4.39031
  37  18 4065.3905    1.3648 10.5796 10.8204  0.0004  0.0866   0.0076   0.2395    0.0251   0.0000   437.0761       6.89924       29.8488       4.46101      -4.94426       10.8540       3.74227       4.90266       5.66591       5.98611       6.14875       6.17334
  37  19 4219.5813    1.1096 13.1625 10.6588 -0.0005  0.1124   0.0059   0.3020    0.0228   0.0000   441.5453      -6.01754       5.66961      -19.9699       8.93567      -5.41141       4.78902       6.37840       7.11113       7.73484       7.90613       7.91250
  38   3 1501.5459    0.1698  0.1514 10.0622  0.0000  0.0090   0.0077   0.0226    0.0218   0.0000   440.9028     -0.347369       21.8963    -0.0659147      -3.98753     -0.279331      0.411904      0.515030      0.518983      0.557372      0.582821      0.595218
  38   4 1713.0368    0.3377  0.3179 10.0597  0.0000  0.0107   0.0094   0.0271    0.0287   0.0000   440.7692      -1.27103       20.7774      0.687642      -2.75214     -0.693288      0.466003      0.607079      0.676936      0.701901      0.738170      0.778729
  38   5 1908.7704    0.5432  0.5804 10.1112  0.0000  0.0139   0.0109   0.0351    0.0418   0.0000   440.9728      0.451622       21.7203     -0.817249      -2.07868      0.994858      0.569512      0.764390      0.863996      0.925011      0.970229      0.981254
  38   6 2098.9849    0.8081  0.7515 10.4472  0.0000  0.0154   0.0142   0.0392    0.0555   0.0000   441.4569      -1.61894       19.8440     -0.345786      -4.21791      -2.80593      0.678657      0.901292      0.994725       1.06861       1.13877       1.10316
  38   7 2282.9484    1.1987  0.8988 11.2170  0.0000  0.0167   0.0199   0.0450    0.0620   0.0000   442.6142     -0.406766       21.8906      -1.22360      -2.47247       1.71760      0.724089      0.901806      0.980670       1.10668       1.12769       1.13115
  38   8 2459.9793    1.7794  1.1350 11.4764  0.0000  0.0183   0.0254   0.0491    0.0819   0.0000   441.4569       1.18496       22.6413      0.189890      -2.76431      -1.71140      0.777797       1.04558       1.14886       1.24049       1.29720       1.29878
  38   9 2633.7285    2.3683  1.0875 12.4424  0.0000  0.0176   0.0357   0.0504    0.0679   0.0000   442.3750       2.25429       20.6630     -0.681181      -3.20603      0.910617      0.775740       1.02240       1.13625       1.24112       1.24937       1.29290
  38  10 2806.0731    3.1331  0.9382 12.9759  0.0000  0.0167   0.0486   0.0420    0.0692   0.0000   440.1221      0.815737       19.4293      0.326367      -2.70847      0.616162      0.699658      0.959481       1.00746       1.12146       1.14758       1.14359
  38  11 2975.9609    3.8984  0.9695 13.4526  0.0000  0.0170   0.0603   0.0440    0.0724   0.0000   441.8583       2.72159       19.4650     0.0932259     -0.157216      -2.20290      0.744710      0.976017      0.991544       1.16227       1.16584       1.21178
  38  12 3142.3825    4.0631  1.1028 13.4960  0.0000  0.0181   0.0599   0.0479    0.0773   0.0000   440.6821       2.17679       19.2620       1.28811      -2.58977     -0.803353      0.771893       1.02021       1.17625       1.24420       1.27084       1.29492
  38  13 3305.6996    3.5997  1.7361 13.2219  0.0000  0.0241   0.0436   0.0626    0.0526   0.0000   440.0145       3.26724       17.5457      -1.66522     0.0977268      -4.61292       1.02045       1.36059       1.49148       1.61813       1.67974       1.76460
  38  14 3466.7206    3.0329  2.4478 12.6497  0.0000  0.0288   0.0306   0.0768    0.0423   0.0000   441.0316       5.45415       18.3416      -2.92217       1.74137      -1.67934       1.21837       1.63587       1.78251       1.92312       1.97594       2.03939
  38  15 3625.8236    2.4363  3.8160 11.9603  0.0000  0.0374   0.0200   0.0995    0.0346   0.0000   440.3487       2.09472       16.1224       6.30141       1.75846      -3.43169       1.60974       2.18150       2.38356       2.56745       2.63403       2.63854
  38  16 3783.3599    1.9891  6.0049 11.2890 -0.0000  0.0496   0.0131   0.1362    0.0299   0.0000   437.4510       4.66731       20.5793      -6.83992       1.23779    -0.0417851       2.10089       2.79762       3.09203       3.39607       3.43768       3.54326
  38  17 3939.7445    1.6182  8.4464 11.0041  0.0001  0.0665   0.0095   0.1857    0.0266   0.0000   439.3426       7.05352       21.5361      -3.53391       1.74607      -3.17444       2.84948       3.73719       4.20976       4.52615       4.64150       4.68366
  38  18 4094.9850    1.3110 11.0814 10.8250 -0.0007  0.0918   0.0071   0.2496    0.0246   0.0000   439.2969       1.68941       15.4622       3.52468       3.40773      -6.06608       3.75921       5.05033       5.56743       6.12682       6.24574       6.36400
  38  19 4249.7408    1.0489 13.4603 10.7156  0.0000  0.1173   0.0057   0.3189    0.0218   0.0000   444.0404       4.30682       13.6501      -9.16235       7.15467       8.65683       4.78139       6.41437       7.25680       7.80599       7.98739       8.13917
  39   2 1275.7190    0.0845  0.0749 10.1375  0.0000  0.0150   0.0081   0.0199    0.0197   0.0000   442.0882     -0.344071       20.9594     0.0898949      -4.12157     -0.940911      0.559590      0.699434      0.933021      0.910424       1.01968      0.942697
  39   4 1728.2613    0.3579  0.3195 10.0785  0.0000  0.0106   0.0096   0.0259    0.0288   0.0000   442.1800      -1.06489       21.3917      0.905239      -2.13376      0.423916      0.486478      0.626712      0.715226      0.761981      0.839962      0.852320
  39   5 1925.2000    0.5624  0.5236 10.2559  0.0000  0.0134   0.0117   0.0324    0.0401   0.0000   441.1152      -1.03950       20.6506      0.384730      -2.47323      -1.00265      0.497371      0.743710      0.738921      0.884778      0.867998      0.900602
  39   6 2116.5683    0.8571  0.8513 10.4238  0.0000  0.0163   0.0141   0.0425    0.0608   0.0000   442.1848     -0.802179       21.0742      0.109913      -3.32280      0.454848      0.643731      0.864843      0.930200       1.01887       1.04178       1.07860
  39   7 2301.2676    1.2510  0.9561 11.3007  0.0000  0.0174   0.0198   0.0459    0.0615   0.0000   441.9398      0.668621       23.1631     -0.494843      -2.88925      -1.03513      0.756067       1.00146       1.07821       1.15867       1.22277       1.24007
  39   8 2479.0143    1.8013  1.0881 11.8753  0.0000  0.0186   0.0270   0.0476    0.0713   0.0000   441.1732      0.411094       20.2795      0.871157      -1.67142     -0.849985      0.776173       1.02584       1.14842       1.25490       1.26972       1.29646
  39   9 2653.9160    2.4208  1.0725 12.5797  0.0000  0.0179   0.0365   0.0485    0.0657   0.0000   441.5042       1.13893       18.4424      0.572200      -2.93887       1.08875      0.716324      0.963343       1.06871       1.16020       1.18860       1.26064
  39  10 2827.3255    3.3011  1.0114 13.0239  0.0000  0.0165   0.0494   0.0458    0.0697   0.0000   442.4457       2.92285       19.8615     -0.381712      -2.45853      -1.27565      0.677867      0.893123      0.967252       1.06419       1.07364       1.11648
  39  11 2998.2158    3.9620  0.9808 13.3817  0.0000  0.0164   0.0591   0.0422    0.0708   0.0000   440.4252       1.96748       21.1317      0.137296     -0.944529     -0.758489      0.689869      0.886970       1.00205       1.09717       1.16384       1.12963
  39  12 3165.7391    4.1430  1.3052 13.4128  0.0000  0.0196   0.0554   0.0527    0.0695   0.0000   439.9327       2.47438       19.8315     0.0263127      -2.68318      -2.00956      0.790805       1.03071       1.20116       1.25358       1.31418       1.33925
  39  13 3330.4034    3.5679  1.7678 13.1594  0.0000  0.0240   0.0425   0.0631    0.0553   0.0000   441.2245       2.84465       17.0143      -1.25246      -3.55010      -4.26945      0.997486       1.35918       1.46669       1.62550       1.71927       1.69500
  39  14 3492.6853    2.9177  2.8327 12.4257  0.0000  0.0301   0.0269   0.0828    0.0385   0.0000   442.2166       2.67358       15.4720      -2.62857       3.35307      -2.23150       1.26024       1.65474       1.81713       1.97082       2.07228       2.11947
  39  15 3652.8141    2.3436  4.2842 11.8122  0.0000  0.0389   0.0180   0.1069    0.0327   0.0000   440.9716       2.51111       13.2508    -0.0678077      0.244711      -2.59337       1.65522       2.13631       2.41894       2.59021       2.68605       2.67314
  39  16 3811.2700    1.9242  6.5162 11.2227  0.0000  0.0520   0.0121   0.1447    0.0290   0.0000   438.8804      -1.40532       16.7786       3.52523     -0.630712      -8.77152       2.12021       2.81494       3.13343       3.43408       3.55206       3.51992
  39  17 3968.2874    1.5616  8.7438 10.9499 -0.0005  0.0696   0.0089   0.1886    0.0267   0.0000   444.7187       12.5783       12.5670      -4.18746      -1.45832     -0.941187       2.88597       3.81728       4.25838       4.58202       4.75853       4.74865
  39  18 4124.3889    1.2654 11.5367 10.8204  0.0006  0.0932   0.0068   0.2562    0.0238   0.0000   439.2310       11.5009       9.17471       4.53451       4.57709      -4.54673       3.78135       5.00381       5.58521       6.03589       6.28129       6.32003
  39  19 4279.5764    1.0105 13.8996 10.7183 -0.0001  0.1229   0.0055   0.3279    0.0208   0.0000   443.7115      -8.05353       6.12989       5.60390       1.52121      0.562610       4.84158       6.56744       7.23363       7.99904       8.17589       8.23640
  40   2 1288.7041    0.0781  0.0571 10.1305  0.0000  0.0124   0.0084   0.0193    0.0192   0.0000   441.7026      0.165465       22.5680      -1.37125      -2.56976      0.393173      0.503182      0.701216      0.845257      0.941778      0.925551       1.24167
  40   3 1530.3231    0.1959  0.1954 10.0085  0.0000  0.0098   0.0076   0.0241    0.0225   0.0000   442.1039      0.159132       20.7330     -0.368746      -3.86998       1.13793      0.450080      0.522243      0.581646      0.599528      0.612475      0.644080
  40   4 1743.2652    0.3733  0.3192 10.0249  0.0000  0.0099   0.0098   0.0255    0.0294   0.0000   440.6228     -0.619978       20.9888      0.263449      -3.00441     -0.182863      0.414779      0.513837      0.607033      0.610363      0.630473      0.657572
  40   5 1941.4128    0.5802  0.5707 10.1661  0.0000  0.0135   0.0113   0.0327    0.0427   0.0000   441.3436     -0.434458       20.5813     -0.243488      -2.77132     -0.375264      0.521972      0.672830      0.797177      0.846392      0.887329      0.922943
  40   6 2133.9337    0.8862  0.7756 10.5731  0.0000  0.0148   0.0149   0.0377    0.0543   0.0000   441.6625      0.234097       19.5527     -0.746777      -3.66780     -0.313433      0.641019      0.814069      0.913365       1.01778       1.00099       1.05830
  40   7 2319.2981    1.3281  1.0908 11.0664  0.0000  0.0184   0.0192   0.0461    0.0735   0.0000   441.3944       1.19419       20.8480     -0.742780      -2.95939     -0.499095      0.765156       1.02850       1.12055       1.20784       1.24604       1.27872
  40   8 2497.9297    1.8826  1.1739 11.7003  0.0000  0.0181   0.0264   0.0505    0.0780   0.0000   440.9790       1.38975       20.0502       2.39994      -2.65382     -0.323685      0.754382       1.00912       1.10219       1.21553       1.24150       1.27354
  40   9 2673.7772    2.5456  1.1556 12.3879  0.0000  0.0184   0.0358   0.0489    0.0772   0.0000   440.6540       1.79321       20.4634      -1.03718      -1.74261      -1.39949      0.751082       1.02881       1.12503       1.22320       1.28379       1.30881
  40  10 2848.2897    3.3174  1.0445 13.0940  0.0000  0.0169   0.0485   0.0451    0.0666   0.0000   441.1195       2.27268       20.3558     -0.278694      -1.73942      0.692290      0.673319      0.899706      0.990988       1.11446       1.11818       1.13900
  40  11 3020.0999    3.9896  1.0529 13.5694  0.0000  0.0170   0.0591   0.0466    0.0671   0.0000   442.8243       2.88896       19.7107      -1.12331      -2.81807      0.428650      0.687326      0.922909       1.00976       1.13461       1.19891       1.20388
  40  12 3188.7152    4.1896  1.3478 13.4493  0.0000  0.0198   0.0557   0.0539    0.0733   0.0000   439.5073       2.48012       17.3831      0.597609      -4.62400      -2.65275      0.809551       1.08189       1.16529       1.27483       1.32621       1.33670
  40  13 3354.7274    3.4700  1.9845 12.9802  0.0000  0.0248   0.0378   0.0671    0.0497   0.0000   440.7414       3.28660       16.5600     -0.719770      -2.36529     -0.125339      0.975145       1.29207       1.44689       1.59993       1.62829       1.66871
  40  14 3518.2096    2.9005  3.0592 12.3002  0.0000  0.0314   0.0254   0.0836    0.0391   0.0000   440.9909       4.85472       17.7231       1.85000       3.33435      -1.29174       1.28188       1.67628       1.86422       2.05019       2.06445       2.10153
  40  15 3679.4335    2.2890  4.5895 11.7151  0.0000  0.0407   0.0167   0.1093    0.0308   0.0000   438.8635       7.83637       13.7342     -0.197418      0.392212      -2.20821       1.60279       2.11759       2.38137       2.57712       2.60368       2.66608
  40  16 3838.7559    1.8238  6.7620 11.2638 -0.0001  0.0548   0.0114   0.1488    0.0272   0.0000   441.1152       2.91653       12.3652      0.180726       3.46135      -1.36445       2.16115       2.87072       3.24647       3.52986       3.63599       3.65459
  40  17 3996.7733    1.5279  9.3517 10.9565  0.0004  0.0732   0.0084   0.2011    0.0255   0.0000   442.5412       5.37911       15.2445       1.14399      -2.23569      -14.6448       2.94554       3.86395       4.33623       4.69491       4.89458       4.93000
  40  18 4153.7218    1.1954 11.9896 10.8222 -0.0006  0.0993   0.0062   0.2696    0.0226   0.0000   441.2600       5.92722       22.1676      -10.7491       6.05187       2.45614       3.91376       5.30154       5.85086       6.28354       6.53871       6.47465
  41   2 1301.5611    0.1156  0.0655 10.0686  0.0000  0.0094   0.0084   0.0142    0.0194   0.0000   441.7289     0.0952785       21.5327    -0.0843014      -2.81534      0.422914      0.389683      0.494372      0.556813      0.616895      0.602926      0.645815
  41   3 1544.3582    0.2103  0.1842 10.0018  0.0000  0.0094   0.0076   0.0210    0.0222   0.0000   441.3340     -0.129939       21.8583      0.578952      -2.90419     -0.612688      0.336416      0.466299      0.521231      0.608465      0.599182      0.605421
  41   4 1758.0284    0.3795  0.4056 10.0275  0.0000  0.0119   0.0089   0.0287    0.0305   0.0000   441.2438     -0.287029       19.9551      0.527156      -2.47785     -0.100514      0.443880      0.625534      0.670394      0.696901      0.738680      0.739252
  41   5 1957.4482    0.6250  0.5736 10.1956  0.0000  0.0130   0.0118   0.0321    0.0443   0.0000   440.0791     -0.507357       21.5020     -0.775902      -2.47421     -0.504407      0.537249      0.704503      0.790307      0.830561      0.872269      0.870453
  41   6 2151.1635    0.9137  0.8278 10.6008  0.0000  0.0153   0.0148   0.0407    0.0555   0.0000   441.3023     -0.152473       20.7449      0.366471      -3.35661     -0.845093      0.583350      0.768561      0.876409      0.925920      0.923975      0.983530
  41   7 2337.1726    1.3504  1.0847 11.1895  0.0000  0.0175   0.0195   0.0482    0.0686   0.0000   440.6431      0.399961       20.9409     -0.537682      -3.46989     -0.304882      0.680162      0.921455       1.01694       1.09054       1.16775       1.17242
  41   8 2516.5759    1.9352  1.0774 11.9963  0.0000  0.0180   0.0281   0.0469    0.0699   0.0000   441.9520       1.90027       20.2375      -1.10020      -2.25751      -1.02565      0.725593       1.00790       1.07987       1.19601       1.21713       1.22965
  41   9 2693.5552    2.6377  1.0827 12.6044  0.0000  0.0177   0.0380   0.0461    0.0701   0.0000   440.9340       1.28694       18.0532      -1.19307      -1.42457      -2.78827      0.690275      0.939505      0.993640       1.10278       1.14113       1.16435
  41  10 2868.9701    3.5407  1.0084 13.1505  0.0000  0.0165   0.0515   0.0433    0.0706   0.0000   441.3378      0.798736       20.0990     -0.495395      -4.56283      -2.11408      0.662071      0.881978      0.951469       1.00985       1.03912       1.08676
  41  11 3041.6647    4.1289  1.0693 13.4573  0.0000  0.0172   0.0586   0.0442    0.0725   0.0000   439.8440       3.77811       17.8361      -1.65581      -4.19171     -0.608558      0.643654      0.875343      0.960939       1.08034       1.04353       1.10057
  41  12 3211.3823    4.0181  1.3784 13.5084  0.0000  0.0207   0.0518   0.0532    0.0630   0.0000   441.5884       3.43655       18.7347      0.143387      -4.33348      -4.35020      0.775612       1.04987       1.15207       1.23825       1.30407       1.29265
  41  13 3378.5923    3.3319  2.2082 12.9300  0.0000  0.0259   0.0346   0.0711    0.0431   0.0000   439.9777       1.41548       20.2756      0.799949      -5.03169     -0.419642       1.05635       1.37879       1.53365       1.65460       1.69859       1.72761
  41  14 3543.3194    2.7352  3.3751 12.2073  0.0000  0.0331   0.0225   0.0892    0.0343   0.0000   442.1835       5.16580       18.5071      0.418699      -3.03986      -1.61500       1.27837       1.68591       1.88126       2.05866       2.12121       2.12109
  41  15 3705.7561    2.1998  4.9708 11.6886  0.0000  0.0427   0.0153   0.1167    0.0279   0.0000   442.6640       5.11226       17.2306     -0.558625      -7.09252      -3.95245       1.62705       2.18106       2.42874       2.63866       2.71842       2.72196
  41  16 3866.0252    1.7776  7.4701 11.1911  0.0000  0.0589   0.0106   0.1610    0.0264   0.0000   438.6365       11.5780       14.4974       4.35601      -6.12213      -9.46086       2.30163       3.05720       3.36719       3.71077       3.84524       3.85068
  41  17 4024.8270    1.4439  9.8327 10.9630  0.0001  0.0782   0.0078   0.2137    0.0245   0.0000   442.8466       10.5089       13.9678       3.18890      -1.27805      -5.02175       3.03443       4.05016       4.53875       4.91866       5.07400       5.08248
  41  18 4182.3314    1.1701 12.5653 10.8154  0.0003  0.1044   0.0060   0.2789    0.0217   0.0000   435.4170       10.3352       28.3890      0.649034      -17.2916      -1.78421       3.99824       5.29750       6.02017       6.42931       6.66311       6.73065
  42   2 1314.2279    0.1130  0.0767 10.0689  0.0000  0.0106   0.0084   0.0191    0.0191   0.0000   442.0168     0.0785677       21.9612      0.312787      -3.59389     -0.308412      0.372569      0.513601      0.574929      0.592882      0.537217      0.611450
  42   3 1558.1943    0.2219  0.1851 10.0043  0.0000  0.0089   0.0078   0.0195    0.0223   0.0000   441.9823     -0.191443       21.1299      0.710586      -3.51258     -0.264221      0.352171      0.458549      0.540290      0.559498      0.580361      0.540714
  42   4 1772.6198    0.3984  0.4252 10.0216  0.0000  0.0122   0.0090   0.0282    0.0316   0.0000   441.4441     -0.544844       21.3310      0.666095      -2.58606      0.427734      0.497121      0.644503      0.713544      0.803931      0.855468      0.831068
  42   5 1973.3228    0.6369  0.6337 10.2295  0.0000  0.0137   0.0115   0.0341    0.0438   0.0000   440.7890     -0.317985       21.7341      0.357235      -4.08872       1.35257      0.520207      0.675563      0.753196      0.861782      0.892243      0.877006
  42   6 2168.0845    0.9826  0.9434 10.4698  0.0000  0.0160   0.0147   0.0424    0.0691   0.0000   442.4335       1.41453       22.2197      0.417072      -2.31116      0.726095      0.601508      0.797925      0.878647       1.01510       1.02974       1.02713
  42   7 2354.8252    1.4018  1.1099 11.2600  0.0000  0.0185   0.0199   0.0474    0.0712   0.0000   442.2338       1.39533       20.9513      0.626723      -2.45416     -0.366108      0.671296      0.952266       1.00712       1.15560       1.22233       1.22790
  42   8 2535.0474    2.0476  1.1683 11.9767  0.0000  0.0183   0.0284   0.0490    0.0754   0.0000   441.4111      0.963782       22.4012      -2.04464      -2.31934     -0.733588      0.716913      0.925067       1.00270       1.08958       1.14065       1.16908
  42   9 2713.0721    2.7695  1.0512 12.6336  0.0000  0.0168   0.0397   0.0450    0.0699   0.0000   440.3272       1.08719       20.9886       1.86947      -1.76157      0.766018      0.684809      0.898944      0.970673       1.08872       1.11903       1.15045
  42  10 2889.4297    3.6113  1.0210 13.1889  0.0000  0.0166   0.0513   0.0422    0.0676   0.0000   441.3547       2.97818       18.3046      0.656969      -2.73137      -1.38054      0.634341      0.872725      0.941297       1.02076       1.06670       1.08775
  42  11 3062.9787    4.0921  1.0698 13.6171  0.0000  0.0168   0.0588   0.0469    0.0684   0.0000   441.6500       1.60420       19.6512      -1.49947      -3.81542      -3.74471      0.652725      0.871442      0.945372       1.05411       1.08355       1.08232
  42  12 3233.6787    3.9019  1.4829 13.3633  0.0000  0.0206   0.0476   0.0552    0.0561   0.0000   441.0750       2.61815       21.0072       1.43165      -4.03895      -3.85802      0.764308       1.02099       1.12229       1.23477       1.27295       1.29357
  42  13 3402.0494    3.3317  2.2285 12.8720  0.0000  0.0263   0.0337   0.0686    0.0441   0.0000   438.5375       3.50382       17.7218      0.107368      0.274995      -1.83136       1.01541       1.35781       1.50879       1.63963       1.71100       1.70417
  42  14 3568.0471    2.7008  3.6691 12.0473  0.0002  0.0338   0.0208   0.0913    0.0336   0.0000   439.3225       4.89158       20.1044      0.224120      -2.38532      -6.00640       1.29171       1.74835       1.91056       2.11122       2.22036       2.21951
  42  15 3731.6392    2.1122  5.4757 11.5211  0.0000  0.0452   0.0138   0.1232    0.0278   0.0000   443.8989       4.92127       16.8753      -1.78962      -6.49445      -1.26917       1.72752       2.34499       2.58092       2.77585       2.89168       2.91567
  42  16 3893.0923    1.7245  7.9795 11.2066  0.0000  0.0629   0.0098   0.1682    0.0251   0.0000   438.2194       6.30276       14.9146      -9.01028      0.165746     -0.692277       2.39720       3.19503       3.55569       3.90361       4.06853       4.08817
  42  17 4052.8100    1.4015 10.3880 10.9480  0.0008  0.0833   0.0072   0.2253    0.0236   0.0000   438.8838      -2.11942       14.8376       4.10259      -4.13231      -8.28552       3.09046       4.11665       4.58945       5.07282       5.22597       5.27525
  42  18 4211.1898    1.1329 13.3490 10.7952  0.0003  0.1107   0.0056   0.2947    0.0208   0.0000   436.9178       7.76311       10.6343      -1.16613      0.714696       1.62738       4.12711       5.57040       6.18684       6.74392       6.93504       7.01151
  43   2 1326.7253    0.1047  0.0778 10.0634  0.0000  0.0124   0.0075   0.0194    0.0191   0.0000   441.8056      0.239343       22.4246    -0.0738322      -3.33340       1.44546      0.600317       1.19450       1.31720       1.38192       1.50890       1.68041
  43   3 1571.8033    0.2198  0.2228 10.0041  0.0000  0.0096   0.0074   0.0234    0.0227   0.0000   441.8120     -0.450209       21.7555      0.418601      -2.18893     -0.935297      0.389525      0.542089      0.570137      0.730657      0.753127      0.854729
  43   4 1787.0020    0.4186  0.4509 10.0485  0.0000  0.0124   0.0091   0.0295    0.0323   0.0000   441.2119     -0.349399       20.3287      -1.45192      -2.88811     0.0439791      0.441252      0.627055      0.650248      0.712251      0.707593      0.757912
  43   5 1989.0439    0.6677  0.6418 10.1942  0.0013  0.0131   0.0120   0.0348    0.0460   0.0000   440.7745      0.385844       21.8598     -0.841671      -2.75814     -0.798117      0.510514      0.655080      0.719706      0.760525      0.821405      0.852434
  43   6 2184.8705    0.9648  0.8999 10.8724  0.0000  0.0160   0.0150   0.0429    0.0538   0.0000   441.7114     -0.893545       20.6174      -1.07090      -3.08940      0.880173      0.605467      0.771527      0.866964      0.954053       1.01403       1.01789
  43   7 2372.2527    1.4744  1.0455 11.4101  0.0000  0.0169   0.0211   0.0446    0.0658   0.0000   441.6384      0.778383       20.3719       1.98473      -2.80729     -0.210800      0.655002      0.878017      0.999378       1.09508       1.12745       1.15267
  43   8 2553.3479    2.1129  1.1618 12.1211  0.0000  0.0178   0.0291   0.0496    0.0693   0.0000   441.3717       1.73518       20.0052     -0.144746      -4.83745      -1.63294      0.678339      0.904793      0.988123       1.09483       1.13089       1.14539
  43   9 2732.4105    2.8353  1.1646 12.5375  0.0000  0.0175   0.0381   0.0479    0.0787   0.0000   442.5330       3.75858       21.7604     -0.252311      -1.49941      -2.25822      0.659670      0.890941      0.954850       1.04929       1.06624       1.07146
  43  10 2909.6527    3.7460  0.9891 13.2524  0.0000  0.0153   0.0534   0.0420    0.0655   0.0000   441.2433      0.239042       22.3757    -0.0913119      -3.05583      -2.24986      0.590999      0.761201      0.851313      0.935370      0.987518      0.995400
  43  11 3084.0478    4.2983  1.0834 13.7684  0.0000  0.0168   0.0609   0.0459    0.0656   0.0000   441.1915       1.55398       18.5199     -0.689457      -1.97093      -4.12064      0.647498      0.841977      0.940894       1.03232       1.06369       1.10472
  43  12 3255.7195    3.9299  1.5138 13.6166  0.0000  0.0212   0.0484   0.0559    0.0527   0.0000   442.6286       4.36456       20.5174       1.06039      -1.18902      0.298317      0.814107       1.04760       1.18607       1.30716       1.35702       1.38889
  43  13 3425.2183    3.2655  2.3155 12.8363  0.0000  0.0264   0.0316   0.0698    0.0400   0.0000   441.0235       4.72505       20.9084       2.03969      -3.15534      -3.94259      0.969323       1.27451       1.38508       1.55434       1.59184       1.64259
  43  14 3592.4106    2.5992  3.8411 12.1254  0.0000  0.0354   0.0200   0.0964    0.0315   0.0000   436.9469       4.06304       16.4708      -1.60766       3.76727      -1.54006       1.31645       1.77324       1.93972       2.10536       2.16056       2.21786
  43  15 3757.0338    2.0721  6.0760 11.4379  0.0000  0.0475   0.0127   0.1316    0.0270   0.0000   438.5670       6.01441       19.8795      -6.70902      -2.78197      -4.46825       1.78728       2.33275       2.63811       2.86921       2.95357       2.98776
  43  16 3919.5024    1.6779  8.3574 11.1722  0.0005  0.0656   0.0093   0.1767    0.0250   0.0000   440.7287       6.03617       22.1373       4.52240       2.95881      -4.81098       2.39177       3.20816       3.60929       3.90565       4.09114       4.15993
  43  17 4080.0285    1.3321 11.1136 11.0019  0.0000  0.0890   0.0067   0.2431    0.0225   0.0000   443.2688     -0.120767       17.7522      -8.20321      -3.60288      -6.22816       3.25710       4.35341       4.94082       5.28671       5.49945       5.52557
  44   2 1339.0622    0.1098  0.0866 10.1027  0.0000  0.0138   0.0073   0.0185    0.0188   0.0000   442.3272     -0.341121       22.0641      0.145802      -4.23982      0.564842      0.400943      0.565315      0.729135      0.660625      0.618447      0.772433
  44   3 1585.1982    0.2402  0.2115 10.0044  0.0000  0.0088   0.0077   0.0208    0.0223   0.0000   442.0970     -0.627060       21.2013     -0.237269      -2.19851     -0.314025      0.369967      0.472698      0.545179      0.563604      0.596873      0.593040
  44   4 1801.2437    0.4281  0.4171 10.1139  0.0000  0.0117   0.0094   0.0271    0.0314   0.0000   441.2742      0.773222       22.1513     -0.399298      -3.69626     -0.580304      0.466973      0.614921      0.700581      0.764452      0.801865      0.780365
  44   5 2004.6245    0.6801  0.6440 10.3808  0.0000  0.0136   0.0119   0.0332    0.0449   0.0000   441.7317      -1.50094       20.9725      0.282034      -2.65378      -2.15522      0.513323      0.702144      0.765625      0.835240      0.891210      0.869400
  44   6 2201.4577    1.0067  0.8301 11.0511  0.0000  0.0156   0.0160   0.0392    0.0505   0.0000   440.2835      0.220784       22.2008     -0.625551      -2.38996     -0.620821      0.541912      0.740817      0.792962      0.909440      0.901090      0.945802
  44   7 2389.4557    1.5491  1.1191 11.4639  0.0000  0.0177   0.0211   0.0450    0.0683   0.0000   442.8564       1.53901       21.2347     -0.116945      -2.20157     -0.979371      0.641940      0.858137      0.965538       1.06769       1.11208       1.14223
  44   8 2571.4451    2.1440  1.1864 12.2509  0.0000  0.0178   0.0296   0.0504    0.0682   0.0000   442.3803       1.35394       21.1985     0.0224863      -3.46004     -0.582353      0.673276      0.877224      0.977138       1.11955       1.14055       1.19382
  44   9 2751.5769    2.9319  1.1296 12.7891  0.0000  0.0173   0.0396   0.0458    0.0699   0.0000   440.6615      0.446891       22.7137     -0.447298      -2.10093      -1.79500      0.613519      0.816592      0.908322       1.01251       1.02501       1.04478
  44  10 2929.6687    3.8292  1.0269 13.2613  0.0000  0.0164   0.0526   0.0403    0.0720   0.0000   441.3008      0.826529       21.0873     -0.444293      -4.67742     -0.119132      0.597059      0.809240      0.872883      0.983181       1.03142       1.01525
  44  11 3104.8292    4.2318  1.2025 13.6438  0.0000  0.0182   0.0570   0.0472    0.0733   0.0000   441.7111       3.49191       19.6373      0.156572      -2.63426      -2.18405      0.667377      0.912145       1.00117       1.12011       1.13423       1.16201
  44  12 3277.4338    3.8729  1.6300 13.3697  0.0000  0.0216   0.0450   0.0566    0.0549   0.0000   440.9120       2.10206       20.5648     -0.379029      -1.98249      -1.71866      0.813684       1.03239       1.16407       1.27348       1.29297       1.33005
  44  13 3448.0022    3.1585  2.5731 12.5880  0.0000  0.0274   0.0283   0.0709    0.0406   0.0000   440.4571       3.59962       20.3670       3.51713      -2.08451      -4.80913       1.01911       1.34730       1.51410       1.66338       1.70674       1.75573
  44  14 3616.4282    2.5374  4.1679 12.0127  0.0000  0.0366   0.0184   0.1006    0.0310   0.0000   439.2823       2.64680       18.6814     -0.106828      -3.14620      0.413755       1.31743       1.78510       1.99075       2.12389       2.25345       2.24977
  44  15 3782.2796    2.0119  6.3544 11.4538  0.0001  0.0498   0.0121   0.1351    0.0267   0.0000   440.8757       4.36850       21.0553      -4.19963    -0.0213151      -4.41616       1.83986       2.44618       2.73929       3.01679       3.10404       3.18198
  44  16 3945.7125    1.6050  8.6747 11.2389 -0.0015  0.0681   0.0088   0.1854    0.0240   0.0000   444.5795       4.93923       14.8064      -2.17704      -3.09889      -5.07968       2.44461       3.26988       3.63503       3.95886       4.14108       4.17893
  44  17 4107.2730    1.2945 11.5294 11.0132 -0.0004  0.0923   0.0064   0.2515    0.0221   0.0000   436.0022      -3.98734       16.1439      -1.68258       4.20976      -18.4558       3.27246       4.40403       4.91380       5.34418       5.59748       5.73214
  45   1 1062.0453    0.0473  0.0124 10.2843  0.0000  0.0139   0.0091   0.0091    0.0175   0.0000   441.0846      0.398554       20.9389       1.00670      -2.40564       1.87226      0.388062      0.590275      0.703584      0.612189      0.762711      0.709472
  45   2 1351.2592    0.1140  0.1362 10.0427  0.0000  0.0113   0.0065   0.0279    0.0193   0.0000   442.7955      -1.24192       23.3680      -1.99563      -1.06156      -1.04474      0.419049      0.564584      0.711062      0.772499      0.862013      0.810388
  45   3 1598.3968    0.2366  0.2121  9.9936  0.0000  0.0088   0.0076   0.0206    0.0223   0.0000   442.2899     -0.756120       21.1340     -0.913585      -3.64608      0.638539      0.321518      0.391538      0.457546      0.492929      0.501204      0.527586
  45   4 1815.3104    0.4609  0.4210 10.1126  0.0000  0.0111   0.0098   0.0265    0.0324   0.0000   441.0986      0.733660       21.2466    -0.0382412      -3.69712      0.446282      0.415167      0.541917      0.624247      0.676164      0.687023      0.697827
  45   5 2019.9814    0.7038  0.7116 10.2350  0.0000  0.0138   0.0116   0.0350    0.0494   0.0000   441.0411       1.25374       22.1874      0.422858      -2.90436      0.873187      0.499266      0.648749      0.738750      0.805550      0.811942      0.813884
  45   6 2217.7771    1.0861  0.9184 10.7997  0.0000  0.0155   0.0158   0.0394    0.0585   0.0000   440.9687     -0.103412       21.1042    -0.0219131      -3.27133       2.79016      0.543831      0.740871      0.796298      0.911252      0.937818      0.955239
  45   7 2406.4439    1.5986  1.2246 11.3782  0.0000  0.0178   0.0207   0.0486    0.0664   0.0000   441.5347     -0.917043       21.9935      -1.25283      -4.06695     -0.733237      0.646239      0.846701      0.939712       1.04186       1.07702       1.09834
  45   8 2589.4165    2.2116  1.1476 12.2869  0.0000  0.0174   0.0300   0.0470    0.0654   0.0000   441.8017     -0.158820       20.7308      0.177791      -2.87221     -0.336614      0.623299      0.816795      0.919234       1.00265       1.05896       1.06831
  45   9 2770.5716    3.0785  1.0369 12.8141  0.0000  0.0163   0.0422   0.0409    0.0707   0.0000   440.4376      0.400224       21.4326     -0.706405      -2.39809      -1.73107      0.609444      0.804409      0.867011      0.971839       1.00198       1.01770
  45  10 2949.4665    3.8751  1.0717 13.3480  0.0000  0.0164   0.0527   0.0434    0.0705   0.0000   441.1697       1.41783       20.8997     0.0778049      -4.50948      -1.90048      0.588191      0.772765      0.859638      0.940137      0.993900       1.03758
  45  11 3125.4207    4.2355  1.1808 13.7999  0.0000  0.0176   0.0578   0.0491    0.0658   0.0000   440.7835       2.88460       21.4077     -0.280683      -2.83283      -2.58683      0.635779      0.840091      0.932124       1.04379       1.05822       1.10519
  45  12 3298.8940    3.7742  1.8641 12.9941  0.0000  0.0228   0.0391   0.0584    0.0527   0.0000   442.5518       2.53724       20.6326    -0.0947265      -2.79110       1.37627      0.801763       1.10944       1.20129       1.34175       1.36453       1.38911
  45  13 3470.4461    3.0585  2.8740 12.5448  0.0000  0.0286   0.0262   0.0797    0.0364   0.0000   439.5525       4.13788       19.4850      -2.37579      -3.94273      -3.12232       1.01324       1.37944       1.51796       1.66324       1.73218       1.76110
  45  14 3640.1493    2.4169  4.5730 11.8638  0.0000  0.0383   0.0165   0.1057    0.0290   0.0000   439.9320       4.43323       18.3909      0.197313     -0.175762      -7.89995       1.37045       1.81568       2.02378       2.25131       2.37963       2.43695
  45  15 3807.1275    1.9647  6.7908 11.4155  0.0000  0.0525   0.0113   0.1438    0.0261   0.0000   444.3512      -2.95441       22.1922       2.12895      -3.90730      -3.25114       1.88571       2.52654       2.83796       3.04287       3.21945       3.28405
  45  16 3971.5897    1.5769  9.1015 11.1474  0.0002  0.0707   0.0082   0.1925    0.0241   0.0000   436.4105       3.92162       18.5877      -4.01769      -4.14802     -0.677316       2.49303       3.29454       3.73875       4.04638       4.20120       4.29283
  45  17 4133.9949    1.2768 12.3426 10.8988  0.0008  0.0970   0.0060   0.2606    0.0217   0.0000   442.6735       6.56369       18.4203      -1.18770     -0.968992      -4.33681       3.38665       4.52508       5.09476       5.52039       5.69794       5.81381
  46   2 1363.3006    0.1203  0.1425 10.0777  0.0000  0.0101   0.0063   0.0278    0.0191   0.0000   441.3256     -0.404871       21.4189    -0.0377651      -3.95290     -0.630005      0.370931      0.477733      0.591220      0.522801      0.637390      0.572158
  46   3 1611.4117    0.2568  0.2643 10.0378  0.0000  0.0102   0.0074   0.0238    0.0230   0.0000   441.7796     -0.170351       21.8449     -0.728281      -3.66930     -0.264017      0.423166      0.564188      0.709334      0.695931      0.688482      0.674136
  46   4 1829.1728    0.4734  0.4920 10.1144  0.0000  0.0115   0.0095   0.0314    0.0338   0.0000   442.1599     -0.165034       21.2516      0.404548      -3.12984      0.364313      0.417791      0.547503      0.621644      0.675334      0.700917      0.745598
  46   5 2035.2379    0.7191  0.7256 10.5082  0.0000  0.0137   0.0120   0.0366    0.0447   0.0000   442.2219     -0.697426       20.3411     -0.784886      -3.67410      -1.24369      0.497898      0.626338      0.713841      0.814480      0.827332      0.863241
  46   6 2233.9470    1.1044  0.9882 10.9003  0.0000  0.0160   0.0157   0.0421    0.0603   0.0000   442.0401      0.381018       20.4648     -0.873372      -3.46850     -0.644602      0.549827      0.718726      0.832746      0.924180      0.943592      0.972868
  46   7 2423.2871    1.6460  1.1611 11.6107  0.0000  0.0173   0.0219   0.0484    0.0683   0.0000   441.6662       1.87715       21.3959      -2.23873      -2.13798       1.41653      0.609906      0.788796      0.870083      0.977935       1.01687       1.06035
  46   8 2607.2776    2.3756  1.1914 12.2576  0.0000  0.0173   0.0309   0.0473    0.0722   0.0000   440.6260       1.05677       22.5004      -1.61923      -2.88672      -3.18221      0.611684      0.793719      0.881522      0.975782       1.02041       1.05439
  46   9 2789.3971    3.1289  1.0462 12.9202  0.0000  0.0162   0.0421   0.0414    0.0661   0.0000   440.8935     -0.440047       23.0014      0.506657      -3.85790      -1.58881      0.560713      0.757916      0.847471      0.916575      0.936016      0.970628
  46  10 2969.1007    3.9262  1.0309 13.4496  0.0000  0.0154   0.0542   0.0427    0.0661   0.0000   441.5293       2.80833       19.7058       1.42861      -4.00797      -4.75790      0.564387      0.737323      0.857429      0.934344      0.938341      0.970954
  46  11 3145.7741    4.1926  1.2843 13.5503 -0.0026  0.0186   0.0525   0.0483    0.0635   0.0000   441.1917       1.73984       18.6548     -0.608067      -2.52424      -2.63461      0.647872      0.894471      0.957223       1.05873       1.09367       1.10289
  46  12 3320.1119    3.7542  1.9761 13.0863 -0.0000  0.0226   0.0375   0.0618    0.0456   0.0000   442.6000       4.69997       20.2057       1.70209      -1.55432      -2.16544      0.784591       1.04049       1.16288       1.28671       1.34768       1.36012
  46  13 3492.6797    2.9551  3.0235 12.5991  0.0000  0.0302   0.0247   0.0802    0.0337   0.0000   440.6567       3.27567       21.1746       2.40780      -3.06279      -3.60738       1.04768       1.40056       1.56492       1.70790       1.78324       1.76594
  46  14 3663.2475    2.3786  4.8424 11.7956 -0.0001  0.0403   0.0154   0.1066    0.0288   0.0000   442.9469       3.03831       19.8359     -0.764483      0.567511      -3.36457       1.38604       1.87086       2.09730       2.27710       2.38826       2.37009
  46  15 3831.5798    1.9339  7.6933 11.3775  0.0006  0.0581   0.0103   0.1584    0.0257   0.0000   440.6498      0.812941       19.2609       1.05915      -4.83781      -11.2164       2.04392       2.67720       2.99569       3.28916       3.41655       3.45067
  46  16 3997.1014    1.5317  9.9921 11.1444  0.0002  0.0770   0.0074   0.2086    0.0232   0.0000   440.8821       5.12579       22.9614      -1.48948      -4.63762      -7.44662       2.63721       3.55329       4.00050       4.39484       4.54720       4.62302
  46  17 4160.7185    1.2258 12.7273 10.8887  0.0006  0.1014   0.0056   0.2713    0.0212   0.0000   443.6163       4.91993       16.0879       3.38026      -9.67302    -0.0633090       3.42086       4.62704       5.25873       5.61435       5.87228       5.96908
  47   2 1375.1857    0.1231  0.1181 10.0595  0.0000  0.0100   0.0066   0.0207    0.0186   0.0000   442.0376     -0.423427       22.5785      0.437011      -2.50016      -1.16257      0.359963      0.516917      0.590667      0.609479      0.655371      0.638296
  47   3 1624.2308    0.2774  0.2485  9.9765  0.0000  0.0089   0.0079   0.0222    0.0231   0.0000   441.5794      0.171472       21.2126     0.0268053      -3.68922     -0.777161      0.314269      0.443166      0.490036      0.547874      0.549207      0.535782
  47   4 1842.9128    0.4830  0.5017 10.0891  0.0000  0.0121   0.0093   0.0286    0.0346   0.0000   441.8921      0.450836       21.1911     -0.702865      -2.15321     -0.281488      0.414705      0.560362      0.628648      0.706621      0.691591      0.707632
  47   5 2050.2849    0.7429  0.8559 10.2670  0.0000  0.0154   0.0113   0.0385    0.0525   0.0000   441.8361      0.408245       21.5726      0.115056      -2.77041     -0.364645      0.511061      0.691173      0.749580      0.838142      0.910232      0.926216
  47   6 2249.9436    1.1581  0.9492 10.9951  0.0000  0.0155   0.0165   0.0402    0.0575   0.0000   442.2141     0.0899215       20.0246     -0.547537      -2.82314    -0.0792648      0.538459      0.714874      0.798157      0.898359      0.941334      0.925966
  47   7 2439.9583    1.7093  1.2749 11.4341  0.0000  0.0183   0.0213   0.0476    0.0712   0.0000   441.1070      0.703530       22.2779      0.527072     -0.831729      -1.72192      0.614621      0.839123      0.932728       1.03927       1.08692       1.09773
  47   8 2624.9127    2.4343  1.2184 12.2364  0.0038  0.0175   0.0314   0.0476    0.0686   0.0000   441.7641       1.26110       20.2719      -1.74618      -2.23254    -0.0461712      0.590328      0.803120      0.893870      0.994243       1.02373       1.06186
  47   9 2808.0423    3.1466  0.9635 13.2570  0.0000  0.0156   0.0450   0.0394    0.0561   0.0000   441.0620       2.64693       21.8476       1.69166      -2.98656     -0.691196      0.551231      0.724289      0.811592      0.914630      0.932536      0.987888
  47  10 2988.5029    3.9844  1.1261 13.4419  0.0000  0.0164   0.0524   0.0461    0.0663   0.0000   441.9787       1.28664       19.1788     -0.210198      -1.00054      -3.16481      0.551419      0.737834      0.772929      0.884618      0.920245      0.932544
  47  11 3165.8845    4.1822  1.3186 13.5868  0.0000  0.0184   0.0521   0.0489    0.0634   0.0000   439.8219       2.18681       20.9868       1.06408     -0.356319      0.164700      0.656535      0.857087      0.971234       1.09761       1.11440       1.12312
  47  12 3341.1580    3.6190  1.9830 13.0572  0.0000  0.0233   0.0367   0.0610    0.0475   0.0000   441.3039       2.73881       21.1641      -1.00539      -2.89343      -5.19605      0.791833       1.06065       1.14913       1.28683       1.32614       1.36010
  47  13 3514.6166    2.9316  3.2120 12.3582 -0.0000  0.0303   0.0229   0.0802    0.0341   0.0000   441.3476       4.67194       20.1236      0.739174      0.676269      0.435541       1.04842       1.42277       1.59131       1.71925       1.79718       1.80617
  47  14 3686.2145    2.3642  5.3304 11.6428  0.0000  0.0416   0.0144   0.1131    0.0284   0.0000   439.2379       7.87178       19.1353       1.80025      -3.44390      -9.18654       1.41354       1.89535       2.10243       2.36005       2.42506       2.51097
  47  15 3855.6542    1.8021  7.6548 11.3956 -0.0015  0.0607   0.0098   0.1638    0.0254   0.0000   438.7878     0.0734297       16.9208      -3.14216      -7.99773      0.348707       2.06012       2.77195       3.10000       3.34154       3.51275       3.60169
  47  16 4022.3751    1.4447 10.1562 11.1802 -0.0011  0.0813   0.0071   0.2206    0.0222   0.0000   441.9604       9.83940       18.1404       7.77190      -4.31231      -3.14576       2.65723       3.65264       4.06724       4.50428       4.59781       4.70404
  48   2 1386.9100    0.1193  0.1224 10.0693  0.0000  0.0103   0.0063   0.0214    0.0186   0.0000   442.1691    -0.0146802       21.1862     -0.660237      -2.93612      0.574565      0.354497      0.437580      0.481670      0.504715      0.571512      0.541052
  48   3 1636.8576    0.2836  0.2669 10.0339  0.0000  0.0094   0.0077   0.0222    0.0232   0.0000   440.9821     -0.730473       20.9832      -1.34088      -3.67573      0.623158      0.367620      0.456144      0.512431      0.547787      0.567954      0.582803
  48   4 1856.5370    0.5037  0.4776 10.1426  0.0000  0.0113   0.0098   0.0289    0.0338   0.0000   442.0601      0.421840       21.5387     -0.599640      -2.16083     -0.458617      0.369213      0.496315      0.589427      0.583441      0.672446      0.696388
  48   5 2065.2851    0.7878  0.7722 10.4618  0.0000  0.0140   0.0122   0.0356    0.0483   0.0000   440.9076     -0.819211       21.9485       1.20070      -2.41730      -1.93276      0.461791      0.618929      0.680580      0.770030      0.796828      0.792494
  48   6 2265.7222    1.1985  1.0779 11.0026  0.0000  0.0168   0.0162   0.0437    0.0632   0.0000   442.4301     0.0704169       20.4926       1.25585      -2.17333      0.390381      0.563051      0.729586      0.836252      0.913192      0.966332      0.941962
  48   7 2456.4941    1.7248  1.2659 11.6901  0.0000  0.0183   0.0220   0.0493    0.0639   0.0000   442.8405       1.31305       21.1764      -2.45890      -2.34976      0.340800      0.626003      0.871601      0.966684       1.04404       1.09909       1.12959
  48   8 2642.4392    2.5023  1.2278 12.1781  0.0000  0.0174   0.0309   0.0459    0.0728   0.0000   441.5756     -0.822253       22.1710     -0.115315      -2.90455      -2.30621      0.567152      0.794152      0.839959      0.972078       1.00715       1.04024
  48   9 2826.5089    3.2710  1.0852 13.1100  0.0000  0.0163   0.0436   0.0422    0.0626   0.0000   441.7038       2.19906       20.7841       3.30856      -3.60857      -1.62717      0.552643      0.720260      0.793190      0.916390      0.958686      0.977670
  48  10 3007.7704    3.9931  1.0814 13.5402  0.0000  0.0157   0.0533   0.0439    0.0647   0.0000   442.4136       2.44047       20.8295      0.302643      -1.15842      -1.38128      0.541870      0.710003      0.795456      0.878327      0.922154      0.922325
  48  11 3185.8838    4.0289  1.3873 13.5520  0.0000  0.0187   0.0479   0.0519    0.0562   0.0000   441.7749       4.45776       21.9928      -1.43678      -2.11970      -1.79094      0.615025      0.847335      0.932641       1.02538       1.03422       1.08588
  48  12 3361.8850    3.5995  2.0787 12.9612 -0.0002  0.0233   0.0346   0.0622    0.0447   0.0000   441.9237       2.52080       21.4445       1.23622      -3.09870      -3.98047      0.754573       1.02088       1.13545       1.26470       1.32105       1.32635
  48  13 3536.3500    2.8392  3.3817 12.3259  0.0000  0.0315   0.0216   0.0830    0.0328   0.0000   442.6690      0.245703       19.1507       2.17323      -1.37414     -0.611386       1.04034       1.40823       1.53105       1.71206       1.78241       1.81438
  48  14 3708.9777    2.2652  5.6680 11.6920  0.0000  0.0440   0.0135   0.1224    0.0271   0.0000   439.1281       5.56424       19.0861       2.80939      -6.95925     -0.209947       1.47851       1.96231       2.20067       2.39143       2.51053       2.58651
  48  15 3879.2886    1.8047  8.2437 11.3652 -0.0002  0.0634   0.0092   0.1712    0.0251   0.0000   440.8969       2.18988       9.84309     -0.312961       3.85293       1.96165       2.11312       2.77952       3.14341       3.46544       3.60579       3.65762
  48  16 4047.1002    1.4283 11.3983 11.1610  0.0008  0.0895   0.0065   0.2397    0.0211   0.0000   448.0596       2.62793       10.8208       4.69349      0.218062      -2.69465       2.94957       3.94400       4.48700       4.87713       5.08758       5.21703
  49   2 1398.5181    0.1351  0.1269 10.0508  0.0000  0.0083   0.0065   0.0228    0.0186   0.0000   441.7976   -0.00243898       21.6995      0.248641      -3.30644     -0.189021      0.285700      0.359326      0.419016      0.430507      0.485077      0.532674
  49   3 1649.3351    0.2800  0.2665 10.0373  0.0000  0.0094   0.0076   0.0234    0.0230   0.0000   441.5172      0.114259       20.8178      0.181476      -2.80271    -0.0728982      0.373790      0.508298      0.567088      0.596023      0.627858      0.624454
  49   4 1869.9533    0.5351  0.5239 10.0984  0.0000  0.0118   0.0098   0.0284    0.0362   0.0000   442.2030      -1.51596       22.2321      0.493939      -3.56435      0.117882      0.381989      0.483321      0.592215      0.603264      0.638414      0.713000
  49   5 2080.0364    0.8265  0.8192 10.3614  0.0000  0.0140   0.0123   0.0359    0.0539   0.0000   442.1295     0.0364625       21.3632     -0.485888      -1.79120       1.58026      0.475021      0.630577      0.718317      0.810317      0.837799      0.882931
  49   6 2281.3296    1.2560  0.9846 11.1493  0.0000  0.0154   0.0173   0.0399    0.0581   0.0000   442.3417      0.565912       22.1671     0.0941735      -2.87423      -1.30956      0.513802      0.673616      0.755274      0.812107      0.855775      0.883478
  49   7 2472.8125    1.8313  1.2674 11.6257  0.0000  0.0179   0.0226   0.0477    0.0712   0.0000   442.9657       1.30116       21.8427     0.0989126      -5.41898      0.906043      0.578708      0.783386      0.838245      0.958617       1.02935       1.05355
  49   8 2659.8302    2.5634  1.1997 12.3916  0.0000  0.0168   0.0325   0.0464    0.0739   0.0000   442.3068      0.110295       23.1284     -0.279440      -4.12113    -0.0118351      0.558064      0.748408      0.834099      0.883766      0.934114      0.948696
  49   9 2844.8352    3.4031  1.0521 13.1548  0.0000  0.0152   0.0452   0.0436    0.0628   0.0000   442.1464       1.36782       21.8490      0.409543      -2.59852      -1.99566      0.518685      0.702609      0.773178      0.852486      0.907033      0.902851
  49  10 3026.8150    4.1400  1.0294 13.5995  0.0000  0.0156   0.0553   0.0406    0.0646   0.0000   441.3229       2.79049       21.7575     -0.271031      -3.15979     -0.831107      0.522464      0.690060      0.714085      0.843503      0.869708      0.913729
  49  11 3205.7102    4.0811  1.4894 13.4779  0.0000  0.0194   0.0459   0.0504    0.0521   0.0000   442.4695       1.77751       21.5815       2.37027      -3.00513      -3.19850      0.628827      0.843644      0.954529       1.04694       1.09152       1.14019
  49  12 3382.5546    3.5360  2.1430 13.0643  0.0000  0.0235   0.0339   0.0642    0.0409   0.0000   442.9069       4.03649       20.3444     -0.815033      -2.08572      -1.82556      0.767228       1.00693       1.16238       1.26606       1.29895       1.30472
  49  13 3557.8624    2.7478  3.6693 12.2249  0.0000  0.0325   0.0199   0.0875    0.0312   0.0000   440.7578       3.11547       20.4699     -0.352942      -2.29357      -2.33280       1.05798       1.44541       1.61414       1.77890       1.82927       1.92244
  49  14 3731.3351    2.2358  5.8925 11.6653  0.0002  0.0455   0.0131   0.1232    0.0274   0.0000   444.1127       1.74911       23.4447       1.16575   -0.00236129      -6.93068       1.49686       1.99762       2.28151       2.49107       2.60359       2.65460
  49  15 3902.5466    1.7292  8.5997 11.3552 -0.0011  0.0666   0.0085   0.1799    0.0243   0.0000   442.6219       2.79034       19.8119       2.30762      -7.42188      -4.43434       2.16277       2.93654       3.25705       3.61929       3.71145       3.82046
  49  16 4071.7705    1.3644 11.3741 11.1780  0.0000  0.0917   0.0063   0.2437    0.0209   0.0000   444.9738      -3.63243       24.2508      -4.56710      -6.26720      -8.88321       2.92051       3.98967       4.51246       4.88091       5.14251       5.20994
  50   2 1409.9655    0.1363  0.1717 10.0294  0.0000  0.0102   0.0060   0.0238    0.0189   0.0000   442.3248     -0.998321       21.6521     0.0479263      -3.74460     0.0622052      0.349694      0.461581      0.502355      0.547892      0.554612      0.577743
  50   3 1661.6242    0.3071  0.2745 10.0304  0.0000  0.0092   0.0079   0.0212    0.0232   0.0000   442.6640     -0.745478       21.8724      0.531360      -3.88808      0.659410      0.357277      0.466671      0.565456      0.651668      0.691799      0.638666
  50   4 1883.2818    0.5351  0.5733 10.1260  0.0000  0.0126   0.0096   0.0304    0.0377   0.0000   441.9529      0.302844       22.1377      -2.19319      -2.83175      0.189237      0.410947      0.524043      0.600149      0.658046      0.687973      0.700862
  50   5 2094.6743    0.8377  0.8388 10.6675  0.0000  0.0144   0.0126   0.0378    0.0472   0.0000   441.9287    -0.0655033       22.0785     -0.745970      -3.68001     -0.892680      0.468507      0.629967      0.705520      0.784724      0.780517      0.795312
  50   6 2296.7707    1.3165  1.0601 11.0988  0.0000  0.0158   0.0172   0.0418    0.0626   0.0000   441.8749      0.497145       20.6875      -1.20764      -3.38267      -1.57428      0.521373      0.675582      0.768941      0.840637      0.864003      0.884506
  50   7 2489.0237    1.8892  1.2173 11.9493  0.0000  0.0174   0.0242   0.0474    0.0643   0.0000   442.0469      -1.03554       22.2845     -0.604433      -2.44509     -0.585077      0.559466      0.757480      0.842208      0.923460      0.979340       1.03699
  50   8 2677.0309    2.5928  1.2588 12.4477  0.0000  0.0172   0.0318   0.0476    0.0658   0.0000   441.6863      0.582854       21.2043      0.665659      -3.68064     -0.597749      0.560053      0.739807      0.804078      0.904061      0.944349      0.985373
  50   9 2862.9853    3.4977  1.0987 13.0098  0.0000  0.0157   0.0441   0.0409    0.0694   0.0000   441.7453       2.45872       21.7514     -0.427486      -1.42289      -1.70131      0.506130      0.660062      0.755124      0.841810      0.863380      0.915074
  50  10 3045.6936    4.1325  1.1660 13.6837  0.0000  0.0167   0.0533   0.0457    0.0637   0.0000   441.2587       2.31792       20.9839       1.60442      -2.53553      -1.07783      0.540584      0.744668      0.801012      0.907664      0.917992      0.956566
  50  11 3225.3159    3.9813  1.4381 13.6135  0.0000  0.0188   0.0469   0.0529    0.0538   0.0000   441.4553       2.40021       19.5916      -1.30386      -3.03106      -1.40571      0.610646      0.823517      0.927165       1.03835       1.07512       1.11562
  50  12 3402.9677    3.4343  2.4112 12.8231  0.0000  0.0247   0.0300   0.0661    0.0390   0.0000   441.0931       1.44251       21.6671     -0.471798      -1.92042       1.07348      0.796594       1.04486       1.18963       1.30923       1.33189       1.35937
  50  13 3579.0652    2.7001  4.0387 12.1163  0.0001  0.0338   0.0185   0.0932    0.0304   0.0000   441.5281       4.58922       22.1387      0.116211      -1.42759     -0.782133       1.08000       1.44972       1.63979       1.80242       1.91447       1.95936
  50  14 3753.4563    2.1353  6.3135 11.6157  0.0002  0.0485   0.0120   0.1320    0.0269   0.0000   442.7912       5.07555       22.9968     -0.820698      -3.80339      -6.51113       1.53927       2.07584       2.33769       2.54372       2.64646       2.70501
  50  15 3925.6948    1.7165  9.2977 11.3055  0.0005  0.0696   0.0079   0.1902    0.0242   0.0000   444.5853      0.742655       19.3629       8.38650      -4.54033      -6.78489       2.25680       2.98144       3.40014       3.71582       3.87707       3.94926
  51   2 1421.2768    0.1431  0.1552 10.0360  0.0000  0.0098   0.0062   0.0210    0.0187   0.0000   441.9784     -0.488104       21.0803     0.0544415      -3.67963      -1.47048      0.357954      0.512134      0.547385      0.550887      0.605379      0.689576
  51   3 1673.7225    0.3232  0.2737 10.0354  0.0000  0.0098   0.0081   0.0203    0.0238   0.0000   441.7535     0.0255040       21.8784     -0.732915      -3.32690     -0.731380      0.373693      0.521018      0.581384      0.583491      0.545128      0.567623
  51   4 1896.4587    0.5505  0.6270 10.1022  0.0000  0.0123   0.0093   0.0331    0.0381   0.0000   441.8673     -0.751357       22.6879     -0.212408      -3.60255      -2.06552      0.397829      0.515298      0.605193      0.643164      0.679167      0.693774
  51   5 2109.1755    0.8622  0.7853 10.5855  0.0000  0.0132   0.0128   0.0354    0.0476   0.0000   441.4214       1.40327       22.1347       1.05091      -4.33544     0.0481541      0.422437      0.552688      0.617244      0.678910      0.721010      0.742956
  51   6 2312.0029    1.3468  1.1333 11.2308  0.0000  0.0163   0.0173   0.0447    0.0591   0.0000   442.5830     -0.862217       20.2880      -1.05207      -4.25273      -1.02040      0.525634      0.698919      0.771522      0.841669      0.896444      0.923457
  51   7 2505.0839    1.9629  1.2396 11.8716  0.0000  0.0172   0.0240   0.0458    0.0639   0.0000   442.3420       1.52946       22.5211      -1.23120      -2.81966      0.729627      0.543729      0.706570      0.826736      0.895880      0.917357      0.939501
  51   8 2694.1446    2.7613  1.2061 12.5244  0.0000  0.0167   0.0339   0.0450    0.0708   0.0000   441.2398    -0.0194339       20.2957      0.879931      -1.25196      -1.30781      0.554465      0.749495      0.800251      0.902192      0.953366      0.992510
  51   9 2880.9938    3.6380  1.0743 13.1064  0.0000  0.0152   0.0461   0.0407    0.0679   0.0000   441.1589       1.01581       21.4630     -0.172583      -2.81157     -0.480957      0.485983      0.662986      0.735999      0.815497      0.868397      0.871012
  51  10 3064.4515    4.1788  1.1823 13.6032  0.0000  0.0168   0.0523   0.0439    0.0673   0.0000   441.1732       2.38390       21.5512      0.432639      -1.24392      -1.85670      0.557538      0.734207      0.823376      0.899879      0.951419      0.991918
  51  11 3244.7708    4.1276  1.6378 13.2562  0.0000  0.0198   0.0432   0.0516    0.0541   0.0000   441.7953       2.10827       21.2743    -0.0673412      -1.92598     -0.870823      0.616138      0.830925      0.910979       1.02487       1.07326       1.09258
  51  12 3423.3188    3.3457  2.5168 12.7530  0.0000  0.0250   0.0282   0.0678    0.0369   0.0000   441.4814       2.29596       20.3160      0.611389      -2.51604      -1.31300      0.777139       1.03669       1.14842       1.28065       1.33049       1.38422
  51  13 3600.1658    2.6069  4.2839 12.0630 -0.0001  0.0354   0.0172   0.0965    0.0292   0.0000   443.2274       4.51379       18.7848      -1.34418      -4.23097      -6.06655       1.10735       1.47997       1.66061       1.83409       1.90686       1.97427
  51  14 3775.4016    2.0904  6.5650 11.6029 -0.0006  0.0498   0.0114   0.1377    0.0263   0.0000   443.8947       4.12282       19.7601     0.0287218      -10.6995      -2.17650       1.57545       2.07591       2.34060       2.58984       2.68820       2.78598
  51  15 3948.6368    1.6501  9.4118 11.3343  0.0003  0.0723   0.0077   0.1984    0.0236   0.0000   444.5493       10.7836       24.7874       4.65004      -2.26594       3.40664       2.23215       3.04760       3.36910       3.71187       3.90058       4.03452
  52   2 1432.4458    0.1614  0.1405 10.0304  0.0000  0.0081   0.0067   0.0208    0.0185   0.0000   442.0139    -0.0581088       21.8730      0.142194      -3.34321     0.0969282      0.231124      0.302560      0.397282      0.399445      0.398803      0.455022
  52   3 1685.6717    0.3285  0.3192 10.0473  0.0000  0.0098   0.0078   0.0228    0.0242   0.0000   442.0316     -0.764447       22.0215     -0.124404      -3.34053    -0.0269729      0.292156      0.402552      0.449746      0.489115      0.518515      0.522296
  52   4 1909.5345    0.5739  0.7093 10.0784  0.0000  0.0135   0.0092   0.0350    0.0420   0.0000   441.8331     -0.243272       22.2358      0.942627      -3.75031     0.0951011      0.395976      0.549991      0.590500      0.657561      0.706095      0.711383
  52   5 2123.4927    0.9186  0.8993 10.6275  0.0000  0.0141   0.0130   0.0399    0.0502   0.0000   442.3367      0.249606       21.3230      -1.27325      -3.32110     -0.285837      0.433622      0.585021      0.655884      0.718766      0.746901      0.751120
  52   6 2327.1214    1.3912  1.0995 11.3122  0.0000  0.0162   0.0178   0.0432    0.0599   0.0000   441.4454      -1.42807       21.5896     -0.862514      -3.26064      -1.69527      0.491516      0.668537      0.715586      0.819404      0.824413      0.861565
  52   7 2520.9887    2.0240  1.2401 11.9844  0.0000  0.0169   0.0245   0.0455    0.0610   0.0000   440.4489     0.0357274       22.8144    -0.0493507      -5.03137      -1.33362      0.526116      0.699333      0.787414      0.868378      0.896094      0.932234
  52   8 2711.1553    2.7851  1.2080 12.5901  0.0000  0.0166   0.0342   0.0451    0.0700   0.0000   441.9869      0.778838       20.3997      0.973204      -3.85847      -3.29536      0.535546      0.662926      0.737931      0.832448      0.876698      0.887525
  52   9 2898.8484    3.7304  1.0733 13.3100  0.0000  0.0151   0.0477   0.0409    0.0627   0.0000   441.7628       1.59309       20.8138      -1.08073      -3.67665      -1.74654      0.484650      0.641518      0.701253      0.755891      0.828565      0.841216
  52  10 3082.9521    4.2676  1.3523 13.3036  0.0005  0.0172   0.0483   0.0457    0.0686   0.0000   441.3563       2.79318       20.8425      -1.04944      -3.15313      0.199430      0.540146      0.695324      0.796111      0.910218      0.926493      0.972319
  52  11 3264.0289    3.8821  1.7443 13.3982  0.0002  0.0206   0.0398   0.0554    0.0442   0.0000   441.3155       3.38785       19.6580      0.800982      -2.07882      -1.41971      0.628276      0.837619      0.916438       1.02034       1.05310       1.09689
  52  12 3443.2947    3.2534  2.5964 12.7636  0.0000  0.0259   0.0273   0.0678    0.0367   0.0000   440.6082       1.96595       21.3053      -2.43208      -3.10302      -3.02053      0.824209       1.07569       1.21131       1.30865       1.35609       1.39511
  52  13 3620.9881    2.5458  4.5337 12.0080 -0.0000  0.0367   0.0162   0.0992    0.0287   0.0000   442.4084       3.55807       20.9135      0.756888      -3.15026      -4.53591       1.13268       1.51480       1.68664       1.87126       1.92893       2.00743
  52  14 3797.0088    2.0471  7.2200 11.5242  0.0007  0.0537   0.0103   0.1476    0.0262   0.0000   439.2116       3.37370       24.3864       3.32511      -3.59860      -4.32581       1.62831       2.19797       2.44227       2.71450       2.82757       2.85343
  52  15 3971.1341    1.6117 10.2559 11.3439  0.0000  0.0780   0.0072   0.2126    0.0224   0.0000   440.8777       5.64167       26.3237       6.08213      -3.19917      -6.27713       2.38007       3.17193       3.59506       3.98668       4.15754       4.24398
  53   1 1138.7597    0.0562  0.0242 10.2132  0.0000  0.0150   0.0084   0.0103    0.0164   0.0000   441.0761      0.333030       21.2415     0.0517298      -3.21856     -0.393283      0.361369      0.575881       1.08878      0.971911      0.865991       1.31351
  53   2 1443.4841    0.1469  0.1435 10.0423  0.0000  0.0079   0.0063   0.0212    0.0183   0.0000   442.2043    -0.0302900       21.0946     -0.176408      -4.36648      0.294914      0.243593      0.329810      0.365808      0.377878      0.417604      0.395543
  53   3 1697.5042    0.3373  0.3278 10.0288  0.0000  0.0096   0.0078   0.0225    0.0245   0.0000   442.4068     -0.565174       21.9626      0.672704      -3.59988     0.0885031      0.297631      0.383423      0.420711      0.478155      0.519691      0.561834
  53   4 1922.4803    0.6126  0.5912 10.1546  0.0000  0.0122   0.0102   0.0279    0.0401   0.0000   441.8905     -0.370718       21.7871     -0.193054      -3.35099     -0.436465      0.360578      0.485061      0.534937      0.621343      0.619538      0.643534
  53   5 2137.7058    0.9209  0.9418 10.6295  0.0000  0.0146   0.0126   0.0394    0.0525   0.0000   441.7063     -0.475938       21.1440      -1.17162      -1.25675      0.390747      0.436750      0.589628      0.656639      0.724769      0.758398      0.768354
  53   6 2341.9938    1.4275  1.1785 11.3503  0.0000  0.0166   0.0178   0.0447    0.0614   0.0000   442.2298      0.817776       22.2329     -0.940275      -1.86175     -0.666917      0.513647      0.680374      0.757961      0.835786      0.870568      0.896347
  53   7 2536.7588    2.0731  1.2187 12.1782  0.0000  0.0168   0.0258   0.0463    0.0610   0.0000   442.0255      0.298126       22.2568      -1.52755      -2.93825     -0.772476      0.522868      0.697837      0.758797      0.859310      0.888360      0.927700
  53   8 2727.9889    2.8403  1.1746 12.8947  0.0000  0.0165   0.0358   0.0449    0.0610   0.0000   441.5862       1.46634       21.4600      0.466992      -2.13391     -0.755971      0.508626      0.692778      0.774321      0.897528      0.922368      0.959615
  53   9 2916.5226    3.6513  1.1449 13.2618  0.0000  0.0162   0.0453   0.0422    0.0662   0.0000   442.3986       2.91368       20.3858      0.122534      -2.94118      -1.15810      0.482093      0.660344      0.692812      0.788742      0.809388      0.837200
  53  10 3101.3652    4.2426  1.3248 13.4603  0.0000  0.0172   0.0487   0.0458    0.0616   0.0000   441.8242       1.81643       22.3563     -0.218211      -2.97465      -2.38697      0.522599      0.695664      0.784998      0.858944      0.876203      0.928062
  53  11 3283.2307    3.9281  1.8068 13.2762 -0.0009  0.0203   0.0386   0.0542    0.0447   0.0000   443.2583       2.07788       21.8941     0.0563423      -2.22250      -2.62874      0.614465      0.825012      0.916956       1.02109       1.04372       1.09087
  53  12 3463.3059    3.2171  2.8475 12.5911  0.0000  0.0264   0.0250   0.0712    0.0346   0.0000   440.3799       3.83850       22.5468      0.153880      -3.36648      -5.22945      0.795942       1.07249       1.20535       1.33289       1.38808       1.40777
  53  13 3641.6384    2.5105  4.9697 11.7932  0.0000  0.0381   0.0148   0.1030    0.0291   0.0000   440.5482       3.65312       23.3565       1.69482      -3.58859      -3.07284       1.16035       1.54841       1.73502       1.89055       1.98481       2.03092
  53  14 3818.3365    1.9824  7.5527 11.5460 -0.0013  0.0573   0.0097   0.1561    0.0256   0.0000   441.3246       8.02016       18.1691       1.64961       1.18207      -6.43927       1.70268       2.30989       2.58814       2.82597       2.96897       3.02557
  53  15 3993.5775    1.5401 10.4221 11.3686 -0.0004  0.0814   0.0070   0.2196    0.0217   0.0000   437.6704      -1.69169       18.7261      -2.37735      -7.30514      0.354461       2.42918       3.24847       3.63626       3.99042       4.15935       4.28396
  54   1 1147.9034    0.0605  0.0336 10.2168  0.0000  0.0158   0.0080   0.0129    0.0163   0.0000   440.5357     -0.288742       21.4212    -0.0633577      -2.80432      -1.24670      0.643513      0.881008      0.987409       1.14397       1.08001      0.676649
  54   2 1454.3874    0.1736  0.1334 10.0274  0.0000  0.0075   0.0067   0.0162    0.0184   0.0000   442.2665     -0.465123       22.0688      0.229043      -2.91009     -0.952907      0.251230      0.389230      0.472254      0.576368      0.567357      0.563153
  54   3 1709.1247    0.3424  0.3506 10.0869  0.0000  0.0097   0.0077   0.0246    0.0243   0.0000   442.0361     -0.634492       21.4303     -0.412720      -3.08812      0.550403      0.301938      0.427365      0.467563      0.534239      0.550226      0.556486
  54   4 1935.3159    0.6038  0.6412 10.2564  0.0000  0.0127   0.0098   0.0306    0.0387   0.0000   442.2523     -0.630959       21.8722      0.110987      -3.05960      -1.12267      0.372066      0.500455      0.569469      0.651306      0.686196      0.674378
  54   5 2151.7737    0.9531  0.9111 10.7861  0.0000  0.0143   0.0131   0.0383    0.0485   0.0000   441.9514     -0.416348       20.3481      0.212228      -2.75856      0.869946      0.429761      0.567564      0.624378      0.701479      0.749853      0.761243
  54   6 2356.7605    1.4546  1.2170 11.5172  0.0000  0.0173   0.0183   0.0468    0.0608   0.0000   441.1383    -0.0990371       21.3319     -0.459606      -3.11738      -1.57235      0.511379      0.676987      0.778690      0.847169      0.878785      0.921852
  54   7 2552.3719    2.1208  1.3239 12.1339  0.0000  0.0174   0.0248   0.0487    0.0567   0.0000   442.1585     0.0335121       22.0421      0.574425      -3.49122      0.195737      0.517981      0.718057      0.771955      0.882945      0.923433      0.967976
  54   8 2744.6562    2.9025  1.2153 12.8630  0.0000  0.0169   0.0350   0.0438    0.0622   0.0000   441.3164       1.82043       21.4920      0.279584      -2.44821      0.164512      0.488757      0.662603      0.740751      0.819857      0.833897      0.906917
  54   9 2934.0696    3.8095  1.1328 13.3576  0.0000  0.0159   0.0469   0.0419    0.0655   0.0000   441.7775       1.48153       20.9682       1.24723      -1.60454     -0.938307      0.464851      0.647496      0.677977      0.772817      0.810785      0.849041
  54  10 3119.6246    4.3266  1.2850 13.6852  0.0000  0.0167   0.0507   0.0465    0.0603   0.0000   441.8165       2.74212       21.1333      0.794089      -2.47050     -0.547923      0.498446      0.666685      0.735698      0.820172      0.856978      0.863764
  54  11 3302.2673    3.8087  1.7705 13.4546  0.0000  0.0211   0.0389   0.0548    0.0440   0.0000   440.5263       2.58267       21.0825     -0.148860      -3.32840      -1.07737      0.621870      0.861625      0.952238       1.03118       1.08419       1.09911
  54  12 3483.0579    3.1445  3.0678 12.4865  0.0000  0.0275   0.0234   0.0731    0.0348   0.0000   440.5270       3.79550       20.6457       2.13541      -2.89319      -1.02583      0.824388       1.10832       1.24100       1.38295       1.44144       1.45896
  54  13 3662.2761    2.4261  5.0295 11.9758  0.0000  0.0389   0.0146   0.1075    0.0269   0.0000   442.2068       2.83356       20.6857      0.687441      -1.60188      -5.52398       1.16936       1.54817       1.74855       1.89246       2.00072       2.05430
  54  14 3839.7129    1.9307  8.2832 11.5232  0.0013  0.0614   0.0089   0.1677    0.0251   0.0000   443.8610       3.56569       21.9726      0.155341      -3.48657      -7.35212       1.81281       2.45567       2.75159       3.04172       3.19747       3.26426
  55   2 1465.1689    0.1729  0.1680 10.0096  0.0000  0.0083   0.0062   0.0179    0.0186   0.0000   442.2808     -0.782603       22.2908     -0.622171      -3.94082      0.157562      0.266055      0.340612      0.389801      0.407399      0.480249      0.464188
  55   3 1720.6200    0.3633  0.3640 10.0486  0.0000  0.0097   0.0078   0.0234    0.0251   0.0000   442.4626     -0.163212       22.2100     0.0701209      -4.86694     -0.605502      0.289503      0.384653      0.437859      0.451022      0.483996      0.532473
  55   4 1948.0496    0.6322  0.7032 10.1732  0.0000  0.0129   0.0096   0.0316    0.0416   0.0000   442.1258     -0.879391       21.4440     -0.598063      -1.87776      0.478601      0.372456      0.503213      0.546029      0.610701      0.638492      0.695919
  55   5 2165.6492    0.9962  1.0097 10.6451  0.0000  0.0151   0.0128   0.0392    0.0573   0.0000   442.2001     -0.872676       19.9373     -0.981511      -3.53308     -0.420862      0.440251      0.600538      0.651692      0.736348      0.789840      0.804717
  55   6 2371.3540    1.5110  1.2930 11.2440  0.0000  0.0174   0.0173   0.0444    0.0614   0.0000   442.1086    -0.0550108       22.9059     -0.156736      -2.77542       1.31762      0.500474      0.687567      0.748154      0.851534      0.900657      0.903716
  55   7 2567.9099    2.1511  1.2804 12.2346  0.0000  0.0171   0.0253   0.0459    0.0572   0.0000   441.8694       1.50320       21.8257      -2.52905      -1.49891     -0.377577      0.494930      0.648340      0.719237      0.810330      0.874865      0.878699
  55   8 2761.2110    2.9723  1.1746 13.0020  0.0000  0.0165   0.0368   0.0439    0.0603   0.0000   442.0409       1.44249       22.3794      0.492829      -3.90728      -1.76313      0.480547      0.673866      0.732908      0.827757      0.842846      0.865058
  55   9 2951.4442    3.9712  1.1729 13.3783  0.0000  0.0157   0.0474   0.0417    0.0656   0.0000   441.7704       2.11776       20.7378      -1.26090      -4.12066      -1.29613      0.473963      0.637521      0.706599      0.764116      0.819174      0.842349
  55  10 3137.7405    4.2527  1.2585 13.8300  0.0000  0.0170   0.0511   0.0453    0.0569   0.0000   441.6129       2.31931       22.1598    -0.0439419      -2.13433      -1.80127      0.503549      0.668391      0.728112      0.810377      0.854737      0.886678
  55  11 3321.0629    3.7928  1.9372 13.2214  0.0000  0.0210   0.0355   0.0564    0.0413   0.0000   440.8327       4.05849       19.4412       1.00042      -4.89453      -2.97447      0.621926      0.828332      0.914994       1.02391       1.04431       1.10934
  55  12 3502.6823    3.0495  3.2532 12.4484 -0.0001  0.0282   0.0220   0.0768    0.0330   0.0000   441.5378       2.43284       22.8409      0.638539      -4.52657      -2.14884      0.836648       1.11242       1.24889       1.36795       1.43259       1.48797
  55  13 3682.6595    2.3685  5.2114 11.8996 -0.0002  0.0400   0.0138   0.1090    0.0272   0.0000   441.8535       5.70860       21.0127      -1.06373      -4.57765      -6.81000       1.18062       1.56594       1.74485       1.92484       2.02915       2.08275
  55  14 3860.8223    1.8630  8.5901 11.5515 -0.0013  0.0646   0.0085   0.1748    0.0242   0.0000   444.5429       2.08231       17.1218     -0.990356     -0.399533       1.88689       1.84619       2.47720       2.78749       3.07139       3.25507       3.33076
  56   2 1475.8072    0.1791  0.1816 10.0442  0.0000  0.0090   0.0062   0.0194    0.0186   0.0000   442.0172     -0.357795       22.2701     -0.679499      -3.01636     -0.179325      0.260540      0.376348      0.425445      0.456094      0.495412      0.486657
  56   3 1731.9542    0.3626  0.4245 10.0245  0.0000  0.0108   0.0074   0.0265    0.0267   0.0000   442.2903      0.274312       22.1001     -0.352134      -3.57904     -0.564879      0.307452      0.403037      0.485626      0.536495      0.543856      0.573387
  56   4 1960.6489    0.6559  0.6712 10.2373  0.0000  0.0120   0.0102   0.0320    0.0421   0.0000   442.1927     -0.478615       21.9788      0.735035      -2.68324      -1.13493      0.350698      0.456490      0.528490      0.580089      0.616046      0.626379
  56   5 2179.4169    1.0201  0.9934 10.7760  0.0000  0.0151   0.0133   0.0391    0.0551   0.0000   442.2047      0.812052       23.1798     -0.266708      -3.04992     -0.256390      0.421685      0.562913      0.595852      0.683545      0.739219      0.769326
  56   6 2385.8252    1.5591  1.2768 11.5721  0.0000  0.0171   0.0183   0.0461    0.0560   0.0000   442.0726      0.569224       21.3879      0.175680      -3.53316     -0.258994      0.502027      0.671553      0.765615      0.840427      0.892001      0.886570
  56   7 2583.3246    2.3101  1.2752 12.3154  0.0000  0.0165   0.0268   0.0460    0.0574   0.0000   441.8807      0.105689       21.8120     -0.146427      -2.89966      -1.00195      0.489733      0.663494      0.747503      0.846798      0.870938      0.896383
  56   8 2777.6886    3.0985  1.1826 12.9515  0.0000  0.0159   0.0373   0.0429    0.0626   0.0000   441.8225       1.19334       21.5843      0.300526      -3.04694     -0.957640      0.475980      0.631807      0.671214      0.782980      0.793368      0.820534
  56   9 2968.7211    3.9888  1.1964 13.3676  0.0000  0.0161   0.0467   0.0413    0.0672   0.0000   441.1549       2.88779       21.0844      0.217554      -3.39396     -0.349134      0.499193      0.657232      0.757135      0.825096      0.868204      0.906028
  56  10 3155.7345    4.1089  1.3590 13.8545  0.0000  0.0181   0.0475   0.0475    0.0481   0.0000   442.4290       2.58935       21.2749      0.338434      -3.33341      -1.87308      0.500570      0.697990      0.749614      0.859229      0.877814      0.918571
  56  11 3339.8826    3.6952  2.1643 13.0701  0.0000  0.0222   0.0326   0.0595    0.0404   0.0000   441.5259       3.14800       19.8752     -0.308853      -3.13923     -0.541449      0.654620      0.884200      0.968165       1.05601       1.10741       1.14318
  56  12 3522.1822    2.9549  3.5696 12.3385 -0.0001  0.0294   0.0200   0.0812    0.0307   0.0000   442.4123       2.91667       22.2394     0.0340349     -0.643558      -2.07777      0.867739       1.15195       1.27545       1.42033       1.48192       1.52283
  56  13 3702.7486    2.3199  5.8949 11.8246  0.0003  0.0441   0.0127   0.1202    0.0268   0.0000   442.7682       4.60253       22.5952       3.04465     -0.750588      -3.52798       1.24276       1.66870       1.88176       2.05946       2.14161       2.22143
  56  14 3881.7868    1.8144  8.7184 11.5945  0.0009  0.0654   0.0083   0.1800    0.0236   0.0000   445.5879       2.84630       22.9282       1.01231       1.33864     -0.169105       1.87306       2.50802       2.89949       3.08701       3.30382       3.38531
  57   2 1486.2929    0.1825  0.1877 10.0248  0.0000  0.0080   0.0062   0.0214    0.0185   0.0000   442.0260    -0.0478055       21.9963     -0.325428      -3.08212     -0.692365      0.249793      0.315698      0.347188      0.393230      0.396822      0.405735
  57   3 1743.2242    0.3798  0.4014 10.1219  0.0000  0.0104   0.0077   0.0245    0.0260   0.0000   441.7940     -0.904092       21.7883     -0.486084      -3.52425      0.451859      0.277706      0.375213      0.422658      0.473744      0.492480      0.490706
  57   4 1973.1335    0.6548  0.8089 10.1868  0.0000  0.0139   0.0094   0.0349    0.0457   0.0000   442.0930    -0.0727468       22.1821      0.409693      -4.18684      0.669368      0.387651      0.519111      0.567342      0.646881      0.689161      0.719004
  57   5 2193.0494    1.0685  1.0353 10.7872  0.0000  0.0152   0.0135   0.0398    0.0564   0.0000   442.3306      0.531597       22.0941      0.439853      -3.80653      -1.16223      0.403424      0.571039      0.602490      0.695702      0.728616      0.761634
  57   6 2400.0907    1.6172  1.2754 11.5247  0.0000  0.0167   0.0187   0.0450    0.0597   0.0000   442.0853      0.159197       22.2193     -0.833657      -1.66117     -0.709475      0.475287      0.617609      0.698156      0.777365      0.825018      0.840768
  57   7 2598.6164    2.3232  1.2795 12.3450 -0.0000  0.0168   0.0266   0.0448    0.0544   0.0000   441.7850       1.37240       21.6318      -1.11432      -3.23366      -2.04974      0.480644      0.628376      0.689942      0.768858      0.821346      0.854910
  57   8 2794.0036    3.2764  1.1910 12.9359  0.0000  0.0154   0.0384   0.0432    0.0660   0.0000   441.7254       1.05514       22.9222     -0.598996      -2.34888      -2.26773      0.427793      0.571112      0.658513      0.697730      0.752613      0.773379
  57   9 2985.8207    4.0530  1.1242 13.6141  0.0000  0.0148   0.0491   0.0424    0.0572   0.0000   441.2428       2.29691       21.3266     -0.375727      -3.36594     -0.404868      0.419838      0.564860      0.615704      0.710158      0.701020      0.729516
  57  10 3173.5198    4.2421  1.4748 13.4430  0.0000  0.0179   0.0448   0.0466    0.0563   0.0000   441.7670       2.30587       23.0391     -0.401814      -2.33986      -1.70201      0.506689      0.681129      0.777973      0.859785      0.903138      0.956982
  57  11 3358.4777    3.6298  2.2037 13.0218  0.0000  0.0225   0.0313   0.0585    0.0393   0.0000   442.1642       2.04148       19.9189      -1.17616      -2.08828      -3.95093      0.636446      0.827992      0.913066       1.06705       1.12823       1.15310
  57  12 3541.5633    2.9092  3.6264 12.2655 -0.0003  0.0296   0.0193   0.0810    0.0314   0.0000   441.5326       3.45663       21.5049       1.59389      -2.52866      -1.67607      0.834705       1.11838       1.27212       1.37158       1.44956       1.48310
  57  13 3722.9891    2.2338  6.1852 11.8463 -0.0001  0.0469   0.0119   0.1257    0.0260   0.0000   440.4927       3.61350       21.4342     -0.249277      -8.28001      -3.22234       1.28686       1.71312       1.93481       2.15552       2.25614       2.31002
  57  14 3902.5385    1.7523  8.9919 11.6200  0.0002  0.0683   0.0081   0.1889    0.0231   0.0000   443.0505       1.53451       19.1580      0.168064      -8.56783      -2.53330       1.90264       2.56264       2.91346       3.19079       3.35931       3.44372
  58   1 1183.5609    0.0744  0.0562 10.1852  0.0000  0.0130   0.0075   0.0161    0.0159   0.0000   440.2944    -0.0653605       22.4629     -0.258702      -3.34109     0.0713207      0.361498      0.544398      0.680747      0.695617      0.722224      0.774130
  58   2 1496.6999    0.1958  0.1664 10.0019  0.0000  0.0077   0.0063   0.0158    0.0182   0.0000   442.2903     -0.259791       21.6878     0.0177622      -2.74778      0.434468      0.245907      0.370673      0.418914      0.513145      0.509448      0.507921
  58   3 1754.3138    0.4062  0.3729 10.0882  0.0000  0.0093   0.0082   0.0219    0.0259   0.0000   441.9869      0.106588       22.1155     -0.445078      -3.91180      0.703861      0.274539      0.352759      0.416120      0.463026      0.510723      0.556506
  58   4 1985.5611    0.7136  0.7455 10.3178  0.0000  0.0123   0.0104   0.0332    0.0425   0.0000   442.2113     -0.954100       21.8455     -0.223928      -3.99023     -0.297094      0.348811      0.465995      0.513030      0.590999      0.628337      0.639255
  58   5 2206.5376    1.0857  1.0161 10.9844  0.0000  0.0149   0.0138   0.0400    0.0511   0.0000   443.0254     -0.391745       21.1473      0.412119      -3.35741     -0.558321      0.405983      0.545272      0.594396      0.657125      0.706381      0.717375
  58   6 2414.2965    1.6969  1.2448 11.5713 -0.0003  0.0161   0.0194   0.0433    0.0598   0.0000   442.0768       1.13062       21.2220     -0.672299      -3.12503     -0.837148      0.450681      0.587267      0.663502      0.759489      0.805278      0.810812
  58   7 2613.7676    2.3979  1.3746 12.1492  0.0000  0.0167   0.0259   0.0457    0.0564   0.0000   441.9831       2.05368       20.6485       1.75623      -3.17022     -0.589785      0.459402      0.624807      0.688936      0.775913      0.823499      0.851789
  58   8 2810.1983    3.2921  1.1725 13.0515  0.0000  0.0155   0.0393   0.0423    0.0651   0.0000   442.0713       1.80787       22.3447     -0.254508      -3.67148      -2.11796      0.434089      0.595107      0.633063      0.754260      0.793313      0.829602
  58   9 3002.8022    4.1321  1.1399 13.4830  0.0000  0.0150   0.0485   0.0403    0.0642   0.0000   441.8702       1.90441       21.4845      -1.05347      -1.47694      -1.21834      0.417896      0.554507      0.627299      0.699501      0.727252      0.752602
  58  10 3191.2225    4.3079  1.4354 13.6064  0.0000  0.0172   0.0457   0.0470    0.0513   0.0000   441.6387       3.43069       19.8111     -0.196178      -2.41852      -1.40656      0.479413      0.641646      0.700716      0.800066      0.814997      0.848911
  58  11 3376.9587    3.5793  2.2640 12.9881  0.0000  0.0224   0.0299   0.0596    0.0377   0.0000   440.4445       2.37739       20.0073     -0.900560      -3.89099      -3.00286      0.620718      0.830808      0.925676       1.03377       1.09618       1.12777
  58  12 3560.8049    2.8286  4.2008 12.1872  0.0007  0.0327   0.0174   0.0875    0.0288   0.0000   440.9575       2.27887       21.0268       1.28962     -0.391609      -2.85182      0.909341       1.21166       1.34908       1.48987       1.57068       1.63950
  58  13 3742.8289    2.1952  6.5149 11.8250 -0.0006  0.0487   0.0113   0.1329    0.0260   0.0000   439.8988      0.187438       23.6601       2.68971      -2.99311      -5.75410       1.36141       1.81773       2.03528       2.23312       2.35919       2.43907
  58  14 3923.0532    1.7024  9.2775 11.6046 -0.0004  0.0708   0.0078   0.1921    0.0226   0.0000   440.2929       6.04813       22.5488      -2.04695       1.42898      -8.13306       1.95908       2.61588       2.95551       3.25268       3.45311       3.55304
  59   1 1192.2440    0.0836  0.0618 10.1866  0.0000  0.0106   0.0067   0.0163    0.0159   0.0000   439.9025      -1.01533       21.1682      0.128960      -3.95746     -0.271362      0.341199      0.408820      0.389525      0.558574      0.789578      0.776849
  59   2 1506.9775    0.1824  0.1907 10.0489  0.0000  0.0081   0.0060   0.0218    0.0182   0.0000   441.9122     -0.195200       21.7158     0.0545574      -3.82479     -0.531501      0.221517      0.333259      0.352296      0.403058      0.435035      0.447705
  59   3 1765.2683    0.4135  0.4352 10.1196  0.0000  0.0102   0.0079   0.0252    0.0268   0.0000   441.8847     -0.372499       21.1630     -0.248770      -3.23604      0.474634      0.275337      0.358691      0.417636      0.461362      0.470468      0.500054
  59   4 1997.8656    0.6899  0.7664 10.4425  0.0000  0.0131   0.0100   0.0335    0.0401   0.0000   442.0393     -0.654367       21.5162       1.13123      -3.27402      0.946425      0.365014      0.487209      0.542876      0.595615      0.649149      0.631585
  59   5 2219.8334    1.1295  1.1106 10.9272  0.0000  0.0157   0.0138   0.0417    0.0578   0.0000   441.4876      0.358667       22.1323     -0.566323      -4.08400      0.241236      0.423346      0.565327      0.621888      0.683506      0.741432      0.752265
  59   6 2428.3313    1.7044  1.3272 11.6006  0.0000  0.0166   0.0189   0.0457    0.0567   0.0000   441.5547      0.756104       20.9346      0.825747      -3.70720      -1.75823      0.460882      0.603295      0.694642      0.758922      0.805221      0.836796
  59   7 2628.8457    2.4801  1.3312 12.3931  0.0000  0.0166   0.0273   0.0449    0.0562   0.0000   441.0224       1.62295       23.1526      0.456204      -1.51577    -0.0405652      0.458122      0.600624      0.684820      0.751253      0.786550      0.835095
  59   8 2826.2433    3.3852  1.2102 12.9764  0.0000  0.0158   0.0386   0.0412    0.0675   0.0000   441.9900       2.13242       22.2445     -0.256249      -3.57227     -0.403549      0.424299      0.580140      0.644000      0.719863      0.748398      0.794920
  59   9 3019.6362    4.1147  1.1983 13.7227  0.0000  0.0157   0.0486   0.0431    0.0586   0.0000   441.9408       1.85139       20.6541       1.22297      0.287752      -1.56432      0.443167      0.583847      0.639031      0.732318      0.775430      0.793011
  59  10 3208.8351    4.2044  1.5251 13.4920  0.0000  0.0179   0.0431   0.0478    0.0517   0.0000   442.6100       1.64730       20.2486      0.939265      -2.15766      -1.61778      0.478649      0.649398      0.733500      0.822364      0.845703      0.894798
  59  11 3395.2423    3.5291  2.5388 12.7918  0.0000  0.0232   0.0273   0.0637    0.0362   0.0000   443.3167       3.84066       21.7513      -1.05762      -3.84181      0.332610      0.625799      0.852642      0.945411       1.05192       1.10562       1.14813
  59  12 3579.8635    2.7130  4.2160 12.1839 -0.0001  0.0329   0.0167   0.0904    0.0289   0.0000   441.5749       2.44717       19.1676     -0.354583      -1.10659      -3.27280      0.899782       1.19787       1.34838       1.48888       1.58889       1.62210
  59  13 3762.6168    2.1628  7.1859 11.7909  0.0016  0.0520   0.0104   0.1444    0.0256   0.0000   442.0773       3.45672       19.3828      -3.63722      -5.80475      -5.09282       1.41901       1.88301       2.15846       2.36602       2.46468       2.59583
  59  14 3943.4952    1.6536  9.5520 11.5836  0.0007  0.0743   0.0074   0.1943    0.0218   0.0000   441.6318       8.84483       20.1620      0.611368      -2.00155      -2.97707       1.95733       2.68742       3.01066       3.34254       3.47177       3.60986
  60   1 1200.8680    0.0757  0.1142 10.1330  0.0000  0.0160   0.0063   0.0296    0.0161   0.0000   440.8252     -0.230416       21.7382     -0.128362      -3.93970    -0.0369312      0.424747      0.510984      0.555972      0.656903      0.651956      0.740645
  60   2 1517.1141    0.1891  0.2091 10.0850  0.0000  0.0084   0.0059   0.0219    0.0183   0.0000   441.9601    -0.0554718       21.1955      0.284627      -2.74506      0.590457      0.221357      0.299432      0.342704      0.357097      0.374424      0.408551
  60   3 1776.1512    0.4212  0.4311 10.1340  0.0000  0.0099   0.0080   0.0249    0.0269   0.0000   442.0925      0.326841       22.1563     -0.267135      -3.25232     -0.430925      0.268049      0.342354      0.400120      0.448127      0.467846      0.478569
  60   4 2010.0455    0.7351  0.7972 10.2760  0.0000  0.0128   0.0101   0.0330    0.0444   0.0000   442.4824      0.351497       22.5623     -0.241368      -3.23047     -0.888098      0.344963      0.471428      0.538799      0.597434      0.632339      0.649615
  60   5 2233.0764    1.1706  1.1054 10.8803  0.0000  0.0152   0.0140   0.0412    0.0600   0.0000   443.2409    -0.0933138       21.9830      0.513466      -3.31075      0.474809      0.413934      0.546773      0.615346      0.713474      0.774821      0.788805
  60   6 2442.2632    1.7451  1.3929 11.7264  0.0000  0.0172   0.0190   0.0467    0.0507   0.0000   442.4740       1.23491       21.2545     -0.847849      -2.23968     -0.529311      0.466991      0.627705      0.695157      0.780528      0.830594      0.858367
  60   7 2643.7755    2.5428  1.3638 12.2471  0.0000  0.0169   0.0269   0.0425    0.0586   0.0000   442.2813       1.86746       22.5168     -0.343917      -2.13019     -0.719643      0.452864      0.613192      0.688747      0.769616      0.819597      0.823548
  60   8 2842.1884    3.4526  1.1774 13.1902  0.0000  0.0151   0.0401   0.0416    0.0601   0.0000   441.7164      0.789283       21.9023     -0.478158      -1.62768      -2.49983      0.424844      0.553906      0.619405      0.703414      0.738723      0.759847
  60   9 3036.3195    4.3480  1.2115 13.5507  0.0000  0.0152   0.0493   0.0420    0.0642   0.0000   441.8787      0.821953       21.4305     -0.573325      -3.82353     -0.477785      0.419940      0.551770      0.593526      0.667841      0.712015      0.730591
  60  10 3226.2248    4.1420  1.6270 13.4709  0.0000  0.0186   0.0408   0.0486    0.0461   0.0000   441.9192       1.88370       22.3876      0.258695      -3.16651      -2.42686      0.490575      0.674850      0.730786      0.824298      0.857248      0.886469
  60  11 3413.5469    3.4228  2.6557 12.7939  0.0000  0.0244   0.0262   0.0655    0.0355   0.0000   441.5548       2.18256       21.5939       1.39872      -1.22944      -4.25684      0.639678      0.883112      0.967338       1.07033       1.12046       1.15661
  60  12 3598.7600    2.7009  4.6057 12.0699  0.0000  0.0347   0.0156   0.0929    0.0284   0.0000   442.1014       3.62560       19.7077       1.58912      -1.94964      -2.51949      0.921228       1.22675       1.38685       1.55100       1.61030       1.65342
  60  13 3782.2592    2.0642  7.1217 11.7895 -0.0014  0.0529   0.0099   0.1468    0.0248   0.0000   442.1527       4.82628       19.8274       7.23156      0.448556      -5.32780       1.38782       1.88463       2.12139       2.35783       2.50989       2.53452
  60  14 3963.7710    1.5934  9.7853 11.5094 -0.0014  0.0753   0.0069   0.2005    0.0217   0.0000   443.8140     -0.140553       24.8466     -0.909071       1.99549      -3.11555       1.95395       2.68361       2.96801       3.30805       3.44793       3.60274
  61   2 1527.1216    0.2169  0.2357 10.0139  0.0000  0.0089   0.0061   0.0199    0.0190   0.0000   441.9334     -0.492229       22.1700    -0.0368069      -3.49467      0.149167      0.235229      0.296875      0.350577      0.367517      0.376163      0.413758
  61   3 1786.8747    0.4501  0.5134 10.0767  0.0000  0.0108   0.0078   0.0266    0.0295   0.0000   441.7344     -0.375884       22.3795     -0.362631      -3.66461     -0.191850      0.295414      0.393389      0.437375      0.486412      0.505055      0.559954
  61   4 2022.1338    0.7573  0.7757 10.3882  0.0000  0.0123   0.0104   0.0327    0.0432   0.0000   442.5336      0.747310       21.6444     -0.250516      -3.51429      0.454163      0.321710      0.432207      0.468494      0.523798      0.571121      0.592596
  61   5 2246.1280    1.1908  1.0685 11.0897  0.0000  0.0153   0.0146   0.0384    0.0574   0.0000   442.5262      0.769908       21.7431      -1.01310      -3.85445      0.325681      0.399089      0.548874      0.598391      0.674493      0.685616      0.700261
  61   6 2456.0707    1.8319  1.3022 11.8571  0.0000  0.0160   0.0204   0.0458    0.0523   0.0000   442.3222     -0.296081       22.8896       1.92211      -2.65277     -0.341021      0.424283      0.565308      0.618338      0.713440      0.719902      0.767931
  61   7 2658.6468    2.6379  1.3058 12.5085  0.0000  0.0162   0.0284   0.0424    0.0559   0.0000   442.3792       1.38829       20.8667      0.137112      -2.18001      -1.73263      0.434089      0.572244      0.641838      0.710604      0.757984      0.774629
  61   8 2858.0547    3.5743  1.2298 13.0319  0.0000  0.0152   0.0392   0.0409    0.0613   0.0000   442.4261       1.38841       22.1474      0.208334      -4.17869     -0.666371      0.403648      0.552769      0.592871      0.663394      0.683412      0.721158
  61   9 3052.8561    4.3220  1.2975 13.5104  0.0011  0.0156   0.0469   0.0431    0.0627   0.0000   441.1965       1.79171       21.6647     -0.801076      -3.53232      0.690294      0.415971      0.568396      0.611418      0.683090      0.720104      0.778042
  61  10 3243.5473    4.1365  1.6998 13.4635  0.0000  0.0190   0.0393   0.0495    0.0441   0.0000   442.0196       2.18933       21.8081      -1.07482      -3.58338      -3.24484      0.482283      0.659682      0.718491      0.810839      0.824353      0.858148
  61  11 3431.6558    3.3730  2.9037 12.6606  0.0000  0.0250   0.0241   0.0673    0.0339   0.0000   440.1405       3.89108       22.2861     0.0271091     -0.281839      -1.42946      0.665213      0.888204      0.987856       1.08900       1.15490       1.18079
  61  12 3617.6838    2.6479  4.8161 12.0577 -0.0005  0.0354   0.0147   0.0973    0.0279   0.0000   441.4960       2.73558       21.8321      0.535618       1.50898      -2.78882      0.927888       1.24497       1.39809       1.56438       1.64052       1.70752
  61  13 3801.8341    2.0581  7.5632 11.7602  0.0015  0.0551   0.0094   0.1505    0.0249   0.0000   442.1437       6.55327       19.3994       3.86111     -0.981557      -7.08638       1.45518       1.93680       2.21870       2.42434       2.55021       2.65015
  62   1 1217.8471    0.0852  0.1101 10.1367  0.0000  0.0128   0.0060   0.0256    0.0159   0.0000   440.5042      0.290475       22.2205     -0.218019      -4.12232     -0.305533      0.294188      0.437016      0.498352      0.565531      0.495078      0.604653
  62   2 1537.0147    0.2088  0.2157 10.0601  0.0000  0.0077   0.0061   0.0213    0.0185   0.0000   441.9384     -0.340990       22.3906     -0.818343      -3.79346     -0.317686      0.200615      0.275865      0.316138      0.357242      0.373232      0.381425
  62   3 1797.4893    0.4574  0.4922 10.1271  0.0000  0.0106   0.0080   0.0261    0.0296   0.0000   441.7767    -0.0326645       22.3412     -0.620138      -4.08496     -0.546785      0.269104      0.366580      0.408049      0.449593      0.454651      0.475845
  62   4 2034.1497    0.7635  0.8118 10.4897  0.0000  0.0131   0.0103   0.0330    0.0427   0.0000   442.6184      0.351267       21.9716     -0.246580      -2.66179      -1.18045      0.337233      0.440295      0.491223      0.549241      0.583553      0.599740
  62   5 2259.0761    1.2173  1.1773 11.1201  0.0000  0.0156   0.0143   0.0437    0.0570   0.0000   441.7130    -0.0761847       21.5240      0.207327      -4.85125     -0.265496      0.415258      0.564083      0.628030      0.693666      0.718912      0.729335
  62   6 2469.8114    1.8586  1.4048 11.7694 -0.0003  0.0169   0.0195   0.0454    0.0514   0.0000   442.8956     -0.415734       22.1824      0.439313      -1.30844     -0.182183      0.433477      0.583099      0.654012      0.727496      0.750854      0.794734
  62   7 2673.3785    2.6734  1.3588 12.4800  0.0000  0.0166   0.0281   0.0438    0.0550   0.0000   442.7781      0.964932       22.3291      0.172488      -2.47070      -1.67329      0.426743      0.584962      0.623297      0.724555      0.760924      0.779486
  62   8 2873.7521    3.5699  1.2073 13.1710  0.0000  0.0152   0.0399   0.0410    0.0627   0.0000   442.5132       1.67115       20.7255    -0.0568533      -3.02938     -0.474517      0.408104      0.550990      0.615450      0.680945      0.712248      0.727993
  62   9 3069.3309    4.3355  1.2726 13.5975  0.0000  0.0156   0.0473   0.0425    0.0598   0.0000   442.7285       1.23630       23.0258       1.36821      -4.23958     -0.791847      0.395276      0.542614      0.602831      0.664582      0.701154      0.747178
  62  10 3260.7618    4.1025  1.8595 13.1783  0.0000  0.0189   0.0365   0.0515    0.0455   0.0000   441.1706       2.25610       21.5981      -1.19331      -2.77952     -0.817618      0.491083      0.670180      0.743267      0.826748      0.868085      0.906309
  62  11 3449.5428    3.2899  3.1203 12.5932  0.0000  0.0258   0.0226   0.0707    0.0323   0.0000   441.4563       3.26422       20.5707      -1.49304      -2.38312      -3.20243      0.671271      0.914676       1.01810       1.13231       1.18031       1.21860
  62  12 3636.3355    2.5990  5.3488 11.9136  0.0003  0.0382   0.0136   0.1054    0.0291   0.0000   440.9642     -0.637052       24.9779      0.345938      -4.20034      -5.61313      0.987096       1.32363       1.47843       1.64535       1.72417       1.77587
  62  13 3821.2186    1.9751  8.2574 11.7778 -0.0006  0.0604   0.0087   0.1651    0.0238   0.0000   439.9444       3.76488       21.1514     -0.493554      -6.16501      -3.50939       1.52775       2.04815       2.34785       2.56725       2.69517       2.81805
  63   1 1226.2126    0.0892  0.0965 10.0956  0.0000  0.0121   0.0059   0.0236    0.0157   0.0000   440.4423     -0.976539       20.4287     -0.810202      -3.53097       1.07936      0.257754      0.414591      0.431376      0.493808      0.449177      0.471874
  63   2 1546.8122    0.2341  0.2241 10.0290  0.0000  0.0076   0.0063   0.0198    0.0187   0.0000   441.9249      0.596888       21.5516      0.141000      -3.41141      0.965370      0.196385      0.267108      0.311096      0.344499      0.357792      0.386254
  63   3 1808.0279    0.4663  0.5950 10.0159  0.0000  0.0114   0.0075   0.0301    0.0325   0.0000   442.1358      0.136212       22.0746     -0.250367      -4.18560     -0.319290      0.298927      0.390086      0.443393      0.501966      0.542901      0.547836
  63   4 2046.0531    0.7980  0.8987 10.3372  0.0000  0.0134   0.0103   0.0348    0.0485   0.0000   442.3697      0.261196       21.8847    -0.0123949      -4.22585     -0.435265      0.336416      0.449647      0.504598      0.573529      0.581428      0.593798
  63   5 2271.8665    1.2521  1.2334 11.1046  0.0000  0.0160   0.0142   0.0427    0.0531   0.0000   441.9191       1.14247       22.9707      -1.10841      -3.58353    -0.0363620      0.402409      0.545636      0.604695      0.677249      0.703696      0.747223
  63   6 2483.3408    1.9130  1.4076 11.8231  0.0000  0.0167   0.0199   0.0454    0.0510   0.0000   442.7023      0.699613       22.2124      0.459149      -2.96624     -0.408677      0.429671      0.571594      0.647579      0.735679      0.775248      0.794692
  63   7 2688.0523    2.7216  1.3475 12.5024  0.0000  0.0162   0.0287   0.0432    0.0573   0.0000   442.5582     -0.573126       23.5090     0.0228961      -3.41942      -2.12214      0.417622      0.556043      0.618687      0.669303      0.719683      0.753215
  63   8 2889.2878    3.6437  1.1753 13.3637  0.0000  0.0149   0.0415   0.0410    0.0574   0.0000   442.6807       1.49104       21.0012     0.0236354      -2.49367      0.411515      0.383870      0.518115      0.567413      0.642595      0.665947      0.696097
  63   9 3085.6810    4.2834  1.3654 13.5975  0.0000  0.0161   0.0451   0.0439    0.0521   0.0000   441.9635      0.749981       20.7943      -1.43317      -2.52379     -0.257553      0.421383      0.563722      0.636387      0.704956      0.738260      0.760250
  63  10 3277.8516    3.9865  1.9536 13.2485  0.0000  0.0196   0.0347   0.0543    0.0400   0.0000   442.4545       2.47861       21.5679      -1.10778      -1.68823      -1.84282      0.495582      0.674238      0.744043      0.835833      0.890850      0.920648
  63  11 3467.4506    3.2075  3.2939 12.4425  0.0000  0.0265   0.0210   0.0718    0.0320   0.0000   443.6828       1.98339       21.0686       1.28493      -2.93374      -3.57169      0.688794      0.919119       1.01889       1.14163       1.20671       1.24179
  63  12 3654.9709    2.5101  5.3772 11.9353 -0.0009  0.0392   0.0131   0.1054    0.0279   0.0000   442.0106       2.10772       21.0645       2.25160      -1.75919     -0.158162       1.00733       1.33201       1.53356       1.68182       1.77201       1.82460
  63  13 3840.3309    1.8975  8.0797 11.7899  0.0009  0.0612   0.0087   0.1644    0.0233   0.0000   440.2593       6.33924       21.8308       1.44284      -2.67274       2.93239       1.52111       2.06721       2.30485       2.61006       2.71679       2.86249
  64   1 1234.5403    0.0879  0.0718 10.1505  0.0000  0.0100   0.0065   0.0159    0.0154   0.0000   440.5929     -0.209063       22.3235   -0.00563517      -3.49672      0.517545      0.249703      0.331347      0.400297      0.405372      0.462650      0.435494
  64   2 1556.4552    0.2366  0.2486 10.0152  0.0000  0.0083   0.0061   0.0191    0.0190   0.0000   441.7812     -0.171975       21.2715     -0.133734      -4.20980     -0.824696      0.222002      0.283659      0.349033      0.374535      0.403007      0.393129
  64   3 1818.4450    0.4980  0.5396 10.1219  0.0000  0.0108   0.0081   0.0265    0.0311   0.0000   441.7977     0.0429793       22.5341      0.590968      -3.07110     -0.761792      0.276869      0.363446      0.412704      0.442910      0.479318      0.486222
  64   4 2057.8422    0.8269  0.8698 10.4428  0.0000  0.0128   0.0105   0.0332    0.0450   0.0000   442.0932     -0.503731       22.3040      0.112010      -4.09929     -0.978481      0.330199      0.438575      0.496640      0.551455      0.587137      0.609991
  64   5 2284.5498    1.2965  1.1956 11.2013  0.0000  0.0157   0.0149   0.0419    0.0581   0.0000   441.9850      0.734761       23.2317     -0.380522      -2.79532    -0.0993665      0.391947      0.515582      0.598089      0.666502      0.709540      0.741123
  64   6 2496.7759    1.9790  1.3990 11.8061  0.0000  0.0167   0.0202   0.0437    0.0547   0.0000   441.3653      0.714297       21.1748      0.124795      -3.98310     -0.236621      0.415862      0.558945      0.620729      0.683252      0.748691      0.759931
  64   7 2702.6295    2.8125  1.3808 12.5694  0.0000  0.0163   0.0289   0.0428    0.0532   0.0000   442.5891      0.176360       21.6547      0.644112      -3.09793     0.0750776      0.404679      0.536633      0.589144      0.668851      0.711385      0.734348
  64   8 2904.7680    3.8172  1.2273 13.3184  0.0000  0.0150   0.0416   0.0400    0.0570   0.0000   442.7921      0.219975       21.3655      0.588051      -4.03321      -3.20528      0.385400      0.509407      0.569012      0.640466      0.677153      0.698439
  64   9 3101.8754    4.3063  1.3097 13.7172  0.0000  0.0158   0.0458   0.0426    0.0509   0.0000   442.8478      0.574012       21.8620     -0.423526      -3.86011      -1.53762      0.393070      0.527703      0.597617      0.670976      0.692379      0.741107
  64  10 3294.8338    4.0121  1.9790 13.1754 -0.0000  0.0195   0.0341   0.0528    0.0412   0.0000   442.6614       2.91064       22.2885     -0.378859      -2.10486      -3.64560      0.492012      0.667113      0.729821      0.818491      0.877184      0.907506
  64  11 3485.2054    3.1785  3.3515 12.4138  0.0000  0.0272   0.0204   0.0702    0.0324   0.0000   442.6939       3.31097       21.8256       1.09473      -2.80194      -3.06163      0.682891      0.917474       1.04359       1.15602       1.23330       1.27595
  64  12 3673.3648    2.4759  6.0265 11.9365  0.0007  0.0430   0.0121   0.1165    0.0272   0.0000   443.1900       3.27005       20.3752      -1.53097      -1.31609      -1.40516       1.08075       1.44114       1.63268       1.80097       1.88431       1.98337
  64  13 3859.5107    1.8489  8.4770 11.7920  0.0000  0.0641   0.0083   0.1704    0.0228   0.0000   441.1105       2.99497       18.9825       2.91330      -2.02723       2.28231       1.59797       2.14917       2.47106       2.69778       2.89344       2.98951
  65   1 1242.7845    0.0971  0.1143 10.1045  0.0000  0.0095   0.0057   0.0241    0.0157   0.0000   440.9832     -0.375289       21.7796      0.368546      -2.83349      0.729222      0.236555      0.300816      0.353971      0.426005      0.424528      0.438505
  65   2 1566.0196    0.2443  0.2803 10.0057  0.0000  0.0089   0.0060   0.0211    0.0194   0.0000   441.9012    -0.0402819       21.5516   -0.00543324      -3.46796      0.395240      0.217312      0.307701      0.336128      0.397414      0.416072      0.435564
  65   3 1828.7723    0.4954  0.5458 10.1449  0.0000  0.0104   0.0080   0.0272    0.0301   0.0000   442.1811     -0.580297       21.5501      0.428966      -3.87313      0.298080      0.263446      0.338407      0.387555      0.433934      0.451205      0.464672
  65   4 2069.5623    0.8215  0.8943 10.5575  0.0000  0.0132   0.0105   0.0350    0.0449   0.0000   441.9823     -0.156911       22.4033    -0.0647770      -3.40032     -0.493892      0.331058      0.443021      0.494453      0.550168      0.585918      0.603552
  65   5 2297.1149    1.3625  1.2700 11.1711  0.0000  0.0160   0.0148   0.0421    0.0557   0.0000   441.5928      0.279428       21.8909       1.13094      -2.71826     -0.623081      0.387769      0.527504      0.581133      0.667487      0.688651      0.736280
  65   6 2510.1702    2.0592  1.4192 11.9208  0.0000  0.0167   0.0207   0.0434    0.0490   0.0000   442.7011      0.977728       21.6026     -0.639232      -3.19554     0.0911910      0.409038      0.556064      0.618886      0.701134      0.735673      0.761429
  65   7 2717.0462    2.9370  1.2969 12.7180  0.0000  0.0158   0.0312   0.0418    0.0556   0.0000   443.0546       2.28048       22.2911    -0.0422719      -2.64697     -0.740212      0.391243      0.539828      0.571259      0.662862      0.698857      0.737213
  65   8 2920.1084    3.8812  1.1591 13.5102  0.0000  0.0147   0.0438   0.0396    0.0566   0.0000   441.8588       1.66155       22.3819     -0.957130      -1.94836      -1.16970      0.376534      0.504736      0.560483      0.603148      0.671271      0.696154
  65   9 3117.9725    4.3986  1.3936 13.3709  0.0000  0.0160   0.0435   0.0411    0.0566   0.0000   442.4660       1.81280       21.9625      0.766903      -2.19943      -1.45755      0.401072      0.542140      0.606897      0.659523      0.719684      0.751594
  65  10 3311.6910    3.9185  2.0149 13.2201  0.0000  0.0198   0.0333   0.0537    0.0393   0.0000   443.5297       3.26112       23.2223       1.16127      -2.96989      -1.23260      0.493249      0.655998      0.749416      0.825396      0.877416      0.914875
  65  11 3502.8596    3.1134  3.6451 12.3282 -0.0000  0.0277   0.0189   0.0755    0.0304   0.0000   441.2280       4.08075       21.3701       2.73105      -3.71714      -4.26318      0.700391      0.937095       1.03735       1.16154       1.24018       1.27978
  65  12 3691.8157    2.3679  6.0178 12.0229 -0.0010  0.0437   0.0118   0.1187    0.0255   0.0000   440.6463       3.77479       21.1364      0.768946      -4.52806      0.560737       1.08210       1.45209       1.64761       1.82373       1.92337       1.99530
  66   1 1250.9397    0.0907  0.0909 10.1485  0.0000  0.0104   0.0059   0.0193    0.0153   0.0000   440.2537     -0.540061       21.7517      0.208074      -4.01011     -0.544700      0.240453      0.324037      0.366339      0.427175      0.424666      0.420817
  66   2 1575.4587    0.2507  0.2764  9.9984  0.0000  0.0084   0.0060   0.0207    0.0195   0.0000   442.0030     -0.411650       21.3758     -0.156467      -3.02945     -0.654528      0.206740      0.275748      0.314920      0.353063      0.358012      0.365971
  66   3 1839.0101    0.5021  0.6181 10.1308  0.0000  0.0120   0.0077   0.0282    0.0325   0.0000   442.0589     -0.632136       20.8794      0.438721      -2.92482    0.00763435      0.280791      0.389559      0.433190      0.468115      0.499667      0.516598
  66   4 2081.1700    0.8520  0.9434 10.5515  0.0000  0.0135   0.0106   0.0353    0.0466   0.0000   442.8087     -0.268202       22.1064     -0.228367      -4.18788     -0.492821      0.338606      0.443109      0.496306      0.556732      0.590125      0.611014
  66   5 2309.5659    1.3594  1.3002 11.2093  0.0000  0.0158   0.0146   0.0430    0.0524   0.0000   443.0387       1.27734       21.9855      0.920847      -1.19881     -0.616759      0.390138      0.519915      0.580869      0.657865      0.695494      0.734504
  66   6 2523.4164    2.0577  1.4461 11.9599  0.0000  0.0167   0.0206   0.0444    0.0494   0.0000   441.9993      0.416039       21.1888     -0.219388      -2.17536     -0.903792      0.406414      0.546195      0.616081      0.680942      0.715011      0.739095
  66   7 2731.4335    2.9034  1.3291 12.8671  0.0000  0.0160   0.0308   0.0418    0.0509   0.0000   442.9048      0.939058       21.6459     -0.911443      -3.22127      -2.59762      0.406781      0.528662      0.591732      0.660270      0.705751      0.726149
  66   8 2935.3521    3.9508  1.2513 13.4055  0.0000  0.0150   0.0421   0.0401    0.0569   0.0000   442.2014      0.961609       21.0550      -1.10836      -2.81055     -0.844435      0.372011      0.494581      0.555473      0.630798      0.666412      0.691869
  66   9 3133.9107    4.3711  1.4689 13.5493 -0.0004  0.0164   0.0430   0.0445    0.0515   0.0000   442.5748       3.35001       22.0501      0.603865      -2.71926     -0.961353      0.407061      0.543745      0.600509      0.685286      0.714424      0.747518
  66  10 3328.4707    3.8773  2.1180 13.1852 -0.0000  0.0200   0.0318   0.0556    0.0380   0.0000   442.4459       2.93659       22.1417     -0.106501      -2.42861     -0.995248      0.489920      0.662001      0.737216      0.816910      0.866020      0.900672
  66  11 3520.3524    3.0293  3.7553 12.3620  0.0000  0.0286   0.0184   0.0778    0.0303   0.0000   440.7475       2.67440       21.0663      0.666247      -2.50365     -0.670963      0.701345      0.928714       1.04037       1.16911       1.22756       1.27825
  66  12 3710.0649    2.3333  6.3242 12.0177  0.0004  0.0461   0.0114   0.1241    0.0261   0.0000   441.6447       2.17960       21.5191       1.18341      -4.75628      -2.86599       1.13897       1.52852       1.73559       1.91685       2.04148       2.14409
  67   2 1584.8017    0.2550  0.2477 10.0324  0.0000  0.0078   0.0063   0.0188    0.0190   0.0000   442.5131     -0.105066       22.4790      0.191513      -4.11439      0.377928      0.215436      0.271921      0.304407      0.328230      0.347316      0.381976
  67   3 1849.1436    0.5252  0.5921 10.1410  0.0000  0.0110   0.0080   0.0271    0.0320   0.0000   442.3825     -0.175902       21.8352     -0.252845      -3.58479     -0.337080      0.251230      0.343913      0.383237      0.446308      0.449901      0.473853
  67   4 2092.7227    0.8603  0.9036 10.7142  0.0000  0.0137   0.0109   0.0345    0.0433   0.0000   442.6193     -0.403201       21.6624      0.567792      -2.72788      0.154099      0.318402      0.441323      0.489826      0.556630      0.582281      0.610009
  67   5 2321.8730    1.4394  1.3341 11.2460  0.0000  0.0163   0.0151   0.0430    0.0535   0.0000   443.0646     -0.346486       22.3865    -0.0540763      -2.71660     -0.671779      0.379008      0.520902      0.568011      0.651687      0.689393      0.707450
  67   6 2536.5779    2.1120  1.4685 12.0022  0.0000  0.0170   0.0211   0.0453    0.0503   0.0000   442.5200       1.88444       21.1401     0.0179168      -4.01789      0.199482      0.413495      0.557171      0.608404      0.702393      0.741255      0.771864
  67   7 2745.6825    3.0668  1.2913 12.6962  0.0000  0.0148   0.0313   0.0402    0.0535   0.0000   441.9323       1.71889       21.6029     -0.225216      -2.06832      -1.01328      0.358476      0.482797      0.541897      0.610276      0.640747      0.667913
  67   8 2950.4593    4.0222  1.2589 13.3998  0.0000  0.0150   0.0423   0.0399    0.0555   0.0000   441.6891       1.68034       23.1446      0.233587      -2.93922     -0.848360      0.360911      0.495310      0.548747      0.609665      0.644976      0.677624
  67   9 3149.7830    4.3343  1.4851 13.5397  0.0000  0.0166   0.0420   0.0432    0.0481   0.0000   442.1594       2.69630       22.5393       1.14378      -3.23678     -0.389104      0.412523      0.530769      0.602439      0.674297      0.721893      0.762508
  67  10 3345.1231    3.7458  2.2932 13.1279  0.0000  0.0214   0.0295   0.0572    0.0354   0.0000   442.5976       2.95345       21.4925     0.0569865      -3.02528      -3.13570      0.509009      0.684070      0.766865      0.859238      0.903694      0.924224
  67  11 3537.7478    2.9616  3.9381 12.3153 -0.0000  0.0297   0.0175   0.0794    0.0293   0.0000   441.2780       1.60595       21.4635     -0.756406      -3.82371      -3.42092      0.721767      0.965126       1.07725       1.19568       1.27383       1.31533
  67  12 3728.1867    2.2659  6.6494 11.9423  0.0003  0.0476   0.0106   0.1301    0.0259   0.0000   441.5934       2.16062       22.1924      -1.09718     -0.339891      -3.36405       1.13306       1.51020       1.72316       1.90430       2.03964       2.10215
  68   1 1267.0654    0.1063  0.1282 10.1206  0.0000  0.0099   0.0053   0.0224    0.0155   0.0000   440.5418     -0.336289       22.4672    -0.0982110      -2.85870    -0.0656203      0.209171      0.298439      0.345915      0.381299      0.465068      0.367503
  68   2 1594.0270    0.2706  0.2888 10.0226  0.0000  0.0085   0.0061   0.0193    0.0197   0.0000   441.8128     0.0684872       21.9752     -0.196120      -4.04954    0.00839241      0.198985      0.258697      0.301255      0.342513      0.383659      0.378747
  68   3 1859.2183    0.5281  0.6300 10.1963  0.0000  0.0114   0.0079   0.0287    0.0331   0.0000   441.9022     -0.651208       22.3633     -0.104813      -4.56960     -0.657435      0.271058      0.362324      0.399669      0.457123      0.505530      0.526239
  68   4 2104.1027    0.8957  1.0012 10.6457  0.0000  0.0138   0.0107   0.0368    0.0480   0.0000   442.8965      0.329809       21.5359     -0.431798      -1.71169       1.07223      0.318322      0.432833      0.487965      0.525799      0.574583      0.579102
  68   5 2334.0654    1.4376  1.3939 11.3106  0.0000  0.0163   0.0147   0.0439    0.0505   0.0000   442.5668      0.916861       21.1449     -0.265707      -2.93375     0.0415689      0.399651      0.523114      0.610470      0.652384      0.691667      0.737775
  68   6 2549.6705    2.2012  1.4809 11.9182 -0.0000  0.0164   0.0209   0.0434    0.0504   0.0000   441.0877      0.213007       22.0182      0.427225      -4.07850     -0.880285      0.382756      0.527153      0.572690      0.648125      0.670546      0.725349
  68   7 2759.8346    3.1121  1.3193 12.8925  0.0000  0.0158   0.0318   0.0401    0.0536   0.0000   442.8240      0.949891       21.2847     -0.232360      -2.18588     -0.225749      0.379097      0.511605      0.572094      0.644563      0.675603      0.703936
  68   8 2965.4631    4.0344  1.2389 13.5392  0.0000  0.0147   0.0429   0.0399    0.0544   0.0000   442.5208       2.08958       21.4255     -0.195278      -3.50962      -1.17424      0.351682      0.464186      0.521846      0.591700      0.616307      0.659759
  68   9 3165.5338    4.3292  1.5613 13.4776  0.0003  0.0167   0.0402   0.0446    0.0465   0.0000   442.1708       2.39964       20.8859    0.00848603      -3.50129      -2.32647      0.390721      0.528685      0.588774      0.661604      0.706810      0.726278
  68  10 3361.6220    3.7114  2.4737 13.0036  0.0000  0.0218   0.0274   0.0591    0.0346   0.0000   441.5582       2.68574       21.4317     -0.440890      -3.81626     -0.917468      0.507681      0.693400      0.764229      0.861418      0.895720      0.939988
  68  11 3555.1961    2.8842  4.2374 12.3314  0.0003  0.0313   0.0164   0.0845    0.0284   0.0000   441.9680       2.40633       22.2296      -1.29686      -3.01816      -1.96700      0.736099       1.00784       1.12433       1.25532       1.31588       1.36413
  68  12 3746.2012    2.2138  7.0678 11.9852  0.0006  0.0507   0.0100   0.1380    0.0251   0.0000   441.1750      0.837059       20.9398      -1.63678       1.32017      -3.33535       1.18671       1.59224       1.80428       1.99809       2.08730       2.20204
  69   1 1275.0214    0.1037  0.0958 10.1002  0.0000  0.0095   0.0057   0.0180    0.0151   0.0000   441.1396      0.727277       22.0693     -0.139602      -4.06261     0.0385228      0.196087      0.271926      0.307758      0.336391      0.365798      0.360808
  69   2 1603.1479    0.2729  0.2653 10.0276  0.0000  0.0078   0.0063   0.0189    0.0191   0.0000   441.6498     -0.168678       22.2704      0.971952      -3.94386    -0.0989282      0.172813      0.231721      0.281627      0.273111      0.323382      0.312100
  69   3 1869.1971    0.5431  0.6674 10.1692  0.0000  0.0120   0.0078   0.0291    0.0338   0.0000   441.7358     -0.485314       22.0385      0.120785      -3.57555     -0.517164      0.265686      0.355744      0.411254      0.457481      0.473295      0.512072
  69   4 2115.4567    0.8973  1.0366 10.7524  0.0000  0.0141   0.0107   0.0388    0.0454   0.0000   442.6909      0.658319       21.8732      0.630143      -3.74674      0.381189      0.334210      0.435079      0.513300      0.577071      0.597500      0.625629
  69   5 2346.1586    1.5018  1.3727 11.3156  0.0000  0.0160   0.0151   0.0434    0.0495   0.0000   441.6972      0.810424       22.2130     -0.224737      -4.50413     -0.398819      0.366651      0.499350      0.569207      0.625242      0.683935      0.719508
  69   6 2562.6391    2.2354  1.4831 11.9855  0.0000  0.0161   0.0212   0.0441    0.0477   0.0000   442.0048      0.750646       22.6913     -0.782192      -2.62237      -2.14165      0.381642      0.509145      0.562492      0.631990      0.671516      0.692398
  69   7 2773.8925    3.1312  1.3295 12.9716  0.0000  0.0153   0.0322   0.0426    0.0507   0.0000   443.2057       1.50072       21.6135      0.128689      -3.40385     -0.647724      0.371588      0.480843      0.537599      0.605185      0.632350      0.643495
  69   8 2980.4032    4.1547  1.1952 13.5463  0.0000  0.0145   0.0446   0.0382    0.0589   0.0000   442.3073       2.11050       21.4295      0.762800      -3.15983      -1.79229      0.345654      0.458606      0.503101      0.565958      0.593226      0.616850
  69   9 3181.1841    4.3643  1.6315 13.4058  0.0000  0.0170   0.0389   0.0446    0.0448   0.0000   442.4803       1.65584       22.1790     -0.335710      -4.99735      -1.23164      0.390601      0.528223      0.584223      0.666154      0.688958      0.713439
  69  10 3378.0517    3.6541  2.4797 12.9074  0.0000  0.0217   0.0266   0.0587    0.0352   0.0000   441.5235       2.54494       22.5449      0.396957      -1.43674      -4.02614      0.509533      0.708280      0.779508      0.887566      0.936252      0.945861
  69  11 3572.3537    2.8419  4.5485 12.2322 -0.0003  0.0328   0.0156   0.0893    0.0288   0.0000   442.2039       1.31916       20.6769      0.851737      -3.18275      -3.48658      0.770058       1.02251       1.14660       1.28652       1.35720       1.41276
  69  12 3764.1330    2.1679  7.1855 11.9370  0.0006  0.0517   0.0095   0.1406    0.0247   0.0000   441.7294    -0.0938340       18.2060      -1.18582      0.482855      -1.87474       1.19036       1.59132       1.80490       1.99064       2.12034       2.20103
  70   1 1282.9083    0.0988  0.1221 10.1243  0.0000  0.0095   0.0054   0.0230    0.0153   0.0000   440.5288      0.251410       21.2171     -0.438257      -2.89915     -0.336143      0.233227      0.287643      0.316895      0.382076      0.419844      0.440785
  70   2 1612.1509    0.2689  0.3005 10.0501  0.0000  0.0084   0.0060   0.0208    0.0195   0.0000   441.8177     -0.914327       21.7669     -0.626211      -4.40680      0.345236      0.207860      0.274068      0.314277      0.330022      0.349746      0.364556
  70   3 1879.0783    0.5644  0.6446 10.2640  0.0000  0.0112   0.0082   0.0283    0.0329   0.0000   442.4282     -0.576287       21.1223    -0.0833031      -3.63696     -0.435634      0.250075      0.340445      0.373820      0.424951      0.456270      0.471090
  70   4 2126.6774    0.9442  1.0084 10.7903  0.0000  0.0137   0.0111   0.0363    0.0452   0.0000   442.1477      0.395485       22.1737      0.915667      -3.28590      -1.28800      0.314771      0.428439      0.479086      0.544438      0.575877      0.593042
  70   5 2358.1214    1.5342  1.4240 11.3150  0.0000  0.0162   0.0150   0.0432    0.0483   0.0000   442.5952       1.08684       22.4547     0.0220018      -4.11300     -0.212703      0.377693      0.507147      0.547236      0.625310      0.664530      0.692153
  70   6 2575.5900    2.3060  1.4598 12.1961  0.0000  0.0163   0.0223   0.0434    0.0489   0.0000   442.7632     -0.507904       21.3074     0.0698740      -3.50848     -0.561389      0.386662      0.503330      0.559371      0.635106      0.667831      0.700984
  70   7 2787.8819    3.2267  1.3302 12.8962  0.0000  0.0150   0.0324   0.0416    0.0541   0.0000   442.7835       1.07676       22.2218      0.147242      -3.12649      -1.52300      0.346883      0.465810      0.518588      0.576969      0.619258      0.630917
  70   8 2995.1578    4.1827  1.2509 13.5600  0.0000  0.0144   0.0435   0.0400    0.0545   0.0000   442.4947       2.07461       20.8863     -0.260545      -3.59612      -1.04895      0.342787      0.458807      0.510717      0.568865      0.592919      0.625442
  70   9 3196.6909    4.2914  1.6183 13.4604  0.0000  0.0168   0.0387   0.0445    0.0446   0.0000   442.7613       3.03711       21.6737     -0.684730      -3.43576      -2.23263      0.393336      0.523281      0.587530      0.660132      0.694448      0.728730
  70  10 3394.4454    3.6650  2.7767 12.7264  0.0000  0.0224   0.0245   0.0605    0.0344   0.0000   442.5262       3.03767       22.7293      0.969187      -3.01015     -0.665795      0.521539      0.693157      0.778961      0.885126      0.938775      0.970912
  70  11 3589.4402    2.7833  4.7875 12.1913  0.0000  0.0344   0.0146   0.0937    0.0284   0.0000   442.8650      0.827038       21.7412     -0.626351      -4.62381      -2.30534      0.770821       1.06436       1.19727       1.32345       1.38504       1.43480
  70  12 3781.8747    2.1143  7.7728 11.9602 -0.0001  0.0549   0.0090   0.1519    0.0237   0.0000   443.1598       2.30389       23.6701       1.01811      -5.34104      -2.84356       1.23739       1.66029       1.91018       2.07959       2.21503       2.30951
  71   1 1290.7287    0.1150  0.1117 10.0444  0.0000  0.0079   0.0054   0.0180    0.0151   0.0000   440.8245    -0.0123237       21.8779      0.241868      -3.28455      0.471324      0.184851      0.244879      0.282920      0.284801      0.355747      0.349116
  71   2 1621.0818    0.2866  0.3114 10.0133  0.0000  0.0083   0.0061   0.0208    0.0198   0.0000   441.7201     -0.366182       22.0672      0.635057      -3.56069     -0.428450      0.183294      0.244785      0.282762      0.307469      0.313926      0.334676
  71   3 1888.8832    0.5879  0.6535 10.2111  0.0000  0.0109   0.0083   0.0282    0.0330   0.0000   442.0159     -0.397398       22.2661      0.474028      -4.12400     -0.162693      0.249875      0.332049      0.390167      0.430792      0.445643      0.463642
  71   4 2137.7973    0.9475  1.0501 10.8521  0.0000  0.0142   0.0112   0.0383    0.0455   0.0000   442.5295      0.709345       22.7329     -0.486544      -3.07037      -1.34004      0.316502      0.430842      0.481182      0.546262      0.559671      0.587680
  71   5 2369.9878    1.5645  1.4029 11.4948  0.0000  0.0164   0.0158   0.0436    0.0491   0.0000   442.1327      0.908814       22.9554       1.19195      -3.51725     -0.355312      0.372004      0.502288      0.558297      0.619221      0.666110      0.687830
  71   6 2588.3713    2.3267  1.5240 12.1637  0.0000  0.0168   0.0217   0.0443    0.0452   0.0000   442.5693      0.708800       21.7401     -0.531929      -2.90565     -0.542772      0.375090      0.513319      0.557758      0.634464      0.670079      0.712100
  71   7 2801.7253    3.3237  1.3174 12.9533  0.0000  0.0152   0.0333   0.0394    0.0532   0.0000   442.3514       1.56389       22.0066      0.111325      -4.94425      -2.78656      0.353559      0.474632      0.531451      0.595020      0.632327      0.644406
  71   8 3009.8421    4.2407  1.2740 13.6204  0.0001  0.0148   0.0438   0.0402    0.0534   0.0000   442.0073       1.72237       22.1691      0.115044      -4.20683     -0.789472      0.337388      0.446496      0.502288      0.566461      0.591629      0.621188
  71   9 3212.1425    4.2571  1.6988 13.4832  0.0000  0.0173   0.0382   0.0464    0.0429   0.0000   442.5021       2.42298       21.3249     -0.171747      -1.64327      -1.22986      0.410731      0.539498      0.598789      0.670507      0.706726      0.736993
  71  10 3410.6317    3.4975  2.8115 12.8094 -0.0000  0.0232   0.0239   0.0628    0.0327   0.0000   442.6389       3.32365       21.5571     0.0145289      -3.24114      -2.17660      0.530688      0.710204      0.795527      0.894397      0.947637      0.983876
  71  11 3606.4829    2.7161  4.9734 12.1811  0.0001  0.0356   0.0142   0.0954    0.0279   0.0000   440.4370       3.07535       20.8974       1.22997      -1.55091      -5.02444      0.814021       1.09899       1.22870       1.38022       1.46935       1.53761
  71  12 3799.6221    2.0504  7.8143 11.9142  0.0006  0.0565   0.0088   0.1533    0.0237   0.0000   444.8033      0.253941       22.8770       3.25629      -2.84037      -2.88851       1.27356       1.69922       1.93441       2.13878       2.24839       2.37484
  72   1 1298.5166    0.1111  0.1115 10.0686  0.0000  0.0088   0.0053   0.0200    0.0150   0.0000   440.7051     -0.377387       21.7209      0.166356      -3.14129      0.802456      0.245718      0.386076      0.501524      0.510146      0.505155      0.475515
  72   2 1629.8847    0.2946  0.3524 10.0103  0.0000  0.0091   0.0060   0.0221    0.0206   0.0000   441.8985     0.0113531       21.8545      0.175824      -3.77848      0.425795      0.220250      0.287781      0.346300      0.383169      0.406142      0.392881
  72   3 1898.6290    0.5910  0.6680 10.2865  0.0000  0.0112   0.0082   0.0281    0.0336   0.0000   442.3784      0.395035       21.2481      0.336817      -2.68076     -0.955337      0.255844      0.336405      0.375637      0.402853      0.446563      0.490502
  72   4 2148.8606    0.9895  1.0743 10.8764  0.0000  0.0142   0.0113   0.0382    0.0465   0.0000   442.2594     -0.155890       22.1195     -0.795525      -3.63924      -1.16631      0.316249      0.426147      0.466887      0.536098      0.555640      0.581912
  72   5 2381.7954    1.6062  1.4214 11.4376  0.0000  0.0160   0.0156   0.0431    0.0487   0.0000   442.3210      0.513597       22.0289     -0.365446      -3.08446     -0.554287      0.350463      0.476672      0.523372      0.600717      0.618220      0.662407
  72   6 2601.0590    2.3972  1.5404 12.2787  0.0000  0.0166   0.0223   0.0444    0.0458   0.0000   442.2063       1.12564       21.2555      0.159753      -1.78130     -0.639808      0.375469      0.503179      0.569692      0.638044      0.670043      0.694835
  72   7 2815.5418    3.3804  1.3537 13.0568 -0.0012  0.0149   0.0333   0.0411    0.0513   0.0000   442.6778       1.38071       22.3417     -0.511462      -3.08247     -0.203233      0.340543      0.464732      0.504827      0.572283      0.613640      0.641022
  72   8 3024.4028    4.2959  1.3220 13.5645  0.0000  0.0150   0.0426   0.0393    0.0526   0.0000   442.6391       1.99426       21.1068    -0.0548095      -2.79195      -1.46184      0.343059      0.459075      0.502920      0.561022      0.586118      0.608751
  72   9 3227.5086    4.2134  1.8551 13.3899  0.0000  0.0181   0.0350   0.0486    0.0402   0.0000   442.4052       2.06314       21.9936       1.34136      -1.43999      -3.12053      0.398803      0.554451      0.602531      0.682416      0.728610      0.759117
  72  10 3426.8027    3.4327  3.0029 12.7892  0.0000  0.0239   0.0225   0.0651    0.0310   0.0000   441.2367       2.99503       21.9488       1.45518      -2.87012      -2.48840      0.541440      0.717674      0.822824      0.899786      0.966706      0.990878
  72  11 3623.3492    2.6136  5.0398 12.2986  0.0000  0.0364   0.0138   0.0997    0.0269   0.0000   442.7280       1.23300       22.2613      0.323588      -2.23110      -4.14831      0.821612       1.07571       1.22740       1.35733       1.45637       1.52599
  72  12 3817.1362    1.9693  8.3162 11.9538 -0.0010  0.0608   0.0083   0.1636    0.0227   0.0000   441.8032       2.71844       24.9225       1.54468    -0.0906227      -1.38767       1.34240       1.79778       2.03860       2.27709       2.38872       2.49977
  73   1 1306.1962    0.1171  0.1251 10.0989  0.0000  0.0076   0.0053   0.0229    0.0150   0.0000   440.8449      0.171539       21.7137     -0.468003      -3.76302     0.0161894      0.159310      0.216837      0.249138      0.276343      0.274632      0.292633
  73   2 1638.5910    0.3066  0.3661 10.0290  0.0000  0.0093   0.0061   0.0225    0.0208   0.0000   441.7018     -0.363902       22.5125     -0.416670      -3.77327     -0.317449      0.214741      0.304348      0.331480      0.366905      0.396409      0.400257
  73   3 1908.3048    0.6236  0.7345 10.2370  0.0000  0.0120   0.0083   0.0306    0.0373   0.0000   442.2740      0.103944       22.3652    -0.0242116      -3.15123     -0.276190      0.248580      0.358470      0.388379      0.443268      0.464442      0.473136
  73   4 2159.7981    1.0183  1.1005 10.9088  0.0000  0.0147   0.0115   0.0374    0.0486   0.0000   442.9617      0.331748       21.9082     -0.254442      -3.99699      0.252897      0.310493      0.431674      0.478587      0.550453      0.578246      0.601675
  73   5 2393.4621    1.6421  1.4551 11.6147  0.0000  0.0165   0.0160   0.0439    0.0461   0.0000   441.9083      0.673328       22.4609      0.343627      -4.48909      -1.17296      0.361148      0.494979      0.545488      0.632239      0.662562      0.699366
  73   6 2613.7458    2.4536  1.4617 12.4123  0.0000  0.0161   0.0234   0.0435    0.0456   0.0000   442.6100       1.13912       21.4711    0.00537025      -2.10018      -1.06723      0.359185      0.474014      0.533002      0.610669      0.641987      0.660552
  73   7 2829.2404    3.4742  1.3238 13.1453  0.0000  0.0151   0.0347   0.0403    0.0522   0.0000   442.3404       1.07940       21.7735     0.0737326      -2.42673     -0.612171      0.334755      0.451988      0.493240      0.575107      0.584567      0.622933
  73   8 3038.8981    4.3557  1.3636 13.5050  0.0000  0.0149   0.0417   0.0401    0.0513   0.0000   443.2913       1.94402       22.2195      0.268439      -4.04853      -1.84030      0.341379      0.459499      0.514580      0.565287      0.599266      0.631721
  73   9 3242.7112    4.2733  1.8080 13.4919  0.0000  0.0179   0.0361   0.0472    0.0394   0.0000   441.9945       2.11026       21.1651     -0.586608      -3.16860      -1.75268      0.402211      0.538869      0.601314      0.676864      0.722372      0.755665
  73  10 3442.8937    3.3609  3.0544 12.7979  0.0000  0.0246   0.0218   0.0649    0.0300   0.0000   442.6134       2.54639       22.4830     -0.175088      -3.59582      -2.16479      0.543339      0.733126      0.811019      0.886784      0.963635       1.00277
  73  11 3640.1074    2.5887  5.5598 12.2484 -0.0002  0.0395   0.0129   0.1083    0.0267   0.0000   442.9567      0.781308       22.3344       1.38468      -4.53222      -2.21935      0.867722       1.16018       1.32891       1.46878       1.55769       1.61708
  74   1 1313.8416    0.1144  0.1156 10.0570  0.0000  0.0080   0.0052   0.0180    0.0148   0.0000   440.5363     -0.280819       21.9819     -0.163332      -3.90471      0.133165      0.167025      0.212578      0.254600      0.286197      0.292943      0.305186
  74   2 1647.2243    0.3154  0.3496 10.0293  0.0000  0.0088   0.0062   0.0214    0.0208   0.0000   441.6593     -0.292423       21.8758      0.192321      -3.86217    -0.0103874      0.199343      0.280547      0.308226      0.330950      0.366040      0.384846
  74   3 1917.8906    0.6061  0.7323 10.2789  0.0000  0.0115   0.0081   0.0307    0.0352   0.0000   441.9027     0.0320308       22.6654      -1.13918      -3.12325     -0.269374      0.249295      0.339861      0.379556      0.425957      0.465896      0.481417
  74   4 2170.6692    1.0359  1.1240 10.9631  0.0000  0.0142   0.0116   0.0396    0.0469   0.0000   442.5245      0.241013       22.2291      0.488851      -2.70425     -0.272513      0.312844      0.414628      0.466279      0.514501      0.543488      0.572352
  74   5 2405.0090    1.6773  1.4298 11.6571  0.0000  0.0162   0.0162   0.0432    0.0447   0.0000   442.4771     -0.713084       21.5331      0.695689      -2.01217     -0.253702      0.346707      0.477536      0.520250      0.591433      0.613191      0.649261
  74   6 2626.3112    2.5097  1.5586 12.2874  0.0003  0.0164   0.0227   0.0438    0.0455   0.0000   441.8316      0.777704       22.8225      0.336072      -2.39405      -1.82015      0.356306      0.484242      0.529354      0.601105      0.644369      0.661284
  74   7 2842.8239    3.5865  1.3112 13.1700  0.0000  0.0147   0.0352   0.0391    0.0501   0.0000   442.1882      0.906547       22.1771     -0.664631      -3.36628      -1.40730      0.318395      0.431722      0.474876      0.536859      0.559631      0.586956
  74   8 3053.2815    4.3482  1.4391 13.4580  0.0000  0.0154   0.0404   0.0408    0.0490   0.0000   442.2202       2.16528       21.9152      0.267764      -2.73489      -1.97517      0.334374      0.454463      0.489335      0.560263      0.581433      0.614417
  74   9 3257.8852    4.1560  1.9807 13.2377  0.0000  0.0184   0.0326   0.0487    0.0392   0.0000   443.1483       2.47606       22.6599      0.528373      -3.29301      -1.52057      0.407351      0.554847      0.607829      0.688821      0.712975      0.762388
  74  10 3458.8617    3.2795  3.4232 12.6882  0.0000  0.0263   0.0199   0.0698    0.0285   0.0000   441.7561       1.64733       21.1779      -1.19145      -3.28945      -3.24070      0.567308      0.765434      0.858684      0.961597       1.00247       1.06610
  74  11 3656.7906    2.5163  5.7548 12.2230 -0.0003  0.0409   0.0121   0.1131    0.0264   0.0000   442.2612       1.45555       21.5187       1.06792      -7.14127      -4.45438      0.880181       1.19441       1.33814       1.47661       1.59589       1.65540
  75   1 1321.4215    0.1212  0.1523 10.0521  0.0000  0.0079   0.0050   0.0227    0.0151   0.0000   440.8691     -0.261045       22.0195    -0.0513466      -3.91103     0.0382611      0.178498      0.245487      0.258203      0.285117      0.328385      0.334108
  75   2 1655.7507    0.3145  0.3757 10.0364  0.0000  0.0091   0.0060   0.0227    0.0210   0.0000   441.6786     -0.413082       22.4993    -0.0673446      -3.46459     0.0524488      0.192228      0.250288      0.288656      0.336271      0.352054      0.363130
  75   3 1927.4114    0.6479  0.7883 10.2228  0.0000  0.0121   0.0082   0.0306    0.0388   0.0000   442.1705     -0.143564       21.9351     -0.164527      -3.55775     -0.406334      0.249534      0.349271      0.389862      0.429702      0.463567      0.490417
  75   4 2181.4489    1.0646  1.0948 11.0267  0.0000  0.0140   0.0119   0.0380    0.0469   0.0000   442.3277     -0.423283       21.9892     -0.162354      -2.70233      -1.34257      0.300207      0.412752      0.463907      0.531844      0.547008      0.567628
  75   5 2416.4917    1.7406  1.4360 11.6867  0.0000  0.0159   0.0167   0.0431    0.0468   0.0000   442.8677      0.922299       21.1411       1.27483      -3.31666      -1.48962      0.343455      0.467146      0.520777      0.573663      0.624375      0.644035
  75   6 2638.8173    2.6020  1.4720 12.4436  0.0000  0.0157   0.0243   0.0428    0.0473   0.0000   442.3906      0.455110       22.9750      0.917734      -3.47520    -0.0108002      0.342481      0.455838      0.501477      0.581788      0.618152      0.642543
  75   7 2856.3285    3.5957  1.1977 13.4030  0.0000  0.0143   0.0379   0.0382    0.0535   0.0000   442.3473       2.05858       22.0783     -0.187001      -3.50178      -2.05720      0.313591      0.425805      0.465391      0.526449      0.563619      0.588119
  75   8 3067.5519    4.2898  1.4355 13.6074  0.0000  0.0156   0.0407   0.0414    0.0466   0.0000   442.1287       1.73876       22.1957     -0.703526      -3.32745     -0.520324      0.340739      0.458207      0.492033      0.555888      0.590966      0.621349
  75   9 3272.9323    4.1175  2.0190 13.2440 -0.0000  0.0184   0.0319   0.0502    0.0376   0.0000   443.1051       1.35684       22.2792    -0.0220912      -2.76587      -1.32418      0.387459      0.532510      0.579205      0.656581      0.690989      0.724174
  75  10 3474.6385    3.2339  3.5251 12.6789  0.0000  0.0264   0.0194   0.0732    0.0287   0.0000   441.8353       2.59764       22.0796    -0.0268235      -4.03684     -0.534162      0.564280      0.757194      0.853960      0.941535       1.01111       1.04566
  75  11 3673.4744    2.5256  6.1837 12.1339  0.0015  0.0430   0.0114   0.1166    0.0267   0.0000   442.0786       3.51003       21.5135      -1.52799      0.536790      -2.29146      0.905677       1.22022       1.38395       1.53672       1.62692       1.70015
  76   1 1328.9551    0.1266  0.1228 10.0790  0.0000  0.0079   0.0053   0.0164    0.0148   0.0000   440.4325     -0.265896       21.4582     -0.361773      -3.97417     -0.162287      0.177313      0.214208      0.272960      0.310156      0.311039      0.289267
  76   2 1664.1757    0.3402  0.4130 10.0270  0.0000  0.0094   0.0061   0.0225    0.0218   0.0000   442.0208    -0.0978870       22.1318      0.131912      -3.94187      0.206218      0.212063      0.284856      0.339674      0.355575      0.377084      0.399859
  76   3 1936.9014    0.6508  0.8186 10.2638  0.0000  0.0120   0.0081   0.0318    0.0379   0.0000   442.3404     -0.497135       22.1093      0.590789      -3.12758      0.734294      0.257266      0.347680      0.393113      0.446324      0.479011      0.488394
  76   4 2192.1309    1.0937  1.2283 10.7987  0.0000  0.0145   0.0112   0.0395    0.0506   0.0000   442.6796     -0.296081       22.5657     -0.587693      -3.24735      -1.12666      0.313347      0.416301      0.466536      0.519647      0.561846      0.578727
  76   5 2427.8435    1.7612  1.4921 11.6418  0.0000  0.0162   0.0161   0.0425    0.0445   0.0000   442.5145      0.970487       21.4644      0.216869      -4.75923     -0.752788      0.345086      0.464810      0.518586      0.572803      0.619608      0.641450
  76   6 2651.2501    2.6038  1.4579 12.5536  0.0000  0.0157   0.0243   0.0425    0.0439   0.0000   442.6495       1.02308       21.9989     -0.692549      -2.35293     -0.567841      0.331393      0.447569      0.507686      0.569048      0.602356      0.630201
  76   7 2869.7475    3.6709  1.3717 13.2869  0.0000  0.0152   0.0352   0.0398    0.0462   0.0000   442.9354       2.03971       21.2151       1.49688      -3.37123      -1.24024      0.322699      0.443495      0.484781      0.547975      0.585212      0.622552
  76   8 3081.7326    4.4236  1.4223 13.6050  0.0000  0.0152   0.0410   0.0403    0.0464   0.0000   442.0911       2.10581       22.8423      0.465227      -3.50080      -1.98224      0.329345      0.439250      0.496716      0.561687      0.597476      0.610141
  76   9 3287.9236    4.0446  2.1840 13.2419  0.0000  0.0194   0.0303   0.0524    0.0359   0.0000   442.0901       2.13305       22.2494      0.945857      -2.76265      -1.95898      0.408520      0.541063      0.608606      0.688967      0.723343      0.750545
  76  10 3490.4480    3.1805  3.6646 12.6289  0.0000  0.0271   0.0185   0.0741    0.0284   0.0000   442.7166       3.46183       21.2574      -1.31328      -3.51126      -4.09031      0.575558      0.775163      0.879578      0.964524       1.03969       1.08402
  76  11 3689.9613    2.3837  6.1743 12.2024 -0.0024  0.0440   0.0110   0.1213    0.0262   0.0000   440.2727       3.39839       21.7705      0.515547      -3.25204      -1.97408      0.924301       1.23280       1.40086       1.56583       1.65698       1.71597
  77   1 1336.4235    0.1167  0.1255 10.0912  0.0000  0.0081   0.0051   0.0179    0.0147   0.0000   440.3760     -0.202734       22.0040      0.238700      -3.69312      0.371486      0.207105      0.266052      0.294301      0.310954      0.317458      0.334978
  77   2 1672.5228    0.3334  0.4400 10.0505  0.0000  0.0099   0.0059   0.0251    0.0220   0.0000   441.1423     -0.224462       22.8111     -0.110806      -3.77843     -0.649834      0.215922      0.295569      0.350073      0.381571      0.413571      0.408402
  77   3 1946.3195    0.6650  0.7680 10.3522  0.0000  0.0117   0.0084   0.0297    0.0366   0.0000   441.9771      0.419115       22.5532     -0.906577      -3.68047       1.04601      0.244359      0.338780      0.368169      0.413439      0.440500      0.459270
  77   4 2202.7365    1.1099  1.1556 11.1427  0.0000  0.0145   0.0122   0.0391    0.0471   0.0000   442.3965     -0.173896       22.0172     -0.274768      -2.80438     0.0719346      0.304372      0.405396      0.465732      0.524675      0.548801      0.571780
  77   5 2439.1213    1.8038  1.6431 11.5544  0.0002  0.0168   0.0156   0.0447    0.0438   0.0000   442.3567      0.797672       22.0176    0.00277446      -3.39727      -1.31842      0.356446      0.473929      0.522378      0.586379      0.642065      0.653197
  77   6 2663.5821    2.7178  1.4701 12.6042  0.0000  0.0157   0.0252   0.0428    0.0458   0.0000   442.0509       1.48377       21.6158     -0.293894      -2.84404      -2.36557      0.327497      0.443285      0.489354      0.555158      0.581664      0.609691
  77   7 2883.0763    3.7268  1.3789 13.1909  0.0000  0.0146   0.0348   0.0402    0.0482   0.0000   442.2907       1.23289       21.8840     -0.778047      -3.43310      -1.02100      0.310265      0.406744      0.463264      0.517330      0.556260      0.573533
  77   8 3095.8212    4.4362  1.4244 13.6881 -0.0000  0.0151   0.0417   0.0411    0.0452   0.0000   442.4820       1.31537       22.6185     -0.275766      -3.74692     -0.572629      0.321114      0.433293      0.477270      0.532608      0.555952      0.592728
  77   9 3302.8158    4.0432  2.1197 13.3418  0.0000  0.0190   0.0310   0.0519    0.0353   0.0000   442.8489       1.82000       22.7065      0.610998      -3.25982      -2.62965      0.397181      0.538829      0.613064      0.679176      0.719905      0.753733
  77  10 3506.1332    3.1331  4.1021 12.4859  0.0000  0.0288   0.0169   0.0790    0.0280   0.0000   442.7015       3.08677       20.9895      -1.94967      -3.40340      -1.62948      0.612930      0.813402      0.908249       1.01299       1.07373       1.11815
  77  11 3706.4036    2.4100  6.7612 12.1036  0.0019  0.0472   0.0104   0.1278    0.0265   0.0000   444.7436       2.36296       23.6766       1.07553      -5.64280      -2.69420      0.973387       1.32168       1.49861       1.67947       1.79456       1.88006
  78   1 1343.8045    0.1217  0.1376 10.0693  0.0000  0.0082   0.0049   0.0214    0.0147   0.0000   440.3048      0.338124       22.3165      0.144100      -3.44903      0.162902      0.158287      0.227045      0.272179      0.285956      0.307983      0.326585
  78   2 1680.7715    0.3452  0.4484 10.0425  0.0000  0.0098   0.0060   0.0239    0.0227   0.0000   441.6593     -0.361789       22.3830      0.848001      -3.49189    -0.0242579      0.203854      0.264189      0.308084      0.360939      0.382523      0.379125
  78   3 1955.6584    0.6723  0.8494 10.3710  0.0000  0.0125   0.0083   0.0320    0.0380   0.0000   442.1133      0.110054       21.8879      0.369159      -3.75951     -0.283231      0.258017      0.358213      0.398196      0.452358      0.471137      0.493383
  78   4 2213.2442    1.1407  1.2569 11.0512  0.0000  0.0150   0.0118   0.0405    0.0472   0.0000   442.7368      0.457407       21.2999      0.606398      -2.66319     -0.838586      0.304198      0.406823      0.453304      0.518875      0.535415      0.569808
  78   5 2450.3579    1.8583  1.5653 11.7701  0.0000  0.0163   0.0165   0.0439    0.0419   0.0000   442.9072      0.878510       23.0508       1.04091      -2.97894     -0.265179      0.340980      0.455458      0.520658      0.570185      0.613050      0.639796
  78   6 2675.8999    2.7914  1.3964 12.7064  0.0000  0.0152   0.0266   0.0407    0.0480   0.0000   442.7860      0.731810       22.1277      0.292295      -3.13344     -0.265181      0.321125      0.429778      0.480818      0.537115      0.573044      0.610333
  78   7 2896.3174    3.8317  1.3865 13.2667 -0.0003  0.0146   0.0358   0.0397    0.0487   0.0000   442.7900      0.563915       21.2087     -0.315816      -1.82480     -0.501810      0.311808      0.418363      0.478268      0.527727      0.557521      0.588986
  78   8 3109.8172    4.4733  1.4652 13.6379  0.0000  0.0153   0.0406   0.0411    0.0459   0.0000   442.9112       2.00744       22.4947      0.610826      -2.94656      -2.57722      0.316310      0.437827      0.485319      0.548858      0.558717      0.591276
  78   9 3317.5961    3.9383  2.3063 13.1645  0.0000  0.0197   0.0281   0.0533    0.0343   0.0000   442.0716       2.38754       20.9456     -0.473707      -1.76106      -1.43451      0.403912      0.545302      0.618223      0.679380      0.733021      0.765260
  78  10 3521.7912    3.0043  3.9813 12.6419  0.0000  0.0294   0.0171   0.0805    0.0273   0.0000   443.4559       1.85374       21.3362       2.58040      -1.93626      -1.69110      0.603858      0.815763      0.920640       1.02093       1.08304       1.13992
  78  11 3722.7706    2.3246  7.4425 12.1091  0.0000  0.0517   0.0094   0.1411    0.0245   0.0000   442.8199       2.64999       19.7890      0.721294      -4.16767      -2.77889       1.05346       1.43177       1.63468       1.82545       1.91166       2.00478
  79   1 1351.1733    0.1316  0.1332 10.0662  0.0000  0.0072   0.0051   0.0182    0.0147   0.0000   440.4900    -0.0970931       22.5166     0.0127685      -3.96927     0.0150942      0.152568      0.185035      0.211933      0.243831      0.248929      0.272706
  79   2 1688.9613    0.3526  0.4107 10.0284  0.0000  0.0093   0.0061   0.0221    0.0217   0.0000   441.6318     -0.450042       21.7220     -0.320593      -3.25188     -0.717224      0.174559      0.257443      0.279039      0.318977      0.337418      0.345496
  79   3 1964.9292    0.6795  0.8533 10.4357  0.0000  0.0124   0.0083   0.0327    0.0375   0.0000   441.7744      0.399826       22.7642    -0.0598592      -4.35097     -0.218978      0.254148      0.346566      0.390607      0.430337      0.447648      0.470009
  79   4 2223.6027    1.1818  1.4029 10.8724  0.0000  0.0157   0.0113   0.0418    0.0471   0.0000   442.8862     -0.437609       22.2373      0.574949      -2.85917     -0.381216      0.317583      0.443055      0.500593      0.549894      0.584601      0.611016
  79   5 2461.4758    1.9087  1.5571 11.7896  0.0000  0.0164   0.0168   0.0429    0.0428   0.0000   442.0972      0.687223       22.3455     0.0554285      -4.13500     0.0242286      0.331588      0.448952      0.506215      0.571748      0.594815      0.632833
  79   6 2688.0753    2.8207  1.4829 12.6068  0.0000  0.0153   0.0250   0.0412    0.0424   0.0000   442.0244      0.263123       21.4136   -0.00406599      -3.61696     -0.589461      0.313757      0.429046      0.476565      0.541715      0.566010      0.581602
  79   7 2909.4734    3.8821  1.3887 13.2328  0.0000  0.0146   0.0356   0.0391    0.0502   0.0000   442.8285       1.02782       22.5203      0.770445      -3.98729      -1.90032      0.301163      0.398006      0.451914      0.510279      0.540732      0.567252
  79   8 3123.7115    4.4578  1.5302 13.6784  0.0000  0.0156   0.0397   0.0426    0.0429   0.0000   442.4177       2.07183       23.1146      0.274516      -3.62425     -0.525449      0.313601      0.427593      0.469957      0.546003      0.559410      0.587542
  79   9 3332.3205    3.8961  2.6033 13.0653  0.0000  0.0209   0.0259   0.0571    0.0318   0.0000   442.3520       2.78409       23.0589      0.795715      -4.75522     -0.924645      0.433704      0.584904      0.649622      0.721862      0.790561      0.819758
  79  10 3537.1873    2.9930  4.2575 12.5117  0.0000  0.0306   0.0160   0.0821    0.0274   0.0000   442.6036       4.04149       23.6442     -0.225286      -4.25616      -3.70015      0.621174      0.841015      0.936635       1.04904       1.11748       1.16736
  79  11 3738.9017    2.2308  7.1310 12.1530 -0.0005  0.0513   0.0095   0.1394    0.0242   0.0000   442.0443       4.87704       20.8966      -2.71801      -2.73796      -2.90211       1.02332       1.37645       1.57807       1.75216       1.84295       1.92946
  80   1 1358.4649    0.1357  0.1449 10.0739  0.0000  0.0074   0.0049   0.0168    0.0147   0.0000   440.6070     -0.162245       22.1089    -0.0442488      -3.32696  -0.000388943      0.161188      0.208116      0.229226      0.279043      0.315886      0.340673
  80   2 1697.0569    0.3652  0.4262 10.1039  0.0000  0.0091   0.0062   0.0227    0.0223   0.0000   441.7379    0.00563679       21.9725     -0.299265      -3.26613      0.208530      0.186217      0.245709      0.290967      0.309185      0.332576      0.353708
  80   3 1974.1274    0.7043  0.9397 10.4210  0.0000  0.0131   0.0083   0.0342    0.0394   0.0000   442.0987     -0.154527       23.0302     -0.434612      -4.02666     -0.201566      0.260794      0.356736      0.413346      0.456304      0.487047      0.497890
  80   4 2233.9431    1.1988  1.2979 11.1179  0.0000  0.0150   0.0119   0.0403    0.0456   0.0000   442.7093      0.294547       22.5666      0.259177      -2.43698      0.413393      0.302589      0.404290      0.459921      0.530488      0.553267      0.581865
  80   5 2472.5430    1.9307  1.6236 11.8371 -0.0002  0.0164   0.0167   0.0450    0.0415   0.0000   442.4967      0.203112       22.5953       1.08304      -2.78965     -0.752183      0.332595      0.443737      0.505618      0.575836      0.605783      0.639817
  80   6 2700.2035    2.8552  1.4459 12.8801  0.0000  0.0152   0.0265   0.0423    0.0415   0.0000   442.4594       1.35504       21.9743     -0.140856      -2.82456     -0.355295      0.315826      0.408997      0.473568      0.523985      0.564204      0.593041
  80   7 2922.5504    4.0168  1.3379 13.3796  0.0000  0.0143   0.0375   0.0380    0.0516   0.0000   442.8807       1.54639       22.3954     0.0163289      -3.45571      -1.28574      0.290788      0.396129      0.443530      0.488486      0.517583      0.546415
  80   8 3137.5449    4.4362  1.5284 13.7341  0.0000  0.0158   0.0394   0.0416    0.0426   0.0000   442.7833       1.70934       21.5287      0.307153      -2.43321      -1.48543      0.318326      0.424286      0.478718      0.518645      0.577587      0.593591
  80   9 3346.9466    3.8423  2.5898 12.9787  0.0000  0.0209   0.0251   0.0553    0.0334   0.0000   443.6732       1.72913       22.4169      -1.05566      -3.49692      -1.39615      0.424898      0.576135      0.642352      0.733010      0.763587      0.797493
  80  10 3552.6753    2.9291  4.6380 12.5210  0.0000  0.0322   0.0149   0.0898    0.0267   0.0000   442.6182       2.43111       21.2341      0.461118      -3.87614      -4.34022      0.642453      0.862424      0.972482       1.09491       1.15501       1.20367
  80  11 3755.0157    2.2190  7.8075 12.2149  0.0022  0.0550   0.0092   0.1493    0.0226   0.0000   443.8688      0.328809       19.5403       1.75909      0.831358      -7.34294       1.09951       1.47313       1.67371       1.89504       2.01060       2.09880
  81   1 1365.7013    0.1406  0.1340 10.0434  0.0000  0.0063   0.0050   0.0170    0.0145   0.0000   440.7178     0.0270074       22.1629     0.0848885      -3.51075      0.375157      0.124013      0.159224      0.191596      0.207077      0.215840      0.236013
  81   2 1705.0477    0.3835  0.4562 10.0595  0.0000  0.0091   0.0063   0.0237    0.0236   0.0000   441.5670     -0.234196       22.1334      0.785025      -4.05670     -0.346237      0.180059      0.235985      0.262904      0.306380      0.316951      0.338061
  81   3 1983.2957    0.7364  0.8558 10.4388  0.0000  0.0120   0.0087   0.0310    0.0395   0.0000   441.9032     -0.453234       22.1342     0.0856348      -3.23964     -0.745470      0.240955      0.328907      0.363951      0.418644      0.427466      0.454250
  81   4 2244.1800    1.2462  1.3598 11.0354  0.0000  0.0148   0.0118   0.0404    0.0450   0.0000   442.5274     -0.220829       21.7377     -0.480646      -3.50074     0.0995410      0.298132      0.389994      0.447559      0.504549      0.527664      0.568610
  81   5 2483.5068    2.0001  1.6137 11.8682  0.0000  0.0162   0.0172   0.0442    0.0417   0.0000   443.1818      0.642397       21.0579      0.709045      -2.32929     -0.991416      0.328071      0.436114      0.494928      0.552730      0.584381      0.619076
  81   6 2712.2913    2.9377  1.5053 12.6908  0.0000  0.0154   0.0259   0.0415    0.0440   0.0000   442.4062      0.389680       22.4225     -0.342703      -4.33226      -1.11135      0.310078      0.420958      0.472861      0.533876      0.546924      0.576567
  81   7 2935.5154    3.9364  1.4510 13.3965  0.0000  0.0150   0.0352   0.0405    0.0434   0.0000   443.1046       1.12652       22.0349     -0.146147      -3.14586      -2.73836      0.294005      0.399144      0.444342      0.506596      0.535880      0.555806
  81   8 3151.2505    4.4017  1.6857 13.4679  0.0000  0.0162   0.0359   0.0426    0.0402   0.0000   442.7507       2.05777       21.6023     -0.391949      -3.82941      -2.32982      0.314033      0.437353      0.482273      0.553647      0.578243      0.609534
  81   9 3361.4912    3.8067  2.7893 12.9028  0.0000  0.0215   0.0239   0.0583    0.0324   0.0000   442.3959       2.00948       22.0091     -0.209318      -1.97077      -2.60121      0.429836      0.582367      0.656907      0.737262      0.771903      0.811027
  81  10 3568.1099    2.8987  4.9070 12.4388 -0.0001  0.0340   0.0143   0.0940    0.0279   0.0000   442.5293       3.75366       20.5896       1.17523      -3.40842      -3.11663      0.684365      0.908258       1.03134       1.14663       1.22836       1.27382
  81  11 3771.1126    2.1267  7.6057 12.1968 -0.0022  0.0557   0.0090   0.1491    0.0228   0.0000   442.8072       3.61379       24.2817     -0.426724      -4.50001     -0.214049       1.08152       1.47394       1.65798       1.84954       1.95857       2.05996
  82   1 1372.8929    0.1426  0.1646 10.0556  0.0000  0.0074   0.0049   0.0184    0.0147   0.0000   440.5890     -0.337318       21.6651     -0.540622      -3.67707    -0.0933224      0.145546      0.196748      0.218775      0.221687      0.251279      0.269558
  82   2 1712.9638    0.3885  0.4876 10.0526  0.0000  0.0094   0.0062   0.0241    0.0236   0.0000   441.6018     0.0680464       22.4248      0.356498      -3.77097      0.160625      0.189624      0.258386      0.292451      0.324952      0.353526      0.368042
  82   3 1992.3608    0.7321  0.9636 10.4591  0.0000  0.0131   0.0084   0.0343    0.0397   0.0000   442.3120     -0.264168       22.3719      0.502785      -3.96774      0.154414      0.244060      0.336690      0.377334      0.421311      0.440657      0.476638
  82   4 2254.3191    1.2351  1.4021 11.1953  0.0000  0.0157   0.0118   0.0420    0.0424   0.0000   442.5486     -0.433745       22.2013     0.0129747      -3.69857     -0.109860      0.308401      0.412728      0.470046      0.528629      0.556639      0.583333
  82   5 2494.3637    2.0479  1.6208 11.8907  0.0000  0.0162   0.0174   0.0436    0.0423   0.0000   441.7768       1.02407       21.3495      0.310558      -3.02952     -0.875390      0.321677      0.433482      0.489610      0.544099      0.567750      0.609574
  82   6 2724.2562    2.9660  1.5319 12.8025  0.0000  0.0156   0.0263   0.0428    0.0426   0.0000   443.0845      0.622938       22.4877     -0.643154      -3.11496      -2.27680      0.309146      0.421471      0.469596      0.516177      0.551573      0.576228
  82   7 2948.4357    4.0796  1.4139 13.4870  0.0000  0.0145   0.0372   0.0405    0.0462   0.0000   442.9699       1.54565       21.6869      0.448802      -3.29838      0.170479      0.287561      0.381706      0.441125      0.480950      0.526022      0.545071
  82   8 3164.9448    4.4801  1.7164 13.4808  0.0000  0.0163   0.0361   0.0425    0.0411   0.0000   442.2833       2.11901       22.1943      0.279126      -3.51573     -0.894340      0.318444      0.429904      0.489606      0.542350      0.579356      0.601731
  82   9 3375.9504    3.7265  2.7991 12.9900 -0.0000  0.0217   0.0237   0.0597    0.0312   0.0000   442.6811       1.54307       20.8905      0.321170      -1.17462      -1.70449      0.431118      0.582935      0.644701      0.735735      0.783589      0.823915
  82  10 3583.2387    2.7994  5.0479 12.4778 -0.0004  0.0353   0.0137   0.0970    0.0270   0.0000   440.5749       1.79633       22.0489     -0.973361      -6.35568      0.949318      0.691530      0.926012       1.05116       1.18785       1.24790       1.30404
  83   1 1380.0204    0.1416  0.1673 10.0340  0.0000  0.0076   0.0048   0.0197    0.0149   0.0000   440.2476      0.122347       22.2569      0.463724      -4.03267     -0.640400      0.138630      0.188556      0.214810      0.238747      0.247293      0.257651
  83   2 1720.8148    0.3952  0.4952 10.0860  0.0000  0.0095   0.0062   0.0246    0.0238   0.0000   441.7575     -0.306122       21.5337      0.173732      -2.84827     -0.210303      0.185023      0.251835      0.280577      0.316273      0.336119      0.355123
  83   3 2001.4312    0.7522  0.8961 10.5518  0.0000  0.0122   0.0087   0.0321    0.0379   0.0000   442.2602      0.315175       21.2835     0.0237066      -3.05868      0.392647      0.233153      0.314584      0.354113      0.406341      0.418276      0.445694
  83   4 2264.3897    1.2847  1.3022 11.3165  0.0000  0.0148   0.0128   0.0408    0.0447   0.0000   442.2895     -0.256606       21.6249     -0.675521      -4.21167      0.568260      0.286786      0.387570      0.430828      0.497821      0.509091      0.533232
  83   5 2505.2153    2.0596  1.6525 11.9559  0.0000  0.0167   0.0173   0.0435    0.0415   0.0000   442.4962      0.763395       21.6741      0.395966      -4.11030      -1.05965      0.319307      0.430395      0.488984      0.545520      0.566668      0.594161
  83   6 2736.1797    3.0563  1.5314 12.7483  0.0000  0.0153   0.0261   0.0412    0.0428   0.0000   443.0696      0.689452       21.4298      0.439081      -3.11432     -0.576105      0.293992      0.396677      0.440578      0.505539      0.547081      0.564251
  83   7 2961.2041    4.0892  1.3566 13.5160  0.0000  0.0141   0.0374   0.0379    0.0445   0.0000   442.0919       1.59151       21.5040     -0.587784      -3.70118      -1.31167      0.280535      0.371626      0.415730      0.475298      0.505794      0.546649
  83   8 3178.4692    4.3567  1.6964 13.5448  0.0000  0.0162   0.0353   0.0428    0.0390   0.0000   442.7664       1.43723       22.2733     0.0545657      -3.26058      -1.02312      0.315586      0.424524      0.472809      0.532897      0.572791      0.599653
  83   9 3390.3108    3.6885  2.9320 12.8326  0.0000  0.0222   0.0223   0.0592    0.0320   0.0000   442.8793       2.36370       21.5734      0.371733      -2.18184     -0.928647      0.432652      0.579617      0.650301      0.733629      0.774124      0.817021
  83  10 3598.4626    2.7913  5.1549 12.4773 -0.0001  0.0363   0.0135   0.0980    0.0268   0.0000   443.8753       1.13079       22.0521      0.485019      -2.27970      -2.38418      0.701369      0.948118       1.07939       1.20584       1.29117       1.34423
  84   1 1387.0836    0.1465  0.1929 10.0393  0.0000  0.0081   0.0047   0.0209    0.0149   0.0000   440.5667      0.104380       21.9020     -0.617624      -3.95530    -0.0855527      0.178555      0.241190      0.270915      0.289037      0.312199      0.326143
  84   2 1728.5615    0.4057  0.4959 10.0838  0.0000  0.0094   0.0062   0.0237    0.0241   0.0000   441.1330     0.0994591       21.4600    -0.0497603      -3.54527      0.265442      0.179365      0.242480      0.279620      0.308054      0.335551      0.345954
  84   3 2010.4094    0.7769  0.8959 10.5583  0.0000  0.0120   0.0088   0.0313    0.0382   0.0000   441.8271      0.321607       21.7822    -0.0856643      -3.60935     -0.545593      0.228329      0.310604      0.345688      0.391846      0.424253      0.433547
  84   4 2274.3393    1.3396  1.3925 11.2238  0.0000  0.0150   0.0125   0.0408    0.0447   0.0000   442.6331     -0.364053       21.5112     -0.858506      -3.89404     -0.131208      0.286042      0.386829      0.431440      0.488562      0.513645      0.548807
  84   5 2515.9316    2.0901  1.6586 12.0365  0.0000  0.0164   0.0175   0.0448    0.0404   0.0000   442.2840       1.30541       22.4073     -0.245966      -3.36827     -0.111059      0.317627      0.428112      0.482382      0.536826      0.573085      0.600257
  84   6 2748.0495    3.0911  1.4997 12.8233  0.0000  0.0151   0.0269   0.0406    0.0431   0.0000   443.2421       1.12672       21.8926      0.606235      -2.50078      -1.17879      0.290768      0.388353      0.427012      0.496457      0.527090      0.548799
  84   7 2973.9295    4.1466  1.4137 13.5533  0.0000  0.0147   0.0373   0.0392    0.0460   0.0000   442.6042       1.44466       21.2797     0.0480245      -3.79179      -1.94779      0.288608      0.397988      0.444213      0.501541      0.517814      0.553544
  84   8 3191.9943    4.4415  1.7884 13.4841  0.0000  0.0166   0.0347   0.0437    0.0401   0.0000   442.9680       2.12015       23.0746     -0.644783      -2.68085      -1.82290      0.320060      0.432148      0.477350      0.542657      0.579819      0.604037
  84   9 3404.6874    3.6346  3.0649 12.9094  0.0000  0.0231   0.0218   0.0621    0.0302   0.0000   442.6695       1.16947       22.1206      0.597991      -4.35491      -1.80120      0.437592      0.593884      0.666907      0.756424      0.805352      0.840210
  84  10 3613.4691    2.6951  5.2094 12.5105  0.0009  0.0371   0.0132   0.0999    0.0266   0.0000   441.7892       3.72938       19.8224     -0.659990      -2.67187      -1.07844      0.704819      0.955884       1.08876       1.20550       1.29641       1.34274
  85   1 1394.1331    0.1596  0.1944 10.0564  0.0000  0.0084   0.0048   0.0196    0.0149   0.0000   440.2722      0.108396       22.2584      0.382457      -3.66928    -0.0468190      0.188074      0.259225      0.317957      0.333809      0.353155      0.359898
  85   2 1736.2761    0.4139  0.4760 10.1109  0.0000  0.0088   0.0064   0.0232    0.0233   0.0000   441.2917     0.0636467       22.3293      0.221744      -3.25448    -0.0193970      0.163091      0.223342      0.250970      0.288893      0.302665      0.311279
  85   3 2019.3452    0.7823  0.9206 10.6014  0.0000  0.0124   0.0089   0.0318    0.0385   0.0000   441.9680      0.606795       22.1404     -0.959466      -4.31430      0.409709      0.228554      0.309285      0.348530      0.397171      0.396892      0.429071
  85   4 2284.2505    1.3525  1.3861 11.3382  0.0000  0.0152   0.0128   0.0413    0.0428   0.0000   442.8656      0.642452       22.7076     -0.358123      -3.29877      0.279987      0.283554      0.396284      0.435772      0.493924      0.532522      0.542923
  85   5 2526.6184    2.1938  1.6258 11.9392  0.0000  0.0158   0.0179   0.0420    0.0427   0.0000   442.8998       1.15296       22.5425      0.285022      -3.16275      -1.25227      0.304173      0.404088      0.457733      0.517281      0.548591      0.580564
  85   6 2759.8619    3.1467  1.4953 12.8780  0.0000  0.0150   0.0271   0.0405    0.0420   0.0000   442.8257      0.574131       21.8831     -0.167095      -3.87620      -1.37440      0.281193      0.381098      0.425512      0.485387      0.509766      0.540146
  85   7 2986.5914    4.2236  1.3986 13.6603 -0.0001  0.0147   0.0385   0.0392    0.0450   0.0000   442.8384       2.62782       22.4092    -0.0126340      -2.66708      -1.57904      0.275151      0.379782      0.416079      0.475929      0.512572      0.533648
  85   8 3205.3966    4.4009  1.8330 13.4815  0.0000  0.0164   0.0341   0.0459    0.0383   0.0000   442.6724       1.89202       23.0206      0.284765      -3.88672      -2.36716      0.311158      0.427430      0.469256      0.528710      0.571733      0.592317
  85   9 3418.9396    3.5724  3.1635 12.9031  0.0000  0.0236   0.0212   0.0632    0.0295   0.0000   442.5933       1.90032       21.7825      0.133899      -3.11514      -1.10126      0.445616      0.598880      0.676794      0.761296      0.791864      0.829912
  85  10 3628.5966    2.6832  5.7590 12.4521 -0.0017  0.0403   0.0121   0.1087    0.0264   0.0000   443.2077       2.80702       20.4003      0.953352      -2.05732     -0.836484      0.756793       1.02153       1.15532       1.30182       1.37883       1.45446
  86   1 1401.1270    0.1497  0.2114 10.0267  0.0000  0.0084   0.0046   0.0211    0.0149   0.0000   440.5069     -0.383932       21.8653      0.479860      -3.59396     -0.684076      0.164758      0.215663      0.236921      0.267649      0.291736      0.316802
  86   2 1743.8683    0.4296  0.5585 10.1131  0.0000  0.0097   0.0063   0.0262    0.0253   0.0000   441.2896      0.134760       21.7701    -0.0272336      -3.39439     0.0448774      0.196218      0.261281      0.293620      0.335880      0.369554      0.384678
  86   3 2028.2422    0.7880  0.9813 10.6286  0.0000  0.0127   0.0088   0.0345    0.0396   0.0000   442.2708     -0.439999       22.3516     -0.227891      -4.20035     0.0399677      0.246559      0.334107      0.378467      0.427373      0.452595      0.479795
  86   4 2294.0271    1.3765  1.4979 11.2588  0.0000  0.0160   0.0122   0.0414    0.0419   0.0000   442.4504      0.718178       22.6143    -0.0857789      -3.25374     -0.101577      0.291113      0.394584      0.444730      0.513511      0.522330      0.556495
  86   5 2537.2481    2.2414  1.7719 11.9517  0.0000  0.0166   0.0176   0.0447    0.0412   0.0000   442.6171      0.146674       22.6243       1.49420      -2.54247     -0.498915      0.310765      0.427641      0.475771      0.538872      0.557863      0.603562
  86   6 2771.5967    3.2448  1.5057 12.9938  0.0000  0.0148   0.0281   0.0415    0.0407   0.0000   442.6724      0.949019       22.6715      0.957299      -4.80419      -1.48181      0.280450      0.378101      0.420987      0.485380      0.512185      0.546141
  86   7 2999.1709    4.2561  1.4057 13.6874  0.0000  0.0145   0.0383   0.0391    0.0436   0.0000   443.0534       1.66836       22.9762      0.797229      -3.48820     -0.783407      0.271991      0.365472      0.406326      0.458532      0.489578      0.505416
  86   8 3218.7750    4.3655  1.9397 13.3379  0.0000  0.0166   0.0321   0.0456    0.0379   0.0000   443.4274       2.69316       22.3724      0.670460      -2.68489      -2.60906      0.322725      0.422978      0.479942      0.539448      0.575854      0.607434
  86   9 3433.0853    3.4458  3.3101 12.8765  0.0000  0.0242   0.0200   0.0666    0.0290   0.0000   442.3012       1.64884       22.4042       1.25338      -3.77814     -0.387320      0.457577      0.610187      0.692140      0.779048      0.830144      0.879480
  86  10 3643.4378    2.6457  6.1107 12.4345 -0.0026  0.0421   0.0113   0.1149    0.0256   0.0000   442.9244       3.66256       21.3203       2.24631      -3.08363      -3.36694      0.780418       1.05627       1.20176       1.34160       1.42878       1.50475
  87   1 1408.0330    0.1518  0.1920 10.0488  0.0000  0.0075   0.0047   0.0196    0.0147   0.0000   440.4952     -0.113795       21.6810      0.120289      -4.00893     -0.624331      0.147377      0.193806      0.223947      0.230433      0.272582      0.274387
  87   2 1751.4387    0.4324  0.5277 10.1299  0.0000  0.0094   0.0063   0.0241    0.0246   0.0000   441.1653     -0.548046       22.0934     -0.677802      -3.05611     -0.775272      0.172935      0.229656      0.262721      0.300435      0.324717      0.341906
  87   3 2037.0402    0.8059  1.0364 10.6107  0.0000  0.0133   0.0088   0.0351    0.0417   0.0000   441.9512      0.249026       22.3832      0.120463      -4.03235      0.341607      0.245325      0.336954      0.371684      0.419669      0.451727      0.475678
  87   4 2303.7878    1.3993  1.4579 11.3669 -0.0001  0.0156   0.0125   0.0410    0.0411   0.0000   442.7473      0.595990       21.7476     -0.113698      -3.70759      0.329956      0.286360      0.385450      0.435122      0.487200      0.513035      0.540638
  87   5 2547.7866    2.2492  1.7550 12.0176  0.0000  0.0167   0.0178   0.0443    0.0411   0.0000   441.9889      0.800600       22.7011     -0.300989      -4.00136      0.979743      0.312657      0.419691      0.465296      0.530768      0.565631      0.585212
  87   6 2783.2443    3.2936  1.4515 13.1000  0.0000  0.0148   0.0287   0.0402    0.0412   0.0000   442.1718      0.824411       22.3454      0.789735      -3.91046      -1.14836      0.269822      0.367067      0.406221      0.467076      0.497238      0.518483
  87   7 3011.6344    4.3288  1.4417 13.6200  0.0000  0.0144   0.0379   0.0389    0.0432   0.0000   442.3403       1.57028       22.6392     -0.101873      -3.96658     -0.987572      0.271633      0.363299      0.404601      0.453681      0.475976      0.498168
  87   8 3232.0018    4.2507  1.9827 13.4967  0.0000  0.0175   0.0316   0.0478    0.0351   0.0000   442.9887       1.46499       22.2655      0.649806      -2.85911      -1.09010      0.315996      0.425902      0.481394      0.546949      0.566728      0.603814
  87   9 3447.1514    3.4068  3.4438 12.8470 -0.0000  0.0252   0.0194   0.0679    0.0289   0.0000   442.8712       1.62166       23.3526      0.927856      -4.51729      -2.05665      0.467199      0.634669      0.707580      0.796997      0.840314      0.882599
  87  10 3658.3906    2.5405  6.3187 12.4917 -0.0017  0.0452   0.0111   0.1217    0.0245   0.0000   445.2465       2.86790       21.6845      -2.84775      -2.63954      -1.15872      0.807961       1.10870       1.24973       1.39053       1.45240       1.52961
  88   1 1414.8957    0.1660  0.2158 10.0457  0.0000  0.0080   0.0047   0.0186    0.0149   0.0000   440.3590     -0.361658       21.5243     -0.278880      -4.11158      0.131134      0.149072      0.192258      0.228824      0.237302      0.273454      0.290372
  88   2 1758.9214    0.4267  0.5614 10.1834  0.0000  0.0097   0.0062   0.0260    0.0245   0.0000   441.0804      0.207095       22.0997     -0.255912      -3.68215     -0.417590      0.179617      0.240896      0.280631      0.303051      0.313996      0.337257
  88   3 2045.8146    0.8345  1.0470 10.6404  0.0000  0.0132   0.0089   0.0348    0.0425   0.0000   441.7722      0.285882       22.1189      0.117174      -4.03207     0.0952078      0.235886      0.316229      0.358386      0.401518      0.428639      0.434376
  88   4 2313.4123    1.4492  1.5355 11.3697  0.0000  0.0158   0.0125   0.0422    0.0410   0.0000   442.8702     -0.338792       22.2158     -0.142561      -3.50998      -1.14480      0.284799      0.390359      0.429468      0.491955      0.519682      0.546069
  88   5 2558.2873    2.2671  1.6872 12.2027 -0.0001  0.0163   0.0183   0.0440    0.0389   0.0000   442.4369      0.516215       22.1074      0.213860      -3.69797      -1.59320      0.298612      0.406667      0.452950      0.513462      0.525744      0.558407
  88   6 2794.8155    3.3292  1.4956 13.0531  0.0000  0.0148   0.0283   0.0396    0.0409   0.0000   442.6346       1.14141       22.5536     -0.598875      -3.20223     -0.727945      0.268409      0.363907      0.403675      0.452751      0.484311      0.513587
  88   7 3024.0550    4.3183  1.4950 13.6684  0.0000  0.0147   0.0368   0.0401    0.0401   0.0000   442.3504       1.37588       22.8711    -0.0931235      -4.69062     -0.690190      0.271828      0.368279      0.413919      0.456243      0.492074      0.500284
  88   8 3245.1956    4.3461  1.9969 13.4245  0.0000  0.0172   0.0312   0.0455    0.0351   0.0000   443.2451       2.54561       23.0844    -0.0784606      -2.95072      -1.59154      0.317547      0.432891      0.485214      0.545611      0.580464      0.593838
  88   9 3461.1329    3.3653  3.7377 12.7812  0.0000  0.0264   0.0184   0.0725    0.0298   0.0000   443.9991       2.24818       20.5973     -0.389368      -3.31953      -1.18268      0.487349      0.652152      0.737357      0.830494      0.887961      0.922851
  88  10 3673.1406    2.4642  6.3129 12.5688  0.0004  0.0451   0.0111   0.1245    0.0238   0.0000   441.5698       1.36479       23.5643     -0.876287      -2.03567      -3.69992      0.796912       1.09230       1.23890       1.38139       1.46326       1.53227
  89   1 1421.7421    0.1608  0.1862 10.0173  0.0000  0.0069   0.0047   0.0179    0.0146   0.0000   440.3831     -0.455419       22.4132     -0.202070      -3.47610     -0.184521      0.134837      0.178654      0.197525      0.216283      0.256157      0.251116
  89   2 1766.3312    0.4366  0.5912 10.1811  0.0000  0.0103   0.0062   0.0266    0.0252   0.0000   440.9565     0.0195909       22.2559    -0.0172126      -3.77575     -0.381606      0.184594      0.256596      0.281663      0.319543      0.338880      0.345094
  89   3 2054.5291    0.8720  1.0562 10.5669  0.0000  0.0128   0.0091   0.0341    0.0443   0.0000   442.2933     0.0419604       21.7893     -0.315590      -3.62965      0.192349      0.229263      0.315645      0.354163      0.398090      0.421724      0.441253
  89   4 2322.9744    1.4464  1.5638 11.4279  0.0000  0.0164   0.0126   0.0430    0.0393   0.0000   442.0832      0.298688       22.7823     -0.217364      -4.41233      -1.38754      0.288419      0.402355      0.443871      0.494122      0.521275      0.547145
  89   5 2568.7077    2.3713  1.8455 12.0094 -0.0001  0.0167   0.0176   0.0448    0.0391   0.0000   442.8347      0.340979       22.2420       1.30463      -2.53186      -2.22474      0.300686      0.410162      0.444594      0.509866      0.539531      0.570525
  89   6 2806.3412    3.3522  1.5794 13.0767  0.0000  0.0156   0.0281   0.0410    0.0398   0.0000   442.5332       1.11191       21.5740     -0.583746      -2.97207      -1.27613      0.282287      0.379883      0.414480      0.474626      0.493073      0.524964
  89   7 3036.3841    4.3884  1.5231 13.6759  0.0000  0.0148   0.0370   0.0408    0.0399   0.0000   442.9989       1.74001       21.7193     -0.256014      -2.72598     -0.251115      0.270295      0.368054      0.403007      0.461846      0.478498      0.521784
  89   8 3258.2982    4.3086  2.0451 13.4861 -0.0001  0.0176   0.0312   0.0471    0.0344   0.0000   443.0300       1.64148       22.5468      0.303504      -3.88841      -1.58406      0.322277      0.437808      0.488209      0.546829      0.582490      0.617872
  89   9 3475.0740    3.2967  3.9724 12.7653 -0.0004  0.0277   0.0174   0.0767    0.0283   0.0000   442.7460       1.61403       22.0646      0.432481      -2.79707      -3.18578      0.500533      0.674328      0.754086      0.849777      0.905117      0.949396
  89  10 3687.8509    2.3802  6.5613 12.5424 -0.0021  0.0481   0.0106   0.1294    0.0231   0.0000   443.3159       3.23188       20.9293      -1.51274      -2.78657      -1.89591      0.835907       1.15271       1.31134       1.44392       1.54634       1.61965
  90   1 1428.5162    0.1680  0.2397  9.9976  0.0000  0.0087   0.0046   0.0208    0.0152   0.0000   440.3508     0.0345161       22.4054    -0.0878601      -3.04412    -0.0381805      0.156445      0.209069      0.253654      0.264746      0.300086      0.321934
  90   2 1773.6583    0.4621  0.5990 10.1346  0.0000  0.0100   0.0063   0.0259    0.0263   0.0000   440.9264     -0.236584       22.3508     -0.493826      -3.59437     0.0754489      0.173805      0.230609      0.260752      0.298718      0.303796      0.336981
  90   3 2063.1987    0.8592  1.1170 10.6467  0.0000  0.0135   0.0089   0.0368    0.0441   0.0000   442.1371     -0.230990       21.8287      0.456422      -3.38485     -0.593449      0.238632      0.322799      0.361617      0.417929      0.434970      0.458391
  90   4 2332.5007    1.4970  1.5728 11.4231  0.0000  0.0159   0.0126   0.0424    0.0398   0.0000   442.2184      0.128999       22.3878      0.976883      -4.14825     0.0617068      0.283479      0.386457      0.437967      0.484026      0.518847      0.550424
  90   5 2579.0995    2.4002  1.7184 12.2027 -0.0000  0.0160   0.0188   0.0440    0.0402   0.0000   442.4373      0.561564       22.5225    -0.0139620      -3.62327     -0.458518      0.287388      0.378975      0.429315      0.490387      0.517124      0.542853
  90   6 2817.8004    3.5356  1.5129 13.0281  0.0000  0.0145   0.0293   0.0395    0.0436   0.0000   442.2290       1.23778       22.2375     -0.126739      -3.48656      -1.75104      0.260883      0.345322      0.393777      0.437596      0.468830      0.481566
  90   7 3048.6354    4.4923  1.5708 13.4101  0.0000  0.0145   0.0357   0.0387    0.0433   0.0000   442.8905       1.74606       22.4135      0.765189      -3.57848     -0.761335      0.265372      0.350220      0.395697      0.443531      0.477878      0.498931
  90   8 3271.3400    4.2229  2.1949 13.3010  0.0000  0.0179   0.0284   0.0478    0.0333   0.0000   442.6891       2.35899       21.8177      0.675797      -2.47492      -1.71971      0.325594      0.436117      0.492767      0.550251      0.594794      0.623406
  90   9 3488.9844    3.2507  4.0185 12.7605  0.0006  0.0279   0.0169   0.0777    0.0281   0.0000   442.3668       1.25574       21.8036      0.536169      -3.05151      -3.39556      0.503817      0.674472      0.766756      0.855424      0.919619      0.950354
  90  10 3702.3789    2.4149  7.0190 12.4905  0.0016  0.0499   0.0102   0.1332    0.0225   0.0000   443.4086       4.35402       21.4529      0.638159     -0.202714      -3.36629      0.882936       1.19482       1.35880       1.51749       1.59946       1.67866
  91   1 1435.2337    0.1685  0.2118  9.9783  0.0000  0.0072   0.0046   0.0193    0.0148   0.0000   440.3203     -0.157663       22.0466     -0.462866      -2.99047     -0.454410      0.130220      0.170387      0.199403      0.236675      0.245147      0.264678
  91   2 1780.9899    0.4636  0.6299 10.1341  0.0000  0.0104   0.0063   0.0267    0.0267   0.0000   440.9334     -0.137968       21.8506      0.179207      -3.86601      0.145079      0.179632      0.244712      0.266297      0.305922      0.338975      0.355500
  91   3 2071.8046    0.8944  1.0723 10.6511  0.0000  0.0126   0.0092   0.0350    0.0430   0.0000   441.9871     0.0796855       22.3107      0.668662      -4.25255     -0.416288      0.223194      0.299631      0.336072      0.384950      0.402996      0.416674
  91   4 2341.9213    1.5400  1.6866 11.2799  0.0000  0.0162   0.0122   0.0436    0.0401   0.0000   442.7119     -0.326778       22.3233      0.215297      -3.63982      0.139423      0.286601      0.392906      0.438615      0.497947      0.534946      0.562638
  91   5 2589.4292    2.4533  1.7590 12.2379  0.0000  0.0163   0.0189   0.0444    0.0382   0.0000   442.7412      0.944310       22.1979    -0.0173876      -3.75742     -0.642760      0.284748      0.388408      0.436164      0.490201      0.510488      0.537653
  91   6 2829.2049    3.5354  1.5323 13.0935  0.0000  0.0148   0.0295   0.0395    0.0426   0.0000   442.5290       1.00993       21.9720      0.484210      -4.03724     -0.976387      0.271879      0.364626      0.401541      0.464170      0.489946      0.512595
  91   7 3060.8506    4.4777  1.5239 13.6428  0.0000  0.0147   0.0372   0.0397    0.0410   0.0000   443.2723       2.32218       21.5875      0.281783      -3.31274      -1.54332      0.256885      0.346007      0.379272      0.428166      0.462187      0.477933
  91   8 3284.3152    4.2257  2.3375 13.2008  0.0000  0.0184   0.0277   0.0501    0.0343   0.0000   442.5515       3.03471       22.2856      0.174061      -3.13027      -2.78596      0.335192      0.446776      0.496853      0.564225      0.591090      0.621964
  91   9 3502.8023    3.2136  4.3074 12.6809 -0.0018  0.0296   0.0158   0.0809    0.0280   0.0000   443.3261       2.33920       23.0901      0.681713      -3.39523      -1.73162      0.518301      0.696841      0.779985      0.882446      0.936903      0.971608
  92   1 1441.9250    0.1777  0.2391 10.0160  0.0000  0.0080   0.0046   0.0195    0.0150   0.0000   440.0997     -0.128149       21.8873      0.256501      -3.54470      0.313198      0.146886      0.189436      0.219292      0.248121      0.259613      0.268810
  92   2 1788.1886    0.4772  0.6190 10.1541  0.0000  0.0100   0.0064   0.0261    0.0272   0.0000   441.1787      0.249766       22.5918     -0.142164      -3.38122      0.359855      0.172298      0.234829      0.263238      0.300402      0.318969      0.336183
  92   3 2080.3461    0.9056  1.1401 10.6884  0.0000  0.0136   0.0092   0.0362    0.0454   0.0000   441.7522      0.739165       22.2020      0.111579      -2.86278     -0.590772      0.229272      0.317034      0.357220      0.408060      0.433754      0.451690
  92   4 2351.2582    1.5711  1.5786 11.5308  0.0000  0.0159   0.0132   0.0420    0.0400   0.0000   442.6058      0.276772       22.2692      0.874113      -4.46235      0.301146      0.274211      0.374102      0.415928      0.470150      0.509225      0.541432
  92   5 2599.6943    2.4310  1.7190 12.3603 -0.0002  0.0161   0.0190   0.0445    0.0371   0.0000   442.2666       1.03162       21.9538     -0.249900      -3.24576     -0.905257      0.280393      0.378345      0.426322      0.479252      0.512602      0.541058
  92   6 2840.5486    3.6256  1.5506 13.1252  0.0000  0.0147   0.0293   0.0395    0.0401   0.0000   443.2538       1.13893       22.3623     -0.158762      -3.66398      -1.09044      0.257203      0.350300      0.384766      0.440528      0.468647      0.498847
  92   7 3072.9635    4.4339  1.5845 13.6448  0.0000  0.0150   0.0358   0.0401    0.0388   0.0000   442.8667       1.28250       22.7662     -0.689654      -2.73751      -2.28009      0.261126      0.363860      0.400634      0.455954      0.482161      0.500671
  92   8 3297.2250    4.0998  2.3613 13.3010  0.0000  0.0190   0.0270   0.0514    0.0328   0.0000   443.0143       1.91576       22.3705      0.306531      -3.61980      -1.29698      0.329130      0.442957      0.508313      0.568140      0.601037      0.632757
  92   9 3516.4440    3.1367  4.4462 12.7145  0.0031  0.0310   0.0153   0.0847    0.0279   0.0000   443.0357       2.09357       22.0781       1.17857      -3.68598      -2.79868      0.529467      0.729807      0.816992      0.901600      0.974725       1.00718
  93   1 1448.5644    0.1752  0.2202 10.0482  0.0000  0.0076   0.0047   0.0182    0.0148   0.0000   440.1624     -0.312078       21.8348     -0.102146      -3.85767     -0.456647      0.138110      0.174833      0.201618      0.222558      0.233499      0.243803
  93   2 1795.3706    0.4819  0.6248 10.1642  0.0000  0.0100   0.0063   0.0258    0.0269   0.0000   441.3155     -0.454252       22.5976     -0.292277      -4.28107     -0.463994      0.175452      0.225294      0.256273      0.294188      0.303540      0.329967
  93   3 2088.8711    0.9089  1.1547 10.7114  0.0000  0.0134   0.0091   0.0366    0.0444   0.0000   441.8701     -0.214303       22.1940     -0.182545      -4.83627      0.345574      0.232704      0.319215      0.356858      0.403023      0.426912      0.450207
  93   4 2360.5188    1.5951  1.6898 11.4062  0.0000  0.0164   0.0126   0.0428    0.0400   0.0000   442.5611      0.687423       22.0170     -0.450449      -4.18007      0.476038      0.283760      0.391368      0.437163      0.485227      0.512709      0.536140
  93   5 2609.8305    2.5214  1.8474 12.2016  0.0000  0.0166   0.0186   0.0439    0.0395   0.0000   442.6301   -0.00791466       22.4021       1.02732      -4.05767     0.0917265      0.291257      0.397738      0.444458      0.503227      0.530666      0.562185
  93   6 2851.8124    3.6730  1.5375 13.1683  0.0000  0.0145   0.0298   0.0392    0.0412   0.0000   442.5730       1.35278       21.5618     -0.332499      -3.21300      -1.55439      0.254336      0.334661      0.375412      0.431463      0.466695      0.490393
  93   7 3084.9768    4.5135  1.5816 13.6522  0.0000  0.0149   0.0362   0.0395    0.0399   0.0000   443.1220       2.17434       22.0945      0.155199      -3.99811      -1.83426      0.260607      0.354652      0.396922      0.445519      0.472166      0.501940
  93   8 3310.0581    4.0660  2.5341 13.1719  0.0000  0.0194   0.0252   0.0533    0.0318   0.0000   443.4848       1.99320       22.0950     -0.113480      -3.59611      -1.24957      0.332412      0.457294      0.506206      0.566001      0.599524      0.635834
  93   9 3530.1821    3.0641  4.6302 12.7401 -0.0010  0.0321   0.0147   0.0874    0.0273   0.0000   442.8449      0.924417       23.5924      0.189417      -2.63890      -1.51595      0.555608      0.750931      0.847865      0.945564       1.00896       1.05522
  94   1 1455.1519    0.1757  0.2705 10.0109  0.0000  0.0087   0.0044   0.0224    0.0150   0.0000   440.3444     0.0593538       22.0285     -0.208765      -3.90715      0.286823      0.143798      0.193121      0.220094      0.247072      0.260907      0.274046
  94   2 1802.4741    0.4944  0.6782 10.1798  0.0000  0.0104   0.0063   0.0274    0.0280   0.0000   440.9348     -0.169601       22.1387      0.141905      -4.07892      0.206321      0.180194      0.240795      0.270522      0.301909      0.329324      0.349641
  94   3 2097.2776    0.9444  1.2515 10.6612  0.0000  0.0140   0.0090   0.0378    0.0450   0.0000   442.4422      0.274989       21.1372    -0.0168888      -3.39642     0.0474417      0.236071      0.319914      0.361050      0.404662      0.426253      0.440768
  94   4 2369.7093    1.6212  1.6805 11.6191  0.0000  0.0163   0.0131   0.0441    0.0373   0.0000   441.9961      0.378924       22.1862     -0.554155      -3.37178     -0.122656      0.279687      0.371212      0.418604      0.479255      0.496492      0.524779
  94   5 2620.0520    2.5635  1.7021 12.4527  0.0000  0.0161   0.0198   0.0423    0.0377   0.0000   442.5208      0.539904       23.3509      0.516312      -3.25005     -0.852096      0.276141      0.368187      0.414389      0.459914      0.503457      0.538716
  94   6 2863.0371    3.7054  1.5601 13.2225  0.0000  0.0147   0.0298   0.0393    0.0393   0.0000   442.6005      0.864741       22.0620     -0.463732      -3.70666     -0.525010      0.258646      0.333117      0.382899      0.425305      0.465298      0.489724
  94   7 3096.9502    4.4907  1.6369 13.6474  0.0000  0.0150   0.0352   0.0408    0.0377   0.0000   443.0464       1.90984       21.6844      0.560099      -3.13604      -1.92319      0.253375      0.350989      0.387646      0.443947      0.460949      0.477227
  94   8 3322.8605    4.0418  2.5839 13.1687  0.0004  0.0195   0.0248   0.0532    0.0315   0.0000   442.5124       2.39792       22.9373     -0.898393      -4.17175      -2.42029      0.334499      0.452124      0.510156      0.564415      0.603356      0.626374
  94   9 3543.7929    3.0418  4.9399 12.6788 -0.0002  0.0340   0.0139   0.0926    0.0277   0.0000   443.4454       2.01494       22.8783     0.0518808      -4.07512      0.532801      0.580935      0.780785      0.884698      0.993711       1.06161       1.11561
  95   1 1461.7126    0.1846  0.2620 10.0315  0.0000  0.0080   0.0045   0.0209    0.0149   0.0000   440.2560     -0.414349       22.0121     -0.496537      -3.74591     -0.347023      0.138021      0.181068      0.209822      0.230597      0.263966      0.272934
  95   2 1809.5161    0.4994  0.6657 10.1926  0.0000  0.0103   0.0064   0.0269    0.0284   0.0000   440.9318      0.238199       21.6592     -0.421146      -3.55165      0.262574      0.173303      0.238785      0.265252      0.300486      0.314015      0.337098
  95   3 2105.6492    0.9514  1.2188 10.8834  0.0000  0.0139   0.0095   0.0390    0.0435   0.0000   442.2391     -0.351873       22.3988     -0.237946      -3.67966     -0.290326      0.235244      0.317927      0.352623      0.398369      0.433149      0.452141
  95   4 2378.8778    1.6483  1.7077 11.6036  0.0001  0.0162   0.0131   0.0448    0.0384   0.0000   441.9334     -0.452353       21.7339     -0.148270      -3.61508     -0.383921      0.274568      0.370837      0.416589      0.468061      0.510334      0.526787
  95   5 2630.1493    2.6488  1.8089 12.3076  0.0000  0.0161   0.0195   0.0431    0.0392   0.0000   442.8871      0.652452       22.2294      0.165975      -4.22569     -0.855886      0.276140      0.373511      0.411104      0.469322      0.507784      0.534826
  95   6 2874.1524    3.7776  1.5360 13.2218  0.0000  0.0144   0.0303   0.0388    0.0417   0.0000   443.0181       1.25623       22.5245     -0.349377      -3.76493      -1.08039      0.245517      0.331732      0.376825      0.422625      0.449888      0.472637
  95   7 3108.8624    4.5085  1.7372 13.5665  0.0000  0.0153   0.0337   0.0416    0.0365   0.0000   442.6852       1.20015       21.7722     -0.183015      -3.69176      -1.34381      0.260719      0.353279      0.397028      0.441080      0.475628      0.497615
  95   8 3335.5851    3.9380  2.6595 13.2375  0.0000  0.0203   0.0241   0.0545    0.0299   0.0000   443.6251       1.87395       21.6587      -1.07133      -2.77620      -1.08223      0.348697      0.466403      0.520275      0.589425      0.624336      0.664330
  95   9 3557.3109    3.0161  4.9396 12.6618  0.0006  0.0336   0.0135   0.0931    0.0276   0.0000   442.9771       1.45008       21.5969       1.38143      -2.57736      -2.90044      0.559379      0.762541      0.865222      0.953988       1.03423       1.07564
  96   0  995.5624    0.0427  0.0224 10.3260  0.0000  0.0148   0.0061   0.0136    0.0121   0.0000   436.7308      0.118815       21.2392    -0.0822549      -2.82325     -0.329947      0.317257      0.477078      0.500262      0.451942      0.477886      0.368987
  96   1 1468.2162    0.1906  0.2437 10.0093  0.0000  0.0075   0.0046   0.0184    0.0150   0.0000   440.2976    -0.0580828       22.0399     0.0489924      -4.03365     -0.359220      0.134325      0.176727      0.197229      0.217867      0.224936      0.265897
  96   2 1816.5096    0.5134  0.6828 10.2209  0.0000  0.0101   0.0064   0.0283    0.0285   0.0000   440.9588    -0.0293641       22.1314      0.664699      -3.53964     -0.358488      0.168336      0.231790      0.255273      0.287851      0.306217      0.329197
  96   3 2114.0147    0.9434  1.2835 10.8979  0.0000  0.0145   0.0093   0.0397    0.0413   0.0000   441.6313      0.664958       21.4944     -0.369120      -4.35981      0.180120      0.245278      0.328483      0.374283      0.416533      0.437811      0.455468
  96   4 2387.8865    1.6525  1.7008 11.7187  0.0000  0.0165   0.0132   0.0443    0.0365   0.0000   442.4726      0.387515       21.9726      0.921684      -2.88950     -0.135509      0.275395      0.377818      0.419308      0.474573      0.490733      0.527948
  96   5 2640.1815    2.6913  1.7952 12.3465  0.0000  0.0159   0.0197   0.0429    0.0398   0.0000   442.8333      0.844912       22.9194    0.00885984      -4.44419      0.409989      0.265707      0.364873      0.406406      0.463672      0.492955      0.526738
  96   6 2885.1815    3.8585  1.6150 13.1642  0.0000  0.0144   0.0297   0.0397    0.0399   0.0000   443.2421      0.960595       22.4428      0.226843      -3.45087     -0.607474      0.245282      0.329803      0.370229      0.417103      0.440126      0.464682
  96   7 3120.6902    4.4421  1.8434 13.5153  0.0001  0.0161   0.0325   0.0432    0.0373   0.0000   442.8564       2.00538       22.5089     -0.399424      -3.57487     -0.952915      0.263937      0.367550      0.407917      0.460298      0.485447      0.514095
  96   8 3348.2409    3.8598  2.9631 13.1992 -0.0002  0.0217   0.0226   0.0596    0.0288   0.0000   442.6396       2.73798       21.2823     -0.471198      -4.10606      -1.59963      0.362415      0.494300      0.552632      0.618620      0.657208      0.700729
  96   9 3570.7953    2.9748  5.2532 12.6421  0.0000  0.0366   0.0114   0.0971    0.0222   0.0000   443.0029       3.80458       21.6414      -1.28312      -2.60196      -1.96522      0.603977      0.825048      0.928084       1.03685       1.11509       1.16654
  97   1 1474.6307    0.2029  0.2835 10.0324  0.0000  0.0080   0.0046   0.0203    0.0155   0.0000   440.3278     -0.126679       22.2207      0.135454      -3.45996    -0.0442004      0.133488      0.178559      0.206891      0.233749      0.252961      0.263067
  97   2 1823.4484    0.5256  0.7164 10.2382  0.0000  0.0103   0.0064   0.0279    0.0296   0.0000   441.0874     0.0601919       22.1342      0.465929      -4.25899      0.212721      0.182127      0.236020      0.269984      0.297047      0.315027      0.327460
  97   3 2122.3090    0.9739  1.2573 10.9557  0.0000  0.0143   0.0095   0.0387    0.0419   0.0000   441.3936    -0.0996424       22.7766    -0.0311834      -4.71628     -0.829504      0.232716      0.322938      0.361314      0.404390      0.432606      0.459681
  97   4 2396.8886    1.7323  1.8146 11.6822  0.0000  0.0166   0.0131   0.0450    0.0367   0.0000   442.2904      0.324274       22.2732      0.111484      -3.38501     -0.102582      0.278471      0.370928      0.429256      0.480452      0.519812      0.544796
  97   5 2650.1879    2.6826  1.7063 12.6763  0.0000  0.0157   0.0207   0.0426    0.0358   0.0000   442.5373     -0.168796       23.1160      0.458318      -3.03481     -0.951772      0.264044      0.356497      0.405439      0.452798      0.488709      0.510440
  97   6 2896.1888    3.9296  1.5867 13.2660  0.0000  0.0145   0.0302   0.0387    0.0402   0.0000   443.0654      0.982656       21.8202      0.125926      -3.99131      -1.29981      0.240479      0.330958      0.370193      0.412889      0.448325      0.469178
  97   7 3132.4479    4.5237  1.7604 13.6720  0.0000  0.0154   0.0335   0.0417    0.0359   0.0000   443.0394       1.43603       22.2437      0.217247      -3.75191      -1.24594      0.264109      0.350930      0.392082      0.444146      0.482395      0.501757
  97   8 3360.8453    3.8239  2.9636 13.2578  0.0000  0.0218   0.0223   0.0598    0.0280   0.0000   443.2901       1.76239       21.3728      -1.17958      -2.77487      -1.72162      0.358843      0.487844      0.549510      0.620171      0.663460      0.714232
  97   9 3584.1424    2.8808  5.5497 12.7392 -0.0006  0.0383   0.0123   0.1053    0.0262   0.0000   442.4801      0.416620       22.4782     -0.222334      -1.70292      -2.99111      0.628270      0.847442      0.968889       1.08184       1.15476       1.20100
  98   1 1481.0468    0.2002  0.2817 10.0078  0.0000  0.0082   0.0045   0.0204    0.0154   0.0000   439.8840    -0.0341295       21.9503     -0.104818      -3.95552    -0.0180244      0.131957      0.167503      0.208695      0.229858      0.217844      0.238219
  98   2 1830.3279    0.5283  0.7482 10.2052  0.0000  0.0106   0.0064   0.0286    0.0299   0.0000   440.9663      0.251007       22.1706      0.223895      -3.78581     -0.411951      0.176690      0.229258      0.257962      0.298845      0.317604      0.330743
  98   3 2130.5315    0.9875  1.3752 10.7950  0.0000  0.0147   0.0089   0.0395    0.0403   0.0000   441.7497      0.533856       22.8610      0.558683      -4.09105      0.167900      0.234722      0.323025      0.368349      0.414976      0.432399      0.458675
  98   4 2405.8587    1.7439  1.7777 11.6716 -0.0002  0.0164   0.0131   0.0444    0.0376   0.0000   442.0056      0.413931       21.7937     0.0393041      -3.70983      -1.28402      0.267608      0.368347      0.413800      0.467963      0.498067      0.527767
  98   5 2660.1701    2.7422  1.7524 12.6021 -0.0000  0.0159   0.0205   0.0424    0.0362   0.0000   441.9852      0.603732       23.2186    -0.0995104      -3.24502      0.395641      0.265083      0.356185      0.403627      0.458537      0.483365      0.515295
  98   6 2907.1359    3.9069  1.6336 13.2965  0.0000  0.0149   0.0299   0.0398    0.0386   0.0000   442.6420      0.517622       22.5561      0.129175      -2.81514      -1.36761      0.246553      0.336817      0.365945      0.420322      0.443551      0.466844
  98   7 3144.1325    4.4793  1.8574 13.6539  0.0000  0.0163   0.0327   0.0429    0.0354   0.0000   442.7296       2.48047       23.0197      0.395085      -3.62351      -1.22678      0.270199      0.363693      0.400446      0.455733      0.496330      0.516016
  98   8 3373.3541    3.7776  2.9920 13.2029  0.0000  0.0219   0.0217   0.0600    0.0285   0.0000   442.7331       2.80040       22.5335    -0.0467381      -3.16681      -3.00198      0.354937      0.479972      0.549091      0.618763      0.650317      0.685832
  98   9 3597.4216    2.8220  5.7219 12.7655 -0.0003  0.0397   0.0121   0.1083    0.0250   0.0000   443.8391      0.862847       20.7561      0.214240      -1.37106      -2.06410      0.642641      0.878669      0.992773       1.10518       1.17793       1.24615
  99   0 1010.6212    0.0363  0.0083 10.3265  0.0000  0.0117   0.0063   0.0077    0.0118   0.0000   437.5369    -0.0847983       21.2372      0.359732      -3.06043     -0.977132      0.159201      0.277610      0.284978      0.402564      0.585201      0.483284
  99   1 1487.4192    0.2091  0.2789 10.0173  0.0000  0.0079   0.0045   0.0192    0.0154   0.0000   440.1230     -0.428218       22.0525     -0.106994      -3.91902      0.464624      0.124753      0.179586      0.196645      0.235000      0.253271      0.248791
  99   2 1837.1935    0.5297  0.7624 10.2626  0.0000  0.0106   0.0063   0.0298    0.0299   0.0000   440.5567     -0.336185       21.4623    -0.0578161      -3.31167     -0.794077      0.177550      0.237629      0.277258      0.311557      0.342696      0.352924
  99   3 2138.7290    1.0110  1.4131 10.8644  0.0000  0.0148   0.0091   0.0410    0.0405   0.0000   441.6910      0.285268       21.8764     -0.121162      -3.59437      0.104867      0.240137      0.324372      0.367655      0.412700      0.450763      0.482308
  99   4 2414.7017    1.7779  1.8796 11.6638  0.0000  0.0170   0.0129   0.0455    0.0374   0.0000   442.7730      0.361839       22.1377     -0.105688      -2.53414      0.397667      0.275855      0.374760      0.419808      0.467717      0.509779      0.532040
  99   5 2670.0560    2.8243  1.8086 12.5207  0.0000  0.0157   0.0204   0.0428    0.0380   0.0000   442.2853       1.54622       22.1968      0.178999      -2.44757     -0.212461      0.262414      0.348727      0.397597      0.454921      0.480378      0.509587
  99   6 2918.0485    4.0015  1.6592 13.3210  0.0000  0.0147   0.0302   0.0400    0.0384   0.0000   442.9572       1.43324       22.6720      0.189257      -2.60934     -0.933900      0.241406      0.332939      0.372232      0.427488      0.449231      0.478104
  99   7 3155.7823    4.4953  1.8268 13.6449  0.0000  0.0157   0.0325   0.0424    0.0350   0.0000   442.9148       1.64366       22.6807    -0.0408336      -3.38372     -0.650469      0.261450      0.354263      0.399716      0.448975      0.475345      0.507716
  99   8 3385.7504    3.7482  3.3197 13.0318  0.0000  0.0233   0.0202   0.0629    0.0301   0.0000   443.2715       3.58989       21.6978     -0.839273      -3.89947      -1.88217      0.388000      0.516881      0.588638      0.661424      0.715670      0.746697
  99   9 3610.7936    2.7719  5.9057 12.7799  0.0010  0.0419   0.0120   0.1112    0.0248   0.0000   443.3792       1.06498       23.2489      0.353664      -1.82651      -3.61918      0.656605      0.913216       1.02695       1.13589       1.21511       1.28933
 100   0 1015.5764    0.0381  0.0246 10.2994  0.0000  0.0143   0.0068   0.0120    0.0119   0.0000   437.0471     -0.579484       21.4407      0.124404      -3.51848     0.0704253      0.263966      0.385966      0.474632      0.450340      0.515714      0.476717
 100   1 1493.7336    0.2084  0.2993 10.0290  0.0000  0.0081   0.0045   0.0214    0.0154   0.0000   440.0743     -0.225902       21.9561     0.0292332      -3.64439     -0.125665      0.124389      0.171988      0.197637      0.218946      0.226583      0.239721
 100   2 1843.9721    0.5572  0.8011 10.2323  0.0000  0.0111   0.0064   0.0292    0.0316   0.0000   441.0861     -0.337318       21.9293    -0.0453114      -4.10531     -0.261608      0.174569      0.236657      0.267757      0.305487      0.325249      0.337429
 100   3 2146.8687    1.0514  1.3519 10.8990  0.0003  0.0142   0.0094   0.0382    0.0426   0.0000   442.2023      0.198530       22.1081      0.141004      -3.75019      0.327656      0.231946      0.314050      0.354652      0.406082      0.438875      0.455074
 100   4 2423.5048    1.8192  1.8428 11.7583  0.0000  0.0170   0.0135   0.0456    0.0379   0.0000   442.5647      0.295829       22.4460     -0.418021      -3.94497     -0.138255      0.266168      0.372117      0.403695      0.466080      0.484663      0.525273
 100   5 2679.9040    2.8396  1.8064 12.5833  0.0000  0.0160   0.0205   0.0422    0.0367   0.0000   442.4642       1.10716       22.1021      0.519023      -3.25478     -0.487404      0.257597      0.353237      0.388590      0.443471      0.478735      0.493575
 100   6 2928.8056    4.0273  1.6061 13.3857  0.0000  0.0145   0.0309   0.0391    0.0390   0.0000   442.4558       1.84619       21.8533      -1.20465      -4.31166     -0.451349      0.236140      0.319247      0.352319      0.400018      0.427248      0.445678
 100   7 3167.3541    4.5379  1.9488 13.5124  0.0000  0.0162   0.0309   0.0428    0.0341   0.0000   442.6241       1.81737       22.4854    -0.0745278      -3.67372      -1.69990      0.260851      0.359599      0.388764      0.445409      0.473927      0.489793
 100   8 3398.1673    3.6793  3.3086 13.1157 -0.0003  0.0236   0.0201   0.0649    0.0287   0.0000   442.9898       1.75290       22.3863      0.683180      -1.89765      -1.38353      0.375558      0.508810      0.566364      0.647260      0.682407      0.716186
 100   9 3623.9969    2.6691  6.0512 12.7581 -0.0011  0.0425   0.0113   0.1169    0.0240   0.0000   443.2906       1.33718       23.7294       1.00893      -1.86706      -3.05179      0.675412      0.915377       1.05495       1.17203       1.26672       1.33675
 101   0 1020.4985    0.0350  0.0069 10.2888  0.0000  0.0185   0.0079   0.0054    0.0117   0.0000   436.8215     0.0755817       21.3426      0.294073      -3.45518      0.303005      0.525847      0.758457      0.841504      0.782841      0.684990      0.371637
 101   1 1499.9911    0.2013  0.2926 10.0074  0.0000  0.0081   0.0044   0.0211    0.0153   0.0000   439.9613      0.108058       21.8332      0.107216      -3.57812      0.363952      0.137628      0.174042      0.214679      0.245124      0.279423      0.279110
 101   2 1850.7382    0.5644  0.7902 10.2711  0.0000  0.0112   0.0066   0.0287    0.0312   0.0000   440.7437     -0.569421       21.8964      0.447352      -4.00181     -0.628438      0.171551      0.236383      0.267015      0.294432      0.324447      0.331193
 101   3 2154.9365    1.0516  1.3714 10.8784  0.0000  0.0143   0.0092   0.0390    0.0402   0.0000   441.8995     -0.245639       22.0966      0.608314      -4.23595     -0.530807      0.223622      0.309149      0.342955      0.389126      0.413661      0.441454
 101   4 2432.2936    1.8385  1.9067 11.7517  0.0000  0.0171   0.0132   0.0466    0.0367   0.0000   442.5422      0.375357       22.5021     -0.816832      -3.47677      0.475647      0.265289      0.362741      0.409321      0.461851      0.500728      0.520826
 101   5 2689.6872    2.8900  1.8371 12.5012  0.0000  0.0159   0.0204   0.0426    0.0386   0.0000   442.9998      0.891354       22.4428     -0.442842      -4.07910      -1.42278      0.251421      0.345711      0.380878      0.436260      0.454777      0.483395
 101   6 2939.5995    4.0368  1.6173 13.5145  0.0000  0.0147   0.0312   0.0398    0.0356   0.0000   442.8151       1.35912       22.0273     -0.198299      -3.68568     -0.527309      0.237050      0.313554      0.357116      0.405454      0.420938      0.445246
 101   7 3178.9298    4.5066  1.8734 13.6520  0.0000  0.0160   0.0316   0.0426    0.0330   0.0000   442.7597       1.58617       22.3156     -0.429015      -3.83157     -0.819910      0.250399      0.338158      0.383855      0.436652      0.460501      0.483651
 101   8 3410.5705    3.6555  3.5327 13.0335  0.0000  0.0245   0.0192   0.0675    0.0293   0.0000   443.2818       1.31707       23.1017     -0.498742      -3.30055      -2.63315      0.393989      0.536196      0.593963      0.673414      0.714479      0.760163
 102   0 1025.4292    0.0385  0.0185 10.3260  0.0000  0.0150   0.0064   0.0105    0.0117   0.0000   436.8921     -0.195470       22.4198      0.743123      -4.41951     -0.170600      0.239910      0.346559      0.508581      0.541521      0.535420      0.519420
 102   1 1506.2480    0.2162  0.2734 10.0693  0.0000  0.0075   0.0046   0.0186    0.0151   0.0000   439.6834     -0.233334       22.2605     0.0794192      -4.70319      0.113143      0.119533      0.151573      0.188540      0.194850      0.207829      0.226075
 102   2 1857.4171    0.5643  0.8041 10.3467  0.0000  0.0112   0.0066   0.0292    0.0312   0.0000   440.6295     -0.109855       22.5848     -0.349004      -2.88251     -0.328433      0.177678      0.241678      0.268409      0.311971      0.332137      0.352528
 102   3 2162.9532    1.0633  1.4706 10.9558 -0.0002  0.0154   0.0093   0.0407    0.0404   0.0000   441.8432      0.566435       21.6958     0.0616828      -3.85313     -0.797501      0.236820      0.327410      0.372490      0.420510      0.452510      0.467179
 102   4 2440.9530    1.8713  1.9456 11.8071 -0.0002  0.0172   0.0134   0.0474    0.0377   0.0000   442.0065      0.506341       22.3155      0.313887      -3.66026     -0.846897      0.272096      0.371837      0.410987      0.459625      0.500931      0.530156
 102   5 2699.4957    2.9968  1.8162 12.6255  0.0000  0.0155   0.0210   0.0421    0.0369   0.0000   442.6203      0.744474       23.1387      0.414703      -3.26788     -0.981717      0.241842      0.329040      0.373151      0.416948      0.450769      0.478581
 102   6 2950.2976    4.1466  1.7079 13.3463  0.0000  0.0149   0.0300   0.0391    0.0377   0.0000   442.9868       1.07386       21.5599     -0.221122      -3.05772      -1.12232      0.230131      0.316017      0.356049      0.402669      0.428156      0.459272
 102   7 3190.3196    4.5040  1.9776 13.6333  0.0000  0.0161   0.0311   0.0445    0.0337   0.0000   442.7642       1.90541       21.9713     -0.788611      -3.37670      -1.45913      0.263399      0.353808      0.400109      0.449664      0.476948      0.511527
 102   8 3422.8834    3.6618  3.6107 12.9987  0.0006  0.0248   0.0187   0.0678    0.0303   0.0000   443.2485       2.13175       21.4530      0.744292      -3.10704      -1.63278      0.401052      0.531971      0.615556      0.693362      0.736508      0.781607
 103   1 1512.4407    0.2245  0.2890 10.0159  0.0000  0.0075   0.0046   0.0189    0.0153   0.0000   439.9843     0.0605705       21.7829     0.0791092      -4.01134      0.181658      0.115389      0.156368      0.169467      0.199237      0.208573      0.216614
 103   2 1864.0636    0.5681  0.8198 10.3175  0.0000  0.0112   0.0065   0.0299    0.0308   0.0000   440.7217    -0.0472581       22.3010      0.783969      -3.72755      0.226399      0.166601      0.232813      0.254069      0.295297      0.312317      0.335572
 103   3 2170.9609    1.0931  1.4128 11.0193  0.0000  0.0146   0.0096   0.0397    0.0394   0.0000   441.5182     -0.127784       22.3309     -0.238388      -3.90175      0.407095      0.226739      0.301203      0.353461      0.394122      0.426389      0.451602
 103   4 2449.6072    1.9335  1.9289 11.7635  0.0008  0.0170   0.0136   0.0463    0.0391   0.0000   441.8107     -0.175045       22.6549     -0.291241      -3.47104     -0.560004      0.262393      0.357760      0.400216      0.459980      0.483228      0.513243
 103   5 2709.1911    2.9635  1.7779 12.7471 -0.0004  0.0156   0.0214   0.0423    0.0355   0.0000   442.8241       1.60522       21.8255     -0.557414      -4.59012     -0.244189      0.244752      0.326227      0.363607      0.414195      0.442258      0.468027
 103   6 2960.9244    4.1648  1.6778 13.3956  0.0000  0.0145   0.0307   0.0398    0.0377   0.0000   442.3771       1.38836       22.4968      0.650718      -4.34046     -0.916484      0.235777      0.314442      0.360625      0.410504      0.437847      0.457206
 103   7 3201.7372    4.4693  2.1163 13.4658  0.0000  0.0168   0.0292   0.0452    0.0341   0.0000   442.5251       1.89555       22.5798     0.0547006      -2.29319      -1.85083      0.266879      0.353757      0.395396      0.453289      0.481006      0.500319
 103   8 3435.1280    3.5535  3.7543 13.0410 -0.0005  0.0263   0.0180   0.0719    0.0288   0.0000   442.5060       1.46471       22.0798      0.289733      -4.77547      -2.55590      0.400947      0.552290      0.627271      0.692717      0.744534      0.788607
 104   0 1035.1466    0.0347  0.0106 10.2844  0.0000  0.0115   0.0058   0.0054    0.0116   0.0000   437.2314      -1.38549       21.9436     -0.598154      -2.61521     -0.194593      0.155248      0.270267      0.292593      0.341784      0.299745      0.296393
 104   1 1518.6015    0.2129  0.3282 10.0204  0.0000  0.0084   0.0044   0.0220    0.0156   0.0000   440.1171     0.0444379       22.2112      0.428805      -3.99542    -0.0970176      0.133007      0.180565      0.211491      0.238194      0.258058      0.269297
 104   2 1870.6844    0.5993  0.8570 10.3084  0.0000  0.0113   0.0066   0.0297    0.0324   0.0000   440.5609      0.134533       22.5221     -0.366373      -3.72983      0.255078      0.168290      0.233081      0.256891      0.294202      0.312004      0.328540
 104   3 2178.9121    1.1113  1.4037 11.1050  0.0000  0.0147   0.0097   0.0389    0.0390   0.0000   441.8749    -0.0537736       21.4796      0.276985      -3.83053     -0.301547      0.225118      0.306983      0.345795      0.391021      0.409258      0.442585
 104   4 2458.1900    1.9367  2.0420 11.8801  0.0000  0.0177   0.0133   0.0477    0.0361   0.0000   442.0623       1.15678       22.0429     -0.208904      -2.94965     -0.571017      0.275949      0.372912      0.417258      0.479704      0.516188      0.545789
 104   5 2718.8600    3.0195  1.7685 12.8503  0.0000  0.0155   0.0219   0.0424    0.0351   0.0000   442.5774       1.01669       22.1763      0.148932      -3.04894     -0.664317      0.241314      0.331855      0.368148      0.419519      0.455571      0.474076
 104   6 2971.4495    4.1869  1.6318 13.5594 -0.0001  0.0149   0.0317   0.0388    0.0376   0.0000   442.8217       1.85811       22.0179      0.429269      -3.81213      -1.38323      0.232337      0.317594      0.349972      0.391748      0.423815      0.449967
 104   7 3213.0594    4.3817  2.1795 13.5275 -0.0000  0.0172   0.0280   0.0461    0.0314   0.0000   443.7640       1.40971       21.3932       1.24856      -3.44951      -3.23358      0.269411      0.359972      0.412601      0.459399      0.492784      0.521934
 104   8 3447.2766    3.4884  3.9236 13.1190  0.0008  0.0272   0.0177   0.0761    0.0281   0.0000   443.6883       1.74871       21.7096     -0.637749      -3.40830      -2.73459      0.410340      0.556883      0.635101      0.716174      0.754422      0.796605
 105   1 1524.6998    0.2249  0.3532  9.9814  0.0000  0.0086   0.0044   0.0221    0.0161   0.0000   439.7655     -0.257972       21.7401    -0.0601728      -3.50387     -0.348759      0.128409      0.178974      0.200975      0.222781      0.237523      0.256353
 105   2 1877.2469    0.5962  0.8939 10.3127  0.0000  0.0117   0.0065   0.0308    0.0335   0.0000   440.5130    -0.0464574       22.3156      0.184623      -3.81044     0.0506375      0.173400      0.238314      0.268565      0.303982      0.321908      0.343942
 105   3 2186.7223    1.1124  1.5636 10.9746  0.0003  0.0153   0.0091   0.0413    0.0374   0.0000   441.5423      0.148415       22.3402     -0.361199      -2.93908     -0.571426      0.236799      0.320250      0.364033      0.411031      0.445682      0.463494
 105   4 2466.6647    1.9750  2.0370 11.9156  0.0000  0.0180   0.0136   0.0473    0.0358   0.0000   442.8974      0.788808       21.2825     -0.541818      -4.19951      -1.16944      0.269404      0.377998      0.424874      0.485293      0.523280      0.545258
 105   5 2728.4605    3.1096  1.8735 12.6653  0.0000  0.0158   0.0213   0.0423    0.0377   0.0000   442.9561      0.288188       22.0528     -0.261318      -3.35174     -0.634573      0.244441      0.330964      0.367744      0.420002      0.441385      0.471304
 105   6 2981.9942    4.2660  1.7201 13.4283  0.0000  0.0146   0.0305   0.0398    0.0368   0.0000   442.6340       1.57312       22.5827     -0.161322      -4.16991      -1.64955      0.225675      0.302260      0.341215      0.377778      0.409103      0.432602
 105   7 3224.3972    4.4479  2.2281 13.5400  0.0000  0.0173   0.0285   0.0473    0.0321   0.0000   442.9344       1.62747       21.9204     -0.600731      -3.01976      -1.74405      0.265845      0.357796      0.407631      0.450213      0.483907      0.512057
 105   8 3459.4344    3.4434  4.1038 13.0954 -0.0008  0.0288   0.0170   0.0790    0.0281   0.0000   443.3673       2.14709       22.0245       1.16604      -2.91726      -1.81870      0.437245      0.593798      0.662605      0.753431      0.814221      0.852663
 106   1 1530.7724    0.2339  0.3538 10.0176  0.0000  0.0087   0.0045   0.0211    0.0162   0.0000   439.7295     -0.257075       22.2420     -0.368771      -4.07932     0.0922261      0.130826      0.178093      0.203183      0.223660      0.242212      0.247592
 106   2 1883.7746    0.6068  0.9073 10.3280  0.0000  0.0118   0.0066   0.0307    0.0339   0.0000   441.0555     0.0962140       22.6765      0.499143      -3.54912      0.397215      0.174798      0.235427      0.263720      0.297432      0.312818      0.327885
 106   3 2194.5687    1.1470  1.5144 11.0737  0.0000  0.0149   0.0095   0.0412    0.0385   0.0000   441.9495     -0.388315       21.9813      0.624424      -4.51714     -0.561992      0.230521      0.307880      0.351222      0.400927      0.418941      0.440452
 106   4 2475.1679    1.9696  1.9311 12.1160  0.0000  0.0173   0.0141   0.0468    0.0332   0.0000   441.6202      0.780703       22.3314    -0.0318611      -3.40916     -0.730485      0.261161      0.352574      0.402054      0.455931      0.477771      0.505813
 106   5 2738.0563    3.1447  1.8854 12.7537 -0.0002  0.0159   0.0216   0.0425    0.0370   0.0000   442.3428      0.533848       22.8418     0.0805453      -4.74607      -1.39494      0.245684      0.333317      0.376888      0.414144      0.453457      0.473914
 106   6 2992.4551    4.3215  1.6741 13.4986  0.0000  0.0144   0.0312   0.0387    0.0365   0.0000   442.8394       1.07526       21.8225      0.180728      -3.01282      -1.42032      0.221829      0.298270      0.334354      0.380003      0.404244      0.431792
 106   7 3235.6124    4.3257  2.2363 13.6145 -0.0002  0.0180   0.0278   0.0473    0.0309   0.0000   442.8198       2.65879       21.7987     -0.914668      -3.20278      -1.69949      0.273585      0.373228      0.421864      0.472421      0.509209      0.533026
 106   8 3471.4496    3.4144  4.2725 13.0511  0.0013  0.0294   0.0159   0.0806    0.0276   0.0000   442.4902       1.12631       21.4008     0.0603003      -2.61235     -0.948490      0.442107      0.612507      0.690577      0.781722      0.832827      0.868809
 107   0 1049.6333    0.0500  0.0125 10.2505  0.0000  0.0080   0.0068   0.0058    0.0114   0.0000   436.9855      0.935382       20.2410      0.401056      -3.52805      0.826679      0.163109      0.229497      0.253054      0.227656      0.219506      0.242461
 107   1 1536.8177    0.2365  0.3389 10.0272  0.0000  0.0082   0.0045   0.0209    0.0159   0.0000   439.8544     -0.220056       21.8191      0.373344      -3.62260    -0.0167332      0.124188      0.164839      0.190057      0.201791      0.216598      0.232156
 107   2 1890.2696    0.6220  0.8456 10.4295  0.0000  0.0112   0.0069   0.0291    0.0324   0.0000   440.6609     0.0638295       22.2963     -0.405551      -4.21736    -0.0790131      0.166983      0.226908      0.255040      0.289966      0.304547      0.325708
 107   3 2202.3318    1.1853  1.5572 11.0226  0.0000  0.0150   0.0094   0.0406    0.0378   0.0000   441.8940      0.637698       22.3933      0.113755      -3.70876     -0.243787      0.223222      0.300408      0.342925      0.386947      0.412301      0.436257
 107   4 2483.6249    2.0209  2.0406 12.0884  0.0000  0.0177   0.0141   0.0491    0.0343   0.0000   442.2139      0.780691       22.6766      0.511070      -3.65760     -0.433911      0.262918      0.356890      0.404910      0.453226      0.486301      0.514211
 107   5 2747.5908    3.2157  1.8494 12.8299  0.0000  0.0155   0.0222   0.0424    0.0362   0.0000   442.6290      0.864524       22.9376       1.06903      -3.46983     -0.458727      0.235628      0.315989      0.352778      0.400883      0.421086      0.455872
 107   6 3002.8415    4.3647  1.6921 13.4939  0.0000  0.0145   0.0313   0.0390    0.0376   0.0000   443.1730       2.06972       21.8564     -0.157089      -3.70213     -0.554631      0.223897      0.307395      0.344364      0.384049      0.408334      0.420634
 107   7 3246.7558    4.4015  2.4997 13.4445  0.0004  0.0185   0.0261   0.0501    0.0302   0.0000   443.2348       1.48630       21.7406     -0.384229      -2.77732      -1.26948      0.278386      0.381322      0.423601      0.480383      0.508067      0.538396
[truncated: 154,119 more chars]
