# Supplementary material for: Global-Mode Analysis of Full-Disk Data from the Michelson Doppler Imager and the Helioseismic and Magnetic Imager
Source: Sol Phys. 2018 Jan 31;293(2):29. doi: 10.1007/s11207-017-1201-5 (PMC6566312; doi:10.1007/s11207-017-1201-5)
Supplement: Supplementary file 2 — (TAR 362.4 MB) [file 11207_2017_1201_MOESM2_ESM.tar › HMI/hmivw72d.7840.18]

   0  15 2228.5925    0.8693  0.8905  9.0801  0.0000  0.1534   0.1237   0.3626    1.9165   0.0000    -0.0000       0.00000       0.00000       0.00000       0.00000       0.00000       0.00000       0.00000       0.00000       0.00000       0.00000       0.00000       0.00000       0.00000       0.00000       0.00000       0.00000       0.00000       0.00000       0.00000       0.00000       0.00000       0.00000       0.00000       0.00000       0.00000       0.00000       0.00000       0.00000       0.00000       0.00000       0.00000       0.00000       0.00000       0.00000       0.00000
   0  17 2496.0922    1.5448  1.4298  1.8341  0.0000  0.1696   0.1994   0.5336 1000.0000   0.0000    -0.0000       0.00000       0.00000       0.00000       0.00000       0.00000       0.00000       0.00000       0.00000       0.00000       0.00000       0.00000       0.00000       0.00000       0.00000       0.00000       0.00000       0.00000       0.00000       0.00000       0.00000       0.00000       0.00000       0.00000       0.00000       0.00000       0.00000       0.00000       0.00000       0.00000       0.00000       0.00000       0.00000       0.00000       0.00000       0.00000
   0  19 2764.1231    2.1956  0.8642 12.3572  0.0000  0.1583   0.4118   0.4865    1.1084   0.0000    -0.0000       0.00000       0.00000       0.00000       0.00000       0.00000       0.00000       0.00000       0.00000       0.00000       0.00000       0.00000       0.00000       0.00000       0.00000       0.00000       0.00000       0.00000       0.00000       0.00000       0.00000       0.00000       0.00000       0.00000       0.00000       0.00000       0.00000       0.00000       0.00000       0.00000       0.00000       0.00000       0.00000       0.00000       0.00000       0.00000
   0  21 3033.8426    3.9195  0.7428 13.3658  0.0000  0.1915   0.6316   0.2639    0.8302   0.0000    -0.0000       0.00000       0.00000       0.00000       0.00000       0.00000       0.00000       0.00000       0.00000       0.00000       0.00000       0.00000       0.00000       0.00000       0.00000       0.00000       0.00000       0.00000       0.00000       0.00000       0.00000       0.00000       0.00000       0.00000       0.00000       0.00000       0.00000       0.00000       0.00000       0.00000       0.00000       0.00000       0.00000       0.00000       0.00000       0.00000
   0  24 3439.2529    2.6114  1.7414 13.0655  0.0000  0.3136   0.5324   0.7985    0.9972   0.0000    -0.0000       0.00000       0.00000       0.00000       0.00000       0.00000       0.00000       0.00000       0.00000       0.00000       0.00000       0.00000       0.00000       0.00000       0.00000       0.00000       0.00000       0.00000       0.00000       0.00000       0.00000       0.00000       0.00000       0.00000       0.00000       0.00000       0.00000       0.00000       0.00000       0.00000       0.00000       0.00000       0.00000       0.00000       0.00000       0.00000
   1  11 1749.2458    0.4259  0.1315  9.8583  0.0000  0.0857   0.0862   0.0622    0.1254   0.0000   476.4441       11.9562       0.00000       0.00000       0.00000       0.00000       0.00000       0.00000       0.00000       0.00000       0.00000       0.00000       0.00000       0.00000       0.00000       0.00000       0.00000       0.00000       99.3217       70.6943       0.00000       0.00000       0.00000       0.00000       0.00000       0.00000       0.00000       0.00000       0.00000       0.00000       0.00000       0.00000       0.00000       0.00000       0.00000       0.00000
   1  12 1885.0192    0.4679  0.2722  9.8123  0.0000  0.0598   0.0713   0.1314    0.1499   0.0000   373.7941      -42.8082       0.00000       0.00000       0.00000       0.00000       0.00000       0.00000       0.00000       0.00000       0.00000       0.00000       0.00000       0.00000       0.00000       0.00000       0.00000       0.00000       89.6406       33.7291       0.00000       0.00000       0.00000       0.00000       0.00000       0.00000       0.00000       0.00000       0.00000       0.00000       0.00000       0.00000       0.00000       0.00000       0.00000       0.00000
   1  14 2156.9021    0.7994  0.7524 10.0662  0.0000  0.0970   0.0743   0.2162    0.3709   0.0000   471.4614      -22.6184       0.00000       0.00000       0.00000       0.00000       0.00000       0.00000       0.00000       0.00000       0.00000       0.00000       0.00000       0.00000       0.00000       0.00000       0.00000       0.00000       113.469       63.0937       0.00000       0.00000       0.00000       0.00000       0.00000       0.00000       0.00000       0.00000       0.00000       0.00000       0.00000       0.00000       0.00000       0.00000       0.00000       0.00000
   1  15 2291.8094    1.2670  1.1949 -0.8171  0.0000  0.0874   0.0984   0.3456 1000.0000   0.0000   390.8059      -20.0130       0.00000       0.00000       0.00000       0.00000       0.00000       0.00000       0.00000       0.00000       0.00000       0.00000       0.00000       0.00000       0.00000       0.00000       0.00000       0.00000       120.881       56.2600       0.00000       0.00000       0.00000       0.00000       0.00000       0.00000       0.00000       0.00000       0.00000       0.00000       0.00000       0.00000       0.00000       0.00000       0.00000       0.00000
   1  17 2559.1121    2.1375  0.8575 10.3134 -0.0050  0.0748   0.1711   0.2068    1.6005   0.0000   419.8571       59.2141       0.00000       0.00000       0.00000       0.00000       0.00000       0.00000       0.00000       0.00000       0.00000       0.00000       0.00000       0.00000       0.00000       0.00000       0.00000       0.00000       98.9423       48.6873       0.00000       0.00000       0.00000       0.00000       0.00000       0.00000       0.00000       0.00000       0.00000       0.00000       0.00000       0.00000       0.00000       0.00000       0.00000       0.00000
   1  18 2693.5345    2.4632  1.0058 10.1809  0.0000  0.0818   0.1978   0.2642    3.3662   0.0000   573.6237      -53.4349       0.00000       0.00000       0.00000       0.00000       0.00000       0.00000       0.00000       0.00000       0.00000       0.00000       0.00000       0.00000       0.00000       0.00000       0.00000       0.00000       107.418       52.3369       0.00000       0.00000       0.00000       0.00000       0.00000       0.00000       0.00000       0.00000       0.00000       0.00000       0.00000       0.00000       0.00000       0.00000       0.00000       0.00000
   1  19 2828.2219    3.2130  0.8123 12.6646  0.0000  0.1025   0.2987   0.2169    0.5811   0.0000   455.2445      -5.22929       0.00000       0.00000       0.00000       0.00000       0.00000       0.00000       0.00000       0.00000       0.00000       0.00000       0.00000       0.00000       0.00000       0.00000       0.00000       0.00000       138.454       72.1738       0.00000       0.00000       0.00000       0.00000       0.00000       0.00000       0.00000       0.00000       0.00000       0.00000       0.00000       0.00000       0.00000       0.00000       0.00000       0.00000
   1  21 3098.3898    3.3605  1.0285 12.9623  0.0000  0.1176   0.3400   0.2885    0.8481   0.0000   509.9264       49.2756       0.00000       0.00000       0.00000       0.00000       0.00000       0.00000       0.00000       0.00000       0.00000       0.00000       0.00000       0.00000       0.00000       0.00000       0.00000       0.00000       123.912       93.4515       0.00000       0.00000       0.00000       0.00000       0.00000       0.00000       0.00000       0.00000       0.00000       0.00000       0.00000       0.00000       0.00000       0.00000       0.00000       0.00000
   1  23 3368.4138    3.2454  2.6053 11.2516  0.0110  0.1503   0.1980   0.5618    1.3744   0.0000   648.0373       136.238       0.00000       0.00000       0.00000       0.00000       0.00000       0.00000       0.00000       0.00000       0.00000       0.00000       0.00000       0.00000       0.00000       0.00000       0.00000       0.00000       190.631       101.125       0.00000       0.00000       0.00000       0.00000       0.00000       0.00000       0.00000       0.00000       0.00000       0.00000       0.00000       0.00000       0.00000       0.00000       0.00000       0.00000
   1  24 3504.1813    2.7752  2.4221 11.9260 -0.0394  0.1592   0.1898   0.4838    0.9312   0.0000   678.5441      -117.260       0.00000       0.00000       0.00000       0.00000       0.00000       0.00000       0.00000       0.00000       0.00000       0.00000       0.00000       0.00000       0.00000       0.00000       0.00000       0.00000       195.405       110.175       0.00000       0.00000       0.00000       0.00000       0.00000       0.00000       0.00000       0.00000       0.00000       0.00000       0.00000       0.00000       0.00000       0.00000       0.00000       0.00000
   1  26 3776.5167    2.1873  6.4805  8.2431  0.0000  0.3288   0.0712   0.8697    4.2536   0.0000   298.3255      -93.5030       0.00000       0.00000       0.00000       0.00000       0.00000       0.00000       0.00000       0.00000       0.00000       0.00000       0.00000       0.00000       0.00000       0.00000       0.00000       0.00000       405.327       222.393       0.00000       0.00000       0.00000       0.00000       0.00000       0.00000       0.00000       0.00000       0.00000       0.00000       0.00000       0.00000       0.00000       0.00000       0.00000       0.00000
   2  12 1945.8044    0.5054  0.5253  9.9393  0.0047  0.0719   0.0466   0.1683    0.2018   0.0000   441.3012       6.26591       8.94048       5.07988       0.00000       0.00000       0.00000       0.00000       0.00000       0.00000       0.00000       0.00000       0.00000       0.00000       0.00000       0.00000       0.00000       0.00000       59.0098       45.2062       21.5897       7.28036       0.00000       0.00000       0.00000       0.00000       0.00000       0.00000       0.00000       0.00000       0.00000       0.00000       0.00000       0.00000       0.00000       0.00000
   2  13 2082.2158    0.6451  0.3292 10.2116  0.0000  0.0687   0.0740   0.1248    0.1611   0.0000   440.0070      -28.9514      -7.05936       6.96305       0.00000       0.00000       0.00000       0.00000       0.00000       0.00000       0.00000       0.00000       0.00000       0.00000       0.00000       0.00000       0.00000       0.00000       40.3544       32.7766       34.3474       11.0046       0.00000       0.00000       0.00000       0.00000       0.00000       0.00000       0.00000       0.00000       0.00000       0.00000       0.00000       0.00000       0.00000       0.00000
   2  14 2217.5749    1.0197  0.6130 10.5477  0.0000  0.0514   0.0773   0.1581    0.2452   0.0000   428.0414       27.2310       3.05085       11.9425       0.00000       0.00000       0.00000       0.00000       0.00000       0.00000       0.00000       0.00000       0.00000       0.00000       0.00000       0.00000       0.00000       0.00000       37.4604       31.5239       17.7810       6.63376       0.00000       0.00000       0.00000       0.00000       0.00000       0.00000       0.00000       0.00000       0.00000       0.00000       0.00000       0.00000       0.00000       0.00000
   2  15 2352.2686    1.2957  0.6307 11.0837  0.0000  0.0589   0.0973   0.1389    0.2634   0.0000   538.4609      -4.11601      -24.9961     -0.104174       0.00000       0.00000       0.00000       0.00000       0.00000       0.00000       0.00000       0.00000       0.00000       0.00000       0.00000       0.00000       0.00000       0.00000       37.1274       36.6156       19.7110       9.08910       0.00000       0.00000       0.00000       0.00000       0.00000       0.00000       0.00000       0.00000       0.00000       0.00000       0.00000       0.00000       0.00000       0.00000
   2  17 2619.7693    2.2705  0.8136 11.0667  0.0000  0.0643   0.1521   0.1472    0.6943   0.0000   455.4420       36.7792       30.2450       5.56078       0.00000       0.00000       0.00000       0.00000       0.00000       0.00000       0.00000       0.00000       0.00000       0.00000       0.00000       0.00000       0.00000       0.00000       43.1341       33.5491       23.6052       7.79572       0.00000       0.00000       0.00000       0.00000       0.00000       0.00000       0.00000       0.00000       0.00000       0.00000       0.00000       0.00000       0.00000       0.00000
   2  18 2754.4937    2.7581  0.8220 11.3649  0.0000  0.0637   0.1757   0.1608    0.6226   0.0000   468.2781       21.1219       45.4120       12.7430       0.00000       0.00000       0.00000       0.00000       0.00000       0.00000       0.00000       0.00000       0.00000       0.00000       0.00000       0.00000       0.00000       0.00000       39.4614       32.4425       26.1682       8.55682       0.00000       0.00000       0.00000       0.00000       0.00000       0.00000       0.00000       0.00000       0.00000       0.00000       0.00000       0.00000       0.00000       0.00000
   2  19 2889.5264    2.8640  1.1203 12.6021  0.0000  0.0787   0.1948   0.2253    0.4390   0.0000   411.7763       16.0193      -33.5547      -12.9486       0.00000       0.00000       0.00000       0.00000       0.00000       0.00000       0.00000       0.00000       0.00000       0.00000       0.00000       0.00000       0.00000       0.00000       59.2340       49.3903       26.9382       9.80586       0.00000       0.00000       0.00000       0.00000       0.00000       0.00000       0.00000       0.00000       0.00000       0.00000       0.00000       0.00000       0.00000       0.00000
   2  21 3159.8968    4.3360  0.8352 12.2606  0.0000  0.0566   0.2676   0.1572    0.6863   0.0000   383.1168       52.2308       7.16871       9.33529       0.00000       0.00000       0.00000       0.00000       0.00000       0.00000       0.00000       0.00000       0.00000       0.00000       0.00000       0.00000       0.00000       0.00000       39.6953       34.2486       18.7282       7.62642       0.00000       0.00000       0.00000       0.00000       0.00000       0.00000       0.00000       0.00000       0.00000       0.00000       0.00000       0.00000       0.00000       0.00000
   2  24 3566.9162    2.6417  3.4458 11.1365  0.0000  0.1372   0.1010   0.3888    0.4471   0.0000   467.8826       46.5720       27.6037       23.5176       0.00000       0.00000       0.00000       0.00000       0.00000       0.00000       0.00000       0.00000       0.00000       0.00000       0.00000       0.00000       0.00000       0.00000       101.490       82.1252       48.1039       17.3266       0.00000       0.00000       0.00000       0.00000       0.00000       0.00000       0.00000       0.00000       0.00000       0.00000       0.00000       0.00000       0.00000       0.00000
   3  11 1865.2793    0.4658  0.2556  9.6858  0.0000  0.0337   0.0372   0.0689    0.1362   0.0000   403.7722       19.1660       5.03851       5.64278      -1.44892       1.09605       0.00000       0.00000       0.00000       0.00000       0.00000       0.00000       0.00000       0.00000       0.00000       0.00000       0.00000       0.00000       15.4430       16.3988       12.7456       5.71846       3.94043       1.00263       0.00000       0.00000       0.00000       0.00000       0.00000       0.00000       0.00000       0.00000       0.00000       0.00000       0.00000       0.00000
   3  12 2001.1833    0.5779  0.3601 10.1945  0.0000  0.0572   0.0470   0.1004    0.1342   0.0000   444.4940       4.10273      -18.0660      -14.5172      -8.07125       1.64027       0.00000       0.00000       0.00000       0.00000       0.00000       0.00000       0.00000       0.00000       0.00000       0.00000       0.00000       0.00000       38.6133       37.5179       23.7220       9.88943       4.49133       1.06245       0.00000       0.00000       0.00000       0.00000       0.00000       0.00000       0.00000       0.00000       0.00000       0.00000       0.00000       0.00000
   3  13 2137.6966    0.7378  0.6487 10.2470  0.0000  0.0485   0.0480   0.1297    0.1955   0.0000   424.9623       16.5208      -1.85337       15.2913      0.927011      -1.21755       0.00000       0.00000       0.00000       0.00000       0.00000       0.00000       0.00000       0.00000       0.00000       0.00000       0.00000       0.00000       22.7617       22.7774       17.2790       9.83656       4.79743       1.43406       0.00000       0.00000       0.00000       0.00000       0.00000       0.00000       0.00000       0.00000       0.00000       0.00000       0.00000       0.00000
   3  14 2273.4571    1.1618  0.8841 10.3484  0.0000  0.0642   0.0627   0.1512    0.3088   0.0000   487.0048       5.91863      -29.2953      -6.69734      -4.73723      0.787538       0.00000       0.00000       0.00000       0.00000       0.00000       0.00000       0.00000       0.00000       0.00000       0.00000       0.00000       0.00000       26.2900       26.2577       21.5728       14.8880       6.29823       2.04492       0.00000       0.00000       0.00000       0.00000       0.00000       0.00000       0.00000       0.00000       0.00000       0.00000       0.00000       0.00000
   3  15 2407.6548    1.4093  0.8620 10.9873  0.0000  0.0694   0.0821   0.1510    0.3487   0.0000   470.4355      -14.3643      -23.4351       3.71723      0.404724     -0.146339       0.00000       0.00000       0.00000       0.00000       0.00000       0.00000       0.00000       0.00000       0.00000       0.00000       0.00000       0.00000       42.2109       40.3679       26.2024       12.8240       5.47356       1.56936       0.00000       0.00000       0.00000       0.00000       0.00000       0.00000       0.00000       0.00000       0.00000       0.00000       0.00000       0.00000
   3  17 2676.1847    2.4732  1.0386 10.6892  0.0029  0.0582   0.1411   0.1579    1.3607   0.0000   385.3325       37.6788       20.0205      -9.66011       5.61346       2.75126       0.00000       0.00000       0.00000       0.00000       0.00000       0.00000       0.00000       0.00000       0.00000       0.00000       0.00000       0.00000       31.2903       30.3089       21.8238       12.6513       5.29930       1.62519       0.00000       0.00000       0.00000       0.00000       0.00000       0.00000       0.00000       0.00000       0.00000       0.00000       0.00000       0.00000
   3  18 2811.4369    2.9958  0.6889 12.1132  0.0000  0.0552   0.1882   0.1334    0.4061   0.0000   348.2319       16.6529       35.4940      -9.17875       6.19579       4.01736       0.00000       0.00000       0.00000       0.00000       0.00000       0.00000       0.00000       0.00000       0.00000       0.00000       0.00000       0.00000       31.3187       28.7292       19.3038       10.0556       4.29803       1.20824       0.00000       0.00000       0.00000       0.00000       0.00000       0.00000       0.00000       0.00000       0.00000       0.00000       0.00000       0.00000
   3  19 2947.0483    3.5254  0.7199 12.2728  0.0000  0.0470   0.2005   0.1084    0.4233   0.0000   460.8277       58.4706      -16.3552      -1.01884      0.182887       1.27598       0.00000       0.00000       0.00000       0.00000       0.00000       0.00000       0.00000       0.00000       0.00000       0.00000       0.00000       0.00000       24.4620       23.6621       16.6425       10.1591       4.27460       1.38421       0.00000       0.00000       0.00000       0.00000       0.00000       0.00000       0.00000       0.00000       0.00000       0.00000       0.00000       0.00000
   3  20 3082.3263    3.6944  1.0900 12.4086  0.0000  0.0571   0.1962   0.1680    0.5035   0.0000   422.6100       33.2040       46.7398       1.30908      0.313543       1.26419       0.00000       0.00000       0.00000       0.00000       0.00000       0.00000       0.00000       0.00000       0.00000       0.00000       0.00000       0.00000       28.7834       27.8239       19.9632       12.1103       5.23657       1.68354       0.00000       0.00000       0.00000       0.00000       0.00000       0.00000       0.00000       0.00000       0.00000       0.00000       0.00000       0.00000
   3  21 3217.9584    3.9085  1.1965 11.0743  0.0000  0.0597   0.1832   0.1625    1.7814   0.0000   419.5517       14.3593       38.5683       17.0266       4.89435     -0.911950       0.00000       0.00000       0.00000       0.00000       0.00000       0.00000       0.00000       0.00000       0.00000       0.00000       0.00000       0.00000       28.7462       30.3522       19.7719       13.5987       5.06737       1.95735       0.00000       0.00000       0.00000       0.00000       0.00000       0.00000       0.00000       0.00000       0.00000       0.00000       0.00000       0.00000
   3  22 3353.6395    3.2150  1.9698 12.2321  0.0000  0.0870   0.1254   0.2425    0.2547   0.0000   484.9965       123.288      -30.3677      -2.08098       7.77913     -0.634623       0.00000       0.00000       0.00000       0.00000       0.00000       0.00000       0.00000       0.00000       0.00000       0.00000       0.00000       0.00000       41.8071       39.3439       30.6980       21.4079       8.50081       2.62795       0.00000       0.00000       0.00000       0.00000       0.00000       0.00000       0.00000       0.00000       0.00000       0.00000       0.00000       0.00000
   3  23 3489.6262    2.7987  2.2587 11.9040 -0.0036  0.1005   0.1046   0.2451    0.2594   0.0000   485.3436       33.8549       35.0682       41.5292      0.155820      -3.36220       0.00000       0.00000       0.00000       0.00000       0.00000       0.00000       0.00000       0.00000       0.00000       0.00000       0.00000       0.00000       48.7544       49.9029       37.1555       20.3274       10.3307       3.13662       0.00000       0.00000       0.00000       0.00000       0.00000       0.00000       0.00000       0.00000       0.00000       0.00000       0.00000       0.00000
   3  24 3626.2277    2.2648  3.8677 11.4198  0.0000  0.1264   0.0712   0.3826    0.1809   0.0000   502.1258      -73.7594      -5.41720       34.7655      0.506781      -5.87384       0.00000       0.00000       0.00000       0.00000       0.00000       0.00000       0.00000       0.00000       0.00000       0.00000       0.00000       0.00000       57.7219       60.3914       45.2739       26.9966       12.8696       4.06080       0.00000       0.00000       0.00000       0.00000       0.00000       0.00000       0.00000       0.00000       0.00000       0.00000       0.00000       0.00000
   3  25 3763.2607    1.9047  4.5744 11.4019  0.0000  0.1602   0.0583   0.4325    0.1439   0.0000   549.8772      -18.6049       10.6632       31.6602       4.89154      -3.79771       0.00000       0.00000       0.00000       0.00000       0.00000       0.00000       0.00000       0.00000       0.00000       0.00000       0.00000       0.00000       68.2590       75.9261       55.1944       34.3108       16.1712       5.46661       0.00000       0.00000       0.00000       0.00000       0.00000       0.00000       0.00000       0.00000       0.00000       0.00000       0.00000       0.00000
   4  11 1914.6804    0.4929  0.3931  9.9671  0.0021  0.0328   0.0374   0.1062    0.1046   0.0000   419.4746       21.1530       3.14301      -21.8549      -2.62991      0.739462       1.08409   -0.00318137       0.00000       0.00000       0.00000       0.00000       0.00000       0.00000       0.00000       0.00000       0.00000       0.00000       13.3549       14.1501       10.9328       8.23871       4.35026       2.04752      0.751947      0.215102       0.00000       0.00000       0.00000       0.00000       0.00000       0.00000       0.00000       0.00000       0.00000       0.00000
   4  12 2051.7029    0.6657  0.4584 10.2421  0.0019  0.0421   0.0459   0.0988    0.1178   0.0000   423.6613       35.4975       37.9639      0.396125       11.1645       1.68496      0.539535     -0.436603       0.00000       0.00000       0.00000       0.00000       0.00000       0.00000       0.00000       0.00000       0.00000       0.00000       18.3481       19.1236       15.9248       9.35675       5.06450       2.52266       1.05898      0.237240       0.00000       0.00000       0.00000       0.00000       0.00000       0.00000       0.00000       0.00000       0.00000       0.00000
   4  13 2188.3386    0.8994  0.7003 10.2926  0.0017  0.0545   0.0542   0.1195    0.2856   0.0000   409.2038      -29.3449       5.68665       12.4714       11.5031       3.18902     -0.371230      0.442438       0.00000       0.00000       0.00000       0.00000       0.00000       0.00000       0.00000       0.00000       0.00000       0.00000       19.0244       22.0906       17.1122       12.1913       7.54636       3.42525       1.41160      0.435277       0.00000       0.00000       0.00000       0.00000       0.00000       0.00000       0.00000       0.00000       0.00000       0.00000
   4  14 2324.1664    1.2611  0.6755 10.2087 -0.0101  0.0569   0.0669   0.1275    0.7800   0.0000   454.6409       26.6312      -47.6768      -1.67462      -12.0066      -4.80116       3.57661     -0.543064       0.00000       0.00000       0.00000       0.00000       0.00000       0.00000       0.00000       0.00000       0.00000       0.00000       23.1400       26.0248       19.8962       12.9353       7.62498       2.91502       1.30714      0.394846       0.00000       0.00000       0.00000       0.00000       0.00000       0.00000       0.00000       0.00000       0.00000       0.00000
   4  15 2458.6280    1.6811  0.5567 11.5314 -0.0156  0.0513   0.0943   0.1079    0.3532   0.0000   440.9946       15.0094       17.1660      -1.25474      -4.40634       2.78903      0.769321      -1.13743       0.00000       0.00000       0.00000       0.00000       0.00000       0.00000       0.00000       0.00000       0.00000       0.00000       17.0643       20.4939       15.7908       11.6513       6.93486       3.73589       1.43519      0.413787       0.00000       0.00000       0.00000       0.00000       0.00000       0.00000       0.00000       0.00000       0.00000       0.00000
   4  17 2728.5013    2.8360  0.8162 12.0549  0.0022  0.0556   0.1328   0.1289    0.4076   0.0000   416.2578      -9.63775       2.21909       8.53690       5.18114       1.31949     -0.833551     -0.155423       0.00000       0.00000       0.00000       0.00000       0.00000       0.00000       0.00000       0.00000       0.00000       0.00000       17.2534       17.1230       18.6357       11.9094       7.21355       4.66934       1.73397      0.360630       0.00000       0.00000       0.00000       0.00000       0.00000       0.00000       0.00000       0.00000       0.00000       0.00000
   4  18 2864.3433    2.9859  0.9835 12.0002  0.0037  0.0521   0.1344   0.1471    0.4816   0.0000   453.6904       41.6178      -2.99436       10.5459       5.44816       5.77972       1.52156     -0.179942       0.00000       0.00000       0.00000       0.00000       0.00000       0.00000       0.00000       0.00000       0.00000       0.00000       21.7768       23.2570       17.9719       12.5260       7.55542       3.34916       1.30176      0.342291       0.00000       0.00000       0.00000       0.00000       0.00000       0.00000       0.00000       0.00000       0.00000       0.00000
   4  19 3000.1822    3.9833  0.9848 11.5675  0.0034  0.0538   0.1982   0.1109    1.2851   0.0000   430.9012       18.8339       24.1829       8.12041       6.57721      -2.66974      0.206559     -0.104065       0.00000       0.00000       0.00000       0.00000       0.00000       0.00000       0.00000       0.00000       0.00000       0.00000       25.0030       25.5428       20.3831       13.0003       6.79202       3.53950       1.21091      0.292293       0.00000       0.00000       0.00000       0.00000       0.00000       0.00000       0.00000       0.00000       0.00000       0.00000
   4  21 3271.9093    3.5390  1.2948 12.8839 -0.0003  0.0711   0.1739   0.1753    0.4132   0.0000   433.8410      -23.2455      -14.4234       25.2213       5.72391      0.774907     -0.784946      -1.04915       0.00000       0.00000       0.00000       0.00000       0.00000       0.00000       0.00000       0.00000       0.00000       0.00000       26.1602       29.3482       24.6633       17.0514       8.18623       5.77630       1.88294      0.534451       0.00000       0.00000       0.00000       0.00000       0.00000       0.00000       0.00000       0.00000       0.00000       0.00000
   4  22 3408.2311    3.3431  2.0613 11.5486  0.0187  0.0817   0.1250   0.2211    0.5150   0.0000   444.4506       21.2985      -17.2170       24.9796       10.3888      -2.55620      -1.80568     -0.815080       0.00000       0.00000       0.00000       0.00000       0.00000       0.00000       0.00000       0.00000       0.00000       0.00000       28.5016       32.0200       26.3515       19.0995       11.8012       5.75017       2.34126      0.622040       0.00000       0.00000       0.00000       0.00000       0.00000       0.00000       0.00000       0.00000       0.00000       0.00000
   4  24 3681.6619    2.1086  4.2522 11.3811  0.0005  0.1381   0.0575   0.3596    0.1741   0.0000   378.3882       20.2785      -8.05474      0.840914       16.6792      -3.69142      -1.09065      -1.54070       0.00000       0.00000       0.00000       0.00000       0.00000       0.00000       0.00000       0.00000       0.00000       0.00000       53.7219       59.8200       49.6425       31.3943       19.7418       9.26177       4.06830      0.953320       0.00000       0.00000       0.00000       0.00000       0.00000       0.00000       0.00000       0.00000       0.00000       0.00000
   4  26 3956.4219    1.5568  6.4789 10.8208  0.0006  0.1685   0.0375   0.5229    0.1412   0.0000   447.1281      0.400743      -103.494       35.4582      -6.94389       9.56571      -2.79524     0.0624115       0.00000       0.00000       0.00000       0.00000       0.00000       0.00000       0.00000       0.00000       0.00000       0.00000       59.3054       65.2626       56.4003       40.7032       24.8973       12.7544       4.89399       1.25652       0.00000       0.00000       0.00000       0.00000       0.00000       0.00000       0.00000       0.00000       0.00000       0.00000
   4  27 4094.1899    1.1437  7.1137 10.7858 -0.0018  0.2184   0.0329   0.5988    0.1234   0.0000   498.6470       191.685       35.8393       44.8010       11.3852       2.83238      0.216654      0.833350       0.00000       0.00000       0.00000       0.00000       0.00000       0.00000       0.00000       0.00000       0.00000       0.00000       78.2532       86.5807       77.1234       52.3497       35.1568       16.2398       7.05760       1.63233       0.00000       0.00000       0.00000       0.00000       0.00000       0.00000       0.00000       0.00000       0.00000       0.00000
   5  10 1823.3597    0.3682  0.2534  9.9332  0.0050  0.0347   0.0318   0.0699    0.0740   0.0000   412.8791      -2.45795       19.1736      0.592514      0.614904     -0.121467      0.439696      0.950488      0.438836     0.0740699       0.00000       0.00000       0.00000       0.00000       0.00000       0.00000       0.00000       0.00000       11.6152       10.8717       11.5312       7.47920       5.00422       3.05003       1.63702      0.827525      0.275573     0.0447320       0.00000       0.00000       0.00000       0.00000       0.00000       0.00000       0.00000       0.00000
   5  11 1960.4862    0.5279  0.3858 10.0805 -0.0046  0.0496   0.0384   0.0860    0.0877   0.0000   442.9675       13.7116      -3.62908      -11.7255      -2.60260      0.651814    -0.0924059     -0.935937     -0.314096      0.138691       0.00000       0.00000       0.00000       0.00000       0.00000       0.00000       0.00000       0.00000       8.75558       18.2226       9.21559       12.8690       4.81953       5.18482       1.56661       1.25206      0.231406      0.130055       0.00000       0.00000       0.00000       0.00000       0.00000       0.00000       0.00000       0.00000
   5  12 2098.4766    0.7706  0.4484 10.4044  0.0129  0.0594   0.0494   0.0941    0.1147   0.0000   437.4227      -5.32084       9.74291     -0.673917       2.25424       4.11374     -0.592197      0.840382      0.208775     0.0435839       0.00000       0.00000       0.00000       0.00000       0.00000       0.00000       0.00000       0.00000       13.2746       18.0399       15.0585       11.2470       11.3353       7.32631       1.94015       1.28614      0.463635      0.106847       0.00000       0.00000       0.00000       0.00000       0.00000       0.00000       0.00000       0.00000
   5  14 2371.1210    1.3188  0.7518 11.1674 -0.0071  0.0634   0.0651   0.1050    0.1661   0.0000   436.3508      -27.0889      -32.6919      -6.25749      -4.97340      -1.10230      -3.06292     -0.418236      0.405077     0.0269563       0.00000       0.00000       0.00000       0.00000       0.00000       0.00000       0.00000       0.00000       12.8295       22.2322       13.6298       15.5541       7.80684       6.75424       2.20910       1.59050      0.382040      0.150827       0.00000       0.00000       0.00000       0.00000       0.00000       0.00000       0.00000       0.00000
   5  16 2641.2566    2.1765  0.6964 11.9546 -0.0213  0.0479   0.1291   0.0938    0.2731   0.0000   440.1683      0.244992      -5.98160       11.1439      -1.39953      -1.94022      -5.91744       1.69308     -0.295358     -0.302085       0.00000       0.00000       0.00000       0.00000       0.00000       0.00000       0.00000       0.00000       16.2226       15.2639       12.9237       12.2700       8.81399       5.24806       2.64993      0.960665      0.282946     0.0727520       0.00000       0.00000       0.00000       0.00000       0.00000       0.00000       0.00000       0.00000
   5  19 3050.0516    3.9213  0.8131 12.9225 -0.0015  0.0493   0.1840   0.1193    0.5624   0.0000   444.7271       40.1600      -23.9760       22.2700      0.191582      -7.74005      -7.74130     -0.875612     -0.497927    -0.0705917       0.00000       0.00000       0.00000       0.00000       0.00000       0.00000       0.00000       0.00000       15.2090       16.1723       15.3238       12.0310       8.41265       5.10058       2.80423       1.11631      0.363934     0.0765152       0.00000       0.00000       0.00000       0.00000       0.00000       0.00000       0.00000       0.00000
   5  21 3322.7173    3.6751  1.5880 11.1839 -0.0043  0.0696   0.1212   0.1778    1.7984   0.0000   429.2259       25.5616       31.2938       5.34663       11.8062      -15.3885      -4.05465       1.57699     0.0434489    -0.0883544       0.00000       0.00000       0.00000       0.00000       0.00000       0.00000       0.00000       0.00000       19.7991       24.0098       21.8180       16.5957       12.1103       7.38513       3.51548       1.69834      0.585959      0.128075       0.00000       0.00000       0.00000       0.00000       0.00000       0.00000       0.00000       0.00000
   5  23 3596.7903    2.4828  3.2582 10.8932 -0.0108  0.1069   0.0689   0.2887    0.6460   0.0000   453.4655       45.4657       7.60792      -33.5652       10.9545      -4.34228      -2.28795      -4.62775      0.297578     -0.143687       0.00000       0.00000       0.00000       0.00000       0.00000       0.00000       0.00000       0.00000       28.7135       36.4779       30.6948       26.1340       17.3846       10.9045       5.81610       2.52056      0.825403      0.208013       0.00000       0.00000       0.00000       0.00000       0.00000       0.00000       0.00000       0.00000
   5  24 3734.0066    2.0532  4.9571 11.0182  0.0005  0.1378   0.0452   0.3689    0.1944   0.0000   397.8291       7.11738       33.3803       33.8901      -30.2646       4.18740       4.16504      -5.10603      -1.15747     0.0494397       0.00000       0.00000       0.00000       0.00000       0.00000       0.00000       0.00000       0.00000       38.4066       44.9381       43.1867       33.9010       25.0593       15.4042       8.31058       3.60399       1.22643      0.250818       0.00000       0.00000       0.00000       0.00000       0.00000       0.00000       0.00000       0.00000
   6  11 2004.1055    0.5901  0.3111 10.2122 -0.0032  0.0319   0.0388   0.0549    0.0860   0.0000   438.1292      -9.90117       11.5229      -3.41069       5.02547      -5.24891       3.12526      -1.76347      0.204830     0.0258862     0.0311142    0.00917674       0.00000       0.00000       0.00000       0.00000       0.00000       0.00000       8.47486       10.9721       9.10173       7.74090       4.88785       3.43751       1.77870       1.02163      0.389401      0.182223     0.0474361     0.0138123       0.00000       0.00000       0.00000       0.00000       0.00000       0.00000
   6  12 2142.5351    0.8595  0.4750 10.1988 -0.0023  0.0464   0.0454   0.0736    0.1196   0.0000   428.4408      -6.57675       9.91441       4.67243      -2.76513      0.547053     -0.191999     -0.254650     -0.774477     -0.377000   -0.00495847    0.00231819       0.00000       0.00000       0.00000       0.00000       0.00000       0.00000       17.3843       20.2401       17.7141       13.2679       7.80335       4.05257       2.37750       1.23192      0.511695      0.170115     0.0503757     0.0113829       0.00000       0.00000       0.00000       0.00000       0.00000       0.00000
   6  13 2279.9199    1.0712  0.6856 10.6235 -0.0128  0.0426   0.0482   0.0823    0.1332   0.0000   451.5659       9.48969       27.7190      -1.19455      -3.77495       4.02998      -1.17990      0.575768     -0.651852     -0.253897     -0.102917    -0.0247260       0.00000       0.00000       0.00000       0.00000       0.00000       0.00000       9.65904       12.2177       11.2794       9.54492       6.72049       5.24596       2.58344       1.71232      0.639028      0.323313     0.0814342     0.0192816       0.00000       0.00000       0.00000       0.00000       0.00000       0.00000
   6  14 2415.5406    1.4329  0.8469 11.4173 -0.0062  0.0574   0.0656   0.1056    0.1397   0.0000   457.5954      -22.0737       7.48404       2.27544       7.04771      -12.2481      -3.68653       3.59467     -0.352275     0.0452004      0.132409    -0.0125851       0.00000       0.00000       0.00000       0.00000       0.00000       0.00000       11.7585       14.9132       14.6628       9.31963       10.4066       6.26895       3.56770       2.50361      0.674404      0.399918      0.137443     0.0220011       0.00000       0.00000       0.00000       0.00000       0.00000       0.00000
   6  15 2551.0337    1.8273  0.8121 11.9670 -0.0100  0.0424   0.0812   0.1085    0.1408   0.0000   432.7079       28.9120       16.5749       16.4967       1.33749       2.52625      0.598497      -1.50530       1.03315     -0.294964      0.123981    -0.0109237       0.00000       0.00000       0.00000       0.00000       0.00000       0.00000       9.93747       12.1759       11.3472       9.15674       7.05386       4.87186       2.73471       1.49705      0.678958      0.277248     0.0873812     0.0183133       0.00000       0.00000       0.00000       0.00000       0.00000       0.00000
   6  16 2687.1281    2.3069  0.7969 12.1170  0.0019  0.0453   0.0987   0.0958    0.1511   0.0000   431.3465       30.4050      -11.9875       10.5396       8.26892      -1.35110      -3.05614     -0.687195       1.25750      0.225454     -0.112275    -0.0394267       0.00000       0.00000       0.00000       0.00000       0.00000       0.00000       10.9216       13.2730       12.1802       9.85227       7.77750       5.26572       2.99705       1.66975      0.697348      0.298922     0.0927740     0.0202341       0.00000       0.00000       0.00000       0.00000       0.00000       0.00000
   6  17 2823.8829    2.9759  0.8732 12.5064 -0.0160  0.0407   0.1281   0.1027    0.1911   0.0000   436.5024       34.0587      0.745347       11.8938      -5.33187      -3.32248      -3.69260      -1.19776    -0.0556283     -0.233443      0.132145   -0.00870933       0.00000       0.00000       0.00000       0.00000       0.00000       0.00000       10.6887       12.2918       10.9391       9.26591       6.81947       4.59668       2.68454       1.37502      0.614827      0.233313     0.0725903     0.0158105       0.00000       0.00000       0.00000       0.00000       0.00000       0.00000
   6  18 2960.7517    3.2862  0.8005 12.8110 -0.0173  0.0451   0.1467   0.0926    0.2022   0.0000   438.8320       7.37366       2.30436      -5.33286       2.81428       9.91440      -8.01408       1.34898     -0.613234     -0.421914      0.125262     0.0127800       0.00000       0.00000       0.00000       0.00000       0.00000       0.00000       10.0762       13.5562       11.4025       9.41451       7.15562       4.38586       3.08245       1.23157      0.730549      0.234674     0.0890167     0.0205442       0.00000       0.00000       0.00000       0.00000       0.00000       0.00000
   6  20 3233.9993    3.6497  1.4212 11.6873 -0.0028  0.0614   0.1208   0.1402    0.6437   0.0000   456.0335       21.6929       25.6401       14.3253      -5.26994      -5.58941      -3.06258      -4.97724       1.30269     0.0347574    -0.0484230    -0.0209808       0.00000       0.00000       0.00000       0.00000       0.00000       0.00000       15.1865       16.4541       15.9882       15.1777       9.60002       6.19134       4.29874       2.37610       1.12842      0.382442      0.103712     0.0244602       0.00000       0.00000       0.00000       0.00000       0.00000       0.00000
   6  21 3371.1113    3.1720  1.7862 12.6528  0.0042  0.0798   0.1096   0.1909    0.2849   0.0000   456.2970       46.9966       46.5937       17.4084      -9.60597      -1.68357      -1.15740     0.0829425     -0.805810      0.215517     0.0695367    -0.0376631       0.00000       0.00000       0.00000       0.00000       0.00000       0.00000       17.8042       23.4724       20.3551       17.7760       13.4957       8.64417       6.19059       2.47891       1.55261      0.470234      0.169746     0.0374086       0.00000       0.00000       0.00000       0.00000       0.00000       0.00000
   6  23 3646.3056    2.3123  3.5499 11.6664 -0.0035  0.1051   0.0592   0.3014    0.1913   0.0000   466.1827       28.6416      -22.7830       8.83465       18.2878       3.28473      -6.62194       2.05984      -1.66379     -0.863163      0.130477    -0.0812125       0.00000       0.00000       0.00000       0.00000       0.00000       0.00000       26.6458       31.1863       29.6728       25.3456       19.2153       13.4435       8.11759       4.38036       2.02001      0.777620      0.223528     0.0441401       0.00000       0.00000       0.00000       0.00000       0.00000       0.00000
   7  11 2045.8801    0.6007  0.4822 10.3483 -0.0007  0.0464   0.0325   0.0830    0.0859   0.0000   436.6482      -17.5112       8.32078       4.48360       8.08359       4.25073      -1.59568      -1.07697      0.187407      0.304318     -0.368596    -0.0595154    0.00342015   -0.00389375       0.00000       0.00000       0.00000       0.00000       11.0192       8.05764       10.4870       10.9678       7.49688       4.66058       3.12646       2.40973       1.53703      0.598659      0.265512     0.0796852     0.0179516    0.00302772       0.00000       0.00000       0.00000       0.00000
   7  12 2184.5651    0.8432  0.6747 10.3426 -0.0111  0.0480   0.0395   0.0819    0.1251   0.0000   443.6378     -0.598921       3.40116       2.29343      -5.30019      -2.22772       2.91747      -4.53317     -0.492170     -0.291868     0.0129610    -0.0365622    -0.0117027   -0.00278855       0.00000       0.00000       0.00000       0.00000       8.46734       13.5335       10.3807       12.1028       6.96098       7.00685       2.65358       2.88117       1.19221      0.636600      0.202496      0.114983     0.0200568    0.00647504       0.00000       0.00000       0.00000       0.00000
   7  14 2458.2536    1.5372  0.8398 11.2649 -0.0206  0.0414   0.0615   0.0994    0.1507   0.0000   430.0786      0.613360       4.33448       14.1179      -8.60078     -0.345454      -8.89336       2.71956       1.16169      0.313874     -0.142758    -0.0750439    -0.0147411   -0.00720775       0.00000       0.00000       0.00000       0.00000       9.88621       10.8172       11.2866       9.44631       7.41530       4.61224       3.15857       2.07484       1.09358      0.519655      0.193523     0.0712429     0.0202419    0.00328576       0.00000       0.00000       0.00000       0.00000
   7  15 2594.3163    1.9332  0.9144 11.6924  0.0131  0.0499   0.0713   0.0977    0.1525   0.0000   434.0161       16.7460       5.54830      -3.99632       1.56504       5.65741     -0.109924      -4.51978      -1.92324       1.40554     -0.147881    -0.0973485    0.00735459    0.00804854       0.00000       0.00000       0.00000       0.00000       10.1112       13.6377       12.2966       10.3914       8.20605       5.71022       3.65117       2.33037      0.969893      0.651084      0.199002     0.0893368     0.0252298    0.00528138       0.00000       0.00000       0.00000       0.00000
   7  16 2731.1973    2.2559  0.8038 12.7376  0.0018  0.0500   0.0901   0.1032    0.1160   0.0000   429.8431       1.15412       3.81968       1.39165       1.50513       5.91149     -0.101097      -1.60756      0.305721     -0.145349     -0.210749     -0.107291     0.0104312    0.00512240       0.00000       0.00000       0.00000       0.00000       10.6082       13.0932       12.7196       11.9065       8.51964       5.83733       4.70515       2.28171       1.20411      0.723191      0.282319     0.0874161     0.0261893    0.00509852       0.00000       0.00000       0.00000       0.00000
   7  17 2868.3939    3.1351  0.7269 12.9858 -0.0098  0.0366   0.1330   0.0892    0.1255   0.0000   433.6628       26.3575      -2.17765      -4.08386     -0.534058      -2.86143      -4.40239     -0.857230      -1.24918    -0.0331365    -0.0278763    -0.0583987    0.00964547   -0.00550799       0.00000       0.00000       0.00000       0.00000       7.48839       9.39410       8.24832       7.87244       6.22266       4.23394       2.83866       1.92006      0.889494      0.510724      0.160243     0.0671828     0.0180747    0.00394000       0.00000       0.00000       0.00000       0.00000
   7  18 3005.7222    3.4004  0.8683 13.4071  0.0032  0.0415   0.1414   0.1122    0.1241   0.0000   446.5887      0.654599       13.4514       12.9993      -3.49993      0.515484       7.96720      -2.62695     -0.304467     -0.356051    0.00588462     0.0318006     0.0100439    0.00240289       0.00000       0.00000       0.00000       0.00000       8.49277       10.8946       9.78789       8.86343       6.69373       4.71846       3.21246       1.77571       1.08587      0.420717      0.203903     0.0649770     0.0203182    0.00443413       0.00000       0.00000       0.00000       0.00000
   7  19 3142.9117    3.6987  1.0720 12.8401  0.0069  0.0427   0.1313   0.1146    0.1939   0.0000   436.0268       31.8602      -9.97144       18.3272       7.62339     -0.353935       2.83728      0.463121       1.11552     -0.629811     -0.105869     0.0755439     0.0336179   -0.00178750       0.00000       0.00000       0.00000       0.00000       9.12867       10.9247       10.0194       9.04486       6.96497       5.67735       3.53266       2.07033       1.04870      0.505559      0.216704     0.0802718     0.0209895    0.00443916       0.00000       0.00000       0.00000       0.00000
   7  20 3280.0461    3.7313  1.2013 12.9021 -0.0027  0.0560   0.1307   0.1165    0.2082   0.0000   427.9378       23.0907       28.3476       6.94160      -14.7959      -8.73751      -4.68418      -2.95621       1.29100      0.343627    -0.0404548      0.119633     0.0133628   -0.00644440       0.00000       0.00000       0.00000       0.00000       12.3873       11.4756       14.7571       13.0488       7.91507       7.08704       5.12724       2.32739       1.33604      0.788560      0.354549      0.109141     0.0253891    0.00430952       0.00000       0.00000       0.00000       0.00000
   7  22 3555.4210    2.5959  2.7608 11.8647 -0.0047  0.0847   0.0638   0.2122    0.1782   0.0000   444.3797       30.3780      -18.0724       2.70571       25.0010       5.27743       10.2924      -1.54472    -0.0988365      -1.45551     -0.342689     0.0514881     -0.145888   -0.00302511       0.00000       0.00000       0.00000       0.00000       16.2897       21.9635       19.7779       17.5042       14.8172       9.57720       7.26150       3.84013       2.37809       1.00454      0.479685      0.143706     0.0504298    0.00929311       0.00000       0.00000       0.00000       0.00000
   7  23 3693.7653    2.1776  3.8874 11.3727 -0.0042  0.1002   0.0451   0.2706    0.1473   0.0000   436.5601       9.95881       32.2905      -10.1109      -7.78490       16.2337      -5.32784      -6.04991    -0.0672264      0.442817     -0.586044     -0.357737     -0.109290   -0.00855017       0.00000       0.00000       0.00000       0.00000       21.4298       26.7985       25.8675       22.7282       17.2580       12.8992       8.39758       5.08947       2.69185       1.35148      0.566849      0.202236     0.0543071     0.0105123       0.00000       0.00000       0.00000       0.00000
   7  24 3832.1554    1.8254  5.0350 11.1584 -0.0029  0.1276   0.0366   0.3341    0.1195   0.0000   459.0899       75.9006       32.2626      -30.5313       6.49883       28.7530       15.2617       3.94418    -0.0677116       2.92879      0.522246     -0.285345    -0.0297792     0.0145145       0.00000       0.00000       0.00000       0.00000       25.5130       31.9613       32.4360       27.5800       22.1812       16.9442       11.1273       6.85947       3.69030       1.83548      0.788611      0.285462     0.0746958     0.0134290       0.00000       0.00000       0.00000       0.00000
   7  26 4109.7581    1.2521  8.9560 10.6050 -0.0020  0.2075   0.0221   0.5463    0.0746   0.0000   432.6087       33.0842      -24.7976      -22.1159      -19.1318       13.0960       5.03167      0.306668     0.0627252      -3.71854      -1.09030    -0.0576283     -0.206611   -0.00570010       0.00000       0.00000       0.00000       0.00000       39.2334       52.9421       50.7140       44.3552       37.1934       27.2270       18.4336       11.0435       6.37857       2.84483       1.30905      0.452487      0.128037     0.0234866       0.00000       0.00000       0.00000       0.00000
   8  12 2225.1586    0.9049  0.6461 10.5971  0.0074  0.0367   0.0398   0.0794    0.0989   0.0000   438.1265     -0.807930       7.52741       5.86602       7.23694       4.94205      -5.69164     -0.633871     -0.943194     -0.288563     -0.392557    -0.0153416     0.0269448    -0.0266396    0.00592843  -0.000198771       0.00000       0.00000       7.61581       7.55376       7.04293       7.95463       6.63900       4.48740       2.94322       2.20719       1.50864      0.822042      0.364562      0.150536     0.0543195     0.0170386    0.00417236   0.000830041       0.00000       0.00000
   8  13 2362.9282    1.2134  0.8466 10.8808 -0.0025  0.0447   0.0455   0.0901    0.1381   0.0000   439.3439       8.69115       14.2179       11.4978      -3.40208      -8.95253       1.19688       1.71310     -0.381469      -1.42218     -0.165626      0.259396    0.00264610    -0.0320447   0.000565442  -0.000600278       0.00000       0.00000       8.33039       11.3818       10.3001       10.5985       6.64586       6.44607       3.67318       2.88614       1.32850      0.945543      0.379701      0.218128     0.0647497     0.0279817    0.00485190    0.00130290       0.00000       0.00000
   8  14 2499.5114    1.6376  0.9428 11.4123 -0.0061  0.0423   0.0621   0.1003    0.1442   0.0000   440.1818       16.8891       10.6320      -5.61366       4.79548       1.84297      -4.30777      0.648262       2.42634     -0.416076   -0.00148130     0.0146886     -0.184289    -0.0378079    0.00932765  -0.000931122       0.00000       0.00000       7.87979       10.7158       8.89931       8.77058       6.62502       5.84011       3.69035       2.56411       1.32302      0.789536      0.342241      0.171412     0.0617837     0.0223027    0.00485816    0.00118578       0.00000       0.00000
   8  15 2636.1800    2.1203  0.8145 11.9571 -0.0019  0.0376   0.0800   0.0866    0.1420   0.0000   439.3831      -3.93638       9.89098     -0.139609     -0.595194       1.07102      -3.05392      -5.13143     -0.181734    -0.0810810     -0.531786     -0.125601     0.0373784    0.00768145    0.00407205   0.000879597       0.00000       0.00000       7.65284       10.0183       9.36134       8.66280       6.34897       4.77535       3.06651       2.03638       1.27754      0.666463      0.334028      0.137857     0.0577040     0.0177859    0.00450638   0.000951264       0.00000       0.00000
   8  16 2773.8513    2.7623  0.7299 12.3753 -0.0043  0.0352   0.0991   0.0712    0.1362   0.0000   428.3662       6.40998       9.02572       6.28044      -6.78509       1.52026      -1.86071      0.835903      0.690158     -0.436785     0.0181441     0.0175902     0.0504062    -0.0282875    0.00160521    0.00145598       0.00000       0.00000       6.46057       8.09376       7.41777       7.15064       5.94619       3.95837       3.12032       1.88702       1.25966      0.625399      0.357546      0.131252     0.0544766     0.0147618    0.00471694   0.000877756       0.00000       0.00000
   8  17 2911.5493    3.2282  0.8855 12.8978 -0.0061  0.0384   0.1177   0.0992    0.1483   0.0000   440.0414       19.0145       13.1884      -1.67711      -3.33433      -2.16630      -1.79983       1.14382     -0.374340      -2.35864      0.255692    -0.0684804     0.0248126    -0.0682840    0.00288204   0.000848605       0.00000       0.00000       7.79410       9.01908       8.95064       8.48938       6.15671       4.63576       3.54028       2.14065       1.17101      0.686781      0.364313      0.156409     0.0562676     0.0171956    0.00436003   0.000854096       0.00000       0.00000
   8  18 3049.2764    3.5717  1.1946 13.2288  0.0039  0.0501   0.1185   0.1324    0.1570   0.0000   429.3754       17.1723       3.59251       16.8083       3.83530       4.58340      -1.00539       2.67905      0.450876      0.452529      0.166568      0.180500    0.00228016   -0.00510009   -0.00808857  -0.000736502       0.00000       0.00000       10.0140       10.7941       11.4087       9.68874       8.29043       7.12843       4.65597       2.91413       1.85523       1.00972      0.386437      0.209011     0.0812357     0.0257839    0.00598440   0.000997439       0.00000       0.00000
   8  19 3186.8525    3.7659  0.9714 13.5214 -0.0086  0.0462   0.1314   0.1086    0.1371   0.0000   429.5001       2.04302       25.4721      -3.47278       1.63867       8.34585       3.30583       5.21166       2.97961      -1.12921     -0.421838     -0.182266    -0.0436742     0.0253568   -0.00614157   0.000888336       0.00000       0.00000       9.86414       10.6204       8.80349       9.07367       7.90361       6.40822       4.39363       2.85805       1.71773      0.856589      0.386384      0.156354     0.0595958     0.0184033    0.00465991    0.00101019       0.00000       0.00000
   8  20 3324.4870    3.3443  1.4027 13.0565 -0.0085  0.0514   0.1043   0.1303    0.1315   0.0000   441.2189       42.2564       3.48302      -15.7142      -7.94647      -5.92632       4.49133      -4.24378      -6.78947      -1.47359      0.330612    -0.0103773    -0.0995656    -0.0295800     0.0253159    0.00242051       0.00000       0.00000       9.89405       11.9862       11.5496       11.0290       8.47451       6.44867       4.81438       2.99573       1.86127      0.924159      0.528489      0.205042     0.0850643     0.0243880    0.00681875    0.00125794       0.00000       0.00000
   8  21 3462.6584    2.8785  1.9213 12.5578  0.0104  0.0675   0.0798   0.1586    0.1162   0.0000   430.6558       27.1493       4.54262      -6.47099       11.0494       6.99351      -9.42864      -1.57436       2.45577      -1.64302      -1.17913     -0.307068      0.101733    -0.0285596    -0.0142971   -0.00225492       0.00000       0.00000       12.2684       15.6277       14.3240       14.0148       11.1521       8.25162       5.88917       3.80238       2.28444       1.27633      0.624889      0.267292      0.100980     0.0320226    0.00874845    0.00173807       0.00000       0.00000
   8  22 3601.0009    2.4515  2.9045 11.8079 -0.0005  0.0775   0.0535   0.1896    0.1248   0.0000   430.7691       40.1636      -12.4728      -11.6587       24.0390      0.287843      -2.55134      -1.31802       1.82662      0.405267      0.547086     -0.364716    -0.0588643    0.00114869    -0.0107852    0.00279124       0.00000       0.00000       14.0703       17.7537       16.7749       15.8983       12.9876       10.0458       6.92243       4.71502       2.72536       1.53558      0.753935      0.332602      0.123052     0.0422205     0.0106909    0.00200681       0.00000       0.00000
   8  23 3739.7380    2.0563  4.2408 11.2772 -0.0029  0.0965   0.0376   0.2589    0.1115   0.0000   425.7937       56.4840       17.7321      -3.81289       13.6157      -3.32383      -9.01547     -0.338604       4.32778     -0.190267      0.358158     -0.402038      0.196023    0.00395741     0.0272835   -0.00532431       0.00000       0.00000       18.3092       23.3689       22.4898       20.2464       16.4651       12.9473       8.79513       5.87561       3.47721       1.82171      0.977012      0.391999      0.161684     0.0532843     0.0135323    0.00245560       0.00000       0.00000
   8  24 3878.6631    1.7594  5.4930 11.0008  0.0098  0.1206   0.0309   0.3353    0.0995   0.0000   400.3530       46.1693       78.4717       38.7722      0.188567       23.4940       7.10384       4.38264      -2.82481      -3.21731      0.557157      0.502824     -0.341826     0.0533693   -0.00261826   -0.00156608       0.00000       0.00000       21.8707       27.5092       26.8665       24.9900       20.4219       15.2241       11.1468       7.12123       4.48284       2.50271       1.20089      0.547866      0.206908     0.0640977     0.0171564    0.00305400       0.00000       0.00000
   9  11 2125.0472    0.6885  0.7052 10.1058 -0.0196  0.0379   0.0284   0.0817    0.1368   0.0000   439.6623      0.993506       20.6598       3.56826      -17.2522      -4.34455       4.00729      -2.72783      -2.17047       2.49140      0.627535     -0.379631      0.162405   -0.00515828    -0.0274493    -0.0105265   0.000582846   0.000579814       6.80727       8.71646       8.83522       7.54732       6.27238       4.82086       3.48667       2.38227       1.33713      0.994304      0.461487      0.207447      0.119352     0.0470337     0.0148205    0.00538755    0.00117150   0.000199691
   9  12 2264.4776    1.0205  0.7094 10.7252 -0.0120  0.0336   0.0413   0.0902    0.1113   0.0000   438.6673       12.9862       8.53516       4.22086      -1.48152       4.10698       2.05291      -3.03869     -0.349872      0.895772     -0.277530      0.128680    -0.0891037    0.00341806     0.0336910    0.00550534   -0.00204328  -0.000370208       5.41530       6.84958       6.33858       6.62270       5.01971       4.20705       3.08592       2.00766       1.36094      0.823361      0.442072      0.209202      0.104352     0.0418845     0.0153014    0.00417167    0.00100833   0.000212160
   9  13 2402.3482    1.4330  0.6911 11.4001 -0.0054  0.0321   0.0577   0.0788    0.1056   0.0000   439.0008       3.87492       1.51524       9.77396      -5.53582      -1.43654      0.927195     -0.707610       3.66430     -0.496839      0.552159     -0.610133     -0.103894     0.0333636   -0.00356410   -0.00272672  -0.000385942  -9.73363e-05       5.49028       6.64335       6.13585       6.35014       5.29843       4.01706       2.96137       1.98317       1.39069      0.827567      0.427169      0.230818     0.0896814     0.0403231     0.0127573    0.00388355    0.00102109   0.000190375
   9  14 2539.6242    1.7616  0.9032 11.6182  0.0014  0.0399   0.0596   0.0856    0.1267   0.0000   433.9240       9.83954       5.72130      -1.63903      -3.16288      -7.20869      -2.84720       2.12807       2.23799      -1.61515     0.0817923      0.351420     0.0696431   -0.00812432    0.00560744    0.00155753   0.000298391   2.58640e-05       7.09338       8.95836       9.01229       8.35497       6.71016       4.91284       3.64660       2.63165       1.46924      0.978450      0.484051      0.302691      0.112865     0.0548509     0.0153720    0.00555270    0.00128647   0.000222244
   9  15 2677.0355    2.1921  0.9885 12.2022 -0.0011  0.0411   0.0745   0.0961    0.1320   0.0000   438.1458       4.21093      -6.40364       9.17040      -2.99931       5.99101       3.33489       2.07365      -1.06659       1.14531     -0.476929     0.0306213     0.0799655     -0.111971     0.0361468   -0.00231892    0.00123916  -0.000285710       7.19823       9.14171       8.11997       7.39363       6.60414       5.72925       4.28097       2.89374       1.78339       1.00792      0.516424      0.251325      0.112773     0.0486247     0.0177872    0.00553848    0.00135956   0.000247268
   9  16 2815.2467    2.9965  0.7951 12.4614  0.0031  0.0335   0.1058   0.0794    0.1304   0.0000   433.1287       12.6768       21.6515      -3.37102      0.730354      -5.36762       4.19587     -0.925239      -2.31209      0.132602      0.603053     -0.117348     0.0269807     0.0800770     0.0127823   -0.00838108   0.000209978  -4.40228e-05       5.22262       6.99191       6.95065       6.19570       5.51489       3.92040       3.07250       2.02051       1.34735      0.794105      0.422279      0.237142     0.0927768     0.0441410     0.0144789    0.00476244    0.00123427   0.000199744
   9  17 2953.5964    3.7668  0.7868 12.6379  0.0017  0.0327   0.1304   0.0726    0.1538   0.0000   444.0863       18.0235       25.4754       12.0256       7.26908      -2.48341    -0.0229971     -0.868825       1.27670     -0.526628     -0.239732     -0.435465    -0.0747579   0.000379754     0.0140889    0.00158125   -0.00218850   6.64522e-06       5.94421       7.65083       7.27963       7.07716       5.59803       4.18401       3.13523       2.10791       1.32365      0.818358      0.414643      0.252402     0.0912620     0.0447852     0.0134034    0.00417473    0.00105527   0.000201400
   9  18 3091.5447    3.8285  0.9445 12.9537 -0.0006  0.0360   0.1244   0.0889    0.1511   0.0000   439.8734       37.1970       14.1462       26.1325       10.2358       1.73084      -5.71379       1.88159      -1.11509      -1.12823     -0.144356      0.172424      0.206442     0.0105752   -0.00885181  -0.000435665   -0.00175704  -0.000409080       5.93941       7.84045       7.96741       6.61695       6.25809       4.38098       3.45967       2.29158       1.41552      0.904417      0.475354      0.231693      0.115409     0.0454225     0.0156362    0.00524832    0.00140208   0.000203860
   9  19 3229.6376    3.4754  1.1987 13.5035 -0.0099  0.0442   0.1157   0.1217    0.1179   0.0000   428.1377       27.7564       9.75031       4.51089       1.29591      -4.86131      0.247450       5.37005      -3.58685      0.317119      0.357661     0.0392944     -0.174996   -0.00714292    -0.0218076   -0.00817078   -0.00215763  -0.000290575       7.79151       9.62632       9.60912       9.12382       7.45107       5.74210       4.18041       2.88931       1.89546       1.07875      0.598593      0.299189      0.137978     0.0552881     0.0201394    0.00603872    0.00147000   0.000257588
   9  20 3367.8355    3.0876  1.6253 13.1207 -0.0002  0.0614   0.0855   0.1367    0.1015   0.0000   439.0219       23.6805       4.40637       14.5678       7.48760      -17.7186      -2.40494       1.00486      -1.69216      -1.12099      0.325509      0.198345     -0.187630     -0.115166   0.000941905  -0.000419332   -0.00251556   0.000116418       10.0203       13.4086       11.2649       11.2015       9.54900       8.20453       6.23946       4.23010       2.58245       1.49726      0.771502      0.407262      0.172318     0.0744662     0.0254036    0.00785685    0.00202534   0.000402804
   9  21 3506.4263    2.7404  2.3315 12.4062 -0.0070  0.0677   0.0622   0.1635    0.0867   0.0000   416.7773       17.5730       12.6350       23.4082       2.23762      -18.9721      -6.02543      -5.43221     -0.225175      -2.04495      0.193427     -0.587900      0.166541    -0.0218459    -0.0921291   8.44171e-05    0.00279873  -0.000444868       10.5281       14.8752       13.4110       13.2388       10.7472       8.83225       6.51810       4.45053       2.83878       1.64150      0.919785      0.447459      0.216112     0.0852603     0.0328238    0.00973198    0.00249169   0.000464760
   9  22 3645.4033    2.1789  3.5255 11.9515 -0.0019  0.0843   0.0452   0.2190    0.0763   0.0000   421.7726       20.2523       8.59525       27.6403      -1.69329       10.8014       5.79031      -13.8320       4.64544     -0.221771      -1.13880     -0.508897     0.0782473      0.164806    -0.0216224    -0.0148362    0.00362672  -0.000156776       14.5778       17.3730       17.8448       16.3051       14.2160       11.5789       8.07991       5.91899       3.84500       2.36539       1.33864      0.637997      0.305869      0.119168     0.0442072     0.0133389    0.00290114   0.000467239
   9  23 3784.0466    1.9029  4.3885 11.5556 -0.0157  0.1009   0.0351   0.2579    0.0794   0.0000   403.4888       73.8613       5.03345      -5.90376       17.5155       16.4725      -18.1117      -4.50716       9.41979      -3.57857       1.07754      0.321813      0.923662     -0.359417    -0.0813134     0.0425427    0.00809694  -0.000278533       16.2174       20.4080       21.0594       18.6919       17.0126       12.9416       10.2444       6.76789       4.56761       2.72904       1.48491      0.786030      0.339442      0.151217     0.0524138     0.0157847    0.00397110   0.000583566
   9  24 3923.5109    1.5233  5.8756 11.2080 -0.0075  0.1281   0.0265   0.3429    0.0683   0.0000   402.0480       62.8127       9.92978       20.7140       28.8639      -29.8514     -0.753620       4.41198       10.2312      -7.95865       1.14005       1.31746     -0.780835     -0.439150     0.0692587     0.0555431   -0.00637844   -0.00165292       20.9520       25.2743       26.6516       24.7304       20.7574       17.4360       12.6255       8.83560       6.09111       3.47716       1.97591       1.04869      0.442704      0.192172     0.0709654     0.0201513    0.00466134   0.000748345
   9  26 4203.2515    1.0505  9.8673 10.6102 -0.0020  0.1930   0.0178   0.5587    0.0544   0.0000   414.0686       36.0845       4.27805       17.2814      -22.1263      -2.87729      -15.8492      -17.2703       9.44882    -0.0177290       3.81837       1.40728    -0.0768176     -0.230734    -0.0145219   -0.00282506   -0.00431396  -0.000741824       30.9611       38.8985       40.4834       36.9259       32.2210       26.4514       19.7197       13.8900       9.41568       5.50481       3.28956       1.54820      0.778771      0.296077      0.113044     0.0318485    0.00741067    0.00116286
  10   9 1879.9921    0.4521  0.2753  9.9592 -0.0047  0.0299   0.0308   0.0435    0.0580   0.0000   438.7518      -4.91188       3.61832       7.02644       2.36088      -3.44009      0.125490      0.300660      0.554317    -0.0915324    -0.0977104      0.395906     0.0245956    -0.0475043     0.0381338   -0.00355303    0.00370855  -0.000878588       3.86269       5.94153       3.89941       4.91588       3.69655       3.63630       2.51936       2.01136       1.16455      0.846179      0.415303      0.306682      0.112946     0.0671570     0.0216564     0.0134885    0.00254197    0.00136065
  10  10 2021.4747    0.6029  0.4483 10.2285 -0.0177  0.0379   0.0310   0.0862    0.0913   0.0000   434.0531      -3.22412       15.9790       3.19470       8.32727      -5.71102      -1.40240      -2.25846      0.253953     -0.474011     -0.655943      0.295830     -0.127221    -0.0305634    -0.0349852    -0.0112098    0.00521534   0.000663082       4.04701       7.16204       5.48457       5.31855       4.71601       3.38334       2.87704       2.15474       1.34872       1.46258      0.518023      0.551956      0.144179      0.150150     0.0265984     0.0260969    0.00393295    0.00162724
  10  11 2162.9280    0.8212  0.6879 10.3784 -0.0039  0.0339   0.0336   0.0858    0.1423   0.0000   434.6755       4.43134       16.7036       6.82591       6.95059      -3.16249      -4.99919       2.10465       1.43304      0.848101     -0.780801    -0.0322370     -0.152019      0.104356     0.0136060     0.0112841    0.00142218   0.000401837       4.56696       6.17933       5.95370       5.80265       5.12726       4.34315       3.17186       2.20316       1.71971       1.02195      0.694270      0.329933      0.214904     0.0699343     0.0449746     0.0125773    0.00592046    0.00132303
  10  12 2302.8024    1.1917  0.7698 10.5714 -0.0068  0.0343   0.0419   0.0723    0.1922   0.0000   432.7889      0.443801       15.6690       9.47514      -2.40787      -2.29076       2.48303      -2.85053      -1.36095     -0.775419       1.14917      0.360129     -0.463332    -0.0567618    -0.0299619    -0.0140203   0.000510063   0.000876215       6.05510       7.46060       7.20303       7.05454       6.06854       4.76376       3.38120       2.30148       1.61074       1.10821      0.663555      0.356298      0.172747     0.0788054     0.0319457     0.0125874    0.00374708    0.00111900
  10  13 2440.8256    1.5018  0.8225 11.3415 -0.0113  0.0339   0.0535   0.0805    0.1353   0.0000   446.5857      0.270214       13.6998       6.54537      -4.65283      -3.85393    -0.0289192       1.77579      -1.39680     -0.278550      0.125163      0.622284    -0.0644765    -0.0462980    -0.0140044   -0.00847960    0.00106747    0.00106284       5.08861       6.58042       6.09163       6.01498       5.27299       4.16251       3.50148       2.53790       1.66008       1.05082      0.564764      0.366708      0.158391     0.0927860     0.0306732     0.0146538    0.00384428    0.00128387
  10  14 2578.6616    1.8494  0.7248 12.0162 -0.0021  0.0327   0.0673   0.0770    0.0980   0.0000   447.8748       17.7473       11.7535       9.60983      -10.7545       7.65703       1.43919     -0.162541      -1.31301     -0.869740      0.595948    -0.0895115     -0.146244     0.0833022    0.00498396    0.00563061   -0.00384617   -0.00110833       4.86842       5.92549       5.92443       5.61095       4.89948       3.94003       2.89485       2.08999       1.48609      0.901375      0.581971      0.305725      0.147284     0.0751241     0.0297412     0.0113000    0.00431028    0.00113106
  10  15 2717.0387    2.4617  0.8064 12.2494 -0.0058  0.0334   0.0828   0.0739    0.1206   0.0000   430.0814       11.8902       14.3412       7.11345      -4.87608       2.47197      -2.57795     -0.294226      0.743894     -0.450263      0.588267     -0.626242    -0.0478160    -0.0108514    -0.0187225     0.0109872   0.000733304   -0.00163198       6.07516       7.88678       8.23053       7.35594       6.01451       4.66793       3.21118       2.25740       1.47517      0.930203      0.541552      0.295989      0.150602     0.0653420     0.0294652     0.0108300    0.00394368    0.00113849
  10  16 2855.7903    2.9653  0.9038 12.4523 -0.0043  0.0345   0.0922   0.0772    0.1446   0.0000   436.0674       2.59939       13.1508      -2.68758       4.41262       17.1696      -4.51603       1.06101       1.17915     -0.650834      0.330506     -0.317278      0.162698    -0.0815526   -0.00361900   -0.00972133   0.000115136   -0.00116677       5.37540       6.94805       7.14445       6.15824       5.82622       4.35587       3.42823       2.35019       1.57015       1.00729      0.587796      0.324881      0.156983     0.0790054     0.0312142     0.0127774    0.00421962    0.00128071
  10  17 2994.5782    3.6970  0.8414 12.8736 -0.0060  0.0367   0.1218   0.0791    0.1346   0.0000   435.8430       14.9453       6.61577       10.9745      0.926941      -3.05819      -4.09002      0.477486      0.750335     -0.449912     -0.107315     -0.581525    -0.0921277    0.00193693    -0.0388974    0.00193822    0.00352663   -0.00156609       7.43040       9.66122       9.51535       8.48366       7.02857       5.46796       3.94440       2.63495       1.72130       1.00137      0.565150      0.312824      0.135877     0.0741864     0.0257121     0.0116428    0.00363903    0.00108852
  10  18 3133.0269    3.6997  1.0272 12.8391  0.0040  0.0390   0.1114   0.0863    0.1510   0.0000   437.9063       13.3906       7.95331       16.5551     0.0104580      -3.61532      -3.29569      0.246970      0.654889     0.0577130      0.199526     -0.730194      0.141080     0.0500315    -0.0279056    -0.0160033    0.00591332  -0.000234114       5.65631       7.21732       7.47456       7.06968       6.02521       4.65313       3.60496       2.64205       1.90159      0.977215      0.682253      0.373098      0.196469     0.0965801     0.0383127     0.0145369    0.00549728    0.00144807
  10  19 3271.4607    3.4291  1.0259 13.3089 -0.0056  0.0438   0.1069   0.0942    0.1245   0.0000   424.7430       28.0898       8.35033       7.43824      -17.5061       5.02822      0.605796      -3.42836      -1.76371     -0.543848     -0.306565      0.145825      0.196560    -0.0523747     0.0165408    -0.0157816    0.00455181  -0.000296441       6.94868       9.26046       8.47093       8.11851       6.68337       5.93688       4.25233       3.11116       2.09642       1.28030      0.708010      0.414719      0.198504     0.0876275     0.0374036     0.0151428    0.00514529    0.00148638
  10  20 3410.3559    2.9936  1.6111 12.9925 -0.0070  0.0534   0.0819   0.1292    0.1015   0.0000   449.5056       7.76619       16.3036       8.65870       21.8914       1.40941       6.17968       2.40366      -3.62386      0.909795      0.306040      0.463727      0.244359    -0.0992627     0.0508559    -0.0372741   -0.00414169    0.00307885       8.12960       11.0072       10.6033       10.4172       8.25525       7.00608       5.15207       3.69071       2.47799       1.59817      0.969620      0.517601      0.254951      0.131063     0.0537691     0.0208219    0.00660984    0.00186379
  10  21 3549.2405    2.5323  2.7065 12.3793 -0.0019  0.0694   0.0536   0.1797    0.0746   0.0000   447.6420       27.5084      -23.8941      -8.40576       1.79956      -5.77419      -11.6189      0.818799      0.191377      -3.36583      -1.31100      0.252738     -0.224539     -0.312441    -0.0269511    -0.0122661    0.00451796    0.00177213       10.6643       12.5194       12.7397       13.0015       10.8128       9.21411       6.60026       5.04922       3.21560       2.29600       1.33135      0.759993      0.355848      0.189752     0.0730131     0.0293563    0.00900490    0.00272484
  10  22 3688.5613    2.0504  3.3755 12.1488 -0.0041  0.0808   0.0414   0.2141    0.0620   0.0000   418.5832       39.3724       17.4493       37.1875       15.6826       12.0714      -11.8054      -12.6634       3.73311     -0.157513      -1.94539     -0.493933      0.386250     -0.263619     -0.153852     0.0271932    0.00725351   -0.00191860       12.2606       14.7705       15.4096       14.2650       13.2395       10.4526       8.02070       5.92073       4.07444       2.62160       1.63213      0.902708      0.454542      0.221592     0.0898371     0.0346399     0.0114736    0.00330536
  10  24 3967.7146    1.4303  6.6898 11.1419 -0.0021  0.1331   0.0237   0.3539    0.0597   0.0000   416.4666       37.9483      -5.34556       21.0440       17.1763       15.2128      -17.5997      -11.8372       4.61961     -0.295524      -1.15184      -2.34654       1.38353     -0.347681    0.00621507     0.0211709   -0.00589613    0.00341837       19.4110       25.1461       24.9731       24.1916       21.8471       17.4786       13.8624       10.2627       6.92436       4.44160       2.63484       1.49086      0.769236      0.358618      0.151681     0.0590188     0.0193462    0.00576301
  10  27 4388.1188    0.7815 10.5251 10.5539 -0.0061  0.2399   0.0166   0.6542    0.0489   0.0000   443.8142       14.4849     -0.466714       4.78452       4.28167       24.6593      -16.4718      -36.6556       9.17015       9.71085       9.93553     -0.786557      -2.95797    -0.0506981      0.286353     0.0125243    -0.0812206    0.00757045       34.5232       43.7129       46.2661       42.7269       38.6968       32.0821       24.9114       18.8550       12.9035       8.44547       5.30315       2.91475       1.52635      0.750217      0.318087      0.118994     0.0395657     0.0110650
  11   9 1915.4405    0.4602  0.3911  9.9971 -0.0097  0.0264   0.0242   0.0578    0.0618   0.0000   439.3320      -2.69677       15.9152    -0.0590440      -1.31826      -3.40489      0.466152     -0.322861      0.343382     -0.517696     -0.212442      0.324707     -0.451696     0.0387497     0.0232565   -0.00112674     0.0102891    0.00263771       4.16876       4.39470       4.47536       4.19616       4.11352       3.65376       2.84577       1.96751       1.42316      0.984259      0.675937      0.377125      0.194547     0.0919175     0.0426170     0.0193736    0.00729857    0.00259632
  11  11 2199.8546    0.9426  0.5689 10.4847 -0.0132  0.0253   0.0381   0.0671    0.1171   0.0000   435.7606      -12.4570       10.1268       1.56073       12.9304       5.91217       2.55552      -3.57672      0.149617     -0.147449      -1.47193     -0.746440     0.0497381     -0.127693    -0.0455992    -0.0510281  -0.000108334   -0.00204559       3.88314       4.48688       4.64044       4.65018       4.06313       3.27336       2.51869       1.79486       1.28345      0.845189      0.581415      0.327725      0.188450     0.0888990     0.0463211     0.0189755    0.00817952    0.00258585
  11  12 2340.0117    1.2176  0.7733 10.7325 -0.0137  0.0393   0.0464   0.0692    0.2262   0.0000   442.9571       6.14901       12.8444     -0.761247      -2.83632       8.37986      -1.68118      -4.61941      -1.07273      -1.56112       1.55477      -1.22096     0.0602569     -0.268595    0.00719737     0.0328159    0.00208955  -0.000918744       7.09023       8.39569       6.77813       5.30973       5.26003       5.78165       5.31629       4.24733       2.90920       1.72614      0.911747      0.529378      0.247174      0.118321     0.0590767     0.0224171    0.00980190    0.00356428
  11  13 2478.4855    1.5965  0.7307 11.4758 -0.0161  0.0316   0.0564   0.0709    0.1859   0.0000   432.8489       18.3984       14.7677      -2.00910       1.16233     -0.149524     -0.311643       1.19269    -0.0114296      -1.68921      0.546880      0.278433      0.219636     -0.212206    -0.0882291    -0.0453700    0.00821300   -0.00467850       4.57379       5.50256       5.67912       5.57309       4.65074       4.08148       3.35251       2.31888       1.71328       1.15475      0.731695      0.388136      0.243178      0.106032     0.0561044     0.0226094     0.0105822    0.00347392
  11  14 2616.9501    2.0296  0.9933 11.8960  0.0021  0.0335   0.0606   0.0912    0.1517   0.0000   443.2310       7.81306       12.5036       9.93450       10.0586      -4.36745      -3.11741     -0.881903       1.77153     -0.597254      0.564644     -0.316666     -0.594391     -0.108641     0.0400267   0.000268855  -0.000697775    0.00237379       4.59058       5.43943       6.13572       5.44443       5.06081       4.12877       3.44033       2.51903       1.73563       1.19282      0.782689      0.447744      0.250427      0.120364     0.0666810     0.0274268     0.0114749    0.00394919
  11  15 2756.1892    2.7406  0.8140 12.4306  0.0024  0.0308   0.0882   0.0769    0.1136   0.0000   437.7089       9.88390       11.4138      -2.05317       7.11180       2.91938     -0.739660     -0.807814       1.26004     -0.402898      0.188642     -0.173994     -0.102455    -0.0132977     0.0383802   -0.00963958    0.00878501   -0.00291829       4.18938       5.85355       5.50894       5.70230       4.65047       3.88797       3.13227       2.32532       1.50587       1.08746      0.620487      0.402732      0.189994      0.110612     0.0498211     0.0238161    0.00906857    0.00323866
  11  16 2895.4557    3.1121  0.7870 12.8771  0.0020  0.0317   0.1020   0.0741    0.1120   0.0000   440.4620       16.5075       5.83151    -0.0895934      0.542748     -0.853982      -3.96219     -0.506518       2.33688     -0.335530     -0.494269      0.322233     -0.406171     -0.182914     0.0287443    -0.0142331    0.00688884   -0.00501255       4.61916       5.45664       5.48191       4.98673       4.44377       3.86411       3.48476       2.55124       1.80216       1.11355      0.680071      0.397253      0.207559      0.110216     0.0537131     0.0241845    0.00949616    0.00348578
  11  17 3034.6076    3.8652  0.8846 13.0039 -0.0055  0.0321   0.1192   0.0718    0.1326   0.0000   443.1882       23.9551       6.78487      0.162300      -8.50449      -2.70110      -5.35520       3.70009      -2.99956     0.0436401      0.817833     -0.114916     -0.705314     -0.230268    -0.0260279    -0.0155057   -0.00474178   -0.00582225       4.52128       5.31587       5.81051       5.44887       4.89046       3.93958       3.15324       2.37144       1.65105       1.09332      0.698255      0.417407      0.229467      0.127491     0.0554075     0.0275959    0.00953671    0.00375252
  11  18 3173.6500    3.6625  1.0674 13.1483 -0.0079  0.0382   0.1089   0.0894    0.1333   0.0000   431.6490       19.8604       12.2811       5.16136      -3.94416      0.387257      -5.22265       1.96359      0.363100      -2.86854     -0.414352      0.484910    -0.0716942     -0.427555    -0.0228429     0.0161766   -0.00158700    -0.0102276       5.50544       7.08926       6.24665       6.14651       5.68740       5.01168       4.31200       3.11775       2.31825       1.45120      0.930829      0.503447      0.287972      0.146487     0.0642022     0.0293727     0.0110983    0.00408860
  11  19 3312.4496    3.5448  1.3614 12.9129 -0.0075  0.0413   0.0890   0.1029    0.1226   0.0000   447.3579       26.9430       3.30158       13.9865      -11.2660      -6.19575       5.31728      -1.05381    -0.0962141      -3.03066      0.410223      0.306634      0.433121     -0.472205      0.127069     0.0128090     0.0177118    -0.0102219       6.07611       7.80247       8.04829       7.52112       6.50984       5.37718       4.17565       3.03637       2.05812       1.41615      0.910404      0.502154      0.289552      0.142597     0.0705281     0.0310279     0.0128172    0.00432287
  11  20 3451.7941    2.9632  2.0341 12.2337  0.0051  0.0497   0.0643   0.1256    0.0981   0.0000   433.0222       22.9894       16.7760      -3.12759      -6.57428      -6.36192      -5.71743      -7.66929       7.52324      0.121885     -0.777219      -1.98086      0.569624     0.0962103    -0.0376510  -0.000542698   -0.00867731   -0.00221246       6.83380       8.82770       8.94551       8.73240       7.79025       6.29829       5.17223       3.67242       2.67437       1.81610       1.11767      0.690431      0.388693      0.185514      0.100812     0.0371305     0.0177130    0.00576459
  11  21 3591.3406    2.4649  2.9644 11.9702 -0.0018  0.0650   0.0463   0.1634    0.0746   0.0000   428.5747       22.0875       31.0187       1.35805     -0.622002       4.99965       6.01848      -6.69002      -4.45357     -0.343105      -1.41430     -0.523107     -0.427406     -0.263026    -0.0129465    0.00589662    -0.0127343   -0.00767370       8.71231       11.1680       11.5398       11.1852       9.87368       8.26853       6.59960       4.82767       3.61445       2.26937       1.48980      0.880397      0.492729      0.254989      0.126419     0.0543070     0.0213228    0.00810617
  11  22 3730.8223    1.9752  4.0823 11.8216 -0.0062  0.0842   0.0348   0.2194    0.0598   0.0000   422.6184       58.1534       23.1341       27.2085       9.58372       8.23929      -2.70265      -2.36852       11.4641      -1.02092      -3.91808     -0.748527      0.171963     -0.274429     -0.164650     -0.108980    -0.0127582   -0.00314989       11.4352       14.2057       14.8954       13.9383       13.3488       10.4557       8.80325       6.60213       4.77135       3.15986       2.00329       1.16976      0.689666      0.354931      0.163762     0.0738331     0.0282641     0.0100717
  11  23 3871.0682    1.6093  5.5159 11.4657 -0.0040  0.1072   0.0272   0.2914    0.0568   0.0000   444.3591       43.9266       22.2080       11.3817       4.82727      -13.3917       12.7538       9.72769      -5.76530      -2.16071       3.02195     -0.674061    -0.0206788    -0.0564041     -0.170021      0.124802   -0.00564162    -0.0359303       14.2180       18.4064       18.8686       18.5043       16.7178       13.7245       11.0959       8.34735       6.05079       4.05444       2.57567       1.55773      0.881674      0.469536      0.217795      0.100582     0.0373083     0.0139267
  11  26 4291.7799    0.9397 11.6313 10.5739 -0.0009  0.2128   0.0164   0.6005    0.0494   0.0000   415.2950       40.1086       74.6492       65.6819       17.5628       19.1963      -24.3713      -20.7796       6.65410       5.34479       5.67715     -0.631685      -2.37277     -0.933318      0.527758      0.152309    -0.0545994     0.0340807       28.0753       35.9801       38.5996       35.6665       33.0973       27.4466       22.5913       17.1857       12.3910       8.47133       5.33855       3.28547       1.88381      0.981344      0.494013      0.211532     0.0831628     0.0302276
  12   9 1950.0155    0.5295  0.3874 10.0946  0.0010  0.0253   0.0242   0.0541    0.0604   0.0000   438.7788      -4.33824       15.3619       3.38621      -4.38366       2.92249     0.0267045     -0.376531     -0.779940      0.452450      0.196622    -0.0556232     -0.260468     0.0269369    0.00223228    -0.0844577    0.00815699  -5.02570e-05       3.64229       4.72654       3.83844       3.60125       3.00641       3.22384       3.00563       2.52078       1.82838       1.15172      0.703069      0.402293      0.202228      0.106788     0.0537206     0.0271540     0.0131814    0.00477143
  12  10 2093.6411    0.7380  0.4666 10.3323 -0.0014  0.0244   0.0311   0.0531    0.0674   0.0000   439.8920      -2.40397       11.4611      0.655821      -6.72110      -3.30225      0.441300       1.69219      0.349175      -1.49773     -0.785156     -0.380521      0.309911      0.296932    -0.0798615     0.0116601    -0.0164651   -0.00546456       3.24216       4.08404       4.47751       4.13858       3.80384       3.14471       2.39933       1.92941       1.37548      0.907432      0.674195      0.327220      0.256859      0.116234     0.0713638     0.0314229     0.0153231    0.00563122
  12  11 2235.8533    1.0050  0.6055 10.8232  0.0051  0.0266   0.0384   0.0608    0.0836   0.0000   430.7739       2.06492       4.05315       5.22609     -0.279022       2.77749    -0.0916917       1.37711       1.26868      -3.72183     -0.500996      0.224010     -0.436021     -0.263422     0.0704334     0.0125319   -0.00429017    0.00573174       3.46190       4.15961       4.54293       4.16942       4.24967       3.09076       2.81755       2.20089       1.45822       1.10726      0.699860      0.414658      0.253742      0.139601     0.0704141     0.0366291     0.0171966    0.00694925
  12  12 2376.2986    1.3342  0.8113 11.1491 -0.0040  0.0348   0.0414   0.0720    0.1368   0.0000   436.9390       8.48856       10.0189      0.108357      0.396235       4.68553     -0.838492       1.13969     -0.185452       2.17954     -0.164530      0.247918      0.117454      0.172220     0.0855584    -0.0380815    -0.0167107   9.53127e-05       4.03728       5.06123       5.67522       5.37042       4.77285       4.02173       3.25000       2.75243       1.73915       1.26604      0.943897      0.550409      0.318080      0.189511     0.0909492     0.0489406     0.0246516    0.00914580
  12  13 2515.4808    1.7461  0.8593 11.4047 -0.0207  0.0346   0.0600   0.0748    0.2618   0.0000   438.0712       8.11846       20.3619      -12.1684      -7.05199     -0.572767       4.36274      -1.86019      -3.79106      -1.86458      0.520909     -0.802964   -0.00570090     -0.329819     0.0599292     0.0200014     0.0225769    0.00449377       4.13244       6.01468       6.05850       5.80872       5.53577       4.00324       3.68689       2.55802       1.84187       1.33403      0.773537      0.573713      0.286115      0.176703     0.0853347     0.0453154     0.0187923    0.00825360
  12  14 2654.6411    2.1267  0.8509 12.1956 -0.0213  0.0338   0.0690   0.0750    0.1914   0.0000   433.6491       16.5001       15.4868      -6.76276      -7.32590       9.37712       1.51373      -9.69876      0.580129      0.506839     -0.262084     -0.172746      0.306262     -0.281077    -0.0347689     0.0281497  -0.000350979    -0.0169017       5.11170       6.24279       6.63652       6.70744       5.80319       4.47858       3.60713       2.93357       1.84312       1.24557      0.894416      0.564041      0.329242      0.165260     0.0964413     0.0480892     0.0232180    0.00889771
  12  15 2794.5498    2.7467  0.7166 12.9726  0.0014  0.0331   0.0907   0.0661    0.1052   0.0000   442.8495       2.72831       14.0976     -0.740412      -4.65238       1.81254    -0.0988551     -0.131683      -2.80182       1.44291       1.11010     -0.321282     -0.639804    -0.0358146     0.0810846    -0.0204239    -0.0182083    -0.0109673       5.37814       5.69140       4.59329       4.93908       5.68104       5.26499       3.67084       2.19532       1.65591       1.42662       1.16118      0.753876      0.415382      0.196843     0.0887638     0.0357697     0.0168881    0.00597360
  12  16 2934.4283    3.3014  0.8872 12.8868 -0.0079  0.0359   0.0991   0.0697    0.1240   0.0000   447.8722       21.5837       4.91922      -5.83281      -4.35820      -5.09536     -0.701251       2.90461     -0.620977     -0.446076     -0.810849     0.0402442      0.220421      0.172177     -0.167510   -0.00371894    0.00856597    0.00128737       5.68225       7.65348       8.01686       7.57005       6.64506       5.06769       3.95678       2.82285       2.06401       1.27974      0.835911      0.501426      0.301550      0.168624     0.0912409     0.0425801     0.0187792    0.00751272
  12  17 3073.9673    3.8716  0.8574 13.2086 -0.0012  0.0325   0.1167   0.0694    0.1225   0.0000   435.2574       13.1670      -3.98839     0.0696023      -2.65801     -0.158348       3.54548       3.38431       3.10293      -1.19908       2.30869      0.253477     0.0741040      0.118182    -0.0458547    -0.0619284     0.0227250    0.00569442       4.84066       5.67938       5.45602       4.96126       4.23027       4.16761       3.82944       3.14321       2.33537       1.47651      0.939252      0.519537      0.298800      0.146319     0.0844974     0.0404682     0.0188180    0.00726165
  12  18 3213.2733    3.8025  1.1761 13.2088 -0.0050  0.0363   0.1034   0.0929    0.1308   0.0000   433.1956       9.83532       17.7152       2.91907       2.35563      0.537219       2.83879       1.48719     -0.207556      -2.19057       2.13384     -0.167999     0.0523316     -0.159272      0.104277     0.0367514     0.0129473    -0.0288508       4.58263       5.79446       6.05958       5.58901       5.28442       4.43196       3.73624       2.94850       2.18844       1.41136       1.00380      0.613008      0.349672      0.192314      0.103727     0.0502789     0.0236246    0.00906158
  12  19 3352.7781    3.2661  1.5306 12.6618 -0.0029  0.0428   0.0769   0.0974    0.1090   0.0000   451.5015       19.7479       9.50379       10.6294      -2.07744      -1.60775      -6.28115      0.296393     -0.400351      -3.93435      -1.42911     -0.366327      0.615338    -0.0731329     0.0380549    -0.0925279     0.0220316   -0.00913401       5.55254       6.72369       6.87895       6.66799       5.97439       5.65237       4.36011       3.49583       2.69308       1.76760       1.14113      0.772755      0.414578      0.239118      0.124106     0.0641503     0.0253536     0.0112874
  12  20 3492.6155    2.7517  2.3649 12.4000 -0.0024  0.0560   0.0563   0.1400    0.0765   0.0000   446.6653       2.76087      -1.79366       17.5565      -6.81276     -0.862612       1.38535       7.17768       3.01334      -7.19089       1.83938      0.151776      0.443085     -0.417159    -0.0381148   -0.00147714     0.0505359    0.00714185       7.36201       9.30228       9.80984       9.34225       8.32210       7.08072       6.12980       4.42765       3.33639       2.38869       1.44735      0.899876      0.559500      0.301039      0.162272     0.0773839     0.0344526     0.0152132
  12  21 3632.6813    2.2428  3.6473 11.8445  0.0009  0.0714   0.0381   0.1820    0.0618   0.0000   449.5483       21.0871       25.8532       17.6424      -10.2174      -5.67600      -6.93681       5.43589      -6.84631      -6.14502       3.35199      -2.22864      -1.22448     -0.214230     0.0993539      0.106842    -0.0379506    0.00403250       9.34599       12.3453       12.6996       12.0897       11.0874       9.39470       7.55223       5.85506       4.11406       2.98270       1.97114       1.21372      0.727112      0.400107      0.204857      0.101407     0.0433495     0.0190151
  12  22 3772.7383    1.8571  5.1795 11.5080 -0.0074  0.0893   0.0282   0.2368    0.0560   0.0000   457.7370       6.63263      -20.2648      -12.6452      -16.6819       5.82795       13.7538      -6.18903     -0.129091       3.32312      -3.06398     -0.517629       2.08378     -0.505579     -0.616081      0.221575     0.0523571     0.0266321       11.2960       14.6418       14.8391       14.0783       13.3637       11.4564       9.46721       7.46840       5.44627       3.86181       2.54550       1.60175      0.953177      0.550048      0.274751      0.139551     0.0569299     0.0252538
  12  23 3913.1215    1.5111  6.2762 11.2681 -0.0051  0.1086   0.0234   0.2926    0.0537   0.0000   439.9767       10.7485       20.6617      -28.5911       27.5761      -13.9984      0.970631      -15.7682       8.09024       5.22248     -0.516395      0.939323     -0.122766     -0.818663     -0.137433      0.411055     0.0371101    -0.0691315       13.6534       17.1546       18.1142       17.3117       15.9611       13.7898       11.6357       8.92837       6.70163       4.68776       3.09935       1.95391       1.14887      0.681744      0.338093      0.173068     0.0734663     0.0325500
  12  24 4053.6222    1.2573  7.4114 11.0784  0.0010  0.1340   0.0203   0.3561    0.0515   0.0000   443.7682       79.3538       33.4934      -20.4069      -24.3542       14.4557       9.11761      -15.6473      -8.90030      -8.35356      0.433451       2.56771      0.357047     -0.560372      0.466337     0.0696423     0.0343008     0.0340124       16.7181       20.8254       22.0388       21.3323       19.0936       16.9455       14.4158       11.1892       8.52554       6.06254       3.83580       2.36285       1.50699      0.820654      0.456968      0.212185     0.0945478     0.0408435
  12  25 4194.1620    1.0209  8.7608 10.8428 -0.0075  0.1606   0.0174   0.4466    0.0490   0.0000   431.1963       36.7196       26.5555      -25.7795       23.4535      -33.1635       20.3612       9.20034      -21.8703       2.17541     -0.378983      -6.75864      0.864238     -0.328030     -0.440064     -0.205144      0.135663     0.0695077       19.9597       25.8923       27.2729       26.4729       24.3043       20.5932       17.1651       13.1752       9.84241       7.02021       4.73708       2.96254       1.86437       1.04525      0.553975      0.279434      0.114763     0.0512735
  12  26 4335.5495    0.8753 11.4401 10.6160 -0.0077  0.2073   0.0161   0.6080    0.0472   0.0000   403.7875       34.4635       83.1206       56.2820       58.7931      -13.9310       33.7578      -26.7434       6.51788      -8.73955       13.5547     -0.113512       1.32470      0.441028     -0.292266     -0.249121      0.123566    -0.0389848       25.8337       32.6968       34.5012       33.2914       30.8924       26.7622       22.0807       17.3933       12.9616       9.12354       6.17704       3.92142       2.36482       1.35605      0.700466      0.355783      0.149033     0.0630115
  12  29 4758.0741    0.4075 14.1880 10.2584 -0.0296  0.5233   0.0100   1.1052    0.0324   0.0000   459.0960       70.6737       184.961       28.9011       101.254       101.046       55.0831      -39.9156      -98.6457       10.1010       9.83880       29.8906      -21.2212      -12.5338     -0.601215      0.133838     -0.483943    -0.0831814       63.4583       81.3543       86.4401       84.8697       77.3052       67.6889       57.0527       44.4136       33.6336       24.0669       16.6398       11.0464       6.72661       3.95826       2.07810       1.09909      0.428781      0.188010
  13   8 1838.6388    0.4178  0.3042 10.0529 -0.0211  0.0233   0.0264   0.0548    0.0543   0.0000   443.4374       5.76194       9.77803       1.85078      0.492503      -2.67933      0.911371      0.583287       2.50705      -1.19507     -0.660166      0.713754      0.905769      0.253266    -0.0273170    -0.0761972     0.0141238   -0.00387291       2.36948       3.54172       3.63444       3.29764       3.49027       2.81947       2.18909       1.79849       1.25550       1.05054      0.591599      0.432806      0.287199      0.158290     0.0920914     0.0450008     0.0225237    0.00979768
  13  12 2411.7778    1.3664  0.8661 11.1857  0.0055  0.0314   0.0400   0.0679    0.1095   0.0000   438.4641       3.47968       12.7203       4.52139       6.66482      -1.35738      -4.84990      -1.05168      0.523666      0.737338     0.0717352     -0.578307     -0.218524     -0.122030   -0.00189886    -0.0552208    -0.0361366   0.000247872       3.94512       4.85978       4.71341       4.53969       4.28735       3.96994       3.34600       2.69788       2.03365       1.42855       1.01626      0.637465      0.397299      0.231261      0.123534     0.0640188     0.0315417     0.0139400
  13  13 2551.7194    1.8452  0.9459 11.4587 -0.0133  0.0305   0.0521   0.0726    0.2100   0.0000   438.6049       3.19306       10.2194       2.46204      -5.37538      -5.23859       1.77835    -0.0663546      -4.04907     0.0962429     -0.175494     -0.147397    -0.0578175     -0.386830    -0.0778517     0.0194670     0.0362679    0.00854906       3.70956       4.43227       4.79628       4.73130       4.28884       3.69690       3.21058       2.45182       1.81024       1.35733      0.910633      0.591168      0.368983      0.215824      0.124011     0.0604644     0.0303076     0.0144423
  13  14 2691.6817    2.4951  0.8930 11.9572 -0.0215  0.0295   0.0780   0.0722    0.2652   0.0000   438.1101       5.81888       5.58477       9.27441       1.21014      -8.69180      -4.04512      0.104385       3.86732      0.468103       1.20227     -0.436032      0.504304     -0.168450     -0.255208     0.0116257     0.0420082  -0.000327542       3.74600       4.38306       4.76437       4.37100       4.30699       3.77484       3.06397       2.24076       1.84277       1.28421      0.902355      0.580587      0.372320      0.219416      0.121713     0.0628162     0.0305262     0.0128390
  13  15 2832.2480    3.0730  0.9953 11.7550 -0.0039  0.0305   0.0887   0.0781    0.4435   0.0000   440.5376       9.53625       11.6260       4.25469       3.30813      0.931975      -3.83323     -0.603842       1.41075      -1.37088      0.445016     -0.470988     -0.757794     -0.354185     -0.137838     0.0118147    -0.0232487    -0.0120044       3.78178       4.61320       4.70509       4.81554       4.36936       3.74214       3.22955       2.36355       1.88872       1.31350      0.911488      0.600730      0.390564      0.209691      0.118620     0.0635936     0.0324636     0.0141147
  13  16 2972.6786    3.5844  0.7414 13.1582 -0.0047  0.0256   0.1070   0.0615    0.1257   0.0000   438.3390       10.5976       15.5139       2.63603      -4.05265       3.22686       1.27843      -1.15514     -0.956861      -1.43905    -0.0632951      0.517601     -0.174028     -0.156952    -0.0598274    -0.0543458   -0.00406684    0.00666432       3.14683       3.98339       4.03977       3.90417       3.28819       3.25859       2.70789       2.12203       1.58504       1.14225      0.762676      0.488514      0.299376      0.168589     0.0953731     0.0472593     0.0223533     0.0115536
  13  17 3112.5209    3.8709  0.8727 13.1964 -0.0112  0.0299   0.1113   0.0686    0.1297   0.0000   441.1984       9.57002       11.4286       11.7881       1.35238      0.265149       7.05166       1.99771       3.26197      -1.55853      0.190221     -0.441693     -0.120970      0.111459     0.0698937   -0.00313887    0.00688749     0.0122766       3.64309       4.53950       4.78262       4.42758       4.08347       3.69154       3.06205       2.43656       1.78199       1.30981      0.883826      0.539362      0.355491      0.202158      0.111737     0.0597859     0.0274735     0.0135422
  13  18 3252.4914    3.4701  1.0896 13.4585 -0.0117  0.0380   0.1011   0.0853    0.1160   0.0000   438.5298       11.2792       7.48160       15.4828       6.01891       5.41989       4.86703      -3.70863      -1.41870       1.81664      0.854320      -1.96893     -0.424766      0.108778    -0.0134667    -0.0726225   -0.00924473   -0.00518183       4.42317       6.17519       6.07691       6.06713       5.56586       4.65955       4.16292       3.10188       2.29675       1.68305       1.11070      0.787466      0.463344      0.256962      0.147516     0.0765301     0.0372895     0.0172994
  13  19 3392.5385    3.0233  1.8841 12.7413 -0.0058  0.0482   0.0673   0.1223    0.0855   0.0000   446.7397       25.9422       9.31080       12.7981      -2.34018      -3.21363      -9.99459      -2.35210     -0.737570      0.383483      -1.16395     -0.226508      -1.10152     -0.649052      0.189825     -0.140180   0.000852057     0.0226567       4.99630       7.22749       6.98821       7.33396       6.52054       5.64496       4.92208       3.78973       2.88200       2.06742       1.41790      0.930582      0.568936      0.335521      0.189475     0.0973592     0.0480368     0.0220153
  13  20 3532.6764    2.5906  2.4433 12.3870 -0.0028  0.0528   0.0504   0.1416    0.0695   0.0000   435.6321       21.7121       14.4079       3.25098      -15.8314      -8.96240      -1.32819      -6.02711       4.89829      -1.19257      -3.16320      0.613330      0.718161      0.388582     -0.224515     0.0143866    0.00930943   -0.00695771       6.40148       8.07611       8.26540       8.50131       7.61293       6.69342       5.53661       4.48496       3.32924       2.41997       1.67886       1.09426      0.692067      0.396979      0.229872      0.117359     0.0586831     0.0269039
  13  21 3673.2710    2.1938  3.8047 11.5941 -0.0022  0.0667   0.0342   0.1769    0.0646   0.0000   431.7955       18.1119       7.81943       10.6860      -2.42573       7.03564       10.3768     -0.954256      -5.39653      0.630535       2.48058      -1.79843      -1.35235      0.357439      0.450193    -0.0981940     0.0910978     0.0337384       7.93190       10.1511       10.3776       10.3336       9.53867       8.29580       7.07407       5.52484       4.20577       3.08933       2.08288       1.38901      0.860219      0.508826      0.288307      0.148697     0.0720454     0.0335723
  13  23 3954.6171    1.4351  7.2040 11.1043 -0.0019  0.1132   0.0210   0.3169    0.0537   0.0000   419.1447      -8.68856       17.9925      -7.06261      -24.8686      -5.51100      -22.8631      -5.74778      -1.64162       2.47614       3.63833      -4.36272      -2.52108     -0.421859      0.123818     0.0892440      0.191218    -0.0681645       13.0196       16.7170       17.4792       17.2227       16.2477       14.4754       11.8386       9.32847       7.21383       5.13724       3.73657       2.46254       1.54667      0.928819      0.518879      0.271518      0.127442     0.0601772
  13  24 4095.7815    1.1785  8.5705 10.8901 -0.0013  0.1332   0.0180   0.4098    0.0513   0.0000   414.6303       19.1658       16.0508      -36.6796       26.0087      -16.1268       16.2596      -2.16101      -4.29497       3.03210       1.55360      -2.10077      -1.20212     -0.256719       1.54573    -0.0517628     0.0237302    -0.0716375       15.4536       19.0521       21.0370       20.0739       19.7921       16.6870       13.6275       11.1222       8.56495       6.22111       4.27900       2.83073       1.81429       1.08169      0.625552      0.328456      0.156442     0.0735497
  13  27 4519.1161    0.6399 12.6420 10.4653 -0.0109  0.2740   0.0145   0.7509    0.0429   0.0000   454.9814       55.4146      -16.1665       15.2489       55.5346       9.82072      -50.6026       2.14767       13.3763       15.4240      -8.94056     -0.433018      0.835091      -5.13097      0.307865       1.51253     -0.177727     -0.268413       30.7803       39.3395       42.9713       40.9670       39.0677       34.3843       28.9098       23.1412       17.7857       12.8671       9.29551       6.15254       3.93422       2.41116       1.34143      0.744311      0.332259      0.160928
  14   7 1723.5000    0.2891  0.2378  9.9316 -0.0106  0.0220   0.0174   0.0394    0.0434   0.0000   431.8344       4.89531       19.0922      -2.56263     -0.332766      -5.69633      -1.51019      -3.00286       2.73405     -0.842642      0.137432     -0.583474     -0.317508      0.120576      0.218690    0.00848094    -0.0151880    -0.0191798       2.42891       2.81945       3.42806       3.21750       2.47408       2.72767       2.16989       1.89351       1.46213       1.01484      0.707183      0.428747      0.314533      0.180628      0.106931     0.0614815     0.0322294     0.0155376
  14   8 1870.8057    0.4392  0.3683  9.9638 -0.0165  0.0372   0.0218   0.0532    0.0555   0.0000   437.1356     -0.248382       13.2988      -4.06717      0.565247       13.2585      -3.05331      0.503016     -0.848694      0.720952      -2.27262    0.00441740    -0.0458043   -0.00902293     -0.204257     0.0834029    0.00837126    -0.0556400       2.58716       4.91871       4.55816       4.00909       5.36700       2.56391       4.21854       1.66187       2.36572       1.31442      0.877200      0.762816      0.314511      0.317467      0.112832     0.0943834     0.0414631     0.0201704
  14  10 2162.5200    0.8549  0.5868 10.5302 -0.0036  0.0228   0.0289   0.0566    0.0766   0.0000   435.9821      -3.09638       11.9526       2.02786      -6.92989       2.14923    -0.0688828      -1.03164      -1.01023      -1.58685      0.183274      0.143108     -0.376935    0.00404262    -0.0640925      0.103105   -0.00290247    -0.0216408       2.71333       3.42178       3.36020       3.15836       3.08833       2.83407       2.43800       2.02175       1.48217       1.11186      0.788385      0.562152      0.363662      0.205944      0.129763     0.0657165     0.0334940     0.0174182
  14  11 2305.7653    1.1416  0.8033 10.7225  0.0066  0.0283   0.0325   0.0662    0.0963   0.0000   434.8827       9.37185       19.7302     -0.520419      -12.0638       5.11948      0.551653      -2.87563       2.88228       1.45867      0.720053      0.941611      0.332596     -0.395356    -0.0133757      0.156956   -0.00244871    -0.0211716       3.14007       3.85369       3.95520       3.84963       3.98346       3.26519       2.83141       2.30399       1.86181       1.36113      0.909203      0.632561      0.394948      0.256081      0.147905     0.0862782     0.0466907     0.0220176
  14  12 2446.6941    1.5268  0.9730 11.3538 -0.0071  0.0312   0.0409   0.0740    0.1062   0.0000   441.4077       5.73657       12.5001     -0.595250       6.47813       5.71828      -1.11680      -4.28692      -1.08446      0.184214      0.345941      0.881402     -0.591659      0.183670    -0.0397421     0.0584964    -0.0699693     0.0288483       3.88005       5.02243       5.34903       5.18463       4.70086       4.09510       3.38215       2.60139       2.11964       1.47722       1.01539      0.671797      0.428586      0.256339      0.155715     0.0859438     0.0452720     0.0231364
  14  13 2587.3424    2.0837  0.9480 11.8268  0.0030  0.0291   0.0580   0.0804    0.1224   0.0000   438.9708       3.00284       4.49735       2.96793       3.21886      0.345924      -5.01695       2.45236       1.41874     -0.733795       1.46530     -0.269041      0.360578     -0.163530     0.0219721      0.117492    -0.0224009    -0.0350492       3.27068       4.24501       4.42496       4.03701       3.75846       3.52742       3.01328       2.53991       1.95427       1.38742       1.05806      0.629153      0.427091      0.259381      0.141454     0.0797970     0.0408626     0.0202440
  14  14 2728.2765    2.5356  0.9954 11.8082 -0.0083  0.0286   0.0667   0.0762    0.2587   0.0000   438.9304       12.6270       8.14923       4.30082       3.03104       1.73739      -1.13183      -2.74307      -1.80087      -1.28698      -2.09369     -0.821937      0.413380     -0.236205    -0.0335168    -0.0599000     0.0129387    0.00642542       3.23970       4.08499       4.18267       4.24334       4.03986       3.65355       2.88800       2.30271       1.75609       1.37886      0.920809      0.668908      0.405388      0.263373      0.155528     0.0854094     0.0446820     0.0213485
  14  15 2869.2639    3.2951  0.9016 12.7290 -0.0064  0.0303   0.1027   0.0743    0.2211   0.0000   437.6732       16.9464       7.62391       5.72250    -0.0987056    -0.0417659      -1.63982       4.63881      -1.10967      -5.32087      0.782595       1.05501     -0.509605    -0.0530472      0.559128     0.0739069     -0.124171     0.0243540       3.54728       4.12372       4.28932       4.43516       4.25302       3.71965       3.04408       2.56943       1.94911       1.35346       1.03432      0.749660      0.462699      0.274100      0.179016     0.0926604     0.0477756     0.0245768
  14  16 3010.2780    3.6988  0.8475 13.2271  0.0017  0.0286   0.1083   0.0718    0.1756   0.0000   442.8540       17.6790       4.47542       12.6781       6.58060      -4.68962      -3.35853      -1.15994       2.84146     -0.301448     -0.722935      0.224673     -0.433563     -0.191245      0.101306   0.000331919     0.0313686    0.00849571       3.17911       3.92753       4.17674       4.20938       3.71064       3.40852       3.01484       2.29980       1.79262       1.42446      0.975040      0.627444      0.407108      0.261413      0.159423     0.0822657     0.0452007     0.0217364
  14  17 3150.6653    3.7918  1.0128 13.4126 -0.0067  0.0362   0.1035   0.0835    0.1476   0.0000   434.5011       11.2391       15.0204       8.01647      -6.17021      -4.93627     -0.818866      -4.65170       1.44098     -0.787083   0.000584809     -0.864431     0.0498585     -0.467206     -0.129781     0.0779637     0.0733620    0.00134994       3.43846       5.15710       5.05097       4.89334       5.12884       3.41530       3.86966       2.73720       2.28892       1.61334       1.07072      0.815758      0.454448      0.305566      0.167137     0.0961496     0.0498016     0.0253607
  14  18 3290.9483    3.4417  1.4352 13.2794 -0.0097  0.0398   0.0822   0.0973    0.1091   0.0000   442.1327       5.37979       11.9062       11.5313       4.09546     -0.119730       8.83806      -4.37872      0.776478      0.511062      0.216110     -0.928738      0.154720     -0.192644     -0.211099     0.0420109   -0.00599085    -0.0243264       4.40686       5.59226       6.01590       6.10838       5.41595       5.12964       4.15431       3.34446       2.35733       1.97940       1.28860      0.953508      0.586473      0.394507      0.216277      0.119493     0.0646217     0.0297658
  14  19 3431.4802    2.9648  2.0429 12.7251  0.0016  0.0461   0.0597   0.1240    0.0799   0.0000   429.8245       17.1409       28.2868      -10.1292      -3.60648      -7.18413       7.51029      -1.09532       2.65066     -0.698150      -1.61912      -1.73294     -0.608566      0.243619      0.418186     -0.366579    -0.0848570    -0.0137430       5.36427       6.60846       6.92890       7.06191       6.63882       5.69925       4.86787       3.92946       2.99968       2.15729       1.54875       1.10193      0.717206      0.427754      0.245065      0.138655     0.0746740     0.0371528
  14  20 3572.2953    2.4594  2.7716 12.2500 -0.0027  0.0551   0.0436   0.1499    0.0695   0.0000   451.7873       15.8732       6.98177       18.4824       12.2718      -7.54576      -8.22639       2.73411      -2.97076      -1.94487      -1.34940      0.837588     -0.342853     -0.563575     -0.104314      0.121669     -0.110517     0.0249684       6.15717       7.91455       8.17935       7.93873       7.42201       6.83251       5.90891       4.55465       3.79732       2.74437       1.91817       1.31397      0.841941      0.523858      0.302431      0.172074     0.0871324     0.0429618
  14  21 3713.2333    1.9807  4.2120 11.6765 -0.0034  0.0718   0.0300   0.1952    0.0587   0.0000   427.8657       9.26466      -1.36861       14.4859      -10.8005      -9.31386      -2.57147      -8.21852      -3.33219       3.65195    0.00924535     -0.211738     -0.275552     -0.459700     -0.747049      0.263435      0.206416   -0.00382869       7.63847       9.92564       10.7260       10.3992       10.0001       8.74516       7.41029       6.14874       4.60412       3.57586       2.51093       1.68151       1.10075      0.708377      0.394047      0.231279      0.116360     0.0573450
  14  22 3854.4426    1.6786  6.0631 11.2967 -0.0016  0.0890   0.0231   0.2590    0.0530   0.0000   445.0701       16.9727       14.6605       9.96628       8.14675      0.404676       4.03035       2.80359       3.32173       2.49362      -2.59960       2.61176      0.118306       1.43732      0.569520     -0.329403     -0.303588      0.119205       9.73484       12.3771       13.5066       12.7934       12.1675       11.1918       9.17672       7.59690       5.90998       4.37413       3.13039       2.16985       1.39772      0.874328      0.516195      0.284878      0.146268     0.0725452
  14  23 3995.3301    1.3174  7.1170 11.1956 -0.0029  0.1123   0.0202   0.3207    0.0487   0.0000   417.2888       69.1327       40.1677      -13.7204      -25.5036       23.2683       24.1204      -12.2619       1.16493      -10.2774       4.14538       1.81577      -1.93259      -2.65653       1.18508      0.430076    -0.0829060   -0.00395695       11.8559       15.3739       16.8128       16.0902       15.4655       13.6187       11.6901       9.43908       7.53806       5.43275       3.97449       2.77374       1.77700       1.14307      0.669828      0.385948      0.186607     0.0974627
  14  24 4136.6854    1.1152  8.9073 10.9349 -0.0070  0.1399   0.0179   0.4036    0.0496   0.0000   473.2533       23.8906       16.9332       5.88873       22.1942       6.54605      -19.2958      -13.4316       11.7314      -5.15172       2.81340      -4.48116      -1.68720      0.578693      0.360013     -0.938454     -0.171568     0.0873672       14.9582       19.4377       20.5898       20.6152       19.1767       17.3597       14.6228       11.9497       9.37078       7.02730       5.01912       3.44865       2.23383       1.40496      0.841136      0.467418      0.237912      0.116522
  14  26 4419.8099    0.7663 12.6359 10.6074 -0.0085  0.2274   0.0150   0.6671    0.0425   0.0000   445.2801       50.7330       19.5314       31.0820       16.8224       9.44465      -3.37163       3.69125       9.78507      -23.8393      -4.72647       17.7485      -2.72394      -5.96401      0.969924      0.413061     -0.433441      0.173881       23.5487       30.7114       32.6318       32.2552       30.8548       27.6292       23.7480       19.1978       15.3384       11.3834       8.28151       5.80930       3.82766       2.44732       1.44158      0.822049      0.408589      0.205733
  15   9 2049.6338    0.6348  0.4470 10.3454 -0.0162  0.0217   0.0245   0.0461    0.0651   0.0000   434.6929      -4.09809       13.1262      -1.29857       3.68536       10.0603       2.37775      -1.05164      0.971439       3.03162       1.00848      -1.14247      0.193746      0.260787    -0.0942089     -0.326705     0.0253779     0.0357016       2.25966       2.94653       3.11828       3.01481       3.00525       2.69398       2.08392       1.82037       1.28994       1.02950      0.736375      0.515820      0.359212      0.229703      0.136122     0.0902110     0.0430754     0.0250468
  15  10 2195.7871    0.8974  0.6687 10.6790  0.0049  0.0268   0.0269   0.0577    0.0760   0.0000   439.0043      -1.91652       15.8920       9.18144      -1.96637     -0.161257      -2.61307      -2.31546       1.56941      0.344926      0.754018     -0.156356      0.165857     -0.142412     0.0493113     0.0902067     0.0970742    -0.0447079       2.78268       3.74113       3.75189       3.76284       3.68031       3.26099       2.82934       2.09762       1.69020       1.17622      0.891882      0.659306      0.457153      0.291184      0.171152     0.0933415     0.0517049     0.0281254
  15  11 2339.4938    1.2461  0.8186 10.9156 -0.0023  0.0255   0.0348   0.0685    0.0905   0.0000   440.8814       7.62600       12.9744       3.39815      -2.29133      -2.64055      -2.42999       3.74347       1.58513     -0.422713     -0.874016      0.909927    -0.0545501      0.222346     -0.145117     0.0733791     0.0410843    -0.0227620       2.76913       3.46514       3.39845       3.54502       3.37070       3.13632       2.68523       2.07429       1.52810       1.25486      0.950024      0.653212      0.444369      0.282174      0.184922      0.103388     0.0585380     0.0280275
  15  12 2481.0116    1.6583  0.7942 11.5803 -0.0011  0.0265   0.0473   0.0629    0.0956   0.0000   437.9622       6.20541       15.7307     -0.156421      -2.75125       4.29037      -1.60419     -0.596711       3.08798      -2.64470     -0.552697      0.170626   -0.00280617      0.527736     0.0636200      0.102812    -0.0210402   -0.00483826       2.90281       3.70603       3.97240       4.00309       3.70262       3.32490       2.66880       2.27952       1.73274       1.26200      0.930360      0.652536      0.431682      0.271679      0.172876      0.102900     0.0529538     0.0303149
  15  13 2622.4077    2.1525  0.8834 11.7259 -0.0044  0.0272   0.0558   0.0649    0.1129   0.0000   436.1147       5.41281       10.8275       7.91131     -0.658840     0.0494939      -3.06932      -1.14390      -1.31506     -0.428178     -0.746159      0.326440     -0.202915      0.164520     -0.249140     -0.118012     -0.125765     0.0234222       2.58769       3.46245       3.53394       3.55071       3.47382       3.00923       2.67491       2.18746       1.73429       1.31842      0.949831      0.675552      0.461020      0.281775      0.175268      0.106325     0.0568388     0.0285961
  15  14 2764.1379    2.6881  0.8941 12.4971 -0.0047  0.0281   0.0727   0.0671    0.1203   0.0000   437.4218       18.5681       14.7367       1.20145       1.86767      -6.75851       3.11228      0.280838      -1.38894     -0.729598       1.48460      -1.28096     -0.192158     -0.297770     -0.448880     0.0274999   -0.00274218    0.00811942       2.78376       3.67209       3.64131       3.75516       3.55757       3.28850       2.78116       2.32281       1.81701       1.36275      0.981903      0.743818      0.467390      0.307473      0.184137      0.107279     0.0605210     0.0299406
  15  15 2905.8478    3.2834  0.7905 13.0796 -0.0114  0.0276   0.0975   0.0649    0.1408   0.0000   439.5072       7.94478       16.9829       5.19210       3.20874      -5.99686     -0.485425       2.98055      -1.02675      0.720124      0.760974       1.10311     -0.316490     -0.748579     -0.426170    -0.0840515    -0.0196720    -0.0441788       2.83023       3.97345       3.74525       3.84495       3.37404       3.10315       2.86862       2.40988       2.01738       1.46805       1.07290      0.716014      0.468933      0.297547      0.176483     0.0976810     0.0552371     0.0287398
  15  16 3047.2094    3.7069  0.9923 13.1799 -0.0075  0.0304   0.1063   0.0786    0.1974   0.0000   433.4120       7.74069       11.0782      -1.00846       2.97114     -0.265408      0.508615       1.57164      0.426617       1.76111       1.27275      0.511719     -0.949128     -0.139059      0.257568     0.0295423      0.102409     0.0291916       3.43921       4.22311       4.45299       4.31664       4.03647       3.72705       3.10799       2.71668       2.13633       1.60447       1.12758      0.815056      0.521094      0.346550      0.199923      0.113188     0.0672931     0.0352185
  15  17 3188.0800    3.9112  1.2729 12.7079  0.0030  0.0344   0.1012   0.0870    0.2888   0.0000   437.3279       6.26304       13.1028       1.07670       1.48858      0.863343      -4.25485       5.07250      -1.02098       1.39048     0.0822619      -1.12774      -1.89328      0.271460    0.00852956     -0.113148    0.00730796     0.0602033       3.70071       4.58001       4.86715       4.66167       4.54443       4.12655       3.73897       2.99206       2.18208       1.75795       1.27284      0.909661      0.641186      0.399911      0.242881      0.136054     0.0762485     0.0375163
  15  18 3328.9520    3.0251  1.4930 13.4248  0.0079  0.0438   0.0825   0.1142    0.1140   0.0000   432.2383       12.5717       16.2930       1.78629       14.2076      -9.03214      -1.16368      -6.32869      0.237316      -1.12098       2.40675      -2.17964     -0.994091    -0.0289906    -0.0144449     -0.162623     0.0366956    0.00452893       4.43766       5.81410       6.08514       6.23936       5.63553       5.07887       4.57014       3.62498       2.90301       2.16552       1.59933       1.13386      0.725861      0.468641      0.305415      0.168867     0.0926524     0.0496440
  15  19 3470.0307    2.8328  2.0429 12.7488  0.0009  0.0467   0.0578   0.1163    0.0894   0.0000   439.3638       25.0633       15.5567       4.79497      -4.77468      -1.98479      -8.73794      -6.41119      -3.25215     -0.134681      0.118249      -1.10431      0.554733     -0.483164      0.147401   -0.00774837      0.103428    -0.0679741       4.73264       6.29242       6.41388       6.66762       6.19783       5.62253       4.74089       4.07984       3.08504       2.31577       1.78850       1.20693      0.842383      0.527351      0.324336      0.198355      0.101587     0.0541314
  15  20 3611.3881    2.3740  3.0853 12.0680 -0.0023  0.0569   0.0397   0.1521    0.0747   0.0000   427.7026       10.9968       5.32742     -0.558063      -4.72838      -2.72067      -8.52416      -1.38949       1.04699       1.00619     -0.258906      0.510783      -1.25244     -0.962715      0.257507      0.265179     0.0223270    -0.0139182       5.77394       7.81173       8.19105       8.13427       7.74396       6.92905       5.97938       4.80384       3.94991       2.88721       2.19003       1.48046       1.02704      0.644730      0.401939      0.229662      0.127292     0.0661883
  15  21 3752.7739    1.9143  4.5705 11.5147 -0.0063  0.0738   0.0276   0.1932    0.0613   0.0000   453.6100       19.3905       11.5263      -8.26679       4.19921       2.66403       15.6054      -15.4539      -6.45067     -0.795343       7.25808      -2.84190      -3.27843       1.64231      0.125691     -0.464539     0.0687250     0.0918657       7.31616       9.35348       10.4660       10.1465       10.0285       8.68168       7.51652       6.24965       4.91650       3.77565       2.74121       1.91678       1.33473      0.835617      0.534064      0.307731      0.171445     0.0911683
  15  22 3894.4620    1.5465  5.8681 11.3143 -0.0030  0.0890   0.0223   0.2510    0.0517   0.0000   437.3203       3.07050       35.9564      -7.44251      -5.94390       8.82439       1.75371      -11.2312       5.23760       6.54217      -6.79232       1.80723       2.57190      0.953860     -0.332910     -0.307276     -0.175649     -0.223937       9.13773       11.4765       12.7871       12.2426       12.1735       10.7395       9.25473       7.58760       5.94968       4.54720       3.30234       2.40069       1.64480       1.05114      0.662886      0.387650      0.207052      0.113655
  15  23 4035.9929    1.2691  7.8418 11.0308 -0.0004  0.1146   0.0186   0.3326    0.0480   0.0000   408.4668      -2.18824      -14.2999       12.8946      -4.24610       15.2844      -8.73656      -20.9773      -4.05825      0.305482      -2.98294     -0.418905      -1.87500      0.974528     -0.342950     -0.443236      0.119761    0.00148519       11.2715       14.9655       15.5991       15.9995       14.7877       13.8206       11.5424       10.0089       7.77944       6.04200       4.36743       3.19459       2.08524       1.40215      0.851286      0.504153      0.269475      0.144131
  15  24 4177.4667    1.0497  9.5014 10.8129 -0.0052  0.1448   0.0165   0.4192    0.0473   0.0000   436.7014       50.0578       16.1006      -51.4186       21.2054      -6.93535      -20.3920       28.9979       18.1079      -12.8529      -9.20853       2.77960       2.66256     -0.829905      -1.73512      0.733328      0.217215     -0.270167       14.3847       18.4161       19.9688       20.1244       19.1494       17.2910       14.8349       12.1006       10.0942       7.51013       5.58393       3.89611       2.68514       1.76901       1.09893      0.642941      0.362237      0.193304
  15  26 4461.7274    0.7088 13.2468 10.5298 -0.0084  0.2443   0.0141   0.6872    0.0415   0.0000   446.9170       9.01070      -1.50984      -16.1286       22.3578      -2.33850      -2.17686       6.96925      -47.6506       8.96925       4.27430      -7.67660      -5.75159      -2.27292       1.92407      -1.28343     -0.280682      0.612095       23.6093       30.8632       34.2481       33.7413       31.5908       29.1241       25.1284       20.7829       16.6853       12.7667       9.33819       6.84852       4.63492       3.01910       1.91881       1.14689      0.575058      0.319907
  16   8 1933.1674    0.5066  0.3374 10.0663 -0.0174  0.0253   0.0246   0.0411    0.0518   0.0000   434.1206     -0.125974       12.9234       3.21826      -1.10805       3.67368      -2.18182     -0.297504      -2.80421      -2.31008      0.333833     0.0989836      0.758440      0.396823     0.0295637     -0.130886    0.00993021   -0.00169080       2.36284       2.93275       3.14217       3.57336       3.26868       2.33202       2.34855       1.94289       1.49869       1.05193      0.744276      0.594112      0.438005      0.254347      0.143447      0.108787     0.0536495     0.0298947
  16   9 2081.6027    0.7159  0.5310 10.3524 -0.0119  0.0246   0.0249   0.0508    0.0704   0.0000   442.6185       4.27775       10.1895      -4.91816       2.47333       1.21560      0.929709       2.08749      -3.74878      -1.19343       1.38511     -0.275753     -0.351234     0.0942304     -0.159392     -0.232581     0.0189095    -0.0473809       2.83779       3.66237       3.78748       3.13303       2.70784       2.56280       2.65920       2.57044       2.25734       1.72544       1.23984      0.819498      0.533739      0.307172      0.192741      0.104975     0.0596430     0.0323677
  16  10 2228.4167    0.9597  0.7148 10.7294 -0.0105  0.0247   0.0285   0.0615    0.0928   0.0000   435.8075       6.87959       14.8190     -0.946718      -3.63336      0.421660      0.704834      0.752920       4.29269      -1.94395    -0.0471540     -0.759249      0.744223     -0.174040      0.125718   0.000814076     0.0282044    -0.0268604       2.31660       2.97977       3.09938       3.12362       3.16771       2.72492       2.38571       1.97421       1.62115       1.29128      0.898406      0.673838      0.469662      0.288774      0.196709      0.122699     0.0686797     0.0405474
  16  11 2372.6373    1.3024  0.8726 11.1055 -0.0047  0.0285   0.0345   0.0673    0.0899   0.0000   438.8817       3.88544       18.1447       3.07243       1.11219      0.892630     0.0117143      0.114428       2.75724      0.153049     -0.149565       1.76240     -0.506339     -0.749911      0.174083     0.0475175    -0.0469565    -0.0795576       2.95221       3.81395       3.72943       3.71515       3.47681       2.96959       3.04143       2.60790       2.13074       1.57920       1.22290      0.863677      0.574225      0.373647      0.233893      0.139161     0.0718211     0.0429422
  16  12 2514.8930    1.8025  0.8853 11.7288 -0.0008  0.0271   0.0455   0.0658    0.0909   0.0000   437.0503       7.47462       14.0144       2.43764      0.479290       3.00873     -0.489881     -0.736497      0.826558      -2.28880      -1.31421     -0.144055     -0.571653      0.228798   -0.00627303    -0.0222343    -0.0211637     0.0171146       2.50204       3.35674       3.31554       3.68753       3.33215       2.97106       2.63818       2.25197       1.81336       1.39647       1.00886      0.761362      0.497475      0.318716      0.208752      0.131301     0.0750787     0.0409637
  16  13 2656.9984    2.3198  0.9432 12.0079  0.0032  0.0296   0.0586   0.0692    0.1053   0.0000   436.0020     -0.258909       13.2886       3.37513       2.26864       3.18508      -3.40787      -2.64054       1.58958     -0.409774      -1.51162     -0.193428    -0.0188463     -0.501404      0.375078      0.185325    -0.0412941    -0.0425614       2.78445       3.87644       3.69068       3.99501       3.88087       3.48764       2.80683       2.39433       1.93953       1.63608       1.16252      0.785233      0.510423      0.362473      0.222944      0.141139     0.0827140     0.0469789
  16  14 2799.6001    2.8156  0.8525 12.4764 -0.0025  0.0268   0.0734   0.0623    0.1034   0.0000   437.1282       6.66362       14.0617       3.09745       9.45244     -0.922482      0.835735      -1.68179     -0.805932     -0.270716      -1.61194     -0.432885     0.0250955      0.262241     0.0619772      0.205812     0.0170199     0.0308785       2.59541       3.06849       3.30122       3.61032       3.27319       2.76068       2.69185       2.12581       1.65703       1.25293      0.951115      0.695352      0.473217      0.334159      0.204558      0.124443     0.0703702     0.0403705
  16  15 2941.9172    3.4455  0.8320 12.9460 -0.0076  0.0279   0.0905   0.0622    0.1185   0.0000   434.6250       11.7459       17.9540      0.537618      -4.70279       1.40450      0.729816      -7.21827       3.63780      0.596207      0.485861      -1.58210      0.354314     -0.332173    -0.0941292    -0.0866187     0.0560476    -0.0311946       3.12331       3.58480       3.58653       3.82906       3.58391       3.06890       2.87651       2.63411       2.30395       1.54811       1.15867      0.911074      0.620718      0.338684      0.225253      0.146026     0.0890771     0.0447237
  16  16 3083.5246    3.8762  0.9530 13.1032 -0.0094  0.0282   0.1032   0.0739    0.1923   0.0000   444.4548       9.65699       8.61450       4.26722       2.36316       3.89134     -0.346159      -2.92413      -4.56484      -1.06860      0.273002      0.350495      0.399576      -1.40328     0.0235992    -0.0572944     0.0452434    -0.0404940       2.61078       3.34863       3.42595       3.55244       3.42084       3.06024       2.80719       2.27539       1.86443       1.37197       1.05881      0.774147      0.546695      0.370553      0.228097      0.142541     0.0793726     0.0450449
  16  17 3225.0415    3.8037  1.1980 13.0136 -0.0129  0.0359   0.1027   0.0827    0.2627   0.0000   431.9934       17.8270       19.2718      -2.11387      -3.31946       4.11490       3.70018      0.223954     -0.929541       1.70207       1.57289      0.513223      0.511701     -0.436519     -0.188853    -0.0472319    -0.0457933    0.00891249       3.39993       4.51101       4.90335       4.69333       4.62601       3.89987       3.65326       2.97492       2.31826       1.83281       1.34711      0.962752      0.640137      0.465060      0.273448      0.164750     0.0925180     0.0564635
  16  18 3366.4397    3.2883  1.6235 12.8138 -0.0021  0.0397   0.0760   0.1028    0.1746   0.0000   443.5550       11.5969       13.7674       8.87558      -7.37398       1.27873      -1.05577       3.86779      -3.90077      -2.83115      0.360824     -0.970896     -0.755543      0.565138     -0.121531     0.0388588     0.0846355    -0.0209374       3.85840       4.99618       5.57214       5.55472       5.32389       4.55183       4.16143       3.23709       2.68215       2.06078       1.47959       1.07590      0.740604      0.506246      0.306356      0.195977      0.111054     0.0625541
  16  19 3508.0471    2.6127  2.4602 12.4818 -0.0066  0.0505   0.0498   0.1354    0.0956   0.0000   440.4778       19.4688       7.89183       18.2684       13.8612       3.32811      -5.98313       1.91570      0.107573     -0.967418     -0.695247      0.641015     -0.771943      -1.30006      0.393735    -0.0431459     0.0442377     0.0692679       5.09219       6.72609       7.09725       7.45324       6.72962       6.31867       5.27186       4.35122       3.40331       2.73308       1.99870       1.45620      0.959923      0.659223      0.433670      0.258936      0.149919     0.0886257
  16  20 3649.9960    2.1244  3.4842 12.0023 -0.0017  0.0624   0.0349   0.1651    0.0709   0.0000   439.3754       16.3206       14.9251       28.8785      -5.58565       5.51962      -3.42409      -5.71164       5.46247     0.0260815     -0.298618     -0.412183       1.13612      0.547634     -0.190813     -0.229126     0.0534730    -0.0587845       5.76688       7.64822       8.00559       8.34479       7.78995       7.13768       6.39019       5.23303       4.19447       3.40031       2.46528       1.80456       1.25070      0.861064      0.534990      0.332220      0.185833      0.106284
  16  21 3791.6705    1.8291  5.0697 11.4019 -0.0021  0.0753   0.0254   0.2078    0.0612   0.0000   431.2910       23.8970       23.3099      -16.0536      -9.01196     -0.965621      0.217541      0.899053      0.668044     -0.678571       3.87298      -2.46389     -0.368936     0.0147490      -1.22660     0.0343953      0.120486    0.00563573       7.27105       9.30286       9.92066       9.78461       9.46733       8.71225       7.79800       6.50685       5.31891       4.12310       3.16253       2.23171       1.54784       1.03862      0.662085      0.406191      0.231127      0.130625
  16  22 3933.8433    1.4726  6.5601 11.1361 -0.0030  0.0948   0.0201   0.2697    0.0523   0.0000   451.9000       15.4265       10.9833       7.06196      -13.6750       6.18762       3.69423       7.16485      -8.27727      -9.48029       1.32063     -0.397391      -2.21760     -0.902352      0.508235      0.950358     -0.267749    0.00147871       8.80390       11.6748       12.5939       12.4305       12.5211       10.8225       9.82120       7.81158       6.52625       5.06888       3.70580       2.78078       1.91324       1.30173      0.822015      0.519525      0.287741      0.162592
  16  23 4075.7313    1.2281  8.2304 10.8919 -0.0020  0.1128   0.0174   0.3280    0.0497   0.0000   448.5670       17.9860       11.9703       25.1034      0.789039      -19.4087       4.97906     -0.487838      -9.38789       4.76622      -1.97760       2.67173     -0.442100      -1.23191     -0.902520     -0.812261     0.0276645     -0.315386       11.0511       14.3687       15.3552       15.7785       15.1444       13.5098       11.8332       9.78348       7.80188       6.05701       4.63024       3.29152       2.31247       1.57828       1.00012      0.621467      0.355769      0.199738
  16  24 4218.0259    0.9902 10.4647 10.7789 -0.0057  0.1491   0.0152   0.4571    0.0433   0.0000   421.3828       45.8292       15.3619       4.75153      -3.75307      -5.38229       1.88906       28.5062       5.48070      0.127241      -3.75634     -0.903359       6.67318     -0.663458      -2.31016      -1.08419      0.715677      0.142230       14.1892       18.5521       19.6813       20.5037       19.1267       17.5541       15.1604       13.0798       10.2182       8.25674       6.03512       4.47234       3.08980       2.09609       1.33788      0.845245      0.464015      0.266959
  16  25 4360.1307    0.7883 11.4406 10.6713 -0.0064  0.1920   0.0146   0.5619    0.0418   0.0000   447.4446       24.8059       49.1916      -6.79711      -19.6864       5.07601       33.6310      -16.9058      -35.1886       3.82104       21.3482       4.87796       5.26550     -0.469507      0.622722       1.26069      0.319065     -0.658043       17.5265       23.4236       25.2267       25.7730       23.7926       22.7537       19.1469       16.5076       13.2942       10.4991       7.85580       5.78746       4.00752       2.72497       1.71206       1.10054      0.594198      0.330947
  16  27 4644.6446    0.5271 17.9295 10.3602 -0.0021  0.3761   0.0091   0.9651    0.0286   0.0000   357.7516       34.6259       92.4580     -0.184465       14.1555      -7.47638      -16.3875      -1.84914      -7.93008      -15.3886       11.5417      -4.72187      -4.83530       1.17313      -1.27616       1.93900      0.709587      -1.05138       35.1448       45.1655       48.9180       48.9319       47.5563       44.3198       37.4214       32.3768       26.4111       20.6833       15.7348       11.4463       8.00497       5.56074       3.49999       2.24019       1.24013      0.709943
  17   7 1812.0028    0.4081  0.2673  9.8864 -0.0055  0.0220   0.0187   0.0320    0.0430   0.0000   436.2915      -2.67684       16.3444       3.30436     -0.179468       2.14927      0.156589     -0.304113     -0.756526      0.449475     -0.621510     -0.808616     0.0869046      0.275670      0.103743    -0.0277872    -0.0286175    -0.0193393       2.43434       3.16817       3.36869       2.70127       2.72257       2.00066       2.25829       2.21357       1.89272       1.54046       1.13406      0.798706      0.502844      0.318322      0.194300      0.101919     0.0610811     0.0352309
  17   8 1963.3151    0.5344  0.4218 10.1380 -0.0071  0.0195   0.0196   0.0435    0.0513   0.0000   435.5815      -1.67917       17.4971       3.47951      -2.97218       2.79658       3.17224      -1.34908      0.924895       2.38566      -1.83965     -0.936577     -0.837228      0.276847     0.0677839    -0.0794925     -0.150667     0.0177570       1.72676       2.28119       2.27658       2.48138       2.19468       2.14413       1.88224       1.60138       1.28398       1.04755      0.813948      0.583071      0.397019      0.260049      0.175158      0.113510     0.0696844     0.0402164
  17   9 2112.9702    0.7683  0.5271 10.3699 -0.0034  0.0257   0.0238   0.0444    0.0650   0.0000   443.2030      -2.88870       14.1144       6.09485     -0.348335       1.48486      -3.52985      0.331851      0.351189      0.437202     -0.406587     -0.562837     -0.562964      0.318483     -0.219198     0.0826041     -0.100911     0.0197492       2.71385       3.98184       4.04923       4.14942       3.58741       3.30305       2.87059       2.38130       1.99913       1.53626       1.10913      0.768664      0.538719      0.351792      0.228517      0.121322     0.0760374     0.0424210
  17  10 2260.3632    1.1027  0.7394 10.6184 -0.0039  0.0253   0.0303   0.0583    0.1072   0.0000   437.7593     -0.483259       6.18869    -0.0126301      -3.59423       3.75918      0.436616      -3.79324      0.333246     -0.176673     -0.148272     -0.183722      0.449456      0.454136      0.304679     0.0665138     0.0134267     0.0563154       2.39220       3.09395       3.30343       3.55645       3.24116       3.05906       2.53630       2.07984       1.69132       1.38373      0.966044      0.773572      0.503759      0.337085      0.232863      0.144906     0.0930080     0.0527893
  17  11 2405.0218    1.4069  0.9582 11.2800 -0.0017  0.0298   0.0344   0.0683    0.0933   0.0000   434.6179       2.17412       8.21093      -3.25827      0.139024      -2.42234     -0.979414      -1.87497       2.05834       1.97362       1.08687     -0.539395   -0.00689552      0.297508      0.366371     0.0940043     -0.166944     0.0349456       3.21949       4.16238       4.15885       3.77100       3.53746       3.26161       3.20994       2.90906       2.47503       1.97465       1.49385       1.10575      0.709027      0.473012      0.283684      0.178199      0.109067     0.0617743
  17  12 2548.0900    1.9264  0.9152 11.6710 -0.0035  0.0269   0.0465   0.0637    0.0962   0.0000   441.3118       6.90004       12.8921       5.86896      -2.74217       2.45793      0.768471      -3.72437     -0.910900      0.346771      0.812597      -1.83355      0.462358     0.0142608      0.164372     -0.320550      0.136881     0.0633991       2.44920       3.33067       3.22480       3.35759       3.11460       3.01884       2.61363       2.34477       1.84991       1.49830       1.08129      0.845684      0.593027      0.401024      0.255783      0.160801     0.0972508     0.0547696
  17  13 2691.0709    2.2868  0.8225 12.3608 -0.0046  0.0251   0.0594   0.0636    0.0868   0.0000   435.8702       6.71385       13.9822       3.41643       2.47561       1.67488       3.19984     0.0375802      -1.53850       1.43383     -0.803161     -0.256635     -0.245380     -0.542007      0.433252      0.294025     0.0228998    -0.0293701       2.12444       2.92040       3.00685       3.08448       3.09628       2.66390       2.63105       1.92705       1.72649       1.36420      0.974526      0.787333      0.523238      0.363012      0.252694      0.150486     0.0902270     0.0550033
  17  14 2834.3779    3.0335  0.8665 12.8057 -0.0059  0.0279   0.0771   0.0604    0.0938   0.0000   436.1898       12.7246       13.7394       7.11231     -0.551365     -0.460062       1.17968      -1.23700      0.575434      -1.96070       1.71747      -2.04981      0.908707     -0.154604      0.127232     0.0877771    -0.0813159   -0.00228403       2.70764       3.79116       3.70806       3.98423       3.42408       3.24288       2.82641       2.55346       2.01415       1.67802       1.26562      0.909637      0.577399      0.380914      0.236916      0.155862     0.0938977     0.0571818
  17  15 2977.2920    3.7697  0.8403 12.8892  0.0030  0.0249   0.0945   0.0566    0.1094   0.0000   439.6494       6.53574       8.31856       9.89798      0.574776      -2.40656      -1.75476      -1.96213       3.31368     -0.456732      0.879498      -1.01648     -0.459444      0.533443      0.311762     0.0325929     0.0251878      0.101961       2.57910       3.41253       3.48380       3.60225       3.34055       2.99121       2.63217       2.19564       1.87672       1.50559       1.12611      0.813707      0.528965      0.362890      0.221279      0.147436     0.0897959     0.0552801
  17  16 3119.4940    3.7012  0.9560 13.2692 -0.0015  0.0270   0.0921   0.0680    0.1225   0.0000   441.2467       3.92179       9.63404       3.85901      -3.98862      -1.63851      0.119226      0.435935      -1.50901     -0.808105       2.32667     -0.387857      0.294108    -0.0553456     -0.395861      0.226015      0.289931    -0.0329534       2.55159       3.23728       3.11798       3.26518       3.17388       3.00087       2.63236       2.23169       1.81360       1.57982       1.15049      0.835525      0.581518      0.402919      0.251643      0.167554      0.102891     0.0586937
  17  17 3261.5504    3.5855  1.2726 13.2903 -0.0031  0.0347   0.0884   0.0926    0.1566   0.0000   438.8526       10.5099       12.0542       7.68856       1.59312      -1.15877      -2.01178      -2.59947       2.76654      -4.28263      -1.43209     -0.356408      -1.03297      0.199288      0.312260    -0.0565787    -0.0871809    -0.0596702       3.35385       4.25277       4.34794       4.16546       4.22358       3.57540       3.36840       3.11576       2.58952       2.02729       1.53867       1.09890      0.793761      0.534492      0.335047      0.204876      0.124148     0.0739403
  17  18 3403.4944    3.1490  2.1413 11.9994 -0.0079  0.0420   0.0597   0.1116    0.2395   0.0000   433.5387       7.07774       10.4875       8.24472      0.480242       2.18619      0.705593      -3.50482       2.41473      -4.06465     -0.999913      -2.55986      -1.51479     -0.182807      0.342073     -0.396843     -0.294492      0.125593       3.87788       5.18955       5.13135       5.42286       5.10224       4.84369       4.27479       3.65533       2.86555       2.29666       1.72929       1.31342      0.930716      0.642606      0.411606      0.267046      0.160328     0.0930615
  17  19 3545.6235    2.5906  2.8954 12.0960 -0.0125  0.0526   0.0425   0.1404    0.1043   0.0000   437.0786       22.5991       14.5300       1.00564      -12.7244       2.52182       9.25301      -5.36075       1.26796       4.08171      -3.85503       1.29047      0.957539     -0.169111      0.468340      0.113818     0.0654964     0.0302272       4.63075       6.32659       6.41985       6.65205       6.39089       5.95368       5.32442       4.45046       3.72917       2.93429       2.19946       1.67674       1.17010      0.809251      0.525224      0.331661      0.196744      0.112824
  17  20 3687.9724    2.1152  3.9351 11.7238 -0.0024  0.0632   0.0312   0.1698    0.0757   0.0000   443.7447       30.8783       15.7806       8.86356      -13.4204       7.10941       3.87916       4.12522       1.06279      -4.06424      0.378656      0.871434      -1.35378     -0.403015     -0.272795    -0.0177765     -0.117040     0.0987565       5.82227       7.60141       8.05920       7.94820       7.87338       7.31683       6.52686       5.52418       4.43913       3.44390       2.67159       2.00733       1.41697       1.04001      0.644991      0.414660      0.245268      0.140358
  17  21 3830.1816    1.7617  5.5737 11.1609 -0.0063  0.0758   0.0226   0.2115    0.0647   0.0000   438.3327       11.6362       7.23309      -7.83531      -5.17229       20.7589       1.65903      -5.32001    0.00556513      -6.15230       1.52586       3.67028     -0.917491      -2.76725     -0.751637      0.289171      0.687718      0.298722       7.04896       9.19495       9.84052       9.97309       9.39081       8.78069       7.77127       6.60223       5.47259       4.33822       3.28646       2.45785       1.69995       1.19673      0.777024      0.492919      0.288738      0.171395
  17  22 3972.5392    1.4271  7.1576 11.0061 -0.0029  0.0947   0.0185   0.2724    0.0512   0.0000   435.0695       9.65595       7.76925      -10.0453      0.174156      -2.55676       1.10497       10.7318      -4.39621     -0.318697      -1.12052      -1.19710     -0.484919    -0.0110029     -0.608447      0.224839      0.944371      0.159435       8.61336       11.2101       12.1553       12.2774       11.6464       10.8090       9.65370       8.13097       6.81683       5.32432       4.13211       3.00575       2.15730       1.46881      0.952111      0.624000      0.367416      0.214215
  17  23 4115.2806    1.1649  9.3494 10.8217 -0.0039  0.1216   0.0158   0.3665    0.0461   0.0000   407.3877       2.40088       36.0523       16.5836      -24.6212       8.19731      -7.44544      -5.21900      -2.11155       10.9706       1.35009       3.31978       1.22344      -4.91666    -0.0688190       1.02617     0.0216154     -0.403186       10.9996       14.1068       15.5404       15.6771       15.0516       13.8313       12.2974       10.5174       8.72587       6.81218       5.28363       3.86878       2.78917       1.96380       1.25266      0.828384      0.464298      0.277078
  17  26 4542.7471    0.6256 15.5775 10.5037 -0.0010  0.2909   0.0109   0.7685    0.0317   0.0000   447.7778       44.5727      -29.1311       14.7730      -3.10813      -15.7414       41.6736       21.2052      -25.5057       13.0863      -2.12145      -13.4266       5.02172       3.29039     -0.583846      -2.37578       1.03761      0.636236       24.4821       32.9406       35.7682       36.6183       35.3161       32.3391       29.1578       24.5379       20.1644       16.0688       12.6144       9.23195       6.73863       4.65748       3.12317       2.00994       1.14727      0.685810
  17  27 4685.5119    0.5086 18.9311 10.3018  0.0027  0.3965   0.0084   0.9825    0.0260   0.0000   414.2696       18.7861       10.9641      -5.10152       27.5411      -28.2484      -26.8633       12.1688       68.5795       40.1369      -3.79051     -0.516493      -1.71796      -4.73284       6.40137      -3.38217      -3.15761      0.109312       34.5474       43.5911       48.7424       48.9853       47.6458       44.2411       38.9891       33.3577       28.2053       22.3679       17.1333       12.7574       9.28651       6.48962       4.30276       2.77839       1.60705      0.959114
  18   7 1839.9666    0.3932  0.3993  9.9842 -0.0046  0.0265   0.0160   0.0507    0.0456   0.0000   438.8322     -0.449268       17.7240       2.33525       1.85394     -0.247534       2.99842     -0.820042     -0.735784      0.373619     -0.595572     -0.526309    -0.0453607      0.473696    -0.0866926    -0.0231905    0.00136503    -0.0993916       2.80207       3.72453       3.80478       3.66554       3.10875       2.83751       2.45479       2.48603       2.26648       1.86337       1.45883       1.03200      0.685397      0.401109      0.249110      0.148569     0.0942309     0.0602645
  18   8 1992.8581    0.6009  0.4444 10.2138  0.0055  0.0189   0.0207   0.0456    0.0554   0.0000   438.3630      -3.06615       14.0626      -3.88017      -4.29295      0.264528     -0.962541       1.08180      -1.17711     -0.789555       1.07168     0.0365813     -0.773347     -0.407846      0.397728    -0.0325757      0.153153   -0.00683137       1.65220       2.09367       2.19415       2.26058       2.01946       2.00027       1.65587       1.55320       1.36860       1.03143      0.849282      0.611481      0.457487      0.304893      0.200842      0.122210     0.0908904     0.0495972
  18  10 2291.6647    1.1706  0.7835 10.6295  0.0014  0.0240   0.0297   0.0568    0.1077   0.0000   439.8758      0.901566       11.7526       3.69050      -5.55232      -6.52913      -2.47592      -2.77110     0.0800829    -0.0769811      -2.23526     -0.724268     0.0374676      0.111350     -0.417132     -0.279957    -0.0325425    -0.0179628       1.99309       2.64107       2.69266       2.85441       2.93437       2.53511       2.20415       1.96283       1.63408       1.32475      0.975217      0.756305      0.547104      0.374298      0.252577      0.165438      0.102757     0.0632013
  18  11 2436.8845    1.4629  0.9810 11.5407  0.0005  0.0294   0.0371   0.0700    0.1058   0.0000   437.6362      0.651095       11.1419      -3.93404      -2.52513       1.10775      -1.51134      -2.04659      -2.87140      -1.32887       1.71127     -0.677126     -0.636982      0.117235     -0.278637     0.0629439    -0.0421203     0.0630841       2.56922       3.47226       3.49074       3.63340       3.45779       3.17741       2.88834       2.50477       2.06985       1.65037       1.25754      0.977268      0.705478      0.459271      0.318300      0.199390      0.133337     0.0788576
  18  12 2580.8488    2.0577  0.9142 11.7273 -0.0033  0.0255   0.0481   0.0590    0.1033   0.0000   441.0896       7.04678       8.47739       3.45032      -3.55511     -0.397869      -1.08173      -2.65681       1.91389     -0.292263      0.549432      0.431475      0.385441     -0.648251     -0.732493     0.0253655     0.0154809    -0.0249758       2.28332       2.93235       3.07758       3.32091       3.17044       2.88715       2.50909       2.21545       1.69429       1.39927       1.08647      0.821904      0.586542      0.403471      0.275047      0.183811      0.116017     0.0694659
  18  13 2724.7861    2.5877  0.9343 12.1546  0.0015  0.0260   0.0599   0.0624    0.1009   0.0000   438.1930       2.84093       10.7764      -3.11419      -3.22051      -3.45347      0.404245      0.726161       1.64545     -0.158528    -0.0971151      -1.40813    -0.0878264     -0.114151     -0.672981     -0.272783      0.297517    -0.0239169       2.38125       2.73284       3.16577       3.25283       3.00360       2.77686       2.72882       2.17862       1.63999       1.36878       1.08677      0.762891      0.587870      0.426063      0.280591      0.183477      0.123166     0.0689365
  18  14 2868.7588    3.1695  0.8186 12.8284  0.0022  0.0242   0.0807   0.0594    0.0914   0.0000   437.2649       5.71632       12.5037       5.01445       4.81932      -4.66228      -4.40518      0.580207     -0.596029      -2.45931     -0.528738     -0.361854      0.171236     -0.484295      0.141855     -0.419797     -0.198462    -0.0245998       2.35512       3.04791       3.05457       3.04298       2.67410       2.48025       2.35149       2.24214       1.91247       1.61158       1.17413      0.892648      0.605754      0.424190      0.272762      0.172758     0.0965179     0.0601455
  18  15 3012.2565    3.7137  0.8759 13.2255 -0.0049  0.0259   0.0904   0.0610    0.0907   0.0000   435.0790       9.35171       11.6403       1.89019       2.33584       4.55438       2.23502      -4.77399      -2.82887       1.83206     -0.520550      0.376367     -0.605448     -0.295709      0.352205     0.0567758     -0.194407    -0.0729319       2.33469       3.17159       3.36063       3.37966       3.35287       2.93333       2.76891       2.21346       1.87639       1.46230       1.10140      0.817062      0.622576      0.395878      0.294610      0.176547      0.110504     0.0688596
  18  16 3154.9656    3.8560  1.0947 13.2381 -0.0068  0.0292   0.0866   0.0703    0.1099   0.0000   439.1325       6.13016       13.1593       3.46336      -3.17604     -0.905785       3.35028      -1.88451       2.90631      -1.84163      -2.72031     -0.978267      0.241504     -0.380511     -0.271508    -0.0544361     0.0990454     -0.212339       2.51336       3.26452       3.57662       3.61505       3.37524       3.12723       2.96105       2.49230       1.93405       1.68294       1.26322      0.924277      0.680513      0.466620      0.336926      0.203406      0.124962     0.0767507
  18  17 3297.4795    3.4904  1.3953 13.2320 -0.0029  0.0334   0.0758   0.0860    0.1156   0.0000   436.8715       10.5274       12.7100       2.19044      -3.08161       4.55424       3.09009      -2.88634      -1.62903      -3.25585      0.548374      0.801083      -1.40519     -0.754293      0.755075     -0.173890    0.00764832    -0.0720836       2.96768       3.85932       4.11480       4.29323       4.09666       3.73133       3.34029       2.82540       2.26288       1.92099       1.40874       1.07098      0.776567      0.536405      0.361287      0.240600      0.148864     0.0917476
  18  18 3440.0864    2.9357  2.1926 12.3609 -0.0045  0.0421   0.0540   0.1149    0.1349   0.0000   438.4314       18.5671       13.2052      -3.21882       7.88247      -1.56572       5.44091      -2.15665      0.139465      -7.80441     -0.982126      -1.96028     -0.543229    -0.0526794    -0.0583059     -0.120934      0.129300     0.0553880       3.48600       4.60719       4.84311       4.91850       4.81317       4.59391       4.08898       3.45778       2.98377       2.32041       1.90857       1.41882       1.01523      0.688731      0.467970      0.306405      0.206456      0.123255
  18  19 3582.7407    2.5038  3.3099 11.8649 -0.0022  0.0529   0.0382   0.1454    0.1047   0.0000   434.4472       22.8592       11.9263       5.20213     -0.779060       3.12491       2.46463    -0.0315625      -5.39880      -6.56434       3.45315      -2.55703      -3.02327      0.440874      0.425025     -0.220919      0.343073    -0.0767948       4.48871       5.84188       6.41760       6.50413       6.33137       5.88068       5.30730       4.47028       3.71894       2.94296       2.31811       1.68625       1.30319      0.895651      0.607267      0.404015      0.241017      0.145973
  18  20 3725.5421    2.0097  4.4560 11.4898 -0.0066  0.0646   0.0279   0.1771    0.0772   0.0000   429.5813       8.71800       16.3071       8.22463      -4.97361      -4.95980       10.4055      -8.56393       6.46205       1.00222      -6.87191      -4.32975     -0.879229    0.00110843       1.53723      0.119458      0.642591      0.260607       5.63667       7.48384       7.85364       8.02987       7.63556       7.14611       6.52027       5.56919       4.78201       3.77742       2.98353       2.23799       1.61978       1.11243      0.750141      0.484411      0.304731      0.182150
  18  21 3868.3518    1.6409  6.0660 11.1128 -0.0043  0.0804   0.0201   0.2261    0.0575   0.0000   442.8421       8.96468       30.6255       13.3413      -6.97553       1.29374       7.88672      -8.82133       6.97306       1.84347      -12.3894      -2.99412       2.96643      -2.07300      -2.64048      0.762925      0.438075     -0.191307       6.74830       9.07720       9.59300       9.99558       9.67246       8.95994       8.04185       6.85792       5.67302       4.50898       3.72602       2.69975       1.95278       1.36423      0.921678      0.614618      0.378361      0.233573
  18  22 4011.1371    1.3526  7.7457 10.9167 -0.0011  0.0969   0.0166   0.2864    0.0480   0.0000   427.4743       15.1322       24.7972       13.4845       5.65742      -4.60893      -3.41263      -10.7699      -14.6040      -5.00712       3.66500       2.23622       1.11846    -0.0282887      0.381937     -0.161049      0.351907     0.0491281       8.25979       10.5232       11.5491       12.0699       11.4289       10.7088       9.53429       8.23243       6.85184       5.52311       4.36256       3.23597       2.38131       1.64475       1.16161      0.746181      0.453389      0.280216
  18  23 4154.0402    1.0948  9.9803 10.8083 -0.0022  0.1290   0.0146   0.3833    0.0414   0.0000   434.0992       24.5684       7.57878      -3.32727      -16.2549       16.7026       6.18128    -0.0698041       12.3487       7.05494       4.63708      -4.44249       1.96678      -4.08380     -0.807034      0.585226      0.502322    -0.0178574       10.9457       14.2121       15.1549       15.5489       15.3193       14.3411       12.9065       10.8943       9.24991       7.33472       5.83161       4.31493       3.22300       2.30538       1.55964       1.02763      0.625423      0.384118
  18  24 4297.1305    0.8912 11.9600 10.7043 -0.0023  0.1741   0.0139   0.4993    0.0396   0.0000   455.3207       23.7039      0.657609       20.8185       44.9244      -19.3631      -19.0641      -4.90438       1.60489      -3.50805      -1.65398      -12.8375       3.30686      -4.56766      -2.39221      0.898092      0.141346      0.279131       14.1377       18.8659       20.2907       21.1515       20.1775       19.1296       16.8767       14.6438       12.4858       9.82497       7.86189       5.83230       4.34887       3.02799       2.12163       1.37551      0.807859      0.502884
  18  25 4440.0895    0.7028 13.6410 10.6089 -0.0034  0.2271   0.0119   0.6502    0.0346   0.0000   444.6965       32.1957      -2.94984       38.4616       41.1015       8.56148      -18.9171       17.3299       47.8012      -2.84409      -9.57729      -3.91941      0.308269      -5.26946       2.88498       2.55637      -2.68991     -0.374815       18.7359       24.2406       26.8097       27.1478       26.8467       24.4394       22.5492       18.7641       16.3085       12.9305       10.1295       7.71944       5.62910       4.05590       2.73880       1.82840       1.09515      0.670872
  18  26 4582.9085    0.5693 16.3425 10.4824  0.0052  0.3166   0.0095   0.8145    0.0280   0.0000   431.7056       14.8133       17.9020      -20.0382      -6.42000      -18.8238      -17.3895       37.6792       3.23758      -10.0776       18.9221      -3.36051       4.13896       13.6825       1.88535      -1.58896      -1.28757     -0.264165       26.1034       33.4755       37.2538       37.5576       36.9534       34.4866       30.5221       26.8949       22.4510       18.2921       14.0183       10.7619       7.94011       5.67972       3.93307       2.56562       1.51076      0.939048
  18  27 4726.0657    0.4493 17.3538 10.3193 -0.0147  0.4135   0.0082   0.9892    0.0249   0.0000   440.8020       49.5496       34.0702       50.9928      -31.9266      -39.5276      -49.9888      -4.38348       78.7209      -6.15191      -6.42321       42.0071      -5.52159      -24.5607      -7.66833       3.19588       1.00943      0.634772       33.5122       44.2092       48.6308       50.7065       48.6783       44.5740       40.5796       35.2915       29.1474       23.5328       18.5074       13.9158       10.2873       7.49244       5.09955       3.36014       1.93208       1.20319
  19   7 1867.3005    0.4206  0.3763  9.9347 -0.0066  0.0216   0.0163   0.0425    0.0465   0.0000   438.7570      -3.35797       12.5493      0.184302      -1.75038       3.51084       4.00172       2.95704     -0.443365      -1.41932      0.182032     -0.867688     -0.293753     -0.235362     -0.725764     -0.405872     -0.168341    -0.0290432       1.79183       2.26920       2.39698       2.49262       2.09976       2.20814       2.28104       1.91937       1.43619       1.16315      0.847689      0.654178      0.509528      0.421978      0.280331      0.200660      0.125682     0.0776376
  19   8 2021.7717    0.6331  0.4443 10.1875 -0.0086  0.0203   0.0219   0.0421    0.0587   0.0000   440.7850      0.754092       10.6245      -2.29955     -0.681404      0.657506      -1.08559      -1.11140      -1.26709      -2.06728       1.50190     -0.601943    -0.0632074      0.357690     -0.279322     -0.110676     -0.100688     0.0430755       1.44846       2.02529       2.14405       2.19755       2.21379       2.16559       1.66786       1.61177       1.26766       1.06473      0.850856      0.606485      0.469565      0.309105      0.226051      0.147892     0.0944114     0.0625974
  19   9 2173.7784    0.8980  0.7227 10.3970 -0.0020  0.0228   0.0236   0.0553    0.0729   0.0000   438.4083     -0.579401       8.40652      -1.56963      0.131419      -1.03461     -0.270255       1.99138      -2.30759      0.171224      0.254470       1.19775     -0.657871    -0.0648836   -0.00219166    -0.0397689     -0.236559    -0.0233952       2.03067       2.56647       2.63770       2.67083       2.52160       2.11429       2.20778       1.93595       1.69724       1.42332       1.14513      0.851696      0.615177      0.417415      0.275327      0.186236      0.121368     0.0721675
  19  10 2322.3520    1.2030  0.8487 10.6989 -0.0026  0.0246   0.0284   0.0564    0.0882   0.0000   434.5207       1.29952       9.78423      -1.99680       1.99584       2.18351       1.79063      -3.69113      0.257185       1.17636       2.09245       1.00122     0.0938717     0.0754178      0.250711     -0.124635    -0.0295232    -0.0655500       1.91133       2.61854       2.52149       2.91255       2.59430       2.65030       2.24440       2.01205       1.59987       1.37702       1.05281      0.795330      0.593854      0.418984      0.308491      0.203055      0.124114     0.0836605
  19  11 2468.1977    1.6662  0.9430 11.2783  0.0071  0.0258   0.0396   0.0650    0.1239   0.0000   434.2440       6.58478       13.3457      0.170657       1.13553      -2.21088     0.0759241     -0.335528      0.899266     -0.467616      0.106833     0.0683546      -2.20709     -0.352750     -0.257126     0.0178502     -0.102287      0.100696       2.23478       3.01787       3.17829       3.23784       3.06969       2.69613       2.54568       2.24060       1.88762       1.63667       1.25401      0.969227      0.691588      0.469489      0.308980      0.201824      0.135789     0.0879151
  19  12 2613.1059    2.0932  0.9330 12.1396  0.0026  0.0266   0.0510   0.0628    0.0992   0.0000   439.2545       8.11788       12.4212      0.714375      -4.21489      -2.95704     -0.740936     -0.728732      0.980458      -2.02417       1.54030      -1.09973     -0.282788      0.277695     0.0766797     0.0580165     0.0510247     0.0699495       2.29132       2.89611       3.18458       3.25216       2.94687       2.72426       2.57900       2.25352       1.95183       1.65087       1.25711      0.938751      0.707584      0.470507      0.344134      0.209842      0.138518     0.0811065
  19  13 2757.9812    2.7789  0.9086 12.3891 -0.0047  0.0236   0.0643   0.0594    0.0952   0.0000   441.5015       4.89572       14.2886      -2.40111      -1.20139       2.01923       1.14293      -1.50389      -2.29070      -2.89998     0.0203635      -1.47710     -0.261087      0.713357      0.175976     0.0761971    -0.0155149    0.00908446       1.98216       2.56010       2.68596       2.92225       2.74586       2.53855       2.27093       2.02270       1.64369       1.41784       1.04452      0.803711      0.582230      0.438137      0.299985      0.202880      0.122535     0.0783196
  19  14 2902.6122    3.5205  0.7731 12.9737 -0.0007  0.0226   0.0854   0.0533    0.0843   0.0000   436.0684       6.04513       14.8648       3.17362     -0.582154      -1.67158      -3.16320      -1.07828      0.926231     -0.895812      0.369577      0.138801      0.290321     -0.102424     -0.372452     -0.302087    -0.0536435    -0.0132629       1.93903       2.58188       2.66574       2.66127       2.65844       2.69108       2.26604       1.93526       1.53912       1.28529      0.966005      0.772822      0.556251      0.409960      0.283024      0.185501      0.122438     0.0748936
  19  15 3046.6365    3.7764  0.9152 13.1162 -0.0005  0.0243   0.0886   0.0620    0.0942   0.0000   437.5693       12.7645       16.6674       2.88557      -1.03746      0.139764      -4.71819       1.84415       4.47212     -0.395613      0.992644      -1.53064      0.303994     -0.973671      0.207589      0.151576    -0.0192859    -0.0428798       2.03839       2.61558       2.76785       2.82833       2.77611       2.47471       2.40909       1.94427       1.68666       1.41567       1.16050      0.870811      0.604522      0.415179      0.292327      0.192562      0.131769     0.0805633
  19  16 3189.9672    3.7031  1.2598 13.1362 -0.0040  0.0309   0.0766   0.0763    0.1026   0.0000   437.8926       9.58068       11.9303       5.53766      -4.16375      -1.25435       3.61493      0.780327      -6.05674       1.48503     -0.362611       1.56326     -0.338060      0.577851     -0.102803    -0.0371564    -0.0159227     0.0378799       2.69333       3.49726       3.84519       4.00103       3.77440       3.46151       3.18679       2.69882       2.20111       1.75600       1.39650       1.04201      0.757821      0.558688      0.372368      0.263051      0.163110      0.101224
  19  17 3333.0987    3.3851  1.5939 12.8735 -0.0018  0.0332   0.0637   0.0901    0.0890   0.0000   440.7329       8.88751       10.1934      -7.15169      -10.0749      0.265485      -6.78877      -3.04405       5.33801      -3.58723       3.08392     -0.133336      0.212768      0.762653     -0.261465     -0.137587     0.0459395     -0.112602       2.68920       3.55938       3.75049       3.80661       3.71952       3.52640       3.28017       2.71209       2.38831       1.90054       1.52525       1.19937      0.836698      0.614050      0.421799      0.284524      0.178068      0.120979
  19  18 3476.1610    2.7881  2.6550 12.1440 -0.0022  0.0443   0.0435   0.1192    0.0994   0.0000   438.3848       23.6803       8.66477       9.68963      -4.95377       3.92648       5.39000      -2.85739      -5.23101     -0.791206      -1.41274     -0.100771     -0.324659    -0.0256292      0.143537     -0.846629      0.586484      0.112762       3.62628       4.82544       5.12257       5.31422       5.34710       4.75431       4.37146       3.77253       3.16003       2.49739       2.01640       1.53535       1.14124      0.791547      0.558412      0.382165      0.238843      0.153957
  19  19 3619.5117    2.3506  3.7073 11.5270 -0.0004  0.0537   0.0317   0.1469    0.0957   0.0000   429.0867       21.2502      -1.45346      -1.01379     -0.694430       5.80797      -2.22639      -1.36860       3.55781     0.0569638     -0.680437     -0.473593     -0.359668     -0.493567      0.304880      0.390536     0.0687996    -0.0239347       4.57481       5.95450       6.67411       6.75535       6.53249       6.20376       5.41834       4.69492       3.95829       3.13563       2.40071       1.88219       1.36999       1.02821      0.695074      0.479758      0.290480      0.182907
  19  20 3762.7580    1.9289  5.2748 11.1059 -0.0077  0.0685   0.0228   0.1844    0.0721   0.0000   438.0442       18.5464       21.8004       8.14538       4.71124      -6.82762     -0.151376      -5.09208       1.33968      -9.84005      -6.28462      -1.95127      -2.72059      -1.93705      0.767303      0.942514     -0.856672      0.863645       5.45999       7.08935       7.86159       7.67619       7.69247       7.28601       6.52874       5.79234       4.86363       4.02674       3.25300       2.36866       1.85035       1.29261      0.886389      0.608709      0.376817      0.240384
  19  21 3905.8286    1.5696  6.5794 10.9651 -0.0031  0.0853   0.0184   0.2370    0.0553   0.0000   435.2335       15.9047       10.4389       12.9454     -0.395474       1.10790       1.58819       2.42195      -1.75809      -6.47556     -0.797415      -3.98064      0.889826      -2.22369      -1.08196       1.14421      0.112248     -0.543582       6.47444       8.72151       9.64409       9.69854       9.57463       8.87923       8.09695       6.97517       6.04812       4.83759       3.84589       2.94093       2.19943       1.59755       1.08144      0.745898      0.447625      0.283869
  19  22 4049.3829    1.2621  8.7889 10.7981 -0.0037  0.1068   0.0151   0.3143    0.0451   0.0000   442.4579       22.5979       14.6512       29.1338       15.6860       7.48659      -10.8809       23.5879      -9.54605      -6.41797       1.27741       7.48669      -1.17857      -2.03718      -1.59952     -0.535072      0.358722      0.506792       8.55927       11.3075       12.3830       12.5897       12.1761       11.4491       10.4398       9.18865       7.70737       6.20630       5.05204       3.75553       2.85143       2.04795       1.42056      0.959596      0.591039      0.371636
  19  23 4192.6882    1.0169  9.9562 10.7902 -0.0025  0.1342   0.0143   0.3898    0.0390   0.0000   422.3512       7.66052       41.7263      -33.6760       11.9382      -25.3690      -19.6669      -18.9294       3.53677      -13.9394      -4.04032      -4.04558       2.98675      0.666356       1.72794      0.289450    -0.0704998      0.159586       10.4792       14.0922       15.6673       15.9210       15.7586       14.3662       13.1558       11.3310       9.55399       7.74319       6.12163       4.79786       3.46951       2.53456       1.75147       1.19951      0.723150      0.467576
  19  24 4336.0873    0.8107 12.1356 10.7166 -0.0041  0.1781   0.0131   0.5370    0.0353   0.0000   420.3389       40.6670       4.75028       20.9120       2.06117      -9.78568      -11.2885       36.0562      0.734935      -10.9292       4.62209      -2.76046      -3.57405      -4.76964      -1.53393       1.47449       1.00088     -0.901552       13.9434       18.3734       20.1669       20.7673       20.1036       18.9935       17.3838       14.9287       12.7138       10.3652       8.17558       6.29459       4.71584       3.44646       2.40772       1.60890       1.00758      0.637812
  19  25 4478.8933    0.6710 13.9312 10.5942 -0.0165  0.2393   0.0110   0.6336    0.0306   0.0000   444.4472       23.2894      -5.99429      -8.57254       42.3695      -14.7566       6.01889       19.3576       1.80455      -16.4094       22.8397      -7.67235      -10.9668       2.57137      -2.55753      -1.71742     -0.757920     -0.251948       18.3431       24.4650       27.0354       27.2675       26.7421       25.1220       22.7930       20.1471       16.7808       14.2746       10.9962       8.57686       6.47583       4.62747       3.20099       2.21777       1.33118      0.846791
  20   8 2050.0736    0.6896  0.5005 10.3648 -0.0031  0.0183   0.0208   0.0447    0.0531   0.0000   434.7485      0.581445       12.8240      0.977671      -4.71006      -1.37323       3.02111     -0.492645       1.00614     -0.351996     -0.280386      0.639642     0.0247328     -0.382679     -0.101316   -0.00823125     -0.164540     -0.142199       1.47097       1.98231       2.10837       2.22724       2.16677       1.85921       1.78407       1.46665       1.35029       1.08906      0.841262      0.650915      0.478686      0.349906      0.231990      0.157780      0.101467     0.0688199
  20   9 2203.1496    0.9682  0.6880 10.5822 -0.0019  0.0220   0.0246   0.0490    0.0763   0.0000   441.3177       3.44937       15.1587      0.143548      -2.34020       2.70995      0.955702      0.603169     -0.273391     -0.269612      0.684518     -0.387693     -0.488966      0.144200      0.255996     -0.145504      0.205288    -0.0769371       1.70851       2.24265       2.30078       2.44075       2.45620       2.23679       2.08546       1.64028       1.52965       1.23273       1.01221      0.746878      0.583581      0.398938      0.287583      0.188596      0.134517     0.0853208
  20  10 2352.3869    1.2625  0.9754 11.0393 -0.0098  0.0260   0.0290   0.0640    0.0870   0.0000   439.0455       1.98340       11.3380       4.87329      -1.08468     -0.827015      0.921249      0.729937      0.172256      -1.90015      0.221036      0.544948       1.15125       1.01165      0.104188      0.325050    -0.0635826    -0.0954653       2.01959       2.75506       2.94949       2.96604       2.89327       2.59259       2.48219       2.13054       1.91257       1.52558       1.22554      0.927552      0.721325      0.503408      0.368272      0.244503      0.163385     0.0934187
  20  12 2644.8512    2.1603  0.9474 12.2893 -0.0081  0.0279   0.0518   0.0636    0.1044   0.0000   439.4946       4.38426       13.6467      -5.50141     -0.181250      -1.01059      -2.29709      -1.10644      0.835897      -2.66242      0.321469       1.36705     0.0579675      -1.47580     -0.751643      0.459812      0.159332     -0.343315       2.07528       3.03730       2.94302       3.28505       3.10756       2.99482       2.68581       2.34408       1.92465       1.63050       1.21839       1.03653      0.719971      0.546563      0.361341      0.257432      0.167804      0.118994
  20  13 2790.7566    2.8011  0.8024 12.9316 -0.0029  0.0261   0.0696   0.0578    0.0731   0.0000   440.3934       6.76787       12.7844       2.60337      -3.44206       1.51402       3.18335     -0.177464     -0.435976     -0.570644       3.16460      0.324904      -1.34459      0.168235     -0.489577     -0.160354    -0.0349138    -0.0323125       2.08998       2.97792       2.86537       2.93748       2.85588       2.46123       2.47371       1.95173       2.08888       1.54688       1.42087      0.935213      0.778866      0.495199      0.361785      0.227133      0.141950     0.0946078
  20  14 2935.9928    3.3142  0.9489 12.9246 -0.0027  0.0254   0.0738   0.0607    0.0935   0.0000   438.7415       10.4336       15.5656       1.77842     -0.869038     -0.880048      -3.27162       1.23083      0.737326     -0.614797      0.199699       1.50368      0.684320     -0.398252     -0.384938     0.0306913     0.0411942      0.178991       2.12210       2.80293       2.92874       2.94762       2.85737       2.37498       2.40332       2.13943       1.90945       1.61662       1.31726       1.01324      0.731332      0.514492      0.348668      0.237528      0.147888     0.0978109
  20  15 3080.5350    3.8827  0.8816 13.3377 -0.0075  0.0288   0.0899   0.0567    0.0901   0.0000   439.0302       8.44271       14.5583       2.10592     -0.839745      -3.03308       2.01410      -1.56731     -0.852336      -1.77071       1.11391     -0.610481     -0.120877     -0.149486      0.249382     -0.456739    -0.0979010     0.0905707       3.04635       4.34802       4.99147       5.28153       5.06153       4.61562       3.85055       3.15089       2.41476       1.76111       1.25118      0.955418      0.694450      0.480689      0.334424      0.224449      0.152667     0.0971402
  20  16 3224.5584    3.7043  1.1592 13.4475 -0.0008  0.0290   0.0803   0.0764    0.0946   0.0000   436.3206       10.5890       14.2857       7.27007       2.02875     -0.437147      -2.10014     -0.836840      -3.56021     -0.705832      0.299408       1.18789     -0.164974      0.707990      0.570751     -0.244901      0.224341     0.0837839       2.34684       3.05500       3.17622       3.22946       3.21496       2.91868       2.85064       2.38020       2.07103       1.76241       1.41532       1.12887      0.809588      0.572701      0.403576      0.277296      0.176676      0.122524
  20  17 3368.1024    3.2102  1.8367 12.7944 -0.0049  0.0366   0.0541   0.0928    0.0731   0.0000   439.3615       10.1778       11.0172       1.50047       1.54259      -3.27143     -0.291773      0.399321       2.69919      -3.72203     -0.251275     -0.541890      0.735316     -0.988101      0.120436     -0.428482      0.475191     0.0416800       2.91132       3.96779       4.35626       4.29881       4.33527       3.91124       3.52750       3.17891       2.63139       2.21487       1.76001       1.33716       1.00991      0.731195      0.499285      0.349673      0.224795      0.140443
  20  18 3511.9678    2.5226  2.4389 12.6765  0.0006  0.0457   0.0423   0.1244    0.0644   0.0000   437.0634       5.04572       6.19111       11.9647      -2.30959       3.16307       3.88026      -2.22493      -2.09007      -1.24849       4.22383       2.38400     -0.883249     -0.334192      0.223168      0.140680     0.0384766    -0.0741575       3.40323       4.60948       5.20567       4.95099       5.08294       4.68533       4.08707       3.88691       3.18393       2.73866       2.13663       1.68261       1.25619      0.906188      0.621074      0.443382      0.269726      0.171986
  20  19 3655.7610    2.2142  3.9320 11.7136 -0.0002  0.0566   0.0289   0.1510    0.0712   0.0000   428.7592       12.1980       13.0675       5.31685      -12.5132      -2.77731      -1.95543      -5.02808      -3.75850       1.24628     0.0254193      0.161666      0.718483      0.523243     -0.455373      0.143259     0.0659768     -0.175533       4.24322       5.61806       6.31702       6.26907       6.29945       5.85281       5.38166       4.74672       3.98482       3.33356       2.61217       2.03681       1.56221       1.13934      0.806222      0.573270      0.354306      0.228733
  20  20 3799.5193    1.7883  5.5561 11.3084 -0.0026  0.0711   0.0210   0.1990    0.0555   0.0000   431.0703       12.3796       12.4168       15.4025      -5.36374       8.20600      -11.0238      -12.5622      -4.18163       3.77976       2.63976      -6.87722     -0.838913       1.98153      -1.01396      0.654207    -0.0918234     -0.318536       5.39047       7.36640       7.96103       8.25272       8.18647       7.69402       6.98957       5.98319       5.08313       4.20291       3.25983       2.57189       1.94962       1.44211       1.00659      0.707421      0.450864      0.293508
  20  21 3943.1105    1.4652  7.2668 11.0250 -0.0007  0.0877   0.0168   0.2528    0.0473   0.0000   427.8638       16.0567       29.2905       3.51986      -20.7442      -10.5603       8.79068      -2.91313      -1.63651      -9.28304       2.96907     -0.675165      -3.22497      -2.42139       1.03530     0.0625914      0.274768      0.186579       6.60865       8.72973       9.60654       10.0296       9.59072       9.25123       8.29316       7.36429       6.18609       5.19129       4.20673       3.18715       2.41834       1.78676       1.29409      0.872032      0.557541      0.361190
  20  22 4086.9993    1.2198  9.6801 10.8055  0.0002  0.1123   0.0141   0.3334    0.0410   0.0000   444.1635       15.2895       36.6364       14.4893      -3.33459      -1.29845      -7.65076       9.56915       6.65315      -7.78319      -4.05933       4.11239      -2.72223       3.87119       1.51991      -1.06226     -0.617738    0.00930405       8.57195       11.1999       12.3536       12.7255       12.6166       11.6268       10.6888       9.33266       8.18138       6.60277       5.37865       4.08862       3.14058       2.29656       1.65927       1.15947      0.720046      0.455994
  20  24 4374.9587    0.7694 12.0402 10.7679  0.0015  0.1853   0.0129   0.5387    0.0325   0.0000   441.5772       6.90995       37.9683       17.5306       2.10798     -0.734069      -42.2010      -21.2663       2.78143       2.47389     -0.842721       16.1602       1.37562       2.68780     -0.640445      -1.50703      0.177459      -1.25898       13.3465       17.9289       20.0808       20.2738       20.4630       18.6595       17.7371       15.0270       13.0723       10.8034       8.59721       6.79101       5.10678       3.81753       2.68905       1.87507       1.17410      0.758545
  20  25 4517.9471    0.6056 13.9951 10.6311 -0.0010  0.2480   0.0110   0.6989    0.0290   0.0000   407.1658       11.8558       80.6422      -9.03462       9.72376       31.4779       1.42968      -28.6284      -19.4989       7.75319      -6.04559       9.81212       1.07514     -0.806836       1.24261       6.05728      -2.69877     -0.470933       18.2130       24.4799       26.6233       27.5897       27.3241       25.5582       23.4200       20.6970       17.5538       14.4303       11.8605       9.13408       6.92168       5.19380       3.67127       2.53901       1.62640       1.05734
  21   6 1758.2307    0.3588  0.2649  9.9000  0.0000  0.0173   0.0145   0.0307    0.0367   0.0000   441.2193      0.421823       17.3882       1.82344      -1.95756       1.43925      0.742934      0.916152       1.68338       1.47024     -0.710128     -0.407949     0.0513676      0.180229      0.261387      0.107291    -0.0798748    -0.0240215       1.40193       1.63942       1.77617       1.94396       1.85470       1.77990       1.68360       1.32404       1.16364       1.03928      0.804637      0.612211      0.444748      0.332791      0.236356      0.165882      0.117800     0.0653101
  21   7 1919.7750    0.5122  0.4302  9.9935 -0.0028  0.0227   0.0171   0.0396    0.0478   0.0000   436.4778      -2.39544       20.5047      -1.33883      -5.58334       3.04853       3.10385       4.31650      0.839310      0.236268      0.235039    -0.0790409      0.776102      -1.00958     -0.520191     -0.480002      0.152447    -0.0230778       1.47983       2.27179       2.51297       2.11764       2.85648       1.79852       2.39424       1.68367       1.61893       1.32649      0.918160      0.886243      0.513234      0.529064      0.265700      0.230912      0.137088     0.0924417
  21   8 2077.7273    0.7199  0.6019 10.3041 -0.0025  0.0187   0.0193   0.0490    0.0578   0.0000   437.1109       4.68416       14.2511     -0.789058      -2.84016       1.68980     -0.893281      0.162633      0.781556      -1.31725      0.464944    -0.0310221      0.491524    -0.0285661   -0.00877559   -0.00536942      0.248841     0.0321683       1.50066       1.98726       2.14247       2.36246       2.27967       2.12512       1.88339       1.67688       1.35706       1.08702      0.867146      0.715160      0.542590      0.358563      0.260869      0.200397      0.134786     0.0848515
  21   9 2231.8981    1.0070  0.7212 10.7882 -0.0013  0.0226   0.0260   0.0569    0.0723   0.0000   439.6355     -0.866414       13.2591      -1.72953      -4.01196      -3.54730      0.494110       2.32891      -1.73859      -1.43660     -0.836493     -0.243895      -2.04168      0.196149     0.0903802     -0.503635     0.0674530      0.155789       1.67175       2.20709       2.24744       2.43257       2.47033       2.20853       2.12289       1.69414       1.66157       1.28756       1.07711      0.805095      0.647205      0.454757      0.325496      0.231720      0.163886      0.100571
  21  10 2381.9720    1.3953  0.8085 11.0354  0.0015  0.0213   0.0321   0.0548    0.0795   0.0000   436.5371       3.69301       11.0751     0.0183430      -4.14797       2.84556     -0.955621      -2.96896       1.91160    -0.0485187       1.92522     -0.296288     0.0624202     -0.169975      0.662042      0.213676     -0.129838    -0.0930825       1.50196       2.04860       2.15476       2.17243       2.35598       2.02286       1.98680       1.72138       1.44617       1.19474       1.00891      0.816497      0.606871      0.439663      0.305223      0.208593      0.155272      0.104246
  21  11 2529.3224    1.8476  1.0036 11.5357 -0.0020  0.0252   0.0390   0.0614    0.0965   0.0000   439.0777       4.80081       13.4613      -3.27252       3.69293       3.07573       1.17854      0.588451      -1.54936      0.214437       1.75260     -0.606820     -0.324561     0.0768785     -0.667917     -0.602911    -0.0853008    -0.0238417       1.87164       2.52162       2.60594       2.78782       2.71575       2.45959       2.33920       2.06486       1.75334       1.47587       1.29409      0.976107      0.749848      0.514197      0.370894      0.257370      0.177958      0.115193
  21  12 2676.2525    2.3930  0.9072 12.1338 -0.0036  0.0243   0.0544   0.0612    0.1180   0.0000   436.5915       3.01625       13.5915      -2.07307     -0.542785      -4.48439      0.799646      -1.35926      -1.80948      -2.40438      0.633395       1.02627     -0.242559     -0.526654     -0.635792     -0.329000     -0.139996      0.105652       2.15787       2.91806       3.18326       3.23107       3.12639       2.88761       2.55592       2.21006       1.95218       1.67137       1.29658       1.03802      0.731298      0.544816      0.370740      0.254602      0.174148      0.107965
  21  13 2823.0164    2.9039  0.8080 12.7755 -0.0024  0.0226   0.0673   0.0517    0.0920   0.0000   438.0517       4.63686       14.6452      0.838501       1.49025      -2.39080      -2.12841     -0.254205      0.681000      0.283668       2.25172      0.150380      0.177866     -0.577670      0.252869      0.270534     -0.401274      0.125303       1.68095       2.16123       2.32649       2.50762       2.39130       2.15661       2.17055       1.86726       1.49568       1.25176       1.08912      0.834908      0.621434      0.465537      0.326301      0.242948      0.158295      0.103136
  21  14 2968.9953    3.5767  0.8356 12.9876 -0.0028  0.0222   0.0802   0.0525    0.0874   0.0000   440.0129       4.74787       11.3763       3.28039     -0.369024     -0.722962      0.615973     -0.458188      0.930585      -1.17127      -1.33875     -0.549769      0.207758     -0.253688     -0.192060     -0.226960   -0.00818829      0.113312       1.67113       2.24938       2.23173       2.37727       2.28223       2.39981       2.04935       1.79988       1.52003       1.29444       1.06994      0.834637      0.641545      0.454696      0.333457      0.231399      0.160211      0.108202
  21  15 3114.0157    3.8877  1.0605 13.1320 -0.0031  0.0274   0.0810   0.0657    0.1034   0.0000   441.7916       4.73429       6.17602       1.95775       1.44732     -0.171526     -0.277385     -0.835242      -1.47986      -1.25478       1.48111      0.859934      0.307672     -0.351484       1.13389    -0.0418633      0.273296      0.103694       2.42380       3.36773       3.95267       4.12732       4.06481       3.65771       3.19079       2.74478       2.05210       1.67237       1.24508      0.959867      0.734718      0.515631      0.364727      0.250390      0.172761      0.116342
  21  16 3258.6092    3.6303  1.3215 13.1955 -0.0036  0.0311   0.0705   0.0744    0.0869   0.0000   442.3788       3.51126       8.60100       3.34684       4.28467       2.98908     -0.396123      0.159898      0.998484      -3.53516       2.07082      0.101911     -0.862024     -0.527912     -0.469167     -0.117698      0.217993     -0.110306       2.27466       3.15265       3.30820       3.48118       3.46189       3.05989       3.01467       2.52876       2.19484       1.84729       1.50529       1.16891      0.912657      0.639959      0.473406      0.316171      0.217931      0.147956
  21  17 3402.9096    3.0969  1.9271 12.7863 -0.0034  0.0367   0.0508   0.0964    0.0659   0.0000   439.3717       11.6723       10.3404      -3.04055      -4.67468       5.35545       4.62183      -1.75948       3.24767     -0.323412      0.480779      -1.20131     -0.106670     -0.862031      0.524169     -0.220837     -0.116958     -0.134378       2.59038       3.61140       3.75436       3.95362       3.83358       3.60099       3.37658       3.03229       2.50823       2.21962       1.73395       1.40557       1.07375      0.781963      0.560453      0.371200      0.265388      0.170155
  21  18 3547.3517    2.5000  2.7697 12.4012  0.0007  0.0451   0.0368   0.1225    0.0586   0.0000   439.4897       20.5416       19.4669     -0.977701      -5.16878      -2.15127      -6.97840      -2.59233       8.10560      -1.40621      0.978468      -3.08820       1.12915      0.205728     -0.643262     -0.612303     -0.312814     -0.389300       3.31990       4.18570       4.68143       4.67880       4.82915       4.63328       4.01794       3.61224       3.21702       2.62558       2.14790       1.68430       1.29364      0.956007      0.697608      0.489798      0.327747      0.217455
  21  19 3691.6959    2.0658  4.0619 11.8290 -0.0045  0.0567   0.0273   0.1610    0.0583   0.0000   443.9413       12.2898       12.7114       11.4299       12.9107       6.57478      -1.90423      -7.93943     -0.305626     -0.941111       4.10474      -2.55347      -3.39957      -2.32096      -1.36959      0.656485   -0.00812638     -0.132854       4.09371       5.39025       5.95893       6.17048       5.92831       5.98920       5.26136       4.68685       3.98243       3.33009       2.63122       2.15982       1.63388       1.21664      0.881176      0.627272      0.410891      0.278308
  21  20 3835.9110    1.7020  5.9452 11.1723 -0.0002  0.0725   0.0192   0.2010    0.0530   0.0000   441.7468       5.73709       26.4908       14.0039       15.9387      -17.2513       4.80989       4.33470       2.33519       3.96556      -6.32264      -2.71722       2.16618      -1.08265    -0.0787604     -0.791009     -0.326815      -1.12407       5.34073       6.93543       7.75676       7.78215       7.72999       7.60895       6.77625       5.99425       5.19823       4.34300       3.45969       2.82641       2.12201       1.57522       1.13867      0.816524      0.535399      0.356213
  21  21 3980.0694    1.4258  7.6749 10.9720 -0.0031  0.0900   0.0160   0.2553    0.0444   0.0000   441.5161       21.4252       29.9754       16.3990      -12.7455      -4.41285       12.1809      -1.02610       8.79288       4.63831       2.60799      -3.38033       3.95786     0.0689503      -2.83627      -1.12870    -0.0468127     -0.508943       6.50505       8.59879       9.32968       9.78548       9.42326       9.11264       8.42316       7.58742       6.36006       5.48700       4.26396       3.43105       2.62344       2.01165       1.44190       1.02715      0.673906      0.445841
  21  22 4124.1205    1.1086  9.4331 10.9252 -0.0042  0.1174   0.0139   0.3377    0.0360   0.0000   428.5161       24.1206       41.2947       2.04306      -5.21155       25.0097      -10.9727      -1.76526      -5.30014       11.1124      -5.43396      -5.95882      -1.92583      -2.84392    0.00359089       2.97682     -0.104608     0.0910969       8.43044       11.2217       12.3744       12.8064       12.3513       12.0277       10.9402       9.52799       8.42981       7.02706       5.82382       4.54799       3.54083       2.52410       1.87743       1.32632      0.852045      0.567554
  21  23 4268.3310    0.8815 11.0876 10.8315 -0.0080  0.1512   0.0133   0.4599    0.0338   0.0000   428.3771       21.9134       16.8504      -9.11783       22.4160      -15.1840       11.9200      -9.92321      -1.29617      -1.12033       4.68176     -0.829481       10.9309      -4.71838       3.16285      -1.20803       1.71942      0.836772       10.8472       14.5249       15.7514       16.4089       16.3310       15.3624       14.1581       12.4737       10.7565       9.07928       7.31502       5.79749       4.44266       3.36031       2.40727       1.71263       1.11862      0.750559
  21  25 4556.8570    0.5473 13.5756 10.6510 -0.0168  0.2696   0.0104   0.7131    0.0253   0.0000   422.9061       49.0111      0.213033       74.3912       35.4761      -4.92659      -50.2722      -50.7688       20.5064      -44.3549       19.0229       4.98432      -1.72781      -20.8414       2.02929       6.40249      -2.58447      -2.19157       18.9776       25.2554       28.0550       29.2057       29.2519       27.1002       25.0790       22.0019       19.4809       15.7929       13.0206       10.2722       7.93773       5.99726       4.32134       3.04562       1.98790       1.33036
  22   7 1945.0186    0.5506  0.5553 10.0073 -0.0053  0.0241   0.0157   0.0485    0.0548   0.0000   439.2810      0.528311       16.7322      -2.17708     -0.584678      0.630757       1.13720     -0.162093     -0.107839      0.104513      -1.09133     -0.306202     -0.714268      0.415824     -0.238836     0.0645515     -0.417469     0.0263211       2.19646       2.68510       2.62474       2.65752       2.44643       1.93765       1.72602       1.91295       1.93156       1.73495       1.52124       1.25568       1.01426      0.725636      0.465355      0.294232      0.194680      0.115240
  22   8 2104.7584    0.7587  0.6306 10.4287 -0.0050  0.0214   0.0200   0.0469    0.0558   0.0000   437.5049      -3.06708       13.4353      0.589864      -2.02329     0.0551442       1.31211       2.51277      -1.31704       1.23616       1.19743     -0.526444      0.237260     0.0661428     -0.216040     -0.511850     -0.231333     -0.106442       1.73434       2.39472       2.66153       2.88979       2.78028       2.63825       2.43805       1.94893       1.64038       1.27278       1.03690      0.733466      0.602225      0.446860      0.321822      0.239154      0.162120      0.113966
  22   9 2260.0523    1.0535  0.7852 10.8602 -0.0022  0.0234   0.0242   0.0542    0.0729   0.0000   438.9937       2.15339       14.8625       3.14096      -4.17878      -2.64276     -0.887267     -0.456069       1.12641    -0.0791606     -0.905177      0.463716      0.423060     -0.336989      0.328490    -0.0848074    -0.0773555     0.0442109       1.56256       2.19735       2.19370       2.45907       2.21705       2.27287       2.06570       1.84865       1.55254       1.39855       1.09438      0.842141      0.690511      0.500878      0.377605      0.274913      0.179207      0.128059
  22  10 2410.8754    1.4270  0.9251 11.3138 -0.0031  0.0246   0.0312   0.0594    0.0880   0.0000   439.3083     -0.424990       17.5081   -0.00466395      -2.13032      -3.10552      0.859818     -0.536534      -2.09688      0.570193      0.801913      -1.12864     -0.221817     -0.102401     -0.403344      0.523733    -0.0265342     0.0112692       1.68569       2.24087       2.48270       2.60751       2.53713       2.42474       2.21307       1.87730       1.72253       1.41815       1.15668      0.942485      0.727391      0.522229      0.392864      0.266645      0.187524      0.128865
  22  12 2707.1349    2.6056  0.8746 12.5188 -0.0044  0.0241   0.0590   0.0554    0.0919   0.0000   437.8230       1.78355       9.18608       1.28179      -4.17644     -0.772230      -2.19822     -0.155765      -1.82963      -1.93986     -0.405977      -1.16840     -0.648401    0.00596498     -0.887248     0.0551982     -0.522932     0.0538004       1.93093       2.65026       2.75546       2.87707       2.50854       2.36884       2.25561       2.12555       1.90720       1.65985       1.34957       1.10254      0.827842      0.594184      0.428352      0.282788      0.204038      0.128156
  22  13 2854.7998    3.3015  0.7686 12.8139 -0.0032  0.0205   0.0763   0.0506    0.1090   0.0000   438.5097       10.6368       12.6561       1.05094      0.146632       3.53276     -0.515005       1.88315       2.85544     -0.212279    -0.0703569      -1.11258     -0.576982     0.0884331     -0.500448    -0.0553462      0.103515      0.295046       1.49844       1.90434       2.08068       2.23740       2.18931       2.05488       1.83629       1.66299       1.42574       1.23306       1.00538      0.770092      0.614100      0.447408      0.348739      0.237875      0.160189      0.110025
  22  14 3001.4921    3.5973  0.9048 13.4653  0.0009  0.0233   0.0816   0.0582    0.0798   0.0000   437.9411       6.36339       11.0584       2.57641       3.70452       2.86978      -1.84731      -2.32169      -1.68276     -0.782082      0.771348      0.260280     -0.909632      -1.56620     -0.263570     -0.279068      0.406284      0.172872       1.74219       2.20914       2.34284       2.56932       2.51039       2.34212       2.19665       1.94856       1.75113       1.38320       1.11438      0.935669      0.720676      0.545025      0.393409      0.276873      0.192420      0.138650
  22  15 3147.0905    3.6512  1.1337 13.3749 -0.0004  0.0268   0.0737   0.0677    0.0877   0.0000   441.6690       9.37481       13.3991     -0.184724       2.31377      -1.96497       1.39367     -0.817794       1.04922      -4.40274      0.271099       2.21082     -0.254027     -0.302186      0.362708      0.172785     -0.165657    -0.0232436       2.00065       2.60991       2.87142       2.88131       2.94307       2.71677       2.61177       2.34002       1.89602       1.65453       1.33777       1.04328      0.829637      0.616494      0.451590      0.322265      0.227113      0.149292
  22  16 3292.3435    3.5814  1.5178 12.8762 -0.0036  0.0311   0.0620   0.0787    0.0920   0.0000   439.6276       14.6203       12.8099      0.417949     -0.480236      0.533230      -3.80066      -4.31682      -5.84430      -2.88462       1.46982     -0.266335      0.151834     -0.166524    -0.0327660      0.225348     -0.227871     0.0153349       2.13076       2.86501       3.14237       3.11212       3.21579       3.09347       2.80898       2.60682       2.10586       1.81654       1.48918       1.14003      0.960866      0.678949      0.504155      0.376298      0.246675      0.173081
  22  17 3437.3770    2.9070  1.9130 12.7715  0.0016  0.0357   0.0469   0.0955    0.0620   0.0000   432.5335       9.23778       14.2545     -0.489107      -1.37880      0.644704      -2.37950       4.57615      -2.09296     -0.239821       2.77605      -2.67376      -1.41340       1.14063     -0.291313     -0.175654      0.252624     -0.194799       2.42573       3.33176       3.54785       3.70253       3.51032       3.55647       3.04521       2.93472       2.53108       2.11763       1.77071       1.39963       1.12613      0.802529      0.599710      0.422478      0.288720      0.192793
  22  18 3582.2907    2.3454  3.1801 12.2121 -0.0018  0.0483   0.0312   0.1300    0.0521   0.0000   447.2760       17.9789       11.1940       7.80627       11.2107       3.55087       3.25646      -1.30861      -2.49779       3.64085     -0.546208      -2.87375       1.27607      -2.71859     -0.237044      0.241115      0.350579     -0.228322       3.28238       4.59928       4.90406       5.07753       5.08788       4.75530       4.44457       3.99293       3.44655       2.88951       2.38485       1.87335       1.49387       1.10453      0.803500      0.566487      0.393681      0.260196
  22  19 3727.0055    1.9550  4.6952 11.5384 -0.0011  0.0588   0.0228   0.1651    0.0536   0.0000   438.6423       8.47279       14.6023       14.7586      -3.24348      -8.65311      -5.44869      -9.22266     -0.346494      0.592520       3.45628     -0.416933     -0.409711    -0.0655717      -2.69730      0.105542     0.0843453     -0.395056       4.14127       5.53052       6.08789       6.34791       6.25046       5.92743       5.43915       4.97137       4.19227       3.51618       2.87125       2.30252       1.79942       1.35234       1.00621      0.704314      0.480600      0.331300
  22  20 3871.9620    1.5750  5.9009 11.3820 -0.0012  0.0737   0.0191   0.2105    0.0456   0.0000   436.1938      -3.60894       13.5812      -2.92824      -5.42706      -5.47264       3.48255       4.55727       6.77346     -0.835143      -7.02009      -3.93011     -0.909346      -1.03717      -1.58450      0.338456      0.221156     -0.579335       5.15441       6.73350       7.46781       7.69410       7.57124       7.33041       6.70731       5.98771       5.25834       4.45199       3.72013       2.87406       2.30995       1.71049       1.27719      0.893735      0.617268      0.413402
  22  21 4016.3524    1.3183  8.0844 11.0461  0.0016  0.0934   0.0148   0.2725    0.0383   0.0000   434.2167       19.1445       40.8230      -7.38901       1.74420       1.59898      -7.58185     -0.782555       7.93407      -4.06671      -6.95220       5.10115     -0.896140      -1.26530      -1.29880       1.19223     -0.345109    -0.0718254       6.52183       8.66353       9.48907       9.82771       9.66987       9.25252       8.48530       7.62168       6.73600       5.70573       4.73558       3.78813       2.95412       2.18989       1.60186       1.17197      0.770856      0.518652
  22  22 4161.0965    1.0596  9.4150 10.9542 -0.0016  0.1145   0.0134   0.3430    0.0332   0.0000   431.1263       19.9044       26.6029       16.6527      -14.5512      -10.3626      0.138872       5.06186      -5.73428      -14.6600      -6.57284      -5.96682     -0.382608       1.00152      -4.20577      -1.40102      0.347240     -0.443726       8.00102       10.3750       11.5159       11.8095       11.9732       11.4172       10.5009       9.47496       8.05733       6.87423       5.61152       4.52791       3.49924       2.68014       1.97333       1.41711      0.968027      0.656811
  23   5 1632.7858    0.2614  0.1741  9.8082 -0.0096  0.0130   0.0154   0.0299    0.0303   0.0000   438.8856      -1.05430       19.3211      0.348506      -1.61643      0.746279       2.43397      0.440058      0.461808      0.172939      0.318239      0.903198     -0.170675     -0.232090    -0.0158053     0.0686227     0.0484153    0.00203955       1.06989       1.65293       1.62429       1.55544       1.38124       1.01724       1.13047       1.10823       1.14252       1.12930      0.959542      0.813005      0.667782      0.448239      0.300419      0.196376      0.120782     0.0832400
  23   6 1804.2148    0.4064  0.3014  9.9901 -0.0058  0.0157   0.0152   0.0322    0.0369   0.0000   439.1061      -1.58478       20.1512       3.77785     -0.820862      -3.20144       1.10759       1.05776      0.613177     -0.797269     -0.235167     -0.136510     0.0874372      0.140519     0.0824414     -0.191322     -0.126268      0.233826       1.27739       1.67770       1.84844       1.87031       1.75896       1.47545       1.41036       1.47377       1.26134       1.05505      0.918547      0.756009      0.573053      0.429773      0.331435      0.217153      0.130298     0.0983952
  23   7 1969.6566    0.5729  0.4972 10.1556  0.0002  0.0185   0.0162   0.0418    0.0481   0.0000   439.8486       2.46135       16.2124      -1.90504      -2.67446       1.22654     -0.172364      -1.44401     -0.186324      -1.09922     -0.384727     -0.126628     0.0716320      0.573660     -0.115028    -0.0327418    -0.0239294    -0.0645788       1.23522       1.74457       1.88378       1.95354       1.99376       1.96115       1.73641       1.62669       1.30233       1.05801      0.941677      0.643705      0.596981      0.408261      0.321058      0.222417      0.151173      0.114284
  23   8 2131.1092    0.8260  0.5943 10.3221 -0.0031  0.0184   0.0213   0.0437    0.0588   0.0000   438.4218       1.69759       16.7440       1.48588      -2.91146      -1.41927       1.90610      -4.14878     -0.287266      0.646674     -0.312904     -0.201324     -0.220953     -0.131026      0.133086     -0.104749     -0.197389     0.0896650       1.36643       1.65444       1.74226       1.95629       1.79556       1.73912       1.65213       1.50952       1.25316       1.14455      0.968923      0.770754      0.600921      0.447181      0.321517      0.238514      0.178676      0.112141
  23   9 2287.5157    1.1670  0.7535 10.9316 -0.0002  0.0204   0.0267   0.0490    0.0707   0.0000   441.5656       1.40874       13.9466      0.302559     -0.568016       3.75853      0.935648     -0.704178      -3.30794      -2.27098       1.08605       1.44951      -1.68390      0.551654     0.0534745      0.165882      0.215112    -0.0336203       1.42853       1.84211       1.91248       2.01029       2.13127       1.94301       1.76379       1.58565       1.43750       1.31875       1.00780      0.823343      0.637587      0.510917      0.361818      0.270065      0.183764      0.127731
  23  10 2439.2393    1.4828  0.8740 11.5213 -0.0074  0.0237   0.0327   0.0562    0.0808   0.0000   439.0561     -0.390308       15.8274       2.05830      -1.51364      -1.48447       4.43470       1.59850      -1.17555       1.15633      0.120630     -0.659401      -1.23259     -0.779426    -0.0766656     -0.566778      0.131263     -0.141411       1.63857       2.00424       2.15358       2.32785       2.34463       2.30525       2.17981       1.79810       1.57322       1.43647       1.17953      0.923533      0.706798      0.547080      0.413501      0.326792      0.219937      0.151786
  23  11 2588.7088    2.0450  0.9714 11.9976 -0.0017  0.0239   0.0427   0.0605    0.0810   0.0000   442.4628       3.56018       13.9190      -3.71170       1.56244       2.25618      -1.39690      -2.19436       1.43042      -1.75867      0.157090      -1.00354     -0.300783     -0.251465     -0.152444      0.277488      0.104146     0.0206521       1.58299       2.16929       2.16875       2.43029       2.43989       2.21425       2.00661       1.95499       1.68097       1.40542       1.15361      0.926714      0.739877      0.549217      0.422489      0.297594      0.214457      0.145450
  23  12 2737.6315    2.6925  0.8919 12.3191 -0.0054  0.0227   0.0573   0.0539    0.0880   0.0000   436.2430      0.373679       15.3691      0.532965    -0.0775706       4.59495      -1.98615      0.913215     -0.427014      -2.40518       1.91415      0.204852       1.65432      0.534940    0.00435621      0.265975     0.0726566    -0.0250162       1.51409       2.12287       2.02480       2.32992       2.40575       2.16452       2.10025       1.65290       1.60454       1.32070       1.15658      0.876661      0.679136      0.524215      0.368009      0.287903      0.188518      0.134456
  23  13 2886.1643    3.2155  0.8735 13.0328 -0.0086  0.0224   0.0720   0.0542    0.0962   0.0000   438.8653       4.26798       13.3144       6.10748      -1.02487      -3.94505     -0.396761      -1.78750     -0.491652       2.49541      -1.95541     -0.680764     -0.182904     -0.350368     -0.911199    -0.0550725     -0.324135     -0.188772       1.54321       1.96068       2.22321       2.36472       2.20360       2.15556       1.99094       1.80749       1.56537       1.34748       1.10877      0.907184      0.678902      0.505098      0.401844      0.289725      0.201941      0.140078
  23  14 3033.5213    3.8660  0.8616 13.5432 -0.0030  0.0233   0.0846   0.0526    0.0870   0.0000   440.0719       9.07636       17.6024       3.39511      -3.35116      -3.18595      -1.83031       3.48051     -0.522007      -2.09524      0.608831      0.883942      0.170324     -0.625597      0.213606      0.184931    -0.0242666     0.0651898       1.57937       2.25978       2.22702       2.40077       2.42966       2.34406       2.16880       1.96073       1.63212       1.42228       1.14415      0.944273      0.748365      0.553445      0.422644      0.276782      0.202674      0.141808
  23  15 3179.8412    3.6953  1.0944 13.5747 -0.0015  0.0263   0.0770   0.0684    0.0823   0.0000   435.6390       11.1033       16.9234       5.48709     -0.716039       1.47460     0.0663009      -1.36537      -1.98861     -0.834537       1.20041      -1.91269     -0.958009     -0.366416       1.10046    -0.0563296    -0.0684266    -0.0291024       1.81785       2.43135       2.51648       2.70257       2.76214       2.62914       2.30475       2.16168       1.86087       1.55391       1.28679       1.04341      0.799486      0.621275      0.450510      0.346274      0.232080      0.161272
  23  16 3325.6750    3.3540  1.4496 13.3141 -0.0008  0.0307   0.0628   0.0803    0.0720   0.0000   435.0348       6.38789       14.4019       8.68454      -4.12742      -6.71136      0.818445      -3.86141      0.868951     -0.778138       1.14762      0.605738      0.719342     -0.700370      0.221863     -0.150957      0.878018      0.177382       2.03391       2.71716       2.83540       3.07373       3.09697       2.94041       2.66213       2.52209       2.07817       1.80242       1.50331       1.20691      0.957349      0.745793      0.525866      0.417089      0.274301      0.186567
  23  17 3471.3773    2.7381  2.3514 12.5116 -0.0032  0.0392   0.0390   0.1007    0.0579   0.0000   447.5936       13.3217       6.97300       4.20890       15.5213      -1.46550       1.02832       1.61864      -1.64970      -6.63694      -1.22453      0.728094     -0.902591      0.144161     -0.833296     -0.220547      0.555905      0.196910       2.59128       3.55306       3.81415       3.93439       4.08748       3.84672       3.50702       3.14619       2.73036       2.38682       1.95181       1.59656       1.21543      0.961123      0.673510      0.516193      0.353376      0.239953
  23  18 3616.8683    2.2010  3.6026 12.1262 -0.0010  0.0504   0.0278   0.1368    0.0455   0.0000   440.5273       22.1714       14.3096      -2.01355       7.62609       9.85247       1.37246      -2.75726     -0.324176      -4.12879       2.32405      0.130227       1.30524      0.611436     -0.943375     0.0720264     -0.183678    -0.0293135       3.45984       4.38591       5.01561       5.14269       5.26101       4.90840       4.52267       4.07473       3.57870       3.07205       2.51178       2.05272       1.63706       1.22591      0.938563      0.648158      0.452168      0.313610
  23  19 3762.3116    1.8453  5.1039 11.5555 -0.0012  0.0625   0.0209   0.1776    0.0458   0.0000   440.7119       18.4683       27.7441       8.65284      -3.85473      -10.9050       8.10916      -2.83765     -0.371265      -6.10671       1.00230      -4.20111      -1.04357      -1.29273       1.31191      -1.22984     -0.742221      0.614068       4.16335       5.57050       6.14219       6.47270       6.28961       6.25904       5.66936       5.11371       4.41022       3.79748       3.03248       2.52288       1.93173       1.54112       1.11432      0.827631      0.563900      0.391023
  23  20 3907.3922    1.5198  6.6327 11.1944 -0.0024  0.0765   0.0171   0.2231    0.0438   0.0000   431.3594       31.8791       19.8515      -13.0598      -13.8402      -9.63128       8.97793       1.20701      -2.46630      -8.83294       2.96058      -3.19426       2.65674       2.19616      -2.07008      -2.56815     -0.734940      0.349796       5.01038       6.67869       7.41775       7.44215       7.50523       7.43325       6.75385       6.15576       5.46926       4.52730       3.77649       3.06869       2.45030       1.85226       1.40542       1.02025      0.705661      0.485613
  23  21 4052.6317    1.2289  8.8816 11.0113 -0.0007  0.1005   0.0143   0.2990    0.0363   0.0000   440.4474       15.6568       21.1476       12.2788      -21.8303       9.77965       5.94216      -8.36820       13.3408      -13.4567       3.59867      -5.72726      -2.25383       2.48757       1.45049     0.0847693      -1.49085     -0.475767       6.60558       8.77916       9.67524       9.95727       10.1186       9.65454       8.94050       8.10053       7.08075       6.06647       5.01350       4.07321       3.21488       2.47205       1.83944       1.32845      0.929582      0.634437
  23  22 4197.6777    0.9744  9.8723 10.9647  0.0010  0.1247   0.0132   0.3745    0.0313   0.0000   448.3990       29.0347       30.5237       12.4687      -18.8904       2.27260       9.71117      -7.53119       2.50369       9.13003      -12.3632      0.659815      -1.12877     -0.419368      0.816671      -1.47794      -1.05783     -0.644723       7.98230       10.5981       11.8178       12.1499       12.0249       12.0493       10.7280       9.95467       8.72088       7.30270       6.27587       4.98221       4.01300       3.06587       2.26022       1.67098       1.15680      0.781438
  23  23 4343.1867    0.7705 11.1272 10.8660 -0.0004  0.1619   0.0130   0.4907    0.0298   0.0000   444.8714       25.7393      -10.3936      -8.59015       14.7849       25.9496       1.55146       2.76536       28.7359      -12.0182      -17.7862       2.45294       5.37430      -1.24417      0.951469     -0.447460      -2.26240       1.27685       10.4725       13.7522       15.3416       15.9875       15.9828       15.6188       14.3986       12.9440       11.3408       9.59030       8.06134       6.42606       5.13541       3.93721       3.02389       2.20839       1.48418       1.05404
  23  24 4488.1470    0.5697 11.9910 10.8090 -0.0142  0.2320   0.0122   0.6505    0.0259   0.0000   414.5667       18.5257       23.9650      -24.6888      -34.1943       7.31992       1.33567       7.92936      -41.7107      -38.8250       4.37590      -6.88812      -8.92984      -3.20892       5.50665       4.96426      -4.33893      -2.01178       14.6824       19.2574       21.4651       22.5690       22.2823       21.9500       20.2008       18.3171       16.0142       13.7133       11.3282       9.32944       7.33387       5.79006       4.23125       3.12128       2.10356       1.48324
  23  25 4632.7851    0.4613 13.9846 10.6509  0.0015  0.3066   0.0104   0.8317    0.0214   0.0000   447.0686       55.5039       69.1699       8.81613      -49.2211      -19.3418       44.2005      -30.7920       16.5751       14.1254       6.23584      -1.89546      -19.1281       4.87218      -3.20693      -5.53829      -4.18590     -0.158538       19.5488       25.9321       28.4316       30.1973       29.9252       29.3809       26.5112       24.2876       21.5771       18.1253       15.2531       12.5022       9.70506       7.52208       5.78129       4.17927       2.83846       1.96565
  24   6 1826.2787    0.4101  0.3299  9.9924 -0.0090  0.0168   0.0144   0.0346    0.0375   0.0000   441.5613     -0.520392       18.4658       2.48726      -1.37846      0.110012       1.86765     -0.816680    -0.0337558      -1.45134    -0.0138543       1.42919     0.0354807      0.237700     -0.364925      0.169850    -0.0147408     -0.145601       1.06080       1.34953       1.49686       1.52664       1.47072       1.56620       1.32430       1.34454       1.16599      0.914078      0.768478      0.608425      0.456307      0.379610      0.286524      0.232597      0.180136      0.135768
  24   7 1993.5410    0.5932  0.6104 10.1063  0.0040  0.0205   0.0151   0.0456    0.0509   0.0000   438.9063      0.504982       17.6415     -0.205039      -1.75628       1.90551      -2.39023      0.470003     -0.188512      0.525424      0.996429      0.608962     -0.801434     -0.355035    -0.0103070     0.0219419      0.194804     0.0121365       1.25505       1.71242       1.79186       2.00340       1.96351       1.89298       1.66110       1.52647       1.38435       1.20813      0.942940      0.792798      0.612699      0.477630      0.371745      0.274544      0.189068      0.128820
  24   8 2156.7959    0.8527  0.5861 10.6326 -0.0037  0.0186   0.0224   0.0439    0.0532   0.0000   441.3145    -0.0303934       19.0597      -1.38502      -2.96655       1.64018      -1.70680     -0.779677      -2.37885     0.0896540    0.00747991     0.0161144      0.100157     -0.991764     -0.269454     0.0723982      0.316856     0.0446392       1.14175       1.68172       1.62040       1.83955       1.73133       1.67297       1.56466       1.41718       1.31640       1.09723      0.974355      0.776663      0.636693      0.475994      0.353092      0.246810      0.170706      0.129298
  24   9 2314.3163    1.2182  0.7915 11.0046  0.0017  0.0201   0.0268   0.0535    0.0658   0.0000   441.0681       1.21055       17.0270      0.965287       3.26643     -0.988965      -2.19102       1.44680     -0.463840      -1.21711      0.905892     -0.619382      0.443922      0.362322      0.432340      0.169223      0.135873     0.0568543       1.27426       1.70537       1.80214       1.81994       1.97227       1.86329       1.73035       1.61134       1.28710       1.19059      0.974024      0.802630      0.645297      0.476912      0.364938      0.274654      0.191910      0.129989
  24  10 2467.0661    1.6547  0.9492 11.5092 -0.0016  0.0227   0.0340   0.0578    0.0878   0.0000   439.3628       2.54523       11.7847       2.31753     0.0346079       1.08057      -6.06241       2.74278    -0.0484067     -0.202246     0.0985080       1.58551      0.443729      -1.03672      0.819396      0.266347     0.0246142     0.0350209       1.46379       1.96546       2.11839       2.25199       2.30787       2.16817       2.07294       1.79919       1.61226       1.35796       1.18741      0.903902      0.754930      0.562101      0.431376      0.321304      0.228451      0.156574
  24  11 2617.7111    2.1677  0.9812 12.0383  0.0041  0.0228   0.0440   0.0591    0.0879   0.0000   440.5869       3.85917       16.0948      0.854795      -4.65034      -3.19902     -0.135451       1.31770      -1.74568      -1.23593      0.115430     0.0811557       1.03669      0.202860     -0.888693     -0.525279      0.352023      0.262686       1.45854       1.96611       2.03726       2.18957       2.20509       2.10287       1.93495       1.81192       1.56533       1.35932       1.11451      0.938443      0.699413      0.568082      0.429066      0.328700      0.223020      0.158021
  24  12 2767.7158    2.7846  0.9196 12.4971  0.0048  0.0212   0.0577   0.0552    0.0800   0.0000   438.4806       9.60805       11.3268       4.73677     -0.470455       4.30105      -2.72829      0.683345      -1.59638     -0.607984       1.48247     -0.188782     -0.898689     -0.446613      0.197060     0.0604738      0.437168     0.0168998       1.40064       1.82460       1.92675       2.09421       2.09639       2.02133       1.90466       1.65486       1.50060       1.23973       1.06688      0.852738      0.707176      0.548527      0.385980      0.280383      0.216014      0.150936
  24  13 2917.0165    3.4890  0.7905 13.1374  0.0020  0.0203   0.0775   0.0480    0.0808   0.0000   436.6505       8.95203       13.7315       2.20847      -2.30955      0.117233    -0.0584464       2.36635       1.02283      -3.98149     -0.330093     -0.848322     -0.180368     0.0242039      0.456660     0.0683627      0.308726    0.00485041       1.45232       1.86245       1.93460       1.95582       2.01517       1.90258       1.81177       1.67417       1.44497       1.30406       1.07601      0.890603      0.702154      0.530154      0.399921      0.304896      0.217567      0.152773
  24  14 3065.1439    3.8564  1.0166 13.2836 -0.0015  0.0233   0.0780   0.0618    0.1046   0.0000   440.3548       3.88112       14.9082       6.64109       2.50923      -2.10620       1.07433      -2.38319     -0.170445      -2.51375       1.81288      -1.93526     -0.187803     0.0419925      0.295272     -0.577928      0.260655    -0.0894339       1.58382       2.10559       2.29962       2.34504       2.39826       2.23414       2.09412       1.90729       1.67959       1.41696       1.25591      0.989833      0.824855      0.605154      0.453660      0.328856      0.226378      0.164273
  24  15 3212.0989    3.6649  1.1889 13.5275 -0.0022  0.0276   0.0745   0.0720    0.0921   0.0000   439.7782       11.6444       18.0477     0.0811703      -2.22033      0.194232       4.07760      -1.76836       2.19115      -3.46997       3.39950      -2.06993      -1.33237      -1.31908      0.534446     -0.383289      0.368024    -0.0916279       1.83330       2.45594       2.67660       2.78430       2.88785       2.73582       2.56492       2.23852       1.97715       1.65853       1.35304       1.10674      0.887848      0.686136      0.529903      0.366857      0.270190      0.197530
  24  16 3358.5827    3.2836  1.7666 12.9541 -0.0019  0.0320   0.0524   0.0858    0.0647   0.0000   442.1388       9.12596       8.18772       7.96481     -0.365290       1.70361      -1.39492       1.96674      -4.90663      -1.05375     -0.768742     -0.204189      -1.30232     -0.835336      0.672766     -0.370758    -0.0732025      0.279379       2.21613       2.83065       3.06714       3.19414       3.15747       3.07478       2.94684       2.69968       2.26527       1.89443       1.62864       1.38225       1.08991      0.832378      0.634805      0.454475      0.326351      0.226917
  24  17 3504.9887    2.5746  2.5834 12.4210 -0.0011  0.0407   0.0344   0.1036    0.0515   0.0000   441.7857       12.8385       6.02281       3.46101     -0.489438       1.73192      -1.70769      -2.54902     -0.236730      -3.27904     -0.304932      -1.33419   -0.00620051       1.02241     -0.341861     -0.117237      0.749495      0.255642       2.56559       3.46941       3.88052       3.95787       4.01887       3.82311       3.51236       3.30906       2.79161       2.44693       2.05256       1.64805       1.35500       1.02413      0.779102      0.570031      0.390102      0.275839
  24  18 3651.1728    2.0809  3.9550 11.9680 -0.0018  0.0522   0.0248   0.1430    0.0427   0.0000   432.1392       17.7037       11.8587      -2.52617      -5.30963       8.45879       9.23167       4.81579     -0.496798      -2.39223      0.469022       2.33890      -1.65385     -0.851963      0.111957     -0.631871      0.626641     -0.129943       3.35709       4.37637       5.03156       5.04426       5.17657       4.97670       4.60028       4.11058       3.67031       3.21758       2.67003       2.11346       1.74511       1.31715       1.00695      0.745423      0.526179      0.359177
  24  19 3796.8649    1.7284  5.4442 11.4774 -0.0016  0.0622   0.0192   0.1837    0.0426   0.0000   436.1975       18.2222       14.1483       12.0123       1.30480      -6.64792      -2.30600       11.3813      -2.02833      -3.50562      -7.14741      -3.14646     -0.928927      -1.01447      0.476528      0.789050      0.792379     0.0109058       4.07692       5.30881       5.93652       6.13486       6.09031       5.93724       5.53400       5.00857       4.46502       3.79083       3.22310       2.56257       2.07978       1.59192       1.22463      0.905132      0.632803      0.450669
  24  20 3942.5743    1.4378  7.2334 11.1235  0.0012  0.0799   0.0155   0.2344    0.0396   0.0000   430.2978       25.5984       6.79381       10.6069      -4.10855      -8.07348       5.34898       1.33502      -4.11682      -1.22962       1.91950      -2.33682       3.94141       2.01647      0.394408     -0.102900      -1.03008      0.572655       5.04899       6.56462       7.41676       7.63023       7.70601       7.55188       6.95733       6.16986       5.68065       4.75890       4.00351       3.25997       2.66663       2.00492       1.54861       1.13757      0.807793      0.567167
  24  22 4233.9480    0.9096 10.3927 10.9591 -0.0047  0.1365   0.0138   0.4034    0.0311   0.0000   435.6508       32.2215       21.9184      -1.09341     -0.148929       5.61237      -18.9659       1.03367       5.09597      0.983012      -2.36326     -0.905801       2.29768     0.0909418      -4.84709      0.432633       3.84884      -3.55552       8.45460       11.2950       12.7505       12.8992       13.4367       12.8079       11.9637       10.8607       9.44650       8.13967       6.78784       5.66088       4.40737       3.48026       2.64251       1.94327       1.35808      0.949586
  24  23 4379.7941    0.7146 11.4675 10.8937 -0.0001  0.1722   0.0130   0.5314    0.0274   0.0000   425.4543      -1.43918      -14.6993       2.31503       27.1222      -13.3774      -26.1754       12.2474       1.87662      -15.8833       5.86935      -5.33070      -7.13728      -12.1556     -0.419790      0.825668      0.423397      0.553038       10.7641       14.1833       16.0613       16.8832       16.6645       16.3189       14.9217       13.8254       11.9835       10.3536       8.77700       7.04313       5.65482       4.41899       3.35411       2.50345       1.73445       1.20343
  24  24 4524.5428    0.5452 12.8395 10.8105 -0.0072  0.2524   0.0116   0.7047    0.0220   0.0000   431.4635       32.8971       40.0256       16.5204       8.67535      -55.4917      -33.5857       32.5232      -10.3999      -15.2044      -22.9431       16.8209       9.77321      -6.43615      -8.10536      -2.97862       3.18084      -1.99631       15.2116       20.0956       22.7735       23.7987       23.2223       23.5800       21.2944       19.4227       17.3469       14.7933       12.6194       10.4295       8.20331       6.58659       4.83323       3.67406       2.45824       1.75058
  25   6 1847.9057    0.4398  0.3729  9.9981 -0.0044  0.0160   0.0145   0.0340    0.0389   0.0000   439.9001     0.0675382       17.8907       1.52088      -2.35759      -1.50697     -0.872883      -1.35848      -1.44297      -2.01936      -1.00735    0.00982711     0.0485433     -0.302459     -0.295045     -0.161877      0.343517     0.0453099       1.04131       1.31485       1.49031       1.59084       1.48216       1.45256       1.45678       1.28130       1.07278       1.02086      0.825682      0.672324      0.529198      0.415960      0.307997      0.239692      0.181455      0.120963
  25   7 2016.9711    0.6442  0.5117 10.1550 -0.0030  0.0167   0.0168   0.0384    0.0510   0.0000   437.6052      0.355852       17.5014       2.46541      -2.00295      0.381142      -1.31221    -0.0884744       1.04181     -0.599705    -0.0322675     -0.564417      0.280003     -0.166907      0.347525      0.426585     -0.148864     -0.111388       1.06654       1.33361       1.52046       1.60985       1.59783       1.51900       1.39158       1.28211       1.14779       1.02495      0.892275      0.683047      0.525046      0.435533      0.328393      0.255583      0.186743      0.126694
  25   8 2181.7367    0.9008  0.7201 10.6527 -0.0020  0.0204   0.0205   0.0489    0.0582   0.0000   438.2991       1.66387       14.1734     -0.442215      -4.73062     -0.783597       2.18490      -2.14047      0.404196      0.735679       1.40204      0.166535     -0.669693      0.204943    -0.0214136    -0.0785170      0.193093     -0.229881       1.38387       1.84386       2.04899       2.06529       2.04596       1.81271       1.70046       1.67779       1.48845       1.31684       1.11973      0.923463      0.746935      0.577366      0.408764      0.317046      0.237612      0.156004
  25   9 2340.5097    1.2725  0.8579 11.0523 -0.0037  0.0219   0.0266   0.0523    0.0712   0.0000   439.8840      0.807808       12.2352      0.545717       1.33560      -1.01743       1.37202      -1.09918      -2.68910       1.94924     0.0128979      0.178735     -0.114941     -0.690682     -0.477014      0.137619      0.363657     0.0531716       1.42851       1.95894       2.09042       2.21307       2.14635       2.07226       1.90505       1.72682       1.60386       1.33655       1.14430      0.949071      0.758223      0.591922      0.437130      0.331810      0.243524      0.170556
  25  10 2494.3917    1.7917  0.9455 11.4537 -0.0056  0.0240   0.0354   0.0517    0.0910   0.0000   437.5420       5.77811       18.4650     -0.141239      -4.47624       1.98565       2.87383     -0.708084     -0.145332      0.312562       1.22695      -1.50628      -1.16801      -1.27479     -0.341414     -0.357535     -0.352570      0.386977       1.68707       2.17435       2.21459       2.18916       2.17403       2.17544       2.21301       2.04992       1.72984       1.51679       1.18921      0.941484      0.770753      0.614634      0.488839      0.389376      0.316324      0.225545
  25  11 2646.2376    2.2487  0.9572 12.1816 -0.0028  0.0224   0.0452   0.0586    0.0842   0.0000   439.8758       4.81348       13.3400     -0.767859       2.00784     -0.662091    -0.0945172      0.252355     -0.983405     -0.596737      0.403851      -1.45520      0.257532    -0.0987658      0.986260     -0.798683    -0.0678287   -0.00615098       1.39665       1.81879       1.98903       2.18334       2.13749       1.95474       1.98488       1.77522       1.48140       1.29763       1.14751      0.927016      0.730675      0.598152      0.421337      0.333227      0.236686      0.172140
  25  12 2797.4048    2.9172  0.8398 12.5121 -0.0011  0.0197   0.0593   0.0484    0.0798   0.0000   437.1888       4.94045       14.9487       3.22931      -2.97449      -3.47912       1.42895      0.457862       1.10518      -1.65296     -0.272302     -0.894079       1.16158     -0.810159      0.546567      0.544786     0.0799244     0.0231204       1.29819       1.59649       1.71431       1.86882       1.88695       1.80600       1.67089       1.52406       1.45087       1.13786       1.01648      0.815659      0.690561      0.513325      0.389232      0.302570      0.222291      0.163962
  25  13 2947.4910    3.5088  0.8394 13.0588 -0.0069  0.0206   0.0737   0.0492    0.0759   0.0000   440.9912       8.30930       14.4779       1.72453      -3.25933      -1.93546       1.77717      -1.54743     -0.681665      -1.29557     -0.602566     -0.284882      0.472917     -0.307311   -0.00804036     -0.399556     -0.276252     -0.271566       1.37951       1.87487       2.03482       2.23227       2.29610       2.10387       1.96604       1.72584       1.52894       1.30156       1.03043      0.864409      0.705731      0.517514      0.399366      0.292039      0.220449      0.153521
  25  14 3096.3262    3.8591  1.0368 13.4034 -0.0023  0.0233   0.0771   0.0651    0.0992   0.0000   439.5991       4.93004       8.59476       4.12170     -0.315679      -3.65251     -0.600498      0.847810       3.20655      -2.06943     -0.370936     -0.420664    -0.0196532      0.263870     -0.194660     -0.472027      0.192792      0.233808       1.43740       1.92696       2.16284       2.19488       2.26648       2.21849       1.94349       1.91107       1.59360       1.35209       1.19962      0.915474      0.774922      0.607490      0.444742      0.347362      0.236247      0.179312
  25  15 3243.9837    3.6529  1.2517 13.2591 -0.0090  0.0273   0.0682   0.0687    0.0993   0.0000   443.8279       9.16918       17.8428      0.866892      -2.98512       2.64984       1.25081      -1.15564      -4.36465      -2.79348      -1.17898      0.615246      -2.02368     -0.330274     -0.649275      0.589249     -0.222367     -0.279187       1.83629       2.37224       2.60520       2.75489       2.94712       2.81983       2.55503       2.21871       1.96182       1.69640       1.44258       1.11585      0.890309      0.672401      0.534711      0.411693      0.305468      0.212898
  25  16 3391.1642    3.0220  1.7637 13.0607 -0.0042  0.0326   0.0502   0.0880    0.0646   0.0000   440.0430       12.1151       8.70111       2.24907      -2.96247      -1.48306       9.02311      0.443360      0.394765       1.30317       2.00231      -1.64887      -1.31044     -0.501128    -0.0901389     -0.368229      0.523146    -0.0987628       2.00864       2.70094       2.94078       3.13219       3.09353       3.05131       2.79335       2.55565       2.30120       2.03184       1.72609       1.37751       1.13254      0.844339      0.700478      0.497397      0.369228      0.263904
  25  17 3538.2632    2.4241  2.7262 12.5123  0.0003  0.0424   0.0328   0.1117    0.0469   0.0000   441.4127       14.5883      -2.24144       3.34980       12.4641      -3.03806      -5.60489       2.39572       1.72042      -2.49286      0.487138     -0.895841    -0.0322497    -0.0463403      0.235487     -0.155820     -0.182719     -0.558972       2.56618       3.46230       3.82509       3.96947       4.09129       3.83750       3.54817       3.36849       2.82745       2.55380       2.13283       1.78427       1.44369       1.11105      0.856133      0.639662      0.436397      0.324943
  25  18 3684.8924    2.0234  4.2854 11.8066  0.0000  0.0528   0.0224   0.1463    0.0417   0.0000   440.1540       16.1414       7.49366       5.79314       9.70549       1.96814       3.68292      -2.09886      -3.93305       2.94870      0.127772      -2.46511     -0.695253      -1.82519      0.756034      -1.33213     -0.353490    -0.0866710       3.22801       4.30590       4.73082       5.04096       4.87456       4.80817       4.48097       4.09248       3.68861       3.25841       2.67127       2.25133       1.77619       1.42647       1.07403      0.809068      0.581857      0.412679
  25  19 3831.4677    1.6640  5.9215 11.4058 -0.0020  0.0659   0.0180   0.1902    0.0408   0.0000   434.4835       8.10075       17.9204       2.80743      -8.36364      0.673505      -4.39652      -12.2912       6.14667      -1.92382       5.56312       7.04162     -0.316565      0.744892     -0.386271       1.84897     -0.290286     -0.638880       4.01111       5.33741       6.06516       6.23530       6.32281       6.10399       5.75740       5.18421       4.57509       3.93517       3.38471       2.79164       2.25892       1.75279       1.34467       1.00279      0.692802      0.502440
  25  20 3977.8936    1.3327  7.6152 11.2031 -0.0052  0.0848   0.0153   0.2526    0.0363   0.0000   451.9085       21.0846       10.0185       5.29070      -18.8810       4.19052      -4.91677      -10.6336      -10.1960       13.0051       10.6006      -7.73953      -3.25038       4.29515       1.66141      -2.46651       1.66454      0.387067       5.15613       6.82151       7.62662       7.98010       7.81276       7.72609       7.31952       6.51591       5.91159       5.19384       4.38212       3.53617       2.90932       2.30227       1.74572       1.29792      0.933587      0.659743
  25  21 4123.7925    1.0673  9.0671 11.0703  0.0006  0.1054   0.0141   0.3267    0.0325   0.0000   434.5702       8.64676       8.11321       7.29172      0.173809      -5.41338       4.09465      -8.91946       14.3062      -3.62882      -10.3704       2.21994      -1.12677     0.0257598       1.02633      -1.54057      -1.67246      0.511772       6.51854       8.62117       9.65741       10.0142       9.84322       9.59917       8.98536       8.20797       7.45135       6.49864       5.60480       4.62337       3.69935       2.91769       2.23560       1.65104       1.17879      0.839725
  25  22 4270.0974    0.8346 10.4059 11.0191 -0.0060  0.1409   0.0143   0.4465    0.0301   0.0000   420.5802      -5.28286       38.2951       13.0043       6.99468      -4.36542      -1.03871      -11.7935       3.81404       3.48911      0.932705      -20.4772       6.67983      -1.26720      -1.16877       5.09614      0.951483      -1.50261       8.58629       11.1903       12.7509       12.9635       13.2693       12.7673       11.9230       10.9997       9.82762       8.59150       7.19031       5.98498       4.88892       3.82319       2.92622       2.18935       1.55670       1.10914
  25  23 4415.7719    0.6675 12.0899 10.9355 -0.0036  0.1953   0.0128   0.5930    0.0248   0.0000   414.1182       1.88310       26.0046       9.03705       24.8355      -39.2493       20.3300       12.2267       21.9690      -20.0667      -15.0092    -0.0335636       10.4110      -3.20222      -4.30382       2.19802     -0.475907     -0.842281       11.5255       14.9838       17.3099       17.5701       18.1462       17.5276       16.3620       15.1563       13.1971       11.6808       9.81677       8.11188       6.52668       5.18536       4.00665       3.07336       2.06996       1.51684
  26   5 1694.0197    0.2893  0.2708  9.8790 -0.0086  0.0156   0.0110   0.0308    0.0314   0.0000   438.4020     -0.149186       20.0617     -0.694719      -2.54492      0.768929       1.10242      -1.42406     -0.801528     0.0512882     -0.855061     -0.857333     -0.547345      0.134817      0.342279     0.0613745      0.232728    -0.0819283      0.867482       1.26968       1.30326       1.52810       1.26676       1.40236       1.25397       1.11662       1.06901      0.918567      0.770185      0.644891      0.569569      0.388407      0.320663      0.231492      0.185305      0.115140
  26   6 1869.0290    0.4794  0.4097 10.0079  0.0015  0.0159   0.0139   0.0353    0.0398   0.0000   438.8540      -1.54067       17.0690     -0.102230     -0.611582     -0.633320      0.146029     0.0125577      0.326278      0.868415       1.10108      0.353963      0.462327     0.0987466      0.151801   -0.00319159     -0.144425   -0.00265255       1.12112       1.25659       1.28420       1.53496       1.64088       1.52644       1.36256       1.30352       1.15817      0.980845      0.845257      0.690892      0.542393      0.434697      0.325403      0.260329      0.176500      0.148571
  26   7 2039.7373    0.6889  0.5811 10.3080 -0.0028  0.0173   0.0174   0.0417    0.0498   0.0000   440.2722     -0.502028       17.2807       1.17017      -1.62874    -0.0891005      0.442897       1.53088      -1.04175     -0.650964       2.51611      0.710266      0.466579     -0.359863      0.165117      0.383435      0.357665     0.0852375       1.03780       1.39876       1.53128       1.60779       1.69888       1.60551       1.41225       1.35827       1.20434       1.06825      0.892954      0.735379      0.555656      0.464265      0.355327      0.273714      0.203530      0.145379
  26   8 2206.0574    0.9687  0.7233 10.7086 -0.0035  0.0190   0.0216   0.0478    0.0602   0.0000   438.0810      -1.38987       19.0543      0.847317      0.441380      0.618235      0.456032      0.916626      -1.23337      0.194960      0.305720      0.408196      0.170910      0.922149     -0.675222      0.405962     -0.106217     0.0311496       1.19767       1.55492       1.60015       1.72150       1.68242       1.70113       1.68423       1.55761       1.36198       1.12063      0.973133      0.780266      0.671497      0.555590      0.409031      0.309721      0.229034      0.163766
  26   9 2366.0957    1.3383  0.8321 11.2698 -0.0030  0.0215   0.0278   0.0504    0.0672   0.0000   441.1526      0.838162       18.6195     -0.260200      -2.24292      -1.76958    -0.0774060      0.144263     -0.674473       1.74816     -0.766214     -0.870451     -0.280463      0.623587     -0.565956     -0.261141     -0.387669     -0.209438       1.25250       1.70777       1.95936       2.04205       2.10871       1.97215       1.79623       1.72733       1.52400       1.25455       1.07341      0.913410      0.721995      0.567023      0.437311      0.339702      0.235258      0.169015
  26  10 2521.2477    1.8295  0.9927 11.7134 -0.0015  0.0220   0.0354   0.0579    0.0757   0.0000   440.6868       2.80948       14.7632       1.99534      -1.84802      0.234224      -1.61847       1.19167     -0.147200       3.44910      -1.95988     -0.179040      -2.49044      0.257998      0.102645      0.150624      0.289503      0.196726       1.43511       1.79182       1.93462       2.00576       1.95522       1.98536       1.84521       1.78674       1.59285       1.35274       1.13436      0.937120      0.756608      0.599484      0.474111      0.361321      0.285880      0.202486
  26  11 2674.4051    2.3381  1.0859 12.2101 -0.0012  0.0247   0.0441   0.0619    0.0932   0.0000   438.8156       6.99766       17.0703      0.771649      -6.21773      -1.87690      0.518182      -2.66780     -0.355647      -2.47451       1.27779      -1.62319     -0.543766     -0.281024      0.804005     -0.179663     -0.133346     -0.157311       1.46411       2.07026       2.22322       2.32366       2.31792       2.12558       2.14271       1.85932       1.79009       1.49703       1.31811       1.03854      0.888374      0.670429      0.512982      0.397414      0.293305      0.217035
  26  12 2826.6553    3.0591  0.8366 12.8767 -0.0019  0.0213   0.0624   0.0481    0.0755   0.0000   439.0871       2.04673       14.6380       2.37410      -2.21181     -0.316663     -0.678415      -2.24000     -0.300752      0.932609       2.75902      -2.08580      0.171017     -0.133470    0.00184774      0.138790     0.0472182      0.344820       1.51819       2.01045       2.07114       2.03165       1.96918       2.00384       2.01553       1.91897       1.73208       1.38178       1.16054      0.915940      0.765003      0.629691      0.506752      0.387150      0.280719      0.195113
  26  13 2977.5764    3.6657  0.9374 13.0124 -0.0018  0.0209   0.0713   0.0514    0.0829   0.0000   441.5889       6.92787       14.8589       2.37662     -0.220400       3.82738      -1.68779       4.00654      -1.45050     -0.833786     -0.468073     -0.615667     -0.182727     -0.741264   -0.00239557      0.120753      0.224658     -0.146358       1.30779       1.67833       1.80501       1.92182       1.91886       1.78094       1.76532       1.68243       1.44964       1.30825       1.11208      0.897335      0.707800      0.572531      0.448859      0.353649      0.268667      0.192655
  26  14 3127.0606    3.8001  1.0277 13.4834 -0.0041  0.0220   0.0758   0.0635    0.0780   0.0000   438.8524       5.44478       13.1752       7.87170     -0.435137     0.0580453      -2.88476     -0.426206      -2.63427      -1.08790      0.313979     -0.347662      0.209297      -1.83032     -0.145046      0.389894     -0.251501     -0.109262       1.34060       1.79773       1.95280       2.11598       2.07038       1.99833       1.90566       1.79767       1.52234       1.32407       1.14789      0.929142      0.734115      0.607455      0.472685      0.354017      0.248669      0.194621
  26  15 3275.5003    3.6511  1.4186 13.2411 -0.0023  0.0291   0.0647   0.0738    0.0918   0.0000   444.2960       10.5912       12.7236       1.24192       2.59450      -3.73138      0.826665       1.29088       5.41174      -2.42804      -1.40657     -0.848926       1.02399      -1.15020     -0.234731      0.549541      0.288673     -0.270833       1.71649       2.40899       2.47791       2.70010       2.73671       2.49368       2.52075       2.20165       2.03416       1.73036       1.53572       1.22848      0.989433      0.823747      0.602268      0.455251      0.340928      0.243128
  26  16 3423.4130    2.9001  2.1785 12.8955 -0.0023  0.0363   0.0425   0.0992    0.0573   0.0000   441.3364       8.07920       9.33828       4.84802       7.12312      0.524191     -0.161739     -0.994632       1.22427     -0.583885       1.50084      -2.81196       1.19271     -0.543295     -0.912895     -0.526904     -0.339300     -0.146331       2.12202       2.82796       2.99771       3.09389       3.27249       3.15853       3.03275       2.76318       2.40799       2.13989       1.82077       1.53096       1.26018      0.980734      0.746654      0.585351      0.434929      0.313560
  26  17 3571.1614    2.3060  2.9696 12.4514 -0.0016  0.0426   0.0301   0.1183    0.0447   0.0000   447.1459       4.58495       1.11960       1.19999       9.05132      -1.16288      -8.10970      -1.46339     -0.721587      -3.76936       1.80012     -0.711492      0.865552      -1.26773      0.550539     -0.939555     0.0730471     -0.398727       2.66581       3.34117       3.79672       3.80646       3.93054       3.90944       3.66694       3.31593       2.93063       2.60850       2.22962       1.84624       1.51823       1.20337      0.924279      0.707075      0.510929      0.378753
  26  18 3718.5239    1.9140  4.7312 11.6714 -0.0019  0.0553   0.0205   0.1518    0.0417   0.0000   439.3270       14.2104       16.8995       6.40274      -5.72443      -9.67886       3.79560      -3.39637     -0.541638      -4.71196      0.605243      -3.04219      -1.96382       2.41496      -1.71877     -0.664790     -0.463980     -0.564417       3.25377       4.33472       4.85943       5.02377       4.96374       4.90703       4.65204       4.29463       3.82867       3.33038       2.83438       2.39947       1.89955       1.54815       1.17418      0.900606      0.658679      0.482349
  26  19 3865.5993    1.5066  6.2565 11.4892 -0.0019  0.0704   0.0171   0.2090    0.0359   0.0000   434.7097       12.9127       12.6194       5.44450       4.80486       8.07474       1.56091      -3.35372      -3.13583      -1.77988       5.29228      -3.43124       4.14353      -1.44378       2.50986     0.0341154      0.343010     -0.401244       4.20704       5.55148       6.19272       6.43861       6.35906       6.31089       5.86636       5.43919       4.91076       4.26443       3.75553       3.05633       2.52304       2.02065       1.51994       1.18963      0.842940      0.613099
  26  20 4012.4014    1.2310  7.7166 11.2907 -0.0053  0.0874   0.0153   0.2636    0.0335   0.0000   442.7740       13.5336       21.8756       11.0065      -13.2881      -25.9543       14.6258       3.71516      -5.88565      -4.63673      0.384050      -1.71874      -10.3912      -1.89691      -1.22983     -0.974576    -0.0159064     0.0124166       5.22699       6.70146       7.67315       7.88108       8.05649       7.96223       7.39913       6.75182       6.05357       5.29650       4.46551       3.69998       3.04028       2.42005       1.88180       1.43426       1.03164      0.754313
  26  21 4158.9436    0.9930  9.0940 11.1153 -0.0005  0.1118   0.0142   0.3410    0.0309   0.0000   436.4685       12.2187       9.77771       31.0165       21.1086      -15.2377      -23.1952      -13.1939       3.01606       8.29254      -4.80012      0.886474       6.27093      -4.12559      0.539718      -2.03485     -0.988839     -0.478420       6.43716       8.34441       9.71594       9.88415       10.0504       10.0158       9.21676       8.52710       7.64159       6.67310       5.72403       4.74328       3.78976       3.09153       2.38925       1.81677       1.31503      0.960421
  26  22 4305.5724    0.7550 10.5847 11.0453  0.0012  0.1546   0.0156   0.5113    0.0303   0.0000   432.5195       22.4482       22.2443       10.7683      -25.9216     -0.253848       27.6967       2.76253      -8.93049      -6.63820      -7.36699       6.68066      -5.72285      -2.90553       2.75015     -0.372136     -0.455946      -1.36264       8.93517       11.5666       13.5570       13.9907       14.1895       13.9725       12.9639       12.0604       10.4816       9.28873       7.81711       6.62103       5.31789       4.29774       3.26831       2.52143       1.79846       1.33138
  27   6 1889.7498    0.4997  0.4655  9.9355  0.0005  0.0162   0.0140   0.0396    0.0428   0.0000   440.3505     -0.711298       18.4475       1.70115      -5.25489       3.26675     -0.129422     -0.969932     0.0364817       1.90568     -0.965611       1.82273     -0.786616     -0.269595     -0.283242     -0.387194     -0.118406     -0.112291      0.948750       1.25923       1.35898       1.54296       1.48591       1.39791       1.33752       1.29932       1.10882       1.01667      0.917791      0.701110      0.540526      0.443521      0.374688      0.284792      0.212929      0.160585
  27   7 2062.0380    0.7221  0.6217 10.2081  0.0000  0.0179   0.0173   0.0439    0.0543   0.0000   441.4208      -1.77440       19.8812      -1.52133      -3.02853     -0.856341      -3.03616       1.34626      -2.54708     -0.339297       2.00493      0.401835     0.0254052     -0.214991     -0.958470     -0.408278      0.233627     -0.114563       1.02616       1.23057       1.51137       1.51628       1.54311       1.45444       1.49948       1.38408       1.10921       1.06066      0.921856      0.689204      0.628628      0.499301      0.377536      0.284756      0.228911      0.159209
  27   9 2390.9869    1.4422  1.0151 11.2876 -0.0006  0.0218   0.0275   0.0599    0.0697   0.0000   441.0311       3.16301       15.3876      -1.50541      0.635736      0.134909      0.349473       1.98121     -0.753716      -1.18267      0.517819      0.158067      0.225931      -1.48407      0.963299    -0.0586274     -0.117394     -0.383739       1.24251       1.73728       1.90990       1.90790       2.02602       1.97954       1.87453       1.68726       1.50210       1.27738       1.15131      0.955350      0.786705      0.606483      0.478798      0.355159      0.273816      0.204505
  27  10 2547.6075    1.9572  0.8709 11.9551  0.0022  0.0200   0.0390   0.0502    0.0661   0.0000   439.3644      -1.78439       16.3321       2.54331      -1.51932      -1.06786     0.0442732       2.24259       1.13345     -0.373568      0.638862      0.549201     -0.742295      0.205838      0.500727     -0.267717      0.570318      0.288497       1.14081       1.58440       1.61045       1.83035       1.82652       1.82144       1.63555       1.56178       1.34908       1.19327       1.05287      0.888194      0.742233      0.545472      0.447890      0.330445      0.258751      0.180602
  27  11 2702.1198    2.5719  0.9997 12.2467 -0.0015  0.0209   0.0471   0.0548    0.0858   0.0000   440.1502       5.23815       16.6488       3.74755      -5.71397      -4.68091       3.34515       2.58585      -1.48426     -0.622554      0.997083     -0.433809     -0.967543      0.852402     -0.155229      0.289855     -0.287458     -0.151087       1.25873       1.68523       1.86533       1.95023       2.04656       1.92995       1.79532       1.72662       1.56516       1.40461       1.12372      0.912762      0.722951      0.585473      0.480265      0.376393      0.286718      0.214857
  27  12 2855.4408    3.2170  0.8522 12.9001  0.0016  0.0202   0.0644   0.0501    0.0793   0.0000   437.5941      0.499753       12.5341       3.17444     -0.841118       1.94049      -2.28898      -1.19544     -0.413659      -5.05925      0.198550       1.73565     -0.531283      0.371862      0.492684     -0.270081      0.320883     -0.141675       1.19357       1.64100       1.64505       1.85640       1.81264       1.84985       1.70917       1.57962       1.33812       1.21748       1.04260      0.890054      0.735085      0.580571      0.439273      0.337297      0.248607      0.179332
  27  13 3007.1489    3.7293  1.0322 12.9689 -0.0020  0.0218   0.0678   0.0561    0.0884   0.0000   438.9802       6.15580       12.7379       2.11936     -0.404830       4.72521      -3.11650      -1.53845      0.340110     -0.133047       2.40568     -0.752174      0.992170      -2.03381     -0.510172     0.0828592      0.108649     -0.118337       1.29076       1.72907       1.92705       1.97563       2.05615       2.00931       1.84827       1.71753       1.52996       1.28479       1.15076      0.918952      0.765243      0.628197      0.457539      0.378524      0.260350      0.194865
  27  14 3157.3362    3.8387  1.0894 13.3293 -0.0036  0.0230   0.0714   0.0596    0.0835   0.0000   441.7971       11.8290       16.1793       2.78092     -0.729663     -0.257211      -2.10091     -0.973093       1.58512      -2.00209       3.42305      -1.05628     -0.957739     -0.649658      0.730916     -0.130442      0.218893      0.126081       1.36437       1.75759       1.92443       2.01074       2.06901       1.99884       1.92075       1.79688       1.57547       1.37676       1.22994      0.951578      0.827267      0.653297      0.509273      0.403344      0.294277      0.219224
  27  15 3306.5836    3.3095  1.5163 13.4318 -0.0022  0.0296   0.0589   0.0835    0.0718   0.0000   438.2319       9.64389       10.7650       6.01144     -0.451093      -2.49473      -1.05676      -4.55234      0.822541       2.54612     -0.660439      0.475945       1.77644      -1.03341      0.440363      0.504659      0.172497     -0.210894       1.66064       2.20502       2.45766       2.54468       2.64902       2.47039       2.37335       2.24432       1.97007       1.78432       1.48534       1.26932       1.08044      0.854306      0.651441      0.514793      0.367033      0.263445
  27  16 3455.3308    2.8278  2.0767 12.9452 -0.0005  0.0357   0.0440   0.0975    0.0625   0.0000   443.8769       11.0433       10.2693       2.53913       7.25394      0.629714      -5.57923       1.67694       1.48791      -1.73822      -1.01543      -2.50800      0.844766       1.24679      0.408502      0.238456    -0.0197981     0.0245787       2.05395       2.77701       2.93965       3.09138       3.16808       3.05180       2.91478       2.73847       2.51688       2.15176       1.83208       1.49920       1.25105       1.00272      0.772211      0.620553      0.478754      0.352206
  27  17 3603.6662    2.2408  3.2202 12.3031 -0.0031  0.0456   0.0284   0.1218    0.0460   0.0000   441.3111       13.7345       6.14061       9.66744     -0.272216      -2.01454      -4.67160      0.406852      -4.55035      -5.31262       8.59975      -2.17935      -1.67896     -0.218166     0.0418421      0.431023     0.0369473     -0.974306       2.51395       3.38598       3.78112       3.91928       4.06521       3.80468       3.72379       3.38487       3.13975       2.69903       2.35317       1.94856       1.59386       1.29910       1.01029      0.778435      0.567529      0.432848
  27  18 3751.6084    1.7790  4.9595 11.7716 -0.0007  0.0581   0.0196   0.1644    0.0361   0.0000   447.3240       6.70603       3.22326       4.11054       9.34930       5.28736      -9.18237      -1.66629      0.742308      -2.88404      -6.63720      0.696214      -3.95348      -1.00047     -0.819855      0.739324      -1.39059      0.809385       3.38245       4.29431       5.12341       5.09083       5.29070       5.10009       4.86251       4.49607       4.01436       3.53907       3.05937       2.51528       2.07833       1.65939       1.30672      0.997136      0.751161      0.537295
  27  19 3899.4521    1.4544  6.6288 11.3884 -0.0031  0.0722   0.0162   0.2137    0.0355   0.0000   434.7551       10.5110       26.0722      -12.1190       2.56270       4.98502      -13.1809      -1.70109      0.572022      -5.20912       6.44083      -4.22258      -3.55262       1.19597       2.43155      -1.08805      -1.12899     -0.164014       4.06595       5.47709       6.07929       6.42098       6.47721       6.18550       6.02618       5.50916       5.04257       4.33661       3.75448       3.18734       2.51793       2.10653       1.59535       1.25233      0.924919      0.687884
  27  20 4046.7030    1.1575  7.9559 11.2746  0.0007  0.0931   0.0156   0.2792    0.0333   0.0000   439.2323       12.9209     -0.533832       8.63288      0.697065      -11.6734      -9.80117      -5.99619      -4.15482     -0.233545       1.05836      -1.46278     -0.415590      -2.47171      0.641213      -2.70405       1.70249       1.04771       5.21325       6.94025       7.84776       8.09878       8.21601       8.10742       7.62796       7.00879       6.33670       5.54165       4.95087       4.00991       3.42094       2.68043       2.08542       1.64561       1.16773      0.860673
  27  21 4193.8099    0.9166 10.1938 11.1301  0.0022  0.1271   0.0153   0.4163    0.0307   0.0000   436.7834       15.2517       38.7454      0.591864      -5.25462      -15.5045       2.98611      -7.54992       2.96268       18.5871      -3.11945      -3.23557       1.71817       2.61658     -0.841976       1.43448     -0.763383      0.993004       6.88102       9.22750       10.4135       10.9511       11.0928       10.9242       10.1814       9.53507       8.53590       7.59574       6.45515       5.50615       4.40815       3.70004       2.81270       2.17599       1.58591       1.16003
  27  22 4341.0071    0.6774 10.1943 11.0930  0.0000  0.1625   0.0166   0.5648    0.0288   0.0000   446.1893       9.77375       1.63094      -3.78189       17.9349      -13.3675      -8.46579       5.70549       12.9601      -10.6123      0.573240       4.47210      -8.01352       5.00266      -9.38887       3.87936     0.0951773      -4.50452       8.93071       11.9815       13.6590       14.2526       14.4196       14.1697       13.1070       12.5228       11.1188       9.65849       8.34893       7.02957       5.82155       4.64780       3.64199       2.83295       2.02733       1.50203
  28   6 1910.1279    0.5358  0.4478 10.0145 -0.0062  0.0147   0.0152   0.0372    0.0419   0.0000   440.1667      0.677402       20.9579      -3.40751     0.0814531     0.0982970       2.20124     -0.497872     -0.498659     -0.198396      0.220468      0.983666      0.363296      0.162553      0.850287      0.438800     -0.107638     -0.211740      0.879349       1.04887       1.19041       1.31498       1.30125       1.23658       1.17871       1.14248       1.04573      0.860309      0.744168      0.648632      0.521228      0.424999      0.361632      0.256282      0.200542      0.146773
  28   8 2252.7934    1.1133  0.8455 10.7490  0.0016  0.0201   0.0221   0.0491    0.0668   0.0000   440.1343       2.03695       20.4607      -1.32356       1.20095      -3.80248     -0.838354       2.71147       1.49795      -1.49160      0.605860      0.904797      0.429730     -0.989595      0.145732      0.463549      0.340289     0.0391928       1.16875       1.55911       1.74336       1.67399       1.71571       1.70193       1.64195       1.56275       1.41042       1.29190       1.07303      0.885025      0.728829      0.603305      0.459723      0.370040      0.285490      0.214387
  28   9 2415.2984    1.4891  1.0443 11.2580 -0.0018  0.0233   0.0274   0.0568    0.0797   0.0000   440.4709       1.41699       15.9320      0.355409      -2.62651      -1.24758     -0.231388     0.0911498    -0.0166555      -1.91676      -1.25314      -1.15033     -0.398049     -0.377712     -0.356817     -0.681704      0.333942     0.0949261       1.39795       1.94263       2.12107       2.28149       2.33108       2.18291       2.11968       1.87032       1.65853       1.47813       1.28058       1.10810      0.885287      0.726520      0.545857      0.437167      0.314208      0.223228
  28  10 2573.4016    2.0326  0.9414 11.9629 -0.0009  0.0208   0.0384   0.0514    0.0721   0.0000   439.7075       3.60207       15.4739       1.13474      0.141494       1.10861     -0.266772      0.463561      0.471193     -0.943017      0.179665      0.156094     -0.477486     -0.127962     -0.774360      0.187526      0.315257      0.170162       1.23329       1.65707       1.77707       1.88354       1.87858       1.89206       1.78103       1.67828       1.47675       1.33010       1.08391      0.917496      0.753558      0.613495      0.494049      0.385024      0.290550      0.206812
  28  11 2729.3568    2.6372  0.9116 12.4636 -0.0035  0.0207   0.0512   0.0498    0.0735   0.0000   438.3572       4.84917       13.6263       2.06290     -0.867652      -2.84870     -0.779710       1.47504     -0.174412      0.357539     -0.361255      0.958813       1.65202      0.145344     -0.594482     -0.822256      0.136858     -0.260371       1.14515       1.53384       1.63980       1.84659       1.77009       1.69317       1.73549       1.59419       1.40623       1.24524       1.08904      0.844771      0.695603      0.579231      0.465994      0.369006      0.282136      0.211330
  28  12 2883.7941    3.3525  0.8615 13.1186 -0.0005  0.0197   0.0658   0.0505    0.0735   0.0000   439.3951       4.58059       14.2048       1.86471       1.34517       3.15448      -1.95725      -3.26410      0.925057      -1.89963      0.253580     -0.907822      -1.09476    -0.0950843     0.0740502     -0.222516     -0.293944    -0.0567681       1.16683       1.61023       1.76674       1.89471       1.81676       1.75884       1.72590       1.54614       1.41848       1.23775       1.07292      0.916693      0.763315      0.598527      0.484853      0.348729      0.261145      0.202607
  28  13 3036.3571    3.8113  0.9634 13.3729 -0.0012  0.0211   0.0715   0.0535    0.0792   0.0000   440.8355       6.10673       16.0826       2.63261      0.648964       1.44554      0.972113      -1.19337     -0.613848      0.907512     -0.523117       1.18239     -0.357997      -1.69512     -0.487103      0.323181     0.0577423     -0.344867       1.21183       1.63757       1.78626       1.94640       2.02318       1.87424       1.80047       1.64145       1.49361       1.31341       1.08661      0.960124      0.791451      0.629678      0.493572      0.376880      0.282350      0.209898
  28  14 3187.2657    3.9112  1.1174 13.4208 -0.0020  0.0240   0.0706   0.0608    0.0798   0.0000   438.6904       4.21385       11.9126      -1.26391     -0.973239      -2.40368      -4.88957      -3.79458      -3.89570      -2.62613      0.207222      -1.51201     -0.275847     -0.488701      0.675156     -0.361122  -0.000583955    -0.0714386       1.42850       2.03386       2.23908       2.48142       2.49229       2.28958       2.28236       1.98511       1.78411       1.53326       1.36614       1.06624      0.902040      0.699106      0.548143      0.424125      0.319439      0.229156
  28  15 3337.3869    3.3037  1.5784 13.1882 -0.0011  0.0298   0.0536   0.0760    0.0680   0.0000   440.6890       9.96088       12.8042       3.98323      -1.02754      -3.20515       2.35278      -1.09901      0.383452      -5.16140      0.918478      -2.00107      -1.34439      0.334080      0.357260    -0.0169099     -0.157458      0.160814       1.62878       2.16623       2.51938       2.59150       2.67046       2.59842       2.43534       2.36419       1.96712       1.80288       1.57879       1.20218       1.07891      0.843198      0.673555      0.525060      0.379571      0.283191
  28  16 3486.8962    2.6877  2.4422 12.6985  0.0004  0.0384   0.0388   0.1007    0.0598   0.0000   444.2538       6.92168       6.92237       9.09605       10.8085      -3.95793      -6.34003       2.30789       1.24639      -2.60085      0.456793      -1.26512      0.146480      -1.42613     -0.251681     -0.475997       1.51696     -0.388484       2.07683       2.82193       3.11496       3.25621       3.38192       3.30958       3.08165       2.94073       2.53393       2.36722       1.96406       1.67459       1.34633       1.14426      0.880765      0.706177      0.505380      0.373544
  28  17 3635.7934    2.1744  4.0068 11.9391 -0.0024  0.0481   0.0242   0.1362    0.0454   0.0000   436.0862       12.2913       19.3627     -0.636243       4.99830       7.56085      -7.27187      -8.30758       5.64438      -4.20756       1.10396      -1.96913      0.458254      -1.04629      0.762932      -1.71627      0.142882     -0.547937       2.69085       3.47724       3.98572       4.11577       4.18634       4.15501       3.92496       3.70717       3.30572       2.90991       2.47802       2.08768       1.74617       1.42558       1.10975      0.897166      0.638104      0.484647
  28  18 3784.4625    1.7715  5.4734 11.5697 -0.0020  0.0600   0.0180   0.1688    0.0374   0.0000   440.9551       7.60193       16.4049       4.63258       11.3931       3.19541      -7.49419      -5.04892       2.04780      -2.92522       2.40847      -3.91241       2.18629      -2.18434       1.05575    -0.0948627      -1.25174     -0.973047       3.28185       4.38626       4.99161       5.17515       5.23704       5.23665       4.82172       4.50153       4.06212       3.57556       3.19986       2.67638       2.22219       1.77678       1.41386       1.09943      0.809947      0.590956
  28  19 3932.6404    1.4060  6.9035 11.4327 -0.0020  0.0751   0.0156   0.2211    0.0323   0.0000   438.2607       20.9147       13.4429       7.65862     -0.513157      -5.14348      -15.4560      -2.97359       9.47386      0.509005      -7.23936       4.33271       3.51675      -1.64731       2.38802     -0.437675      -2.02368     0.0545858       4.13544       5.59130       6.24918       6.58298       6.62459       6.61699       6.15670       5.81386       5.12027       4.58225       4.00452       3.26998       2.76804       2.25294       1.73942       1.36079       1.02351      0.764730
  28  20 4080.5187    1.0761  8.1727 11.3002 -0.0024  0.0978   0.0153   0.2975    0.0314   0.0000   446.8831       22.5265       12.1099       1.90989      -20.9492      -1.95246       6.69392       10.3667       8.74157      -4.55689      0.510837       1.79021      -6.01450      0.157502       1.85442      0.119116       1.94220      0.881828       5.22839       6.88473       7.82202       8.20084       8.38351       8.15709       7.79869       7.29871       6.63486       5.73190       5.10149       4.27136       3.51149       2.86387       2.23086       1.79754       1.32318      0.982454
  28  22 4376.0224    0.6072 10.4963 11.1490 -0.0094  0.1908   0.0189   0.6926    0.0280   0.0000   433.4768       59.1147      -9.88473      -16.6150       26.2177      -2.84397      -16.0339       3.82590       4.51994       5.30294      -29.1597      -12.5030      -3.86141      -7.45776     -0.616943      0.923460      -1.34350     -0.631332       9.97542       13.1860       15.6814       15.6180       16.4515       15.8845       14.7717       14.2084       12.8160       11.2608       9.78097       8.19897       6.85212       5.55482       4.42818       3.48088       2.47197       1.86722
  29   5 1751.5741    0.3711  0.3396  9.9108 -0.0025  0.0143   0.0118   0.0316    0.0325   0.0000   439.6880     -0.470886       20.4473      -1.89245      -1.99663     -0.608947      0.980319      0.346239     -0.363735      0.438155     -0.348188      0.716620     -0.720517     -0.407567      0.661810     -0.231478     -0.323200      0.237977      0.893207       1.09778       1.19608       1.16336       1.38189       1.41429       1.32882       1.13961       1.02129      0.851121      0.808138      0.766981      0.665717      0.571755      0.414962      0.287963      0.224644      0.176505
  29   6 1930.1876    0.5392  0.4632 10.0793 -0.0043  0.0150   0.0143   0.0383    0.0408   0.0000   440.2547      0.253636       18.9135      0.609613      0.654013     -0.825939     -0.389758       2.24638      0.777638     -0.717331     -0.323516    -0.0517186      -1.16714      0.406519      0.221839    -0.0659793      0.120596    -0.0382072      0.809352       1.09680       1.19378       1.23329       1.29133       1.21874       1.17047       1.10422      0.944957      0.895284      0.778608      0.672304      0.557789      0.464501      0.366214      0.287707      0.210453      0.157127
  29   7 2105.2892    0.7928  0.6956 10.3259  0.0006  0.0181   0.0170   0.0436    0.0538   0.0000   440.4307       1.26989       21.2694     -0.318242      -1.88342      0.397350      0.867528     -0.299887      0.370661     -0.302687      0.251225     -0.778686     -0.455954     -0.252104      0.310919    -0.0718318      0.284300     0.0177899      0.970690       1.34449       1.48985       1.65715       1.67409       1.59824       1.54258       1.37786       1.25171       1.10004      0.958763      0.778895      0.679337      0.497647      0.415112      0.319766      0.251156      0.180348
  29   8 2275.3383    1.1455  0.8889 10.7805 -0.0029  0.0199   0.0218   0.0511    0.0683   0.0000   439.9883       2.19311       18.9942      0.843418      -5.06935     -0.479786     -0.869963       1.65811     -0.149546      -2.35296     -0.370041      -1.25073      0.956943     -0.967634     -0.411463    -0.0735780      0.499919      0.202155       1.05439       1.44502       1.57533       1.71894       1.73655       1.67771       1.64725       1.45673       1.36630       1.19397       1.00574      0.887542      0.726058      0.612931      0.465600      0.365346      0.268926      0.209019
  29   9 2439.1054    1.6069  1.0534 11.5195 -0.0048  0.0226   0.0293   0.0578    0.0722   0.0000   440.2896       2.92529       18.4620      -2.09619     -0.766656       1.44546     -0.169832     -0.494006     -0.297747      0.924505      -2.38501      -1.49224       1.04451      -1.55887     0.0630491      0.409599      0.136604      0.507253       1.18719       1.61306       1.69306       1.88875       1.86069       1.89950       1.73503       1.61765       1.47464       1.35328       1.14931      0.972322      0.807230      0.665564      0.530040      0.409083      0.307615      0.248641
  29  10 2598.7198    2.1100  1.0889 11.9411  0.0045  0.0232   0.0374   0.0582    0.0772   0.0000   439.3275       1.00484       15.6529      0.543859      -1.95081     -0.993660      -1.53875      -2.89288     -0.530371       1.29322       2.62719      -1.94014      -1.91960      0.409830      0.367460      0.614859      0.409424    -0.0659675       1.26801       1.82826       1.90575       1.94139       1.96818       1.81188       1.80675       1.65175       1.58024       1.40811       1.31301       1.12460      0.948757      0.779058      0.577150      0.453429      0.356750      0.257784
  29  11 2756.2192    2.7353  0.8790 12.7029 -0.0040  0.0198   0.0524   0.0481    0.0661   0.0000   440.6056       2.77212       16.9835       3.87374      -3.77493       1.53360       1.94577      -1.13710      -1.97816      -1.88610     -0.661665     -0.725561       1.10398     -0.847199     -0.942492     0.0385505      0.101740     -0.392920       1.11141       1.45019       1.58693       1.61586       1.76079       1.63104       1.60089       1.46588       1.36744       1.24577       1.04059      0.878230      0.711190      0.583151      0.484885      0.372932      0.291288      0.222361
  29  12 2911.7130    3.2994  0.9796 13.0902 -0.0049  0.0206   0.0604   0.0512    0.0794   0.0000   440.9094       5.30444       17.3097       4.85319     0.0288739       3.61957      0.795281      -2.89079      0.149158      -1.04103      0.836451      -1.94748       1.08788     -0.305788      0.105376     -0.414278      0.379532     -0.247261       1.18649       1.48720       1.69189       1.77128       1.84375       1.72542       1.68266       1.58156       1.41978       1.29315       1.12510      0.934168      0.794813      0.613500      0.492059      0.395304      0.302976      0.230831
  29  13 3065.1217    3.7961  0.9641 13.5314 -0.0040  0.0210   0.0692   0.0532    0.0751   0.0000   438.6329       5.62420       16.7856       1.75629     -0.742252      0.891265       1.27842     -0.711130      0.399004      -2.36421      -1.11180     -0.137294     -0.131228      0.887184     -0.176602      0.572201      0.340104    -0.0128289       1.15496       1.56616       1.71196       1.82085       1.84057       1.75236       1.73331       1.54950       1.40897       1.25583       1.15184      0.985338      0.804132      0.645108      0.507900      0.398042      0.314555      0.234600
  29  14 3216.8951    3.7803  1.1977 13.3618  0.0011  0.0254   0.0656   0.0611    0.0861   0.0000   439.6512       9.40178       13.0515       2.40274       1.54425       2.13151      -1.58879     -0.479947      -1.93987      -1.45115       3.10184     -0.653781     -0.936034      0.170998      0.716950     -0.119839     -0.501452    0.00825911       1.34810       1.79227       1.97555       1.98239       2.23291       1.96681       2.00653       1.81607       1.66241       1.46884       1.27422       1.10568      0.906997      0.751732      0.588594      0.456404      0.354322      0.259178
  29  15 3367.7792    3.1846  1.7529 13.0791  0.0029  0.0308   0.0473   0.0791    0.0579   0.0000   440.6361       4.99724       13.7815       3.32427    -0.0706027      -4.17143      -4.50062     -0.524974      0.594618     0.0507690       2.72368      0.128835      -2.89954      -1.02722       1.34321     -0.438370     -0.290745     0.0989857       1.59360       2.17744       2.47429       2.56135       2.60785       2.57720       2.44938       2.29217       2.07910       1.86512       1.55868       1.38695       1.15342      0.909182      0.738388      0.581472      0.433334      0.318624
  29  16 3518.0498    2.5906  2.7188 12.4990 -0.0025  0.0373   0.0326   0.1050    0.0531   0.0000   442.4983       15.7818       8.89983       4.73910       6.40919      0.468597      -6.28997       4.84597      -1.37764      0.854906       1.52760     -0.571099      0.315425      -1.07862     -0.897031     -0.883414      0.753589     -0.801059       2.01330       2.71497       3.00351       3.19286       3.26745       3.22753       3.01105       2.84084       2.55312       2.27644       1.97118       1.66009       1.38505       1.11251      0.895430      0.708107      0.535643      0.405296
  29  17 3667.8401    2.0656  4.1041 11.9850 -0.0036  0.0498   0.0235   0.1391    0.0429   0.0000   443.4975       13.8872       9.71695     -0.543997       9.86385      -4.63906      -5.91450       3.59502      -2.00835      -5.33787       7.37758     -0.116255      -1.62231     -0.986975      0.884479      0.356224      -2.31292      0.482960       2.66160       3.50977       4.07082       4.18350       4.35030       4.18344       4.01154       3.71929       3.40184       3.04670       2.58501       2.23928       1.85709       1.52387       1.19000      0.953715      0.706824      0.534269
  29  18 3816.9477    1.6302  5.7065 11.6148  0.0009  0.0626   0.0177   0.1805    0.0358   0.0000   436.4497       11.8480       21.9250       4.64951      -10.9598       12.5894       2.86674       4.00362       7.61849      -9.04325       4.47384      -2.58228      -1.24594      -1.27866      0.552631     -0.736713     -0.678919     -0.324459       3.34927       4.42990       5.03640       5.21369       5.42239       5.23378       5.06049       4.68313       4.25306       3.79561       3.29934       2.77189       2.31850       1.86970       1.52508       1.18052      0.904628      0.669934
  29  19 3965.8519    1.2998  7.6214 11.3700 -0.0017  0.0815   0.0146   0.2481    0.0307   0.0000   439.0069       14.9504       11.3331     -0.956604       1.94895       1.22554       3.08042     -0.880611       3.02018       5.87205    -0.0980887      -3.91864      -5.11623     -0.535787      -2.53607      -1.79049       1.94282       1.46326       4.21148       5.67634       6.51327       6.55756       6.82853       6.71747       6.40330       5.99747       5.48088       4.92459       4.15115       3.67218       2.97372       2.47353       1.94899       1.55396       1.15918      0.878430
  29  20 4114.2251    1.0313  8.6847 11.2868 -0.0010  0.1036   0.0150   0.3161    0.0297   0.0000   447.4857       10.8596       6.83267       16.7731       11.9689      0.876958       5.91792       10.6470      -3.55057      -6.16557      -4.44625      -8.50501      -1.46045       2.66926       4.42943      -1.91056      0.561651       1.19783       5.31472       7.20745       8.25187       8.51945       8.74135       8.53319       8.10265       7.62793       6.90052       6.22621       5.38236       4.59539       3.86116       3.14558       2.51129       1.94903       1.47193       1.09583
  29  21 4262.4807    0.7512  9.6577 11.2404 -0.0156  0.1428   0.0183   0.5004    0.0322   0.0000   441.7443       12.5700       19.8293       19.0622      -11.2513       21.8395       36.7595      -34.6675       6.30018       9.26372      0.666407      -18.2821       5.22841      -3.40095     -0.632724      -1.86438     -0.571621      -1.47706       7.25681       9.84557       11.1158       11.5522       11.9030       11.6051       11.3037       10.3965       9.62096       8.37251       7.36610       6.30967       5.24179       4.29612       3.44604       2.71970       2.00613       1.51434
  30   5 1770.0431    0.3710  0.3253  9.8820 -0.0033  0.0141   0.0118   0.0303    0.0332   0.0000   440.2650     -0.126869       20.0610      0.419898      -2.88127     -0.350231    -0.0593109      -1.19991     -0.787231      -1.24756     -0.693897       1.14356     -0.319417    -0.0612813      0.259368     -0.553848     -0.123331   -0.00914057      0.792922       1.09079       1.27292       1.37953       1.42386       1.32911       1.30952       1.21798       1.09191      0.866902      0.814339      0.654899      0.504831      0.426776      0.342025      0.277378      0.203928      0.154145
  30   7 2126.3456    0.8014  0.7392 10.5102 -0.0004  0.0193   0.0167   0.0456    0.0528   0.0000   441.8326      0.207467       19.2039      -1.72017     -0.951351     -0.484263      0.929915      -1.04233      -1.08797      -1.24455       1.50091     -0.333658      -1.60044     -0.483757      0.250579      0.223659     -0.250402     -0.162818      0.989103       1.34881       1.43061       1.60631       1.59832       1.55194       1.52680       1.41835       1.28995       1.10627      0.984311      0.848777      0.680898      0.567375      0.472105      0.364084      0.271324      0.207328
  30   8 2297.4054    1.1808  0.8160 11.1181 -0.0029  0.0191   0.0233   0.0470    0.0589   0.0000   439.6917       2.57672       17.9217      0.624150      -1.40293     -0.263865       2.40202       1.97112     -0.477418      0.593458      0.334119      0.344772      0.298398      0.562745     -0.560626      0.404707      0.102608     -0.104518      0.979782       1.36318       1.43536       1.55607       1.57356       1.51483       1.47704       1.40174       1.25141       1.14953      0.964661      0.887749      0.746308      0.610242      0.506633      0.368946      0.299873      0.213724
  30   9 2462.2739    1.6523  1.0911 11.4634 -0.0016  0.0227   0.0285   0.0580    0.0783   0.0000   439.8086       2.46000       17.0968       1.85495      -2.02092      -1.27317      0.933897     -0.844973      0.496320      -1.22442      -1.82230      -1.09359      0.436090      -1.02645      0.157914      0.156491     -0.424300     -0.409135       1.13924       1.61048       1.68443       1.91280       1.89601       1.90839       1.76645       1.65264       1.45818       1.36108       1.19341      0.973565      0.857159      0.686962      0.536535      0.426917      0.326887      0.250125
  30  10 2623.4778    2.1871  1.0671 12.2160 -0.0055  0.0221   0.0395   0.0559    0.0739   0.0000   440.9686      0.660905       19.5294      -2.06144       1.14780      -5.20169       2.61244       1.18800       2.02945      -2.38457       1.38067     -0.918323       1.38159     -0.655150     -0.171404     -0.289456     -0.128222      0.306281       1.19991       1.62636       1.73457       1.80613       1.93064       1.82758       1.82541       1.68341       1.55993       1.39709       1.15685      0.986944      0.845358      0.693706      0.546471      0.432484      0.338566      0.271112
  30  11 2782.5225    2.9497  0.8877 12.5482  0.0009  0.0191   0.0535   0.0452    0.0747   0.0000   441.8615       6.25847       15.4281       2.55694      -4.66552      0.466392      -1.57332      -1.54799      0.317042       1.37951     -0.376014    0.00756079     -0.829540     -0.110369    -0.0667349     -0.668141     -0.234805     0.0348846       1.04325       1.35831       1.47321       1.54367       1.56680       1.55084       1.52354       1.48660       1.28956       1.16462      0.977366      0.865378      0.708485      0.580442      0.465560      0.374527      0.304810      0.224107
  30  12 2939.1636    3.3867  0.9617 13.1782 -0.0006  0.0201   0.0616   0.0526    0.0667   0.0000   440.8692       2.32224       13.5862       1.46670      -1.81017       2.02055     -0.883220      -1.82050     -0.959120       1.26978      0.714594     -0.486224     -0.390130    -0.0561713      0.236090     -0.562143     0.0268670      0.394829       1.05712       1.42928       1.49538       1.61780       1.62098       1.57479       1.60235       1.48498       1.32146       1.22242       1.07249      0.881179      0.732105      0.595381      0.497852      0.394790      0.304778      0.243327
  30  13 3093.4502    3.9262  1.0666 13.3261 -0.0032  0.0217   0.0678   0.0553    0.0887   0.0000   441.1690       4.59779       13.2017       2.91288     -0.189267      -3.25447       3.62339      -1.34063      -3.68010      0.343464      0.908425     -0.117202     -0.178050      -1.14769     -0.178547     -0.441008     -0.352101     -0.352431       1.19158       1.52214       1.80251       1.86205       1.88955       1.82074       1.81170       1.65892       1.44951       1.35537       1.20039      0.974490      0.851528      0.666988      0.563044      0.424072      0.336403      0.259078
  30  14 3246.0403    3.5922  1.3756 13.3574 -0.0028  0.0265   0.0575   0.0686    0.0689   0.0000   439.6085       5.95160       12.0372       2.62339      -1.15770      0.562211       2.86552     0.0449651      0.954746      -2.97402      0.791112      -2.74574     -0.522074      0.257696     -0.604586     -0.867318     -0.122086     -0.269478       1.42597       1.96635       2.14153       2.39284       2.44617       2.34259       2.23127       2.11468       1.91621       1.61561       1.42917       1.16442       1.00563      0.801319      0.637263      0.515768      0.382443      0.296920
  30  15 3397.8047    3.0572  1.9496 12.9028  0.0003  0.0304   0.0423   0.0846    0.0546   0.0000   440.5255       9.69725       9.53038       5.54832       7.55985       4.44100     -0.261098       1.05812      -4.00930    -0.0648953     -0.705240      -1.43907     -0.650868     -0.425471       2.07180      0.389301      0.905182     -0.249299       1.56401       2.11192       2.33405       2.40686       2.51890       2.44191       2.36616       2.21556       2.03377       1.80935       1.59553       1.35569       1.15577      0.929652      0.787018      0.596397      0.454020      0.352639
  30  16 3548.9477    2.4266  3.2182 12.3515 -0.0014  0.0405   0.0277   0.1158    0.0441   0.0000   446.7271       14.5065       16.5466       6.00615       2.67061       8.45475       2.28217      -3.10781       3.74657       1.18071       1.06587     -0.748546       1.05131      -1.47497       1.16322      0.288844      0.297828     0.0765172       2.09089       2.73928       3.08976       3.11371       3.36043       3.27074       3.15182       2.92347       2.73302       2.40691       2.10495       1.76013       1.51174       1.25995       1.00529      0.811780      0.604077      0.462919
  30  17 3699.2371    2.0113  4.3703 11.8845 -0.0015  0.0499   0.0217   0.1410    0.0412   0.0000   439.3098       5.05976       14.5073       5.50998       5.40249      -6.29886      -4.01806      -2.22891       1.81663      -4.78797       2.95961      -4.00921      -2.23296      -1.08986       2.18048      0.152866    -0.0596113      0.324954       2.56324       3.42243       3.82370       4.03077       4.16045       4.15581       3.93501       3.65625       3.32393       2.97398       2.65240       2.22912       1.88063       1.54485       1.24374      0.993572      0.740326      0.583405
  30  18 3849.1114    1.5668  6.0273 11.5258 -0.0026  0.0639   0.0164   0.1854    0.0344   0.0000   436.8498       11.0077       19.0979       7.49573      -4.77919       6.11457      -12.6037     -0.749526       10.7551      -10.0966      -3.35383      -4.70979       1.08543      0.826223      0.821682     -0.430867       1.12928     -0.816090       3.31815       4.37546       4.89139       5.17196       5.36640       5.23245       4.95074       4.77304       4.24756       3.82355       3.37892       2.85366       2.40990       1.97237       1.57830       1.25794      0.973458      0.741095
  30  19 3998.5901    1.2915  7.6985 11.3295 -0.0006  0.0806   0.0143   0.2375    0.0307   0.0000   439.5257       1.41255       23.2983       4.90378      -1.87126      -7.73051      -4.64504       6.47623       9.57000      0.614603       6.03879      -3.66515       2.74804     -0.753320      -2.04219      0.816939      0.457258      -1.42625       4.11351       5.48284       6.17092       6.50796       6.53640       6.54447       6.17632       5.86350       5.36580       4.85198       4.18749       3.65489       3.02443       2.54537       2.01842       1.58641       1.23889      0.940091
  30  20 4147.5736    0.9202  8.6951 11.3393 -0.0068  0.1120   0.0155   0.3554    0.0292   0.0000   439.3995      -3.35968       15.9629       20.9102    -0.0626701     -0.437822       21.9940       14.0089      -14.1845      0.647470       6.62490      -6.17530      -10.7884      -3.58309      -3.34559      -2.43394      -2.41794      -1.13136       5.48523       7.39716       8.43264       8.71626       9.04889       8.85049       8.45344       8.01165       7.39815       6.46892       5.82182       4.91383       4.22498       3.44099       2.79760       2.23195       1.62307       1.26562
  30  21 4296.4463    0.7043  9.9076 11.2504 -0.0081  0.1481   0.0198   0.5742    0.0326   0.0000   434.2281       14.2616       22.8874       7.88460       4.04022     -0.856385       2.48455      -10.0196      -7.43752       11.9846      -6.98072      -12.4872       1.77207       8.48195       7.61461      -10.6430       1.28518       1.74041       7.35675       9.76791       10.9718       11.7387       12.0489       11.7677       11.2848       10.6565       9.62159       8.76444       7.70983       6.52846       5.48245       4.61048       3.69288       2.96447       2.18620       1.65686
  31   4 1599.3351    0.2280  0.1901  9.8426 -0.0008  0.0130   0.0095   0.0253    0.0257   0.0000   441.1830      0.766743       21.0571      0.964324      -1.83468    -0.0127893      -1.53232    -0.0273775     -0.312916      0.789921      0.239525     0.0409757     -0.759460      0.247972    -0.0766282      0.307130      0.341055     -0.113182      0.720526      0.903491      0.937284      0.983632      0.979427      0.961398      0.958606       1.01027      0.760817      0.758157      0.653363      0.567723      0.491368      0.386957      0.292693      0.266910      0.218817      0.164974
  31   5 1788.2652    0.4093  0.3277  9.8635 -0.0018  0.0137   0.0125   0.0283    0.0339   0.0000   440.5014     -0.659223       20.2060     -0.571906      -4.05390       1.55963       1.40569     -0.707827      0.134526    -0.0255633      0.348537     -0.400402     -0.188580      0.567775     -0.104701     -0.414644      0.292741     0.0433531      0.744022       1.06017       1.06607       1.12201       1.02770       1.06718       1.21578       1.19081      0.996838      0.836449      0.722545      0.564069      0.481804      0.401870      0.365959      0.269095      0.231027      0.196626
  31   6 1969.4365    0.5844  0.5440 10.0818 -0.0032  0.0227   0.0146   0.0391    0.0439   0.0000   437.8436       1.34169       21.2901       2.34001      -3.72323     -0.275617      0.166988     -0.874649     -0.720570     -0.366129      0.760045      0.444087      0.279330      0.495821     -0.792773     -0.708506     -0.104503      0.546673       1.61527       2.08040       2.03403       1.58085       1.30595       1.65928       1.93837       1.94060       1.98231       1.72459       1.38854      0.961973      0.605162      0.504067      0.598549      0.602815      0.580454      0.432135
  31   7 2147.0600    0.8874  0.6971 10.5238 -0.0019  0.0174   0.0183   0.0425    0.0537   0.0000   440.9830     -0.374085       23.0077      0.854755      -1.74629     -0.665295      0.735215     -0.745835      -1.25887       2.21683     -0.977050    -0.0230026     -0.951855       1.01921     -0.166744     -0.390018    -0.0474249      0.106317      0.907225       1.13109       1.29328       1.39480       1.44584       1.29615       1.26577       1.17249       1.14850       1.05349      0.891912      0.781754      0.670030      0.563934      0.443450      0.365471      0.268410      0.213897
  31   8 2318.9121    1.2753  1.0151 10.9660 -0.0032  0.0215   0.0224   0.0534    0.0707   0.0000   440.8167       1.69777       19.6572      0.380753      -3.67506       1.85177  -0.000167066      0.666976     -0.716863      -2.30587      -1.76439     -0.641694     -0.531903     -0.160697      0.162069     -0.184075     0.0474703     0.0761518       1.02539       1.45727       1.56577       1.68876       1.74312       1.69996       1.65340       1.53461       1.44865       1.24196       1.11570      0.969938      0.816660      0.658498      0.527658      0.427857      0.321477      0.251723
  31   9 2485.0510    1.7421  1.0179 11.6273 -0.0011  0.0214   0.0303   0.0519    0.0705   0.0000   439.2559       3.30005       18.9796      0.130917      -5.08646      -1.53295      -2.29860       1.03691       1.87065     -0.835516       1.10934    -0.0616415      0.761447     -0.105155     0.0521874     0.0152884     -0.173861     -0.112041       1.14357       1.56126       1.67115       1.71948       1.85441       1.76782       1.78740       1.65320       1.47379       1.28603       1.11292       1.01605      0.843852      0.718044      0.544546      0.452750      0.336834      0.250251
  31  10 2647.8933    2.2821  0.9960 12.3307 -0.0004  0.0211   0.0406   0.0522    0.0679   0.0000   441.1155       4.48979       18.1399       3.10810      -1.22503      -1.36894      -1.33653      -1.20835       2.35447       1.10696       1.91587     -0.410954      0.402046      -1.00842      0.274361     -0.499098     -0.270773     -0.378683       1.06441       1.46651       1.51378       1.72845       1.76716       1.75454       1.61160       1.52619       1.40964       1.24607       1.12896      0.941921      0.808076      0.649867      0.540108      0.420045      0.332695      0.254190
  31  11 2808.4104    3.0251  0.9447 12.6072 -0.0020  0.0191   0.0536   0.0485    0.0772   0.0000   439.5372       4.52346       19.6480       1.37092     -0.233177       1.13849       1.97046      0.723772     0.0537088      -3.36040      -1.08859       1.26437      0.902406     -0.711415      0.532481     -0.295906     0.0659014     -0.257939      0.974802       1.28587       1.39590       1.49112       1.53430       1.52432       1.47348       1.37889       1.29722       1.11586       1.00495      0.831038      0.729116      0.599147      0.476137      0.400843      0.297125      0.236300
  31  12 2966.2250    3.6816  0.9694 13.0842  0.0001  0.0198   0.0642   0.0494    0.0732   0.0000   440.0745       4.08450       12.3481       3.53203      -2.84591     -0.288488      -1.78198      0.782267      0.403730     -0.650233     -0.524631     -0.457409      -1.04604     -0.952811      0.185458      0.268469    -0.0763613    -0.0820647       1.00061       1.42993       1.54992       1.64766       1.68002       1.57727       1.50510       1.42628       1.30699       1.22104       1.05799      0.921935      0.814676      0.654570      0.529949      0.410611      0.333683      0.236663
  31  13 3121.4741    3.8655  1.0948 13.4679 -0.0049  0.0224   0.0670   0.0551    0.0810   0.0000   439.0910       8.89716       14.3601      -1.38652      -2.36404     -0.192300       2.41583      -3.14387      -1.91438      -3.55539      0.571884      -1.48209      0.527828     -0.666574      0.680893     -0.346475     -0.411375    -0.0570175       1.22447       1.67764       1.92001       2.03392       2.09659       2.00070       1.88886       1.78215       1.60847       1.51443       1.25290       1.07059      0.910737      0.728815      0.586822      0.457910      0.372004      0.268269
  31  14 3274.9475    3.5447  1.4048 13.3835 -0.0036  0.0256   0.0553   0.0677    0.0650   0.0000   436.7971       7.85347       12.0942       3.72703      -1.53261      0.297649      -1.65353      -1.92988      -3.03374      -1.82550      0.597305      -1.11177       1.24661     -0.769055      0.722899     -0.750244     0.0436226      0.186187       1.28655       1.78444       1.94160       2.03293       2.12112       2.08103       1.99747       1.88495       1.69996       1.56752       1.36118       1.17377      0.962796      0.811772      0.635053      0.524829      0.393076      0.322479
  31  15 3427.4436    3.0371  2.0633 12.7438 -0.0003  0.0306   0.0390   0.0812    0.0534   0.0000   440.9379       8.88511       11.8962       2.51418       4.62325       3.68521      -1.20926       2.43770     -0.115494      -2.23435       2.70488      -2.95092      -1.09859      -1.51790      -1.32987      0.985962      0.153396     -0.377934       1.51342       2.07900       2.33852       2.42156       2.57180       2.43610       2.36370       2.18863       1.98693       1.80893       1.63010       1.41205       1.18091       1.00980      0.774728      0.637324      0.481311      0.373635
  31  16 3579.4430    2.3906  3.2433 12.2607 -0.0025  0.0404   0.0264   0.1095    0.0445   0.0000   442.7217       10.5245       6.89699       4.38587       1.96295      -8.31931      -1.98136     0.0554247      -4.36502      -5.25298       3.67415      -2.62158     -0.932803      0.273599    -0.0326854     -0.859442     -0.844964     -0.813531       2.00746       2.71054       3.05432       3.14328       3.27362       3.18486       3.08180       2.92022       2.69807       2.37293       2.14056       1.81393       1.54267       1.28754       1.03887      0.840936      0.645544      0.489561
  31  17 3730.4302    1.9171  4.7296 11.7709 -0.0019  0.0526   0.0196   0.1464    0.0392   0.0000   440.9525       10.2535       20.0310       3.12573       2.78159       1.78105     -0.231362       2.34276      -8.68722      -5.55167      -1.87358      -3.03083     -0.136836      0.877441       1.76570     -0.898234     -0.107593      -1.30399       2.55570       3.44498       3.90820       3.96982       4.15980       4.21688       3.83418       3.83964       3.43436       3.10555       2.75093       2.28712       1.99033       1.60996       1.31165       1.06436      0.822436      0.631455
  31  18 3881.0865    1.5448  6.4778 11.4739 -0.0002  0.0679   0.0160   0.1910    0.0334   0.0000   434.4925       14.9253       22.3781       9.66706      -3.96109       7.58768       2.31096      -5.41289      0.865581      -4.08297       1.02624     -0.987753      -2.91503      -5.08207      0.905633      0.224489      -2.32406     -0.154358       3.28852       4.41808       5.03740       5.22460       5.44696       5.39550       5.10802       4.94090       4.48652       3.91862       3.57783       2.96894       2.56957       2.12675       1.72674       1.36979       1.04960      0.807147
  31  19 4031.1407    1.1770  8.1407 11.3180  0.0001  0.0881   0.0144   0.2682    0.0302   0.0000   431.9911       10.7740       38.6623      0.638905      -8.66312       1.14189      -7.90522      -5.00936       5.50380      -8.69537       2.97448     -0.598134      -3.00949      -1.61156      -1.11845     -0.474727      -1.37285      -2.75107       4.34082       5.76183       6.63539       6.88417       7.02978       6.89043       6.68785       6.25930       5.66696       5.29491       4.59362       4.11020       3.41405       2.80474       2.31567       1.80215       1.41685       1.07492
  31  20 4180.5503    0.8875  8.9439 11.3199 -0.0091  0.1157   0.0165   0.3787    0.0297   0.0000   435.2134       5.32182       8.76911       4.89566      -2.38125       1.27438       1.29525       4.89652       1.70828       6.07926      -6.36883      -9.37454       9.32074      -12.9996      -5.90898       2.02873     -0.340082      -3.65828       5.57760       7.39356       8.62813       8.92759       9.29988       9.12968       8.59202       8.36216       7.39275       6.83997       6.04803       5.13844       4.42054       3.65196       2.95416       2.37387       1.80265       1.38633
  31  21 4329.8504    0.6303  8.9399 11.2673 -0.0182  0.1518   0.0206   0.5996    0.0308   0.0000   441.9448       12.1846       13.5510       27.4990       8.56381      -15.9720      -36.0335      -10.9096       15.5602       5.92795      -18.2789       9.91965       14.4485      -4.18563      -7.77994       1.28683       1.04236       1.56064       7.15819       9.59019       11.1623       11.4081       12.0854       11.4473       11.3925       10.4768       9.76843       8.84917       7.88255       6.67646       5.75274       4.76565       3.88612       3.11421       2.34997       1.77645
  32   4 1616.4378    0.2525  0.2055  9.8157 -0.0023  0.0114   0.0106   0.0267    0.0259   0.0000   441.8922     -0.445316       20.0817     -0.771058      -2.28318    -0.0707150       1.13556     -0.435934     -0.356389     -0.742153      0.252562      0.582688      0.286973      0.187108    -0.0415894     -0.171009     -0.395389      0.214255      0.610779      0.662822      0.841481      0.912172      0.912409      0.884555      0.922409      0.756918      0.750583      0.749018      0.579619      0.506374      0.462267      0.371017      0.300438      0.222730      0.206335      0.149512
  32   5 1806.1748    0.4174  0.3671  9.9544 -0.0035  0.0149   0.0118   0.0303    0.0334   0.0000   440.2688      0.199474       20.2209      -2.64416      -2.29353       1.42371      0.728525      -1.94513     -0.298608      0.353864      0.751459      0.386497     -0.537386     0.0886248      0.187506     -0.217994    -0.0402769      0.260846      0.819793       1.28523       1.47503       1.65076       1.70624       1.71767       1.56435       1.57187       1.25182       1.18456      0.908808      0.772937      0.624332      0.462471      0.387295      0.290533      0.229362      0.178942
  32   6 1988.6398    0.6352  0.5601 10.1743 -0.0015  0.0162   0.0143   0.0369    0.0438   0.0000   440.6197    -0.0499129       21.6254      0.273389      -2.57551       1.24940     -0.440747      -1.58411       1.48191      0.291823      0.670450     -0.305403     0.0177099     -0.610511     -0.126267      0.137284     0.0283621      0.150186      0.732246       1.03081       1.10975       1.25388       1.21333       1.27722       1.13821       1.14780       1.00666      0.901505      0.834341      0.698283      0.619186      0.465183      0.418589      0.337366      0.253814      0.189029
  32   7 2167.3449    0.9372  0.8435 10.3559  0.0001  0.0184   0.0174   0.0460    0.0635   0.0000   441.0559      0.570673       20.0769      0.832175     -0.268231      0.214758     0.0744518     -0.654175       1.04430     -0.949710      0.645729      0.297196      0.851973       1.10484      -1.08416     -0.628595      0.441793     -0.179711      0.908696       1.19643       1.36316       1.43998       1.50176       1.44939       1.42680       1.35940       1.22762       1.10194      0.977423      0.786943      0.711438      0.605825      0.471111      0.379364      0.306587      0.237747
  32   8 2340.0713    1.3531  0.8705 11.1485 -0.0017  0.0193   0.0245   0.0462    0.0638   0.0000   441.1277       2.60106       17.7475     -0.877298     -0.520262    0.00975100       2.26516      0.975191      -2.06295       1.58443      0.645048      0.510005      0.593816     -0.294542   -0.00897468      0.218044    -0.0715025     -0.112430      0.933001       1.28978       1.40645       1.45729       1.56046       1.47884       1.50176       1.38534       1.23047       1.14136       1.00038      0.871531      0.743762      0.631676      0.487072      0.394480      0.312396      0.248878
  32   9 2507.3311    1.8113  1.0884 11.7578 -0.0028  0.0210   0.0312   0.0568    0.0713   0.0000   439.4230       3.04905       21.1704       3.17189      -4.60885       3.02021     -0.699437       2.10284      -2.08764      -1.12023      -2.74480      0.926276      0.669136     -0.314995      -1.08645      0.115003      0.650708     -0.346825       1.04736       1.42596       1.55987       1.70481       1.71414       1.70041       1.65859       1.55836       1.45727       1.27164       1.18599      0.924631      0.840879      0.681660      0.569965      0.441732      0.356057      0.279758
  32  10 2671.6796    2.5082  0.9854 12.2400 -0.0005  0.0194   0.0432   0.0499    0.0754   0.0000   441.6529       2.84075       20.4437       2.47032     -0.586257      -1.22014      -4.02454     -0.878713      -1.69886      -1.19582    -0.0250593     -0.321231      0.150187      0.525367    -0.0656188      0.108071     -0.111309     -0.147752      0.948048       1.27850       1.37475       1.46340       1.50066       1.46401       1.47368       1.37147       1.28614       1.12630       1.03410      0.849144      0.749150      0.616844      0.501296      0.396971      0.326035      0.250718
  32  11 2833.7779    3.0377  0.9659 12.9386 -0.0002  0.0199   0.0538   0.0512    0.0645   0.0000   440.2039       7.02181       16.9402       2.43961      -4.70173       2.12633       2.22729      -2.24656      -2.11297      0.233715       2.24614      0.222376      0.230694      -1.72538      0.240513     -0.122284     0.0198133     -0.269130      0.999499       1.40568       1.50664       1.62687       1.71149       1.58237       1.58485       1.46240       1.39325       1.21726       1.05838      0.938021      0.773268      0.666912      0.511520      0.423363      0.339819      0.250118
  32  12 2992.7720    3.7049  0.9866 13.1795 -0.0025  0.0201   0.0637   0.0486    0.0717   0.0000   439.4093       2.99392       13.4828       3.72504       1.46781       1.13854       1.23812      0.785444       1.44653     -0.447758      -1.13481    -0.0241590      -1.01874      -1.29927     -0.202487      0.427452     -0.299511     0.0622568       1.02453       1.36283       1.40974       1.52086       1.59209       1.62610       1.53572       1.42354       1.27497       1.18617       1.08342      0.926222      0.816390      0.644665      0.536944      0.418900      0.338106      0.266517
  32  13 3148.9729    3.7952  1.0663 13.5991 -0.0023  0.0213   0.0669   0.0561    0.0681   0.0000   439.4077       7.10846       16.7733     -0.193103      -2.43931      -2.68825     -0.649767      0.648188       2.50889      -3.44866      0.398805      -1.65714      -1.28949     -0.881246       1.30463    -0.0128006     0.0489840     -0.681496       1.03457       1.35847       1.52031       1.59564       1.62694       1.62434       1.57478       1.51720       1.37386       1.26173       1.12134      0.929125      0.809060      0.676522      0.556979      0.437053      0.352539      0.268119
  32  14 3303.3512    3.4887  1.5048 13.3288 -0.0008  0.0264   0.0525   0.0708    0.0668   0.0000   439.9624       11.2827       18.6729       3.80028       2.35797      0.292044      -1.05180       1.83376     -0.952429      -2.18427      0.104313       1.54216      -2.33500      -1.48635      0.118485     -0.526832      0.160094      0.557337       1.31993       1.80392       2.03522       2.09882       2.10401       2.07156       1.90427       1.84416       1.71438       1.58380       1.47910       1.25388       1.12292      0.900455      0.731185      0.595054      0.464762      0.349494
  32  15 3456.9313    2.8276  2.3404 12.6508 -0.0004  0.0330   0.0344   0.0894    0.0491   0.0000   441.6592       8.71357       7.16275       1.54457       4.67251       4.98715      -3.35633      -1.56658      -2.03560      -1.48420       1.33541     -0.645605       2.54141      0.930594     -0.170861      -1.12641      0.688925      0.633010       1.58922       2.16803       2.45798       2.49435       2.66442       2.55593       2.46296       2.37324       2.08546       1.99657       1.72849       1.48154       1.31970       1.07201      0.875532      0.712768      0.548464      0.420812
  32  16 3609.4487    2.1928  3.6211 12.3087  0.0001  0.0441   0.0235   0.1208    0.0359   0.0000   439.0227       12.9687       15.9537       3.41410       5.62852      -7.34732     -0.968996       2.32303      0.489456       2.57073      0.269019      -6.48895     -0.581826     -0.389871     -0.278907      0.721019      -1.00360     -0.168655       2.12457       2.86228       3.27097       3.31062       3.44504       3.37050       3.29798       3.12277       2.91748       2.58653       2.29717       2.03737       1.67699       1.45460       1.15769      0.950411      0.749055      0.559911
  32  17 3761.2907    1.8109  4.8598 11.8060 -0.0012  0.0541   0.0185   0.1509    0.0355   0.0000   444.5904       3.75603       13.2928       12.9333      -1.55240       1.67540       9.45298      0.941135       3.14105       4.42154      -4.93957     -0.564184     -0.522063      -2.60224      -1.15187      0.708781      -1.30207     -0.999606       2.56428       3.48795       3.95573       4.04605       4.26713       4.08227       3.97369       3.76965       3.45428       3.21577       2.81928       2.49322       2.10109       1.76678       1.43489       1.15241      0.902988      0.702151
  32  18 3912.5470    1.4335  6.6636 11.4657 -0.0017  0.0702   0.0150   0.1996    0.0314   0.0000   434.4032       19.0892       12.0315      -7.20959      -7.23684      -1.03119       3.72947      -3.23404       7.72491       6.23625      -1.80499       1.03586       3.19074       3.45995      -2.77011      0.137957    -0.0183595      0.323254       3.35485       4.55303       5.12081       5.28624       5.57143       5.46337       5.25524       5.02530       4.59326       4.19199       3.72725       3.19875       2.73322       2.23218       1.85315       1.46992       1.17150      0.905599
  32  19 4063.2235    1.1116  8.1578 11.3707 -0.0031  0.0925   0.0147   0.2793    0.0292   0.0000   430.0491       5.42987       11.3599       11.0219      -1.05619      -2.06556      -7.37422      -6.63355       4.57539      -3.31850      -2.95767       1.48167      -3.61367       2.65612      -1.99389     -0.917286       2.69600      -1.31244       4.32986       5.69835       6.67219       6.82958       7.27380       7.16945       6.84851       6.50707       5.93379       5.37273       4.76605       4.13755       3.50500       2.92264       2.42200       1.92547       1.47388       1.15394
  33   5 1823.8248    0.4490  0.3844  9.9085 -0.0049  0.0131   0.0121   0.0298    0.0349   0.0000   440.5082      0.529616       20.5498      -1.90786      -2.66667     -0.173701      -1.04237       1.76391      0.593478     -0.669961     -0.557728      0.184899      0.367187      0.878681     -0.309896     -0.489992   -0.00478172     -0.192746      0.646298      0.825339      0.952343       1.02614       1.05820       1.02755       1.03254      0.937295      0.874942      0.786846      0.713913      0.605963      0.533725      0.424215      0.335769      0.297499      0.217230      0.182128
  33   6 2007.6018    0.6734  0.5562 10.2293 -0.0004  0.0152   0.0149   0.0352    0.0434   0.0000   441.0697      -1.58596       19.6052     -0.502041     -0.577350      0.136661     -0.685301     -0.207417      -1.84049      0.614380       1.16473     -0.196329      0.363790      0.544020     -0.466549    -0.0371919    -0.0554716      0.334799      0.833686       1.13939       1.27693       1.36113       1.42785       1.34440       1.32140       1.21190       1.11578       1.01685      0.854612      0.768292      0.680392      0.578952      0.486561      0.373187      0.291226      0.232272
  33   7 2187.3438    0.9499  0.8369 10.6955 -0.0022  0.0186   0.0179   0.0478    0.0568   0.0000   440.9076      0.484604       17.4216      -2.29718      -2.41153    -0.0786685     -0.239036     -0.557751    -0.0864336      -1.14111      -1.17476   -0.00997471     -0.153452      -1.58439     -0.768365     -0.104014    -0.0544529      0.269177      0.889779       1.23628       1.35612       1.43412       1.49124       1.48857       1.45015       1.37333       1.21995       1.11633      0.988476      0.848298      0.719044      0.625516      0.503972      0.425762      0.311868      0.237559
  33   8 2360.8738    1.3572  1.0389 11.1881 -0.0034  0.0218   0.0234   0.0522    0.0662   0.0000   439.0325      0.968195       19.9653      0.607956      -1.23506    -0.0858517       1.61485      -1.16073       1.39397      -3.65334      0.873621     -0.573874     -0.293216      -2.66187      0.704081      0.248035     -0.172910     -0.385557      0.972590       1.36532       1.44667       1.64284       1.61462       1.68737       1.52008       1.54652       1.35501       1.28070       1.05585      0.964750      0.808566      0.711968      0.575205      0.476633      0.341757      0.283077
  33   9 2529.1830    1.8976  1.0246 11.9845 -0.0024  0.0203   0.0331   0.0539    0.0666   0.0000   440.0515      0.822508       19.6931      -1.66163      -1.35710       2.46015       1.65745      -2.85454       1.50992       1.30317     -0.541189      -1.04790      0.603003     -0.521913     -0.635310       1.09270      0.776664    -0.0244433       1.03430       1.36696       1.51121       1.62618       1.61518       1.57644       1.59450       1.50204       1.36417       1.29137       1.15298      0.964150      0.823455      0.690916      0.580942      0.476123      0.382723      0.293047
  33  10 2695.0465    2.5546  0.9282 12.4988  0.0001  0.0210   0.0453   0.0479    0.0650   0.0000   441.9540       4.69608       16.4177       2.14370      -5.07401      0.519811     -0.339233      0.270240      -3.83765      -2.01879       1.57644      -2.74189      -1.08744       2.14335     0.0652659     -0.166646      0.522364      0.327529       1.11389       1.66403       1.91536       2.10883       2.17669       2.13086       2.04003       1.90868       1.66676       1.46296       1.23740       1.03480      0.858985      0.711186      0.555864      0.419693      0.344837      0.271474
  33  11 2858.6296    3.1718  0.9070 13.0449  0.0001  0.0188   0.0566   0.0489    0.0642   0.0000   442.3356       6.86995       19.1464    -0.0172422      -1.32767     -0.589544      -1.32287     -0.491226       1.37413      0.447340      -1.15267      -1.64501     -0.344424     0.0961676      0.266859      0.340429     0.0625753    -0.0552456      0.915477       1.30069       1.40755       1.50811       1.50716       1.39550       1.39720       1.25297       1.20889       1.08551       1.03139      0.943502      0.807802      0.676989      0.576329      0.457839      0.358787      0.277090
  33  12 3018.9185    3.8579  0.8589 13.5284 -0.0010  0.0183   0.0695   0.0455    0.0599   0.0000   438.4314       6.11132       15.2349       2.73135      -1.73139      -1.06233     -0.806710      0.692348       1.41592       1.05202     -0.678518     -0.748968     -0.195996     -0.512252     -0.240742     -0.665659    0.00397015     -0.248926      0.903176       1.24254       1.32885       1.47687       1.53037       1.53196       1.45502       1.42197       1.24783       1.15782      0.978610      0.829333      0.710102      0.590955      0.481001      0.391433      0.305049      0.245365
  33  13 3176.1512    3.9440  1.0976 13.5612 -0.0036  0.0218   0.0676   0.0544    0.0688   0.0000   438.2672       4.01952       16.3149       5.75516      -3.73521     -0.814418     -0.749273      0.996899       3.95142      -5.34833      0.718985      -3.08657      0.350540      0.499777     -0.904070      0.544144      0.645191      0.329512       1.03885       1.40303       1.54334       1.59255       1.66159       1.62973       1.58439       1.56522       1.43031       1.32979       1.18324      0.960215      0.883286      0.713371      0.598749      0.482735      0.400363      0.292747
  33  14 3331.5869    3.3614  1.6024 13.1705  0.0017  0.0269   0.0490   0.0706    0.0650   0.0000   440.9324       5.90355       17.9352       2.40176     -0.783332       6.64472      -4.35454     -0.192407       2.27913      0.758788     -0.464127      -1.21213      0.959600      -1.12924     -0.433453      0.947274    -0.0842366      0.463248       1.25905       1.73045       1.86091       1.97864       2.06441       2.02942       2.04285       1.91402       1.74124       1.65691       1.34710       1.22347       1.02008      0.876247      0.715015      0.596423      0.460605      0.368511
  33  15 3485.8727    2.6783  2.4081 12.7942  0.0000  0.0335   0.0332   0.0931    0.0446   0.0000   441.9718       8.66659       11.8066       1.58633       3.03623       3.45054     -0.552126      -3.72476      -5.39343      0.296812      -1.51612      -5.11915     -0.751616      0.107004     -0.936227     0.0944974     -0.261465     0.0962248       1.58778       2.11341       2.35565       2.50865       2.66598       2.60043       2.48488       2.34686       2.19374       2.00602       1.74439       1.52102       1.33010       1.11598      0.911925      0.724450      0.576367      0.456940
  33  16 3639.3570    2.1339  3.9702 12.1348 -0.0025  0.0442   0.0214   0.1247    0.0341   0.0000   435.5599       11.5104       15.2843      0.389757       6.71656      -2.48168      -2.76787      -6.78766      -1.08519      -3.78691      -5.14971     -0.236874     -0.439547     -0.787130       1.07675      -2.96484     -0.634315     -0.372852       2.10148       2.80912       3.23189       3.32337       3.54652       3.35219       3.28007       3.14428       2.88352       2.72810       2.31350       2.05504       1.71716       1.48067       1.18458      0.990327      0.757232      0.603467
  33  17 3791.9132    1.7610  5.7484 11.6182  0.0000  0.0576   0.0162   0.1616    0.0323   0.0000   437.9278       10.5996       16.8786       3.56456       1.64620       2.45602      -3.19933      -2.80039      -1.04434      -6.02169      -5.41310      0.695051      -1.24872      -2.99404     0.0873066     -0.123231    -0.0250696     -0.949193       2.67452       3.47011       4.06997       4.17811       4.45237       4.36868       4.15943       3.96845       3.67883       3.29770       3.01577       2.59119       2.26336       1.91300       1.53649       1.27111      0.984703      0.765477
  33  18 3943.8453    1.3587  7.2508 11.4481 -0.0052  0.0749   0.0146   0.2188    0.0296   0.0000   437.6962       10.0993       12.0386      0.649457      -16.6295      -17.4462       1.32623       6.14931      -3.47162      -22.2526      -1.97907       1.11159      -7.19077      -2.32005       3.74270      0.420140     -0.986227      -2.10881       3.48716       4.66902       5.33186       5.57862       5.80974       5.74286       5.55035       5.23784       4.92492       4.45310       3.90081       3.44511       2.91104       2.46728       1.99191       1.65680       1.28799       1.00915
  33  19 4095.1203    1.0587  8.8465 11.3375 -0.0038  0.0983   0.0146   0.3140    0.0284   0.0000   425.3487       4.24676       26.3072       7.14917      -5.63902       2.86760      -6.98270      -11.1070       2.85017       2.87969      -1.88477      -2.68017      -1.66143      -6.88365      0.520544     -0.551558    -0.0749486       1.55114       4.40122       5.92675       6.89620       7.02926       7.37790       7.36797       7.04045       6.82384       6.20957       5.60997       5.10886       4.40692       3.80358       3.21739       2.66109       2.14517       1.66214       1.28357
  33  20 4245.9644    0.7851  9.5467 11.3028 -0.0013  0.1331   0.0188   0.4838    0.0310   0.0000   431.7143       16.4130       30.3507      -4.27041      -7.86699       4.93550       27.1376       5.21298       8.39418      -1.01172       7.71258       6.19236       3.77707      -5.00699       1.15873      -2.19415      -1.99049       2.03715       5.89572       7.91548       9.14558       9.37437       10.0168       9.68452       9.57181       8.96460       8.43198       7.58898       6.67538       5.95267       5.05533       4.26503       3.51889       2.87042       2.20777       1.73248
  34   4 1649.7298    0.2856  0.1827  9.8155  0.0024  0.0092   0.0113   0.0213    0.0256   0.0000   441.0660      0.941691       20.6203      0.981906      -2.70977      -1.23571    -0.0124503      0.962496     -0.807937    -0.0456312      0.765810     -0.597067      0.128660      0.684294     0.0525587     -0.354857     -0.336687    -0.0717763      0.489665      0.636423      0.813938      0.787697      0.752942      0.714815      0.673588      0.665908      0.622953      0.583302      0.586582      0.549457      0.485283      0.402462      0.356173      0.263509      0.185828      0.171981
  34   5 1841.2461    0.4342  0.4377  9.9500 -0.0022  0.0134   0.0110   0.0356    0.0344   0.0000   441.3471      -1.46549       21.3502       1.47772      -4.41268      0.684263      0.953074     -0.169990      -1.61778      -1.56891       1.32053     -0.380623      0.107472     0.0481372      0.298708    -0.0590117    -0.0625445    -0.0965694      0.633828      0.804833      0.896522      0.950955       1.04501       1.02470      0.934713      0.872680      0.871424      0.764446      0.700972      0.606175      0.519460      0.442734      0.355540      0.299972      0.243436      0.187542
  34   6 2026.3601    0.6971  0.5591 10.2439 -0.0043  0.0173   0.0153   0.0356    0.0440   0.0000   442.3232      0.525054       19.9206       1.74921      -2.16007      -2.67247       2.05364       1.70508     -0.341003     -0.664422     -0.489495      0.487928      0.937528     -0.360900      0.705111      0.194838      0.531164     -0.147935       1.14374       1.60412       2.01282       1.99575       2.10367       1.87533       1.75917       1.60963       1.46782       1.39801       1.18437       1.11280      0.913261      0.797175      0.637898      0.525972      0.409758      0.309208
  34   7 2207.0595    0.9917  0.7572 10.8661 -0.0038  0.0177   0.0197   0.0447    0.0510   0.0000   440.3254       1.13064       21.1042     0.0429209      -1.33730       1.81782       2.63820     -0.293556     -0.867236     -0.813890      0.850314       1.56218      -1.90971     -0.566916     -0.568272     -0.185399     -0.102343      0.490509      0.754145       1.09086       1.14881       1.27805       1.32127       1.28627       1.24926       1.20391       1.10830      0.983625      0.922322      0.793274      0.664137      0.570550      0.466308      0.382147      0.298595      0.233217
  34   8 2381.2441    1.4371  1.0697 11.2948 -0.0020  0.0223   0.0243   0.0525    0.0697   0.0000   439.9717       2.95932       18.7687      -1.65890      0.676498     -0.937401       4.61789      0.125293       1.29150       1.09382       1.26109       1.80771     -0.314128      -1.15564     -0.669763     -0.446776      0.179633     -0.648331       1.04419       1.45423       1.54691       1.59840       1.57175       1.63140       1.64818       1.55051       1.48741       1.28112       1.16843       1.00849      0.909948      0.773931      0.653877      0.511729      0.404956      0.322464
  34   9 2550.6931    1.9881  1.0642 11.9260 -0.0004  0.0207   0.0330   0.0541    0.0705   0.0000   440.9089       4.19343       17.2340       1.16010     -0.961480     -0.284540      0.946202     -0.810660      -1.69806       1.45373       1.75131     -0.983489      -1.59162      0.253886      0.328028      0.727199     -0.331762      0.519046      0.981088       1.34054       1.44960       1.60737       1.65766       1.65136       1.62387       1.56353       1.37840       1.28204       1.06749      0.985889      0.802917      0.686710      0.545533      0.457313      0.368683      0.283625
  34  10 2718.0434    2.7086  0.9208 12.7022 -0.0013  0.0184   0.0479   0.0485    0.0597   0.0000   440.4355       4.88531       18.9645       2.06460      -3.74756      -1.90103      0.860727     -0.270429      0.544608      -1.45822      0.758123     -0.347526      -1.31669      -1.14486     -0.431855     -0.456954     -0.225580     0.0498448      0.840733       1.14982       1.24383       1.33439       1.44989       1.34965       1.34990       1.31163       1.17128       1.11432      0.929916      0.824261      0.704600      0.589472      0.489424      0.408286      0.323980      0.252658
  34  11 2883.0296    3.3686  0.9368 12.8968 -0.0032  0.0185   0.0575   0.0471    0.0736   0.0000   439.4223       4.54059       15.1834       5.26224      -1.22248     -0.483726      -1.28502      -3.78635       1.28402      -2.84566     0.0311956     -0.491882      -1.12135      -1.31679     -0.146469     -0.279435     -0.276790     -0.631796      0.879756       1.20075       1.33359       1.37225       1.43828       1.36991       1.30373       1.28873       1.17358       1.13108      0.983781      0.898854      0.757404      0.661143      0.544591      0.445390      0.359830      0.279887
  34  12 3044.5840    3.8981  0.9829 13.3468 -0.0025  0.0195   0.0658   0.0487    0.0689   0.0000   442.5208       6.55624       14.5537       1.76869      0.179074       1.43413      0.498721     -0.353638    -0.0314685     -0.940384      -1.17155      -1.27669     -0.514109     -0.419138      0.701865     -0.773435     -0.827010     -0.409205      0.888305       1.22375       1.29638       1.39739       1.47090       1.40801       1.43320       1.36769       1.23604       1.09928      0.994329      0.869069      0.780101      0.651067      0.535621      0.430273      0.343508      0.271279
  34  13 3202.8806    3.7811  1.3508 13.2768 -0.0004  0.0225   0.0572   0.0653    0.0689   0.0000   440.3796       8.99635       15.8554       2.44453      -1.61552       1.87161      0.319111      -1.21271      0.805992      -2.58425     -0.706906     -0.106199      0.930068      0.802012      0.644738      0.162351      0.943582     0.0861366       1.10643       1.48569       1.67471       1.83830       1.95861       1.94929       1.80898       1.70641       1.55983       1.42616       1.23165       1.06681      0.887878      0.768599      0.618306      0.522554      0.402424      0.311496
  34  14 3359.3714    3.1406  1.6932 13.2748  0.0016  0.0281   0.0457   0.0762    0.0534   0.0000   438.3150       7.73574       14.5197       4.13143       2.19386    -0.0361242      -5.45424      -3.67790      -1.12421      -1.22467       1.37278      -2.79516     -0.273541      -1.03208     -0.318777      0.351943    -0.0156601     -0.477071       1.27781       1.81135       1.95780       2.07457       2.15588       2.09296       2.04407       1.93513       1.77440       1.63730       1.51518       1.30789       1.19750      0.981636      0.816554      0.647343      0.521587      0.405301
  34  15 3514.4652    2.5648  2.7715 12.5561 -0.0003  0.0365   0.0291   0.0971    0.0437   0.0000   442.4076       8.38911       6.28328       3.72221       6.44993       1.84286      -7.28840      -5.38433       3.35925       3.67587       2.17031      -3.32370       1.51226     -0.830913      0.139032      -2.21976      0.188958      0.198961       1.60612       2.23280       2.49142       2.59005       2.73208       2.60167       2.62003       2.47798       2.27380       2.14722       1.85968       1.68691       1.42027       1.20990      0.989955      0.831382      0.649055      0.515598
  34  16 3668.7943    2.0346  4.4801 11.9903 -0.0012  0.0470   0.0195   0.1348    0.0328   0.0000   437.3888       6.13161       8.54471       3.73891      -3.09320      -1.29149      -1.65008      -2.77108       3.61396      -1.46216     -0.989861      -6.24297       1.41295      -1.38652      -2.23714     -0.109416     0.0357741    -0.0438417       2.12856       2.87167       3.22949       3.41677       3.57811       3.52199       3.39186       3.27306       3.04342       2.74359       2.44801       2.13455       1.86228       1.56623       1.28758       1.06166      0.836927      0.666369
  34  17 3822.1353    1.6300  5.8348 11.6212 -0.0028  0.0587   0.0158   0.1702    0.0316   0.0000   441.4576       15.7754       22.4256       12.2715      -19.4097     -0.799827       1.14247      0.940837      -4.74718      -15.0998     0.0496199      -3.46642       2.77683      -4.20746       1.75894     -0.144257       2.08414       1.54342       2.68665       3.52858       4.05466       4.16208       4.42003       4.37407       4.24933       4.04617       3.76120       3.38071       3.07730       2.66767       2.32951       1.98846       1.64450       1.34416       1.06213      0.830278
  34  18 3974.6204    1.2751  7.8232 11.4213 -0.0022  0.0801   0.0142   0.2420    0.0289   0.0000   439.2204       7.62138       22.9446       11.6662      -15.0807      -9.02610       8.78474       2.55697       1.96493      -5.34104       1.25832      -6.33529      -2.04884       4.24354      -1.13390     -0.533343       1.48903      -3.06644       3.55834       4.71969       5.48113       5.67753       5.99348       5.92571       5.80466       5.47365       5.13535       4.62742       4.09321       3.60144       3.13671       2.62572       2.18731       1.79571       1.39193       1.09208
  34  19 4126.3703    0.9549  8.7633 11.3726 -0.0047  0.1068   0.0157   0.3444    0.0291   0.0000   435.4106       12.2693       16.4908      -2.12594       4.64128       1.33732       15.9846      -9.16963      -5.37264      -4.26231       3.95229      -7.60717       3.93349      -5.54625       2.95654       5.30932       3.42670      0.378283       4.65821       6.34303       7.27278       7.47073       8.01402       7.89188       7.59470       7.32626       6.66345       6.05095       5.56605       4.76652       4.17072       3.56225       2.92376       2.43408       1.83914       1.46268
  34  20 4277.6005    0.6801  9.2830 11.3488 -0.0208  0.1490   0.0264   0.6852    0.0404   0.0000   438.4006       10.4744       35.2141      -16.6055      -15.5633       6.94569      -4.59459      -9.81516       22.6466      -32.4370      -6.94498       12.2077     -0.345370      -6.43007     -0.134101      -1.61211       3.58233     -0.814509       6.39503       8.65086       9.78014       10.2957       10.9171       10.6591       10.4259       9.94314       9.21563       8.47933       7.55967       6.62003       5.74554       4.77725       4.06561       3.32363       2.56470       2.03670
  35   4 1665.9545    0.3080  0.2306  9.8062 -0.0038  0.0114   0.0107   0.0237    0.0267   0.0000   441.1739     -0.184472       22.3499      0.442074      -2.72885     -0.611548     -0.766126       1.12259      0.266538      0.603258       1.13005      0.453066     -0.517030     -0.499445     -0.253661      0.199891    -0.0455679      0.349352      0.559575      0.739792      0.870595      0.756159      0.855767      0.777103      0.771948      0.846391      0.740077      0.721623      0.622419      0.499097      0.466222      0.393372      0.315326      0.247478      0.196846      0.187559
  35   5 1858.4443    0.4766  0.4516 10.0108 -0.0047  0.0139   0.0122   0.0353    0.0356   0.0000   440.9001       1.10994       21.3327     0.0594193      -2.71553      0.738593      0.499407      -1.46065       1.13035       1.21102      -1.23940     -0.932371      0.895681       1.01605     -0.247135     -0.186742      0.461274     -0.320935      0.596108      0.816903      0.916482       1.00197       1.03021       1.01836       1.00377      0.952807      0.872493      0.866894      0.743470      0.634399      0.519189      0.440133      0.375264      0.318255      0.252520      0.200713
  35   6 2044.8399    0.7422  0.5516 10.3209  0.0008  0.0140   0.0160   0.0348    0.0442   0.0000   439.9771     -0.499003       22.2133      -1.37735      -5.63397      0.518181       1.33351      0.807317      -1.88477     -0.208734       1.42401     -0.766355      0.106731     -0.702126      0.107041      0.207894     -0.100687     -0.407660      0.670240      0.880865      0.946058      0.963093       1.00480      0.977398       1.05097      0.974502      0.905598      0.816951      0.722438      0.621289      0.559577      0.463297      0.394545      0.329689      0.273357      0.208600
  35   7 2226.4399    1.0250  0.8785 10.7811 -0.0005  0.0190   0.0183   0.0465    0.0573   0.0000   439.8218      -2.06180       20.3394       3.38301      -2.40928      0.556462       1.65176      -3.02498     -0.824166      -1.45347     -0.923920     -0.806343      0.600812    -0.0387318      0.436426      0.591200      0.264399    -0.0869027      0.888166       1.19498       1.30048       1.35793       1.42243       1.39085       1.36108       1.30425       1.15367       1.07951       1.02430      0.897330      0.800817      0.672862      0.575639      0.462282      0.372461      0.287834
  35   8 2401.3784    1.5060  1.0028 11.5326  0.0001  0.0202   0.0257   0.0510    0.0611   0.0000   439.8531       2.53017       19.6621       3.98422      -3.31221      -1.88039      -2.53137      -1.03556      -1.35891     -0.928269       2.28234    -0.0452334      -1.09598       1.69024      0.595687     -0.461765     -0.847478    -0.0203842      0.902325       1.23731       1.37606       1.44963       1.56238       1.48218       1.42617       1.37828       1.28539       1.19126       1.05136      0.932028      0.831409      0.693306      0.577063      0.470360      0.384838      0.299565
  35   9 2571.8542    2.0969  1.0759 11.8178 -0.0015  0.0206   0.0335   0.0487    0.0768   0.0000   441.8516       3.76659       20.8407       2.08414      -3.76211       1.05327      0.307945      -2.21839     -0.815488      -1.32317     -0.223594      0.534420     -0.308714     0.0577977      0.731899      0.340960     -0.346094     -0.300814      0.916828       1.25584       1.39267       1.48259       1.56664       1.56881       1.43963       1.40837       1.28742       1.21793       1.08110      0.982164      0.814265      0.676416      0.601236      0.473938      0.392107      0.309494
  35  10 2740.5957    2.7451  1.0095 12.6151 -0.0005  0.0196   0.0455   0.0490    0.0660   0.0000   440.3007       5.09187       19.4924       1.48283       1.40712       1.73551      0.653280     -0.726450     -0.407983      -1.42213      0.346536     -0.635970      -1.46195      -1.57546      0.452492     -0.286377      -1.30606      0.226862      0.872629       1.23899       1.30993       1.44330       1.45420       1.44002       1.39413       1.31670       1.23559       1.11921       1.04259      0.925357      0.824790      0.715077      0.599827      0.479847      0.388507      0.298684
  35  11 2906.9085    3.4865  0.8894 13.1551 -0.0005  0.0175   0.0598   0.0455    0.0636   0.0000   441.2656       5.33340       18.4032       5.25182      -2.69959     -0.612616     -0.716208     -0.423337     -0.436039      0.549830     -0.838432     -0.397862      -1.46188     -0.650530      0.835965      0.171202     -0.406305     -0.541118      0.844349       1.10797       1.19128       1.24616       1.34572       1.32138       1.32499       1.23141       1.12726       1.05549      0.922406      0.830992      0.704843      0.610263      0.503748      0.404317      0.330109      0.259739
  35  12 3069.7393    3.8844  1.0876 13.5329  0.0005  0.0207   0.0636   0.0539    0.0656   0.0000   442.2854       7.81700       18.6351       2.01501     -0.910157     -0.841727     -0.567710     -0.683882     -0.969791      -3.27502     -0.274397      -1.24966      -1.65134     0.0680768      0.675889     -0.190502     -0.289536     0.0481349      0.893596       1.25880       1.30951       1.46473       1.47526       1.49000       1.42000       1.40161       1.28810       1.20744       1.06110      0.925217      0.805120      0.671724      0.566825      0.458673      0.371892      0.300589
  35  13 3229.2690    3.7093  1.3150 13.6553 -0.0032  0.0241   0.0587   0.0629    0.0568   0.0000   442.1221       7.82571       17.6560       2.94646      0.667674     -0.470639      0.285068     -0.862147      0.589750      -4.85288     -0.865879      0.619389       1.12064     -0.771296      0.385142      0.467661      0.659136      0.377264       1.14294       1.54882       1.73695       1.91655       1.96441       1.91500       1.90008       1.84065       1.66839       1.52129       1.30032       1.16555      0.998051      0.798497      0.673486      0.547228      0.446052      0.357822
  35  14 3386.6972    3.0692  1.9399 13.1205 -0.0027  0.0294   0.0410   0.0780    0.0481   0.0000   439.7755       8.08198       14.5813       3.36883       2.99753       5.21085    -0.0360434      -3.18426       2.83976      -4.27707      0.228088      -2.77254      -2.91767    -0.0167046      0.214293     -0.589651      0.159671      0.518603       1.30675       1.78911       1.98917       2.11791       2.21061       2.16259       2.15234       2.03341       1.88648       1.71805       1.52635       1.33963       1.17911       1.00804      0.824252      0.671045      0.543389      0.436751
  35  15 3542.8957    2.5039  2.9471 12.5945 -0.0025  0.0371   0.0285   0.0996    0.0412   0.0000   437.7775       8.46532       9.31308      0.925920      0.929477      0.746086      -3.29692      -3.22625       1.69585      -7.17507      -2.61746      -1.42813      0.640845      -1.20188       1.48461     -0.213087       1.41512     -0.595249       1.64521       2.23111       2.43029       2.71174       2.82088       2.81854       2.71329       2.54124       2.42253       2.17039       1.93211       1.70947       1.44287       1.24526       1.01738      0.853716      0.686375      0.533872
  35  16 3697.8375    1.9395  4.5785 12.0021 -0.0023  0.0493   0.0190   0.1371    0.0318   0.0000   439.4413       12.0796       13.5512       6.59371      -1.59004      -1.32441      -4.71664      0.211961      -7.34118      -6.14343      -2.82328      0.316270      -3.40731      -1.67828       1.42232    -0.0628802       1.66412     -0.258591       2.12202       2.91731       3.31733       3.41827       3.66746       3.57837       3.47882       3.33762       3.10104       2.80897       2.58391       2.25009       1.98714       1.64065       1.37728       1.14349      0.901078      0.721527
  35  17 3851.9091    1.5678  6.3759 11.5556  0.0008  0.0616   0.0148   0.1801    0.0301   0.0000   445.9073       11.1402       20.4310       8.55296       2.54411       3.52041      -1.07530    -0.0246793       3.93808      -3.26803      -2.54474       3.46661     -0.460325       1.76530      -1.51216      0.659913      0.556264      0.113533       2.68844       3.60543       4.15841       4.33884       4.56002       4.49148       4.40412       4.12950       3.92857       3.58208       3.20078       2.81363       2.46556       2.07428       1.75057       1.42750       1.13070      0.897519
  35  18 4005.2846    1.2356  8.1327 11.4232 -0.0008  0.0828   0.0141   0.2523    0.0280   0.0000   437.8876       15.2392       27.6271      -1.32437      -7.78642      -7.09298      0.537066      -3.84512       7.33137      -9.09443       2.62022      -1.88270     -0.234075      0.451056      -1.59985     -0.765991      0.873014       2.79407       3.60501       4.81270       5.52045       5.82768       6.14245       6.04053       5.99831       5.68515       5.28229       4.73832       4.29554       3.75574       3.28335       2.75236       2.28613       1.90833       1.50931       1.19102
  35  19 4157.9702    0.9225  8.7596 11.3782  0.0008  0.1076   0.0166   0.3584    0.0294   0.0000   430.6540       15.6238       24.3102      -2.79843      -15.3258      -11.1338       3.42501       6.40476       6.43263      -15.4640      -4.18289      -10.8339      -3.27846       2.61385       2.71326     -0.511765       1.27375      -1.09916       4.61312       6.23343       7.11737       7.47877       7.73405       7.81686       7.65060       7.25288       6.74708       6.19531       5.44984       4.87027       4.23852       3.62516       3.06397       2.47259       1.95334       1.56590
  36   4 1681.9049    0.3172  0.2371  9.8159 -0.0057  0.0104   0.0106   0.0226    0.0270   0.0000   441.0957     0.0138368       20.8775     -0.312070      -3.00127      0.157337     -0.230118     -0.572244     -0.681837     -0.271736      0.473656     -0.873522     -0.162019     -0.150807     -0.361979    -0.0187757      0.208070     0.0272404      0.459144      0.605699      0.753643      0.807302      0.843393      0.810639      0.825956      0.789687      0.672239      0.673426      0.581357      0.490182      0.407180      0.380138      0.293922      0.247291      0.189230      0.158166
  36   5 1875.4310    0.5115  0.4112  9.9882 -0.0008  0.0132   0.0124   0.0297    0.0355   0.0000   441.5849     -0.386686       20.3356      0.910454     -0.794178      -2.07393      0.857790    -0.0358480    -0.0208633     -0.226884     0.0906317      0.147938     -0.551851     -0.487213      0.200101     -0.111220     -0.247607     -0.126081      0.589849      0.875571      0.874171      0.969498      0.953171      0.961632      0.942440      0.918003      0.892983      0.843969      0.746604      0.603739      0.515533      0.444974      0.387149      0.325920      0.258648      0.201113
  36   6 2063.1173    0.7354  0.6744 10.3320  0.0012  0.0165   0.0145   0.0394    0.0456   0.0000   441.7530      0.624222       20.8295      -1.39241      -2.75046      0.539722     0.0552281      -1.56807     -0.319711      0.108568     -0.699922    -0.0852369     0.0167843     -0.361815    -0.0386834     -0.184176      0.212457     0.0416440      0.725700      0.967401       1.09370       1.15532       1.16339       1.17734       1.16777       1.15619       1.01077      0.970216      0.860396      0.728827      0.688852      0.555808      0.457088      0.379203      0.312811      0.247790
  36   7 2245.5326    1.0913  0.8613 10.8800 -0.0037  0.0178   0.0194   0.0462    0.0566   0.0000   442.9300       1.91287       22.4757       1.88004      -3.02740     -0.449444      0.116226      0.578661      -1.11165      0.579759      0.855351     -0.561148      0.347274      -1.39637     -0.901265      0.105922     -0.906982     -0.252566      0.757575       1.01652       1.17163       1.22297       1.29396       1.23484       1.23339       1.17376       1.07720       1.01970      0.921980      0.815226      0.720838      0.608160      0.494494      0.413312      0.334980      0.279112
  36   8 2421.1592    1.5331  1.1076 11.3798 -0.0046  0.0204   0.0248   0.0543    0.0719   0.0000   442.0234       2.10227       18.8836     -0.634425      -2.23009      0.773514      -1.84898      -2.07193      0.577159     -0.240226     -0.137705     -0.946100       2.12842      0.292814     -0.157469      0.312803     -0.272873      0.345062      0.903667       1.20466       1.36899       1.47126       1.50679       1.47903       1.44991       1.37615       1.28772       1.17933       1.05617      0.977340      0.858671      0.736476      0.627699      0.512001      0.417507      0.333541
  36   9 2592.7537    2.1444  1.1989 11.8559 -0.0010  0.0217   0.0329   0.0539    0.0801   0.0000   441.2967       2.81086       19.4058       3.55558      0.173742      -2.01823     -0.451838       2.28481       1.80947      -1.96372     -0.759299      -1.72445     -0.752095      0.392629      0.453965      -1.38839     -0.270321     -0.110883      0.970200       1.28280       1.39436       1.44765       1.54932       1.57869       1.47392       1.45849       1.33568       1.21882       1.14787       1.00000      0.859476      0.766324      0.639149      0.526021      0.430755      0.337887
  36  10 2762.7904    2.7948  1.0365 12.5597 -0.0014  0.0198   0.0451   0.0498    0.0721   0.0000   441.6863       3.72573       19.0921       1.36058     -0.784397      -1.94506     0.0329371      -2.16088      -1.58499      -3.38473       1.51309     -0.650058     -0.629373     -0.181510      0.273216     -0.161642     -0.601247      0.275155      0.877150       1.18976       1.31653       1.40301       1.44660       1.37600       1.35029       1.30604       1.25583       1.18070       1.05166      0.937460      0.793618      0.680909      0.576586      0.453036      0.386723      0.303114
  36  11 2930.3692    3.5897  1.0008 13.1577 -0.0022  0.0192   0.0593   0.0487    0.0672   0.0000   441.2102       4.59848       16.6458     -0.725073      -1.75055      -1.78845      0.328794     -0.804235    -0.0553177      -3.02296     -0.275896     -0.975092     -0.897391      0.149494      0.202940      0.526559     -0.352336      0.382838      0.815586       1.20278       1.24379       1.40977       1.38848       1.43355       1.37499       1.32781       1.21949       1.14014      0.994248      0.895949      0.765674      0.653701      0.538048      0.446668      0.354617      0.281439
  36  12 3094.3898    4.0210  0.9708 13.5859  0.0006  0.0191   0.0665   0.0490    0.0615   0.0000   440.3897       5.77640       18.2583       3.05689      0.831857    -0.0937927      -1.27711      -1.92786      0.886810      0.450375     -0.456332     -0.353959      0.104215     -0.238461     -0.708874      0.308948     0.0980569    -0.0686786      0.840197       1.16846       1.27014       1.42353       1.46945       1.45932       1.42670       1.35184       1.20861       1.15385       1.01913      0.864188      0.782643      0.640653      0.540455      0.445739      0.353193      0.289924
  36  13 3255.1932    3.7892  1.3443 13.4043 -0.0027  0.0233   0.0564   0.0605    0.0606   0.0000   441.3184       3.74381       14.6039       1.36752      0.552381       1.84254      -2.12667       2.30554      -1.54626      -1.94083      0.235254      -1.72867     -0.428066    0.00181276      -2.11782     0.0567035      0.360097     -0.782019      0.989677       1.36544       1.44315       1.58475       1.62191       1.69995       1.56905       1.53928       1.41873       1.31153       1.19474       1.02934      0.909841      0.771731      0.649471      0.541153      0.426519      0.347470
  36  14 3413.8096    2.9381  2.0379 13.0451 -0.0010  0.0295   0.0387   0.0827    0.0470   0.0000   443.3700       10.5659       14.1231       5.53906       2.45056       6.24239      -2.27325       1.08434      -1.27495       1.58823      -1.98504      -2.28502      -2.11545      0.445220      -2.74358     -0.489415      0.869783     -0.120492       1.29831       1.76801       1.97927       2.09236       2.25114       2.17771       2.15843       2.07044       1.87282       1.76234       1.57075       1.35419       1.20341       1.00535      0.853599      0.701432      0.573776      0.449417
  36  15 3570.9336    2.3585  3.6065 12.2218 -0.0016  0.0393   0.0234   0.1106    0.0389   0.0000   442.7952       9.77815       13.7939      -1.35526       1.76325      -1.32035     -0.827042      -6.41893       4.18956      -1.26421      0.724562      -1.11064      -1.21462      0.525494       2.40154     -0.423974      0.360974     -0.181766       1.69920       2.26467       2.55151       2.68660       2.79215       2.82308       2.68115       2.65465       2.47978       2.25563       2.05547       1.78710       1.56797       1.34220       1.12134      0.926084      0.753061      0.599909
  36  16 3726.7818    1.9030  5.0297 11.8145 -0.0013  0.0497   0.0169   0.1400    0.0307   0.0000   440.6943       4.74382       20.4618      -1.45036      0.677263      -1.89338      -3.34841      -2.02673       6.25559      -1.48416     -0.867594      -1.50131      -1.13663      -1.95880      -1.98637      -1.34397       1.02075     0.0650772       2.14508       2.90677       3.33293       3.48479       3.61662       3.62040       3.47473       3.31284       3.20657       2.89275       2.66140       2.29284       2.00366       1.70110       1.43448       1.18754      0.950145      0.770734
  36  17 3881.7173    1.4645  6.7780 11.6031 -0.0018  0.0675   0.0151   0.1973    0.0294   0.0000   437.2502       13.3290       23.2641       6.33528      -12.3889       2.91168      -3.37518       3.50959       4.01182       1.37068      -3.38310      -6.03434      -4.69149      -5.40938       2.68285      -1.07235     -0.357342      -1.10289       2.84391       3.77164       4.34820       4.52071       4.84512       4.74183       4.70665       4.42322       4.21207       3.80808       3.46046       3.07390       2.65291       2.29373       1.90970       1.58502       1.26767       1.01312
  36  18 4035.4939    1.1233  8.0961 11.4683 -0.0014  0.0895   0.0149   0.2706    0.0285   0.0000   429.4004       15.2939       13.3177      -9.21140      -5.70111       3.93267       1.85966       5.61153       11.0419      -3.66639      -7.42680       4.05887       8.06488      -1.97363       2.57419       2.09341     -0.559694      0.259230       3.67207       5.02896       5.73148       6.16419       6.41893       6.34652       6.24094       5.89297       5.56093       5.05261       4.63353       4.05714       3.54933       3.03869       2.48860       2.11163       1.65164       1.31604
  36  19 4188.7988    0.8548  9.1568 11.4183 -0.0166  0.1213   0.0190   0.4283    0.0316   0.0000   440.4855       8.81049       28.0126      -3.28778      -14.1702      -8.60634       5.20197       15.7523       26.0278     -0.706874      -5.59375      -9.51870       4.76774      -6.99386      -4.09080       6.82203       1.50574      -1.65376       4.88607       6.71802       7.77443       7.97476       8.57697       8.51289       8.29758       7.97123       7.34545       6.73312       6.10678       5.44049       4.73343       4.07963       3.35634       2.83025       2.18505       1.76544
  37   5 1892.2062    0.5265  0.4860  9.9726 -0.0009  0.0143   0.0120   0.0327    0.0359   0.0000   441.4328      -2.22075       19.6272     -0.155619      -2.53662       1.23217     -0.296197      0.157366      0.788519     -0.884185     -0.204317      0.470655     -0.359931     -0.204964      0.879226     -0.217531     -0.313482      0.302609      0.562220      0.779558      0.907738      0.898538       1.02247      0.977493       1.01099      0.910209      0.846284      0.777338      0.683599      0.624911      0.549783      0.472821      0.391317      0.322588      0.259728      0.207541
  37   6 2081.1482    0.7767  0.6865 10.3703 -0.0030  0.0159   0.0155   0.0415    0.0478   0.0000   441.2881       1.27344       22.5902       1.03312      -3.52822      0.141222     -0.174001       2.10244     -0.559290     -0.868791       1.65347    -0.0330162     -0.675717      -1.26008    -0.0512990      0.238378     0.0819704      0.308793      0.684795      0.915169       1.07006       1.18563       1.23940       1.21331       1.18020       1.16493       1.03313      0.962848      0.852860      0.755903      0.613703      0.549128      0.447601      0.392274      0.300583      0.236998
  37   7 2264.3494    1.1424  1.0488 10.7462 -0.0009  0.0209   0.0184   0.0506    0.0661   0.0000   441.7640       2.16173       19.5607     -0.356335      -2.93740      0.915237       1.18825     -0.952592      -1.57398     -0.871923      -1.40957       1.53137     -0.293226      0.364276      0.455153     -0.435277     -0.622883      0.315078      0.828329       1.21737       1.29801       1.41078       1.44388       1.46435       1.40722       1.41081       1.31206       1.22244       1.00988      0.973780      0.794144      0.734515      0.602864      0.510251      0.398939      0.320422
  37   8 2440.6922    1.6318  1.1105 11.4622 -0.0012  0.0203   0.0254   0.0519    0.0673   0.0000   442.0361       4.22313       20.7300       1.47197      -2.05010     -0.100366     -0.236399       2.71052      0.972514      -2.11832      0.141313      0.392243     -0.930129     -0.396672      0.522657     -0.259329     0.0129103     0.0132857      0.863514       1.17898       1.27465       1.38689       1.45845       1.44032       1.48215       1.35547       1.26822       1.15989       1.07245      0.942602      0.804835      0.681009      0.588828      0.475592      0.401325      0.311661
  37   9 2613.4226    2.2479  1.1042 12.1626  0.0004  0.0199   0.0354   0.0539    0.0672   0.0000   441.5077       1.61129       20.3928       1.86679     -0.843931       2.76834    -0.0216001       1.39776     -0.662235      -2.23395       1.14261       2.39658      0.314128     -0.438052      0.539140     -0.106735      0.654206     0.0138869      0.846344       1.16097       1.32074       1.37941       1.46791       1.42199       1.42129       1.33638       1.22574       1.19440       1.04704      0.915623      0.805594      0.685999      0.587233      0.491586      0.394790      0.309284
  37  10 2784.6201    2.9549  1.0507 12.6775  0.0002  0.0198   0.0467   0.0492    0.0694   0.0000   441.2759       5.50070       19.9520       2.40345      -1.99788       1.88476     0.0413541      0.425189      0.736590      -1.57577      0.722377      -1.10591    -0.0155280     -0.708232     0.0991242     -0.957287      0.430861     -0.370655      0.827033       1.19861       1.26173       1.39993       1.39891       1.42503       1.33388       1.35945       1.16783       1.19446       1.00780      0.932319      0.800631      0.731140      0.583108      0.508023      0.395653      0.333250
  37  11 2953.3897    3.7216  0.9684 13.2155 -0.0006  0.0185   0.0601   0.0451    0.0640   0.0000   441.7177       5.76417       18.6740       3.45543     -0.861202     -0.274347     -0.366612      0.664021     -0.503487      -2.86524      0.551454       1.24324      0.193863      -1.51428      0.294863      0.600610      0.118865     -0.163729      0.768580       1.07667       1.12234       1.25776       1.30697       1.34624       1.26127       1.21692       1.09621       1.11474      0.922484      0.887049      0.714387      0.660735      0.518841      0.473439      0.359486      0.292709
  37  12 3118.6411    3.9705  1.0756 13.5637 -0.0017  0.0198   0.0637   0.0529    0.0658   0.0000   439.2455       8.86857       19.3064       2.72787     -0.714257       1.44423      0.213822     -0.664809      -1.32539      -3.13367      0.716517     -0.262911     -0.241714     -0.778494      -1.57947      0.253397      0.182978      0.514794      0.865797       1.18734       1.29889       1.39655       1.38085       1.41148       1.32792       1.31872       1.25120       1.14268       1.03060      0.955162      0.820746      0.746937      0.612230      0.515834      0.419402      0.355087
  37  13 3280.7301    3.5300  1.4872 13.3891 -0.0007  0.0244   0.0503   0.0639    0.0540   0.0000   441.9840       7.47724       16.2655       5.91352      -3.13290      -2.14585     -0.973665       2.90703       1.55013      -1.72797       2.45547     0.0802011      0.867084    -0.0248492     -0.490036       1.03104      0.440279     -0.790226       1.02892       1.36473       1.52956       1.60712       1.68486       1.73752       1.65582       1.63150       1.46727       1.39362       1.26272       1.11218      0.987664      0.852388      0.701693      0.585637      0.469134      0.388975
  37  14 3440.5814    2.8722  2.1894 12.8880 -0.0019  0.0301   0.0350   0.0837    0.0439   0.0000   443.1234       7.21209       9.55373       6.17945       4.61830       6.79816      -3.63299      -3.92352      -1.18435     -0.817370      -2.85359      -3.57725       1.68157      -2.46289      0.304891      -1.11755     -0.591422     -0.225096       1.24593       1.72024       1.92017       1.98522       2.13396       2.09097       2.05504       1.99071       1.86132       1.72002       1.54129       1.38544       1.20754       1.02757      0.884716      0.711639      0.589042      0.473041
  37  15 3598.5797    2.2387  3.9068 12.2017 -0.0006  0.0411   0.0217   0.1155    0.0344   0.0000   439.0024       11.3965       14.0177       1.80919      -1.27670      -1.52495      -6.04773      -3.17837       3.05902      -3.89411      -4.27480     -0.732294     -0.250588      -1.11467       1.55505       1.18420      0.679414      0.358555       1.73406       2.34223       2.61295       2.82709       2.97793       2.95199       2.85349       2.73910       2.58920       2.37562       2.14091       1.89081       1.66572       1.44564       1.21799       1.04079      0.825014      0.663292
  37  16 3755.3222    1.8136  5.2963 11.7112 -0.0007  0.0523   0.0162   0.1451    0.0307   0.0000   439.5622       6.89545       19.9245       7.39885     -0.750465      -1.23215      -1.43617      -2.30026       6.42884    -0.0792828      -1.50484     -0.755235     -0.824740      -1.24599       4.38386       1.27233      0.220239       1.26317       2.10149       2.88742       3.33572       3.44817       3.73779       3.61708       3.59290       3.42615       3.26348       2.91884       2.67051       2.37657       2.06535       1.80254       1.48770       1.26742      0.985043      0.800775
  37  17 3910.8203    1.3924  6.9605 11.5910 -0.0009  0.0693   0.0147   0.2069    0.0279   0.0000   435.2727       10.3706       23.4820       2.85769      -8.29465       12.2823       3.29500      -13.9192       2.22915       2.22871      -3.52954      -3.00206    -0.0873727       2.32135      0.498970      0.347219     -0.132970      0.561958       2.86642       3.88936       4.43802       4.64305       4.91053       4.89252       4.83428       4.54267       4.28737       3.94298       3.57894       3.16485       2.82613       2.40857       2.02966       1.72239       1.36225       1.10101
  37  18 4065.5881    1.0543  8.3841 11.4932 -0.0040  0.0941   0.0164   0.3062    0.0295   0.0000   438.6118       3.92581       11.6388      0.821176      -10.5254      0.125764       5.03867      -7.56669      -10.7331       3.05238      -6.71953       1.34431       10.0088      0.522568      -6.04363       5.09747       1.85685      -4.87209       3.87571       5.17660       5.93797       6.19761       6.54885       6.53198       6.32366       6.22059       5.79306       5.34610       4.84224       4.31966       3.75163       3.22224       2.73085       2.25691       1.83870       1.49237
  37  19 4219.5813    0.7328  8.3222 11.4796 -0.0190  0.1283   0.0263   0.5835    0.0381   0.0000   438.6787       31.4180       11.7090      -10.3209      -13.8654      0.754692      -3.66376       22.6863       13.7821      -23.1110       10.0426       19.9040       4.06337      -7.78637      0.851014       4.10846     -0.573319      -3.31657       5.02758       6.84773       7.95838       8.14856       8.96398       8.68706       8.59500       8.26470       7.62982       7.07076       6.44280       5.67633       5.05129       4.36287       3.65253       3.08402       2.39268       1.92773
  38   4 1713.0455    0.3358  0.3167  9.8648 -0.0038  0.0119   0.0096   0.0279    0.0278   0.0000   441.2324      -1.35420       19.7951     -0.424765      -3.67181     0.0168710      0.384412    -0.0617813      0.564815    -0.0660167      0.264168      0.646571     -0.136975      0.436013     -0.279379      0.144070      0.414579     0.0471430      0.561550      0.736223      0.855378      0.938961      0.993469      0.958595      0.973692      0.893382      0.810857      0.728934      0.656606      0.570320      0.525395      0.453778      0.368046      0.315503      0.275412      0.204079
  38   5 1908.8195    0.5214  0.5139 10.0497 -0.0043  0.0141   0.0117   0.0349    0.0372   0.0000   441.2891     -0.267897       21.8541      0.679115      -3.44793       1.04982     -0.187640      -1.67794     0.0303573      -1.07914     -0.351243      0.432624     -0.730228     -0.649011      0.262881    -0.0366577      0.257872     -0.357615      0.590241      0.820649      0.850444      0.949898      0.983952      0.960722       1.01393      0.922166      0.854681      0.764022      0.709443      0.644786      0.603084      0.524725      0.445058      0.370590      0.301138      0.245938
  38   6 2098.9400    0.7810  0.8027 10.2522 -0.0001  0.0167   0.0138   0.0436    0.0519   0.0000   441.5460       1.39038       20.5565      0.534032     -0.903966      0.971989       1.48017      0.237355      0.192367      -1.00645      -1.34497     -0.232257     -0.646326      0.196875    -0.0536184     -0.275475      0.412926      0.265311      0.686902      0.923442       1.05168       1.12761       1.18511       1.11508       1.14006       1.06481       1.02894      0.947229      0.885211      0.766752      0.689088      0.596828      0.508599      0.408062      0.343264      0.274919
  38   7 2282.9328    1.1679  0.9301 11.0296 -0.0020  0.0181   0.0201   0.0475    0.0563   0.0000   441.7394       1.12189       20.2431      -1.63025     -0.989345      -2.01480      -2.82169       2.24579       1.80678     -0.783581       1.60084     -0.217432     -0.281882      0.475875     -0.575676      0.397681      -1.07063      0.224898      0.776725       1.06754       1.15647       1.23255       1.28048       1.29821       1.29420       1.22088       1.14160       1.03795       1.00255      0.834420      0.776106      0.654410      0.564396      0.478661      0.405874      0.316690
  38   8 2460.0578    1.7414  1.0873 11.4570  0.0015  0.0201   0.0263   0.0501    0.0698   0.0000   441.1459       1.91906       20.3970      0.823010      0.129323       2.09247      -2.38908      0.447044       2.66703      -2.08513       1.50884      0.424043     -0.183276      0.129548      0.434958    -0.0790480      0.303629     -0.408680      0.827501       1.16933       1.32991       1.37866       1.47043       1.41211       1.40838       1.29885       1.31121       1.14915       1.05338      0.940130      0.822868      0.731453      0.589411      0.517589      0.403098      0.318250
  38   9 2633.7886    2.3176  1.0477 12.3840  0.0012  0.0188   0.0372   0.0516    0.0606   0.0000   441.1882       5.35289       22.9369      -1.84532       1.19605       2.01501      -4.48835      0.969302     -0.462927      -2.30787    -0.0336751      0.622812     -0.116213     -0.502833      0.485867     -0.515544     -0.552651     -0.160118      0.823427       1.08934       1.19849       1.27811       1.29926       1.31157       1.30121       1.24635       1.21076       1.08954      0.994590      0.880869      0.775088      0.666262      0.577747      0.483426      0.397448      0.328961
  38  10 2806.1406    3.0451  1.0526 12.8309 -0.0018  0.0191   0.0480   0.0492    0.0651   0.0000   442.1437       4.26350       19.1916       1.98723      -4.53529      0.585204      0.850325       1.95805       2.01068      0.885911      -2.37194      -1.24919     -0.949504      -1.04079    -0.0217062     -0.459666      0.317976     0.0832250      0.812744       1.09605       1.18414       1.30999       1.37441       1.38106       1.30712       1.27082       1.17140       1.09692      0.981210      0.900975      0.800685      0.699444      0.576486      0.497104      0.397756      0.323709
  38  11 2976.0008    3.7771  0.9144 13.4516  0.0015  0.0178   0.0621   0.0433    0.0569   0.0000   440.2158       4.79934       18.7313     0.0857557      -2.85318       1.51147      -1.74665      -1.29009      -1.16938      0.567415       1.10525      0.623410     -0.762768   -0.00988792       1.86922      0.173347     -0.194997     -0.321895      0.774829       1.07368       1.18927       1.27024       1.31511       1.24710       1.18622       1.15645       1.11168       1.04722      0.948235      0.854708      0.804543      0.673408      0.572154      0.492765      0.405311      0.311412
  38  12 3142.4399    3.9247  1.1308 13.6092 -0.0036  0.0204   0.0612   0.0536    0.0637   0.0000   441.4421       4.99144       17.5949      0.780429      0.342151     -0.727188      0.707833      -2.00525      -2.14638      0.183003     -0.342008     0.0199928      0.358698      0.592290    -0.0653117      -1.05853     -0.644287      0.385039      0.861523       1.17754       1.34022       1.37348       1.48912       1.42618       1.40161       1.32630       1.23507       1.18295       1.06691      0.974990      0.873009      0.740164      0.635821      0.522633      0.435667      0.356641
  38  13 3305.8694    3.5114  1.6549 13.1855  0.0002  0.0250   0.0462   0.0671    0.0550   0.0000   439.9468       7.41432       17.5248       1.48185       1.92166       2.06185     -0.839392     -0.696086       1.67960      0.776794     -0.911233      0.703794      0.549079      0.942407     -0.547465     -0.735619      0.632426      0.379541       1.03056       1.45070       1.55428       1.70213       1.73455       1.83123       1.73612       1.68775       1.53620       1.43567       1.29703       1.15449       1.04200      0.879124      0.735416      0.612408      0.510027      0.412591
  38  14 3466.9088    2.7503  2.3628 12.8620 -0.0028  0.0312   0.0319   0.0846    0.0396   0.0000   443.4893       8.71048       8.30440      0.241990       3.89973      -1.24554      -3.40676      -1.63835       1.66463      -6.15458       1.20657      -1.88524     -0.171522     -0.427030     -0.180587      -2.50536     -0.247634     -0.150907       1.29780       1.76721       1.94515       2.09797       2.16821       2.18318       2.15121       2.05843       1.97510       1.77680       1.63892       1.41840       1.27926       1.08993      0.937124      0.781723      0.631885      0.513851
  38  15 3625.9571    2.1655  3.9575 12.1774 -0.0002  0.0414   0.0207   0.1164    0.0335   0.0000   439.3357       7.87081       14.8280      0.501914       3.54259      -1.92722     -0.595526      -1.24455      -1.27544      -4.23941       2.02152      -2.69068     0.0338285     -0.857628      0.499443     -0.809924     0.0280872     -0.829100       1.69837       2.28633       2.61863       2.81566       2.96434       2.93301       2.87211       2.77958       2.57555       2.36547       2.12994       1.93288       1.66592       1.46058       1.24510       1.03337      0.842484      0.681574
  38  16 3783.5184    1.6936  5.5871 11.7713 -0.0015  0.0549   0.0156   0.1545    0.0285   0.0000   437.4463       5.76260       22.0861       10.5562      -11.8659      -7.55056       4.32479      -4.66755      -1.41388     -0.686769      -1.66732     -0.500293       5.80655       3.45965     -0.289568      -2.42053      0.329097      0.245893       2.18553       2.95132       3.39026       3.55320       3.73346       3.73554       3.65413       3.52501       3.33008       3.02090       2.81272       2.50690       2.18078       1.92559       1.62744       1.38530       1.10721      0.892849
  38  17 3939.7155    1.3634  7.3808 11.5387 -0.0048  0.0726   0.0141   0.2110    0.0274   0.0000   440.1746       4.45872       10.3744       7.69888      -7.75290      0.289388       6.71930      -9.18466       3.39875      -8.35023      -1.80440      -7.14887      0.703730      -4.36531       2.99254      0.605518     -0.717684     -0.719732       2.87548       3.91175       4.46028       4.66783       5.01299       4.95290       4.77894       4.72912       4.35813       4.09408       3.71375       3.30966       2.89010       2.53529       2.09749       1.81346       1.43934       1.17192
  38  18 4095.4525    1.0341  8.7334 11.4862 -0.0034  0.1000   0.0172   0.3294    0.0309   0.0000   437.9090       13.9564       15.7057      -4.22304    -0.0296624       9.88982      -1.97147      -5.87572       2.76243      -9.69558      -4.96371       1.15780       5.94591      -6.19825     -0.743953      0.106758       3.12702     -0.859718       3.85572       5.24892       6.09138       6.32864       6.75809       6.77787       6.60914       6.40050       5.88015       5.60118       4.91585       4.57564       3.97686       3.40923       2.97881       2.43713       1.96651       1.58106
  39   4 1728.2694    0.3294  0.3008  9.8787 -0.0010  0.0120   0.0096   0.0270    0.0269   0.0000   439.7689     -0.898526       22.0109     -0.536080      -4.03022     -0.928268      0.687965    0.00696119      0.217953      0.326154    -0.0324630      0.165928      0.938987      0.337105      0.398896      0.282745      0.307506    -0.0127212      0.531107      0.740052      0.829428      0.814031      0.852854      0.887274      0.788383      0.738051      0.722564      0.719706      0.711809      0.676783      0.578981      0.467407      0.381222      0.304691      0.272948      0.234607
  39   5 1925.2157    0.5608  0.4911 10.0473 -0.0023  0.0129   0.0123   0.0325    0.0375   0.0000   441.5275     -0.147060       20.2682     -0.387559      -1.76960       2.36386       1.21548      -1.15481      -1.86354     -0.886405      0.488265     -0.411501     0.0147793     -0.704382     -0.372099      0.310329      0.211244      0.456377      0.558664      0.710462      0.788585      0.888058      0.972478      0.930028      0.896694      0.872993      0.828115      0.789776      0.678089      0.620006      0.542307      0.461345      0.369628      0.328468      0.267033      0.230482
  39   6 2116.5854    0.8610  0.7075 10.4854 -0.0046  0.0158   0.0158   0.0375    0.0499   0.0000   443.0668      0.343646       19.9915      0.200359      -1.06959     0.0932543    -0.0256373       1.75687      -1.92223      -2.05706      0.833698    -0.0237883     -0.404019       1.64147      0.386500     -0.437614     -0.249985     0.0116483      0.652063      0.879457      0.982452       1.05937       1.06986       1.06548       1.05853       1.01984       1.01269      0.930001      0.839142      0.740836      0.647235      0.556920      0.460617      0.385649      0.324923      0.265239
  39   7 2301.2566    1.2282  0.9091 11.1725 -0.0005  0.0179   0.0205   0.0456    0.0534   0.0000   441.0903     -0.210012       20.5993      0.486149      -2.41144       2.33138      0.424883       1.95321      -1.30106      -2.39581     -0.118171      0.570730     -0.106817     0.0448246     -0.469030      0.257369     0.0648840     -0.653358      0.740648      0.996073       1.09082       1.11906       1.19181       1.20094       1.21170       1.19635       1.11319      0.993933      0.911823      0.809361      0.722746      0.627342      0.548541      0.452798      0.387118      0.307802
  39   8 2479.0733    1.7369  1.0982 11.7125 -0.0033  0.0196   0.0273   0.0532    0.0635   0.0000   440.9723       2.21564       20.0375       2.72896      -1.29297     -0.681056       1.44780      -2.39943       1.76195      0.409860      0.727383     0.0534755    -0.0811469      0.411048     -0.764598      -1.12458      0.526658     -0.244674      0.758263       1.06398       1.14333       1.24518       1.29614       1.30597       1.29773       1.27471       1.15993       1.09357      0.984829      0.895464      0.777537      0.673885      0.569670      0.472885      0.389808      0.325422
  39   9 2653.8981    2.4628  0.9490 12.4160  0.0054  0.0174   0.0398   0.0458    0.0602   0.0000   441.9927       3.44973       21.8360      0.669259     -0.555531     -0.116829    0.00795614    -0.0107766      -1.26941      -2.44052       2.47077      0.178533      -1.39726     -0.448106     -0.608351     -0.338132      0.302510      0.774643      0.729322      0.973722       1.07948       1.14319       1.23669       1.20257       1.15996       1.13489       1.05064       1.00858      0.908437      0.798260      0.753953      0.649672      0.538004      0.470281      0.400242      0.320936
  39  10 2827.3625    3.1198  1.1064 12.8926 -0.0009  0.0196   0.0481   0.0525    0.0661   0.0000   440.8766       5.39572       18.3525       1.24783      -3.02996       1.93896      -2.14960      -1.76160     -0.272872      0.862982    -0.0908630     -0.200964     -0.277164      -1.07495      0.529200       1.00940      0.219025     -0.188044      0.809818       1.15240       1.28585       1.39944       1.47827       1.44884       1.44012       1.34762       1.31197       1.17358       1.09212      0.941475      0.843515      0.705023      0.589155      0.488881      0.408024      0.329377
  39  11 2998.2573    3.8766  0.9380 13.3713 -0.0041  0.0175   0.0626   0.0445    0.0615   0.0000   440.1539       4.59482       19.5650       2.45231      -4.22794       2.17776      0.834887      -1.40678      -1.65742      -3.65517      0.691713      -2.13048     -0.744398     -0.934925      0.497521      0.593905      0.649700     -0.619343      0.701800      0.975041       1.05807       1.14022       1.20049       1.19154       1.17326       1.18070       1.04772       1.01249      0.887847      0.813426      0.708380      0.621690      0.527335      0.425737      0.362595      0.292366
  39  12 3165.8079    3.8416  1.1814 13.7010 -0.0048  0.0213   0.0599   0.0568    0.0600   0.0000   441.7984       7.57568       18.5458       2.60958     -0.170388      -1.00149      0.794086      -1.13111      -4.48075      -2.37461     -0.211781      -2.07938     -0.642042      -1.70648     -0.766362     -0.174539     -0.586558     -0.290826      0.847562       1.17963       1.25229       1.35191       1.46136       1.43644       1.48923       1.35656       1.24793       1.19902       1.09144      0.995957      0.856306      0.727798      0.667786      0.539022      0.454183      0.361871
  39  13 3330.5029    3.4059  1.7194 13.2264 -0.0006  0.0262   0.0440   0.0687    0.0488   0.0000   443.0945       10.2618       16.9348       1.52881       2.10944     -0.783418      -1.98605      0.518118     -0.371173      -1.84000     -0.463633      -2.67519     -0.390430      -1.30035      0.744344      -1.09311      0.541772     -0.430636       1.01300       1.42981       1.57299       1.73015       1.81943       1.81182       1.75600       1.68774       1.60867       1.50733       1.39406       1.22529       1.08483      0.892754      0.762458      0.661099      0.530955      0.444065
  39  14 3492.7421    2.6715  2.7977 12.6665  0.0013  0.0334   0.0278   0.0915    0.0373   0.0000   443.9677       7.05413       9.59668       3.19434       8.47325     -0.227599      -7.94104     -0.800513      0.107510      -1.72169       1.36370      -2.61300      -1.51232    -0.0419621      -1.08784      0.291095      0.183781      0.153763       1.31858       1.78094       2.02297       2.13309       2.22173       2.24712       2.19422       2.12718       2.02677       1.87730       1.70848       1.51098       1.34210       1.15666      0.994918      0.843139      0.688493      0.566413
  39  15 3652.8560    2.0993  4.4325 12.0861 -0.0016  0.0440   0.0188   0.1224    0.0301   0.0000   442.6582       9.07577       15.3214       7.17094       6.08027       2.63293      -3.46220      -4.79507     0.0537220      -2.00748      -2.65965      0.587582     0.0513716     -0.225445       3.19221      0.154481       1.63499    -0.0907987       1.72222       2.38799       2.62297       2.83908       3.00031       2.98404       2.90716       2.82792       2.66892       2.47131       2.21210       2.00251       1.77634       1.55977       1.33752       1.11264      0.913716      0.736725
  39  16 3811.4141    1.6507  6.0686 11.6955  0.0002  0.0574   0.0150   0.1630    0.0285   0.0000   443.2051       8.83679       20.3368      -1.25834      -7.48862      0.689479       5.48118      -3.22584      0.791904     -0.649161    -0.0915540      -6.37810       1.19409      0.569931       1.84172      -1.57147     -0.460526      0.600860       2.22312       3.05507       3.39776       3.67416       3.89598       3.86074       3.76423       3.70981       3.46557       3.17607       2.92880       2.58295       2.32573       2.01752       1.70813       1.43583       1.16706      0.957254
  39  17 3968.6105    1.3073  7.6747 11.5209 -0.0008  0.0757   0.0143   0.2252    0.0279   0.0000   429.2977       7.34286       30.5899      -1.99175      -16.5259       1.75304      0.657935      -5.51459      0.605617      -5.18073      -7.78578     -0.812465       1.07703       2.87250      -1.52337      -3.88003      0.616912      0.866644       2.93049       3.96225       4.53692       4.78703       4.98536       5.05324       4.86979       4.82807       4.46876       4.16412       3.86432       3.44644       3.04806       2.65420       2.28457       1.91379       1.55593       1.26656
  39  18 4124.8657    0.9735  8.9552 11.5135 -0.0084  0.1073   0.0180   0.3637    0.0308   0.0000   441.1144       14.5080       27.1854      0.144830     -0.783037      -3.29427       12.2537       4.70995       11.1626      -1.27313      -11.0959      -20.0173       1.02075     -0.409782      -4.05223     0.0845707      -1.35796       4.52919       4.01452       5.58128       6.34130       6.74426       7.10388       7.10905       7.04530       6.77191       6.37952       5.86623       5.44765       4.82476       4.25109       3.66401       3.18475       2.63692       2.13143       1.74358
  40   5 1941.4265    0.5890  0.5481 10.0032 -0.0037  0.0136   0.0124   0.0336    0.0401   0.0000   441.0523     -0.310990       21.2752       1.20874      -1.59674       1.12739     0.0458238       1.30198     -0.238055     0.0642638       1.33570      0.899262     0.0591983      -1.66146     -0.444718      0.287469    -0.0642643     0.0788247      0.575277      0.760803      0.851315      0.909213      0.953521      0.946015      0.910189      0.871258      0.810044      0.794744      0.725818      0.657066      0.581835      0.535468      0.440070      0.374251      0.301859      0.261003
  40   6 2133.9984    0.8865  0.7780 10.4089 -0.0004  0.0157   0.0154   0.0400    0.0511   0.0000   440.2740    -0.0650983       20.5531       1.44109      -2.52370      0.380773      0.217382    -0.0759758     -0.929394      0.622138      0.207301      -1.20701     0.0598010      0.313423    -0.0804971     -0.295362      0.116262      0.143096      0.604589      0.830806      0.930262      0.988792       1.05789       1.02993       1.01356       1.01126      0.917771      0.860596      0.812591      0.717772      0.619703      0.563068      0.468054      0.405541      0.345320      0.276552
  40   7 2319.3288    1.2616  0.9707 11.1328 -0.0031  0.0192   0.0202   0.0459    0.0557   0.0000   440.2921       1.76230       23.0121       1.05566      -1.97728      -2.64882      -1.58803     -0.697370      0.462782      -2.28540      0.971346      -1.14399      0.826608      0.152431     -0.847775      0.619101     -0.281539     -0.146019      0.723470       1.02883       1.08271       1.20064       1.24169       1.23172       1.23293       1.18634       1.07036       1.06419      0.944986      0.892629      0.755501      0.684919      0.564774      0.493113      0.418238      0.323118
  40   8 2497.9649    1.8033  1.0235 11.9345 -0.0047  0.0191   0.0289   0.0494    0.0580   0.0000   440.7929       1.62873       21.1158       2.61037      -1.51986     -0.954646      -1.27191     -0.963891       2.92842     -0.795961     -0.221450      0.184208      0.501008      0.977155     -0.436872     -0.745929       1.08418     -0.223849      0.766186       1.07619       1.18278       1.30051       1.28183       1.30032       1.23740       1.21330       1.14893       1.10105       1.01140      0.932934      0.819144      0.730412      0.597071      0.516474      0.405961      0.341647
  40   9 2673.8837    2.5187  0.9958 12.5901  0.0026  0.0185   0.0397   0.0467    0.0570   0.0000   441.5799       4.08411       19.4291       1.98813      -3.00422       1.13144      -1.72468      -1.20767      -1.27588       1.76018       1.90302      -1.85820    -0.0283491     -0.116299      0.781249      0.369963      0.276880     -0.457588      0.747493       1.00079       1.11849       1.21833       1.28819       1.27335       1.26825       1.26202       1.13438       1.06250      0.969492      0.866470      0.756017      0.659428      0.558791      0.462844      0.393468      0.320316
  40  10 2848.3332    3.2396  1.0069 12.8977  0.0001  0.0182   0.0498   0.0456    0.0638   0.0000   441.0477       5.66424       19.9952       1.39226      -3.55142       2.46648     -0.511486      -1.92956      0.758997      0.573960       1.51129     -0.628086       1.24958     -0.925965      0.343583    -0.0221333    -0.0578185     -0.281019      0.759797       1.05316       1.21778       1.31736       1.43027       1.38665       1.40063       1.31132       1.21963       1.12025       1.02454      0.887968      0.796603      0.692473      0.583129      0.508576      0.421679      0.341645
  40  11 3020.1099    3.9874  1.0241 13.3295  0.0013  0.0185   0.0609   0.0467    0.0639   0.0000   441.2586       6.08806       20.5226      0.333753     -0.569291      0.465175      -1.10326      0.540303      -1.66599    0.00979978      0.170170     -0.420989      -1.34372    0.00700631     0.0455344      0.274480      0.275672      0.208026      0.688100      0.986067       1.04729       1.16586       1.17080       1.22639       1.11128       1.18333       1.05754       1.00679      0.911523      0.806528      0.739750      0.650134      0.551960      0.470066      0.389516      0.321189
  40  12 3188.8527    3.9158  1.2506 13.5578 -0.0017  0.0224   0.0572   0.0562    0.0614   0.0000   438.6001       6.93205       17.9524       2.93924     0.0922932      -1.10464       3.87219      -3.04910      0.465489      -1.91568       1.25858      -2.78989      -1.58608       1.51533     -0.284336     0.0129534     -0.268652     -0.101822      0.870422       1.22443       1.32414       1.44621       1.48660       1.42881       1.49012       1.35172       1.25139       1.25542       1.10180       1.04089      0.921836      0.854005      0.687195      0.598643      0.506283      0.433514
  40  13 3354.7812    3.3191  1.7974 13.2110 -0.0013  0.0254   0.0412   0.0707    0.0455   0.0000   440.2588       7.65680       15.6641       2.19302       3.50527     -0.510944     -0.456768     -0.766366      -1.55155      -2.48149       1.34554      0.335349       1.25634     -0.971848     0.0174138     -0.156070     -0.108617      0.224895      0.975848       1.31482       1.50003       1.57660       1.68802       1.68169       1.66649       1.63057       1.48854       1.41929       1.28185       1.14388       1.06219      0.881949      0.783205      0.647732      0.520162      0.433025
  40  14 3518.2421    2.5300  2.9597 12.6097  0.0008  0.0345   0.0258   0.0963    0.0347   0.0000   446.3978       5.33707       12.2784       4.24830       4.21921     -0.582916      -6.00441      -4.06790      0.768106   -0.00738203      -2.59614     -0.745027     -0.781738      -1.87748     -0.827395      -1.74251      0.240157     -0.416817       1.30670       1.76224       2.04600       2.08464       2.26179       2.24925       2.19775       2.15618       2.03731       1.90223       1.72803       1.53689       1.37149       1.21638       1.02618      0.881536      0.709234      0.591556
  40  15 3679.5561    1.9921  4.6186 12.0248 -0.0014  0.0461   0.0177   0.1246    0.0282   0.0000   442.7228       7.96694       11.9730       5.19399       3.62815    -0.0535102      -2.81791     0.0140361       3.06680      0.476421      -4.77379      -4.12687      -2.02066       1.93295      -3.25415      -2.06699     -0.527621      0.490708       1.75560       2.41274       2.76401       2.92122       3.08318       3.06719       3.00954       2.91165       2.76513       2.51880       2.34023       2.12818       1.87772       1.63009       1.39890       1.17702      0.996142      0.788149
  40  16 3838.9213    1.5452  6.2823 11.7101 -0.0005  0.0600   0.0150   0.1759    0.0278   0.0000   447.2711       10.6167       16.8168    -0.0605942       1.48317       1.98390      0.634054      -4.87807       1.01270      -8.68417      0.920229     -0.726320      -5.25880      -1.36094      0.933880       1.74480      -2.83689     -0.770031       2.27975       3.09825       3.50370       3.66427       3.95508       3.92954       3.90798       3.77836       3.56076       3.31389       3.02752       2.72426       2.39758       2.08782       1.82938       1.54384       1.26234       1.02118
  40  17 3997.0703    1.2317  7.8541 11.5579  0.0007  0.0819   0.0151   0.2477    0.0277   0.0000   434.0444       17.4717       28.2525       5.57571      -12.4594       5.43097       7.04693      -11.3075      -11.5076     -0.313558      -1.85402      -8.20910       9.45190    -0.0579521      -1.22743       3.04689      0.473099      -1.22725       2.98145       4.12568       4.80057       4.98484       5.31546       5.33394       5.17976       5.06201       4.81723       4.42113       4.06199       3.66869       3.26728       2.87629       2.44464       2.07085       1.69186       1.38186
  40  18 4154.1362    0.8720  8.7163 11.5280 -0.0113  0.1140   0.0219   0.4405    0.0353   0.0000   435.3584       13.2353       13.2479     -0.659225       3.71152      -1.98636      -6.83198      -3.74868      -18.5809      -12.2235       4.09293       13.7330       2.37573      -3.81527      0.864437       1.83197       1.07579    -0.0135692       4.12603       5.75216       6.52191       6.95827       7.39041       7.45184       7.23666       7.14399       6.69968       6.14100       5.73683       5.04977       4.53856       3.87026       3.39523       2.83493       2.29504       1.86629
  41   4 1758.0195    0.3867  0.3249  9.8760 -0.0036  0.0120   0.0102   0.0248    0.0284   0.0000   442.0766     -0.559758       23.6614      -1.03969      -3.53663     0.0734594       1.24298      0.563175     -0.201982       1.30659      0.506267      0.251277      -1.24086      0.401947    -0.0409768      0.387498     -0.454939   -0.00840461      0.548996      0.760012      0.810840      0.888269      0.925023      0.969642      0.957747      0.835697      0.766307      0.710562      0.643598      0.577316      0.548342      0.462207      0.388083      0.342393      0.284876      0.249662
  41   5 1957.4525    0.6025  0.6103 10.0462 -0.0020  0.0155   0.0117   0.0359    0.0412   0.0000   441.9633     -0.347651       22.3326       1.19104      -3.98931      0.994274     -0.156684      -1.34897      0.173028      0.471483      -1.00381      -1.65780      0.213853      0.989843      0.873030      0.249720     -0.135488      0.394479      0.561318      0.818611      0.868321      0.879318       1.04761       1.01272       1.04478      0.950280      0.864517      0.857550      0.757190      0.735889      0.606719      0.534194      0.436602      0.383993      0.326009      0.267823
  41   6 2151.1742    0.9006  0.7747 10.6016 -0.0031  0.0171   0.0157   0.0400    0.0496   0.0000   441.1406      0.193718       20.2459     -0.670286      -1.74173    -0.0909832     -0.560888      -2.09374       1.20088     -0.224347    -0.0304892     -0.662044      0.365628      0.464430      -1.13127     -0.102834     -0.253285      0.405097      0.609084      0.891877      0.900550       1.03477       1.06566       1.10472       1.09068       1.02253      0.985287      0.903003      0.821632      0.754224      0.693612      0.606523      0.501310      0.445183      0.362323      0.289628
  41   7 2337.1977    1.3600  1.0795 11.1264 -0.0047  0.0192   0.0206   0.0510    0.0642   0.0000   441.8262      0.914008       22.2968     -0.659475      -2.94571     -0.133936      0.160745      -1.48204    -0.0748801      -3.24891     -0.380597      -2.21892      -1.70092      -1.14266      0.695107     -0.112713     -0.782099      0.426131      0.722159       1.01376       1.12047       1.22350       1.22616       1.27002       1.17638       1.20944       1.14263       1.05994      0.990961      0.878944      0.794473      0.700716      0.584667      0.503956      0.417632      0.347286
  41   8 2516.5826    1.8917  1.1132 11.8579 -0.0007  0.0199   0.0282   0.0502    0.0636   0.0000   440.5593       1.16368       20.6017       1.77272      0.378827      0.744371      0.611741     -0.987066      0.135760      -1.09407      0.401254     -0.350782     -0.398838     -0.635958     -0.654453     -0.127580      0.222492     -0.537612      0.750972       1.04702       1.13511       1.19141       1.30386       1.24265       1.25264       1.19640       1.19145       1.14170       1.06279      0.920061      0.804694      0.687932      0.620261      0.520548      0.441156      0.376856
  41   9 2693.5573    2.5645  1.1096 12.4882  0.0011  0.0188   0.0384   0.0508    0.0633   0.0000   440.4230       2.24325       22.1928     -0.862669      -4.90424       1.62732      -1.07612      -2.27445     -0.406193     -0.491632       1.03858      0.733073     -0.566854     -0.259095     -0.339256      0.306183    -0.0426211      0.301502      0.741120      0.990888       1.07001       1.18887       1.22791       1.23663       1.18719       1.15450       1.13175       1.04763      0.970006      0.870962      0.764157      0.677145      0.578028      0.509904      0.433461      0.350529
  41  10 2869.0478    3.2969  1.0126 13.1176 -0.0019  0.0183   0.0507   0.0458    0.0589   0.0000   441.7490       5.44221       20.3143      0.205527      -2.78151     -0.192327     -0.609465      -1.56924      -2.05400      -1.96538      -1.79917     -0.227739      -1.01952     -0.514191      0.834917      0.292929      0.385205     -0.348842      0.751749      0.999202       1.11513       1.22405       1.27364       1.25310       1.31397       1.23589       1.15329       1.04856      0.976835      0.860241      0.784232      0.665372      0.579182      0.501724      0.427093      0.350675
  41  11 3041.7499    3.9143  1.0272 13.4295 -0.0034  0.0188   0.0602   0.0466    0.0629   0.0000   442.9706       4.04903       19.8282      -1.02831      -1.43951     -0.575568       2.36282     -0.976578      -2.64760     -0.200792       2.04003      0.418273    -0.0104304     -0.360676     -0.415675      0.726748     -0.443543      0.250556      0.730427       1.05672       1.10988       1.25746       1.26965       1.28281       1.21392       1.16312       1.12265       1.03423      0.978016      0.875067      0.804543      0.716829      0.601206      0.520283      0.427865      0.351998
  41  12 3211.4978    3.9820  1.3878 13.2292 -0.0008  0.0210   0.0533   0.0579    0.0600   0.0000   440.1679       6.18102       18.3699       2.66302       2.04169     -0.639356       1.25173      -1.82345      -2.17105      0.155950     -0.345757      -2.80385      0.469525      -1.90207     0.0490249     -0.117274      0.497905     -0.922510      0.829235       1.11387       1.22407       1.29415       1.38171       1.35123       1.37560       1.32785       1.26398       1.16712       1.09956      0.973923      0.872488      0.766724      0.640328      0.557824      0.474570      0.394697
  41  13 3378.6773    3.1812  1.9780 13.1073  0.0002  0.0269   0.0377   0.0751    0.0442   0.0000   443.3332       7.48086       18.4289       3.35906      0.562661       1.16091      -2.11682      -2.50594     -0.587330      0.662372     -0.783265      -1.42751      0.630479     -0.585731       1.02869     -0.669259      0.779248      0.569730       1.03126       1.43166       1.58028       1.72296       1.79477       1.76441       1.73847       1.70557       1.58197       1.51434       1.36928       1.28519       1.13580      0.990181      0.845982      0.710201      0.615719      0.498734
  41  14 3543.3984    2.4512  3.2829 12.5256 -0.0015  0.0368   0.0236   0.1000    0.0319   0.0000   440.6292       6.52136       13.9361       4.50354       3.32475      -5.25214     -0.930109      -1.55121       2.30791       1.19374     -0.518848      -1.69123       2.65903      -2.72794      0.392546       1.34388   -0.00115781     -0.553106       1.33474       1.82719       2.08879       2.23912       2.39875       2.30367       2.39584       2.22163       2.12532       1.99728       1.81406       1.64425       1.46467       1.30251       1.12098      0.944978      0.773737      0.639119
  41  15 3705.8163    1.9280  4.9287 11.9957 -0.0002  0.0488   0.0169   0.1346    0.0272   0.0000   441.3753       11.9506       17.7361       5.15868     -0.649644       4.69997      -4.40847     -0.706492      -2.98685      -2.86033       2.59585      0.947722      0.818642       1.30685       2.04828       1.27910       1.07390       1.19454       1.74479       2.45531       2.80852       2.89288       3.20452       3.12800       3.11823       2.99951       2.82844       2.63876       2.46370       2.15797       1.96115       1.69555       1.45386       1.25664       1.01003      0.828258
  41  16 3866.2353    1.5450  6.5444 11.6486 -0.0014  0.0605   0.0144   0.1756    0.0274   0.0000   439.5077       11.1827       15.1757       1.68674      0.608286      0.919163      -2.26110      -4.73398       2.19565      -1.73767       10.3471      -2.66708      -3.52362       4.73056      -1.26013      -1.82888      0.885932       2.10896       2.24113       2.96454       3.47270       3.59136       3.93096       3.82956       3.81615       3.77176       3.46626       3.27179       2.99445       2.70746       2.43813       2.13358       1.83252       1.57850       1.27698       1.07013
  41  17 4024.9110    1.1148  7.7542 11.6244 -0.0052  0.0849   0.0166   0.2749    0.0293   0.0000   434.6338       12.2924       22.1314       2.50745      -13.5746      -8.62747       3.73483       1.97575      -12.9874      -1.80863       10.4665      -5.22803       2.55955       5.71249      -4.82090      -2.13658       1.24199     -0.282342       3.09342       4.27865       4.85648       5.18724       5.50717       5.47795       5.44939       5.27768       4.95323       4.68159       4.22836       3.88388       3.40883       3.05269       2.56559       2.22143       1.79361       1.49304
  41  18 4182.7243    0.7969  8.6038 11.5880 -0.0113  0.1254   0.0608   1.1631    0.0855   0.0000   433.2530       12.9486       24.4881      -4.85487      -28.5536      -3.36155       24.1790       6.77420      -27.8848      -1.54479       5.14761      -6.50582     -0.663163       1.68042      -3.74882      -3.03778      -7.16151      -4.21711       4.38382       6.13259       7.11722       7.35611       8.27973       7.92125       8.08382       7.58507       7.26105       6.69033       6.13078       5.47432       4.92723       4.36136       3.74292       3.14596       2.57532       2.10845
  42   5 1973.3458    0.6050  0.6044 10.1095 -0.0025  0.0149   0.0118   0.0352    0.0397   0.0000   441.7283      0.548560       22.0721      0.274303      -2.82954      0.294229    -0.0770608     0.0366417      0.483660     -0.561216     -0.741505     -0.576451     -0.196337      -1.46946      0.315500    -0.0346630      0.493291   -0.00847450      0.571948      0.759481      0.840300      0.920119       1.00063      0.947127      0.972198      0.884385      0.882157      0.820784      0.752367      0.688353      0.597581      0.548628      0.467549      0.380779      0.330630      0.270741
  42   6 2168.1178    0.9417  0.8467 10.4746 -0.0002  0.0168   0.0153   0.0408    0.0525   0.0000   441.9297       1.60372       21.6744     -0.325453     -0.996048     -0.589259       1.11823     0.0764968      0.202281      0.229813       1.90661     -0.542519     -0.731434     -0.866297     -0.236253     -0.842960      0.956187     0.0404119      0.600584      0.841910      0.912441      0.992753       1.05543       1.03288       1.05035       1.01786      0.960061      0.912070      0.813363      0.760671      0.651525      0.588005      0.506825      0.430016      0.349804      0.298741
  42   7 2354.8290    1.4044  1.0621 11.1475 -0.0009  0.0186   0.0211   0.0475    0.0637   0.0000   441.4683       2.06523       20.2477       2.07536     -0.782920     0.0798387      -1.01594       2.73225     0.0222112      -1.50970      0.108338     -0.668315      0.367316      0.345612      0.390779      0.127587      0.933071     0.0614495      0.694720      0.951105       1.07655       1.14226       1.22120       1.21738       1.19984       1.18826       1.09123       1.05624      0.943815      0.857654      0.757869      0.677329      0.559620      0.514036      0.433440      0.346092
  42   8 2535.0843    1.9616  1.1020 11.9214 -0.0010  0.0195   0.0291   0.0493    0.0631   0.0000   442.7447       2.35900       20.3857      -2.11781     -0.126935       1.43866     -0.225841      0.489325      0.547380      -1.86292     -0.788537      0.407074      0.292548     -0.520013      0.443288     -0.500617      0.947569     -0.161736      0.732317       1.02080       1.14611       1.22771       1.31744       1.24694       1.32566       1.23012       1.17102       1.13037      0.973948      0.911940      0.793548      0.710597      0.595282      0.509580      0.437807      0.361992
  42   9 2713.0957    2.7120  1.0495 12.5898  0.0001  0.0184   0.0403   0.0467    0.0613   0.0000   441.3373       3.83705       19.5452       2.04057     -0.822565     -0.114686     -0.572057     -0.377484    -0.0663299      0.279429     -0.199951      -1.49774     -0.327187      0.872014      0.327035    -0.0370866      0.631616     0.0794103      0.721389      0.997858       1.09520       1.17501       1.23129       1.24785       1.24915       1.19866       1.08479       1.03914      0.961247      0.862080      0.784939      0.710074      0.609819      0.514744      0.447210      0.366024
  42  10 2889.4977    3.4654  1.0689 13.0069 -0.0047  0.0177   0.0512   0.0479    0.0643   0.0000   440.3445       5.65669       19.7255     -0.276576      -3.21881     -0.631743       1.81883      -3.47187     -0.798661       1.39175    -0.0668919      -1.80005    -0.0202857      0.586453     0.0163046      0.688727     -0.649720     -0.411575      0.717211      0.923814      0.973717       1.05267       1.16703       1.17854       1.15974       1.08821       1.03480      0.965282      0.904159      0.828807      0.725380      0.663802      0.576396      0.498714      0.404857      0.337909
  42  11 3063.0789    3.9295  1.0821 13.6634  0.0002  0.0190   0.0598   0.0500    0.0558   0.0000   442.6905       6.50545       20.3687      0.249399      0.574104      -2.76279     -0.838414      -1.45692      -1.98004     -0.823929     -0.288325      -1.13211     -0.304565       1.20880      0.816789      -1.50737     -0.568894      0.115552      0.713208      0.992180       1.07465       1.17164       1.25317       1.24000       1.22662       1.21809       1.12925       1.07875      0.982195      0.868375      0.800199      0.679816      0.613889      0.497677      0.421216      0.349616
  42  12 3233.7918    3.8561  1.4059 13.4558 -0.0044  0.0215   0.0532   0.0597    0.0567   0.0000   441.5679       6.45112       21.1510       2.94815      -2.62872     -0.950270       1.97113     -0.316235      -2.71509     -0.513849      0.372435       1.53507      0.135588      -2.27139     -0.472042     -0.209071      0.501095   -0.00233254      0.786748       1.09442       1.19714       1.31431       1.37440       1.42272       1.38746       1.37568       1.27942       1.19061       1.08333      0.986251      0.850516      0.781291      0.635824      0.568378      0.467312      0.381418
  42  13 3402.1935    3.1495  2.2142 12.9225  0.0031  0.0286   0.0343   0.0759    0.0417   0.0000   445.4204       7.14191       13.7235       3.95281       5.23277      0.616578      -5.48694      -1.62426       3.65872      -2.03112      -1.47870      -1.19760      -1.56964      0.638458     -0.876505      -1.32879     -0.139521     -0.114865       1.00541       1.44717       1.59579       1.69834       1.82748       1.80174       1.75435       1.76456       1.64154       1.54755       1.44910       1.27065       1.15381       1.01191      0.866164      0.744509      0.610577      0.510836
  42  14 3568.2391    2.3870  3.4685 12.4395 -0.0009  0.0372   0.0223   0.1039    0.0307   0.0000   441.0732       8.16490       13.0614       4.73296       3.22489       2.01238      -5.43342      -4.09059       2.22283      -3.32563     -0.312012      -5.65240      -2.35965      -2.15607      -1.14093     -0.123086       1.86120      0.641275       1.34425       1.88894       2.12183       2.22451       2.42153       2.39648       2.41696       2.28625       2.18518       2.03459       1.90164       1.71466       1.49815       1.32933       1.13229      0.971812      0.805455      0.661420
  42  15 3731.7044    1.8190  5.1072 11.9812 -0.0018  0.0503   0.0165   0.1443    0.0264   0.0000   442.2416       9.50911       9.98556       3.88728      -4.61642      -1.24987      -3.74480       4.77416      0.373489       2.73001      -6.09281      -3.50509     -0.383180       2.02276      -2.85470      -2.61118      0.692739     -0.740002       1.76290       2.44401       2.79047       2.95967       3.12836       3.19496       3.13803       3.05935       2.87945       2.66625       2.49002       2.23173       2.02020       1.75707       1.51366       1.31195       1.06697      0.878267
  42  16 3892.9629    1.4311  7.1150 11.7110 -0.0029  0.0692   0.0148   0.1992    0.0264   0.0000   440.2876       10.7430       19.6563       13.9668       4.16668      -2.45053      -2.08948      0.586251       4.15235       1.13543      -6.99957       5.12816       2.78503      -5.46303      0.902715       3.10815     -0.731351      -1.15226       2.42930       3.33205       3.81901       4.11501       4.33788       4.38270       4.34836       4.17688       4.02354       3.68059       3.45825       3.06381       2.78036       2.40674       2.08980       1.78593       1.45859       1.21609
  42  17 4052.7492    1.0947  8.4191 11.5934  0.0051  0.0921   0.0180   0.3111    0.0304   0.0000   436.2655       12.7228       22.1311     -0.128330       9.34223      -1.13175     -0.648406       8.35454      -5.81812      -8.98972       5.05684      -2.17785       4.50331      -1.23940     -0.913421    -0.0444125      0.717846       2.87715       3.25575       4.40476       5.15168       5.50264       5.82015       5.79057       5.84682       5.55466       5.40088       4.91509       4.52624       4.14727       3.69114       3.26928       2.80290       2.37368       1.97625       1.62027
  43   3 1571.8114    0.2285  0.1770  9.7361 -0.0122  0.0085   0.0088   0.0203    0.0220   0.0000   442.2317     -0.646442       21.6657     -0.282962      -2.51278      0.356707    -0.0786203      0.589290      0.627710      -1.13951     0.0703504      0.580824     -0.473301      0.220708     0.0187114      0.219657     -0.226776    -0.0522933      0.351886      0.447143      0.519991      0.586133      0.612061      0.648440      0.637149      0.584346      0.540432      0.544968      0.515118      0.447862      0.364970      0.320603      0.258675      0.223480      0.205104      0.181659
  43   4 1787.0335    0.4225  0.3548  9.8417 -0.0025  0.0110   0.0102   0.0252    0.0292   0.0000   442.1419     -0.279245       21.2134     -0.233085      -1.51550     -0.228476      0.737893      0.538547    -0.0578665     -0.530645      0.698055     0.0685584      0.202552      0.382808     0.0486751     0.0540985      0.304932     0.0130990      0.418511      0.602313      0.679159      0.729581      0.767020      0.773801      0.763866      0.743102      0.687420      0.665172      0.599147      0.565792      0.510791      0.436898      0.359240      0.297808      0.253213      0.216741
  43   5 1989.0506    0.6600  0.5792 10.2280 -0.0055  0.0140   0.0131   0.0341    0.0391   0.0000   441.9236     -0.712377       21.8776       1.90446      -2.64767     -0.331398       1.97189     -0.278567      0.494193     0.0628518     -0.417260     -0.995546      0.675667      0.639359      0.188188      0.334158     -0.411422      0.332435      0.512524      0.727836      0.768298      0.875408      0.928244      0.910153      0.900538      0.820407      0.809783      0.755852      0.702555      0.645426      0.575763      0.536330      0.432176      0.388236      0.319273      0.260710
[truncated: 694,841 more chars]
