# Supplementary material for: Global-Mode Analysis of Full-Disk Data from the Michelson Doppler Imager and the Helioseismic and Magnetic Imager
Source: Sol Phys. 2018 Jan 31;293(2):29. doi: 10.1007/s11207-017-1201-5 (PMC6566312; doi:10.1007/s11207-017-1201-5)
Supplement: Supplementary file 2 — (TAR 362.4 MB) [file 11207_2017_1201_MOESM2_ESM.tar › HMI/err2d.hmiv72d.ave]

   50.17115   50.17115   50.17115   50.17115   50.17115   50.17115   50.17115   50.17115   50.17115   50.17115   50.17115   50.17115   50.17115   50.17115   50.17115   50.17115   50.17115   50.17115   50.17115   50.17115   50.17115   50.17115   50.17115   50.17115   50.17115   50.17115   50.17115   50.17115   50.17115   50.17115   50.17115   50.17115   50.17115   50.17115   50.17115   50.17115   50.17115   50.17115   50.17115   50.17115   50.17115   50.17115   50.17115   50.17115   50.17115   50.17115   50.17115   50.17115   50.17115
   48.59413   48.59413   48.59413   48.59413   48.59413   48.59413   48.59413   48.59413   48.59413   48.59413   48.59413   48.59413   48.59413   48.59413   48.59413   48.59413   48.59413   48.59413   48.59413   48.59413   48.59413   48.59413   48.59413   48.59413   48.59413   48.59413   48.59413   48.59413   48.59413   48.59413   48.59413   48.59413   48.59413   48.59413   48.59413   48.59413   48.59413   48.59413   48.59413   48.59413   48.59413   48.59413   48.59413   48.59413   48.59413   48.59413   48.59413   48.59413   48.59413
   47.24816   47.24816   47.24816   47.24816   47.24816   47.24816   47.24816   47.24816   47.24816   47.24816   47.24816   47.24816   47.24816   47.24816   47.24816   47.24816   47.24816   47.24816   47.24816   47.24816   47.24816   47.24816   47.24816   47.24816   47.24816   47.24816   47.24816   47.24816   47.24816   47.24816   47.24816   47.24816   47.24816   47.24816   47.24816   47.24816   47.24816   47.24816   47.24816   47.24816   47.24816   47.24816   47.24816   47.24816   47.24816   47.24816   47.24816   47.24816   47.24816
   45.80403   45.80403   45.80403   45.80403   45.80403   45.80403   45.80403   45.80403   45.80403   45.80403   45.80403   45.80403   45.80403   45.80403   45.80403   45.80403   45.80403   45.80403   45.80403   45.80403   45.80403   45.80403   45.80403   45.80403   45.80403   45.80403   45.80403   45.80403   45.80403   45.80403   45.80403   45.80403   45.80403   45.80403   45.80403   45.80403   45.80403   45.80403   45.80403   45.80403   45.80403   45.80403   45.80403   45.80403   45.80403   45.80403   45.80403   45.80403   45.80403
   44.29019   44.29019   44.29019   44.29019   44.29019   44.29019   44.29019   44.29019   44.29019   44.29019   44.29019   44.29019   44.29019   44.29019   44.29019   44.29019   44.29019   44.29019   44.29019   44.29019   44.29019   44.29019   44.29019   44.29019   44.29019   44.29019   44.29019   44.29019   44.29019   44.29019   44.29019   44.29019   44.29019   44.29019   44.29019   44.29019   44.29019   44.29019   44.29019   44.29019   44.29019   44.29019   44.29019   44.29019   44.29019   44.29019   44.29019   44.29019   44.29019
   42.71850   42.71850   42.71850   42.71850   42.71850   42.71850   42.71850   42.71850   42.71850   42.71850   42.71850   42.71850   42.71850   42.71850   42.71850   42.71850   42.71850   42.71850   42.71850   42.71850   42.71850   42.71850   42.71850   42.71850   42.71850   42.71850   42.71850   42.71850   42.71850   42.71850   42.71850   42.71850   42.71850   42.71850   42.71850   42.71850   42.71850   42.71850   42.71850   42.71850   42.71850   42.71850   42.71850   42.71850   42.71850   42.71850   42.71850   42.71850   42.71850
   41.08653   41.08653   41.08653   41.08653   41.08653   41.08653   41.08653   41.08653   41.08653   41.08653   41.08653   41.08653   41.08653   41.08653   41.08653   41.08653   41.08653   41.08653   41.08653   41.08653   41.08653   41.08653   41.08653   41.08653   41.08653   41.08653   41.08653   41.08653   41.08653   41.08653   41.08653   41.08653   41.08653   41.08653   41.08653   41.08653   41.08653   41.08653   41.08653   41.08653   41.08653   41.08653   41.08653   41.08653   41.08653   41.08653   41.08653   41.08653   41.08653
   39.38444   39.38444   39.38444   39.38444   39.38444   39.38444   39.38444   39.38444   39.38444   39.38444   39.38444   39.38444   39.38444   39.38444   39.38444   39.38444   39.38444   39.38444   39.38444   39.38444   39.38444   39.38444   39.38444   39.38444   39.38444   39.38444   39.38444   39.38444   39.38444   39.38444   39.38444   39.38444   39.38444   39.38444   39.38444   39.38444   39.38444   39.38444   39.38444   39.38444   39.38444   39.38444   39.38444   39.38444   39.38444   39.38444   39.38444   39.38444   39.38444
   37.59843   37.59843   37.59843   37.59843   37.59843   37.59843   37.59843   37.59843   37.59843   37.59843   37.59843   37.59843   37.59843   37.59843   37.59843   37.59843   37.59843   37.59843   37.59843   37.59843   37.59843   37.59843   37.59843   37.59843   37.59843   37.59843   37.59843   37.59843   37.59843   37.59843   37.59843   37.59843   37.59843   37.59843   37.59843   37.59843   37.59843   37.59843   37.59843   37.59843   37.59843   37.59843   37.59843   37.59843   37.59843   37.59843   37.59843   37.59843   37.59843
   35.71234   35.71234   35.71234   35.71234   35.71234   35.71234   35.71234   35.71234   35.71234   35.71234   35.71234   35.71234   35.71234   35.71234   35.71234   35.71234   35.71234   35.71234   35.71234   35.71234   35.71234   35.71234   35.71234   35.71234   35.71234   35.71234   35.71234   35.71234   35.71234   35.71234   35.71234   35.71234   35.71234   35.71234   35.71234   35.71234   35.71234   35.71234   35.71234   35.71234   35.71234   35.71234   35.71234   35.71234   35.71234   35.71234   35.71234   35.71234   35.71234
   33.70866   33.70866   33.70866   33.70866   33.70866   33.70866   33.70866   33.70866   33.70866   33.70866   33.70866   33.70866   33.70866   33.70866   33.70866   33.70866   33.70866   33.70866   33.70866   33.70866   33.70866   33.70866   33.70866   33.70866   33.70866   33.70866   33.70866   33.70866   33.70866   33.70866   33.70866   33.70866   33.70866   33.70866   33.70866   33.70866   33.70866   33.70866   33.70866   33.70866   33.70866   33.70866   33.70866   33.70866   33.70866   33.70866   33.70866   33.70866   33.70866
   31.56933   31.56933   31.56933   31.56933   31.56933   31.56933   31.56933   31.56933   31.56933   31.56933   31.56933   31.56933   31.56933   31.56933   31.56933   31.56933   31.56933   31.56933   31.56933   31.56933   31.56933   31.56933   31.56933   31.56933   31.56933   31.56933   31.56933   31.56933   31.56933   31.56933   31.56933   31.56933   31.56933   31.56933   31.56933   31.56933   31.56933   31.56934   31.56934   31.56934   31.56934   31.56934   31.56934   31.56934   31.56934   31.56934   31.56934   31.56934   31.56934
   29.27774   29.27774   29.27774   29.27774   29.27774   29.27774   29.27774   29.27774   29.27774   29.27774   29.27774   29.27774   29.27774   29.27774   29.27775   29.27775   29.27775   29.27775   29.27775   29.27775   29.27775   29.27775   29.27775   29.27775   29.27775   29.27775   29.27775   29.27775   29.27775   29.27775   29.27775   29.27776   29.27776   29.27776   29.27776   29.27776   29.27776   29.27776   29.27776   29.27776   29.27776   29.27776   29.27776   29.27776   29.27776   29.27776   29.27776   29.27776   29.27776
   26.82214   26.82214   26.82214   26.82214   26.82214   26.82214   26.82214   26.82214   26.82214   26.82214   26.82214   26.82214   26.82214   26.82214   26.82215   26.82215   26.82215   26.82215   26.82215   26.82215   26.82215   26.82215   26.82215   26.82216   26.82216   26.82216   26.82216   26.82216   26.82216   26.82216   26.82217   26.82217   26.82217   26.82217   26.82217   26.82217   26.82217   26.82217   26.82217   26.82217   26.82218   26.82218   26.82218   26.82218   26.82218   26.82218   26.82218   26.82218   26.82218
   24.20067   24.20067   24.20067   24.20067   24.20067   24.20067   24.20067   24.20067   24.20068   24.20068   24.20068   24.20068   24.20068   24.20068   24.20069   24.20069   24.20069   24.20069   24.20069   24.20070   24.20070   24.20070   24.20071   24.20071   24.20071   24.20071   24.20072   24.20072   24.20072   24.20072   24.20073   24.20073   24.20073   24.20073   24.20074   24.20074   24.20074   24.20074   24.20074   24.20075   24.20075   24.20075   24.20075   24.20075   24.20075   24.20075   24.20075   24.20075   24.20075
   21.42981   21.42981   21.42981   21.42981   21.42981   21.42981   21.42982   21.42982   21.42982   21.42982   21.42983   21.42983   21.42983   21.42984   21.42984   21.42984   21.42985   21.42985   21.42986   21.42986   21.42987   21.42987   21.42988   21.42988   21.42989   21.42989   21.42990   21.42990   21.42991   21.42991   21.42992   21.42992   21.42993   21.42993   21.42993   21.42994   21.42994   21.42995   21.42995   21.42995   21.42995   21.42996   21.42996   21.42996   21.42996   21.42996   21.42996   21.42996   21.42997
   18.55449   18.55449   18.55449   18.55449   18.55449   18.55450   18.55450   18.55450   18.55451   18.55451   18.55452   18.55452   18.55453   18.55453   18.55454   18.55455   18.55455   18.55456   18.55457   18.55458   18.55459   18.55460   18.55460   18.55461   18.55462   18.55463   18.55464   18.55465   18.55466   18.55466   18.55467   18.55468   18.55469   18.55470   18.55470   18.55471   18.55472   18.55472   18.55473   18.55473   18.55474   18.55474   18.55475   18.55475   18.55475   18.55476   18.55476   18.55476   18.55476
   15.65600   15.65600   15.65600   15.65601   15.65601   15.65601   15.65602   15.65602   15.65603   15.65604   15.65604   15.65605   15.65606   15.65607   15.65608   15.65609   15.65611   15.65612   15.65613   15.65614   15.65616   15.65617   15.65618   15.65620   15.65621   15.65622   15.65624   15.65625   15.65627   15.65628   15.65629   15.65631   15.65632   15.65633   15.65634   15.65635   15.65636   15.65637   15.65638   15.65639   15.65640   15.65640   15.65641   15.65642   15.65642   15.65642   15.65642   15.65643   15.65643
   12.85018   12.85018   12.85018   12.85018   12.85019   12.85019   12.85020   12.85021   12.85022   12.85023   12.85024   12.85025   12.85027   12.85028   12.85030   12.85031   12.85033   12.85035   12.85036   12.85038   12.85040   12.85042   12.85044   12.85046   12.85048   12.85050   12.85052   12.85054   12.85056   12.85058   12.85060   12.85062   12.85063   12.85065   12.85067   12.85068   12.85070   12.85071   12.85073   12.85074   12.85075   12.85076   12.85077   12.85078   12.85078   12.85079   12.85079   12.85079   12.85079
   10.27400   10.27400   10.27401   10.27401   10.27402   10.27402   10.27403   10.27404   10.27406   10.27407   10.27409   10.27410   10.27412   10.27414   10.27416   10.27418   10.27421   10.27423   10.27426   10.27428   10.27431   10.27433   10.27436   10.27439   10.27442   10.27444   10.27447   10.27450   10.27452   10.27455   10.27458   10.27460   10.27463   10.27465   10.27467   10.27470   10.27472   10.27474   10.27475   10.27477   10.27479   10.27480   10.27481   10.27482   10.27483   10.27483   10.27484   10.27484   10.27484
    8.06246    8.06246    8.06246    8.06247    8.06248    8.06249    8.06250    8.06252    8.06254    8.06256    8.06258    8.06261    8.06264    8.06266    8.06269    8.06273    8.06276    8.06280    8.06283    8.06287    8.06291    8.06295    8.06299    8.06303    8.06307    8.06311    8.06315    8.06319    8.06323    8.06327    8.06331    8.06335    8.06338    8.06342    8.06345    8.06348    8.06351    8.06354    8.06357    8.06359    8.06362    8.06364    8.06365    8.06367    8.06368    8.06369    8.06370    8.06370    8.06370
    6.31701    6.31701    6.31702    6.31703    6.31705    6.31707    6.31709    6.31712    6.31715    6.31719    6.31723    6.31728    6.31733    6.31738    6.31744    6.31750    6.31756    6.31762    6.31769    6.31776    6.31783    6.31790    6.31797    6.31805    6.31812    6.31819    6.31827    6.31834    6.31842    6.31849    6.31856    6.31863    6.31869    6.31876    6.31882    6.31888    6.31893    6.31899    6.31903    6.31908    6.31912    6.31916    6.31919    6.31921    6.31924    6.31925    6.31927    6.31927    6.31928
    5.06769    5.06770    5.06771    5.06773    5.06777    5.06781    5.06786    5.06792    5.06799    5.06807    5.06816    5.06825    5.06836    5.06847    5.06858    5.06870    5.06883    5.06897    5.06910    5.06925    5.06939    5.06954    5.06969    5.06985    5.07000    5.07015    5.07031    5.07046    5.07061    5.07076    5.07091    5.07105    5.07119    5.07133    5.07146    5.07158    5.07169    5.07180    5.07190    5.07200    5.07208    5.07216    5.07222    5.07228    5.07233    5.07236    5.07239    5.07241    5.07241
    4.24396    4.24397    4.24400    4.24405    4.24411    4.24419    4.24430    4.24441    4.24455    4.24470    4.24487    4.24505    4.24525    4.24546    4.24569    4.24593    4.24617    4.24643    4.24670    4.24698    4.24726    4.24755    4.24784    4.24814    4.24844    4.24874    4.24904    4.24934    4.24963    4.24992    4.25021    4.25049    4.25076    4.25102    4.25127    4.25151    4.25173    4.25195    4.25214    4.25232    4.25249    4.25264    4.25277    4.25288    4.25297    4.25304    4.25309    4.25312    4.25313
    3.69582    3.69583    3.69588    3.69595    3.69606    3.69620    3.69637    3.69656    3.69679    3.69704    3.69732    3.69762    3.69795    3.69830    3.69867    3.69907    3.69948    3.69991    3.70035    3.70081    3.70128    3.70176    3.70225    3.70274    3.70324    3.70374    3.70424    3.70473    3.70522    3.70571    3.70618    3.70665    3.70710    3.70754    3.70796    3.70836    3.70874    3.70909    3.70943    3.70973    3.71001    3.71026    3.71047    3.71066    3.71081    3.71093    3.71102    3.71107    3.71109
    3.27547    3.27550    3.27556    3.27567    3.27583    3.27602    3.27626    3.27654    3.27687    3.27723    3.27763    3.27806    3.27853    3.27904    3.27957    3.28013    3.28073    3.28134    3.28198    3.28264    3.28332    3.28401    3.28471    3.28543    3.28614    3.28687    3.28759    3.28831    3.28903    3.28973    3.29042    3.29110    3.29176    3.29240    3.29302    3.29360    3.29416    3.29469    3.29517    3.29562    3.29603    3.29640    3.29672    3.29700    3.29723    3.29741    3.29754    3.29761    3.29764
    2.90067    2.90070    2.90078    2.90092    2.90112    2.90138    2.90169    2.90206    2.90247    2.90294    2.90346    2.90403    2.90464    2.90530    2.90600    2.90673    2.90751    2.90831    2.90915    2.91001    2.91090    2.91182    2.91274    2.91369    2.91464    2.91560    2.91656    2.91752    2.91848    2.91942    2.92036    2.92127    2.92217    2.92303    2.92387    2.92467    2.92543    2.92615    2.92682    2.92744    2.92801    2.92852    2.92896    2.92935    2.92967    2.92991    2.93009    2.93020    2.93024
    2.55395    2.55398    2.55409    2.55426    2.55451    2.55482    2.55521    2.55566    2.55617    2.55675    2.55739    2.55809    2.55885    2.55967    2.56054    2.56145    2.56242    2.56343    2.56448    2.56557    2.56670    2.56785    2.56903    2.57023    2.57146    2.57269    2.57394    2.57519    2.57643    2.57767    2.57890    2.58012    2.58131    2.58247    2.58359    2.58467    2.58571    2.58669    2.58761    2.58846    2.58924    2.58995    2.59057    2.59110    2.59154    2.59189    2.59214    2.59229    2.59235
    2.24907    2.24911    2.24924    2.24945    2.24974    2.25011    2.25056    2.25109    2.25170    2.25239    2.25315    2.25398    2.25489    2.25587    2.25691    2.25802    2.25920    2.26043    2.26172    2.26306    2.26445    2.26589    2.26737    2.26889    2.27044    2.27203    2.27363    2.27526    2.27689    2.27853    2.28017    2.28180    2.28341    2.28499    2.28653    2.28803    2.28947    2.29085    2.29215    2.29336    2.29447    2.29548    2.29638    2.29715    2.29779    2.29830    2.29867    2.29889    2.29896
    1.99983    1.99987    2.00001    2.00022    2.00053    2.00092    2.00140    2.00197    2.00262    2.00335    2.00417    2.00508    2.00607    2.00714    2.00830    2.00953    2.01085    2.01224    2.01372    2.01527    2.01690    2.01860    2.02037    2.02220    2.02411    2.02607    2.02808    2.03015    2.03225    2.03439    2.03654    2.03871    2.04088    2.04304    2.04517    2.04725    2.04928    2.05123    2.05308    2.05483    2.05645    2.05792    2.05924    2.06037    2.06132    2.06208    2.06262    2.06295    2.06306
    1.80690    1.80693    1.80703    1.80719    1.80743    1.80772    1.80809    1.80853    1.80904    1.80963    1.81029    1.81104    1.81186    1.81278    1.81378    1.81487    1.81606    1.81736    1.81875    1.82026    1.82188    1.82361    1.82545    1.82742    1.82950    1.83170    1.83401    1.83643    1.83895    1.84157    1.84426    1.84701    1.84981    1.85264    1.85548    1.85829    1.86107    1.86377    1.86636    1.86883    1.87113    1.87325    1.87515    1.87680    1.87819    1.87929    1.88009    1.88057    1.88074
    1.66227    1.66227    1.66226    1.66224    1.66222    1.66219    1.66217    1.66216    1.66217    1.66220    1.66226    1.66237    1.66252    1.66274    1.66304    1.66343    1.66392    1.66452    1.66526    1.66615    1.66720    1.66842    1.66984    1.67145    1.67327    1.67530    1.67756    1.68003    1.68271    1.68559    1.68867    1.69192    1.69531    1.69882    1.70241    1.70606    1.70970    1.71331    1.71683    1.72020    1.72340    1.72635    1.72903    1.73137    1.73335    1.73493    1.73607    1.73677    1.73700
    1.55918    1.55910    1.55886    1.55846    1.55791    1.55722    1.55640    1.55546    1.55441    1.55326    1.55205    1.55079    1.54950    1.54821    1.54695    1.54575    1.54464    1.54365    1.54282    1.54218    1.54177    1.54163    1.54178    1.54225    1.54308    1.54428    1.54587    1.54786    1.55025    1.55304    1.55621    1.55974    1.56360    1.56774    1.57212    1.57667    1.58133    1.58602    1.59068    1.59522    1.59955    1.60361    1.60731    1.61058    1.61335    1.61556    1.61718    1.61817    1.61850
    1.49579    1.49559    1.49498    1.49398    1.49259    1.49082    1.48869    1.48623    1.48346    1.48040    1.47709    1.47358    1.46989    1.46608    1.46220    1.45830    1.45445    1.45071    1.44714    1.44381    1.44078    1.43814    1.43593    1.43424    1.43310    1.43257    1.43270    1.43350    1.43500    1.43720    1.44008    1.44363    1.44778    1.45250    1.45769    1.46327    1.46913    1.47518    1.48127    1.48730    1.49313    1.49864    1.50370    1.50820    1.51204    1.51512    1.51738    1.51875    1.51922
    1.47151    1.47115    1.47004    1.46822    1.46568    1.46245    1.45856    1.45402    1.44889    1.44320    1.43700    1.43035    1.42331    1.41596    1.40838    1.40065    1.39287    1.38514    1.37757    1.37027    1.36337    1.35696    1.35118    1.34613    1.34192    1.33863    1.33636    1.33515    1.33505    1.33608    1.33824    1.34149    1.34577    1.35100    1.35707    1.36384    1.37117    1.37889    1.38681    1.39474    1.40249    1.40988    1.41671    1.42282    1.42805    1.43227    1.43536    1.43724    1.43788
    1.48170    1.48114    1.47946    1.47667    1.47279    1.46784    1.46186    1.45487    1.44693    1.43809    1.42842    1.41799    1.40689    1.39521    1.38306    1.37057    1.35788    1.34512    1.33245    1.32005    1.30809    1.29675    1.28621    1.27665    1.26824    1.26115    1.25549    1.25140    1.24894    1.24817    1.24911    1.25170    1.25589    1.26156    1.26855    1.27667    1.28571    1.29541    1.30553    1.31577    1.32588    1.33557    1.34458    1.35267    1.35961    1.36522    1.36935    1.37187    1.37271
    1.51619    1.51543    1.51315    1.50936    1.50409    1.49735    1.48919    1.47963    1.46875    1.45659    1.44323    1.42876    1.41328    1.39691    1.37979    1.36207    1.34391    1.32551    1.30707    1.28883    1.27103    1.25390    1.23772    1.22275    1.20924    1.19743    1.18754    1.17975    1.17422    1.17103    1.17022    1.17177    1.17560    1.18156    1.18943    1.19897    1.20986    1.22179    1.23437    1.24724    1.26002    1.27233    1.28383    1.29418    1.30309    1.31029    1.31559    1.31884    1.31993
    1.56186    1.56091    1.55808    1.55336    1.54679    1.53838    1.52816    1.51619    1.50252    1.48721    1.47034    1.45201    1.43232    1.41141    1.38944    1.36656    1.34300    1.31896    1.29471    1.27051    1.24668    1.22353    1.20139    1.18063    1.16159    1.14460    1.12998    1.11801    1.10892    1.10287    1.09995    1.10015    1.10338    1.10947    1.11815    1.12909    1.14190    1.15613    1.17131    1.18695    1.20256    1.21767    1.23181    1.24457    1.25557    1.26447    1.27103    1.27504    1.27639
    1.60635    1.60525    1.60194    1.59643    1.58874    1.57890    1.56693    1.55289    1.53682    1.51878    1.49887    1.47718    1.45381    1.42892    1.40266    1.37523    1.34684    1.31774    1.28822    1.25860    1.22922    1.20047    1.17275    1.14649    1.12213    1.10010    1.08082    1.06468    1.05199    1.04300    1.03786    1.03659    1.03912    1.04524    1.05464    1.06691    1.08156    1.09805    1.11578    1.13416    1.15257    1.17044    1.18720    1.20235    1.21542    1.22602    1.23382    1.23860    1.24021
    1.64094    1.63971    1.63602    1.62988    1.62130    1.61031    1.59694    1.58123    1.56323    1.54301    1.52064    1.49623    1.46988    1.44176    1.41201    1.38086    1.34852    1.31527    1.28140    1.24728    1.21328    1.17983    1.14739    1.11645    1.08751    1.06110    1.03772    1.01785    1.00190    0.99020    0.98297    0.98028    0.98208    0.98813    0.99810    1.01151    1.02778    1.04626    1.06628    1.08712    1.10808    1.12847    1.14764    1.16498    1.17997    1.19214    1.20111    1.20661    1.20846
    1.66174    1.66041    1.65643    1.64980    1.64053    1.62866    1.61420    1.59720    1.57771    1.55579    1.53152    1.50501    1.47636    1.44573    1.41330    1.37927    1.34389    1.30744    1.27024    1.23266    1.19512    1.15805    1.12196    1.08737    1.05486    1.02498    0.99832    0.97543    0.95679    0.94280    0.93375    0.92976    0.93079    0.93664    0.94693    0.96113    0.97862    0.99867    1.02053    1.04339    1.06646    1.08898    1.11021    1.12947    1.14614    1.15969    1.16970    1.17584    1.17790
    1.66920    1.66780    1.66358    1.65657    1.64677    1.63421    1.61891    1.60090    1.58026    1.55702    1.53128    1.50315    1.47274    1.44021    1.40574    1.36956    1.33192    1.29312    1.25349    1.21342    1.17334    1.13371    1.09504    1.05790    1.02286    0.99053    0.96153    0.93643    0.91578    0.90004    0.88952    0.88440    0.88469    0.89018    0.90051    0.91513    0.93339    0.95452    0.97771    1.00211    1.02686    1.05110    1.07405    1.09493    1.11307    1.12785    1.13878    1.14550    1.14776
    1.66645    1.66498    1.66058    1.65325    1.64300    1.62986    1.61386    1.59503    1.57342    1.54912    1.52219    1.49275    1.46093    1.42691    1.39087    1.35306    1.31375    1.27325    1.23191    1.19013    1.14836    1.10707    1.06678    1.02806    0.99148    0.95767    0.92723    0.90076    0.87881    0.86186    0.85026    0.84423    0.84379    0.84879    0.85888    0.87354    0.89213    0.91388    0.93794    0.96343    0.98945    1.01510    1.03949    1.06180    1.08124    1.09715    1.10895    1.11620    1.11865
    1.65760    1.65608    1.65149    1.64386    1.63319    1.61951    1.60285    1.58325    1.56076    1.53547    1.50746    1.47686    1.44381    1.40850    1.37115    1.33202    1.29139    1.24961    1.20706    1.16414    1.12131    1.07905    1.03789    0.99838    0.96108    0.92659    0.89549    0.86836    0.84572    0.82804    0.81568    0.80887    0.80768    0.81201    0.82156    0.83587    0.85434    0.87623    0.90071    0.92690    0.95386    0.98063    1.00627    1.02986    1.05053    1.06751    1.08015    1.08795    1.09058
    1.64659    1.64500    1.64022    1.63226    1.62115    1.60689    1.58954    1.56913    1.54573    1.51941    1.49030    1.45853    1.42427    1.38772    1.34913    1.30880    1.26704    1.22422    1.18074    1.13704    1.09358    1.05086    1.00939    0.96969    0.93231    0.89778    0.86664    0.83940    0.81655    0.79850    0.78561    0.77810    0.77609    0.77952    0.78820    0.80175    0.81966    0.84124    0.86573    0.89225    0.91985    0.94753    0.97427    0.99906    1.02092    1.03898    1.05248    1.06082    1.06365
    1.63627    1.63460    1.62960    1.62129    1.60967    1.59477    1.57664    1.55533    1.53091    1.50348    1.47316    1.44013    1.40457    1.36673    1.32688    1.28536    1.24252    1.19877    1.15455    1.11030    1.06652    1.02370    0.98232    0.94290    0.90592    0.87184    0.84114    0.81423    0.79152    0.77337    0.76007    0.75188    0.74893    0.75124    0.75873    0.77113    0.78806    0.80895    0.83309    0.85964    0.88766    0.91609    0.94385    0.96982    0.99290    1.01209    1.02649    1.03543    1.03846
    1.62782    1.62607    1.62082    1.61209    1.59990    1.58428    1.56528    1.54295    1.51739    1.48872    1.45708    1.42266    1.38570    1.34648    1.30531    1.26258    1.21869    1.17408    1.12922    1.08461    1.04074    0.99809    0.95715    0.91836    0.88214    0.84889    0.81895    0.79267    0.77033    0.75222    0.73858    0.72964    0.72558    0.72653    0.73250    0.74340    0.75898    0.77881    0.80229    0.82864    0.85691    0.88601    0.91477    0.94195    0.96633    0.98672    1.00211    1.01170    1.01495
    1.62075    1.61891    1.61339    1.60420    1.59138    1.57495    1.55497    1.53153    1.50472    1.47468    1.44159    1.40568    1.36721    1.32653    1.28399    1.24003    1.19510    1.14971    1.10435    1.05955    1.01581    0.97360    0.93338    0.89554    0.86040    0.82827    0.79938    0.77394    0.75213    0.73414    0.72016    0.71041    0.70510    0.70445    0.70863    0.71769    0.73158    0.75003    0.77257    0.79848    0.82684    0.85653    0.88628    0.91472    0.94046    0.96217    0.97864    0.98893    0.99244
    1.61377    1.61183    1.60600    1.59632    1.58279    1.56549    1.54445    1.51979    1.49162    1.46011    1.42547    1.38796    1.34792    1.30571    1.26178    1.21660    1.17071    1.12464    1.07894    1.03417    0.99082    0.94936    0.91018    0.87361    0.83989    0.80918    0.78161    0.75724    0.73615    0.71841    0.70417    0.69361    0.68700    0.68465    0.68685    0.69385    0.70578    0.72257    0.74389    0.76914    0.79742    0.82758    0.85826    0.88796    0.91511    0.93818    0.95579    0.96684    0.97061
    1.60578    1.60373    1.59758    1.58736    1.57309    1.55484    1.53267    1.50671    1.47710    1.44402    1.40775    1.36859    1.32691    1.28317    1.23786    1.19154    1.14479    1.09822    1.05241    1.00793    0.96529    0.92491    0.88714    0.85221    0.82025    0.79129    0.76532    0.74228    0.72212    0.70483    0.69048    0.67926    0.67145    0.66744    0.66766    0.67253    0.68238    0.69733    0.71723    0.74160    0.76961    0.80009    0.83161    0.86251    0.89105    0.91551    0.93430    0.94614    0.95018
    1.59646    1.59430    1.58781    1.57701    1.56196    1.54270    1.51935    1.49202    1.46089    1.42619    1.38822    1.34736    1.30404    1.25878    1.21216    1.16479    1.11735    1.07048    1.02481    0.98093    0.93933    0.90039    0.86437    0.83139    0.80147    0.77452    0.75036    0.72882    0.70974    0.69304    0.67874    0.66701    0.65814    0.65260    0.65093    0.65370    0.66144    0.67445    0.69279    0.71612    0.74368    0.77433    0.80657    0.83861    0.86852    0.89438    0.91437    0.92702    0.93135
    1.58609    1.58380    1.57695    1.56556    1.54967    1.52938    1.50478    1.47602    1.44331    1.40693    1.36723    1.32464    1.27967    1.23292    1.18504    1.13675    1.08877    1.04180    0.99653    0.95352    0.91323    0.87600    0.84197    0.81116    0.78344    0.75857    0.73627    0.71624    0.69825    0.68214    0.66791    0.65570    0.64586    0.63887    0.63538    0.63608    0.64168    0.65267    0.66931    0.69142    0.71836    0.74903    0.78187    0.81498    0.84625    0.87352    0.89475    0.90824    0.91287
    1.57513    1.57272    1.56549    1.55348    1.53673    1.51535    1.48945    1.45921    1.42487    1.38675    1.34526    1.30091    1.25428    1.20607    1.15700    1.10788    1.05951    1.01263    0.96796    0.92604    0.88730    0.85197    0.82009    0.79155    0.76605    0.74326    0.72275    0.70416    0.68717    0.67159    0.65741    0.64476    0.63400    0.62565    0.62043    0.61912    0.62257    0.63148    0.64629    0.66701    0.69315    0.72367    0.75699    0.79110    0.82372    0.85243    0.87493    0.88931    0.89425
    1.56402    1.56147    1.55385    1.54119    1.52355    1.50103    1.47378    1.44200    1.40597    1.36606    1.32274    1.27660    1.22831    1.17865    1.12847    1.07863    1.03000    0.98340    0.93952    0.89891    0.86190    0.82863    0.79901    0.77277    0.74950    0.72872    0.70993    0.69269    0.67664    0.66160    0.64751    0.63453    0.62302    0.61350    0.60673    0.60358    0.60499    0.61182    0.62472    0.64391    0.66907    0.69926    0.73292    0.76795    0.80187    0.83203    0.85585    0.87115    0.87642
    1.55302    1.55034    1.54231    1.52897    1.51041    1.48672    1.45807    1.42469    1.38692    1.34517    1.29999    1.25204    1.20210    1.15104    1.09981    1.04936    1.00063    0.95447    0.91158    0.87244    0.83732    0.80621    0.77888    0.75493    0.73381    0.71495    0.69776    0.68178    0.66664    0.65213    0.63821    0.62505    0.61297    0.60253    0.59447    0.58968    0.58919    0.59400    0.60494    0.62247    0.64647    0.67614    0.70997    0.74579    0.78096    0.81256    0.83773    0.85397    0.85959
    1.54228    1.53946    1.53101    1.51699    1.49746    1.47256    1.44247    1.40747    1.36791    1.32429    1.27722    1.22747    1.17590    1.12350    1.07131    1.02038    0.97171    0.92616    0.88442    0.84689    0.81374    0.78481    0.75975    0.73798    0.71887    0.70176    0.68602    0.67117    0.65685    0.64287    0.62919    0.61596    0.60351    0.59235    0.58321    0.57699    0.57475    0.57760    0.58655    0.60228    0.62493    0.65388    0.68769    0.72418    0.76054    0.79358    0.82011    0.83734    0.84332
    1.53177    1.52880    1.51993    1.50519    1.48469    1.45855    1.42699    1.39031    1.34894    1.30342    1.25446    1.20291    1.14976    1.09610    1.04307    0.99180    0.94335    0.89858    0.85812    0.82232    0.79117    0.76441    0.74151    0.72179    0.70451    0.68896    0.67452    0.66070    0.64716    0.63372    0.62036    0.60721    0.59457    0.58291    0.57292    0.56545    0.56160    0.56254    0.56947    0.58329    0.60440    0.63242    0.66605    0.70310    0.74058    0.77507    0.80302    0.82128    0.82763
    1.52120    1.51809    1.50877    1.49330    1.47178    1.44437    1.41130    1.37292    1.32969    1.28225    1.23139    1.17807    1.12339    1.06856    1.01481    0.96337    0.91530    0.87146    0.83243    0.79841    0.76928    0.74461    0.72372    0.70586    0.69021    0.67605    0.66277    0.64990    0.63714    0.62432    0.61141    0.59852    0.58590    0.57396    0.56332    0.55480    0.54945    0.54854    0.55338    0.56513    0.58449    0.61135    0.64459    0.68205    0.72061    0.75656    0.78598    0.80532    0.81207
    1.51007    1.50681    1.49703    1.48081    1.45824    1.42951    1.39488    1.35473    1.30961    1.26021    1.20745    1.15238    1.09623    1.04033    0.98602    0.93456    0.88706    0.84433    0.80684    0.77466    0.74751    0.72480    0.70575    0.68951    0.67527    0.66231    0.65005    0.63808    0.62611    0.61400    0.60169    0.58926    0.57690    0.56493    0.55389    0.54451    0.53783    0.53512    0.53783    0.54736    0.56471    0.59012    0.62270    0.66036    0.69990    0.73730    0.76822    0.78871    0.79589
    1.49789    1.49446    1.48421    1.46719    1.44353    1.41342    1.37716    1.33519    1.28811    1.23672    1.18204    1.12526    1.06774    1.01092    0.95623    0.90499    0.85828    0.81686    0.78106    0.75078    0.72557    0.70469    0.68727    0.67242    0.65935    0.64737    0.63599    0.62484    0.61367    0.60234    0.59078    0.57902    0.56715    0.55542    0.54425    0.53430    0.52652    0.52218    0.52281    0.53002    0.54514    0.56878    0.60037    0.63797    0.67831    0.71709    0.74954    0.77120    0.77883
    1.48437    1.48078    1.47002    1.45217    1.42736    1.39581    1.35786    1.31400    1.26492    1.21152    1.15495    1.09654    1.03778    0.98023    0.92542    0.87470    0.82909    0.78924    0.75530    0.72700    0.70369    0.68450    0.66850    0.65480    0.64264    0.63145    0.62079    0.61036    0.59996    0.58945    0.57874    0.56778    0.55659    0.54534    0.53432    0.52408    0.51548    0.50974    0.50842    0.51330    0.52603    0.54762    0.57789    0.61513    0.65605    0.69610    0.73006    0.75294    0.76102
    1.46950    1.46573    1.45444    1.43573    1.40973    1.37669    1.33700    1.29120    1.24009    1.18470    1.12629    1.06637    1.00657    0.94857    0.89398    0.84412    0.79997    0.76198    0.73011    0.70386    0.68240    0.66475    0.64996    0.63716    0.62570    0.61510    0.60501    0.59522    0.58556    0.57588    0.56606    0.55600    0.54564    0.53504    0.52440    0.51414    0.50501    0.49815    0.49509    0.49772    0.50798    0.52727    0.55590    0.59247    0.63376    0.67498    0.71045    0.73457    0.74313
    1.45345    1.44950    1.43767    1.41806    1.39083    1.35626    1.31477    1.26701    1.21387    1.15650    1.09635    1.03508    0.97448    0.91635    0.86234    0.81375    0.77140    0.73555    0.70590    0.68173    0.66203    0.64576    0.63195    0.61984    0.60888    0.59870    0.58907    0.57984    0.57086    0.56199    0.55308    0.54396    0.53452    0.52471    0.51462    0.50458    0.49520    0.48750    0.48297    0.48352    0.49129    0.50814    0.53484    0.57043    0.61184    0.65411    0.69106    0.71646    0.72553
    1.43654    1.43240    1.42002    1.39948    1.37098    1.33484    1.29153    1.24178    1.18660    1.12732    1.06554    1.00312    0.94199    0.88407    0.83102    0.78406    0.74382    0.71031    0.68296    0.66080    0.64271    0.62759    0.61454    0.60290    0.59226    0.58237    0.57310    0.56433    0.55597    0.54785    0.53979    0.53158    0.52303    0.51404    0.50460    0.49492    0.48550    0.47722    0.47145    0.47012    0.47549    0.48979    0.51433    0.54865    0.58994    0.63312    0.67151    0.69821    0.70781
    1.41915    1.41482    1.40186    1.38038    1.35059    1.31283    1.26767    1.21593    1.15875    1.09763    1.03438    0.97102    0.90966    0.85229    0.80056    0.75555    0.71765    0.68658    0.66149    0.64120    0.62449    0.61029    0.59780    0.58648    0.57606    0.56639    0.55742    0.54908    0.54127    0.53384    0.52655    0.51919    0.51150    0.50332    0.49457    0.48536    0.47606    0.46743    0.46071    0.45773    0.46087    0.47263    0.49486    0.52767    0.56860    0.61252    0.65232    0.68035    0.69048
    1.40162    1.39709    1.38354    1.36110    1.32999    1.29061    1.24359    1.18986    1.13074    1.06788    1.00331    0.93926    0.87796    0.82148    0.77139    0.72858    0.69316    0.66451    0.64153    0.62288    0.60731    0.59381    0.58171    0.57062    0.56037    0.55091    0.54225    0.53433    0.52705    0.52024    0.51368    0.50711    0.50025    0.49289    0.48488    0.47624    0.46723    0.45846    0.45104    0.44670    0.44780    0.45710    0.47693    0.50800    0.54834    0.59286    0.63402    0.66338    0.67407
    1.38417    1.37945    1.36530    1.34188    1.30944    1.26842    1.21954    1.16385    1.10283    1.03836    0.97266    0.90815    0.84722    0.79193    0.74373    0.70328    0.67034    0.64400    0.62289    0.60560    0.59090    0.57789    0.56605    0.55511    0.54502    0.53579    0.52742    0.51987    0.51305    0.50679    0.50085    0.49498    0.48889    0.48232    0.47508    0.46708    0.45847    0.44973    0.44181    0.43630    0.43554    0.44243    0.45975    0.48890    0.52842    0.57338    0.61583    0.64656    0.65782
    1.36692    1.36199    1.34724    1.32283    1.28904    1.24637    1.19563    1.13801    1.07516    1.00920    0.94256    0.87786    0.81759    0.76377    0.71769    0.67968    0.64918    0.62496    0.60547    0.58928    0.57523    0.56258    0.55093    0.54016    0.53025    0.52125    0.51317    0.50596    0.49951    0.49367    0.48823    0.48294    0.47753    0.47171    0.46521    0.45789    0.44976    0.44117    0.43291    0.42643    0.42397    0.42854    0.44333    0.47037    0.50887    0.55412    0.59783    0.62994    0.64180
    1.34985    1.34471    1.32936    1.30394    1.26878    1.22445    1.17185    1.11232    1.04773    0.98041    0.91304    0.84841    0.78908    0.73700    0.69321    0.65771    0.62955    0.60725    0.58915    0.57384    0.56030    0.54794    0.53652    0.52598    0.51635    0.50765    0.49988    0.49298    0.48685    0.48134    0.47629    0.47148    0.46664    0.46149    0.45572    0.44909    0.44151    0.43319    0.42477    0.41753    0.41360    0.41603    0.42833    0.45318    0.49048    0.53587    0.58078    0.61430    0.62678
    1.33293    1.32758    1.31160    1.28516    1.24862    1.20260    1.14814    1.08674    1.02047    0.95193    0.88403    0.81972    0.76159    0.71146    0.67007    0.63703    0.61104    0.59040    0.57343    0.55879    0.54564    0.53355    0.52238    0.51214    0.50285    0.49452    0.48709    0.48049    0.47463    0.46939    0.46465    0.46022    0.45587    0.45132    0.44624    0.44032    0.43337    0.42546    0.41706    0.40929    0.40413    0.40460    0.41445    0.43698    0.47286    0.51820    0.56422    0.59914    0.61226
    1.31606    1.31050    1.29388    1.26640    1.22846    1.18075    1.12442    1.06118    0.99333    0.92371    0.85549    0.79174    0.73506    0.68705    0.64810    0.61740    0.59336    0.57410    0.55798    0.54382    0.53095    0.51909    0.50820    0.49829    0.48936    0.48139    0.47429    0.46797    0.46234    0.45732    0.45281    0.44869    0.44475    0.44073    0.43629    0.43108    0.42483    0.41746    0.40927    0.40121    0.39504    0.39372    0.40115    0.42120    0.45538    0.50041    0.54739    0.58370    0.59747
    1.29918    1.29341    1.27614    1.24761    1.20824    1.15882    1.10064    1.03560    0.96627    0.89575    0.82745    0.76455    0.70958    0.66387    0.62740    0.59895    0.57665    0.55855    0.54310    0.52930    0.51668    0.50507    0.49449    0.48494    0.47640    0.46879    0.46200    0.45592    0.45049    0.44563    0.44129    0.43738    0.43374    0.43014    0.42625    0.42169    0.41613    0.40936    0.40152    0.39332    0.38636    0.38342    0.38852    0.40600    0.43830    0.48283    0.53070    0.56842    0.58287
    1.28224    1.27624    1.25832    1.22870    1.18789    1.13675    1.07672    1.00994    0.93923    0.86801    0.79988    0.73813    0.68514    0.64190    0.60793    0.58162    0.56088    0.54377    0.52888    0.51541    0.50306    0.49177    0.48155    0.47242    0.46427    0.45702    0.45052    0.44468    0.43944    0.43473    0.43052    0.42676    0.42332    0.42002    0.41657    0.41258    0.40767    0.40153    0.39411    0.38594    0.37837    0.37400    0.37689    0.39183    0.42212    0.46601    0.51474    0.55393    0.56908
    1.26525    1.25902    1.24041    1.20970    1.16741    1.11452    1.05264    0.98415    0.91218    0.84043    0.77272    0.71236    0.66153    0.62083    0.58929    0.56494    0.54554    0.52922    0.51477    0.50160    0.48955    0.47861    0.46880    0.46007    0.45231    0.44539    0.43918    0.43358    0.42852    0.42398    0.41991    0.41628    0.41300    0.40993    0.40685    0.40338    0.39912    0.39366    0.38681    0.37887    0.37094    0.36542    0.36627    0.37863    0.40670    0.44970    0.49911    0.53972    0.55560
    1.24827    1.24181    1.22251    1.19067    1.14687    1.09221    1.02848    0.95833    0.88520    0.81310    0.74603    0.68730    0.63879    0.60063    0.57139    0.54876    0.53045    0.51474    0.50064    0.48776    0.47602    0.46546    0.45605    0.44772    0.44031    0.43369    0.42774    0.42236    0.41749    0.41312    0.40917    0.40566    0.40250    0.39960    0.39681    0.39378    0.39012    0.38537    0.37917    0.37165    0.36362    0.35720    0.35623    0.36603    0.39167    0.43345    0.48331    0.52528    0.54189
    1.23140    1.22470    1.20469    1.17170    1.12638    1.06994    1.00438    0.93265    0.85852    0.78630    0.72015    0.66328    0.61724    0.58163    0.55453    0.53341    0.51602    0.50081    0.48704    0.47447    0.46312    0.45298    0.44401    0.43607    0.42900    0.42265    0.41694    0.41177    0.40709    0.40285    0.39902    0.39559    0.39250    0.38970    0.38708    0.38437    0.38119    0.37707    0.37151    0.36446    0.35643    0.34929    0.34667    0.35402    0.37719    0.41763    0.46788    0.51126    0.52863
    1.21466    1.20772    1.18700    1.15285    1.10599    1.04778    0.98044    0.90723    0.83227    0.76018    0.69523    0.64047    0.59700    0.56386    0.53871    0.51888    0.50221    0.48742    0.47397    0.46176    0.45082    0.44115    0.43261    0.42505    0.41831    0.41224    0.40678    0.40182    0.39732    0.39324    0.38952    0.38616    0.38312    0.38038    0.37788    0.37540    0.37262    0.36905    0.36412    0.35759    0.34971    0.34203    0.33795    0.34295    0.36360    0.40258    0.45315    0.49798    0.51616
    1.19804    1.19086    1.16941    1.13409    1.08569    1.02571    0.95664    0.88206    0.80646    0.73474    0.67123    0.61874    0.57784    0.54703    0.52357    0.50475    0.48860    0.47410    0.46092    0.44906    0.43853    0.42927    0.42111    0.41389    0.40743    0.40162    0.39638    0.39163    0.38732    0.38340    0.37980    0.37653    0.37356    0.37088    0.36848    0.36618    0.36375    0.36072    0.35646    0.35059    0.34308    0.33514    0.32986    0.33261    0.35059    0.38774    0.43835    0.48453    0.50352
    1.18152    1.17408    1.15191    1.11539    1.06544    1.00371    0.93295    0.85711    0.78106    0.70996    0.64815    0.59808    0.55976    0.53110    0.50910    0.49108    0.47533    0.46108    0.44820    0.43670    0.42657    0.41769    0.40987    0.40292    0.39671    0.39111    0.38607    0.38149    0.37733    0.37354    0.37005    0.36687    0.36397    0.36134    0.35901    0.35683    0.35467    0.35209    0.34846    0.34330    0.33629    0.32831    0.32207    0.32271    0.33795    0.37304    0.42344    0.47091    0.49071
    1.16508    1.15739    1.13447    1.09675    1.04523    0.98175    0.90936    0.83239    0.75612    0.68591    0.62605    0.57857    0.54282    0.51618    0.49545    0.47812    0.46276    0.44884    0.43635    0.42530    0.41563    0.40716    0.39967    0.39301    0.38703    0.38163    0.37677    0.37235    0.36831    0.36463    0.36122    0.35812    0.35527    0.35267    0.35037    0.34825    0.34623    0.34397    0.34085    0.33632    0.32982    0.32188    0.31484    0.31357    0.32620    0.35923    0.40944    0.45828    0.47895
    1.14876    1.14082    1.11713    1.07819    1.02508    0.95986    0.88589    0.80792    0.73161    0.66255    0.60486    0.56003    0.52674    0.50191    0.48226    0.46549    0.45047    0.43692    0.42487    0.41431    0.40510    0.39704    0.38988    0.38351    0.37778    0.37259    0.36793    0.36366    0.35976    0.35619    0.35287    0.34985    0.34707    0.34450    0.34223    0.34012    0.33820    0.33618    0.33348    0.32955    0.32361    0.31587    0.30828    0.30531    0.31543    0.34627    0.39613    0.44634    0.46791
    1.13261    1.12440    1.09994    1.05975    1.00504    0.93807    0.86257    0.78371    0.70755    0.63984    0.58445    0.54226    0.51126    0.48797    0.46914    0.45276    0.43803    0.42480    0.41316    0.40303    0.39421    0.38648    0.37960    0.37346    0.36795    0.36296    0.35848    0.35436    0.35060    0.34717    0.34395    0.34104    0.33834    0.33584    0.33362    0.33155    0.32970    0.32789    0.32558    0.32228    0.31704    0.30975    0.30192    0.29750    0.30506    0.33336    0.38244    0.43381    0.45625
    1.11668    1.10820    1.08294    1.04148    0.98514    0.91642    0.83944    0.75983    0.68403    0.61789    0.56495    0.52538    0.49651    0.47455    0.45639    0.44036    0.42591    0.41305    0.40183    0.39209    0.38360    0.37615    0.36948    0.36354    0.35821    0.35338    0.34904    0.34504    0.34139    0.33807    0.33495    0.33214    0.32953    0.32708    0.32493    0.32288    0.32109    0.31943    0.31743    0.31473    0.31020    0.30348    0.29560    0.28990    0.29492    0.32044    0.36850    0.42100    0.44433
    1.10099    1.09224    1.06617    1.02341    0.96542    0.89497    0.81656    0.73633    0.66110    0.59675    0.54639    0.50943    0.48255    0.46178    0.44423    0.42858    0.41454    0.40216    0.39144    0.38214    0.37400    0.36682    0.36039    0.35465    0.34949    0.34479    0.34058    0.33668    0.33312    0.32988    0.32683    0.32409    0.32153    0.31912    0.31700    0.31493    0.31314    0.31155    0.30975    0.30751    0.30361    0.29744    0.28958    0.28271    0.28531    0.30811    0.35520    0.40900    0.43333
    1.08558    1.07654    1.04964    1.00556    0.94590    0.87372    0.79396    0.71324    0.63875    0.57634    0.52859    0.49410    0.46899    0.44921    0.43217    0.41691    0.40332    0.39146    0.38127    0.37243    0.36466    0.35779    0.35161    0.34609    0.34113    0.33659    0.33253    0.32874    0.32527    0.32214    0.31915    0.31648    0.31398    0.31160    0.30953    0.30746    0.30565    0.30408    0.30238    0.30051    0.29718    0.29161    0.28398    0.27624    0.27669    0.29674    0.34266    0.39770    0.42304
    1.07042    1.06110    1.03336    0.98796    0.92663    0.85274    0.77170    0.69063    0.61705    0.55670    0.51151    0.47931    0.45568    0.43667    0.42000    0.40506    0.39189    0.38051    0.37078    0.36233    0.35488    0.34828    0.34233    0.33703    0.33226    0.32787    0.32396    0.32031    0.31697    0.31396    0.31106    0.30850    0.30609    0.30378    0.30179    0.29976    0.29798    0.29645    0.29481    0.29326    0.29048    0.28561    0.27850    0.27032    0.26893    0.28608    0.33031    0.38625    0.41250
    1.05545    1.04585    1.01729    0.97058    0.90763    0.83212    0.74994    0.66873    0.59629    0.53814    0.49551    0.46541    0.44309    0.42470    0.40837    0.39376    0.38101    0.37006    0.36073    0.35259    0.34539    0.33903    0.33327    0.32814    0.32352    0.31925    0.31546    0.31191    0.30867    0.30577    0.30295    0.30048    0.29816    0.29590    0.29401    0.29201    0.29027    0.28879    0.28718    0.28588    0.28358    0.27941    0.27292    0.26446    0.26139    0.27555    0.31784    0.37461    0.40179
    1.04049    1.03063    1.00128    0.95333    0.88885    0.81188    0.72879    0.64772    0.57668    0.52085    0.48072    0.45256    0.43136    0.41357    0.39763    0.38346    0.37119    0.36069    0.35174    0.34391    0.33696    0.33083    0.32524    0.32027    0.31578    0.31159    0.30791    0.30443    0.30124    0.29842    0.29563    0.29322    0.29094    0.28870    0.28687    0.28488    0.28314    0.28167    0.28004    0.27890    0.27696    0.27337    0.26746    0.25873    0.25405    0.26527    0.30569    0.36355    0.39182
    1.02528    1.01517    0.98509    0.93599    0.87013    0.79191    0.70819    0.62757    0.55815    0.50468    0.46685    0.44029    0.41997    0.40266    0.38713    0.37343    0.36168    0.35162    0.34304    0.33550    0.32879    0.32290    0.31750    0.31270    0.30836    0.30428    0.30071    0.29732    0.29420    0.29147    0.28871    0.28636    0.28413    0.28191    0.28014    0.27816    0.27643    0.27497    0.27328    0.27224    0.27058    0.26751    0.26227    0.25351    0.24755    0.25591    0.29425    0.35314    0.38251
    1.00953    0.99919    0.96844    0.91830    0.85123    0.77201    0.68801    0.60823    0.54071    0.48962    0.45380    0.42846    0.40869    0.39167    0.37647    0.36322    0.35192    0.34224    0.33396    0.32664    0.32013    0.31444    0.30921    0.30456    0.30037    0.29642    0.29299    0.28971    0.28668    0.28406    0.28136    0.27910    0.27696    0.27478    0.27310    0.27117    0.26948    0.26808    0.26635    0.26540    0.26396    0.26139    0.25698    0.24860    0.24186    0.24749    0.28319    0.34261    0.37292
    0.99300    0.98245    0.95107    0.89998    0.83188    0.75195    0.66811    0.58967    0.52450    0.47595    0.44204    0.41767    0.39823    0.38139    0.36649    0.35365    0.34277    0.33341    0.32536    0.31823    0.31187    0.30631    0.30119    0.29665    0.29257    0.28869    0.28536    0.28216    0.27920    0.27668    0.27403    0.27184    0.26977    0.26761    0.26603    0.26413    0.26249    0.26116    0.25939    0.25852    0.25723    0.25508    0.25150    0.24363    0.23637    0.23927    0.27205    0.33190    0.36315
    0.97562    0.96485    0.93288    0.88090    0.81187    0.73150    0.64825    0.57171    0.50939    0.46367    0.43173    0.40829    0.38916    0.37255    0.35798    0.34555    0.33508    0.32602    0.31821    0.31127    0.30503    0.29961    0.29456    0.29008    0.28608    0.28222    0.27895    0.27578    0.27283    0.27036    0.26771    0.26554    0.26350    0.26133    0.25980    0.25789    0.25625    0.25497    0.25312    0.25227    0.25104    0.24917    0.24632    0.23889    0.23105    0.23117    0.26111    0.32184    0.35428
    0.95750    0.94652    0.91393    0.86105    0.79115    0.71048    0.62809    0.55386    0.49476    0.45207    0.42211    0.39960    0.38087    0.36459    0.35041    0.33839    0.32828    0.31947    0.31189    0.30512    0.29902    0.29373    0.28876    0.28435    0.28042    0.27659    0.27337    0.27023    0.26729    0.26486    0.26219    0.26004    0.25803    0.25583    0.25436    0.25243    0.25078    0.24953    0.24760    0.24676    0.24553    0.24385    0.24167    0.23475    0.22652    0.22397    0.25102    0.31277    0.34649
    0.93903    0.92782    0.89457    0.84071    0.76988    0.68892    0.60755    0.53583    0.48008    0.44037    0.41228    0.39064    0.37237    0.35654    0.34286    0.33127    0.32147    0.31287    0.30546    0.29885    0.29286    0.28769    0.28281    0.27848    0.27465    0.27086    0.26772    0.26464    0.26172    0.25938    0.25672    0.25462    0.25266    0.25046    0.24906    0.24714    0.24550    0.24433    0.24235    0.24155    0.24033    0.23880    0.23728    0.23104    0.22282    0.21800    0.24197    0.30428    0.33906
    0.92094    0.90946    0.87542    0.82045    0.74854    0.66723    0.58695    0.51788    0.46554    0.42866    0.40217    0.38127    0.36346    0.34823    0.33520    0.32418    0.31481    0.30649    0.29929    0.29285    0.28698    0.28195    0.27716    0.27292    0.26920    0.26547    0.26242    0.25941    0.25653    0.25426    0.25163    0.24957    0.24768    0.24547    0.24415    0.24225    0.24063    0.23955    0.23754    0.23679    0.23558    0.23413    0.23318    0.22755    0.21947    0.21272    0.23373    0.29646    0.33219
    0.90431    0.89248    0.85745    0.80105    0.72778    0.64597    0.56681    0.50058    0.45176    0.41759    0.39246    0.37204    0.35455    0.33988    0.32757    0.31723    0.30845    0.30056    0.29369    0.28753    0.28185    0.27700    0.27236    0.26824    0.26466    0.26101    0.25806    0.25513    0.25229    0.25011    0.24750    0.24548    0.24365    0.24143    0.24016    0.23827    0.23665    0.23564    0.23357    0.23285    0.23162    0.23016    0.22963    0.22440    0.21636    0.20786    0.22627    0.28978    0.32660
    0.89062    0.87830    0.84190    0.78352    0.70830    0.62556    0.54738    0.48413    0.43903    0.40766    0.38378    0.36358    0.34607    0.33160    0.31973    0.30990    0.30165    0.29419    0.28769    0.28184    0.27638    0.27175    0.26728    0.26331    0.25990    0.25635    0.25354    0.25072    0.24795    0.24589    0.24335    0.24140    0.23966    0.23744    0.23626    0.23439    0.23279    0.23187    0.22976    0.22908    0.22782    0.22632    0.22610    0.22124    0.21349    0.20369    0.21953    0.28361    0.32142
    0.88148    0.86849    0.83015    0.76897    0.69084    0.60628    0.52850    0.46809    0.42694    0.39871    0.37636    0.35649    0.33876    0.32410    0.31217    0.30241    0.29436    0.28709    0.28079    0.27513    0.26979    0.26532    0.26097    0.25709    0.25381    0.25035    0.24765    0.24496    0.24226    0.24035    0.23788    0.23603    0.23441    0.23223    0.23119    0.22938    0.22784    0.22705    0.22493    0.22434    0.22311    0.22157    0.22166    0.21727    0.21034    0.19994    0.21289    0.27652    0.31488
    0.87821    0.86432    0.82345    0.75850    0.67624    0.58850    0.50993    0.45166    0.41445    0.38987    0.36984    0.35103    0.33354    0.31875    0.30660    0.29662    0.28847    0.28115    0.27484    0.26921    0.26387    0.25941    0.25507    0.25118    0.24793    0.24445    0.24178    0.23912    0.23642    0.23459    0.23213    0.23033    0.22880    0.22663    0.22568    0.22392    0.22241    0.22176    0.21961    0.21913    0.21792    0.21630    0.21666    0.21275    0.20687    0.19611    0.20588    0.26869    0.30752
    0.88111    0.86622    0.82241    0.75296    0.66541    0.57294    0.49182    0.43425    0.40028    0.37954    0.36265    0.34599    0.32974    0.31555    0.30359    0.29358    0.28539    0.27802    0.27167    0.26604    0.26065    0.25618    0.25179    0.24782    0.24453    0.24096    0.23823    0.23550    0.23270    0.23084    0.22829    0.22645    0.22491    0.22265    0.22174    0.21992    0.21838    0.21778    0.21554    0.21511    0.21384    0.21208    0.21263    0.20908    0.20411    0.19266    0.19907    0.26192    0.30173
    0.88909    0.87322    0.82651    0.75245    0.65911    0.56073    0.47515    0.41611    0.38372    0.36607    0.35243    0.33862    0.32451    0.31180    0.30073    0.29118    0.28328    0.27608    0.26984    0.26433    0.25898    0.25455    0.25016    0.24615    0.24285    0.23920    0.23642    0.23362    0.23070    0.22878    0.22611    0.22420    0.22261    0.22022    0.21930    0.21739    0.21577    0.21520    0.21281    0.21241    0.21106    0.20913    0.20987    0.20659    0.20241    0.19007    0.19301    0.25649    0.29766
    0.89959    0.88297    0.83399    0.75608    0.65747    0.55301    0.46173    0.39895    0.36572    0.34932    0.33795    0.32674    0.31499    0.30420    0.29454    0.28590    0.27867    0.27192    0.26602    0.26081    0.25566    0.25141    0.24714    0.24322    0.24000    0.23639    0.23365    0.23087    0.22791    0.22601    0.22327    0.22134    0.21976    0.21728    0.21638    0.21441    0.21274    0.21224    0.20974    0.20940    0.20804    0.20601    0.20699    0.20396    0.20058    0.18765    0.18715    0.25071    0.29295
    0.90913    0.89217    0.84205    0.76186    0.65964    0.55034    0.45353    0.38574    0.34933    0.33174    0.32073    0.31090    0.30090    0.29187    0.28370    0.27617    0.26984    0.26378    0.25842    0.25373    0.24896    0.24507    0.24111    0.23740    0.23445    0.23099    0.22842    0.22580    0.22290    0.22114    0.21845    0.21657    0.21510    0.21259    0.21180    0.20985    0.20817    0.20781    0.20524    0.20501    0.20370    0.20158    0.20281    0.19990    0.19733    0.18436    0.18050    0.24339    0.28632
    0.91411    0.89730    0.84743    0.76703    0.66363    0.55191    0.45140    0.37909    0.33835    0.31741    0.30455    0.29431    0.28473    0.27667    0.26956    0.26289    0.25744    0.25206    0.24731    0.24325    0.23892    0.23554    0.23201    0.22861    0.22608    0.22286    0.22058    0.21824    0.21546    0.21398    0.21141    0.20965    0.20841    0.20589    0.20530    0.20342    0.20175    0.20162    0.19896    0.19889    0.19768    0.19537    0.19686    0.19378    0.19209    0.17987    0.17249    0.23412    0.27764
    0.91154    0.89538    0.84713    0.76863    0.66668    0.55544    0.45406    0.37927    0.33473    0.30953    0.29321    0.28086    0.27011    0.26179    0.25479    0.24826    0.24323    0.23813    0.23370    0.23013    0.22603    0.22309    0.21994    0.21676    0.21470    0.21167    0.20967    0.20769    0.20498    0.20387    0.20144    0.19980    0.19889    0.19632    0.19601    0.19426    0.19254    0.19278    0.18997    0.19011    0.18907    0.18647    0.18833    0.18480    0.18412    0.17387    0.16276    0.22184    0.26559
    0.89959    0.88444    0.83892    0.76409    0.66590    0.55790    0.45855    0.38391    0.33732    0.30849    0.28847    0.27320    0.26018    0.25049    0.24256    0.23520    0.22988    0.22438    0.21970    0.21620    0.21185    0.20905    0.20600    0.20273    0.20102    0.19794    0.19607    0.19441    0.19158    0.19084    0.18850    0.18686    0.18636    0.18363    0.18360    0.18203    0.18015    0.18086    0.17785    0.17820    0.17747    0.17446    0.17691    0.17280    0.17309    0.16609    0.15143    0.20597    0.24914
    0.87770    0.86377    0.82163    0.75169    0.65904    0.55646    0.46154    0.38937    0.34277    0.31194    0.28937    0.27173    0.25646    0.24511    0.23573    0.22696    0.22085    0.21439    0.20894    0.20511    0.20001    0.19698    0.19370    0.18992    0.18836    0.18493    0.18293    0.18146    0.17823    0.17775    0.17536    0.17351    0.17342    0.17034    0.17051    0.16912    0.16689    0.16813    0.16484    0.16531    0.16500    0.16147    0.16468    0.16000    0.16086    0.15753    0.13981    0.18885    0.23101
    0.84651    0.83380    0.79523    0.73076    0.64483    0.54931    0.46053    0.39242    0.34737    0.31628    0.29289    0.27430    0.25782    0.24547    0.23497    0.22496    0.21811    0.21065    0.20437    0.20008    0.19405    0.19063    0.18692    0.18241    0.18081    0.17683    0.17448    0.17305    0.16920    0.16883    0.16626    0.16399    0.16421    0.16064    0.16087    0.15959    0.15686    0.15856    0.15490    0.15536    0.15547    0.15130    0.15529    0.15012    0.15101    0.15055    0.12993    0.17481    0.21663
    0.80755    0.79591    0.76059    0.70159    0.62301    0.53571    0.45428    0.39108    0.34836    0.31817    0.29541    0.27724    0.26085    0.24852    0.23764    0.22707    0.21995    0.21188    0.20514    0.20056    0.19382    0.19013    0.18604    0.18090    0.17923    0.17470    0.17200    0.17052    0.16605    0.16570    0.16287    0.16016    0.16055    0.15648    0.15668    0.15541    0.15218    0.15420    0.15015    0.15054    0.15093    0.14613    0.15073    0.14517    0.14584    0.14682    0.12314    0.16645    0.20919
    0.76304    0.75213    0.71933    0.66520    0.59409    0.51582    0.44260    0.38463    0.34432    0.31545    0.29405    0.27709    0.26164    0.25011    0.23950    0.22906    0.22216    0.21393    0.20717    0.20261    0.19552    0.19183    0.18756    0.18207    0.18043    0.17553    0.17265    0.17114    0.16624    0.16591    0.16286    0.15985    0.16036    0.15591    0.15610    0.15479    0.15119    0.15343    0.14906    0.14939    0.14995    0.14466    0.14968    0.14380    0.14433    0.14582    0.11923    0.16270    0.20699
    0.71561    0.70500    0.67358    0.62314    0.55902    0.49029    0.42595    0.37329    0.33510    0.30747    0.28750    0.27189    0.25768    0.24727    0.23727    0.22736    0.22100    0.21293    0.20646    0.20215    0.19501    0.19155    0.18731    0.18173    0.18028    0.17523    0.17233    0.17090    0.16577    0.16555    0.16241    0.15924    0.15989    0.15520    0.15544    0.15414    0.15031    0.15275    0.14816    0.14850    0.14919    0.14357    0.14888    0.14277    0.14328    0.14524    0.11650    0.16002    0.20544
    0.66824    0.65741    0.62593    0.57731    0.51897    0.45986    0.40500    0.35771    0.32140    0.29482    0.27595    0.26146    0.24839    0.23901    0.22974    0.22046    0.21475    0.20702    0.20095    0.19706    0.19002    0.18691    0.18288    0.17732    0.17620    0.17114    0.16833    0.16712    0.16186    0.16183    0.15872    0.15545    0.15634    0.15151    0.15182    0.15064    0.14661    0.14929    0.14459    0.14491    0.14582    0.13990    0.14551    0.13924    0.13970    0.14263    0.11270    0.15492    0.20044
    0.62419    0.61258    0.57935    0.53003    0.47529    0.42527    0.38033    0.33850    0.30414    0.27867    0.26048    0.24681    0.23460    0.22588    0.21734    0.20861    0.20349    0.19620    0.19047    0.18706    0.18020    0.17741    0.17373    0.16819    0.16746    0.16252    0.15976    0.15892    0.15355    0.15375    0.15080    0.14738    0.14862    0.14369    0.14405    0.14312    0.13884    0.14182    0.13708    0.13733    0.13858    0.13232    0.13827    0.13197    0.13212    0.13667    0.10632    0.14548    0.19002
    0.58674    0.57384    0.53712    0.48399    0.42958    0.38730    0.35237    0.31603    0.28398    0.26010    0.24225    0.22920    0.21765    0.20910    0.20128    0.19292    0.18818    0.18149    0.17587    0.17298    0.16636    0.16372    0.16053    0.15496    0.15459    0.14989    0.14707    0.14671    0.14125    0.14163    0.13900    0.13536    0.13702    0.13204    0.13238    0.13184    0.12725    0.13057    0.12589    0.12594    0.12769    0.12104    0.12734    0.12119    0.12071    0.12722    0.09718    0.13179    0.17433
    0.55861    0.54403    0.50232    0.44211    0.38380    0.34693    0.32162    0.29055    0.26127    0.23979    0.22216    0.20976    0.19890    0.19001    0.18299    0.17483    0.17017    0.16430    0.15851    0.15611    0.14990    0.14712    0.14461    0.13897    0.13882    0.13459    0.13155    0.13172    0.12630    0.12669    0.12458    0.12066    0.12272    0.11786    0.11804    0.11804    0.11316    0.11673    0.11229    0.11201    0.11433    0.10740    0.11384    0.10814    0.10679    0.11504    0.08628    0.11557    0.15516
    0.54135    0.52488    0.47722    0.40717    0.34030    0.30558    0.28893    0.26255    0.23637    0.21824    0.20088    0.18932    0.17948    0.16987    0.16384    0.15586    0.15095    0.14620    0.14002    0.13804    0.13252    0.12926    0.12763    0.12200    0.12183    0.11839    0.11496    0.11567    0.11052    0.11069    0.10931    0.10515    0.10747    0.10303    0.10285    0.10346    0.09847    0.10206    0.09815    0.09742    0.10024    0.09334    0.09951    0.09462    0.09240    0.10156    0.07536    0.09949    0.13526
    0.53501    0.51668    0.46283    0.38140    0.30174    0.26521    0.25575    0.23309    0.20999    0.19608    0.17916    0.16870    0.16043    0.14996    0.14516    0.13753    0.13209    0.12880    0.12213    0.12048    0.11596    0.11197    0.11137    0.10591    0.10545    0.10314    0.09921    0.10040    0.09584    0.09550    0.09505    0.09074    0.09309    0.08942    0.08870    0.08995    0.08511    0.08837    0.08531    0.08405    0.08719    0.08076    0.08614    0.08241    0.07959    0.08848    0.06607    0.08599    0.11730
    0.53840    0.51838    0.45883    0.36603    0.27099    0.22843    0.22417    0.20387    0.18341    0.17433    0.15798    0.14884    0.14272    0.13147    0.12816    0.12120    0.11512    0.11354    0.10643    0.10502    0.10178    0.09694    0.09743    0.09231    0.09138    0.09039    0.08596    0.08751    0.08377    0.08274    0.08328    0.07896    0.08111    0.07843    0.07707    0.07888    0.07443    0.07708    0.07505    0.07328    0.07649    0.07093    0.07512    0.07273    0.06971    0.07725    0.05909    0.07622    0.10302
    0.54966    0.52824    0.46385    0.36115    0.25073    0.19859    0.19696    0.17725    0.15850    0.15438    0.13863    0.13085    0.12731    0.11552    0.11384    0.10790    0.10124    0.10145    0.09417    0.09291    0.09106    0.08547    0.08693    0.08231    0.08086    0.08112    0.07632    0.07808    0.07522    0.07350    0.07489    0.07068    0.07248    0.07078    0.06884    0.07102    0.06707    0.06903    0.06795    0.06580    0.06888    0.06428    0.06727    0.06604    0.06314    0.06881    0.05427    0.06998    0.09311
    0.56682    0.54426    0.47608    0.36576    0.24277    0.17965    0.17749    0.15639    0.13791    0.13816    0.12284    0.11615    0.11522    0.10318    0.10303    0.09834    0.09133    0.09309    0.08599    0.08484    0.08421    0.07824    0.08035    0.07630    0.07446    0.07562    0.07072    0.07252    0.07037    0.06819    0.07008    0.06606    0.06753    0.06651    0.06424    0.06655    0.06303    0.06446    0.06398    0.06165    0.06452    0.06066    0.06282    0.06227    0.05957    0.06367    0.05128    0.06659    0.08751
    0.58809    0.56464    0.49364    0.37813    0.24704    0.17471    0.16892    0.14475    0.12489    0.12785    0.11260    0.10640    0.10748    0.09544    0.09634    0.09282    0.08572    0.08850    0.08186    0.08076    0.08093    0.07500    0.07737    0.07381    0.07184    0.07337    0.06864    0.07036    0.06858    0.06630    0.06829    0.06449    0.06577    0.06499    0.06269    0.06493    0.06166    0.06287    0.06255    0.06026    0.06295    0.05940    0.06130    0.06086    0.05829    0.06172    0.04983    0.06519    0.08547
    0.61203    0.58789    0.51487    0.39629    0.26155    0.18386    0.17259    0.14473    0.12230    0.12527    0.10969    0.10315    0.10497    0.09305    0.09419    0.09136    0.08437    0.08739    0.08126    0.08013    0.08054    0.07493    0.07717    0.07390    0.07203    0.07344    0.06900    0.07061    0.06885    0.06675    0.06855    0.06490    0.06617    0.06527    0.06315    0.06523    0.06198    0.06328    0.06275    0.06064    0.06326    0.05958    0.06174    0.06096    0.05838    0.06216    0.04952    0.06498    0.08577
    0.63746    0.61279    0.53839    0.41837    0.28336    0.20388    0.18698    0.15582    0.13053    0.13086    0.11460    0.10697    0.10801    0.09614    0.09662    0.09377    0.08690    0.08939    0.08357    0.08230    0.08240    0.07717    0.07902    0.07574    0.07407    0.07505    0.07086    0.07236    0.07034    0.06855    0.07000    0.06638    0.06778    0.06650    0.06466    0.06657    0.06314    0.06474    0.06382    0.06190    0.06456    0.06048    0.06318    0.06185    0.05916    0.06398    0.04990    0.06532    0.08729
    0.66353    0.63845    0.56313    0.44284    0.30965    0.23059    0.20885    0.17509    0.14717    0.14334    0.12615    0.11703    0.11610    0.10410    0.10325    0.09966    0.09280    0.09419    0.08834    0.08681    0.08616    0.08119    0.08249    0.07893    0.07745    0.07780    0.07373    0.07512    0.07265    0.07116    0.07222    0.06850    0.07008    0.06834    0.06673    0.06851    0.06479    0.06675    0.06538    0.06360    0.06638    0.06178    0.06510    0.06319    0.06036    0.06649    0.05068    0.06601    0.08945
    0.68964    0.66423    0.58835    0.46855    0.33830    0.26070    0.23507    0.19925    0.16899    0.16063    0.14234    0.13166    0.12820    0.11586    0.11337    0.10854    0.10153    0.10150    0.09529    0.09341    0.09174    0.08683    0.08751    0.08344    0.08206    0.08172    0.07759    0.07887    0.07586    0.07456    0.07526    0.07132    0.07307    0.07084    0.06938    0.07106    0.06699    0.06927    0.06749    0.06578    0.06871    0.06357    0.06746    0.06505    0.06213    0.06945    0.05187    0.06725    0.09228
    0.71537    0.68971    0.61350    0.49467    0.36785    0.29211    0.26338    0.22584    0.19349    0.18083    0.16134    0.14922    0.14315    0.13029    0.12615    0.11984    0.11255    0.11104    0.10422    0.10192    0.09912    0.09408    0.09414    0.08941    0.08802    0.08699    0.08265    0.08380    0.08021    0.07899    0.07935    0.07511    0.07698    0.07429    0.07288    0.07448    0.07005    0.07258    0.07044    0.06872    0.07178    0.06619    0.07050    0.06772    0.06478    0.07293    0.05362    0.06945    0.09614
    0.74047    0.71460    0.63823    0.52065    0.39739    0.32358    0.29238    0.25333    0.21909    0.20257    0.18186    0.16847    0.15997    0.14650    0.14084    0.13301    0.12538    0.12244    0.11488    0.11216    0.10822    0.10292    0.10239    0.09693    0.09545    0.09377    0.08912    0.09011    0.08594    0.08470    0.08475    0.08017    0.08209    0.07899    0.07754    0.07906    0.07430    0.07697    0.07455    0.07277    0.07592    0.06996    0.07454    0.07152    0.06864    0.07711    0.05615    0.07303    0.10147
    0.76477    0.73874    0.66234    0.54615    0.42637    0.35442    0.32122    0.28082    0.24485    0.22493    0.20304    0.18857    0.17791    0.16381    0.15684    0.14754    0.13954    0.13534    0.12700    0.12387    0.11888    0.11324    0.11217    0.10599    0.10437    0.10208    0.09707    0.09789    0.09319    0.09183    0.09160    0.08668    0.08858    0.08514    0.08358    0.08501    0.07996    0.08268    0.08003    0.07816    0.08134    0.07513    0.07983    0.07667    0.07388    0.08218    0.05961    0.07829    0.10861
    0.78817    0.76200    0.68565    0.57092    0.45445    0.38424    0.34939    0.30776    0.27023    0.24733    0.22433    0.20895    0.19643    0.18172    0.17363    0.16301    0.15466    0.14937    0.14027    0.13678    0.13083    0.12484    0.12330    0.11644    0.11464    0.11182    0.10644    0.10708    0.10190    0.10039    0.09990    0.09466    0.09649    0.09274    0.09106    0.09238    0.08708    0.08979    0.08695    0.08498    0.08814    0.08173    0.08647    0.08322    0.08052    0.08824    0.06410    0.08529    0.11770
    0.81062    0.78434    0.70809    0.59481    0.48145    0.41283    0.37660    0.33385    0.29491    0.26940    0.24537    0.22926    0.21512    0.19986    0.19085    0.17905    0.17039    0.16417    0.15437    0.15059    0.14381    0.13746    0.13553    0.12806    0.12608    0.12280    0.11707    0.11753    0.11192    0.11026    0.10951    0.10398    0.10573    0.10170    0.09989    0.10110    0.09557    0.09825    0.09522    0.09317    0.09627    0.08968    0.09443    0.09109    0.08846    0.09532    0.06964    0.09397    0.12870
    0.83207    0.80570    0.72959    0.61775    0.50725    0.44009    0.40270    0.35891    0.31870    0.29090    0.26593    0.24921    0.23370    0.21794    0.20819    0.19535    0.18643    0.17945    0.16902    0.16500    0.15750    0.15084    0.14858    0.14056    0.13843    0.13474    0.12870    0.12901    0.12301    0.12120    0.12023    0.11444    0.11611    0.11181    0.10990    0.11097    0.10524    0.10789    0.10467    0.10255    0.10558    0.09881    0.10357    0.10011    0.09750    0.10340    0.07619    0.10413    0.14142
    0.85253    0.82607    0.75013    0.63966    0.53181    0.46597    0.42759    0.38285    0.34147    0.31166    0.28584    0.26863    0.25196    0.23577    0.22540    0.21168    0.20254    0.19492    0.18396    0.17974    0.17163    0.16471    0.16217    0.15368    0.15143    0.14738    0.14108    0.14125    0.13490    0.13299    0.13179    0.12579    0.12738    0.12283    0.12084    0.12178    0.11587    0.11851    0.11507    0.11291    0.11586    0.10889    0.11370    0.11006    0.10744    0.11235    0.08367    0.11552    0.15559
    0.87197    0.84545    0.76970    0.66054    0.55511    0.49048    0.45124    0.40562    0.36319    0.33159    0.30500    0.28740    0.26973    0.25317    0.24231    0.22782    0.21852    0.21037    0.19894    0.19459    0.18595    0.17883    0.17606    0.16716    0.16482    0.16046    0.15395    0.15400    0.14734    0.14535    0.14395    0.13776    0.13930    0.13450    0.13247    0.13327    0.12719    0.12984    0.12617    0.12399    0.12687    0.11967    0.12458    0.12073    0.11805    0.12205    0.09194    0.12787    0.17087
    0.89043    0.86385    0.78829    0.68037    0.57715    0.51361    0.47363    0.42720    0.38380    0.35063    0.32334    0.30542    0.28691    0.27003    0.25877    0.24362    0.23419    0.22561    0.21379    0.20934    0.20026    0.19296    0.19001    0.18077    0.17837    0.17374    0.16705    0.16701    0.16008    0.15805    0.15645    0.15010    0.15161    0.14657    0.14453    0.14520    0.13895    0.14165    0.13774    0.13556    0.13837    0.13092    0.13597    0.13187    0.12911    0.13230    0.10084    0.14088    0.18691
    0.90788    0.88126    0.80590    0.69913    0.59793    0.53540    0.49476    0.44758    0.40330    0.36871    0.34080    0.32262    0.30338    0.28624    0.27465    0.25893    0.24942    0.24048    0.22832    0.22382    0.21435    0.20693    0.20383    0.19429    0.19186    0.18698    0.18016    0.18005    0.17287    0.17082    0.16905    0.16256    0.16407    0.15879    0.15677    0.15732    0.15091    0.15368    0.14952    0.14737    0.15012    0.14241    0.14764    0.14327    0.14042    0.14290    0.11017    0.15427    0.20336
    0.92436    0.89770    0.82253    0.71685    0.61749    0.55586    0.51465    0.46676    0.42169    0.38583    0.35735    0.33896    0.31909    0.30172    0.28987    0.27366    0.26409    0.25484    0.24240    0.23787    0.22807    0.22055    0.21734    0.20754    0.20511    0.20002    0.19309    0.19293    0.18553    0.18349    0.18155    0.17496    0.17647    0.17097    0.16899    0.16942    0.16287    0.16572    0.16131    0.15920    0.16191    0.15392    0.15938    0.15471    0.15177    0.15367    0.11974    0.16778    0.21990
    0.93985    0.91316    0.83818    0.73351    0.63583    0.57502    0.53329    0.48476    0.43895    0.40196    0.37296    0.35440    0.33398    0.31641    0.30435    0.28771    0.27810    0.26860    0.25592    0.25138    0.24130    0.23371    0.23040    0.22039    0.21796    0.21268    0.20567    0.20548    0.19788    0.19586    0.19378    0.18709    0.18862    0.18291    0.18098    0.18131    0.17462    0.17758    0.17291    0.17086    0.17354    0.16528    0.17097    0.16600    0.16298    0.16439    0.12935    0.18117    0.23625
    0.95436    0.92764    0.85284    0.74910    0.65295    0.59288    0.55070    0.50157    0.45508    0.41707    0.38759    0.36890    0.34799    0.33026    0.31803    0.30101    0.29138    0.28167    0.26877    0.26423    0.25391    0.24627    0.24289    0.23268    0.23028    0.22484    0.21776    0.21755    0.20976    0.20779    0.20557    0.19880    0.20036    0.19446    0.19258    0.19282    0.18600    0.18907    0.18417    0.18218    0.18484    0.17631    0.18224    0.17698    0.17388    0.17489    0.13881    0.19420    0.25215
    0.96787    0.94112    0.86650    0.76362    0.66884    0.60945    0.56687    0.51718    0.47007    0.43114    0.40123    0.38242    0.36110    0.34322    0.33084    0.31349    0.30385    0.29396    0.28089    0.27636    0.26582    0.25815    0.25470    0.24433    0.24197    0.23637    0.22924    0.22902    0.22107    0.21914    0.21680    0.20996    0.21156    0.20547    0.20366    0.20382    0.19688    0.20006    0.19493    0.19300    0.19566    0.18687    0.19305    0.18750    0.18433    0.18502    0.14797    0.20671    0.26738
    0.98035    0.95359    0.87913    0.77704    0.68350    0.62471    0.58177    0.53157    0.48390    0.44414    0.41384    0.39494    0.37324    0.35523    0.34273    0.32509    0.31545    0.30541    0.29218    0.28767    0.27694    0.26924    0.26575    0.25523    0.25290    0.24717    0.24001    0.23979    0.23168    0.22980    0.22735    0.22045    0.22210    0.21584    0.21409    0.21418    0.20712    0.21043    0.20508    0.20322    0.20586    0.19683    0.20326    0.19744    0.19420    0.19463    0.15667    0.21853    0.28176
    0.99180    0.96502    0.89071    0.78933    0.69690    0.63866    0.59540    0.54473    0.49654    0.45605    0.42540    0.40641    0.38439    0.36627    0.35367    0.33578    0.32614    0.31596    0.30259    0.29811    0.28722    0.27950    0.27597    0.26532    0.26303    0.25718    0.24998    0.24976    0.24152    0.23969    0.23715    0.23019    0.23189    0.22546    0.22378    0.22381    0.21664    0.22006    0.21453    0.21272    0.21536    0.20610    0.21276    0.20669    0.20339    0.20361    0.16483    0.22955    0.29515
    1.00226    0.97546    0.90130    0.80056    0.70912    0.65137    0.60782    0.55673    0.50808    0.46693    0.43596    0.41690    0.39460    0.37638    0.36369    0.34557    0.33594    0.32564    0.31216    0.30770    0.29666    0.28893    0.28537    0.27460    0.27235    0.26640    0.25917    0.25896    0.25059    0.24881    0.24619    0.23917    0.24092    0.23435    0.23273    0.23271    0.22544    0.22897    0.22325    0.22150    0.22415    0.21467    0.22156    0.21525    0.21190    0.21194    0.17239    0.23974    0.30753
    1.01170    0.98490    0.91086    0.81069    0.72014    0.66281    0.61902    0.56754    0.51848    0.47674    0.44549    0.42637    0.40382    0.38551    0.37275    0.35443    0.34480    0.33441    0.32082    0.31639    0.30522    0.29748    0.29389    0.28302    0.28082    0.27477    0.26752    0.26731    0.25883    0.25710    0.25440    0.24734    0.24913    0.24243    0.24087    0.24080    0.23344    0.23707    0.23119    0.22949    0.23215    0.22247    0.22957    0.22305    0.21964    0.21955    0.17930    0.24901    0.31880
    1.02009    0.99327    0.91935    0.81969    0.72990    0.67295    0.62894    0.57712    0.52770    0.48545    0.45394    0.43478    0.41201    0.39362    0.38080    0.36231    0.35269    0.34222    0.32854    0.32413    0.31285    0.30510    0.30149    0.29053    0.28836    0.28223    0.27496    0.27476    0.26619    0.26450    0.26173    0.25463    0.25646    0.24965    0.24814    0.24803    0.24059    0.24431    0.23828    0.23663    0.23930    0.22945    0.23673    0.23001    0.22657    0.22636    0.18549    0.25730    0.32888
    1.02792    1.00110    0.92729    0.82809    0.73902    0.68241    0.63820    0.58606    0.53630    0.49358    0.46184    0.44263    0.41966    0.40121    0.38834    0.36969    0.36008    0.34952    0.33576    0.33138    0.32000    0.31224    0.30861    0.29757    0.29543    0.28923    0.28194    0.28175    0.27308    0.27144    0.26861    0.26147    0.26335    0.25642    0.25496    0.25481    0.24730    0.25111    0.24494    0.24333    0.24601    0.23599    0.24345    0.23656    0.23307    0.23277    0.19131    0.26508    0.33834
    1.03532    1.00850    0.93478    0.83603    0.74761    0.69132    0.64693    0.59450    0.54441    0.50125    0.46930    0.45004    0.42689    0.40838    0.39546    0.37666    0.36706    0.35643    0.34259    0.33824    0.32676    0.31900    0.31536    0.30423    0.30213    0.29586    0.28855    0.28837    0.27962    0.27801    0.27512    0.26795    0.26987    0.26284    0.26143    0.26124    0.25366    0.25756    0.25126    0.24969    0.25238    0.24220    0.24983    0.24276    0.23924    0.23886    0.19683    0.27246    0.34730
    1.04238    1.01554    0.94193    0.84359    0.75579    0.69981    0.65524    0.60252    0.55213    0.50856    0.47640    0.45711    0.43379    0.41521    0.40224    0.38331    0.37371    0.36303    0.34912    0.34478    0.33321    0.32545    0.32179    0.31059    0.30853    0.30219    0.29486    0.29470    0.28586    0.28429    0.28135    0.27414    0.27610    0.26897    0.26761    0.26739    0.25973    0.26372    0.25729    0.25576    0.25846    0.24813    0.25593    0.24870    0.24514    0.24468    0.20212    0.27952    0.35588
    1.04925    1.02241    0.94890    0.85096    0.76375    0.70806    0.66333    0.61033    0.55965    0.51568    0.48331    0.46399    0.44050    0.42187    0.40886    0.38979    0.38021    0.36946    0.35548    0.35117    0.33951    0.33174    0.32808    0.31681    0.31477    0.30837    0.30103    0.30087    0.29195    0.29043    0.28744    0.28019    0.28219    0.27496    0.27364    0.27340    0.26567    0.26974    0.26319    0.26170    0.26441    0.25393    0.26189    0.25450    0.25090    0.25038    0.20729    0.28641    0.36426
    1.05605    1.02921    0.95579    0.85824    0.77162    0.71621    0.67132    0.61805    0.56708    0.52271    0.49015    0.47079    0.44715    0.42845    0.41541    0.39621    0.38663    0.37582    0.36177    0.35749    0.34575    0.33798    0.33430    0.32296    0.32096    0.31449    0.30714    0.30699    0.29799    0.29651    0.29346    0.28618    0.28822    0.28090    0.27962    0.27935    0.27155    0.27570    0.26903    0.26758    0.27031    0.25968    0.26780    0.26025    0.25662    0.25604    0.21242    0.29324    0.37256
    1.06283    1.03598    0.96266    0.86550    0.77945    0.72432    0.67928    0.62573    0.57447    0.52972    0.49696    0.47757    0.45377    0.43501    0.42193    0.40261    0.39304    0.38217    0.36806    0.36380    0.35197    0.34420    0.34051    0.32910    0.32713    0.32060    0.31323    0.31310    0.30402    0.30257    0.29948    0.29217    0.29425    0.28683    0.28559    0.28530    0.27743    0.28166    0.27487    0.27346    0.27620    0.26542    0.27370    0.26599    0.26233    0.26169    0.21755    0.30006    0.38086
    1.06959    1.04273    0.96950    0.87273    0.78725    0.73240    0.68720    0.63338    0.58183    0.53670    0.50374    0.48432    0.46037    0.44156    0.42844    0.40899    0.39943    0.38851    0.37432    0.37009    0.35818    0.35041    0.34670    0.33522    0.33329    0.32670    0.31932    0.31920    0.31004    0.30863    0.30549    0.29814    0.30026    0.29275    0.29156    0.29123    0.28330    0.28761    0.28070    0.27933    0.28208    0.27115    0.27960    0.27173    0.26803    0.26735    0.22267    0.30687    0.38914
