# Supplementary material for: Global-Mode Analysis of Full-Disk Data from the Michelson Doppler Imager and the Helioseismic and Magnetic Imager
Source: Sol Phys. 2018 Jan 31;293(2):29. doi: 10.1007/s11207-017-1201-5 (PMC6566312; doi:10.1007/s11207-017-1201-5)
Supplement: Supplementary file 2 — (TAR 362.4 MB) [file 11207_2017_1201_MOESM2_ESM.tar › HMI/hmiv72d.7552.18]

   0  14 2093.6351    0.9176  0.2978 10.3270  0.0000  0.1164   0.1858   0.1270    0.5602   0.0000    -0.0000       0.00000       0.00000       0.00000       0.00000       0.00000       0.00000       0.00000       0.00000       0.00000       0.00000       0.00000       0.00000       0.00000       0.00000       0.00000       0.00000       0.00000       0.00000       0.00000       0.00000       0.00000       0.00000       0.00000       0.00000       0.00000       0.00000       0.00000       0.00000       0.00000       0.00000       0.00000       0.00000       0.00000       0.00000       0.00000
   0  16 2362.8460    1.4950  1.4149  0.4756  0.0000  0.1701   0.2025   0.5414 1000.0000   0.0000    -0.0000       0.00000       0.00000       0.00000       0.00000       0.00000       0.00000       0.00000       0.00000       0.00000       0.00000       0.00000       0.00000       0.00000       0.00000       0.00000       0.00000       0.00000       0.00000       0.00000       0.00000       0.00000       0.00000       0.00000       0.00000       0.00000       0.00000       0.00000       0.00000       0.00000       0.00000       0.00000       0.00000       0.00000       0.00000       0.00000
   0  24 3439.1097    3.2476  1.6836 11.7444  0.0000  0.1745   0.3518   0.8948    3.1281   0.0000    -0.0000       0.00000       0.00000       0.00000       0.00000       0.00000       0.00000       0.00000       0.00000       0.00000       0.00000       0.00000       0.00000       0.00000       0.00000       0.00000       0.00000       0.00000       0.00000       0.00000       0.00000       0.00000       0.00000       0.00000       0.00000       0.00000       0.00000       0.00000       0.00000       0.00000       0.00000       0.00000       0.00000       0.00000       0.00000       0.00000
   0  25 3575.0081    2.4668  3.1541 11.9672  0.0000  0.3274   0.2219   1.0115    0.9658   0.0000    -0.0000       0.00000       0.00000       0.00000       0.00000       0.00000       0.00000       0.00000       0.00000       0.00000       0.00000       0.00000       0.00000       0.00000       0.00000       0.00000       0.00000       0.00000       0.00000       0.00000       0.00000       0.00000       0.00000       0.00000       0.00000       0.00000       0.00000       0.00000       0.00000       0.00000       0.00000       0.00000       0.00000       0.00000       0.00000       0.00000
   1  12 1885.0823    0.4736  0.7469 10.1088  0.0000  0.1032   0.0504   0.2536    0.2825   0.0000   325.0063       31.3541       0.00000       0.00000       0.00000       0.00000       0.00000       0.00000       0.00000       0.00000       0.00000       0.00000       0.00000       0.00000       0.00000       0.00000       0.00000       0.00000       151.303       60.7530       0.00000       0.00000       0.00000       0.00000       0.00000       0.00000       0.00000       0.00000       0.00000       0.00000       0.00000       0.00000       0.00000       0.00000       0.00000       0.00000
   1  13 2020.7006    0.5705  1.3626  9.7426  0.0000  0.1220   0.0533   0.3575    0.4974   0.0000   573.2204      -103.706       0.00000       0.00000       0.00000       0.00000       0.00000       0.00000       0.00000       0.00000       0.00000       0.00000       0.00000       0.00000       0.00000       0.00000       0.00000       0.00000       154.067       82.9985       0.00000       0.00000       0.00000       0.00000       0.00000       0.00000       0.00000       0.00000       0.00000       0.00000       0.00000       0.00000       0.00000       0.00000       0.00000       0.00000
   1  14 2156.7600    0.8299  1.0090  9.6839  0.0000  0.1081   0.0724   0.3462    1.0520   0.0000   579.5056      -83.7666       0.00000       0.00000       0.00000       0.00000       0.00000       0.00000       0.00000       0.00000       0.00000       0.00000       0.00000       0.00000       0.00000       0.00000       0.00000       0.00000       176.724       62.0669       0.00000       0.00000       0.00000       0.00000       0.00000       0.00000       0.00000       0.00000       0.00000       0.00000       0.00000       0.00000       0.00000       0.00000       0.00000       0.00000
   1  15 2291.9160    1.1995  1.0905  9.2307  0.0000  0.1238   0.0979   0.2883    3.1009   0.0000   413.3665       2.41886       0.00000       0.00000       0.00000       0.00000       0.00000       0.00000       0.00000       0.00000       0.00000       0.00000       0.00000       0.00000       0.00000       0.00000       0.00000       0.00000       156.918       62.5132       0.00000       0.00000       0.00000       0.00000       0.00000       0.00000       0.00000       0.00000       0.00000       0.00000       0.00000       0.00000       0.00000       0.00000       0.00000       0.00000
   1  18 2693.3914    2.7909  0.9158 -1.8001  0.0000  0.0694   0.2174   0.2392 1000.0000   0.0000   419.6549       35.6870       0.00000       0.00000       0.00000       0.00000       0.00000       0.00000       0.00000       0.00000       0.00000       0.00000       0.00000       0.00000       0.00000       0.00000       0.00000       0.00000       97.5532       44.5350       0.00000       0.00000       0.00000       0.00000       0.00000       0.00000       0.00000       0.00000       0.00000       0.00000       0.00000       0.00000       0.00000       0.00000       0.00000       0.00000
   1  19 2828.1758    2.8423  1.1135  0.2105  0.0000  0.0903   0.2061   0.2927 1000.0000   0.0000   570.1124       104.125       0.00000       0.00000       0.00000       0.00000       0.00000       0.00000       0.00000       0.00000       0.00000       0.00000       0.00000       0.00000       0.00000       0.00000       0.00000       0.00000       113.357       60.2480       0.00000       0.00000       0.00000       0.00000       0.00000       0.00000       0.00000       0.00000       0.00000       0.00000       0.00000       0.00000       0.00000       0.00000       0.00000       0.00000
   1  20 2963.4518    4.0004  1.0555 12.2902  0.0000  0.0901   0.3054   0.2576    1.8622   0.0000   308.1911       109.862       0.00000       0.00000       0.00000       0.00000       0.00000       0.00000       0.00000       0.00000       0.00000       0.00000       0.00000       0.00000       0.00000       0.00000       0.00000       0.00000       113.272       60.9087       0.00000       0.00000       0.00000       0.00000       0.00000       0.00000       0.00000       0.00000       0.00000       0.00000       0.00000       0.00000       0.00000       0.00000       0.00000       0.00000
   1  21 3098.2196    4.4031  0.9388  3.5585  0.0000  0.0790   0.3447   0.2816 1000.0000   0.0000   516.8747      -3.11621       0.00000       0.00000       0.00000       0.00000       0.00000       0.00000       0.00000       0.00000       0.00000       0.00000       0.00000       0.00000       0.00000       0.00000       0.00000       0.00000       98.1563       51.2804       0.00000       0.00000       0.00000       0.00000       0.00000       0.00000       0.00000       0.00000       0.00000       0.00000       0.00000       0.00000       0.00000       0.00000       0.00000       0.00000
   1  22 3233.4153    3.4777  0.7059 14.1308  0.0000  0.1074   0.3674   0.2298    0.4194   0.0000   344.9930       3.46652       0.00000       0.00000       0.00000       0.00000       0.00000       0.00000       0.00000       0.00000       0.00000       0.00000       0.00000       0.00000       0.00000       0.00000       0.00000       0.00000       161.005       67.6173       0.00000       0.00000       0.00000       0.00000       0.00000       0.00000       0.00000       0.00000       0.00000       0.00000       0.00000       0.00000       0.00000       0.00000       0.00000       0.00000
   1  23 3368.4895    3.4892  1.9866 -1.5431  0.0000  0.1179   0.2063   0.3895 1000.0000   0.0000   260.2296       179.830       0.00000       0.00000       0.00000       0.00000       0.00000       0.00000       0.00000       0.00000       0.00000       0.00000       0.00000       0.00000       0.00000       0.00000       0.00000       0.00000       146.354       80.8839       0.00000       0.00000       0.00000       0.00000       0.00000       0.00000       0.00000       0.00000       0.00000       0.00000       0.00000       0.00000       0.00000       0.00000       0.00000       0.00000
   1  24 3504.0035    2.9859  3.1830  0.7072  0.0000  0.1519   0.1429   0.5448 1000.0000   0.0000   461.9318       106.619       0.00000       0.00000       0.00000       0.00000       0.00000       0.00000       0.00000       0.00000       0.00000       0.00000       0.00000       0.00000       0.00000       0.00000       0.00000       0.00000       187.358       106.200       0.00000       0.00000       0.00000       0.00000       0.00000       0.00000       0.00000       0.00000       0.00000       0.00000       0.00000       0.00000       0.00000       0.00000       0.00000       0.00000
   1  25 3640.3882    2.4978  3.8803 -5.7595  0.0000  0.1791   0.1086   0.5926 1000.0000   0.0000   180.7478       65.7344       0.00000       0.00000       0.00000       0.00000       0.00000       0.00000       0.00000       0.00000       0.00000       0.00000       0.00000       0.00000       0.00000       0.00000       0.00000       0.00000       216.273       127.882       0.00000       0.00000       0.00000       0.00000       0.00000       0.00000       0.00000       0.00000       0.00000       0.00000       0.00000       0.00000       0.00000       0.00000       0.00000       0.00000
   2  11 1810.1863    0.3590  0.5094  9.9794  0.0000  0.0592   0.0340   0.1482    0.1425   0.0000   450.4051       17.8118       21.3684      -13.1258       0.00000       0.00000       0.00000       0.00000       0.00000       0.00000       0.00000       0.00000       0.00000       0.00000       0.00000       0.00000       0.00000       0.00000       41.1474       35.7011       22.0508       8.24076       0.00000       0.00000       0.00000       0.00000       0.00000       0.00000       0.00000       0.00000       0.00000       0.00000       0.00000       0.00000       0.00000       0.00000
   2  13 2082.1167    0.6954  0.4646 10.4357  0.0000  0.0597   0.0587   0.1124    0.1937   0.0000   473.0334      -18.7331       36.3546       11.3354       0.00000       0.00000       0.00000       0.00000       0.00000       0.00000       0.00000       0.00000       0.00000       0.00000       0.00000       0.00000       0.00000       0.00000       44.8053       33.0241       24.9062       6.94090       0.00000       0.00000       0.00000       0.00000       0.00000       0.00000       0.00000       0.00000       0.00000       0.00000       0.00000       0.00000       0.00000       0.00000
   2  14 2217.6758    0.8493  0.4629 10.8519  0.0000  0.0455   0.0727   0.1149    0.1993   0.0000   443.1927       24.9638      -30.3003      -13.4174       0.00000       0.00000       0.00000       0.00000       0.00000       0.00000       0.00000       0.00000       0.00000       0.00000       0.00000       0.00000       0.00000       0.00000       32.4388       27.7650       15.3403       6.20856       0.00000       0.00000       0.00000       0.00000       0.00000       0.00000       0.00000       0.00000       0.00000       0.00000       0.00000       0.00000       0.00000       0.00000
   2  15 2352.1855    1.4081  1.1377  5.7234  0.0000  0.0726   0.0788   0.2015   77.3586   0.0000   355.5984       9.95964      -17.4189   -0.00820780       0.00000       0.00000       0.00000       0.00000       0.00000       0.00000       0.00000       0.00000       0.00000       0.00000       0.00000       0.00000       0.00000       0.00000       45.0662       42.5287       28.0370       10.6991       0.00000       0.00000       0.00000       0.00000       0.00000       0.00000       0.00000       0.00000       0.00000       0.00000       0.00000       0.00000       0.00000       0.00000
   2  16 2485.7546    1.7551  0.8225 10.6924  0.0000  0.0574   0.1125   0.1607    0.8531   0.0000   491.7718       78.3780       23.7386      -1.23428       0.00000       0.00000       0.00000       0.00000       0.00000       0.00000       0.00000       0.00000       0.00000       0.00000       0.00000       0.00000       0.00000       0.00000       36.5193       33.0287       21.6308       8.94074       0.00000       0.00000       0.00000       0.00000       0.00000       0.00000       0.00000       0.00000       0.00000       0.00000       0.00000       0.00000       0.00000       0.00000
   2  17 2619.6227    2.0947  0.7651 11.3286  0.0063  0.0589   0.1299   0.1287    0.5964   0.0000   495.5556       71.8156       9.22369       7.66882       0.00000       0.00000       0.00000       0.00000       0.00000       0.00000       0.00000       0.00000       0.00000       0.00000       0.00000       0.00000       0.00000       0.00000       37.4209       35.5648       19.9829       8.89162       0.00000       0.00000       0.00000       0.00000       0.00000       0.00000       0.00000       0.00000       0.00000       0.00000       0.00000       0.00000       0.00000       0.00000
   2  18 2754.5336    2.8206  0.8359 11.5203  0.0000  0.0599   0.1802   0.1449    1.1323   0.0000   376.9900       66.1087       16.3593       8.88168       0.00000       0.00000       0.00000       0.00000       0.00000       0.00000       0.00000       0.00000       0.00000       0.00000       0.00000       0.00000       0.00000       0.00000       41.8064       36.3371       20.1279       8.11637       0.00000       0.00000       0.00000       0.00000       0.00000       0.00000       0.00000       0.00000       0.00000       0.00000       0.00000       0.00000       0.00000       0.00000
   2  19 2889.7020    3.4036  0.7508 12.1331  0.0000  0.0723   0.2259   0.1583    0.7869   0.0000   400.5805       31.5827       12.8081      -12.4226       0.00000       0.00000       0.00000       0.00000       0.00000       0.00000       0.00000       0.00000       0.00000       0.00000       0.00000       0.00000       0.00000       0.00000       55.9491       42.2876       26.8955       8.36257       0.00000       0.00000       0.00000       0.00000       0.00000       0.00000       0.00000       0.00000       0.00000       0.00000       0.00000       0.00000       0.00000       0.00000
   2  20 3024.8339    3.8344  1.0169  5.3394  0.0000  0.0615   0.2485   0.1927 1000.0000   0.0000   406.7675       84.9035      -13.8556      -7.57435       0.00000       0.00000       0.00000       0.00000       0.00000       0.00000       0.00000       0.00000       0.00000       0.00000       0.00000       0.00000       0.00000       0.00000       45.0734       39.6500       18.7951       8.23236       0.00000       0.00000       0.00000       0.00000       0.00000       0.00000       0.00000       0.00000       0.00000       0.00000       0.00000       0.00000       0.00000       0.00000
   2  21 3159.9555    4.1100  1.0172 11.6454  0.0000  0.0625   0.2460   0.1804    2.7078   0.0000   440.2378       22.5851      -12.4184       8.66835       0.00000       0.00000       0.00000       0.00000       0.00000       0.00000       0.00000       0.00000       0.00000       0.00000       0.00000       0.00000       0.00000       0.00000       49.7784       38.8337       21.8784       7.40929       0.00000       0.00000       0.00000       0.00000       0.00000       0.00000       0.00000       0.00000       0.00000       0.00000       0.00000       0.00000       0.00000       0.00000
   2  22 3295.1541    3.5868  1.2976 12.6988 -0.0045  0.1018   0.2204   0.2194    0.9052   0.0000   450.9023       49.1580       6.62019       2.99368       0.00000       0.00000       0.00000       0.00000       0.00000       0.00000       0.00000       0.00000       0.00000       0.00000       0.00000       0.00000       0.00000       0.00000       83.0257       67.0620       33.6273       11.7907       0.00000       0.00000       0.00000       0.00000       0.00000       0.00000       0.00000       0.00000       0.00000       0.00000       0.00000       0.00000       0.00000       0.00000
   2  23 3430.7899    3.1326  2.4390  9.4031  0.0000  0.1001   0.1224   0.2985    5.4540   0.0000   412.7566       18.4966       31.9584       11.5681       0.00000       0.00000       0.00000       0.00000       0.00000       0.00000       0.00000       0.00000       0.00000       0.00000       0.00000       0.00000       0.00000       0.00000       76.4635       62.7348       33.5791       12.7349       0.00000       0.00000       0.00000       0.00000       0.00000       0.00000       0.00000       0.00000       0.00000       0.00000       0.00000       0.00000       0.00000       0.00000
   2  24 3567.0292    2.5737  2.8324 11.7887  0.0030  0.1198   0.1136   0.3692    0.4613   0.0000   572.0290       38.9295       12.1785      0.839635       0.00000       0.00000       0.00000       0.00000       0.00000       0.00000       0.00000       0.00000       0.00000       0.00000       0.00000       0.00000       0.00000       0.00000       86.8917       72.8386       42.0378       16.0922       0.00000       0.00000       0.00000       0.00000       0.00000       0.00000       0.00000       0.00000       0.00000       0.00000       0.00000       0.00000       0.00000       0.00000
   3  12 2001.2094    0.5679  0.4217 10.4225  0.0000  0.0560   0.0467   0.0948    0.1417   0.0000   397.2316       30.9861       9.29310       5.81122       3.21445       1.70016       0.00000       0.00000       0.00000       0.00000       0.00000       0.00000       0.00000       0.00000       0.00000       0.00000       0.00000       0.00000       26.1287       30.2085       16.1764       12.3533       3.40623       1.85424       0.00000       0.00000       0.00000       0.00000       0.00000       0.00000       0.00000       0.00000       0.00000       0.00000       0.00000       0.00000
   3  14 2273.3539    0.9313  0.8334 10.8750  0.0000  0.0603   0.0578   0.1733    0.2655   0.0000   449.8459       10.0083       12.1285       9.83807      -9.74694     -0.431347       0.00000       0.00000       0.00000       0.00000       0.00000       0.00000       0.00000       0.00000       0.00000       0.00000       0.00000       0.00000       32.9364       29.8954       22.3888       11.1656       6.10655       1.77074       0.00000       0.00000       0.00000       0.00000       0.00000       0.00000       0.00000       0.00000       0.00000       0.00000       0.00000       0.00000
   3  15 2407.6862    1.4568  0.9107 10.8288  0.0000  0.0531   0.0792   0.1461    0.4639   0.0000   469.8817       33.1086       18.9069      0.881502      0.761610     -0.905837       0.00000       0.00000       0.00000       0.00000       0.00000       0.00000       0.00000       0.00000       0.00000       0.00000       0.00000       0.00000       25.8141       25.1766       19.0332       10.8152       5.28320       1.51766       0.00000       0.00000       0.00000       0.00000       0.00000       0.00000       0.00000       0.00000       0.00000       0.00000       0.00000       0.00000
   3  16 2541.6460    1.8387  0.8916 11.2739  0.0000  0.0752   0.1016   0.1387    0.4695   0.0000   436.4183       28.6584       18.3687      -20.7782      0.199350       2.49522       0.00000       0.00000       0.00000       0.00000       0.00000       0.00000       0.00000       0.00000       0.00000       0.00000       0.00000       0.00000       27.1198       33.4617       27.2965       13.0775       8.74596       2.72039       0.00000       0.00000       0.00000       0.00000       0.00000       0.00000       0.00000       0.00000       0.00000       0.00000       0.00000       0.00000
   3  17 2676.1557    2.3148  1.0346 11.8085 -0.0188  0.0610   0.1177   0.1493    0.5730   0.0000   440.2081       41.6377       7.88780       14.3147      -4.87352      0.618823       0.00000       0.00000       0.00000       0.00000       0.00000       0.00000       0.00000       0.00000       0.00000       0.00000       0.00000       0.00000       33.2808       32.0118       22.4791       11.5550       5.51730       1.61869       0.00000       0.00000       0.00000       0.00000       0.00000       0.00000       0.00000       0.00000       0.00000       0.00000       0.00000       0.00000
   3  18 2811.3832    3.2307  0.8352 11.7846  0.0000  0.0473   0.1707   0.1291    0.6798   0.0000   434.9629       74.3989      -1.51339      -1.04851      0.255336      -2.91336       0.00000       0.00000       0.00000       0.00000       0.00000       0.00000       0.00000       0.00000       0.00000       0.00000       0.00000       0.00000       23.9120       22.6915       17.3627       10.1759       4.50085       1.35837       0.00000       0.00000       0.00000       0.00000       0.00000       0.00000       0.00000       0.00000       0.00000       0.00000       0.00000       0.00000
   3  19 2947.1017    3.5739  0.8005 13.0516  0.0000  0.0550   0.2009   0.1235    0.3933   0.0000   463.9159       20.6840      -1.58250       18.8475       4.37782     -0.775232       0.00000       0.00000       0.00000       0.00000       0.00000       0.00000       0.00000       0.00000       0.00000       0.00000       0.00000       0.00000       24.9441       26.4032       19.3368       10.7811       5.50129       1.79245       0.00000       0.00000       0.00000       0.00000       0.00000       0.00000       0.00000       0.00000       0.00000       0.00000       0.00000       0.00000
   3  20 3082.4048    4.2010  0.7694 13.1617  0.0000  0.0450   0.2430   0.1496    0.3656   0.0000   419.3196       65.1222       21.5945       9.40163      -8.90542      -3.06181       0.00000       0.00000       0.00000       0.00000       0.00000       0.00000       0.00000       0.00000       0.00000       0.00000       0.00000       0.00000       22.2609       22.1845       16.7274       8.27995       4.78880       1.38947       0.00000       0.00000       0.00000       0.00000       0.00000       0.00000       0.00000       0.00000       0.00000       0.00000       0.00000       0.00000
   3  21 3217.9320    3.8574  1.1855 11.2385 -0.0044  0.0564   0.1864   0.1803    3.4298   0.0000   429.4154       52.8881      -24.1625       4.90895      -1.38003      -1.36522       0.00000       0.00000       0.00000       0.00000       0.00000       0.00000       0.00000       0.00000       0.00000       0.00000       0.00000       0.00000       29.0100       26.8766       21.7972       12.6050       5.27438       1.55688       0.00000       0.00000       0.00000       0.00000       0.00000       0.00000       0.00000       0.00000       0.00000       0.00000       0.00000       0.00000
   3  22 3353.4558    3.2569  1.9091 12.0025  0.0000  0.0845   0.1265   0.2284    0.4890   0.0000   461.9454       27.9132       14.5556       16.0441       4.52761       3.07225       0.00000       0.00000       0.00000       0.00000       0.00000       0.00000       0.00000       0.00000       0.00000       0.00000       0.00000       0.00000       46.9310       43.3403       31.0444       17.5469       7.37917       1.99836       0.00000       0.00000       0.00000       0.00000       0.00000       0.00000       0.00000       0.00000       0.00000       0.00000       0.00000       0.00000
   3  23 3489.4192    2.9791  2.2746 11.2336  0.0000  0.0794   0.1022   0.2496    0.6057   0.0000   423.9336       118.365       54.4347       28.0808      -6.74021       3.28629       0.00000       0.00000       0.00000       0.00000       0.00000       0.00000       0.00000       0.00000       0.00000       0.00000       0.00000       0.00000       40.6108       37.6561       28.9969       17.7602       7.70317       2.23558       0.00000       0.00000       0.00000       0.00000       0.00000       0.00000       0.00000       0.00000       0.00000       0.00000       0.00000       0.00000
   4   9 1640.9082    0.2224  0.2490  9.9813  0.0037  0.0387   0.0224   0.0876    0.0718   0.0000   425.8494      -12.0633       11.7954       20.0420       1.19340      -5.60506     -0.199867      0.360878       0.00000       0.00000       0.00000       0.00000       0.00000       0.00000       0.00000       0.00000       0.00000       0.00000       12.5838       14.9358       11.5871       8.77257       4.87681       2.66145      0.980376      0.309576       0.00000       0.00000       0.00000       0.00000       0.00000       0.00000       0.00000       0.00000       0.00000       0.00000
   4  11 1914.6340    0.4979  0.4471 10.1514 -0.0017  0.0572   0.0354   0.0985    0.1094   0.0000   438.7060       20.0102      0.478867      -10.2092     -0.109157       1.08527      0.265728      0.358339       0.00000       0.00000       0.00000       0.00000       0.00000       0.00000       0.00000       0.00000       0.00000       0.00000       22.8348       20.1660       20.9647       12.8430       7.00589       4.38994       1.59706      0.293452       0.00000       0.00000       0.00000       0.00000       0.00000       0.00000       0.00000       0.00000       0.00000       0.00000
   4  12 2051.6561    0.6957  0.5071 10.1189  0.0043  0.0695   0.0467   0.0864    0.1575   0.0000   425.0650       1.28190      -18.5275       10.5014      -11.3213       2.00033       1.10695     -0.199786       0.00000       0.00000       0.00000       0.00000       0.00000       0.00000       0.00000       0.00000       0.00000       0.00000       29.7214       28.8941       28.5673       14.0609       6.73384       5.43631       1.99986      0.328004       0.00000       0.00000       0.00000       0.00000       0.00000       0.00000       0.00000       0.00000       0.00000       0.00000
   4  13 2188.2551    0.8958  0.8520 10.0469  0.0133  0.0525   0.0474   0.1237    0.3772   0.0000   425.5342      -8.59658       1.19787      -9.09822      -5.03793      -2.50139       1.61584      0.182667       0.00000       0.00000       0.00000       0.00000       0.00000       0.00000       0.00000       0.00000       0.00000       0.00000       21.4736       22.6993       18.1823       11.9207       7.02550       3.23071       1.32514      0.330949       0.00000       0.00000       0.00000       0.00000       0.00000       0.00000       0.00000       0.00000       0.00000       0.00000
   4  14 2324.1710    1.2456  0.7130 10.5158 -0.0031  0.0481   0.0682   0.1128    0.4091   0.0000   389.3331      -16.7757      -7.80465      -7.85321       4.71817       3.07034     -0.190997     -0.290586       0.00000       0.00000       0.00000       0.00000       0.00000       0.00000       0.00000       0.00000       0.00000       0.00000       18.0363       16.2060       16.5044       11.6949       7.21851       3.79190       1.51153      0.294406       0.00000       0.00000       0.00000       0.00000       0.00000       0.00000       0.00000       0.00000       0.00000       0.00000
   4  15 2458.5295    1.6556  1.1938  2.1250  0.0000  0.0676   0.0805   0.1648 1000.0000   0.0000   443.7047       8.10164      -6.73212      -3.86779      -4.63781      -7.90090       0.00000       0.00000       0.00000       0.00000       0.00000       0.00000       0.00000       0.00000       0.00000       0.00000       0.00000       0.00000       22.3301       24.7077       22.0794       14.4218       10.8520       3.90736       2.14341      0.506657       0.00000       0.00000       0.00000       0.00000       0.00000       0.00000       0.00000       0.00000       0.00000       0.00000
   4  17 2728.4089    2.7514  0.8048 11.9688  0.0013  0.0480   0.1308   0.1079    0.4329   0.0000   441.7050       36.1777       13.7910       11.9705      -4.10551      -5.01975      0.919929     -0.100989       0.00000       0.00000       0.00000       0.00000       0.00000       0.00000       0.00000       0.00000       0.00000       0.00000       20.6919       21.1910       17.3068       11.0787       6.35003       2.93507       1.19215      0.279380       0.00000       0.00000       0.00000       0.00000       0.00000       0.00000       0.00000       0.00000       0.00000       0.00000
   4  18 2864.1927    3.1924  0.9218 12.0834 -0.0037  0.0528   0.1553   0.1293    0.8077   0.0000   462.7778       20.3382       5.78440       11.6925      -2.03339    -0.0649057     -0.739338     -0.477707       0.00000       0.00000       0.00000       0.00000       0.00000       0.00000       0.00000       0.00000       0.00000       0.00000       18.0961       19.7898       18.0532       11.3824       7.19701       3.66571       1.57462      0.384551       0.00000       0.00000       0.00000       0.00000       0.00000       0.00000       0.00000       0.00000       0.00000       0.00000
   4  19 3000.2607    3.7857  0.8920 12.3161 -0.0077  0.0514   0.1906   0.1392    0.6954   0.0000   433.6386       33.4949       1.52165       16.1618       12.5135      -6.13842       1.56247     -0.713133       0.00000       0.00000       0.00000       0.00000       0.00000       0.00000       0.00000       0.00000       0.00000       0.00000       21.1204       17.6120       16.4651       13.5576       7.95882       3.49603       1.16714      0.259324       0.00000       0.00000       0.00000       0.00000       0.00000       0.00000       0.00000       0.00000       0.00000       0.00000
   4  21 3271.7547    3.4891  1.3087 12.8323 -0.0046  0.0641   0.1563   0.1717    0.4546   0.0000   452.9583       56.7403       7.02367      -12.9623       12.6052      -1.74355     -0.491482     -0.320049       0.00000       0.00000       0.00000       0.00000       0.00000       0.00000       0.00000       0.00000       0.00000       0.00000       26.1570       26.1372       22.7329       14.8686       8.18109       4.69320       1.64787      0.372172       0.00000       0.00000       0.00000       0.00000       0.00000       0.00000       0.00000       0.00000       0.00000       0.00000
   4  22 3408.1195    3.2041  1.8576 12.2022 -0.0005  0.0709   0.1193   0.2032    0.4008   0.0000   457.1829      -6.66522      -7.92323      -19.1535      -1.65303      0.462177     -0.177783     -0.700143       0.00000       0.00000       0.00000       0.00000       0.00000       0.00000       0.00000       0.00000       0.00000       0.00000       28.5415       28.1837       23.8276       16.7829       9.58671       4.74329       1.71345      0.418205       0.00000       0.00000       0.00000       0.00000       0.00000       0.00000       0.00000       0.00000       0.00000       0.00000
   4  23 3544.8252    2.7165  2.9019 11.2252 -0.0096  0.0864   0.0756   0.2353    0.4035   0.0000   419.5101       12.8985      -18.1616       1.86528      -6.47706      -5.52577      -5.92090     -0.589015       0.00000       0.00000       0.00000       0.00000       0.00000       0.00000       0.00000       0.00000       0.00000       0.00000       32.5383       36.1336       28.8497       19.3573       12.2182       5.23361       2.36064      0.613177       0.00000       0.00000       0.00000       0.00000       0.00000       0.00000       0.00000       0.00000       0.00000       0.00000
   4  24 3681.6397    2.3036  3.9641 11.0838 -0.0007  0.1039   0.0589   0.2853    0.2595   0.0000   422.1043       67.3410       35.0519       22.9149       6.75706       4.84924     0.0939729     -0.471003       0.00000       0.00000       0.00000       0.00000       0.00000       0.00000       0.00000       0.00000       0.00000       0.00000       41.6164       42.6735       35.4823       24.6741       14.1096       7.04476       2.60730      0.674212       0.00000       0.00000       0.00000       0.00000       0.00000       0.00000       0.00000       0.00000       0.00000       0.00000
   4  27 4094.3099    1.3018  9.5993 10.1655  0.0009  0.2098   0.0287   0.6120    0.1764   0.0000   464.2219       28.4480       36.7587       33.0247      -2.49187       7.98509       4.47405       1.24940       0.00000       0.00000       0.00000       0.00000       0.00000       0.00000       0.00000       0.00000       0.00000       0.00000       75.9336       82.1756       71.9498       48.0360       29.7428       14.5660       6.12250       1.50454       0.00000       0.00000       0.00000       0.00000       0.00000       0.00000       0.00000       0.00000       0.00000       0.00000
   5  11 1960.5646    0.4997  0.5322 10.0872  0.0051  0.0481   0.0285   0.0883    0.1093   0.0000   417.5668      -6.43629       17.6049       11.3420       9.55259       7.31592      -2.95197     -0.374845     0.0718531   -0.00100501       0.00000       0.00000       0.00000       0.00000       0.00000       0.00000       0.00000       0.00000       14.4811       16.6671       14.5652       11.1894       6.39499       4.47083       2.02282       1.04719      0.304159     0.0785342       0.00000       0.00000       0.00000       0.00000       0.00000       0.00000       0.00000       0.00000
   5  12 2098.4673    0.7275  0.6303 10.1425 -0.0030  0.0559   0.0415   0.1109    0.1575   0.0000   455.2383      -5.95891     -0.727705       16.4272       7.05091      -2.59518     -0.190906      0.313279    -0.0226422     0.0796245       0.00000       0.00000       0.00000       0.00000       0.00000       0.00000       0.00000       0.00000       12.5268       16.3844       13.1661       10.6107       8.00650       3.76509       2.51495      0.751185      0.362994     0.0978947       0.00000       0.00000       0.00000       0.00000       0.00000       0.00000       0.00000       0.00000
   5  13 2235.4024    1.0035  0.8182 10.4450 -0.0003  0.0595   0.0455   0.1093    0.2261   0.0000   430.2484       2.38116       15.3043      0.869219     -0.678537       2.86369      0.728699     -0.125331     0.0520949    -0.0376837       0.00000       0.00000       0.00000       0.00000       0.00000       0.00000       0.00000       0.00000       14.8680       17.9277       15.9031       12.3524       10.7517       4.92361       3.54844      0.948703      0.529447      0.111472       0.00000       0.00000       0.00000       0.00000       0.00000       0.00000       0.00000       0.00000
   5  14 2371.1241    1.3607  0.6729 10.8875 -0.0023  0.0358   0.0684   0.0962    0.2217   0.0000   406.1034      -6.70494       19.9606       4.03543       1.28152       1.79395       2.12627      0.227777      0.275393     0.0742285       0.00000       0.00000       0.00000       0.00000       0.00000       0.00000       0.00000       0.00000       11.5180       11.5878       10.0191       8.84685       6.10937       3.70391       1.78213      0.735651      0.221864     0.0553051       0.00000       0.00000       0.00000       0.00000       0.00000       0.00000       0.00000       0.00000
   5  15 2506.0954    1.7236  0.9438 10.8839  0.0124  0.0427   0.0729   0.1153    0.3632   0.0000   448.5702       2.26670       34.1792      -15.7139      -4.96502      0.353142     -0.461558       2.70134      0.112451     -0.127164       0.00000       0.00000       0.00000       0.00000       0.00000       0.00000       0.00000       0.00000       13.6487       14.7248       12.6047       10.3807       7.08834       4.02524       2.11687      0.844850      0.277826     0.0681416       0.00000       0.00000       0.00000       0.00000       0.00000       0.00000       0.00000       0.00000
   5  16 2641.2006    2.2089  0.8297 11.4013 -0.0033  0.0427   0.1014   0.1033    0.4246   0.0000   448.4332       3.36907      -6.64397       13.0243     -0.636802       2.96094    0.00209917      -1.31563      0.155917     0.0398539       0.00000       0.00000       0.00000       0.00000       0.00000       0.00000       0.00000       0.00000       15.2440       17.1636       13.7924       10.6940       6.86513       4.03126       1.69439      0.803749      0.242171     0.0643437       0.00000       0.00000       0.00000       0.00000       0.00000       0.00000       0.00000       0.00000
   5  18 2913.7385    3.5427  0.8851 11.3332 -0.0048  0.0400   0.1520   0.1229    1.6785   0.0000   446.3465       21.6857       9.31595      -4.89486       2.50273      -4.91226      -2.51332     -0.710354     -0.211588    -0.0357467       0.00000       0.00000       0.00000       0.00000       0.00000       0.00000       0.00000       0.00000       13.5674       14.2458       12.9522       9.79748       6.21143       3.78477       1.85345      0.840629      0.249993     0.0584022       0.00000       0.00000       0.00000       0.00000       0.00000       0.00000       0.00000       0.00000
   5  19 3050.0357    3.8570  1.0274  8.9395 -0.0086  0.0465   0.1685   0.1103   46.6465   0.0000   435.1519       24.7604       21.0065       3.59552       6.70715       4.73094     -0.403781     -0.589651    -0.0318769    -0.0595563       0.00000       0.00000       0.00000       0.00000       0.00000       0.00000       0.00000       0.00000       14.0036       14.6232       13.7829       11.1409       7.60817       4.60678       2.53473       1.02834      0.333985     0.0733714       0.00000       0.00000       0.00000       0.00000       0.00000       0.00000       0.00000       0.00000
   5  20 3186.2515    4.0495  0.9980 12.8935 -0.0346  0.0494   0.1881   0.1241    1.0072   0.0000   408.7618       5.75834       13.9986      -1.62391     0.0948472      -2.30215       1.20082     -0.602763      0.652088    -0.0796090       0.00000       0.00000       0.00000       0.00000       0.00000       0.00000       0.00000       0.00000       15.1665       17.8250       14.3144       11.7785       7.69725       5.00069       2.03607       1.03664      0.313592     0.0872523       0.00000       0.00000       0.00000       0.00000       0.00000       0.00000       0.00000       0.00000
   5  21 3322.6148    3.6962  1.5332 12.3154 -0.0222  0.0558   0.1339   0.1658    0.6905   0.0000   449.4728       72.8728       12.1732       17.0298       1.46868       3.88432      -1.75713      -3.43956  -9.86456e-05     -0.134842       0.00000       0.00000       0.00000       0.00000       0.00000       0.00000       0.00000       0.00000       17.0567       17.6211       16.3292       13.7063       8.98687       5.55461       2.85171       1.28363      0.380582     0.0912340       0.00000       0.00000       0.00000       0.00000       0.00000       0.00000       0.00000       0.00000
   5  23 3596.6128    2.5229  3.5315 11.2014  0.0031  0.0906   0.0610   0.2560    0.2790   0.0000   391.6293       54.8587      -33.2856      -7.25279     -0.585537      -4.66851       14.4621     -0.638936      -1.02246     -0.266649       0.00000       0.00000       0.00000       0.00000       0.00000       0.00000       0.00000       0.00000       27.5480       29.7946       26.3791       21.9693       14.9475       9.20381       4.55998       1.98206      0.627378      0.147834       0.00000       0.00000       0.00000       0.00000       0.00000       0.00000       0.00000       0.00000
   5  25 3871.4345    1.7980  6.3336 10.3741 -0.0001  0.1314   0.0341   0.3632    0.1850   0.0000   455.5778       62.7450      -3.50067      -2.91831      -18.4350       10.9422       1.59692       1.86228     -0.620871     0.0970559       0.00000       0.00000       0.00000       0.00000       0.00000       0.00000       0.00000       0.00000       38.4297       44.5443       39.6161       29.9200       21.0030       12.0996       6.37997       2.69950      0.984196      0.224558       0.00000       0.00000       0.00000       0.00000       0.00000       0.00000       0.00000       0.00000
   5  26 4009.9080    1.5227  8.3608 10.1568 -0.0008  0.1613   0.0273   0.4589    0.1527   0.0000   441.0507       95.8332       87.5557       9.84667       23.0216      -5.36375       6.62058       4.85541       1.10995      0.330340       0.00000       0.00000       0.00000       0.00000       0.00000       0.00000       0.00000       0.00000       49.0221       56.1091       49.3664       37.9883       25.8431       15.0141       7.86758       3.28465       1.16957      0.273407       0.00000       0.00000       0.00000       0.00000       0.00000       0.00000       0.00000       0.00000
   6  12 2142.4580    0.7581  0.6908 10.3547 -0.0051  0.0443   0.0355   0.0923    0.1420   0.0000   444.9806       9.09146       19.0252      -1.14808     -0.271747      -3.77379      -1.78671     -0.389586     -0.256103     -0.264930     -0.100335    0.00686049       0.00000       0.00000       0.00000       0.00000       0.00000       0.00000       10.8709       10.9448       11.8383       10.3149       6.36232       4.78020       2.79384       1.57895      0.740296      0.291175     0.0707805     0.0154342       0.00000       0.00000       0.00000       0.00000       0.00000       0.00000
   6  13 2279.7810    1.0497  0.7543 10.6804  0.0038  0.0404   0.0448   0.0862    0.1576   0.0000   427.4248      -14.8436       5.32680      -10.0894       10.3795       3.09649      -1.05116      0.309323     -0.403272    -0.0633269      0.127583   -0.00819886       0.00000       0.00000       0.00000       0.00000       0.00000       0.00000       10.5922       10.5409       11.2417       9.32835       6.48028       4.20496       2.74230       1.47658      0.706617      0.249093     0.0721140     0.0131593       0.00000       0.00000       0.00000       0.00000       0.00000       0.00000
   6  15 2551.1151    1.8791  0.8819 11.6297 -0.0055  0.0422   0.0803   0.0996    0.2286   0.0000   432.0078       3.46713       14.6357      -2.67209       7.90419       7.75247      -3.78097      -1.39434     -0.531787     -0.222426     0.0327334    -0.0163553       0.00000       0.00000       0.00000       0.00000       0.00000       0.00000       12.4989       12.0685       10.8184       9.86921       7.67792       5.19688       3.10289       1.57864      0.654737      0.234144     0.0650577     0.0135131       0.00000       0.00000       0.00000       0.00000       0.00000       0.00000
   6  16 2687.1046    2.3523  0.9095 11.9357 -0.0077  0.0526   0.0939   0.0923    0.2667   0.0000   435.5283       4.37148      -4.02366       4.58442      -5.71488      0.461258       2.84103      -1.76533      0.698176     0.0424554    -0.0142496    0.00131521       0.00000       0.00000       0.00000       0.00000       0.00000       0.00000       11.6960       15.7701       12.8432       11.8129       8.87450       5.09976       3.75902       1.67064      0.929024      0.265698      0.107395     0.0255414       0.00000       0.00000       0.00000       0.00000       0.00000       0.00000
   6  17 2823.7842    2.6592  1.0613 12.4221  0.0072  0.0430   0.1013   0.1235    0.2231   0.0000   435.1224       13.9178       12.2890       14.2245       10.1644       2.59109      -4.08486      -2.45935       1.59079     0.0505676    -0.0596402   -0.00560441       0.00000       0.00000       0.00000       0.00000       0.00000       0.00000       11.2666       13.2042       12.3049       9.48276       7.25188       4.80509       2.70552       1.44056      0.644564      0.263903     0.0816549     0.0167226       0.00000       0.00000       0.00000       0.00000       0.00000       0.00000
   6  18 2960.7764    3.8547  0.7874 12.3756 -0.0055  0.0351   0.1636   0.0925    0.3383   0.0000   440.6627       30.8622       8.80034      0.319414       9.37042     -0.280384      -1.91035      -1.33937       1.27719      0.157109   -0.00791912    -0.0207728       0.00000       0.00000       0.00000       0.00000       0.00000       0.00000       8.93656       10.7470       9.31857       8.06307       5.77780       3.70852       2.29484       1.18265      0.559442      0.195754     0.0631493     0.0145669       0.00000       0.00000       0.00000       0.00000       0.00000       0.00000
   6  19 3097.3665    3.8918  1.0157 11.5052 -0.0125  0.0411   0.1402   0.1043    1.2296   0.0000   430.1177       14.4989       27.8029      -8.79426      -6.25983      -5.51783      -2.05636      0.470861       1.02538     0.0886549     0.0740787   -0.00378529       0.00000       0.00000       0.00000       0.00000       0.00000       0.00000       11.6969       13.8488       12.1938       9.82001       7.00049       4.44303       2.66047       1.19395      0.636806      0.210105     0.0704138     0.0155427       0.00000       0.00000       0.00000       0.00000       0.00000       0.00000
   6  20 3234.0654    3.5358  1.1804 13.4234 -0.0033  0.0575   0.1430   0.1338    0.2847   0.0000   451.4642       33.9481       10.6745       22.1094       15.3475       1.84767      -1.28814      -1.00107      0.614578     -0.175322      0.103087   -0.00158362       0.00000       0.00000       0.00000       0.00000       0.00000       0.00000       13.5453       17.4134       15.0828       13.4528       8.26304       6.72735       3.44943       2.01908      0.894137      0.391973     0.0953645     0.0259848       0.00000       0.00000       0.00000       0.00000       0.00000       0.00000
   6  21 3371.1211    3.2365  1.6935 12.5397 -0.0060  0.0644   0.1097   0.1575    0.3477   0.0000   437.9892       20.5842       20.4555       19.3825      -9.28021       7.12973     -0.737818       1.80520     -0.400328     -0.319113     -0.199690    -0.0164252       0.00000       0.00000       0.00000       0.00000       0.00000       0.00000       17.7436       17.6089       18.8003       15.2574       10.7496       7.03816       4.45907       2.43017       1.13337      0.402749      0.115424     0.0198529       0.00000       0.00000       0.00000       0.00000       0.00000       0.00000
   6  22 3508.4310    2.8545  2.4373 11.5461 -0.0056  0.0706   0.0731   0.1928    0.3817   0.0000   471.0624       33.4791       3.74691       37.7225       14.7450      -15.7483      -4.43545     -0.831011       1.41647     -0.433064     0.0446288     0.0476100       0.00000       0.00000       0.00000       0.00000       0.00000       0.00000       18.7571       21.7418       19.8686       16.4550       11.7978       7.66795       4.68737       2.48103       1.13845      0.420397      0.128130     0.0277375       0.00000       0.00000       0.00000       0.00000       0.00000       0.00000
   6  24 3783.8274    1.9215  5.6054 10.5777 -0.0008  0.1145   0.0351   0.3213    0.1761   0.0000   373.7997       49.9032       38.7785       30.4795      -23.8687       4.89269      0.965822      -3.25064      0.194029     -0.846503     0.0591333     0.0367420       0.00000       0.00000       0.00000       0.00000       0.00000       0.00000       29.0918       34.5125       31.1781       26.7419       19.5322       13.1992       7.67822       4.02111       1.83800      0.719686      0.219293     0.0483802       0.00000       0.00000       0.00000       0.00000       0.00000       0.00000
   6  25 3922.2288    1.6941  6.7184 10.4223  0.0004  0.1312   0.0293   0.3521    0.1431   0.0000   424.6872       61.7306      -12.2198      -21.3107      -15.2867       28.8180       4.25569      -4.31099      0.981812     -0.636683     0.0265160    -0.0345860       0.00000       0.00000       0.00000       0.00000       0.00000       0.00000       32.9345       38.4613       36.3299       30.1601       22.2064       14.5834       8.85949       4.63687       2.16326      0.826052      0.259121     0.0535923       0.00000       0.00000       0.00000       0.00000       0.00000       0.00000
   6  26 4060.7285    1.3530  9.4945 10.1002 -0.0014  0.1709   0.0213   0.4783    0.1116   0.0000   460.2764       55.8849       43.3710      -44.1611      -8.12249       24.3155      -12.5906      -13.4679       5.09507      -1.74130     -0.410711    -0.0858055       0.00000       0.00000       0.00000       0.00000       0.00000       0.00000       42.4856       49.0736       46.6580       39.3146       28.8124       20.1391       11.4812       6.16776       2.81311       1.13869      0.337794     0.0712162       0.00000       0.00000       0.00000       0.00000       0.00000       0.00000
   6  28 4338.1872    0.9506 12.5375 10.0543 -0.0035  0.2463   0.0163   0.6768    0.0801   0.0000   427.6270       62.3947       82.2970       9.57890      -54.3833      -11.7604       26.3630     -0.837485      -3.58448      0.872502     -0.137686    -0.0825164       0.00000       0.00000       0.00000       0.00000       0.00000       0.00000       56.6230       71.1200       65.4594       56.6082       41.1486       27.6590       16.9840       8.88039       4.28369       1.62544      0.518139      0.112355       0.00000       0.00000       0.00000       0.00000       0.00000       0.00000
   7  10 1906.8165    0.4375  0.3676 10.1198  0.0030  0.0321   0.0254   0.0602    0.0744   0.0000   438.4075       8.55465       19.0369      -2.42744       2.64683      -6.32492      -1.05630     -0.753048    -0.0123585     0.0174532      0.141472    -0.0625539     0.0197891    0.00338900       0.00000       0.00000       0.00000       0.00000       6.35029       7.33218       6.99022       5.99224       5.25062       3.55187       2.36066       1.44357      0.792063      0.336168      0.144805     0.0517395     0.0160296    0.00292010       0.00000       0.00000       0.00000       0.00000
   7  11 2045.7727    0.6179  0.6285 10.1452 -0.0060  0.0368   0.0295   0.0812    0.1197   0.0000   424.9349     -0.822794       9.24844       2.04477      -6.83931       9.52172       2.36532      0.514039     -0.468082     -0.130490     -0.138436    -0.0501274   -0.00901206    0.00232452       0.00000       0.00000       0.00000       0.00000       7.97668       8.97279       8.57816       6.80638       6.44071       4.70231       2.91313       1.70321      0.841954      0.380619      0.161434     0.0631779     0.0175635    0.00311119       0.00000       0.00000       0.00000       0.00000
   7  12 2184.5831    0.8922  0.5977 10.4724 -0.0020  0.0364   0.0399   0.0712    0.1510   0.0000   431.3087       2.34701       28.8833      -2.11735      -6.10658      -10.7924       2.70063      -1.28612       1.06798      0.422887   -0.00808854    -0.0462068     0.0202785   -0.00126602       0.00000       0.00000       0.00000       0.00000       8.51141       10.1264       8.97324       7.98128       6.71791       4.32580       3.05108       1.71236       1.01728      0.385588      0.173424     0.0512995     0.0186906    0.00344910       0.00000       0.00000       0.00000       0.00000
   7  13 2322.1035    1.1338  1.0145 10.5509 -0.0010  0.0413   0.0396   0.1129    0.2128   0.0000   426.5191       16.8892       11.7414       2.20100      -5.82087      -2.26359       5.77167       1.71241      0.206024     -0.739992      0.353390     0.0163416    -0.0118127    0.00115912       0.00000       0.00000       0.00000       0.00000       9.63874       10.5323       10.6796       9.36295       7.15425       4.79955       3.10466       1.94921       1.03406      0.505147      0.196398     0.0684379     0.0181953    0.00348328       0.00000       0.00000       0.00000       0.00000
   7  14 2458.1959    1.5703  0.8528 10.8450 -0.0061  0.0615   0.0599   0.1040    0.2541   0.0000   430.7913       5.38554       11.8063      -2.90019      -3.46840     -0.210994       4.14333     -0.566820     -0.729872     0.0436816      0.103327    -0.0405986    -0.0249257   -0.00201385       0.00000       0.00000       0.00000       0.00000       13.0158       8.99547       16.0131       13.6423       5.39412       7.50605       5.55960       1.97838       1.13671      0.932262      0.408965      0.125139     0.0218041    0.00380565       0.00000       0.00000       0.00000       0.00000
   7  15 2594.2509    1.9111  0.8778 11.9166 -0.0029  0.0592   0.0733   0.0962    0.2002   0.0000   433.9151       23.8120       25.9671       17.8648       5.07755       1.38667      -5.04181     -0.200479      0.656483      0.190043     -0.102377    -0.0262245    -0.0116580   2.44512e-05       0.00000       0.00000       0.00000       0.00000       13.2436       11.0766       16.5647       13.9587       6.36602       7.49466       5.55543       2.10803       1.15595      0.911635      0.402528      0.115363     0.0220718    0.00383896       0.00000       0.00000       0.00000       0.00000
   7  16 2731.1780    2.5072  0.8921 11.9645 -0.0006  0.0413   0.0921   0.0990    0.2408   0.0000   435.9318       4.83239       6.15240      -10.5419       3.92819      -4.96435      0.114366      -3.31023     -0.353958      0.458890     -0.167755   -0.00468422    -0.0148013   -0.00427706       0.00000       0.00000       0.00000       0.00000       11.7481       13.8193       12.5581       10.5686       7.63720       4.85315       3.00967       1.79687      0.933104      0.417199      0.163057     0.0527538     0.0151559    0.00318060       0.00000       0.00000       0.00000       0.00000
   7  17 2868.4091    3.0335  0.8946 12.6400  0.0038  0.0393   0.1122   0.1037    0.1967   0.0000   439.8208      -2.57841       11.2717       20.7171      -2.55508       1.37091       1.23117      -1.86736      -1.51462     -0.113440      0.177556    -0.0736289    -0.0106435    0.00434380       0.00000       0.00000       0.00000       0.00000       9.10517       10.6070       9.71660       8.47640       6.90186       4.27121       3.01184       1.83672      0.961985      0.451358      0.168430     0.0578897     0.0186047    0.00340360       0.00000       0.00000       0.00000       0.00000
   7  18 3005.7582    3.6078  0.7897 12.8870  0.0007  0.0376   0.1362   0.0820    0.2152   0.0000   439.7234       20.8505       18.7956       11.9793       1.63398      -4.90794       2.99877     -0.595740     -0.572858     -0.124582      0.168853    -0.0861310    0.00413661  -0.000116165       0.00000       0.00000       0.00000       0.00000       8.31227       8.90872       9.23580       8.14932       5.69204       4.88009       2.96980       1.75988      0.866386      0.469359      0.190881     0.0699435     0.0150729    0.00351552       0.00000       0.00000       0.00000       0.00000
   7  19 3142.9349    3.7816  0.9991 13.4373 -0.0247  0.0436   0.1453   0.1103    0.1994   0.0000   452.6003       16.0309       5.03926       5.37767       1.15779      -1.81956      -1.94740      -1.04737       1.11492      0.750699      0.135259      0.100351    -0.0332299  -0.000951388       0.00000       0.00000       0.00000       0.00000       9.09726       11.3878       10.3306       9.57479       7.17793       4.88425       3.45756       1.97268       1.19607      0.486232      0.230270     0.0701050     0.0216183    0.00452311       0.00000       0.00000       0.00000       0.00000
   7  20 3280.1002    3.5949  1.4909 12.7070 -0.0158  0.0507   0.1111   0.1290    0.2325   0.0000   448.2657       47.7531       1.30086       4.88925       3.72561      -1.78158      -1.35868      -5.93369      -1.38225      -1.58755     -0.459144   0.000605097     0.0699588   -0.00497911       0.00000       0.00000       0.00000       0.00000       10.8433       12.7784       13.1854       10.7083       8.56695       5.80347       3.95363       2.32613       1.19862      0.656207      0.249135     0.0897940     0.0271950    0.00461154       0.00000       0.00000       0.00000       0.00000
   7  21 3417.5419    3.2605  2.0091 11.9054 -0.0033  0.0569   0.0860   0.1432    0.3032   0.0000   421.6635      -4.42919       2.24964       5.31268      -6.81530      -4.92933       3.78191      -1.35459      -2.55365     -0.572400     -0.469506     -0.148770    -0.0291481   -0.00428679       0.00000       0.00000       0.00000       0.00000       13.9660       16.1173       14.8663       12.6077       10.2453       6.91471       4.71158       2.61126       1.33939      0.662316      0.256116     0.0866255     0.0265792    0.00477270       0.00000       0.00000       0.00000       0.00000
   7  22 3555.3869    2.5944  3.1405 11.4399  0.0038  0.0763   0.0573   0.1938    0.2295   0.0000   420.0455       22.0754       2.78036       12.7805      -7.97231       3.09676       3.69771     -0.344415       1.87393       1.07090      0.332009    -0.0270515    0.00917936    0.00854968       0.00000       0.00000       0.00000       0.00000       17.1768       20.0870       20.0535       17.2246       12.4079       8.96474       6.20491       3.21844       1.83968      0.908265      0.406500      0.126517     0.0367193    0.00696381       0.00000       0.00000       0.00000       0.00000
   7  23 3693.6354    2.1829  4.5034 11.0499 -0.0002  0.0932   0.0395   0.2435    0.1565   0.0000   488.7314      -8.92384       44.0825       19.7968       28.1262       12.2495      -15.9164      -9.08531       3.32803      0.262977     -0.101176    0.00673381    -0.0380900    0.00262976       0.00000       0.00000       0.00000       0.00000       20.3312       23.9483       23.4829       19.8277       15.9180       11.6439       7.55192       4.44529       2.42305       1.09843      0.481935      0.170223     0.0473567    0.00873335       0.00000       0.00000       0.00000       0.00000
   7  24 3832.1205    1.8225  5.7942 10.6252 -0.0033  0.1134   0.0309   0.3042    0.1499   0.0000   437.8990       12.9921       5.83089       59.0669       15.9848      -2.72242      -5.82929      -9.23057       1.17383     -0.503099     -0.390264     -0.223875     0.0239872   -0.00156880       0.00000       0.00000       0.00000       0.00000       23.9707       30.2322       27.2216       24.4560       19.3760       14.1976       8.95685       5.40488       2.81760       1.30645      0.544440      0.202735     0.0580871     0.0120143       0.00000       0.00000       0.00000       0.00000
   7  25 3970.4632    1.5562  7.9043 10.1849 -0.0039  0.1318   0.0225   0.3616    0.1206   0.0000   504.3000       7.55367       22.3570       15.6868      -38.3488       12.3749       3.60849      -3.42144      -4.63148       1.73041      0.978698     0.0155037     -0.152232     0.0278673       0.00000       0.00000       0.00000       0.00000       28.8485       33.3244       33.0101       28.9479       22.9866       16.3394       10.7843       6.46785       3.45746       1.67524      0.689814      0.243227     0.0691774     0.0128331       0.00000       0.00000       0.00000       0.00000
   8  11 2086.1707    0.6891  0.5930 10.0860 -0.0025  0.0316   0.0305   0.0745    0.1118   0.0000   439.5877      0.294747       14.2034       1.63540     -0.893423      0.403341       1.29929      -2.35709     -0.528196     -0.921004     -0.154718      0.287724    -0.0231289    0.00482500    0.00866130   1.45478e-05       0.00000       0.00000       5.99906       7.08489       7.85835       6.11125       5.25954       3.78612       2.60448       1.68449       1.00148      0.547072      0.271272      0.122651     0.0479462     0.0165031    0.00436417   0.000623571       0.00000       0.00000
   8  12 2225.1992    0.9272  0.6665 10.6438 -0.0009  0.0317   0.0388   0.0864    0.1265   0.0000   429.9830      -2.69924       17.8623       8.94550      -12.0633      -9.05706       2.25741      0.166669     -0.818991      -1.07746     -0.275219    -0.0187805    -0.0180040    -0.0289961   -0.00119103  -0.000872873       0.00000       0.00000       6.67198       8.13376       7.90966       7.16454       5.39177       3.76914       2.62124       1.60930      0.993309      0.566219      0.251885      0.117255     0.0419775     0.0134755    0.00352484   0.000652224       0.00000       0.00000
   8  14 2499.5423    1.6106  0.9856 11.4223 -0.0241  0.0392   0.0572   0.0945    0.2087   0.0000   444.1227     -0.702974       4.62830       9.57062      -1.45216      -5.96364      -3.69930       2.06001     -0.931424     -0.473342     -0.307881     -0.198839     0.0153713    -0.0300723   -0.00620733  -0.000204808       0.00000       0.00000       7.63029       9.66049       8.95091       8.00653       6.45040       5.03723       3.41303       2.19983       1.24040      0.653252      0.327118      0.138861     0.0543215     0.0184519    0.00489328   0.000955801       0.00000       0.00000
   8  15 2636.1441    2.1571  0.9835 11.7159  0.0020  0.0377   0.0723   0.0919    0.2051   0.0000   437.4853       3.97573       10.6295      -7.18282      -10.6310      -3.71143      -5.00298     -0.779929       2.00228     0.0816043      0.395498    0.00366113    -0.0237408    0.00527134   -0.00279667  -0.000110880       0.00000       0.00000       7.47091       9.02843       8.29443       7.87134       6.05421       5.11757       3.39734       2.23758       1.19531      0.688873      0.307399      0.150405     0.0513656     0.0181666    0.00411280   0.000915374       0.00000       0.00000
   8  16 2773.8356    2.6607  0.8724 12.1755  0.0040  0.0377   0.0928   0.0773    0.1999   0.0000   448.0844       13.0251       27.8396       6.86863     -0.502810      -5.01908      -3.20406      -1.10988       1.63658     -0.875053      0.406709  -0.000635787     -0.131608    0.00966607   0.000943701  -0.000111160       0.00000       0.00000       7.57970       7.98060       8.56506       7.73834       6.23194       4.60796       3.46159       2.11863       1.28568      0.727985      0.341812      0.158632     0.0577707     0.0168108    0.00441822   0.000709167       0.00000       0.00000
   8  17 2911.6581    3.3741  0.8207 12.6843  0.0008  0.0319   0.1230   0.0868    0.2060   0.0000   453.0500       15.5912      -2.01384       14.6042      -11.7219       6.82231      -2.92351      -1.09043      0.444635     0.0906745      0.302285     0.0153278    -0.0204814    -0.0388967   -0.00183292  -0.000450268       0.00000       0.00000       6.90185       7.40965       6.84913       6.50627       5.58921       4.32918       2.99391       1.90497       1.16860      0.574445      0.286492      0.106894     0.0444537     0.0133979    0.00345543   0.000641520       0.00000       0.00000
   8  18 3049.2066    3.8564  0.9758 13.0660 -0.0032  0.0443   0.1296   0.1026    0.2343   0.0000   442.5698       15.8311      -7.91679       8.54926       2.99418    -0.0971509       2.34709     -0.251685       1.19307     -0.884074     0.0887474     -0.148577   0.000832760     0.0114711    0.00229277  -2.34807e-05       0.00000       0.00000       7.03843       10.6767       9.27520       8.94491       6.44270       5.72807       3.01160       2.73858       1.13871      0.875383      0.316472      0.188769     0.0512723     0.0265467    0.00525264    0.00132537       0.00000       0.00000
   8  19 3186.8455    3.5055  1.1796 13.0792 -0.0046  0.0437   0.1099   0.1218    0.2014   0.0000   430.8837       19.5453       4.23337       11.3239      -7.20825     -0.952974       4.93687       1.11672      -1.10956     -0.737400    -0.0794212      0.151306    -0.0625442   -0.00673697    0.00129973  -0.000767113       0.00000       0.00000       8.73973       9.57929       9.14342       9.22296       7.53464       5.42249       3.77481       2.50998       1.61421      0.839769      0.425600      0.161892     0.0644614     0.0189544    0.00519090   0.000983206       0.00000       0.00000
   8  20 3324.4835    3.3820  1.7674 12.3921  0.0003  0.0537   0.0877   0.1263    0.2015   0.0000   449.1416       4.99602       21.1091       29.2922      -14.9872      -6.99437       7.01689      -2.30675    -0.0747591     -0.176971     -0.126546      0.127443     0.0246894   0.000988529   -0.00293474   0.000768691       0.00000       0.00000       11.4462       14.4666       13.3416       11.7713       9.52539       6.95604       4.77088       2.96773       1.70990      0.933210      0.404706      0.194767     0.0693031     0.0237896    0.00653323    0.00124463       0.00000       0.00000
   8  21 3462.6376    2.7997  2.4781 11.8389 -0.0037  0.0631   0.0624   0.1527    0.1731   0.0000   434.4305       22.0524       29.5811      -7.70781       18.1073      -11.4235       1.63761      -5.25075      0.749983     0.0201574     -0.680074    -0.0446890    -0.0170886    -0.0332234   -0.00729404    0.00204446       0.00000       0.00000       12.3046       14.7503       14.3620       13.3682       10.4319       7.76948       5.25282       3.49900       2.04472       1.17384      0.532853      0.250017     0.0880930     0.0298674    0.00763224    0.00147628       0.00000       0.00000
   8  22 3601.0751    2.4556  3.4068 11.5658 -0.0038  0.0744   0.0488   0.1931    0.1472   0.0000   427.9325       11.1597       1.49225       32.0319      -12.2361      -9.69176      -5.34827       1.00854       5.12444       1.11120     -0.860457     -0.545787     0.0540883     0.0329795     0.0115256   -0.00153501       0.00000       0.00000       13.8798       16.8768       16.5661       14.9566       12.2616       9.21817       6.42521       4.19487       2.49330       1.35964      0.658578      0.295136      0.110568     0.0366350    0.00957911    0.00175901       0.00000       0.00000
   8  23 3739.8136    2.0411  5.0852 10.7837 -0.0026  0.0920   0.0338   0.2472    0.1461   0.0000   394.8930       28.8375      -7.11955      -31.2082      -11.9625       19.9493       3.19949      -12.4391      -2.48939      -2.43725     -0.148516      0.155543      0.133539   0.000392056     0.0180242   9.79488e-05       0.00000       0.00000       18.3980       21.7401       21.2209       18.8702       15.5627       11.8979       8.30362       5.31573       3.08819       1.64752      0.806342      0.349147      0.135918     0.0440935     0.0114959    0.00204609       0.00000       0.00000
   8  24 3878.4681    1.7453  6.4746 10.5680 -0.0007  0.1115   0.0255   0.2941    0.1073   0.0000   458.7229       17.6831       56.4970       21.5737      -18.6106       23.8848      -7.42038       8.78455      -3.33913      -3.24332     -0.390587      0.141593     -0.339095    -0.0721081   -0.00568587   0.000204496       0.00000       0.00000       20.6416       26.1904       24.3887       23.1152       18.6041       14.3799       9.94550       6.42350       3.88813       2.04427       1.02103      0.433031      0.173311     0.0558043     0.0149232    0.00286921       0.00000       0.00000
   8  25 4017.6814    1.4478  8.7776 10.2745 -0.0014  0.1396   0.0195   0.3723    0.0875   0.0000   488.0429       61.5848      -9.61820       8.24325       30.1810       22.1733      -13.0650       1.89433     0.0682505       1.37674      -1.38305     -0.139883    -0.0343539    -0.0280304     0.0138642  -0.000378789       0.00000       0.00000       26.4100       32.1545       31.8262       28.4232       23.3799       18.0912       12.8977       8.11971       4.82354       2.53094       1.30887      0.556050      0.225325     0.0720386     0.0188814    0.00331721       0.00000       0.00000
   8  26 4156.8746    1.2350 10.7678 10.0317 -0.0017  0.1638   0.0162   0.4547    0.0812   0.0000   437.8114       30.4923       16.8284       20.9536       1.57753      -15.0643       3.75384      -2.86182       3.03251      -1.85855      0.709323     -0.379898      0.197053     0.0596888   -0.00349616    0.00306262       0.00000       0.00000       30.8228       38.3818       37.4558       33.7149       28.1447       21.1759       14.9071       9.58087       5.68000       3.11399       1.47731      0.671630      0.255361     0.0856443     0.0231176    0.00407071       0.00000       0.00000
   8  28 4435.5795    0.8240 15.3110 10.1268 -0.0095  0.2748   0.0127   0.7619    0.0557   0.0000   412.5002       52.1363       88.3602       44.6495      -17.5628       17.5767      -32.9773      -49.8950       15.0361       9.56441      -2.48816      -1.40879     -0.547498     0.0915020     0.0522082    -0.0173642       0.00000       0.00000       51.3005       62.4538       61.6060       56.9506       46.9184       36.0563       25.2434       16.9217       10.1592       5.49990       2.82626       1.18312      0.465466      0.150975     0.0381399    0.00680267       0.00000       0.00000
   9  12 2264.5488    1.0610  0.7345 10.7591  0.0022  0.0306   0.0387   0.0754    0.1309   0.0000   438.2403      -8.44190       16.5504       3.42452      -7.42842     -0.858465     -0.524457      0.715389     -0.660500     -0.228162      0.396211     -0.380256     0.0176977   0.000700943   -0.00846010   -0.00240001   -0.00113289   0.000240993       5.59890       6.48300       6.45397       5.88979       5.07124       4.08450       2.97407       1.98737       1.29115      0.749894      0.399179      0.196011     0.0861265     0.0357133     0.0129744    0.00382472   0.000934579   0.000154009
   9  13 2402.2958    1.4685  0.9214 10.9953 -0.0006  0.0357   0.0491   0.0850    0.1776   0.0000   444.1944       14.3102       5.00583      -4.03872      -4.77009      0.820333       2.30326      -3.94328      0.574033      -1.03181       1.05472     -0.484651     0.0870107     0.0347124     0.0147317   -0.00286293   -0.00271761  -2.46976e-05       6.77731       7.92914       7.42469       6.82897       6.00922       4.73368       3.67660       2.44670       1.53006      0.868609      0.444535      0.237429     0.0941426     0.0413330     0.0136048    0.00407440    0.00108542   0.000178035
   9  14 2539.5880    1.7480  0.8759 11.6413 -0.0049  0.0360   0.0624   0.0820    0.1609   0.0000   431.7601       5.13072       15.0135       5.28529      -4.06067      -2.28163       1.87231       1.16718      -2.06376      0.568452     -0.928627     0.0515314      0.212128    -0.0262609     0.0121659    0.00743180   0.000669733  -0.000241099       6.27214       7.20028       7.31251       6.97948       5.42670       4.80800       3.43589       2.17807       1.45938      0.932705      0.459676      0.206090      0.109007     0.0456587     0.0153926    0.00464765    0.00101943   0.000195072
   9  15 2676.9929    2.2749  0.8751 11.9344 -0.0086  0.0370   0.0760   0.0806    0.1932   0.0000   431.3722       5.64286       23.5343       9.83150      -8.29069       5.70460       1.05270     -0.494880      -1.28670      -2.10709      0.458242     -0.272391     -0.100627     0.0199937    -0.0296072   -0.00109970    0.00184843   5.47138e-05       7.45770       7.93505       7.78246       7.99999       7.12611       4.74744       3.03243       2.10577       1.61293       1.08953      0.556884      0.257846      0.104277     0.0399148     0.0130576    0.00384813    0.00100499   0.000155435
   9  16 2815.2222    3.0054  0.8177 12.3067 -0.0070  0.0366   0.1044   0.0802    0.1999   0.0000   446.6148       8.42822       2.03510       2.91869      -7.24624      -2.50202       4.80061     -0.451450       2.21270      -1.12286      0.376932    -0.0674042     0.0748356    -0.0135984    -0.0157412    0.00347712   0.000269648  -0.000136165       7.78596       8.72218       6.96792       6.07349       6.07837       5.74787       4.54267       2.99976       1.79248      0.859923      0.436258      0.208101     0.0842482     0.0328963     0.0120526    0.00349766   0.000845908   0.000145154
   9  18 3091.5909    3.8394  0.8510 13.2778 -0.0096  0.0350   0.1346   0.0766    0.1735   0.0000   430.3675       15.8166       3.71303       10.3877      -2.79044       6.51243     -0.709225      -3.42008      -1.41052     -0.233024     -0.527552     0.0337141     -0.163972    -0.0516036    0.00683906    0.00555623   0.000290378  -8.33696e-05       6.61122       7.40025       7.35893       6.90804       5.76531       4.49995       3.56724       2.33958       1.42643      0.854399      0.441014      0.217651      0.103740     0.0417903     0.0133365    0.00392790   0.000975064   0.000161163
   9  19 3229.5452    3.5825  1.2879 13.1977 -0.0048  0.0436   0.1057   0.1049    0.1763   0.0000   437.3817       23.9318       5.51818       14.8756       7.30121       3.40496      -3.00445      0.845348       2.43157      -1.55642     -0.136901     0.0946254    -0.0307253     0.0430264   -0.00219114    0.00505715   0.000362346  -7.47709e-05       7.70906       9.62894       9.11260       8.36863       7.25104       5.81262       4.10464       2.84250       1.81777       1.04302      0.556183      0.278038      0.114034     0.0494524     0.0178484    0.00573669    0.00138500   0.000250034
   9  20 3367.7905    3.3389  1.6731 12.7227 -0.0083  0.0485   0.0841   0.1198    0.1562   0.0000   429.6924       20.2438       24.3934       26.4172      -15.7217       11.9366      -4.64156      -4.72419      -2.09621     -0.289408      -1.01513      0.349423     -0.147644   -0.00924398    0.00258883    0.00546792    0.00140534  -5.59521e-06       8.43557       10.1646       10.7845       9.51026       7.80612       6.35888       4.52630       2.94820       1.98524       1.14886      0.630836      0.304030      0.142131     0.0599064     0.0224843    0.00652990    0.00157252   0.000258735
   9  21 3506.3236    2.8549  2.7133 11.9492 -0.0015  0.0598   0.0559   0.1561    0.1249   0.0000   438.3067       19.8044       1.81280       13.4293       2.05661      -1.79528       3.02663      -6.05266       2.14793      0.102627     -0.993550    -0.0269838     -0.126677    -0.0535772    -0.0456064   -0.00910890  -0.000432918  -2.59117e-05       10.2177       12.8077       12.4032       11.4935       9.77453       7.77455       5.67182       3.81249       2.43821       1.50991      0.759961      0.390462      0.168336     0.0755701     0.0253805    0.00805080    0.00199678   0.000350059
   9  22 3645.3082    2.3073  3.8801 11.3500  0.0004  0.0755   0.0403   0.1926    0.1184   0.0000   427.0938       42.2296       12.6639       3.69126      -15.0516       13.2813       3.72382      -14.3237      0.588967       1.12697     -0.614575     -0.516511      0.114357    -0.0875021   -0.00240943   0.000125129   -0.00125483   0.000343651       12.6713       15.6294       15.2888       14.3104       12.1481       9.68415       7.22687       4.88189       3.13906       1.81448       1.00825      0.477662      0.230824     0.0901734     0.0337027    0.00990424    0.00253711   0.000441754
   9  23 3784.3643    1.8926  5.4126 11.0526 -0.0009  0.0915   0.0292   0.2504    0.0937   0.0000   440.9200       26.1034      0.243675       29.1496       16.5959      -14.7018      -1.45289       5.05257     -0.599731      -1.65319      -1.22226      0.876546      0.201518     -0.135181    -0.0357219   -0.00128129   -0.00179073   0.000710895       16.0846       19.1609       19.0806       17.6998       15.4815       11.6437       8.85167       5.96482       3.82517       2.27951       1.24328      0.613081      0.281894      0.111813     0.0393566     0.0120687    0.00311228   0.000496128
   9  24 3923.5635    1.5539  7.2991 10.5426 -0.0048  0.1145   0.0214   0.3290    0.0871   0.0000   429.2411       22.7478      -31.5779      -24.5827       2.72436       2.18256      -6.38695       1.71682       5.04714      -4.64726       2.30792      -1.32771     0.0724262     0.0227420     0.0350141    -0.0358648    0.00586740  -0.000346576       19.2884       23.5599       23.4890       21.9781       18.5767       14.7167       11.2438       7.56294       4.79054       2.80003       1.54106      0.760375      0.358789      0.144874     0.0522155     0.0157904    0.00396053   0.000659954
   9  26 4202.7653    1.1102 10.5836 10.2822 -0.0015  0.1657   0.0155   0.4636    0.0651   0.0000   403.9527       69.6459       20.5147      -5.84683       5.60744       9.25528       3.14726       7.43162      -4.28417      -3.44884       1.16727     -0.846892     -0.523752     0.0332456    -0.0547550     0.0175698    0.00138264   -0.00149745       27.4656       34.2156       34.3939       31.8249       26.9215       21.7115       16.3935       11.1012       7.01671       4.12299       2.21420       1.14689      0.513181      0.218552     0.0778779     0.0240100    0.00596206   0.000990485
   9  27 4343.3882    0.9074 12.7553 10.1932 -0.0013  0.2077   0.0135   0.6062    0.0573   0.0000   428.7582       65.2737       12.6875      -3.67309       47.3686       2.59928      -40.2169      -4.02314      -14.4633       3.74417       5.27749      0.385544      -1.35815      0.180355     0.0360103    -0.0425322   -0.00802566   -0.00207417       34.2887       43.7093       43.4049       40.6325       34.2686       27.6969       20.0881       13.7966       8.98711       5.33213       2.93026       1.42893      0.674465      0.273019      0.101217     0.0309145    0.00752046    0.00127992
   9  28 4483.1673    0.7718 15.0993 10.1151  0.0032  0.2571   0.0119   0.7334    0.0506   0.0000   395.7466      -39.3111       53.4266       29.5891      -67.5315      0.587761      -24.3407      -37.7163     -0.240492       11.6543      -1.46612      -3.71860      0.598049     -0.428173     -0.272112    -0.0101264    0.00739029   0.000386832       41.5573       52.7286       52.2226       48.6282       41.7381       34.3382       25.5329       17.6710       11.2529       6.83065       3.61420       1.88369      0.831125      0.363251      0.126871     0.0397001    0.00946616    0.00158080
  10  11 2162.9507    0.8803  0.7193 10.1171 -0.0059  0.0382   0.0317   0.0772    0.1554   0.0000   433.6647       2.79969       15.6356      -2.33789       2.17476      -5.38557       5.58484      -1.14684       2.33107     -0.898083    -0.0119455      0.182929     -0.160748    -0.0912498     0.0405845   -0.00684705   -0.00230976   -0.00201549       4.24228       7.16038       5.66120       6.43909       4.99614       3.92679       3.27168       1.92210       1.62475      0.818758      0.583797      0.283806      0.161592     0.0684609     0.0302718     0.0120046    0.00420148    0.00105577
  10  12 2302.8652    1.1045  0.8062 10.6818 -0.0034  0.0389   0.0364   0.0743    0.1594   0.0000   435.6810      -8.00844       6.56528       7.07026      -4.52619       9.40165      0.733787       1.10381       1.36185     -0.364988      0.226102    -0.0136241     0.0729081    -0.0253389     0.0553360   -0.00153145   -0.00217020   0.000407331       6.18770       6.71871       6.69965       7.31261       6.27759       4.66496       3.29090       2.63250       1.92546       1.07227      0.663450      0.413094      0.217449     0.0901971     0.0354583     0.0128694    0.00473069    0.00106677
  10  13 2440.8012    1.5209  0.9338 11.0473 -0.0055  0.0362   0.0457   0.0761    0.1932   0.0000   442.5098       7.97938       21.2170       1.55852    -0.0573659       6.34543       3.34290     -0.660623      -2.24922      0.615053      0.435620     -0.545519     0.0444242    -0.0669547     0.0304541    0.00839332   -0.00321713   0.000525918       5.43902       6.60580       7.18157       6.51764       5.45459       4.64545       3.44244       2.42746       1.65709       1.04682      0.641431      0.332428      0.176693     0.0800924     0.0374760     0.0138237    0.00487800    0.00133540
  10  14 2578.6286    1.9049  1.0226 11.3868 -0.0043  0.0347   0.0552   0.0823    0.2080   0.0000   440.8152       5.13757       5.11065      -8.64030       5.36238      0.513582      -2.36854      0.583979      0.666371      -1.21381     -0.161689      0.523335     0.0158780   -0.00406261     0.0241494     0.0105579   -0.00270900   0.000932702       5.71680       6.40147       7.07899       6.55650       5.29021       4.34422       3.64235       2.44549       1.56817       1.04402      0.605675      0.310854      0.160634     0.0811217     0.0365929     0.0133123    0.00412850    0.00113420
  10  15 2717.0689    2.4320  0.8836 12.3251  0.0047  0.0375   0.0789   0.0811    0.1560   0.0000   444.4096      -1.60748       21.1375       5.06707       7.93334       2.98703     -0.253049      -3.80982    -0.0396169      0.793897     -0.298804    -0.0566469    -0.0938167     0.0893506    -0.0466195   -0.00572471   -0.00349503  -0.000531050       6.39300       7.00276       6.94355       7.00513       6.55820       5.13679       3.31590       2.26905       1.71445       1.27838      0.799697      0.389117      0.173447     0.0860613     0.0327432     0.0123532    0.00431828    0.00119801
  10  17 2994.5935    3.6396  0.8972 12.5728 -0.0046  0.0348   0.1115   0.0734    0.2242   0.0000   438.5390       18.3392       24.4941       3.12977      -6.66993      -3.16721      -1.01601      -2.24956       2.17554      -1.50067     -0.377536     -0.384877     -0.148451     0.0873100    -0.0600545     0.0204800  -0.000230365   0.000180252       6.63884       8.59412       8.88566       8.07614       6.58111       4.84624       3.48556       2.26149       1.49298      0.908203      0.521369      0.282629      0.149847     0.0670401     0.0295716     0.0113757    0.00354625    0.00105934
  10  18 3132.9799    3.8150  1.0933 13.1026 -0.0004  0.0371   0.1102   0.0910    0.1820   0.0000   442.2940       25.2060       11.7106       6.29645       6.38945       5.12357       1.61246      -1.54472       2.03215      -2.27677      0.227710      0.417773     0.0272385     -0.123524    -0.0338811     0.0185285   -0.00248674   0.000398203       6.24753       6.92759       7.29887       6.80378       5.51613       4.89697       4.08519       2.73080       1.77194       1.17246      0.656416      0.336140      0.168583     0.0849492     0.0385127     0.0142595    0.00437855    0.00115976
  10  19 3271.4702    3.4398  1.4212 12.7818 -0.0024  0.0392   0.0880   0.1084    0.1577   0.0000   431.3872       11.1948       24.1273      -3.22061       2.30126      -5.37446       8.05565     -0.629770     -0.811029     -0.881161     -0.478567    -0.0821217     0.0520936     0.0669797     0.0731009    -0.0113835   -0.00608338  -0.000173117       6.46543       7.97103       7.96505       7.28110       6.36061       5.27212       3.93313       2.89741       1.88696       1.14399      0.680027      0.363549      0.185426     0.0882216     0.0363949     0.0138464    0.00487030    0.00141113
  10  20 3410.2320    3.0803  1.9593 12.3453 -0.0062  0.0486   0.0681   0.1253    0.1326   0.0000   431.2132       14.4027       8.67945       4.33573       15.3220       5.62625       1.64498    -0.0183747      0.172299      -1.45041     -0.801437     -0.533141     -0.272461     -0.202730   -0.00303072    0.00152857    -0.0124207   -0.00147982       8.30563       9.67430       9.61772       9.22752       7.80043       6.54397       5.10849       3.49821       2.31060       1.54276      0.917152      0.447810      0.230166      0.108118     0.0488921     0.0172355    0.00568348    0.00155055
  10  21 3549.2784    2.6652  3.2311 11.5890 -0.0015  0.0613   0.0462   0.1648    0.1145   0.0000   441.9765       4.03305       26.4410       10.7696      -11.5900       2.92047     -0.994317      -4.44774      -3.07266     -0.765870      0.363397     -0.673980    -0.0253565     0.0929781   -0.00420284   -0.00576553   -0.00434866   -0.00129674       9.74052       11.7747       12.1248       11.1788       9.77230       7.69542       6.25217       4.37561       2.85948       1.81622       1.04038      0.575339      0.289816      0.140891     0.0596747     0.0227251    0.00718761    0.00215271
  10  23 3828.0729    1.8044  5.5014 10.9635 -0.0012  0.0912   0.0261   0.2356    0.0842   0.0000   471.6222       12.9466       15.0905     0.0952201       2.26816       4.68979       5.41629      -4.72597     -0.514698      -3.88412     -0.744900     -0.168126      0.117010     0.0648077    -0.0179653    -0.0316998    0.00208626    0.00191945       14.0581       17.7005       18.2914       17.2990       14.6751       11.7008       8.79201       6.44798       4.32371       2.59960       1.61055      0.881677      0.462324      0.220366     0.0908792     0.0343853     0.0120739    0.00340278
  10  24 3967.6744    1.5453  7.5127 10.6400 -0.0014  0.1104   0.0200   0.3030    0.0714   0.0000   435.3426       51.9710       20.8713      -63.1643      -27.7789       10.7862      -9.48805       11.3989       2.75944      -3.13862       2.09896     -0.859515      0.773125      0.259635    -0.0725702     0.0116421    0.00175218    0.00364932       17.1917       21.6383       21.6484       20.5807       17.9313       14.3347       10.9304       7.99768       5.27636       3.32377       1.99670       1.09562      0.561021      0.267073      0.111074     0.0415349     0.0141952    0.00414719
  10  25 4107.6219    1.2582 10.1557 10.2936 -0.0018  0.1423   0.0155   0.3964    0.0651   0.0000   408.2953       41.6995       22.7527      -58.2295      -21.5722       3.65536       8.02333       1.94781      -2.83507       1.93949      -1.66233      -1.27623      0.453372     0.0278057    -0.0471310      0.161658   -0.00402576   -0.00555292       21.4345       26.3076       27.4877       25.5086       22.4696       18.4829       14.1387       10.2312       6.97553       4.34974       2.55659       1.45543      0.735302      0.348740      0.145714     0.0577339     0.0192263    0.00556261
  10  26 4248.1473    1.0582 11.6999 10.2170 -0.0010  0.1687   0.0137   0.4824    0.0583   0.0000   414.3295      -40.5151       24.6818       15.9813       57.1192      -29.9038      -3.61574      0.452741       1.06996     -0.180661      -6.57121      -1.41020     -0.184885    -0.0136114     -0.357722     -0.130911     0.0350375    0.00892766       25.1132       32.2843       32.5719       31.1680       26.8372       21.8664       17.0544       12.1693       8.27633       5.22624       3.06398       1.73827      0.862945      0.423451      0.173830     0.0701540     0.0224336    0.00662257
  10  28 4529.3376    0.7164 16.9686 10.1373 -0.0015  0.2802   0.0101   0.8067    0.0439   0.0000   528.8000      -14.0701      -60.0906      -13.0467       22.6977       13.2852      -1.73563      -3.27240      -16.4894      -12.4950       7.07983     -0.753859      -3.08002     0.0791777    -0.0417354     0.0516772    0.00521109   0.000145265       42.0913       53.1935       54.3424       51.9388       44.7383       37.3729       28.6303       20.3206       14.0608       9.31921       5.57070       3.05449       1.59021      0.738965      0.326865      0.124458     0.0401793     0.0114069
  11  10 2058.0046    0.6698  0.5605 10.1538 -0.0040  0.0319   0.0259   0.0645    0.0891   0.0000   428.2540     -0.817128       15.2652     -0.452431      -5.07775      -3.53568      -2.98213      0.347692      0.237435     -0.355408      0.308215      0.379253     -0.250917    -0.0163868     0.0229355     0.0292868    0.00291113    0.00195175       3.42729       5.48997       5.27831       4.84524       4.74019       3.09658       3.34366       1.60518       1.71294      0.972914      0.554963      0.445788      0.172665      0.122955     0.0561532     0.0216812     0.0106239    0.00345558
  11  11 2199.8400    0.8860  0.6727 10.5721 -0.0105  0.0287   0.0318   0.0694    0.1203   0.0000   435.6141    -0.0743542       15.4960      -3.94813      -5.74435       1.28186       4.30158      -1.40569      -2.03953      0.265758      0.470607      0.227200      0.185187    -0.0363231     0.0170857     0.0128516   -0.00558953    0.00268293       4.36153       5.27537       5.71430       5.26201       4.76056       3.71542       2.84727       2.16046       1.47738      0.951385      0.578061      0.332511      0.197924      0.100224     0.0480402     0.0192539    0.00906609    0.00291443
  11  13 2478.4884    1.5482  0.9942 11.3703 -0.0051  0.0387   0.0473   0.0844    0.1680   0.0000   429.7276       6.62034       11.8541       1.99154       3.07869      -1.04474      -4.66070      0.531906      -1.16081      -1.09950      -1.28388     0.0253985     -0.124894     0.0711761     0.0879546    -0.0454131   -0.00652225   -0.00209165       5.67228       7.47692       6.36316       6.10990       5.32840       5.08496       4.35726       3.31719       2.35825       1.37293      0.871257      0.443875      0.254315      0.121108     0.0612677     0.0254472     0.0102838    0.00364238
  11  14 2616.9243    2.1629  0.9002 11.7343 -0.0104  0.0292   0.0642   0.0765    0.1813   0.0000   437.9707       16.7761       20.6706      -3.93172     -0.381529     -0.240467      -5.52546       3.95179       1.96991      -2.10025      0.227952      0.363442      0.101487     -0.351590    0.00425934     0.0142536   -0.00380517   -0.00217833       4.47338       5.43192       5.57843       5.41595       4.62096       3.88773       3.07699       2.06690       1.57477      0.977042      0.660651      0.359183      0.204955      0.101626     0.0469942     0.0211939    0.00849229    0.00310076
  11  15 2756.1791    2.6613  0.8432 12.2931 -0.0076  0.0311   0.0795   0.0699    0.1641   0.0000   435.1042       1.31813       12.1113      -5.45688      -4.77197       2.18215      -4.57391    -0.0653314      -1.98928      0.508503      0.443830      0.621281     -0.218425    -0.0939499     0.0386565   -0.00606668   -0.00432509   -0.00192177       4.44498       5.35420       5.08935       5.39720       4.73170       3.92753       3.03272       2.24964       1.62720       1.16278      0.634773      0.436591      0.228220      0.121812     0.0547757     0.0218646    0.00955338    0.00340817
  11  16 2895.4438    3.3778  0.7891 12.6582  0.0021  0.0267   0.1032   0.0670    0.1533   0.0000   433.3604       17.3774       7.94938       7.77235      -5.92479      -4.31026       1.84096       1.46766      0.830647     -0.173439     -0.265767     -0.155202     -0.128324    -0.0702070    -0.0563681    -0.0347649     0.0102010    0.00366334       4.22972       4.97226       5.19366       4.72427       4.10579       3.52620       3.01434       2.20321       1.49883      0.994034      0.558513      0.327099      0.182228     0.0924985     0.0430642     0.0200385    0.00820110    0.00288396
  11  17 3034.5728    3.7014  0.9957 12.9702 -0.0065  0.0313   0.1064   0.0843    0.1605   0.0000   435.3444       5.77700       17.1646       2.89336       5.30586      -3.93024       6.08133      0.502701       2.39696      0.739705      0.909798     -0.564963    -0.0861602     0.0383460    -0.0215958   -0.00925212     0.0208993    0.00160158       4.66727       5.30301       5.63887       5.42340       4.52111       3.85394       3.42549       2.52760       1.66530       1.08565      0.698169      0.396759      0.203308      0.115512     0.0553376     0.0271878    0.00987406    0.00343662
  11  18 3173.5664    3.8391  0.9409 13.3952 -0.0059  0.0334   0.1186   0.0773    0.1547   0.0000   436.4891       17.3127       17.7585       5.99750       6.73664      -4.25352      -1.54103      -2.08787       1.41273      -2.46061     -0.270056      0.181653    -0.0477621   0.000567129    -0.0674713    -0.0374443    0.00468613    0.00311339       4.85034       6.15200       5.61016       6.45118       4.98318       4.66025       3.05319       2.65123       1.65967       1.21210      0.683720      0.441904      0.227516      0.127895     0.0546978     0.0254777    0.00880615    0.00344554
  11  19 3312.4476    3.4653  1.5336 12.7032 -0.0038  0.0400   0.0825   0.1074    0.1440   0.0000   445.3600      -1.75243       24.5613       2.16529      -4.65177       1.59448      0.276859      -3.67758      -1.82632      -2.68734     -0.446588    -0.0299185    -0.0582594    -0.0793470     -0.120094    -0.0148432     0.0126497    0.00517344       5.53325       7.09736       7.16859       6.98346       5.99176       5.00327       3.99918       2.97099       2.15204       1.29563      0.888268      0.485008      0.272063      0.144498     0.0699479     0.0320544     0.0117013    0.00444203
  11  20 3451.7849    3.0610  2.1452 12.3407 -0.0013  0.0484   0.0623   0.1245    0.1143   0.0000   450.9764       16.1791       11.7074       6.49233      -3.95166      -11.1483     -0.549044      -1.52822      0.386491       1.37590      0.538751     -0.976954     -0.661399     0.0220378     -0.184910     0.0495304     0.0225489    0.00161021       7.33579       8.27024       8.35096       8.44021       7.63890       6.27895       4.90284       3.67491       2.65362       1.76018       1.09379      0.652837      0.369010      0.185545     0.0869965     0.0361554     0.0147133    0.00513458
  11  21 3591.2953    2.4799  3.3914 11.6382 -0.0005  0.0650   0.0406   0.1547    0.0929   0.0000   439.5490       17.8623       10.5078       12.5481      -2.85358      -5.72522      -1.31601       1.26473       1.67342      0.672247     -0.487562      -1.15727      0.464473     -0.188534    -0.0351878    0.00999290   -0.00701579    0.00195753       9.39593       11.1944       11.3098       10.8426       10.1287       8.60841       6.51743       4.76199       3.42278       2.30479       1.56814      0.862832      0.488011      0.231568      0.114167     0.0483211     0.0198678    0.00682627
  11  22 3730.9435    2.0762  4.6441 11.1526 -0.0017  0.0733   0.0301   0.2051    0.0822   0.0000   443.2972       24.0746      0.543039       7.67657       2.84655       1.78813       3.17118      -4.41073      -2.88521      0.281681      -2.24208      -1.68729      0.957030    -0.0350867      0.214816   -0.00743122    -0.0263752    0.00812050       10.8063       13.4914       13.5895       13.1006       11.3778       9.63172       7.57233       5.72405       3.92448       2.60755       1.57808      0.916749      0.518742      0.258699      0.126313     0.0530887     0.0227106    0.00771871
  11  23 3870.9426    1.7001  6.0003 10.8798 -0.0038  0.0911   0.0235   0.2477    0.0742   0.0000   407.6380       23.7187      -13.7209       29.1067       4.85628      -3.29067      -20.3160      -4.71953       7.80942      -6.39973      -1.48904      -3.03005   -0.00905593       1.01488     -0.128613    0.00315992    -0.0297885    0.00161074       13.0574       15.6080       16.1710       16.3787       13.9758       11.6837       9.33729       6.81710       4.95603       3.23524       2.01774       1.17572      0.676978      0.349247      0.160495     0.0723360     0.0289888     0.0103876
  11  24 4011.0642    1.4158  7.3676 10.6251 -0.0031  0.1083   0.0184   0.2938    0.0668   0.0000   412.2555       23.9468       49.4559      -4.63265       14.6964       12.6534      -9.63999      -11.0321       2.32386       7.01023      -1.47077      -1.37886      -1.27269      0.248735    -0.0956768     0.0415515    -0.0165266    -0.0190974       15.2847       19.0827       20.0790       19.0764       16.7506       14.2651       11.0158       8.15559       5.70495       3.84038       2.45513       1.41094      0.789601      0.406002      0.190367     0.0881410     0.0346857     0.0125910
  11  25 4151.4297    1.1917 10.2546 10.3284 -0.0017  0.1399   0.0143   0.3907    0.0576   0.0000   401.1510       5.38949       15.6120       3.80347      -4.19766      -12.9872       5.73580       13.4519       1.12668       2.21542       4.21048      -1.74112      0.325699      0.506252   -0.00880036     0.0736702     0.0777960    -0.0182637       19.5308       24.1086       25.8337       24.3182       21.5850       17.8607       14.3162       10.6892       7.48136       5.03734       3.13859       1.85227       1.05069      0.537406      0.262033      0.115197     0.0471910     0.0168125
  11  27 4432.7517    0.8068 14.8419 10.2774 -0.0055  0.2350   0.0114   0.6628    0.0443   0.0000   449.5017       67.5518       133.001      -15.8788      -3.49921       11.8115      -9.43629      -36.0212       17.2341       2.89935       5.47951      0.494700      -3.18077    -0.0490754      0.641392     0.0581357     0.0354037    -0.0394131       32.1433       39.2005       42.0153       40.1659       36.2750       30.2034       23.4532       18.4278       13.1459       8.53389       5.41964       3.25828       1.87614      0.972067      0.477813      0.202655     0.0799018     0.0292391
  12  10 2093.6182    0.7165  0.5973 10.4058  0.0046  0.0338   0.0261   0.0623    0.0837   0.0000   436.4687      -3.95928       10.8051      -5.15346      -3.99523       1.35405      -3.12224       1.56722     -0.558521    -0.0883912      0.799204     -0.474732      0.413604     0.0107061    -0.0463741    -0.0322419     0.0163363   -0.00746594       5.51549       5.00918       4.80817       5.37805       5.72521       4.61554       3.10186       2.62883       2.03504       1.40756      0.945061      0.604794      0.370154      0.221437      0.114761     0.0493342     0.0183689    0.00656463
  12  11 2235.8174    0.9807  0.7226 10.5135 -0.0018  0.0283   0.0315   0.0646    0.1109   0.0000   435.2918       8.00084       6.57787      0.802888       8.21006     -0.296193      -4.59883      0.114604       2.57324      0.327648     0.0165883     -0.408718     0.0817421     -0.212479    -0.0320361    -0.0286236    -0.0136707   3.24759e-05       3.87998       4.45077       5.12961       4.60818       4.11611       3.82306       2.81231       2.14631       1.72515       1.08763      0.689067      0.464301      0.264227      0.147965     0.0795782     0.0371820     0.0150400    0.00683515
  12  12 2376.3002    1.3984  0.8850 10.8976  0.0020  0.0294   0.0417   0.0781    0.1651   0.0000   440.4690       4.85020       9.63962       3.99211      -2.74759      -1.93194      -2.59902       3.06007       2.19344      0.556269      0.348304    -0.0848957     -0.104471     0.0145063    -0.0306472    -0.0211624     0.0227802   -0.00325881       4.06612       4.85683       4.71604       4.59227       4.33024       3.84617       3.05164       2.26190       1.61449       1.16931      0.812044      0.521682      0.282023      0.159522     0.0740846     0.0371168     0.0170030    0.00718973
  12  13 2515.4578    1.7555  0.9224 11.3124 -0.0023  0.0314   0.0501   0.0754    0.1869   0.0000   438.6126      -2.19701       7.18260       3.75446      -3.51324       2.01649      -2.53688     -0.767343       2.35393     -0.871635      -1.39992      0.143416     0.0133008     -0.274436     0.0260344    -0.0164095    0.00696370    -0.0171135       4.09670       5.58871       5.44219       5.78939       4.64049       4.18273       2.95694       2.39493       1.63771       1.18378      0.717765      0.464379      0.278279      0.152337     0.0796728     0.0415704     0.0160658    0.00734529
  12  14 2654.6607    2.2188  0.9697 12.1622 -0.0047  0.0317   0.0645   0.0796    0.1571   0.0000   435.4805       10.2333       9.88683      -3.15558      -2.16477      0.694684     -0.993434      -5.78835     -0.886692     -0.572003     -0.319890      0.364892      0.231321     -0.298295    0.00154245      0.125430     0.0115387  -0.000846600       4.75567       5.65676       5.57254       5.40377       4.84037       4.29197       3.50908       2.72189       2.02158       1.35381      0.847126      0.520048      0.304836      0.166593     0.0841452     0.0427579     0.0165774    0.00724097
  12  15 2794.5413    2.7676  0.8677 12.5121 -0.0013  0.0311   0.0822   0.0713    0.1577   0.0000   440.6696       17.6430       8.07831    -0.0260353       5.50944       11.5025      -5.83500      -6.43017     -0.829032     -0.455194      -1.36331      0.659809     0.0806350    -0.0590032     0.0664145     0.0886266     0.0111781    -0.0226158       3.87533       5.41685       4.97282       5.11102       4.58944       3.83357       3.31102       2.46406       1.85250       1.23301      0.789870      0.498147      0.272062      0.157407     0.0746116     0.0400070     0.0160039    0.00715231
  12  16 2934.4284    3.5283  0.8686 12.6339 -0.0026  0.0296   0.1007   0.0704    0.1680   0.0000   440.4248       5.59429       8.05166      -2.48373      0.719436      -1.59034       1.90819       1.62413       1.22298    -0.0230168      0.122998     -0.179720    -0.0773206    -0.0765953    -0.0229955     0.0100976    0.00701379   -0.00881256       4.18425       4.77585       5.11658       4.86004       3.91657       4.05541       3.17450       2.52620       1.89413       1.24806      0.753479      0.496630      0.267214      0.143654     0.0771571     0.0396350     0.0168908    0.00677986
  12  17 3073.9555    3.9438  0.8954 13.0495 -0.0043  0.0310   0.1101   0.0685    0.1567   0.0000   435.8678       24.6922       21.9681       10.4520       6.54620     -0.797511      0.741146       1.99771       1.35647      -1.08254       1.32810       1.23363     0.0480264    -0.0743587     0.0341796    0.00218149    0.00301791   -0.00392009       4.57481       5.46420       5.46290       5.51978       5.01375       4.19852       3.43228       2.35108       1.56363       1.23218      0.874925      0.548018      0.301309      0.157865     0.0771210     0.0367228     0.0165494    0.00774228
  12  18 3213.3151    3.6839  1.1245 13.2263 -0.0093  0.0336   0.1031   0.0930    0.1550   0.0000   440.5498       22.3960       11.2976       3.81606      -5.10122       1.39671    -0.0690829      -1.71713      -1.57801     -0.557792      0.890729     -0.844782     -0.554583    -0.0847834     -0.115358    -0.0215258     0.0417543     0.0112409       4.51768       5.40880       5.69408       5.21100       4.85310       4.31339       3.34528       2.72078       1.92759       1.26529      0.894470      0.549338      0.307163      0.162205     0.0850824     0.0429290     0.0193619    0.00792525
  12  19 3352.8155    3.3554  1.6779 12.7791  0.0064  0.0403   0.0736   0.1092    0.1184   0.0000   437.8548       31.0583       8.67432       10.7934     -0.120822      0.400678      -10.8671      0.689461       1.88605     -0.540923      -1.09437     -0.335075      0.574252     -0.149129     -0.107637     0.0344627   -0.00278696    0.00690418       5.78094       6.64910       6.84341       6.58786       6.14451       5.33917       4.36868       3.30666       2.40505       1.68597       1.10861      0.680676      0.400417      0.219685      0.111396     0.0523097     0.0238137    0.00977670
  12  20 3492.4128    2.8512  2.3546 11.9892 -0.0035  0.0487   0.0521   0.1300    0.1070   0.0000   434.9383       1.74741       12.4559      -4.06542       5.12339      -2.50627      -10.2274      -3.05429      0.369288      -3.35349       1.63453      -1.83657      0.427508      0.177366     -0.171366     0.0174032    0.00389756   -0.00111469       6.19700       8.51402       7.91356       8.50527       6.93292       6.58239       4.71297       3.84617       2.56823       1.91715       1.20429      0.787101      0.439736      0.247074      0.121822     0.0608421     0.0258538     0.0111293
  12  21 3632.6092    2.3086  3.8841 11.4226 -0.0025  0.0637   0.0339   0.1679    0.0818   0.0000   442.1388       19.6897       5.96459      -1.93399      -1.12576       6.17164      -2.94489    -0.0364978      -2.79064       2.82894       4.12687     -0.349188      0.222529     0.0566941    -0.0396843      0.100628    -0.0395901    0.00529696       8.58221       10.4329       10.7510       10.1264       9.24942       8.17043       6.65543       5.30599       3.83854       2.63401       1.66509       1.03819      0.589421      0.331485      0.170273     0.0825960     0.0369249     0.0151755
  12  22 3772.3752    1.9432  5.3227 11.0056 -0.0022  0.0800   0.0259   0.2053    0.0743   0.0000   425.7311       2.20136       15.2598      -27.4406      -4.16614      -13.6890       6.60396      -9.56062      -4.99163      -6.48712      -1.91747      0.164671     -0.325747      0.238505     -0.368157     -0.265179     0.0365365    0.00735950       10.9298       13.2623       14.0054       13.7689       12.3089       10.0664       8.21556       6.56512       4.51794       3.19183       2.03932       1.27303      0.750315      0.406527      0.219952      0.107338     0.0493926     0.0198663
  12  23 3912.9414    1.6386  7.1005 10.6509 -0.0021  0.0947   0.0195   0.2576    0.0692   0.0000   448.4334       35.4058      -14.3791       21.8964      -19.2162      -21.2215      -11.6476      -9.61476      -2.80533      -2.78485       1.52305    -0.0791965     -0.973827     -0.159747     -0.108413     -0.138443   -0.00444785   -0.00949323       12.2512       15.1090       16.2844       15.5118       14.2290       11.9966       9.71810       7.35449       5.43624       3.77384       2.46672       1.51840      0.914159      0.516724      0.265464      0.129242     0.0576871     0.0248470
  12  24 4053.4817    1.3627  9.3519 10.4247  0.0004  0.1201   0.0155   0.3367    0.0604   0.0000   435.4990       35.3079       30.6140      -22.9824       1.19505       35.7142      -25.1063      -3.83917      0.845655      -5.45125      -2.83909      -1.23486      0.672024      0.945961     -0.136369     -0.141029    -0.0683211     0.0120939       15.3126       19.7354       20.0735       19.2830       17.7286       15.4702       12.5161       9.65018       7.13816       4.92146       3.23358       1.99348       1.19131      0.648833      0.340595      0.164554     0.0711508     0.0303648
  12  25 4194.2691    1.1123 10.9175 10.3123 -0.0023  0.1446   0.0135   0.4099    0.0562   0.0000   455.6665       3.91096       22.1728       21.7897       1.34807       19.2821      -15.8901       23.8549       5.47884      -4.43837       3.67759      0.196478     -0.670969      0.394039    -0.0921514     -0.135611     -0.159396    0.00154934       18.6057       23.4286       24.5949       24.3286       21.6839       18.7226       14.8165       11.5340       8.45049       5.85584       3.82984       2.44368       1.42112      0.801460      0.413148      0.206042     0.0890135     0.0377735
  12  26 4335.4031    0.9435 12.9128 10.2688 -0.0008  0.1857   0.0119   0.5030    0.0487   0.0000   441.0076      -4.10124       19.3330      -33.2109      -19.8063      -10.9711       44.2008      -6.95823      0.971781      -2.08971       1.33808      -1.14217      -1.35521      -1.02375     -0.760104      0.211145     0.0166310    0.00158901       22.8320       29.8144       30.3593       30.4303       26.7295       23.5610       19.1860       15.0278       11.0009       7.52011       5.07860       3.13337       1.85527       1.02516      0.541812      0.264114      0.119521     0.0489580
  13   9 1983.8394    0.5916  0.4054 10.1270 -0.0024  0.0201   0.0241   0.0456    0.0666   0.0000   437.4586      -1.44622       20.0629      0.204871      -2.04551      0.143216       3.25500      -2.93614      -1.89008       1.14503      0.328039     -0.438488     -0.453109      0.102977     0.0143936    -0.0459591    -0.0246669     0.0174078       2.52835       3.31943       3.31894       3.18124       2.82958       2.57324       2.11638       1.72914       1.27283      0.874252      0.606503      0.394173      0.229805      0.130444     0.0796796     0.0361384     0.0183763     0.0101651
  13  10 2128.4847    0.8056  0.5454 10.3737  0.0001  0.0227   0.0291   0.0570    0.0875   0.0000   434.3389      -3.32870       9.60426       3.58758       4.52665      -1.16251       3.25973       5.30201       1.10554    -0.0643190      0.186485       1.04778     -0.343361      0.281288     0.0972873    -0.0710850    -0.0352146     0.0135476       2.92541       3.73099       3.98251       3.67624       3.53421       2.79711       2.35844       1.88303       1.29084      0.975856      0.611599      0.403150      0.253084      0.140801     0.0807968     0.0412973     0.0203431    0.00934856
  13  11 2271.1172    1.0793  0.8162 10.6193 -0.0000  0.0285   0.0312   0.0711    0.1151   0.0000   443.5706       2.70375       17.3183      -2.69212      -8.07591       9.02467      -4.40648      0.295029      -2.14742     -0.681282      0.941169     -0.418955      0.251891     -0.196150      0.136805    -0.0197237    0.00484999    -0.0189780       3.60039       4.25482       4.65925       4.70186       4.35814       3.48708       2.80794       2.08761       1.61172       1.17279      0.734111      0.489585      0.313392      0.187944      0.103181     0.0588362     0.0284039     0.0118839
  13  12 2411.8301    1.3838  0.9509 11.0152 -0.0025  0.0292   0.0377   0.0764    0.1402   0.0000   437.3538       7.77665       17.3020       1.77936       6.09666      -3.68905      -6.05413       1.16017      -4.11939     -0.676950    0.00438889      0.745855    -0.0238382     -0.241257     0.0309616    -0.0487649    -0.0307752     0.0126116       3.60644       4.31341       4.57636       4.44569       3.78453       3.62214       3.06684       2.36936       1.92445       1.30927      0.863167      0.548557      0.350377      0.190578      0.108519     0.0560665     0.0290462     0.0125169
  13  13 2551.6955    1.8962  0.9823 11.6871 -0.0032  0.0296   0.0515   0.0784    0.1558   0.0000   440.9162     -0.147547       12.2821       2.72780       1.05506       5.13736      -1.02606      -3.54124       2.08045    -0.0662233     -0.406831     -0.328052     -0.300801     -0.268575      0.105196   -0.00379677    -0.0513653   -0.00243703       3.92292       4.72022       4.77618       4.70611       4.52005       4.00242       3.23750       2.32421       1.76515       1.26509      0.908729      0.629181      0.374451      0.222403      0.116979     0.0578743     0.0289628     0.0127456
  13  14 2691.6869    2.3966  0.9144 12.0391 -0.0003  0.0276   0.0669   0.0783    0.1600   0.0000   441.6677       10.2643     -0.779839       4.84938      -3.26130       2.23943       6.03437       2.23371     -0.250615      -1.97255     -0.247590      0.171916     -0.476222    -0.0285315    -0.0128772    -0.0193905    -0.0137814    -0.0208045       3.59337       3.86654       4.03923       4.39280       4.17406       3.44849       2.69581       2.23941       1.73936       1.19158      0.792610      0.563408      0.351961      0.198382      0.112816     0.0617112     0.0303198     0.0137537
  13  15 2832.2261    3.1888  0.9393 11.9987 -0.0032  0.0270   0.0865   0.0691    0.2546   0.0000   441.9588       4.09982       18.3467       1.73927      0.655896       1.42462      -3.81912     -0.709399      -1.43094      -1.65649      -1.92811      0.217720      0.192315     -0.239966     0.0449241     0.0699487   -0.00968117     0.0169925       3.57475       4.38264       4.36250       4.16297       3.86402       3.37956       2.88692       2.46721       1.88153       1.28215      0.862218      0.508872      0.319362      0.183304      0.100549     0.0541539     0.0264822     0.0119793
  13  16 2972.6885    3.7756  0.8176 12.8507  0.0010  0.0269   0.1035   0.0598    0.1624   0.0000   442.4166       12.1674       14.1067       7.15891      -2.78687       3.22655      0.889219     0.0901597       2.83990     -0.840503      -1.09391    -0.0669908      0.236276    0.00210625     0.0345615    -0.0158528    0.00404610    0.00714388       3.49205       4.42033       4.40517       4.28537       4.14482       3.71351       2.86598       2.16914       1.50106       1.12004      0.847285      0.555839      0.356693      0.195871     0.0985942     0.0529335     0.0251288     0.0110256
  13  17 3112.5975    3.9607  0.8684 13.2681 -0.0043  0.0293   0.1131   0.0716    0.1429   0.0000   434.4070       19.8056       7.61910       10.7263       5.49243       3.39933      0.857094       1.31118      0.651465      -3.27205     -0.898871     -0.376065     -0.141960      0.185007     0.0775052     -0.143234   -0.00132670     0.0131939       4.17863       5.75954       6.03461       5.92543       5.25876       4.35183       3.16352       2.43504       1.71408       1.25676      0.783032      0.497144      0.326501      0.175787      0.104592     0.0524423     0.0251788     0.0112660
  13  18 3252.4327    3.6763  1.3195 12.7669  0.0005  0.0349   0.0843   0.0873    0.1839   0.0000   434.7956       13.0551       6.85396       12.0819       5.03344      -4.01295      -1.01026      -2.35342     0.0907854    -0.0744061      -2.12074     -0.604551      0.671143     -0.171124     -0.134927    -0.0693976   -0.00775905   -0.00784622       4.43192       5.18059       5.35766       5.21653       5.19276       4.62720       3.49883       2.84219       2.06147       1.49904       1.12145      0.713219      0.456440      0.259854      0.144756     0.0704844     0.0349912     0.0157197
  13  19 3392.5291    3.2237  1.7932 12.5824 -0.0022  0.0391   0.0650   0.1075    0.1178   0.0000   441.0155       14.5537       3.71170       1.42562       4.70309       3.89097      -3.31589      -2.97288      -3.48395     -0.858870      0.312689     -0.596860      0.536525     0.0236244      0.109528    -0.0907937    -0.0322829   -0.00575723       4.85704       6.16053       6.58420       6.28716       5.95977       5.02441       4.12208       3.14601       2.29927       1.72622       1.10854      0.779172      0.467481      0.273631      0.151746     0.0792075     0.0385016     0.0176839
  13  20 3532.6788    2.6202  2.7643 11.9516  0.0006  0.0513   0.0437   0.1313    0.0863   0.0000   438.4933       24.3423       5.53727       7.35727       2.03175      -13.6401       1.93821       1.47437       1.04606      -1.97477     -0.189369      0.138649     0.0333812      0.302971     -0.247927     -0.201401    -0.0847870   0.000882981       6.53418       7.82415       8.65076       8.35263       7.66810       6.42543       5.28267       4.24691       3.12398       2.26068       1.48449      0.965906      0.588441      0.359538      0.197924      0.106706     0.0523270     0.0239263
  13  21 3673.2075    2.1878  4.1379 11.3988 -0.0021  0.0653   0.0303   0.1721    0.0695   0.0000   434.1767       21.4820       24.8059       22.1663       4.04262       1.18646      0.830497      -7.43248       6.36557     -0.282915     -0.256535      0.396984     -0.467411     -0.661655     -0.144793      0.182543     0.0196048   -0.00390063       7.46829       9.62248       10.0085       9.82867       8.89731       7.98261       6.67636       5.24179       3.94427       2.81745       1.95968       1.26525      0.750229      0.469450      0.248042      0.129770     0.0634392     0.0292753
  13  22 3813.8172    1.8129  5.7370 11.0444 -0.0015  0.0793   0.0226   0.2195    0.0619   0.0000   437.3075       52.0337     -0.240487       8.12166      -17.0419      -6.83355       6.78105      0.254173      -7.07678       7.17698       1.31179      0.833092     -0.205074    -0.0530143     -0.209102     -0.312287   -0.00939217     0.0410106       9.56657       12.0408       12.3215       12.3704       11.5276       10.0789       8.21716       6.44872       4.85673       3.54469       2.37584       1.60350      0.962333      0.579859      0.316968      0.163806     0.0810015     0.0360151
  13  23 3954.5958    1.4991  7.4157 10.7752  0.0007  0.1012   0.0181   0.2765    0.0578   0.0000   415.7729       42.9736       23.1503       13.7828       5.36812      -5.38496      -16.7828      -4.11275       3.57668      -7.02058       5.11870      0.391987     -0.650978     -0.181177    -0.0692618     -0.140259     0.0461984    -0.0449764       11.7480       15.7427       15.0489       16.2331       14.1801       12.9040       10.1336       8.46791       6.16515       4.54511       3.03146       1.97540       1.23331      0.715787      0.394151      0.208150      0.100921     0.0458397
  13  24 4095.5189    1.2792  9.2254 10.4759 -0.0009  0.1172   0.0147   0.3309    0.0556   0.0000   441.7932       38.8780      -4.65771       12.1150      -3.78138       10.6523      -12.5433      -21.0862      -7.74996       12.8075      -2.44602      -4.83768       2.68448      0.139425     -0.131918    -0.0874877     0.0424179   -0.00964910       14.0690       17.3024       18.1170       17.8576       16.5270       14.4180       12.4087       9.66696       7.26986       5.27905       3.64506       2.29834       1.45599      0.842750      0.475719      0.242741      0.120052     0.0552304
  13  25 4236.6266    1.0717 11.5431 10.2872 -0.0002  0.1445   0.0123   0.4138    0.0509   0.0000   435.4719      -27.5492       1.92040      -3.06095      -3.13588      -7.53795       16.0043       7.66612      -13.3685       1.17389      0.823153     -0.818450     -0.701639       1.10306      0.168418     -0.394449     -0.256662     0.0348364       17.2467       21.5776       22.8877       21.9199       20.4979       17.9887       15.0825       12.0860       9.11048       6.52469       4.44984       2.91749       1.79675       1.05297      0.578390      0.306957      0.151405     0.0679730
  13  27 4520.0904    0.7062 16.2779 10.2103 -0.0053  0.2549   0.0088   0.6873    0.0370   0.0000   462.3911       43.3194       34.7189       23.2504       2.71399       6.64536       42.5468      -6.07255       15.2084      -8.87592      -1.75722       19.1366       5.41702      -3.32794      -1.05862      0.188846     -0.201596    -0.0446992       29.6768       37.7627       39.5639       40.0669       36.2531       32.1824       26.2855       20.6893       15.9895       11.6625       7.89566       5.26515       3.28752       1.99617       1.10312      0.591017      0.281569      0.128346
  13  28 4660.8675    0.5744 18.2389 10.1108 -0.0027  0.3195   0.0076   0.8218    0.0328   0.0000   429.7313       27.0827       39.7984       59.0601       6.80247      -27.5211       18.2391      -16.2029      0.925051      -11.7198       1.75150      -4.13062      0.522763     -0.304299       2.23480    -0.0586967     -0.330808     -0.184457       36.7366       47.3153       48.8036       48.4142       46.2807       40.0195       33.6191       25.8938       20.1081       14.3276       10.2501       6.92492       4.28454       2.51468       1.42716      0.728140      0.353339      0.166810
  14   8 1870.8312    0.4353  0.3572 10.0547 -0.0040  0.0233   0.0191   0.0443    0.0551   0.0000   441.4819       2.99058       12.4970      -3.46974      -8.08559       7.83488      -1.21030      -4.02444       1.66053       1.04660    0.00256989     -0.732092      0.154515      0.100813     -0.139270     0.0428896    -0.0229145    0.00328977       2.51263       2.72471       2.98425       3.47721       3.04402       2.22922       2.24663       1.87927       1.22778      0.964010      0.690463      0.502866      0.301244      0.199605      0.101203     0.0686903     0.0340387     0.0170462
  14   9 2017.0023    0.5983  0.5258 10.2073 -0.0057  0.0220   0.0218   0.0594    0.0785   0.0000   439.7763      -4.50986       13.7221      -2.20032       6.04456      -2.05852      -4.65660       3.23838       2.03385     -0.152897     -0.599994      0.545447     0.0307891    0.00266537    -0.0742905     0.0553952    -0.0736578   -0.00911679       2.69623       3.27728       3.48648       3.42731       3.02349       2.59962       2.32504       2.09480       1.50764       1.13621      0.734221      0.514147      0.285371      0.178043      0.109207     0.0633303     0.0330086     0.0160688
  14  10 2162.5438    0.8212  0.6635 10.4680 -0.0088  0.0266   0.0260   0.0613    0.0898   0.0000   433.1287      -2.86679       15.3803       1.06541      -7.12058      -2.08922       5.53905      -2.95903       2.44447       1.50438      0.246823      0.490973      0.184446     -0.357246      0.115497     0.0274510     0.0328218     0.0230549       2.93256       3.46131       3.63320       3.55799       3.17356       2.88567       2.63036       2.08701       1.60315       1.33057      0.844783      0.515455      0.336293      0.220340      0.126182     0.0690029     0.0410930     0.0187914
  14  11 2305.6997    1.1539  0.8488 10.6504 -0.0073  0.0274   0.0312   0.0635    0.1241   0.0000   429.3472       1.79439       13.3875       6.75100       5.67272     -0.831107      -3.57418     -0.905472      -1.33580      -1.80969      0.701889     -0.405516      0.420884    0.00499257    -0.0736818     0.0713732    -0.0163735     0.0203036       3.37738       4.49553       4.54282       4.59883       4.23287       3.56035       3.01391       2.32621       1.82811       1.29562      0.932814      0.589006      0.372318      0.231351      0.138342     0.0794410     0.0372976     0.0192609
  14  12 2446.7947    1.5270  0.9557 11.3134 -0.0056  0.0288   0.0406   0.0728    0.1284   0.0000   448.8139       2.00170       16.6868       2.41369       2.66399      -10.5747       2.22976      -3.29029       3.22253      -1.89230     -0.190148      -1.07757      0.238006     -0.129453   -0.00616936     -0.173996    -0.0892334     0.0230439       3.36614       4.43733       4.40725       4.52113       3.72614       3.61733       3.05324       2.55960       1.92284       1.44858      0.976808      0.633763      0.385457      0.243751      0.136453     0.0760127     0.0401690     0.0193841
  14  13 2587.3083    2.0432  1.0454 11.4907  0.0011  0.0288   0.0516   0.0749    0.1723   0.0000   437.9580      -1.81203       8.31419       4.36085       3.45732    -0.0734243      -1.30043      -1.66896       1.64741      -2.20447     -0.711329     -0.574315       1.01072     -0.199133     0.0674160    -0.0270681   0.000556118     0.0285984       3.28643       4.29591       4.41098       4.45218       4.09586       3.63634       3.03233       2.27369       1.85236       1.32812      0.939096      0.615477      0.432855      0.242908      0.151102     0.0795611     0.0438492     0.0213500
  14  14 2728.2383    2.4870  0.9343 12.1557 -0.0057  0.0289   0.0669   0.0710    0.1693   0.0000   437.1387       6.03454       1.15478     -0.540884      0.309570      -2.72355       1.98781      -2.14154      0.659941     -0.589985       2.05119      -1.46410    -0.0856476      0.406773     -0.191235     -0.111527    0.00188425     0.0105480       3.48132       4.27297       4.29238       4.08712       3.75430       3.82048       3.08331       2.48703       1.85012       1.37555       1.02813      0.682417      0.440436      0.268875      0.149426     0.0819454     0.0398496     0.0190578
  14  15 2869.3169    3.3490  0.8372 12.4695 -0.0046  0.0266   0.0917   0.0640    0.1974   0.0000   432.6804       5.35675       12.2507     -0.475919      -3.90937      0.655125      -1.03931      0.520474       1.20604       1.41143      0.478368     -0.837235      0.469818      0.183429     -0.128211    -0.0975938     0.0385611   -0.00636685       3.57508       4.09033       4.05464       3.87019       3.70431       3.74188       3.17485       2.40294       1.62633       1.26732      0.968587      0.719810      0.479638      0.274305      0.146887     0.0747678     0.0374336     0.0186321
  14  16 3010.1851    3.6971  0.9219 13.0565 -0.0054  0.0289   0.0994   0.0673    0.1719   0.0000   436.8471       5.13349       15.4332       5.60320      -1.56340      -2.34743      -4.06266     -0.532899       2.03288     -0.815582    -0.0485848     -0.437856     -0.357204      0.751507     -0.103652     0.0517954    -0.0128031    -0.0223225       3.57480       4.33096       4.39023       4.51604       4.12666       3.61665       3.08995       2.50814       2.02746       1.56815       1.02831      0.625842      0.385351      0.263440      0.159207     0.0882961     0.0458406     0.0222446
  14  17 3150.6341    3.8468  1.0488 13.3175 -0.0030  0.0299   0.0972   0.0772    0.1491   0.0000   441.2777       11.7378       14.4594       9.96397     0.0618857      -4.51092       3.83587       1.32614      0.457510     -0.640724     -0.772906      0.901893      0.408576      0.212051     -0.118006    -0.0432235    0.00161723    -0.0237025       3.61668       4.53646       4.59285       4.77942       4.43452       3.81494       3.05147       2.43783       1.86121       1.46578      0.964770      0.614357      0.413924      0.254893      0.158169     0.0857064     0.0459862     0.0224266
  14  18 3290.9657    3.4302  1.5127 12.9614 -0.0022  0.0370   0.0748   0.0928    0.1240   0.0000   441.1959       7.19867       7.74616       7.02165      -5.68616      -1.56795     0.0931727      -6.04236      0.344250      -3.94995       1.04542      0.809855     -0.592413    -0.0679551     -0.191875     0.0229218      0.106457    -0.0244426       4.28250       5.19774       5.28170       5.53778       4.97463       4.61703       3.79645       3.03876       2.29658       1.81734       1.24385      0.811263      0.543659      0.333339      0.198604      0.113316     0.0561110     0.0280313
  14  19 3431.5727    2.9351  1.9728 12.7269 -0.0023  0.0423   0.0568   0.1143    0.0881   0.0000   440.6795       18.8248       5.59427       7.11018       6.60072      -6.54043      -7.88232      -5.41396       2.89110      0.200995     -0.716613     -0.731993       1.06157      0.718277   -0.00580423    -0.0883868    -0.0419366    -0.0451316       4.85067       6.04491       6.70232       6.26347       5.80625       5.18465       4.35592       3.66266       2.69046       1.99870       1.44063      0.922697      0.620016      0.374681      0.212671      0.116216     0.0634084     0.0312789
  14  20 3572.2386    2.5768  2.9269 12.0264 -0.0071  0.0516   0.0412   0.1336    0.0793   0.0000   438.5748       17.2592       23.2131      -9.21504      -8.35681      -9.37020       21.0486      -4.18132      -5.36150       2.78493    -0.0611003      -1.77923      0.804690    -0.0958771     0.0757468    -0.0314593     0.0359221     0.0184800       6.01931       7.54903       7.83590       7.73336       7.27171       6.42871       5.38320       4.37240       3.48161       2.56548       1.71488       1.15554      0.716587      0.451645      0.264710      0.149545     0.0780389     0.0390620
  14  21 3713.2704    2.0497  4.5930 11.3977 -0.0021  0.0672   0.0270   0.1790    0.0632   0.0000   433.3498       29.2781       26.6423       4.47458      -33.1680      -1.48677       8.34276      -5.53872      -8.92381      -1.62533     -0.742712      0.389523       1.01643      0.112369    -0.0811200     0.0217293     -0.239723    -0.0368856       7.59236       9.43388       9.79217       9.95485       9.12652       8.17580       7.11702       5.61620       4.30874       3.12436       2.33180       1.53991      0.976744      0.616522      0.360807      0.197786     0.0996645     0.0504744
  14  22 3854.3363    1.7298  6.1988 10.9238 -0.0026  0.0811   0.0202   0.2230    0.0588   0.0000   440.7260       7.44358       10.9945       9.55147      -2.18313      -4.07844      -8.25882      -10.4765      -9.08958      -4.01430       1.96399      -4.40731     -0.613011      -1.26614      0.190629     -0.337976     0.0614515     0.0618655       9.25421       11.5002       11.8486       12.0064       11.3475       9.89333       8.52281       6.82566       5.15686       3.87940       2.75228       1.87868       1.20854      0.745267      0.432136      0.239137      0.125587     0.0624509
  14  23 3995.3891    1.4607  7.9006 10.7434 -0.0003  0.0995   0.0167   0.2757    0.0542   0.0000   445.2817       10.6491       19.6025       3.77645       12.9393       2.98785       18.3745      -2.99517       3.11818       1.01214     -0.553610      -1.13401     -0.953046      0.198542     -0.358603     -0.172484      0.107353    0.00107903       11.1961       13.9769       14.5590       14.5591       13.5466       12.3759       10.3848       8.32318       6.48285       4.77182       3.38416       2.32868       1.51689      0.907809      0.538409      0.296046      0.152599     0.0768871
  14  24 4136.9306    1.1820 10.2470 10.5404 -0.0017  0.1270   0.0135   0.3634    0.0484   0.0000   453.6176       37.2742      -43.6847       32.4610       4.84650      -9.99195      -21.8821       1.05729       11.1464       7.08440      -4.48368      -6.45159      -1.53145     -0.354854      0.412634      0.154538   -0.00215132     -0.222673       14.1187       17.5659       19.2092       18.5939       17.3146       15.6305       13.2216       10.5381       8.20779       6.13068       4.31397       2.86487       1.91128       1.15070      0.682389      0.377558      0.199229     0.0981140
  14  25 4278.5832    1.0361 12.2584 10.3856 -0.0008  0.1509   0.0116   0.4319    0.0445   0.0000   410.8729      -6.75950       40.9806       29.8379      -16.2219      -10.5889       13.6403       16.1412      -5.44829       4.41241      -5.02780      0.731253      0.658227     -0.844523     -0.109443      0.239747     0.0315791      0.112455       16.7195       21.1727       22.6075       22.1299       20.6248       18.6715       15.6113       12.7964       9.96041       7.29118       5.23958       3.46482       2.26107       1.39453      0.813787      0.456581      0.235998      0.117719
  14  28 4704.0325    0.5640 19.3549 10.0825 -0.0021  0.3210   0.0071   0.8309    0.0304   0.0000   484.0362       4.15179       15.2888      -14.6989      -20.6195      -5.45682       85.7413       10.7906       47.3446      -14.1070      -12.7702      -1.82472      -2.41301      -1.16841     -0.770490     -0.190934     -0.106803     -0.103264       34.0408       43.5440       47.7158       45.7777       44.4046       38.9455       32.7668       27.0403       20.6238       15.5819       11.0559       7.65695       4.99595       3.13836       1.83280       1.04535      0.528251      0.269254
  15   7 1753.8137    0.3356  0.2256 10.0531 -0.0159  0.0275   0.0214   0.0386    0.0434   0.0000   437.6098     -0.300508       17.3302     -0.453659       3.49688      -1.57904     -0.779460       2.06056      -1.27411      -1.85409      0.127088      0.359405    -0.0209030      0.106801     0.0421807     0.0651462     0.0539143    -0.0124051       4.20332       5.84746       6.50863       6.16134       5.50771       4.48480       3.62142       2.58518       2.05835       1.47324      0.911644      0.591666      0.395914      0.240025      0.122495     0.0654944     0.0400242     0.0240923
  15   8 1902.3538    0.4567  0.4114 10.0995 -0.0097  0.0338   0.0210   0.0529    0.0572   0.0000   435.4116      0.179307       11.1883     -0.809969      -2.84456      -4.56090      -3.22783      0.649271      0.626099     -0.483414     -0.696438      0.220606      0.326611     0.0841747     -0.166485     0.0433633    -0.0769315  -0.000162527       3.75350       4.31372       3.50338       3.08502       3.67619       4.80155       4.31249       2.84684       1.64911       1.01158       1.17196       1.10596      0.827796      0.507882      0.292620      0.129177     0.0679602     0.0267068
  15   9 2049.6404    0.6292  0.5049 10.3152 -0.0005  0.0213   0.0222   0.0522    0.0714   0.0000   435.5136      -3.78593       11.0786      -1.47864      -3.93271     -0.143054     -0.515128     -0.373407       1.13185       1.57210      0.554468     -0.391460     -0.154963      0.231754     0.0123716    0.00521921    -0.0946401    -0.0593119       2.33001       2.70198       2.85468       2.93728       2.75979       2.62078       1.92521       1.68671       1.42253       1.01486      0.713968      0.523369      0.348644      0.231859      0.136181     0.0773743     0.0440231     0.0243723
  15  10 2195.8326    0.9265  0.5877 10.6339 -0.0037  0.0215   0.0292   0.0521    0.0860   0.0000   440.9797      -3.33688       13.6977     -0.103152      -4.64285       1.95216       1.76100      -1.66789      0.413466      0.805623     -0.530926       1.09196     -0.463122     -0.142257      0.151683    -0.0558567    -0.0169148    0.00244807       2.51429       2.84719       3.02445       3.19939       2.95783       2.91651       2.30617       1.75668       1.41122       1.22415      0.942576      0.594136      0.316034      0.235772      0.177872      0.105705     0.0584797     0.0280124
  15  11 2339.4859    1.2325  0.8237 10.7190 -0.0029  0.0257   0.0324   0.0618    0.1208   0.0000   436.2526       2.22180       20.0038      -1.91489       3.34074      -3.25940       1.23104       3.46342      0.470871      -1.79488    -0.0242184     0.0109973     -0.300168     -0.253502     0.0311078    0.00937247    -0.0816500     0.0305951       2.66320       3.32613       3.60745       3.46986       3.16070       3.13614       2.44681       2.05184       1.70081       1.25232      0.897720      0.623966      0.410578      0.274110      0.157600     0.0970077     0.0513220     0.0290978
  15  12 2481.0369    1.6395  0.9678 11.1997 -0.0115  0.0272   0.0422   0.0745    0.1438   0.0000   440.9113       4.32966       10.8054      -1.67948      -6.60777       1.30577      0.287581      -5.25565      -7.23980       1.30624       1.22011     -0.317760      0.653118      0.192166      0.341797     -0.169640    -0.0112538     0.0437916       2.99806       3.72114       3.72564       3.76357       3.61146       3.29050       2.75933       2.25567       1.90182       1.43626      0.982289      0.666815      0.466530      0.281260      0.181010     0.0985754     0.0594118     0.0322427
  15  13 2622.3918    2.1814  0.8572 11.9182 -0.0007  0.0271   0.0568   0.0683    0.1276   0.0000   444.3291       2.64065       11.6236       1.43001      -1.39814      -5.61476       1.30017      -2.46278       2.22886      -1.33372     -0.731204      0.111066      0.123274    -0.0799380      0.214739     0.0996472    -0.0646042    0.00625161       3.68601       4.90763       5.55734       5.53618       4.92782       4.15697       3.28672       2.45929       1.78348       1.27066      0.866070      0.594735      0.372939      0.246869      0.147566     0.0874945     0.0486960     0.0250033
  15  14 2764.1962    2.6320  0.9010 12.3992 -0.0018  0.0272   0.0667   0.0642    0.1331   0.0000   439.6880       8.18985       12.5739       4.22412      -3.12403      -9.27683      -4.05956       5.03232       3.11646      0.788955      -1.50813      0.510294      0.153353     -0.602314     -0.118085      0.160061    -0.0378952    -0.0113470       2.82183       3.65205       3.97988       3.68639       3.88377       3.16649       2.69546       2.29261       1.67965       1.28163      0.958171      0.615107      0.443484      0.277014      0.167850     0.0991616     0.0533842     0.0296138
  15  15 2905.8604    3.3376  0.9213 12.4185 -0.0015  0.0265   0.0844   0.0669    0.1957   0.0000   441.0924       1.54600       9.50036       3.73396       1.43917       7.13854      0.794455       2.18614       1.40605      -1.61478     -0.768839      0.305437     -0.625835     -0.190430      0.200738      0.117244    -0.0514705     0.0280638       2.91046       3.59923       3.68074       3.92390       3.47776       2.97765       2.76852       2.36049       1.82339       1.36686       1.00719      0.689432      0.408726      0.279871      0.166837      0.101143     0.0553745     0.0289228
  15  16 3047.1269    3.9176  0.9404 12.7250 -0.0065  0.0253   0.0977   0.0665    0.2239   0.0000   440.9703       16.7589       7.68173       4.46432      -1.12999      -1.06064      -3.43750     -0.406810      0.497452      -2.33075       1.34917     -0.402220     -0.328174     -0.186096   -0.00360756     -0.278964     -0.120885    0.00292446       2.68740       3.31703       3.63385       3.61910       3.30146       3.13438       2.44870       2.03581       1.67844       1.23531      0.912068      0.598103      0.422522      0.251201      0.166682     0.0974762     0.0539343     0.0292624
  15  17 3188.1189    3.8996  1.2232 13.2456  0.0019  0.0320   0.0919   0.0811    0.1672   0.0000   442.1142       11.4606       16.5643    -0.0825837      -6.81719      -3.19547      -6.62246      -1.91359      -1.67354      0.446886      -1.34569     -0.504023      0.866288     -0.256261     -0.118105    -0.0845897     0.0472235     0.0118829       3.48407       4.55855       4.44344       4.46979       4.16571       3.83089       3.54502       2.69400       2.18506       1.60010       1.20205      0.822416      0.580450      0.343757      0.217941      0.117111     0.0683388     0.0335566
  15  18 3328.8818    3.3521  1.5713 13.1132 -0.0107  0.0364   0.0752   0.1015    0.1116   0.0000   434.6803       18.1419       9.59200      -1.89604      -3.61024      -2.22633      0.655521      -7.06221       3.18827      -5.24904      0.379019      -1.37572      -1.29109     -0.214206      0.230789     -0.359611    -0.0584534    -0.0441805       3.76509       4.98975       5.02766       5.20339       4.70987       4.48027       3.60784       3.14360       2.28635       1.79218       1.25490      0.925661      0.616266      0.395268      0.232512      0.135531     0.0751030     0.0390871
  15  19 3470.1002    2.8514  2.4778 12.3908 -0.0045  0.0473   0.0487   0.1183    0.0918   0.0000   437.9204       14.5619       19.3757       5.33374      -4.09029     -0.444723      -4.42258      -2.44158      0.156135     -0.571397       3.06969     -0.551659      0.192484     -0.151245     -0.257277      0.128480     0.0482338     0.0639609       5.08958       6.19383       6.57709       6.64799       6.40252       5.73422       4.72408       3.94039       3.17245       2.35400       1.74922       1.18825      0.793013      0.519330      0.311082      0.188640      0.102693     0.0567734
  15  20 3611.2922    2.4027  3.6139 11.7790 -0.0003  0.0565   0.0344   0.1514    0.0720   0.0000   441.0981       18.0480      -1.71479       8.00290       12.1837      -5.68661     -0.915134      -2.16505      -4.48261      -5.56832      -6.36135      0.797557      0.822333    -0.0461115     -0.214239      0.137630     -0.237876     0.0269798       5.97568       7.48235       7.78326       8.16837       7.41620       6.89455       5.82888       4.65878       3.63184       2.78120       2.03428       1.41803      0.952676      0.625801      0.374343      0.218964      0.123476     0.0644058
  15  21 3752.6942    2.0137  5.2909 11.0873 -0.0001  0.0695   0.0235   0.1887    0.0648   0.0000   438.3221       25.4230       23.9289       17.9386      -9.33445      -8.44044      -2.27117      -6.27766      -3.31355     -0.315379     -0.879436    -0.0124295     -0.814763      0.439469     0.0487934     -0.136938    -0.0857895     -0.115859       7.26466       9.19186       9.65376       9.86415       8.99333       8.19065       7.14566       5.90223       4.62367       3.46424       2.53778       1.77115       1.18894      0.743665      0.456863      0.271869      0.142778     0.0776946
  15  22 3894.3349    1.7059  6.3894 10.8734  0.0000  0.0818   0.0191   0.2167    0.0578   0.0000   449.4083       22.4904      -13.8371      -16.5599       13.3996      -18.3497      -4.30230      -10.8591       6.75510      -2.53454      -1.77069      -1.27508      -1.28664      0.504666     -0.132726      0.492346     -0.230700     0.0220007       8.60896       11.1470       11.4158       11.6201       10.9036       9.92314       8.56639       6.91631       5.42532       4.05326       3.03930       2.09877       1.44143      0.887407      0.554881      0.328427      0.172334     0.0890376
  15  23 4035.7223    1.3566  8.4605 10.7565 -0.0042  0.1052   0.0154   0.2930    0.0481   0.0000   423.6423      -2.54395      -17.2785      -4.00515      -2.35132       20.9914       18.9850      -9.54427      -3.11478       9.62182       1.15671      -5.41311      -3.77717       2.32450       1.36093    0.00126078     -0.275397     -0.159045       11.1521       14.3324       15.0585       14.8601       14.1284       12.6899       11.1104       8.94114       7.21433       5.37093       3.96410       2.73897       1.80923       1.19011      0.706182      0.410885      0.227609      0.122422
  15  24 4177.6332    1.1643 11.1591 10.4312 -0.0023  0.1320   0.0122   0.3717    0.0462   0.0000   417.5558       37.5029       46.6210      -41.3873       24.1751      0.900773      -21.5171     -0.291539       1.92482      -12.6791       9.70064      -4.39129      -1.57975     0.0927021      0.832241      0.261162     -0.224414    -0.0920146       13.3447       17.7596       18.1302       18.8357       17.2890       15.8191       13.5157       11.2170       8.86707       6.60111       4.89753       3.37959       2.27817       1.45806      0.888535      0.511473      0.282629      0.151273
  15  26 4461.7436    0.7730 15.6836 10.3250  0.0000  0.2165   0.0087   0.6017    0.0347   0.0000   481.6730       22.5278     -0.574045       24.5948      -12.7106      -37.5960      -15.4008      -11.1834      -36.8082      -11.9374       18.4930      -3.00248      -3.48665      -1.88088      -1.73982      -2.00335      0.391987      0.176848       22.1345       27.8196       30.6486       30.0501       28.5885       25.8192       21.9204       18.5064       14.5525       11.1912       8.17541       5.61765       3.80572       2.45101       1.52675      0.893516      0.490956      0.267404
  15  28 4746.1118    0.5068 19.5673 10.0442  0.0011  0.3440   0.0064   0.8709    0.0281   0.0000   490.5750       64.6036      -4.86263      -21.1115       41.2310       20.9175      -4.51069       15.1841      -16.3398       3.49227       8.06381     -0.718762       3.78686       4.23733       1.91643      -2.24196      0.673059       1.43674       34.0068       43.6778       47.5953       47.1007       45.4610       39.9648       35.0255       29.0295       22.6445       17.6315       12.6421       9.10004       6.19399       3.95617       2.47530       1.46867      0.779366      0.427920
  16   7 1783.2583    0.3575  0.2918 10.0693 -0.0023  0.0212   0.0162   0.0404    0.0439   0.0000   438.5369     -0.702218       14.1460      -3.16958      -2.54997    -0.0871590       1.11244      -1.17260     -0.986483     -0.821329     -0.340101     -0.242470    -0.0170388    -0.0360050    -0.0503367    -0.0132134     0.0358897     0.0183930       1.96084       2.19336       2.66324       2.27353       2.45540       1.89449       2.00195       1.58118       1.22078       1.17776      0.756862      0.551816      0.325662      0.215648      0.154952     0.0908348     0.0603529     0.0334285
  16   8 1933.1144    0.5244  0.4662  9.9401 -0.0060  0.0216   0.0183   0.0456    0.0630   0.0000   436.3182     -0.542040       13.5747      -6.90569     -0.227427     -0.224839       1.06906      -2.01723     -0.124600      -2.15650      0.488992      0.570986      0.247198    0.00623439     0.0266567     0.0996079     0.0666475    -0.0327478       2.59206       3.49793       3.86514       3.86301       3.52432       3.08249       2.53531       1.97247       1.57048       1.19603      0.823652      0.574288      0.333204      0.228458      0.149331     0.0890514     0.0547501     0.0327148
  16   9 2081.6159    0.7279  0.5698 10.2680 -0.0043  0.0241   0.0232   0.0484    0.0813   0.0000   442.2686     -0.460466       18.0222     -0.972977      0.176522       2.98537      -2.61995     -0.832619      -2.80049      0.256564       1.07919      -1.21265     -0.680913     -0.295551     0.0116659     0.0335308   -0.00578447    -0.0233683       2.39217       3.29423       3.16277       3.53090       3.21992       2.89942       2.51627       1.83761       1.61258       1.14542      0.923942      0.623687      0.408622      0.277573      0.168028      0.116094     0.0671373     0.0361958
  16  10 2228.3886    0.9485  0.8047 10.5205 -0.0063  0.0280   0.0253   0.0615    0.1155   0.0000   439.4581       5.84974       13.6476     -0.482889      -4.27385       2.63983       3.88405      -2.49919      0.526882      0.408846      0.380723     -0.336929     -0.115968      0.281393      0.586700     -0.321349     -0.101237   -0.00986105       3.27575       4.40070       4.94109       4.85485       4.56971       3.98521       3.23129       2.62214       1.91545       1.37597       1.05071      0.738685      0.470844      0.348471      0.197987      0.134015     0.0718934     0.0385453
  16  11 2372.5930    1.3050  0.9050 10.9937 -0.0013  0.0275   0.0322   0.0662    0.1221   0.0000   440.4694       7.69881       9.91767      -1.24094       5.57384      -2.39341      -1.18082      -1.12646       1.86953      -2.50221       2.49907      0.368254      0.212987    -0.0306925     -0.103359     0.0297554    -0.0325803    -0.0240293       2.61431       3.51594       3.60457       3.36417       3.29006       2.97218       2.69038       2.29666       1.94555       1.51341       1.09093      0.785776      0.511541      0.332499      0.204075      0.124408     0.0706242     0.0392814
  16  12 2514.8823    1.8069  0.9579 11.4223  0.0004  0.0288   0.0423   0.0628    0.1320   0.0000   433.7303       1.15109       13.5870       3.51400       2.80812     -0.696249       1.58813      -2.56927       1.66835     0.0764164     -0.874043     -0.466811     -0.815671     0.0110545      0.346675    -0.0214385     -0.113279     0.0583121       3.09267       4.03876       4.54289       4.65650       4.23528       3.71603       3.14842       2.38512       1.95735       1.42746       1.01467      0.734058      0.521706      0.321371      0.216948      0.126400     0.0764148     0.0422692
  16  13 2656.9781    2.2672  0.9159 12.3007 -0.0078  0.0289   0.0569   0.0659    0.1134   0.0000   440.1848       6.59996       14.0333      0.172211      -4.95661     -0.859071       5.13119     -0.370593       1.70128      0.183955      0.986591     -0.252593      0.421194     -0.268794     -0.200164     -0.228938    0.00460287     0.0677237       3.67597       4.00362       3.81750       4.03932       4.70342       4.14829       3.15418       2.34368       2.08112       1.75554       1.30207      0.814262      0.544819      0.376948      0.259547      0.175488      0.101640     0.0569085
  16  14 2799.5976    2.9868  0.7802 12.4213 -0.0026  0.0216   0.0771   0.0570    0.1211   0.0000   440.6659       11.6244       7.85522    -0.0195860      -5.04510      -2.61318     -0.646872      -2.72038       1.00739      -1.10951      0.977267     -0.650658     -0.111633     -0.315925      0.152423      0.108724    -0.0609438   -0.00866781       2.28815       3.05307       3.26457       3.25129       3.10223       2.74892       2.30929       1.82948       1.50528       1.14250      0.866786      0.579124      0.383532      0.252638      0.155819      0.107202     0.0632746     0.0336825
  16  15 2941.8345    3.4131  0.8273 12.9984 -0.0000  0.0270   0.0880   0.0578    0.1255   0.0000   439.3037       10.6716       10.9311       7.51211       6.69015      -4.15308     0.0292008     -0.397933     -0.197326      -1.69659      -1.58102      -1.48647      0.219512    -0.0277486    -0.0874724    -0.0709888    0.00765998    -0.0801949       2.97514       3.63163       3.31589       3.63353       3.65385       3.23848       2.74758       2.29980       1.95234       1.43627       1.07921      0.751139      0.544930      0.352016      0.222173      0.128981     0.0765408     0.0404383
  16  16 3083.5519    3.6485  1.0970 13.2733 -0.0016  0.0296   0.0871   0.0826    0.1421   0.0000   439.5188       7.14135       10.7946      -1.52729      -1.63424       4.75476       3.23772      -3.37003       1.56779      -2.92492      0.383269     -0.104682     -0.591016     -0.214561      0.272407     0.0576010    -0.0726822    -0.0478421       2.81718       3.88636       3.67328       4.07526       3.53969       3.57379       2.96545       2.49306       1.80291       1.47622       1.07249      0.778219      0.562071      0.369975      0.231378      0.138912     0.0813152     0.0429106
  16  17 3225.0380    3.8023  1.1336 13.3891 -0.0051  0.0306   0.0903   0.0773    0.1510   0.0000   442.5637       11.0465       17.0620       8.53378       2.93770       3.98970      0.560902      -2.88741       5.25270      -1.44783      -1.01810      0.215583      0.413805     -0.578789     -0.191146     0.0466602      0.154092    -0.0262445       3.03354       4.02781       3.96224       4.15344       3.91762       3.63031       3.21363       2.65911       2.07609       1.59355       1.13840      0.866591      0.626589      0.430044      0.256381      0.150693     0.0835244     0.0483570
  16  18 3366.5280    3.2795  1.8818 12.6409 -0.0056  0.0383   0.0627   0.1046    0.1300   0.0000   436.9951       10.1618       15.6252      0.393834       5.01710     -0.847460      -12.2740      -3.70993      0.324093      -2.46330      -1.76364      -2.64009      0.445198     -0.840284   -0.00828380     0.0125866   -0.00711877    0.00954361       4.07257       4.94825       5.49535       5.41610       5.13689       4.77694       4.01402       3.20507       2.70714       1.98666       1.50558       1.05404      0.738710      0.470762      0.309251      0.188127      0.107079     0.0619320
  16  19 3508.0920    2.7883  2.8639 11.9757  0.0006  0.0485   0.0423   0.1297    0.0954   0.0000   447.4790       11.1075       19.0900       5.13010      -3.62090      -5.41659      -10.3531     -0.454642       3.00712     -0.298982       2.06439      0.338696       1.12187     -0.942864      0.450338      0.347386      0.275132   -0.00109068       4.92100       6.10796       6.21897       6.48788       5.87851       5.66450       4.91217       4.14442       3.29531       2.61257       1.94739       1.36378      0.955183      0.607798      0.391744      0.238460      0.138886     0.0764663
  16  20 3649.8900    2.2276  3.8980 11.6282 -0.0012  0.0583   0.0298   0.1572    0.0701   0.0000   442.5936       2.23703       23.0304       10.5994       1.71680      -6.30561       6.74077      -1.76285     -0.529790      -7.58867       3.63178       1.17269      0.407898     -0.728301    -0.0701079      0.223393     0.0621438    0.00139290       5.74298       7.44348       7.76884       7.89456       7.41100       6.94225       6.03054       4.87224       3.99899       3.02458       2.30250       1.66753       1.12165      0.730205      0.475300      0.286834      0.171115     0.0909523
  16  21 3791.7527    1.9276  5.3710 11.0765  0.0018  0.0698   0.0224   0.1887    0.0622   0.0000   445.8168       6.81849       38.5103       3.09768       7.19938      -1.17467     -0.385408      -13.5969       9.54508      -1.64872     -0.428759      -3.19413    -0.0628818       1.98825      0.676171     -0.233610     0.0771873     0.0613013       7.19104       8.98689       9.63247       9.74899       9.42200       8.24534       7.38890       5.94308       4.76222       3.64454       2.73678       1.92836       1.33728      0.902508      0.576249      0.333754      0.202188      0.112797
  16  22 3933.4688    1.5678  7.3502 10.8179 -0.0025  0.0886   0.0167   0.2442    0.0501   0.0000   452.5150       8.99674       10.7308      -30.3545       15.3151       1.84656       8.33187      -11.1085       12.5018      -1.53800       2.59954      -5.54086       2.17581     -0.916530    -0.0996353     0.0328022      0.104740     -0.173596       8.54396       11.3875       11.7287       12.2846       11.4764       10.5785       9.04102       7.43918       6.00983       4.57555       3.44625       2.48142       1.70289       1.11381      0.711584      0.442428      0.253138      0.139826
  16  23 4075.8238    1.3025  8.8594 10.6643 -0.0027  0.1042   0.0138   0.2948    0.0451   0.0000   456.7628       18.1269       10.5796       16.6113      -6.28883      -4.97159      -14.6391       5.07153      -8.71856      -6.56060     -0.861028       3.54383       4.18014     -0.952402     -0.800695       1.01645      0.121845     0.0363287       10.2706       13.2202       14.3102       14.3572       13.6092       12.2920       10.7511       8.99983       7.08351       5.57016       4.10166       2.96673       2.04120       1.31610      0.845084      0.535034      0.296719      0.166486
  16  24 4217.8749    1.0867 11.3504 10.4440 -0.0021  0.1356   0.0113   0.3814    0.0427   0.0000   412.0160      -4.03759       5.36859      -12.2513       19.5626       10.1084      -16.6585      -2.98510       30.1605      -1.13262       2.63452      -5.93669      -1.87136      0.362907       1.87099      -1.07184     -0.475317     0.0394527       12.8339       16.8189       17.9821       18.3287       17.4156       15.7778       13.7130       11.4148       9.21855       7.01811       5.31345       3.81413       2.61615       1.76464       1.11358      0.684500      0.387592      0.219532
  16  25 4360.2053    0.8946 14.1089 10.3524 -0.0009  0.1815   0.0094   0.4928    0.0377   0.0000   415.3955       42.5865       17.1199      -27.9191      -14.1595      -10.1801      -9.26788       3.51187      -13.8561      -13.9976      -6.24459      -7.62060       2.72778      -6.04993      -1.07571    -0.0813089     -0.540414     0.0813041       16.9897       22.2668       23.4939       23.5496       23.7297       20.5300       18.2389       14.9886       12.4763       9.62018       7.17965       5.09232       3.55957       2.37861       1.51520      0.924915      0.531713      0.305842
  17   8 1963.2759    0.5399  0.4927 10.1952 -0.0025  0.0238   0.0181   0.0469    0.0634   0.0000   438.3922       7.39400       15.9155      -3.61187      -2.15067       2.77373       2.02189      -2.96358     -0.802174     0.0890894     -0.188926     -0.395634      0.298765      0.393516    -0.0607452     -0.248448    -0.0797471   0.000233697       2.63689       3.65574       4.22139       4.18789       3.92405       3.45487       2.78394       2.22702       1.65658       1.19657      0.881233      0.600248      0.436116      0.299455      0.186796      0.112758     0.0832100     0.0412540
  17   9 2112.9457    0.7564  0.6879 10.3094 -0.0062  0.0244   0.0217   0.0556    0.0789   0.0000   437.8434       2.74084       10.4756       3.08096     -0.994709      -2.68987     -0.464275       2.30042      -3.80370    -0.0429355     -0.841694      -1.03933     -0.418334      0.593191      0.118258     -0.196211     0.0829328     0.0649970       2.16353       2.76396       2.68389       3.11306       2.72555       2.77626       2.30634       1.94777       1.61311       1.16120      0.905799      0.712707      0.505774      0.334215      0.209437      0.145454     0.0978180     0.0532119
  17  10 2260.3211    1.0568  0.7652 10.5693  0.0001  0.0273   0.0265   0.0544    0.1052   0.0000   441.8202      -1.00701       12.3205       5.21974      0.941948      -4.39093     -0.489658     0.0995552      0.425788      -2.46455      0.818242     0.0217056     -0.711517     -0.409115      0.125563    -0.0458935    -0.0349743   -0.00705514       2.38032       2.99056       3.85745       3.34495       3.38239       3.46524       2.40758       2.17285       1.93208       1.25560       1.08850      0.784199      0.469001      0.370695      0.248952      0.135083     0.0937991     0.0538290
  17  11 2405.0225    1.3892  0.9583 11.0282  0.0008  0.0251   0.0322   0.0645    0.1238   0.0000   438.1937       1.97379       20.1823      0.179017      -2.38623      -2.43076     -0.180289      -1.07504      -1.97451     -0.295371       1.18629     -0.982049      -1.22577     -0.606600      0.270441     -0.114921    -0.0650658     0.0597921       2.51922       3.11258       3.39846       3.50078       3.36613       3.08846       2.65219       2.12501       1.80881       1.38119       1.01211      0.805706      0.537958      0.353904      0.248059      0.155051     0.0936916     0.0553693
  17  12 2548.0779    1.8922  0.8731 11.7713 -0.0039  0.0248   0.0457   0.0595    0.1111   0.0000   442.9542      0.217560       16.9008       3.02737      -4.76607      -6.29368       1.23216      -1.85926      0.708696      -1.99269      0.335164      0.245858     -0.266706     -0.343826      0.206123    -0.0100498     -0.217286    -0.0460431       2.55240       3.12965       3.25070       3.32298       3.30516       3.12855       2.70572       2.09043       1.59972       1.30696       1.02175      0.737410      0.526348      0.364492      0.235075      0.154038     0.0928533     0.0544441
  17  13 2691.0739    2.4341  0.9562 12.0615  0.0011  0.0258   0.0551   0.0639    0.1306   0.0000   440.0308       11.1140       11.1014       3.54802      0.774213     -0.247090      -4.16369       1.07392       3.14830      0.387359      0.103423     -0.280628    -0.0321490      0.495892     -0.148577     -0.247689      0.225020      0.129230       2.60564       3.23925       3.43727       3.67237       3.43959       3.24420       2.71405       2.12902       1.78190       1.43143       1.01123      0.739775      0.544070      0.376732      0.232587      0.159305     0.0930869     0.0555820
  17  14 2834.4002    3.0156  0.8627 12.6299 -0.0047  0.0238   0.0725   0.0583    0.1133   0.0000   436.4315       13.1260       12.9663       7.31172     -0.295504     -0.780099      -1.11104      -5.16545     0.0835887      -2.76779      -1.90011      0.154419     -0.174103     0.0466031     -0.297670      0.447181     -0.143275    0.00898159       2.28688       2.97259       3.07265       3.23255       2.72067       2.72695       2.39861       2.15092       1.69068       1.39656       1.00125      0.736323      0.518386      0.348735      0.232614      0.138996     0.0819110     0.0472692
  17  15 2977.3353    3.5087  0.9762 12.7279 -0.0008  0.0249   0.0790   0.0628    0.1470   0.0000   439.0402       13.4529       11.2427      -1.66072       7.16680       4.14854     -0.262312      -2.50534       1.69855      -1.21464      0.602001      0.191282     -0.261524      0.347004    -0.0924902     -0.176703    -0.0171884     0.0127349       2.58881       3.22766       3.25855       3.19054       3.11540       3.02183       2.66388       2.26789       1.74588       1.35900       1.03839      0.801534      0.579329      0.384966      0.263369      0.156184     0.0962921     0.0515379
  17  16 3119.4901    3.8317  1.0326 13.2953 -0.0025  0.0268   0.0904   0.0710    0.1415   0.0000   436.9702       12.9661       9.01748       2.38910      -3.74153     -0.383763      0.517409      0.433769       1.93187      -4.03117      -5.20400     -0.444081      0.195311      0.203986     -0.556154     0.0651591    -0.0209096     0.0400120       2.59716       3.27868       3.48166       3.27052       3.29815       3.05221       2.74769       2.28504       1.90117       1.50817       1.17642      0.840925      0.596258      0.380791      0.259319      0.162578      0.101546     0.0562769
  17  17 3261.4836    3.6922  1.3975 13.0061 -0.0030  0.0306   0.0788   0.0874    0.1545   0.0000   440.1950       14.1562       21.9375      -2.03413      0.694833      -1.58423       3.65832      -2.33011     -0.155042     0.0197309     -0.585669     -0.296080       1.38453      -1.06937    -0.0635919     0.0953189     0.0943959     0.0250157       2.93752       3.67840       3.78202       3.90442       3.88427       3.44775       3.12271       2.62378       2.17818       1.59994       1.22738      0.938455      0.693915      0.455561      0.287274      0.189502      0.120353     0.0644797
  17  18 3403.4150    3.1582  1.9594 12.7468  0.0018  0.0387   0.0588   0.1050    0.1075   0.0000   435.3612       15.3590       20.8823       7.80367      -3.54725      -3.40207      -2.88525       2.74671     -0.665471      -1.00903      -2.57800     -0.993449      0.660809     -0.940908     -0.467225      0.427396    -0.0372079    -0.0715407       3.73056       4.64029       5.00545       5.04722       4.79958       4.54707       3.94366       3.24575       2.73392       2.01850       1.61103       1.15912      0.825316      0.569327      0.375812      0.237884      0.137878     0.0852537
  17  19 3545.6006    2.6263  3.1070 11.9601 -0.0026  0.0496   0.0385   0.1278    0.0904   0.0000   438.0755       12.3402       13.2725       13.6712     -0.965632      -6.89929      -3.27868       1.09821      -5.62145      -1.35849      -4.10454      -1.59840     -0.338363     0.0671799    -0.0155128     -0.219232     0.0336843   -0.00976068       4.75906       5.96282       6.39030       6.41965       6.17608       5.73141       5.00710       4.33016       3.42868       2.71589       2.09305       1.55288       1.07078      0.726045      0.484810      0.303752      0.186119      0.106666
  17  20 3687.9633    2.2002  4.1377 11.3927 -0.0012  0.0581   0.0279   0.1519    0.0771   0.0000   439.3162       16.7636       18.1773     -0.108834      -10.4582      -1.23527       3.06350     -0.679868      -1.17231      -5.13065      0.521962     -0.756146      0.355206     -0.424904    -0.0731561     -0.188302     0.0905450     0.0536934       5.49695       6.87787       7.51279       7.64396       7.38177       6.52937       5.81082       4.98568       4.10773       3.13214       2.40140       1.79928       1.21186      0.856437      0.538449      0.347270      0.212979      0.122875
  17  21 3830.1912    1.8170  5.6919 11.0970 -0.0013  0.0741   0.0207   0.1944    0.0581   0.0000   431.6817       22.0881       22.7538       5.85981       16.1442      -1.35249      -2.15188       7.37319       1.03917       6.55665     -0.173043       1.40209     -0.212891     -0.188484     -0.815170     -0.122723    -0.0623411      0.218978       6.89171       8.81620       8.92590       9.66027       9.20835       8.60089       7.41953       6.16535       5.06248       4.02549       3.11222       2.29249       1.57126       1.06459      0.691386      0.459295      0.284141      0.167550
  17  22 3972.5148    1.5223  8.2143 10.6484 -0.0003  0.0930   0.0149   0.2511    0.0496   0.0000   441.9625       14.8411       5.50199       32.8174       10.6290      -1.35578       9.58813       4.17703       8.31858      -2.79476       4.42185       1.17436       3.15194      -1.69947      -1.01150     -0.377399    -0.0165211     0.0449062       8.59507       10.9254       11.6968       12.3593       11.4794       10.5674       9.55239       7.87021       6.36293       4.95290       3.87827       2.77088       1.99908       1.34860      0.904222      0.563477      0.339605      0.199008
  17  23 4115.1779    1.2412 10.1727 10.5269 -0.0009  0.1147   0.0124   0.3232    0.0444   0.0000   439.2299       25.8143      0.347390      -4.92843       1.47146       18.8647       1.95748      -1.70418       6.76460       3.83906       3.37078       2.85584       3.10332       1.17043      0.679942     0.0973793    -0.0756941     -0.268531       10.4329       13.7580       14.2618       14.9301       14.0791       12.9667       11.4985       9.83848       8.05428       6.28144       4.87584       3.50255       2.49003       1.70077       1.12032      0.697940      0.414030      0.244629
  17  24 4257.5816    1.0422 12.0944 10.4380 -0.0013  0.1386   0.0105   0.4036    0.0394   0.0000   402.1150       18.4569       21.7805       18.4578       20.4722      -22.6195       18.0989       16.9677       16.0794      -8.96981      -9.25096      -2.82069       1.92468       1.70509     -0.830891     -0.350270     -0.774836     -0.107676       12.6301       16.2305       17.6661       17.3898       17.0743       15.8027       13.7624       11.8635       9.69761       7.55168       5.80750       4.30113       3.02401       2.06958       1.36323      0.859623      0.512890      0.303737
  17  25 4400.4676    0.8421 15.2599 10.3768 -0.0014  0.1975   0.0086   0.5355    0.0342   0.0000   484.5126      -9.46323      -16.7347       36.1803       60.2048       8.93221       8.60367       9.36054      -16.8194      -10.1807      -1.19641       5.94334       8.04335       1.50570       2.77161      0.821398     -0.318138      0.126855       17.2456       23.2680       24.0032       25.3637       23.8953       22.0705       19.7114       16.6757       13.5778       10.9294       8.25094       6.09522       4.31079       2.99255       1.91519       1.24607      0.720067      0.424001
  18   6 1683.6683    0.2650  0.2032 10.0610  0.0051  0.0154   0.0137   0.0317    0.0350   0.0000   439.2871     -0.910697       15.3320       1.24438      -4.13552       1.22407     -0.335681      0.871719      0.896627     -0.240988      0.253517      0.176277     -0.254325     -0.106596    -0.0630902    -0.0390002    -0.0601204     0.0428304       1.48661       1.80426       1.64067       1.80390       1.91974       1.73296       1.56696       1.20845       1.12738      0.851426      0.691716      0.508560      0.362728      0.255345      0.166676      0.111858     0.0668304     0.0440697
  18   7 1839.9914    0.4113  0.4149  9.9588 -0.0040  0.0264   0.0153   0.0423    0.0521   0.0000   439.6811      -1.46033       15.0008       2.36650      -1.17078      0.664173       2.33754      -1.35627     -0.277561       2.02941      0.984513     -0.628187     -0.155592      0.263427      0.308503     -0.206597    0.00962146     0.0808152       1.61867       2.99349       2.67443       3.02806       3.11401       2.43813       2.70952       1.62103       1.87515       1.09999       1.07405      0.736544      0.488462      0.396851      0.212727      0.164683     0.0884137     0.0572449
  18   8 1992.8401    0.5616  0.4873 10.1649 -0.0036  0.0200   0.0180   0.0454    0.0590   0.0000   439.4289      -3.23029       15.2509      -2.71085      -4.57581      -3.02645       2.13468       1.62252      0.186381      0.628925     -0.259754     -0.317594     -0.691604   -0.00815222      0.211884     0.0244280      0.112765     0.0360916       1.93196       2.30381       2.63972       2.69262       2.40705       2.15612       2.04579       1.73201       1.46842       1.15525      0.868505      0.654263      0.457861      0.303479      0.215851      0.132619     0.0765127     0.0478302
  18   9 2143.6613    0.8192  0.6810 10.3440 -0.0034  0.0212   0.0232   0.0597    0.0819   0.0000   440.2953     -0.464953       15.2270     -0.881513      -2.00332     -0.205966       1.10531       2.40176      0.682681       1.80881      0.398644      0.855553     -0.269810     -0.152198    -0.0877885     -0.180150    -0.0962595    -0.0432589       1.77730       2.29629       2.47558       2.42213       2.31767       2.15869       1.97280       1.67189       1.44930       1.17267      0.899799      0.652604      0.471615      0.332174      0.208744      0.134774     0.0882967     0.0526946
  18  10 2291.6238    1.1502  0.8866 10.6546 -0.0016  0.0239   0.0276   0.0610    0.1179   0.0000   438.2430       2.53125       16.5045      -2.34660      -5.21731       1.30634      0.466897    -0.0115006       3.41178     -0.894825      0.451624       1.20186     -0.410595      0.193134     -0.187803     0.0358099     -0.130211     -0.119098       2.15348       2.75069       2.98428       3.00556       2.85101       2.61424       2.27877       2.07381       1.76235       1.32401       1.07656      0.756500      0.575645      0.378117      0.256544      0.164194      0.104021     0.0591987
  18  11 2436.8752    1.4861  0.8890 11.5405 -0.0028  0.0257   0.0360   0.0644    0.0997   0.0000   439.1288      0.912100       12.6098      -1.10635      -4.77109      0.356583       1.89105      -1.48893    -0.0678852      0.812764    -0.0380078     -0.891796     -0.305070     0.0214170      0.129720    -0.0558018     -0.111835    -0.0480725       2.20935       2.95731       3.25169       3.20620       3.27257       2.78677       2.63537       2.08081       1.83013       1.36652       1.01945      0.817572      0.565011      0.416653      0.269502      0.174607      0.109212     0.0658793
  18  12 2580.8403    2.0527  0.9712 11.6109 -0.0007  0.0247   0.0457   0.0627    0.1290   0.0000   436.4362       4.91538       21.9348       5.56986       1.60975       2.13013      0.900934      -3.31817       1.33859     -0.753136    -0.0141411    -0.0424015      0.569041      0.555011      0.119170      0.118868    -0.0572246     -0.101154       2.13037       2.81051       2.92574       3.17826       2.87045       2.60333       2.42182       2.17054       1.67762       1.34949       1.09077      0.825000      0.589027      0.373940      0.249539      0.179258      0.113516     0.0677655
  18  13 2724.7335    2.4692  0.8989 12.5582 -0.0027  0.0238   0.0596   0.0639    0.1038   0.0000   436.7775       7.93498       16.1030       1.01480       2.04753       3.21817       2.99640       1.57592       4.29715       1.57686    -0.0917640      -1.98872      0.161920      0.888657    -0.0701087    -0.0540923     0.0130269    -0.0139514       2.12415       2.75242       2.89299       3.03900       2.94308       2.61265       2.38810       2.04703       1.68416       1.28776       1.04645      0.772898      0.563680      0.367875      0.254005      0.172229      0.104214     0.0650162
  18  14 2868.6948    3.2720  0.9010 12.5736 -0.0010  0.0232   0.0749   0.0573    0.1284   0.0000   439.2783       3.62739       9.61848       3.92351       1.15818       3.37426     -0.516335     -0.581070       2.21501      -1.11445       2.82716      0.884025      -1.03284     -0.306400      0.692397     0.0897846    -0.0189819     0.0778115       2.27190       2.83813       2.85076       2.91038       2.76816       2.65310       2.33814       2.11634       1.81716       1.48089       1.09723      0.808776      0.601800      0.419658      0.275264      0.170047      0.107000     0.0631481
  18  15 3012.1569    3.5703  0.9960 13.1862  0.0006  0.0257   0.0791   0.0641    0.1113   0.0000   439.4384       10.8678       16.2554       3.54188     -0.710892     -0.994042     -0.760437     -0.124524      0.729100      -2.33249     -0.133006      0.943136     0.0479145     -0.426095     0.0267451      0.158572   -0.00373660    -0.0164664       2.40300       3.16881       3.44406       3.69848       3.34497       3.02893       2.68757       2.29703       1.84659       1.46290       1.08276      0.818966      0.583402      0.407974      0.264664      0.170003      0.112534     0.0659778
  18  16 3154.9606    3.9138  1.0943 13.3099 -0.0075  0.0262   0.0873   0.0746    0.1273   0.0000   440.7157       8.56121       16.9323       3.60962      -1.57835     -0.583454      0.661957      0.126369       1.08776      -4.17627      0.689584      0.686098     -0.744217      0.122681      0.328276     -0.373438     -0.222129     -0.181106       2.41491       2.98220       3.10299       3.34160       3.32397       2.96934       2.48247       2.26000       1.83107       1.47789       1.11183      0.840959      0.580686      0.417623      0.284917      0.184871      0.113972     0.0709541
  18  17 3297.4612    3.4328  1.4074 13.2080 -0.0012  0.0312   0.0712   0.0832    0.1073   0.0000   439.3316       10.1803       15.4961       10.5576       2.15902      -6.49905       4.54941      -3.12668       1.89765      -2.36312      -1.82795      -1.77952      0.995368     -0.728185     -0.164538    -0.0964482     0.0268402     0.0916386       3.01516       3.65394       3.82204       4.10356       3.98103       3.54558       3.14650       2.74616       2.31768       1.81883       1.38880       1.03127      0.753430      0.540430      0.351251      0.234993      0.138277     0.0876506
  18  18 3440.0324    3.0170  2.1997 12.4951 -0.0039  0.0411   0.0503   0.1050    0.0996   0.0000   443.5670       18.4544       17.2247       2.79928      -5.79983       3.82248      -8.15042       1.77598       1.20792     -0.995390      -5.69685      -1.34439      0.342346     0.0837532     -0.769045     -0.314590      0.398331      0.140926       3.79039       5.07217       5.17792       5.30034       4.90310       4.62339       4.14332       3.62569       3.06147       2.48543       1.97565       1.42957       1.02462      0.659397      0.451429      0.287047      0.187071      0.113217
  18  19 3582.7054    2.5654  3.1887 11.8057  0.0002  0.0495   0.0365   0.1279    0.0930   0.0000   433.9717       12.8797       14.9083       2.24301      -3.28515       8.56376      -2.70718       2.13803    -0.0393620      -2.90007      -2.43330      0.677377     -0.411693      -1.00274     -0.327648     -0.115037      0.471172     0.0737075       4.39907       5.57207       5.86009       6.14158       5.90853       5.52688       4.95588       4.16233       3.44224       2.74028       2.13675       1.58807       1.16284      0.824947      0.548014      0.359858      0.227757      0.137143
  18  20 3725.3478    2.0943  4.8808 11.1608 -0.0008  0.0617   0.0236   0.1671    0.0661   0.0000   434.6683       22.8161       16.6724       10.4222       19.7195       1.10312      -6.14212      -1.57406      -6.41312      -1.00496     -0.759694     -0.352053     0.0847774       1.17078      0.242646     0.0948596    -0.0807985     -0.257044       5.69020       7.33576       7.66363       7.84379       7.55992       7.10377       6.11570       5.24260       4.51642       3.64163       2.80158       2.04013       1.48604       1.00217      0.689918      0.449502      0.271296      0.166214
  18  21 3868.0069    1.7389  6.6427 10.7969 -0.0005  0.0756   0.0175   0.2106    0.0547   0.0000   434.5911       29.2876       13.6977       18.6202       5.04382    -0.0352509      -4.85968       5.03146       1.87081      -2.49733       5.49853       3.26043      0.681120      -2.33959      0.839423      0.270927      0.593969      0.179856       6.73412       8.59981       9.17656       9.60969       9.05395       8.48003       7.62489       6.47027       5.30425       4.30755       3.27634       2.43928       1.78645       1.26458      0.839411      0.557270      0.334796      0.200777
  18  22 4010.9667    1.4545  8.7171 10.5753 -0.0003  0.0951   0.0138   0.2622    0.0464   0.0000   449.0540       6.54107       11.1153       10.4635       16.3639      -7.03175      -13.4125       1.02329       1.03252       4.56962      -2.91202      -7.18549       5.70509      -1.18794      0.368751     -0.108381     -0.138419     -0.305736       8.34584       10.7724       11.7050       11.9075       11.3282       10.7288       9.21591       8.29856       6.72402       5.47003       4.17513       3.19041       2.27490       1.55333       1.05597      0.684628      0.425301      0.258532
  18  24 4297.1070    0.9769 12.7805 10.4086 -0.0018  0.1476   0.0097   0.4201    0.0369   0.0000   445.7753       19.0861      -23.0881       5.45811     -0.147295       8.90956       11.7611       3.49942       5.85598      -11.0088      -6.68328     -0.929917      -3.62593       6.14452       1.79397      -2.29128     -0.126222      0.124097       12.6326       16.3231       17.7221       17.7131       17.4235       16.1183       14.4330       12.5593       10.3931       8.33384       6.52145       4.84943       3.54006       2.48927       1.65617       1.08928      0.667503      0.409478
  18  25 4440.1151    0.7819 15.2919 10.3542 -0.0018  0.1980   0.0081   0.5408    0.0322   0.0000   455.4937       19.7068       1.04421       19.1249      -8.02559       15.1470       25.4348      -7.81267      -19.4535      0.371334      -6.91312      -5.39227      -8.51180      -2.05453      0.874675      -1.52193     -0.515636     -0.482011       17.0324       21.7202       23.4274       24.0113       23.6201       21.9917       19.0990       17.0633       13.8468       11.0992       8.81007       6.53984       4.80204       3.33159       2.28773       1.48001      0.936598      0.569625
  18  26 4582.3120    0.6710 18.7692 10.1423 -0.0001  0.2576   0.0065   0.6499    0.0290   0.0000   479.0460       61.9462       10.0419       19.3395      -16.6892      -20.7137      -4.84523      -3.48620     -0.994020      -8.27008       23.2124      -5.36337      -2.29562      -5.31967       3.13235       1.16766     -0.900012     -0.927053       21.5592       28.2360       30.0156       31.0273       30.2316       28.0173       24.9886       21.9212       17.9878       14.6171       11.2853       8.50424       6.30204       4.39426       2.98547       1.94286       1.20209      0.734373
  19   7 1867.2948    0.4541  0.4367 10.0462  0.0006  0.0211   0.0152   0.0395    0.0520   0.0000   439.8721       2.71270       14.5399     -0.348274      -1.46494       3.32298       1.58285      -1.34328       1.19065     -0.435803     -0.595575     -0.581060      0.619499      0.202597    -0.0276004    -0.0110114    -0.0594194      0.127077       1.90722       2.61382       2.76100       3.05695       2.72071       2.47925       2.21139       1.85790       1.55936       1.19893      0.966472      0.712626      0.511567      0.332122      0.245898      0.149438      0.103142     0.0620964
  19  10 2322.3337    1.1825  0.8317 11.0071 -0.0066  0.0244   0.0287   0.0596    0.0932   0.0000   439.6388      -2.76427       19.8409      -1.76420     -0.930993       2.03996       4.85335      0.685048      -1.98390      -2.24514    -0.0122465     -0.279911     -0.265630      0.474038      0.121625    -0.0415909    -0.0552038      0.219057       2.15173       2.95671       3.15628       3.30931       3.00254       2.88822       2.50062       2.03765       1.77574       1.45823       1.14841      0.836262      0.614560      0.403033      0.273320      0.178626      0.119953     0.0758389
  19  11 2468.1837    1.6722  0.9347 11.1677 -0.0003  0.0234   0.0361   0.0601    0.1319   0.0000   438.0471      0.588668       15.8840      0.342457      -1.37794      -2.52092       1.75321      -1.43432    -0.0411891     -0.277459     -0.450436     -0.160808    -0.0134287     0.0291916     -0.333160   -0.00612841    -0.0372538     0.0152611       2.03877       2.51163       2.71157       2.72806       2.62285       2.44161       2.31179       1.86184       1.66214       1.37847       1.07359      0.796632      0.591092      0.423141      0.283311      0.190868      0.123367     0.0764082
  19  12 2613.0814    2.1614  0.9244 12.0351  0.0038  0.0227   0.0488   0.0628    0.1112   0.0000   434.5421       1.92647       18.1027      0.416740       1.36675       1.97671      -2.79713     -0.362727       1.05367      0.962993      0.253792     -0.465013     -0.140723    -0.0158859      0.136672     0.0466566    -0.0940972     -0.128294       2.01043       2.44654       2.75348       2.85687       2.59337       2.49509       2.27421       1.95836       1.62033       1.31145       1.02821      0.786070      0.568310      0.426523      0.276134      0.182757      0.121636     0.0739966
  19  13 2757.9803    2.7248  1.0099 12.4073 -0.0049  0.0251   0.0596   0.0616    0.1209   0.0000   440.3127       3.65488       12.0574       4.46350     -0.528079      -1.39218      -1.37796      -2.73274       2.15519      -3.72853      0.294669     -0.437571      -1.41958      0.473203      0.296718     -0.119507      0.110361     0.0187706       2.17875       2.82671       3.21415       3.30904       3.08388       2.99524       2.58507       2.05505       1.79630       1.48934       1.07415      0.824518      0.603619      0.439843      0.303848      0.197156      0.127151     0.0821035
  19  14 2902.5800    3.4319  0.8231 12.7654 -0.0003  0.0207   0.0775   0.0520    0.1147   0.0000   438.8542       5.82959       8.80830       3.78840       1.19303      0.374218      0.198002      -2.00687      -1.58148      0.785441     -0.361106      0.596254      0.487110      0.516284      0.541269     -0.244154     -0.199091     0.0126014       1.77382       2.21246       2.42622       2.54019       2.39907       2.29256       2.06167       1.67162       1.45090       1.21435      0.903767      0.697004      0.518131      0.356998      0.256213      0.178584      0.110513     0.0634330
  19  15 3046.6438    3.8066  0.9366 13.1506 -0.0027  0.0237   0.0852   0.0613    0.1185   0.0000   435.9858       6.15913       8.07011      0.869217      -1.18074      -8.52967     -0.236828       2.33853       1.61276      -3.48840       1.05735       1.27738       1.06816      0.376933     -0.263577     0.0196205     -0.118746     -0.110177       2.01003       2.56600       2.46211       2.97205       2.68911       2.73078       2.28023       2.01054       1.57662       1.37879       1.00510      0.805074      0.561126      0.424307      0.290597      0.193836      0.130481     0.0803701
  19  16 3190.0018    3.8684  1.2314 13.0373 -0.0029  0.0269   0.0774   0.0726    0.1398   0.0000   444.3977       9.38783       14.2196       4.28170      -2.69649      -5.10257      -2.53378      -4.84409      -1.95698     -0.342524       1.10520      0.491262      -1.03398     -0.448933      0.223822     -0.268576     -0.217581     0.0947643       2.33805       2.95452       3.04725       3.30108       3.06659       2.92590       2.63604       2.28176       1.95899       1.57739       1.20573      0.940128      0.683114      0.497202      0.334572      0.227272      0.141757     0.0901215
  19  17 3333.0514    3.3576  1.6212 12.9782 -0.0030  0.0324   0.0598   0.0852    0.0932   0.0000   439.4585       12.2275       13.6772       9.43637       2.60812     -0.789194       4.08080      -4.37795       1.50236      0.119837      -2.52874      -1.13539      0.962742     -0.405445     -0.620774     -0.412801    -0.0185590      0.134210       2.96122       3.70493       3.99995       4.17789       4.03412       3.69969       3.41075       2.80586       2.36255       1.84725       1.50596       1.08767      0.817544      0.580564      0.416622      0.267951      0.178151      0.110551
  19  18 3476.1921    2.8651  2.6235 12.1906 -0.0017  0.0430   0.0410   0.1104    0.0843   0.0000   438.3958       13.6165       8.79616       2.78290      -3.31550      -1.16162       7.36165      -3.81683      0.795260      -1.65963       1.93451      0.106839      0.338188     0.0902282     -0.397444     -0.917168      0.327016      0.183233       3.56912       4.65968       4.86717       4.95055       4.99354       4.53805       4.13180       3.63539       2.96590       2.46798       1.90970       1.48360       1.06573      0.779887      0.536597      0.360237      0.230853      0.142317
  19  19 3619.4360    2.4424  3.8036 11.3600 -0.0002  0.0501   0.0288   0.1358    0.0846   0.0000   437.3708       10.1865       19.7400      -1.37087     -0.186300       7.35549      -2.18141      -2.71081       1.05323      -3.30039      -1.38026      -3.20556      -1.04127      0.735763      0.350429      0.888008    -0.0562336      0.181087       4.20757       5.54572       5.95988       6.17192       5.98861       5.60310       4.93404       4.27584       3.64726       2.90390       2.22103       1.75938       1.25024      0.927953      0.610095      0.416024      0.265865      0.169079
  19  20 3762.6200    2.0092  5.0558 11.2554 -0.0004  0.0638   0.0224   0.1679    0.0620   0.0000   428.7808       18.2963      -9.79391       5.14856      -3.53357       9.30566      -2.74922      -5.27198     -0.665153       2.26850      -2.52328      -2.60599      -1.14505     -0.666139     -0.565858      0.690118      0.303146     -0.298407       5.26413       6.77202       7.30362       7.60540       7.32008       6.80066       6.09082       5.43390       4.51111       3.76230       2.88554       2.23938       1.61027       1.19165      0.787880      0.528275      0.339085      0.216846
  19  21 3905.9161    1.6752  7.1579 10.7419 -0.0005  0.0783   0.0157   0.2163    0.0505   0.0000   438.4626       26.9511       32.7914       7.95170      -4.70017      -6.06226       2.82279     -0.878033      0.150404      -7.91996       3.23913       4.03117      -1.31002      0.580536      0.410210      0.748145    0.00300373     0.0227206       6.33918       8.33354       8.85242       9.17755       8.93999       8.35497       7.50500       6.56582       5.59513       4.56061       3.49367       2.72979       2.01031       1.42747      0.974539      0.651790      0.421309      0.264172
  19  22 4049.1216    1.3831  8.7836 10.6342 -0.0010  0.0965   0.0128   0.2605    0.0426   0.0000   452.7648       19.8521      -6.31096      -11.0551       7.81446       18.7016       4.35270       1.10943      -7.80095      -8.46810       3.97685      -4.43863      -1.09194     0.0839723      0.352362      0.395251      -1.54261     -0.363705       7.89921       10.4295       11.0782       11.5864       11.0183       10.2235       9.59216       7.97032       6.90148       5.61717       4.43221       3.31415       2.45157       1.76233       1.19908      0.811181      0.512123      0.314966
  19  23 4192.6421    1.1105 11.1961 10.5062 -0.0018  0.1224   0.0104   0.3421    0.0376   0.0000   445.6877      0.953408       23.1330      -11.2931       19.0776       3.84019       19.7038       8.05829       11.1237      -10.5216       2.58184      -1.57500      -4.62396     -0.615384       1.67686      0.688846     -0.183130      -1.05096       10.2328       13.0994       14.0682       14.7354       14.3130       13.4558       11.9862       10.3999       8.69269       7.12592       5.51365       4.24342       3.11993       2.28089       1.55499       1.05581      0.669584      0.421083
  19  24 4335.8889    0.9437 13.2655 10.4017 -0.0005  0.1552   0.0089   0.4291    0.0349   0.0000   416.3862     -0.535907       45.9747       31.5816       39.9241       3.12558      -17.1519      -9.99153       2.11033       1.28161       6.49334      0.145871     -0.764317      -7.09327      -4.92284      0.196300     -0.128525     -0.256456       12.2971       16.5798       17.7968       18.3523       17.9260       16.7810       14.9382       13.0048       10.9544       8.87131       7.06411       5.38318       3.99586       2.80634       1.95036       1.31210      0.833221      0.519973
  19  25 4478.9262    0.7613 15.7253 10.3956 -0.0022  0.1972   0.0077   0.5487    0.0298   0.0000   434.8480       4.67398       18.9551       6.34550       10.9543       15.1370     -0.897353      -51.9505      -2.83774     0.0466582      -1.11079       5.02940      -1.32124      -1.65135     -0.584208       1.47241      0.510721       1.13711       15.8245       20.7640       22.2212       22.9593       22.5272       20.9869       19.0772       16.6066       13.8209       11.5284       8.94050       6.98399       5.16724       3.66062       2.50629       1.71130       1.09877      0.692491
  20   7 1893.9112    0.4936  0.4052 10.1586 -0.0056  0.0168   0.0166   0.0396    0.0492   0.0000   437.1470      -2.58403       13.9878       2.20175      -2.19301      -1.81527       1.78857       1.44550     -0.844557      -1.19578    -0.0987029      0.935622      0.663318     -0.280440    -0.0536228     0.0909894     -0.139021    0.00248440       1.23174       1.75301       1.68530       1.98525       1.81545       1.75802       1.56829       1.40937       1.14462      0.967048      0.739458      0.542063      0.439769      0.320931      0.232481      0.166030      0.101173     0.0648259
  20   8 2050.0673    0.6787  0.6137 10.2907  0.0003  0.0212   0.0181   0.0463    0.0683   0.0000   438.0775      -2.10279       15.8535       1.28058       2.16300       4.84015       1.88139      -2.22634      0.769987      -1.27400      -1.60260     -0.115701      0.589825     -0.429643      0.227614     -0.110369    -0.0957820     0.0257382       1.72153       2.14154       2.34702       2.61903       2.34290       2.28400       2.08325       1.67075       1.41931       1.25631      0.979431      0.739677      0.521688      0.397792      0.271373      0.184723      0.124042     0.0764628
  20   9 2203.1061    0.9577  0.7099 10.6030 -0.0009  0.0198   0.0241   0.0528    0.0816   0.0000   438.2265       2.04989       14.9768      0.988977      -2.08115       2.30539      -1.11961      0.283562       1.86041       1.21770       2.31533       1.14767     -0.168357     -0.216994     0.0484622      0.225853    -0.0664916     0.0693066       1.72976       2.06407       2.06236       2.16803       2.26291       2.15951       1.92961       1.66098       1.42082       1.19908      0.972215      0.726124      0.535243      0.408384      0.286756      0.206517      0.133132     0.0842989
  20  10 2352.4227    1.2812  0.9840 10.9713 -0.0034  0.0260   0.0273   0.0614    0.1059   0.0000   439.6621      0.263538       14.0631       3.42655       5.60156     -0.523359     0.0464821       2.85610     -0.275019      0.219228      0.397504      -1.39718      0.573036     -0.411916      0.590590    -0.0389070      0.229220     -0.140893       2.21476       2.68074       2.98467       2.99741       2.90027       3.03790       2.68642       2.09471       1.76955       1.51091       1.10167      0.914717      0.672368      0.485602      0.371597      0.253277      0.171716      0.110152
  20  11 2498.9394    1.8411  0.8935 11.5996  0.0000  0.0227   0.0406   0.0553    0.1158   0.0000   442.2848       2.85298       15.7001      -1.84951       2.89865      0.706063       3.82556      0.392885      0.917522      -2.38223      0.483135      0.436105      0.215583      0.366180     -0.451796    -0.0461465      0.130950     0.0567908       1.90211       2.21732       2.57075       2.68874       2.56026       2.45906       2.17390       1.91948       1.57974       1.29952       1.10445      0.796945      0.580990      0.456534      0.312187      0.213951      0.139204     0.0919184
  20  12 2644.8275    2.3324  0.9501 11.9943 -0.0021  0.0227   0.0491   0.0575    0.1147   0.0000   437.8650       2.03256       9.09470      0.760152      -2.56866      -1.72426       1.23674       1.09162      0.280831     -0.484489      0.814853      -1.02461      0.352826      0.404455     -0.148256     0.0666409     -0.128701      0.121988       1.90993       2.43695       2.54050       2.72870       2.54845       2.51857       2.15033       1.97719       1.68780       1.33740       1.06145      0.839444      0.631904      0.446300      0.316437      0.222342      0.146358     0.0925306
  20  13 2790.7519    2.9166  0.8254 12.5914 -0.0013  0.0204   0.0671   0.0545    0.0995   0.0000   436.0251       3.98059       16.4827       3.98916      -2.41357      -2.05993     -0.489109      -1.60389     -0.405512      0.818617     -0.148376      0.887334      0.301589     -0.295971      0.159764    -0.0614762     -0.194788    -0.0979729       1.64552       2.12534       2.22983       2.42130       2.21848       2.21996       2.00369       1.77250       1.43100       1.18084      0.912815      0.705924      0.542432      0.408818      0.294066      0.200098      0.131857     0.0876992
  20  14 2936.0780    3.4531  0.8509 13.2593 -0.0011  0.0225   0.0794   0.0567    0.0891   0.0000   441.0075       4.82440       12.5536       3.37401       2.57552      -2.73934      -1.01171      -3.41060    -0.0448002      -1.59171      0.593641      0.550146      0.251511     -0.325320     -0.208838     -0.179953   -0.00933494    -0.0707682       1.74667       2.39347       2.19488       2.67266       2.25315       2.35966       1.95305       1.94044       1.53036       1.36690       1.01077      0.816378      0.572377      0.448030      0.311562      0.217566      0.137431     0.0847062
  20  15 3080.5577    3.9028  1.0182 13.2172 -0.0037  0.0234   0.0826   0.0634    0.1177   0.0000   441.0414       8.84930       15.4187      -1.53002      0.522954      -1.65462      -2.91048      -3.88588      -1.55900      -1.73790     -0.404222      -2.40074      -1.38109     -0.197459   -0.00752691     -0.270209   -0.00910468    -0.0346407       1.90638       2.43097       2.64274       2.82984       2.64339       2.47157       2.34757       1.94278       1.74316       1.35727       1.11530      0.803942      0.612549      0.471540      0.333905      0.230964      0.144182     0.0933288
  20  16 3224.5031    3.7239  1.1728 13.3309 -0.0025  0.0277   0.0777   0.0699    0.1165   0.0000   442.9066       14.4762       12.5553       3.27680      -2.23086     -0.714276      -1.24923      -6.99118       2.73369      -2.85715      -1.84380      0.449807     -0.965600      -1.58158      0.323735    -0.0921124      0.275802    -0.0817331       2.31860       3.02031       3.07097       3.20831       2.96970       2.78369       2.53363       2.44603       2.10467       1.76818       1.35872       1.06651      0.805324      0.591187      0.384940      0.270452      0.175928      0.114513
  20  17 3368.1292    3.1507  1.7350 12.8453 -0.0008  0.0331   0.0533   0.0881    0.0796   0.0000   435.1026       20.4882       13.8588      -1.13160      -1.12088       8.04476       3.07096      -3.20041      0.633232      -2.67362     -0.259891     -0.192680      0.489142     -0.875448     -0.706582     -0.162701     -0.345216     0.0303381       2.74412       3.59452       3.89663       3.98511       3.79977       3.75378       3.26303       2.81585       2.45021       1.93951       1.63290       1.21444      0.907672      0.662855      0.459834      0.311054      0.214699      0.133957
  20  18 3511.9874    2.6560  2.8251 12.2790 -0.0004  0.0437   0.0369   0.1179    0.0665   0.0000   436.8648       21.6757       23.1356       3.46593      -5.31048       1.75493      -11.6295      -3.74411       1.97980      -1.04174       2.13298     -0.629708     -0.223764      0.492794      0.243162     -0.242369     -0.240083     -0.194338       3.70014       4.86815       5.28212       5.51206       5.39105       4.98423       4.50539       3.85122       3.22655       2.57397       2.10454       1.63350       1.18812      0.865982      0.589514      0.415319      0.275152      0.177709
  20  19 3655.7738    2.2345  3.9890 11.6177 -0.0003  0.0544   0.0266   0.1425    0.0636   0.0000   437.1303       13.9763       22.1138       2.24601       5.33057      -6.45625      -7.54502       1.43084       10.4167      -1.51510      -4.51783      0.228873     -0.247706      0.478819      0.192160      0.667937      0.457675    -0.0746368       4.29783       5.47720       5.96835       6.17114       6.08303       5.69334       5.15396       4.55168       3.92409       3.17618       2.50062       1.93536       1.47747       1.08356      0.766794      0.522821      0.346416      0.219092
  20  20 3799.3816    1.8851  5.4769 11.0409 -0.0006  0.0659   0.0195   0.1737    0.0582   0.0000   437.8457       10.7102       5.73679       14.5197       8.89369      -17.7921      -7.20795       1.09804      -5.81354       2.54057       6.60316      0.664452      -3.01272      0.986598      0.615905      0.646438      0.251222      0.401498       5.16180       6.94239       7.36494       7.53585       7.39281       6.97162       6.39978       5.52693       4.78607       3.87418       3.18000       2.37802       1.82991       1.30782      0.924516      0.625070      0.413295      0.262591
  20  21 3943.0663    1.5704  7.6701 10.7387 -0.0030  0.0822   0.0143   0.2232    0.0447   0.0000   440.3572      -1.59393       20.4220     -0.956649      0.752959      -9.53287       20.3349      -5.33142      -2.35340      0.501992      0.607935      -2.25635       4.85084       1.59236       2.38185    -0.0704900     -0.783879      0.118112       6.73116       8.64725       9.28945       9.53537       9.18969       8.87457       8.08247       7.11435       5.96788       4.95086       3.86612       3.07743       2.30195       1.69069       1.16169      0.810263      0.528628      0.346457
  20  22 4087.0385    1.3227  9.6341 10.5081 -0.0005  0.0988   0.0114   0.2736    0.0394   0.0000   439.5483       15.6254       5.93432       3.71819      -2.31780      -6.39149     -0.875354       6.79214       6.28425      -14.9752      -6.99980       7.48058      -4.95706      -3.05060      0.834562     -0.853993      0.804029     -0.177758       8.06351       10.2613       11.1322       11.4953       11.3178       10.8050       9.54104       8.37109       7.09708       5.95062       4.72011       3.67386       2.73099       1.97910       1.39460      0.949883      0.630916      0.415296
  20  23 4230.7803    1.0977 12.1833 10.4022 -0.0016  0.1295   0.0094   0.3583    0.0364   0.0000   460.1852       17.3904      -23.3306       23.6152       17.8901      -14.1988      -20.1434      -1.31979       2.90583      -3.53153      -7.02576      -9.28015       5.39584      -2.29058      -2.38282       2.13066       1.48581      0.332622       10.1133       13.1920       14.5468       14.7794       14.7483       13.7373       12.7199       10.7415       9.19051       7.57369       5.99730       4.70626       3.49069       2.56804       1.83375       1.24738      0.820972      0.529214
  20  24 4374.6328    0.8967 14.6524 10.3500 -0.0026  0.1647   0.0077   0.4544    0.0315   0.0000   422.8904      0.375264      -1.16216       35.0740       46.9992      -13.5168      -4.65207       11.4545       6.53122       3.19337      -11.0078       5.31677       8.68144       7.57291      -3.03275     -0.945761       1.58780      0.559594       12.8638       16.9960       18.4403       19.2325       19.0848       17.6174       16.0445       13.7543       11.8600       9.74899       7.63193       6.05092       4.49052       3.27587       2.32954       1.59699       1.03990      0.671122
  21   7 1919.8314    0.5091  0.4806 10.2200 -0.0012  0.0173   0.0154   0.0457    0.0517   0.0000   440.3315      -1.38064       14.5682      -1.45845       1.81714       1.26754      0.332212     -0.387013      -1.05627      0.506447       1.57873     -0.259857     -0.403613     -0.453240     0.0866062     -0.139571     0.0535431      0.124059       1.26692       1.58519       1.90995       1.87822       1.79974       1.82122       1.54571       1.37298       1.17104       1.02159      0.771591      0.617685      0.479161      0.355434      0.238202      0.180416      0.125109     0.0730814
  21   8 2077.7549    0.6981  0.5751 10.5172 -0.0048  0.0209   0.0193   0.0460    0.0595   0.0000   439.5964     -0.566505       18.7903     -0.779311      0.898810     -0.544405       5.79774     -0.664702      -1.53327      0.846499     0.0643388     0.0465040     0.0616796     -0.377288      0.371966     -0.110383     -0.157295    -0.0189957       1.65770       2.26693       2.61606       2.81058       2.74397       2.48654       2.25862       1.79296       1.61464       1.12319      0.971217      0.679301      0.547917      0.370936      0.288065      0.199581      0.126004     0.0831993
  21   9 2231.9099    1.0044  0.7239 10.7817 -0.0009  0.0200   0.0246   0.0521    0.0789   0.0000   435.8459       3.46427       16.6632       5.37279      -1.68724      -2.87633       3.47606       1.06851      0.962519       1.57319     -0.798091     0.0894071     -0.170013     -0.201202    -0.0369384     -0.178078     -0.309429     0.0751436       1.62112       1.99164       2.11269       2.20583       1.98279       1.97597       1.88195       1.74702       1.47248       1.21065      0.931401      0.713158      0.556205      0.449598      0.343418      0.249314      0.172961      0.102417
  21  10 2381.8556    1.3276  1.0049 10.9291 -0.0022  0.0233   0.0271   0.0585    0.1083   0.0000   440.5334       1.47690       13.0244       2.98996       3.12959       6.19899      0.692505      -4.42886     -0.122909     -0.634393     -0.447021      -1.43649      0.290173     -0.969786      0.268337     -0.168059      0.122274     0.0565326       1.81811       2.29382       2.49551       2.57537       2.54956       2.35351       2.24687       1.94115       1.64703       1.39940       1.13533      0.909305      0.651113      0.520251      0.348704      0.252266      0.170682      0.112494
  21  11 2529.3392    1.7723  0.9936 11.8667 -0.0047  0.0236   0.0374   0.0638    0.0915   0.0000   438.7539      -3.07624       17.4877       5.29742      -4.32608     -0.763080       3.28141       1.99649      0.472385      0.531260      0.385226      0.317648      0.178698      0.128179     -0.269685      0.172572    -0.0436369      0.202922       1.88115       2.29543       2.49722       2.56180       2.59908       2.41384       2.24368       1.88352       1.64300       1.44551       1.14973      0.905767      0.656656      0.502606      0.358615      0.245052      0.167737      0.110960
  21  12 2676.2081    2.4168  0.9849 11.9158 -0.0022  0.0226   0.0481   0.0563    0.1279   0.0000   437.0715       3.43448       11.0932       4.49796      -3.81305      -2.04468      -1.19541     -0.492409     -0.507109      -1.41633      0.261029      0.231482      0.391286      0.917262     0.0378326     -0.223937    -0.0109845    -0.0103069       1.83623       2.40276       2.58821       2.61997       2.59339       2.40144       2.24992       1.96937       1.70136       1.35433       1.11274      0.886236      0.654788      0.496583      0.342403      0.244171      0.166559      0.106185
  21  13 2823.0291    3.0022  0.8600 12.6753 -0.0031  0.0215   0.0648   0.0525    0.1080   0.0000   437.7790       4.46503       11.2431       1.79484     -0.425334      -3.39221       1.35947      -1.98713      0.133760      -1.58840     -0.103454      -2.13546      -1.13902     -0.219487     -0.379333    -0.0601237   -0.00599821      0.122884       1.68951       2.14392       2.24538       2.38473       2.37049       2.28610       1.95526       1.79913       1.58074       1.26700       1.05568      0.863357      0.630603      0.450377      0.321302      0.228344      0.154273      0.105375
  21  14 2968.9070    3.4928  1.0479 13.0317 -0.0036  0.0244   0.0723   0.0619    0.1172   0.0000   437.7839       7.47062       13.3454       2.95501      -1.20814      -5.13387      -7.72479      -5.40779     -0.981675     -0.859491     -0.545641       1.06592    0.00475239     -0.768327     -0.140107     -0.327823    -0.0346795    -0.0538128       2.04086       2.53713       2.72071       2.74082       2.57896       2.47261       2.44059       2.15829       1.85859       1.53991       1.23183      0.990502      0.739780      0.564136      0.401022      0.287086      0.190126      0.126061
  21  15 3113.9933    3.8948  1.0926 13.1725 -0.0046  0.0241   0.0784   0.0611    0.1253   0.0000   435.3016       9.12385       18.1218      -3.56614     -0.572097       4.29013       1.09489      -7.23592      -2.43897      -1.32132      0.598657      -1.01632      0.164542     -0.495140     -0.445248     -0.485305    -0.0354368      0.162792       1.88110       2.35570       2.60280       2.67758       2.69276       2.56495       2.25273       2.00996       1.72990       1.41641       1.16461      0.901663      0.679598      0.500712      0.364038      0.257265      0.172474      0.111738
  21  16 3258.6354    3.6597  1.3319 13.3010 -0.0028  0.0290   0.0693   0.0738    0.1051   0.0000   436.1460       12.0341       16.4101       1.93971      -4.42197      -3.12124      0.337825      -1.96188      0.124817      -3.39378     -0.166936      -2.91180      0.563719      0.836073      0.393631    -0.0892756     0.0872044     0.0498381       2.37468       3.16215       3.39914       3.39877       3.27671       3.08031       2.87656       2.51359       2.24861       1.84291       1.44903       1.20694      0.899660      0.632023      0.456545      0.295684      0.211498      0.135167
  21  17 3402.9243    3.1051  1.8652 12.8408 -0.0049  0.0347   0.0502   0.0866    0.0725   0.0000   437.7542       13.5426       20.5045       13.8010     -0.964991       4.52507       3.51757      -3.14450       2.14073     -0.256632      -3.60258      -2.03995      0.739912      -1.29017     -0.989093     -0.527162      0.288099     -0.315610       2.64037       3.38018       3.55598       3.81387       3.75941       3.56666       3.26854       2.86018       2.44981       2.03271       1.68547       1.38117      0.987824      0.730359      0.508442      0.376555      0.250882      0.161288
  21  18 3547.1706    2.5885  3.0019 12.0769 -0.0013  0.0434   0.0331   0.1163    0.0631   0.0000   432.2387       20.3347       13.3767      0.850220       10.6832      -5.47876      -2.10953      -4.15028      -2.90311      -2.85879      -2.93773      -3.77857      0.595738     -0.526015      0.111920     -0.307668    -0.0878867      0.176691       3.39798       4.36919       4.69456       5.00257       4.93044       4.56928       4.15507       3.63588       3.18872       2.60749       2.10060       1.63034       1.25621      0.920914      0.659971      0.464840      0.317178      0.204793
  21  19 3691.5818    2.1889  4.3472 11.4847  0.0007  0.0548   0.0241   0.1447    0.0579   0.0000   441.7736       10.4539       14.0238      -1.49569      -2.32734      -3.66660       5.89445      -4.14448      -3.01750      -5.62690       4.15121      -2.13911      -1.79392      -1.79543     -0.693094     -0.677600      0.120560      0.476185       4.26883       5.52294       6.23406       6.32714       6.12675       5.91412       5.37372       4.67897       3.99567       3.27194       2.65431       2.03734       1.53517       1.18083      0.849610      0.578907      0.412118      0.261515
  21  20 3835.8298    1.8339  5.9867 10.9883  0.0000  0.0663   0.0174   0.1791    0.0509   0.0000   441.8874       27.3400       18.6315      0.428322      -1.80049       5.71228      -3.44335      0.862626       2.72637      0.156641      -4.52925      0.148931     -0.504839      -1.70222       1.71726      0.405443     -0.294127     -0.384255       5.13267       6.58814       7.23576       7.48559       7.44352       6.91940       6.36706       5.48716       4.87631       3.95890       3.24463       2.55062       1.94611       1.43403       1.00548      0.700367      0.470834      0.323116
  21  21 3979.8408    1.5363  8.1864 10.6835 -0.0003  0.0839   0.0133   0.2293    0.0426   0.0000   436.6275       28.3664       17.1966      -17.1295      -2.28496       2.79568       19.5248       6.29501      -4.49543      -3.64234      -5.57718       1.82394       1.77745       1.31381      -2.92587       1.40816      0.292265     -0.633682       6.35582       8.15113       9.03588       9.09138       9.07191       8.63707       7.82302       6.97923       5.98392       5.06404       4.13062       3.20117       2.45004       1.80848       1.31735      0.897482      0.607256      0.403841
  21  22 4124.2165    1.2489 10.0604 10.5533 -0.0015  0.1055   0.0105   0.2855    0.0361   0.0000   423.8402       7.69429       18.3548       6.72561      -4.19173      -6.11543      -23.1939       1.40286      -3.39369      -12.7065     -0.588631       2.85463      -1.04362      -3.47821      -4.03293      0.760611      0.538661      0.981238       7.78896       10.5492       11.2256       11.4085       11.4914       10.6245       10.1677       8.69396       7.60340       6.29066       5.08516       3.97569       3.08384       2.28225       1.62731       1.14395      0.772814      0.504984
  21  23 4268.5678    1.0284 12.7417 10.4679 -0.0015  0.1355   0.0087   0.3818    0.0333   0.0000   438.8209       16.4692       25.6498      -10.7990      -8.73740       15.8329       10.4008       15.9852      -11.7245      -3.15100      -5.17537      -11.8712      -2.71967      -5.66838      -1.31628     -0.450000      0.712341     -0.103695       9.98720       13.1514       14.0293       14.7666       14.4104       13.6723       12.7170       11.2019       9.56225       8.10981       6.60567       5.17697       3.94407       2.93515       2.11441       1.46186      0.996322      0.655151
  21  24 4412.8484    0.8245 15.2099 10.4283 -0.0048  0.1817   0.0072   0.4829    0.0287   0.0000   458.1702      -5.70279       24.7543       35.0785      -7.35996      -47.6485       5.07107       18.7006       4.17792      -11.4550     -0.364371      -9.00763      -3.05672      -4.67390      0.498665      0.579473      0.937915      -1.66385       13.1321       17.2297       19.0477       19.5157       19.6078       18.2634       17.0406       14.9053       12.7700       10.7004       8.80502       6.80547       5.24562       3.91707       2.85044       1.99737       1.30779      0.882462
  21  25 4557.1028    0.6892 17.8356 10.2458 -0.0014  0.2202   0.0061   0.5898    0.0264   0.0000   446.7675      -25.4506       13.1257       36.6460       32.6732       27.1080      -1.21485      -11.9155       6.00575       1.81048       12.7385       9.99767      -2.20552     0.0592840       2.68470       3.90594      0.859786      0.114876       15.8279       20.6753       23.0146       23.4857       23.5645       21.9347       20.3744       18.0269       15.6144       12.9330       10.6130       8.34591       6.40601       4.71815       3.47213       2.44416       1.60352       1.04809
  22   7 1945.0790    0.5798  0.4551 10.1700 -0.0037  0.0174   0.0167   0.0357    0.0531   0.0000   439.2951      -1.38714       18.3721     0.0230125       1.25821     -0.828466     -0.456013       1.35870     -0.820006      0.730767     -0.284752     -0.547380     -0.240728     -0.473478      0.213467    -0.0618671     0.0311162    -0.0647658       1.35507       1.68865       1.79895       1.88561       1.89894       1.77652       1.59321       1.48207       1.31802       1.04698      0.851996      0.651215      0.499138      0.396776      0.281838      0.222638      0.161559     0.0948422
  22   8 2104.7290    0.7520  0.6851 10.2907 -0.0016  0.0196   0.0185   0.0482    0.0723   0.0000   439.9036      0.693232       17.1237      -1.46780     -0.763947      -1.06763     -0.992092      -2.21485      0.793673      0.729724       1.43842     -0.225361      0.290610     0.0203176     -0.419840      0.483628    -0.0825667     -0.183587       1.45014       1.82894       2.05907       2.14974       2.11709       1.95788       1.77394       1.64453       1.40916       1.11493      0.951567      0.776333      0.581607      0.428911      0.313665      0.225971      0.155912      0.101368
  22   9 2260.0076    1.0614  0.8477 10.7212  0.0002  0.0214   0.0228   0.0543    0.0853   0.0000   439.0469      0.594909       16.9752      -1.31652      -3.54708      0.167506      -3.22047     -0.788629       2.71498     -0.494384     -0.455450       1.39069      0.495588     0.0334945     -0.152153      0.171393      0.131145    0.00107441       1.65219       2.04163       2.08863       2.26025       2.20180       2.14700       1.86584       1.64828       1.56874       1.33924       1.07290      0.827569      0.667158      0.501122      0.369371      0.248513      0.168946      0.117539
  22  10 2410.8839    1.4689  0.8725 11.2275 -0.0086  0.0224   0.0309   0.0516    0.1033   0.0000   438.8960      -1.65218       10.0991       2.91950     -0.594240      -1.53659      0.333814      -3.52366     -0.352681     -0.633050     -0.132461      0.587669     -0.358925     -0.626849     -0.935360    -0.0201844    -0.0812054     0.0639440       1.58488       2.09017       2.17020       2.47730       2.37897       2.23199       2.13335       1.80851       1.53438       1.25500       1.07916      0.823084      0.650593      0.489311      0.341582      0.251485      0.175113      0.116968
  22  11 2559.1896    1.9226  0.9657 11.9072 -0.0016  0.0231   0.0402   0.0586    0.0971   0.0000   437.8786       6.14248       15.4311      0.751070       1.41806       2.76747      -1.40816      -1.65226     -0.981899      -2.02708      -1.16622     -0.230220     -0.667882     -0.487892      0.604908     -0.442889     -0.117214      0.141395       1.73767       2.38034       2.48152       2.64633       2.47517       2.39697       2.09224       1.96243       1.68196       1.49147       1.18484      0.979656      0.732772      0.532532      0.378361      0.268537      0.183135      0.122484
  22  12 2707.1911    2.5293  0.9171 12.0755 -0.0029  0.0229   0.0515   0.0543    0.1193   0.0000   438.5072       2.64252       14.7500      -1.26002       4.22541      -6.80693     -0.852728     0.0596992      0.698325     -0.804276     -0.427529     0.0353994     -0.246681    -0.0986164      0.961588     0.0389697     -0.108135     0.0641510       2.00287       2.76580       3.18462       3.27734       3.15337       2.96045       2.55124       2.25370       1.87850       1.54385       1.20621      0.919368      0.710669      0.511926      0.373073      0.256599      0.172289      0.114228
  22  13 2854.8091    3.3041  0.8674 12.6138  0.0002  0.0202   0.0694   0.0525    0.1101   0.0000   438.1651       3.53078       13.4949     -0.409871      -2.88523      -4.12704      -3.61069      -1.65660      -3.36248      0.904025      -1.61489      0.721304      0.821324     -0.407070      0.352065     -0.307411     -0.234702     0.0973469       1.48073       1.92642       2.06799       2.11414       2.16392       2.01321       1.86098       1.68031       1.41629       1.24671       1.01296      0.793652      0.646406      0.461469      0.322203      0.233921      0.159306      0.106189
  22  14 3001.4602    3.7332  0.8957 13.1400 -0.0022  0.0216   0.0767   0.0508    0.1034   0.0000   439.5847       3.08165       12.3686       1.94758      -1.21048      -2.27079      0.585090      -2.66309      0.828972      -1.35546      -1.05526      -1.08788      0.348344      0.612869     0.0420842    -0.0981405      0.173729     0.0329276       1.52316       1.96445       2.16039       2.20032       2.17418       2.10168       1.91641       1.74170       1.54902       1.24469       1.10096      0.829193      0.645516      0.501485      0.359691      0.253562      0.170017      0.117353
  22  15 3147.0974    3.8920  1.0906 13.2104  0.0012  0.0251   0.0748   0.0607    0.1204   0.0000   438.5549       9.89458       17.4616       4.51201      -2.49161     -0.359218     -0.629045      -1.94223      0.514343      -3.16026      -1.34855      0.319557     -0.590532      0.112795     -0.408473     0.0712765    0.00244179     0.0220733       1.91081       2.48664       2.45511       2.57708       2.60323       2.50295       2.24516       1.91080       1.83427       1.56386       1.31392       1.04031      0.782922      0.610210      0.413473      0.296253      0.200967      0.132103
  22  16 3292.3038    3.5546  1.4473 13.2183 -0.0019  0.0287   0.0624   0.0759    0.0874   0.0000   441.1263       9.69895       10.3098      -2.46228       2.12564      -1.36786       4.17142      0.507100      0.648239     -0.707598      0.890027      0.499004     0.0303637     -0.998377      0.351209     -0.105386    -0.0733377     -0.119141       2.03342       2.63603       2.92981       3.09824       2.91175       2.85899       2.63425       2.36027       2.03432       1.69678       1.41137       1.12231      0.850721      0.667273      0.460615      0.337784      0.231296      0.157659
  22  17 3437.3896    2.9884  2.1104 12.5424 -0.0013  0.0344   0.0427   0.0920    0.0692   0.0000   443.5969       15.7336       14.2663       4.25684       4.86436    0.00918385     -0.806031     0.0895453      0.759388      -2.73220      0.617760      0.102337     -0.432901       1.47102     -0.162331     -0.225920      0.117655     -0.188398       2.60055       3.31759       3.66798       3.85320       3.76245       3.46627       3.28256       2.95545       2.54655       2.00030       1.76804       1.41210       1.05832      0.783933      0.590532      0.418160      0.280762      0.191746
  22  18 3582.2256    2.5212  3.1130 11.9721 -0.0015  0.0436   0.0305   0.1137    0.0574   0.0000   435.9840       10.1794       13.9174       8.15364      -4.46045      -1.42595      -1.46985      -8.36676      -1.25198       2.38658      0.623189      0.247559      -2.80422    -0.0236708       1.15652     -0.702579    -0.0539245     -0.362466       3.11763       4.02239       4.41803       4.51452       4.37734       4.30571       3.92266       3.57048       3.08345       2.64849       2.18438       1.68880       1.30899       1.00855      0.734172      0.534123      0.359289      0.240718
  22  19 3727.1564    2.0506  4.5094 11.4957 -0.0002  0.0555   0.0219   0.1479    0.0502   0.0000   442.2014       17.3530       22.2728     -0.522703      -6.88238       2.53399      -2.86040      -7.73160       1.42719       3.44321       1.91334      -4.08437       1.19713       1.45745       1.29553       1.22391     -0.133489     -0.418641       4.03883       5.24486       5.59976       5.85525       5.70079       5.45192       5.19170       4.52410       3.97356       3.37562       2.72851       2.23077       1.72979       1.29293      0.941084      0.657998      0.458542      0.311081
  22  20 3871.8628    1.7267  6.6253 10.8903 -0.0018  0.0716   0.0158   0.1880    0.0469   0.0000   439.2116       11.1464       20.1213      -13.5548     -0.498191     -0.531745      -14.4895      -10.1543       11.2659      -4.53123      -1.59419      -1.19443      -1.69064      -2.20425      0.923463     -0.662711       1.44783      0.735393       5.22840       6.73859       7.21660       7.60501       7.51205       7.14619       6.65498       5.92925       5.16139       4.30723       3.59924       2.86731       2.21036       1.64320       1.20839      0.861744      0.602868      0.396372
  22  21 4016.4072    1.4417  8.9272 10.6323 -0.0006  0.0886   0.0121   0.2473    0.0389   0.0000   433.2109       15.3268       33.8098       12.2800       3.68107      -9.21765      -3.66949       5.11628      -6.05070      -1.82101       4.06179      -2.59637      -1.12790      -3.20823     -0.193510     -0.947464      0.861890     -0.127439       6.38972       8.31874       9.19525       9.49681       9.66151       9.06159       8.24437       7.33085       6.28942       5.38485       4.39622       3.45712       2.68492       2.01539       1.46431       1.05925      0.708531      0.483510
  22  22 4161.2634    1.1777 10.8716 10.5533  0.0001  0.1111   0.0098   0.3123    0.0334   0.0000   440.9485       1.41638       20.9542       24.5586       5.68509      -26.5359     -0.304028       1.63513      -10.4149      -4.02974       2.58762      -1.05548     -0.496951       2.64573     -0.397960      -1.06662      -1.78355      -1.03149       7.68494       10.2496       10.9787       11.3755       11.4301       10.7276       10.2316       8.96359       7.82168       6.55146       5.48882       4.39197       3.41695       2.51087       1.88782       1.30680      0.917523      0.618203
  22  23 4305.5877    0.9731 13.5318 10.4526  0.0006  0.1463   0.0080   0.4011    0.0305   0.0000   411.7669       69.0381       22.8056      -1.23816      -13.0399      -20.2797       21.4703      -3.70083       4.37740      -11.6662       3.14350       5.60432       3.03940      -4.95409       5.94448      -1.15718     -0.235148     -0.399823       10.2464       13.6948       15.0037       15.5890       15.4619       14.8175       13.4887       12.0537       10.4343       8.79310       7.20366       5.78190       4.41144       3.36447       2.46930       1.75087       1.18479      0.808102
  22  24 4450.3092    0.7742 14.9838 10.3798 -0.0007  0.1763   0.0069   0.4849    0.0278   0.0000   447.6801       41.8675       51.9246      -15.6653      -8.61518      -9.94150      0.746259      -1.93969       8.11486      -7.56329       15.4373      -5.12247     -0.872298       3.90665     -0.418062       1.32337       1.23376     -0.594472       12.2092       16.0025       17.4350       18.1768       18.1673       17.2592       16.1753       14.3701       12.4569       10.4242       8.69897       6.84188       5.39650       4.05555       2.99411       2.19728       1.46474      0.994213
  23   6 1804.2138    0.4084  0.3681  9.9997 -0.0042  0.0167   0.0139   0.0381    0.0410   0.0000   439.3840       1.72022       18.1680       2.15218      -2.29000      -2.43834     -0.479419      0.137499       1.05665     -0.343800      0.380625     -0.818239      0.190525     -0.194448      0.319318     0.0708754      0.146914     -0.100724       1.19517       1.38983       1.46962       1.80005       1.72077       1.48348       1.45880       1.38311       1.12270      0.879219      0.756540      0.678941      0.495086      0.351622      0.266861      0.190916      0.151831     0.0962879
  23   7 1969.6131    0.5821  0.4972 10.1944 -0.0022  0.0177   0.0160   0.0385    0.0519   0.0000   438.9767      -1.13060       17.8394     -0.944751      -6.19488      0.749295      -1.15021     -0.215019      0.653969      0.289333      0.438176     -0.752181     -0.655973      0.213394      0.139817      0.448755     -0.334538    -0.0128672       1.38605       1.83924       2.04308       2.06082       1.94355       1.78871       1.68225       1.53165       1.39353       1.20058       1.00522      0.780979      0.589482      0.425992      0.331908      0.238162      0.165272      0.112050
  23   8 2131.1130    0.8355  0.7062 10.3733 -0.0036  0.0196   0.0193   0.0475    0.0705   0.0000   437.3769     -0.410887       13.4839      -2.21194     0.0337421       1.63456     -0.837033     -0.703077       2.32314     -0.803137     -0.155232      0.283955      -1.13317    -0.0555237     -0.150314    -0.0277030    -0.0597038    -0.0313273       1.53642       1.97641       2.08535       2.14439       2.06932       1.92009       1.78258       1.55153       1.53583       1.30295       1.13565      0.906502      0.702654      0.516233      0.370845      0.277593      0.189713      0.120513
  23   9 2287.4575    1.1253  0.9051 10.6836 -0.0017  0.0214   0.0230   0.0545    0.0953   0.0000   440.4601       1.06433       13.9821      -1.29988     -0.905062      -2.01554      -3.04731      -1.06682      0.741634      0.216025     -0.893360      -1.13052      0.928781      0.450428     -0.133172    -0.0475772     0.0434668     0.0993221       1.47529       1.88032       2.07052       2.19629       2.13538       2.01357       1.84920       1.75539       1.51419       1.24995       1.05957      0.860771      0.676413      0.508933      0.370109      0.282243      0.190912      0.124295
  23  10 2439.1667    1.5688  1.0094 11.3626 -0.0041  0.0236   0.0315   0.0565    0.1043   0.0000   440.7281       1.05301       12.0902     -0.815671     0.0193109      -2.15281       2.39655      -1.25827       2.13447      -1.90886       1.73082     -0.919860      0.635559      0.165968     -0.328240     -0.226241     0.0931325    -0.0596740       1.58829       2.18100       2.30874       2.36909       2.31356       2.25520       2.08046       1.94192       1.65022       1.43160       1.14330      0.928774      0.746058      0.557890      0.415467      0.300185      0.217288      0.147166
  23  11 2588.6853    2.0650  0.9489 11.8534 -0.0017  0.0223   0.0420   0.0556    0.0984   0.0000   440.9303       4.42559       15.9290       5.98424      -6.46703      0.464441       5.48015     -0.709082    -0.0145199     -0.884467      -1.79318     -0.965481      0.416585     -0.624353      0.182173     0.0458130     -0.157552     -0.170174       1.68255       2.22570       2.40408       2.45292       2.22695       2.05059       1.98983       1.88707       1.68857       1.51382       1.38642       1.13949      0.884239      0.631621      0.442018      0.313788      0.202142      0.140077
  23  12 2737.6645    2.6324  0.8854 12.5525  0.0019  0.0213   0.0549   0.0535    0.0907   0.0000   440.7779       2.96431       15.1628      -1.96382      0.757612     -0.556391      -1.79545      -1.77603      -1.57312      0.653107     -0.656676   -0.00706670      0.707378      0.130849     -0.567974     -0.377759    0.00930788     -0.126956       1.42077       1.87888       2.09174       2.06392       2.21885       1.93985       1.86593       1.69577       1.45565       1.25959       1.05333      0.858010      0.665895      0.516233      0.361004      0.274078      0.180017      0.131135
  23  13 2886.1600    3.3061  0.9174 13.0352 -0.0038  0.0204   0.0688   0.0592    0.0936   0.0000   441.1512       6.60397       11.9408      0.483515      -4.66480       1.57593     0.0676493      0.588625     -0.340267      -2.44447      0.800262      -2.17611     -0.689331     -0.206755      0.281607     -0.388523     -0.136464     -0.187981       1.54873       1.94747       2.03104       2.12597       2.09212       2.01933       1.90605       1.66894       1.46677       1.31378       1.08909      0.910528      0.689437      0.537003      0.384071      0.269522      0.187517      0.130774
  23  14 3033.5256    3.6957  0.9083 13.2471 -0.0026  0.0217   0.0776   0.0544    0.0988   0.0000   437.2899       5.95842       18.0446       2.14832      -2.28570      -5.16885      -1.96387      -2.19730       2.32732     -0.799862      0.334627      -1.59906       1.16206      0.690834      0.151820      0.922338      0.122181    -0.0460665       1.72951       2.31655       2.65750       2.83081       2.83942       2.60734       2.36919       2.05419       1.70292       1.37172       1.12340      0.907512      0.686302      0.498672      0.362303      0.267203      0.185236      0.126752
  23  15 3179.8197    3.8863  1.1832 13.1984 -0.0024  0.0250   0.0729   0.0655    0.1190   0.0000   440.1582       7.29589       13.4778       7.96844       1.79115      -3.32010       1.48325      -1.77924      -3.12389      -1.58925     -0.645969     0.0437205     -0.166905     -0.188194      0.271656      0.173101     -0.392917     -0.167475       1.92021       2.47100       2.78181       2.76490       2.52923       2.41333       2.26789       2.06907       1.94094       1.68062       1.47519       1.19487      0.920797      0.689727      0.487106      0.338776      0.239719      0.159539
  23  16 3325.6208    3.4633  1.5506 13.0123 -0.0006  0.0307   0.0566   0.0715    0.0821   0.0000   435.2873       7.72236       14.0958       7.66708      -3.80835      -4.85400     -0.592030      -3.53945      -2.29993     -0.520194     -0.570225      0.150261     -0.395912      0.202546      0.686472      0.345062     -0.217399    -0.0466350       2.07615       2.83260       2.94471       3.21686       3.05199       2.88860       2.82021       2.29768       2.27747       1.76050       1.56742       1.22906      0.988473      0.726561      0.540744      0.385263      0.262893      0.186287
  23  17 3471.3666    2.9441  2.5133 12.1286 -0.0032  0.0367   0.0366   0.0937    0.0648   0.0000   442.7322       2.05246       13.6380       5.91595       2.24856      0.987768       7.17066      -1.47242       2.69317      -3.15061       1.55820      -1.75285      -1.88641      -1.31805      0.108143      0.827692     0.0408059     -0.102003       2.56246       3.33237       3.50613       3.77345       3.66253       3.75107       3.32705       2.96927       2.54860       2.22074       1.82126       1.51150       1.11369      0.879650      0.655790      0.482015      0.326040      0.234247
  23  18 3616.7751    2.3535  3.5383 11.8921 -0.0019  0.0467   0.0267   0.1231    0.0490   0.0000   439.9644       11.1169       13.0016       5.99643      -2.51645      -4.93480       5.51557      -2.95757      -2.09765      0.783882       5.90768      -2.75709      0.281009     -0.405260     -0.980053     -0.525980     0.0411870      0.146972       3.28243       4.40612       4.68404       4.87171       4.71030       4.75012       4.39753       3.93857       3.37330       2.87260       2.33067       1.85254       1.48354       1.14291      0.840670      0.622112      0.444129      0.303566
  23  19 3762.0854    1.9861  5.2798 11.2159 -0.0014  0.0581   0.0189   0.1588    0.0465   0.0000   445.8683       9.91245       7.32770       3.44432      -4.24116      -4.73267      -3.25702       7.90177      -3.36918      0.860798       5.85740      -3.37905      0.115445     0.0219062      0.674094       1.01726    0.00362682      0.122231       4.08249       5.32453       5.64745       6.05663       5.99857       5.88399       5.43039       4.76181       4.08511       3.49933       2.92796       2.36636       1.82814       1.38635       1.03511      0.749073      0.533395      0.367179
  23  20 3907.4608    1.6814  6.9866 10.8141 -0.0005  0.0709   0.0142   0.1912    0.0418   0.0000   441.2761       20.0194       19.7982       10.2036      -5.62514      -2.09877      -1.63504      -4.65897       7.58166      -3.04083      -3.70490       1.91249     -0.161828      -1.36963     -0.497041     0.0754891      -1.17833      0.418559       4.90960       6.32633       6.98477       7.15288       7.19940       6.98935       6.46508       5.76766       5.08558       4.28380       3.53807       2.83223       2.21424       1.74287       1.27417      0.934936      0.661039      0.454254
  23  21 4052.6360    1.3472  9.0607 10.6541 -0.0005  0.0903   0.0112   0.2559    0.0353   0.0000   436.5093       2.96644       3.56033      -18.1524       10.2753       11.3727       10.1665      -15.7695      -1.22314      -10.7046      -3.60336       4.24586       1.53421      0.192188       1.46389       1.49160     -0.242729     -0.316677       6.17736       8.19809       8.98563       9.43665       9.37295       9.01096       8.37490       7.42703       6.41709       5.48540       4.52915       3.62210       2.87820       2.16427       1.63029       1.17293      0.806935      0.564079
  23  22 4197.7030    1.1384 11.0227 10.4549 -0.0007  0.1108   0.0092   0.3091    0.0337   0.0000   459.6009       10.8053       1.75866       23.9232       5.81485       9.86359      -21.4793     -0.778622       1.93940       4.73515      -3.88775     -0.405918      -3.84648       1.78751       1.42672      -2.42316       1.71624     -0.808160       7.61065       9.90545       10.6435       11.2012       11.3592       10.8400       10.0779       8.98634       7.83150       6.68324       5.58994       4.54531       3.52529       2.73077       2.00029       1.46709       1.00828      0.704508
  23  23 4342.8847    0.9081 13.9933 10.4459 -0.0011  0.1528   0.0074   0.4253    0.0288   0.0000   440.1254       25.9576       9.88536       6.37617      -4.00165      -24.0950      -10.5274      0.185129       14.3902      0.623393      0.535070       8.25020       12.7226      0.141895     -0.404865       2.20441     -0.734017      0.257208       10.1812       13.3028       14.5914       15.0330       15.2177       14.5563       13.5386       12.1365       10.8445       9.08670       7.66263       6.18117       4.89893       3.74072       2.76712       2.01088       1.41209      0.972983
  24   7 1993.5965    0.6218  0.4948 10.2145 -0.0023  0.0194   0.0172   0.0378    0.0538   0.0000   441.0321     -0.454301       16.0538      0.905113     -0.476850      0.587152     -0.733206     -0.657656     0.0427580     -0.567234      0.527644     -0.649345    -0.0228290     -0.570060     -0.150868      0.163796     -0.249234     0.0942636       1.51637       2.17671       2.36047       2.52900       2.53195       2.46024       2.35772       1.90474       1.53544       1.26866      0.984673      0.745702      0.634588      0.446294      0.347108      0.249888      0.175391      0.120758
  24   9 2314.2936    1.1848  0.9209 11.2201  0.0018  0.0213   0.0248   0.0596    0.0754   0.0000   437.2104       1.39700       15.7620      -2.01569     -0.587973      -2.59848     -0.834160     -0.372181       2.53793      -1.36758     -0.851310     0.0290645      0.559658      0.206369     -0.419840      0.295587     -0.329933    -0.0724742       1.49740       1.93485       2.04995       2.15396       2.08544       2.07457       1.92783       1.83212       1.60485       1.32148       1.08157      0.833274      0.671304      0.554223      0.419886      0.313937      0.223744      0.164445
  24  10 2467.0667    1.6985  1.1412 11.3294  0.0003  0.0237   0.0315   0.0629    0.1134   0.0000   438.6496      -1.20059       18.1562       3.01538       1.61293      -2.14433      -1.77809      -1.83350       3.16458      -1.82150      0.876301     -0.418823       1.00278      -1.10942     -0.423724      0.418340    -0.0691276     -0.337878       1.58279       2.03009       2.22835       2.38900       2.41994       2.29052       2.10995       1.94439       1.65413       1.39085       1.15408      0.966779      0.751387      0.569258      0.432257      0.325269      0.227117      0.159007
  24  11 2617.6919    2.1699  0.9489 12.0354 -0.0054  0.0217   0.0427   0.0531    0.0953   0.0000   436.8154       3.95250       13.4117       1.26249       1.16308     -0.821340      -2.83845      -1.72124     -0.559206       3.24987      -1.17725      -1.18556     -0.869519      0.354503      0.288588      0.385915    -0.0948333     -0.122145       1.44695       1.89484       1.96360       2.17324       2.11673       2.09084       1.89144       1.71862       1.56715       1.27213       1.06878      0.862166      0.677194      0.520705      0.413061      0.294280      0.221355      0.151509
  24  12 2767.7946    2.8574  0.8205 12.6380 -0.0043  0.0188   0.0612   0.0498    0.0885   0.0000   440.1727       5.11521       14.9370       2.68907     -0.353019       1.69274     -0.750547      -3.82590      -3.80289      -2.93213      -2.06209     0.0301288      0.356720     -0.252034      0.629620     -0.427320     -0.148826     -0.128537       1.29874       1.73048       1.84490       1.98149       1.93705       1.94740       1.74939       1.54131       1.39634       1.14337      0.945094      0.779058      0.621886      0.488798      0.366682      0.250572      0.178282      0.127798
  24  13 2917.0373    3.3010  0.9389 13.0293 -0.0002  0.0225   0.0649   0.0513    0.0949   0.0000   439.9928       2.61616       12.4862       3.15958       1.73569       2.27001     -0.853767      -2.11184       1.12668     -0.830378      0.321094     -0.868242     0.0253880      0.487831   -0.00745113     -0.421904     -0.177785    -0.0673745       1.64512       2.01936       2.12068       2.24134       2.20362       2.07370       1.98150       1.94865       1.70862       1.47110       1.19995      0.943901      0.709851      0.593039      0.474517      0.375152      0.263197      0.174537
  24  14 3065.1144    3.8932  1.0026 13.2033 -0.0019  0.0222   0.0738   0.0543    0.1069   0.0000   439.7279       5.31963       15.1748       1.80760      0.899681      0.131235       4.16083     -0.366338       1.06914     -0.859985     -0.205956      -1.69454      0.537339     -0.654454     -0.391467     -0.597132     -0.196050     -0.120037       1.44480       1.93491       2.06755       2.25425       2.11331       2.13696       1.92908       1.75507       1.52447       1.33762       1.12250      0.913539      0.730317      0.561049      0.418112      0.304765      0.211915      0.152513
  24  15 3212.0853    3.7691  1.2504 13.3449 -0.0022  0.0255   0.0683   0.0667    0.1003   0.0000   440.1669       10.8902       10.5566      -4.81639       1.73836      0.998926      -1.97213      -4.38844      0.899444      -3.12811     -0.163563      -1.44782       1.01576     -0.240300       1.67770     -0.444357     -0.248716      0.145356       1.64589       2.17616       2.33575       2.55817       2.47237       2.38402       2.23370       2.07733       1.73917       1.53437       1.24085       1.02394      0.790445      0.625489      0.476221      0.357143      0.247542      0.178558
  24  16 3358.6232    3.3522  1.6982 12.9354 -0.0004  0.0304   0.0511   0.0773    0.0744   0.0000   435.2561       4.44433       15.6217       5.23573      -4.03096       4.06577      -3.04953      -3.56971      0.162847      -2.36079      -2.08215       3.50313     -0.148060      0.639353      0.555398     -0.309438    0.00323303     -0.161527       1.96552       2.67748       2.75545       3.02963       2.96288       2.84753       2.61197       2.38470       2.15479       1.85189       1.54905       1.30214      0.990552      0.773550      0.582059      0.420206      0.304464      0.205664
  24  17 3504.9615    2.6744  2.6732 12.3950 -0.0009  0.0385   0.0339   0.1054    0.0543   0.0000   440.9573       9.69999       16.7482      -7.46880       5.98246      -3.71012      -4.62045     -0.927791       3.15415      -1.58805       1.00071     -0.334538    -0.0311255     -0.375156      -1.23556     -0.675444      0.507398     -0.344431       2.59734       3.36218       3.58839       3.79642       3.68183       3.54627       3.43317       3.06276       2.73225       2.38754       1.99154       1.62432       1.27581       1.00925      0.771396      0.554408      0.391872      0.279840
  24  18 3651.1338    2.3049  4.0457 11.6039 -0.0009  0.0481   0.0232   0.1246    0.0458   0.0000   444.7932       14.5799       13.9171       8.61248      -4.92892       5.07042      -1.02323      -5.55019      -2.36733      -1.62817       4.75693      0.494035      0.937987       1.51531       1.34008      0.156789     -0.539537     -0.219622       3.19796       4.08867       4.34741       4.80294       4.67193       4.58319       4.19569       3.95132       3.30093       2.90605       2.42623       2.02563       1.56737       1.23848      0.930331      0.671712      0.477060      0.341266
  24  19 3796.9148    1.9178  5.4333 11.1654 -0.0005  0.0582   0.0175   0.1584    0.0438   0.0000   436.7550       8.00220       14.4763     0.0566165      -11.1108       7.65508       1.33714     -0.213728      -4.67991      -6.14937      -1.31918       2.06099       1.26805      -2.15715       1.20675       1.36246      0.452672    -0.0974933       3.88711       5.13494       5.69522       5.82720       5.89895       5.53819       5.42664       4.71738       4.18257       3.58957       2.93286       2.38561       1.90870       1.48682       1.10020      0.826059      0.592538      0.414050
  24  20 3942.6678    1.5785  7.6582 10.7950 -0.0006  0.0754   0.0130   0.2093    0.0388   0.0000   442.0673       9.02116       10.2574      -9.69133       6.91637      0.277739      -2.56486       5.39635      -6.86001     -0.155062      -3.12242       4.39613       2.24338      -3.58760      -2.41233       1.66242       1.18382    0.00654268       4.95236       6.62132       7.18796       7.48504       7.40459       7.21286       6.74416       6.12434       5.42536       4.62888       3.84088       3.12410       2.48838       1.92240       1.47348       1.08623      0.762441      0.542708
  24  21 4088.3988    1.2811  9.9095 10.6412 -0.0002  0.0965   0.0103   0.2689    0.0332   0.0000   450.9306       18.8305       12.0059      -3.53694      -2.31348      -26.7880      -10.3956       8.28589       13.2969      -7.71490       3.87111       4.17646       1.27470     -0.896753       1.18193       1.15461      0.276035      0.705890       6.51338       8.27410       9.27571       9.59515       9.86612       9.30492       8.72168       7.94068       6.91145       5.92589       4.92254       3.96308       3.19152       2.48601       1.86498       1.38447      0.999172      0.694279
  24  23 4379.2792    0.8831 14.4508 10.3909 -0.0012  0.1580   0.0068   0.4204    0.0281   0.0000   440.3937       20.3633       32.2391      -7.83764       21.4558      -12.9917       30.1743       15.4427       5.05204      -9.05604       1.15823      -25.2557       1.55852       9.50728     -0.841550      0.499875      -3.22625     -0.813671       10.4090       13.5719       14.8947       15.4877       15.6361       14.9794       13.8641       12.7751       11.1972       9.72060       8.14855       6.67782       5.31566       4.09207       3.08840       2.29714       1.61617       1.14463
  24  24 4525.0496    0.7209 17.4517 10.1993 -0.0003  0.1975   0.0056   0.5265    0.0257   0.0000   442.4783       18.6395      0.452096      -9.30165      -9.92321       9.41069      -14.3825      -6.09762      -17.1592       8.75920      -5.77959      -6.22525      -1.94116      -4.28645       5.19025       1.97223      -4.26977      0.420970       12.6582       16.8166       18.4443       19.0910       19.3809       18.7643       17.3896       15.9152       13.8258       12.0251       10.0169       8.17327       6.53012       5.08107       3.81321       2.83652       2.01531       1.41915
  25   5 1674.1202    0.2748  0.2153 10.0806 -0.0185  0.0152   0.0140   0.0278    0.0319   0.0000   440.9761      0.150881       19.1516       4.42774      -2.02307     -0.135871      0.999539      0.351331     -0.517826       1.01893     -0.529838      0.508542      -1.37511     0.0761814      0.103279    -0.0662321      0.300143     0.0817112       1.05401       1.23263       1.40441       1.57327       1.41331       1.45303       1.35525       1.20880      0.965243       1.01155      0.842308      0.676628      0.546153      0.358407      0.296478      0.229236      0.172844      0.112118
  25   8 2181.7179    0.9197  0.8165 10.3981 -0.0023  0.0199   0.0190   0.0468    0.0815   0.0000   440.6840     -0.356463       16.0311       1.78338     0.0663707      -1.34759      -4.94667      -1.59745    -0.0917004      -1.51483      0.726229     -0.154457     -0.430283     -0.218060     -0.408390      0.260005     -0.217943      0.106824       1.30496       1.62849       1.82631       1.94705       1.94130       1.88098       1.80302       1.59742       1.34601       1.20320      0.991527      0.818175      0.675679      0.523804      0.390168      0.288438      0.203164      0.153167
  25   9 2340.5403    1.3191  0.9760 10.9301 -0.0016  0.0212   0.0248   0.0535    0.0919   0.0000   441.0486      -1.35323       14.9225       1.90334       2.39839       1.36639      0.449319      -1.52561     -0.326960       1.10003     -0.170160      0.714176      0.580688      0.110415     0.0254727     -0.115188     -0.371516    -0.0268220       1.34094       1.75335       1.97643       1.99457       2.06492       1.90908       1.83081       1.59717       1.50289       1.30004       1.05955      0.903299      0.717377      0.572650      0.415375      0.321694      0.221565      0.157935
  25  10 2494.3880    1.7625  1.0273 11.6730 -0.0005  0.0217   0.0335   0.0579    0.0971   0.0000   440.6779       4.49639       22.2253       3.70568      -3.12199      -4.81056      -1.89959     -0.173000       2.36673     -0.343986      0.198431      -1.72253     -0.671904      0.371926     -0.424738     -0.290591    -0.0403285   -0.00495245       1.44367       1.86945       2.04271       2.18186       2.15670       2.15485       2.01887       1.75272       1.54716       1.30757       1.10542      0.919676      0.742159      0.555269      0.442028      0.325401      0.227919      0.164753
  25  11 2646.2637    2.3258  1.0147 11.7354  0.0010  0.0209   0.0424   0.0540    0.1245   0.0000   438.8709      0.900220       15.3895       5.08983    -0.0534439      -6.03892      -1.92538       2.81704       2.59861     -0.821684     -0.157127     -0.479599     -0.337020     -0.557419      0.508145      0.372229     -0.105156     -0.251478       1.34413       1.70632       1.92349       2.04622       2.00745       1.92061       1.76920       1.60273       1.46595       1.30806       1.06776      0.903543      0.704816      0.566148      0.426855      0.314383      0.222402      0.150981
  25  12 2797.3731    2.8534  1.0342 12.4423  0.0007  0.0218   0.0519   0.0550    0.1043   0.0000   439.2114       2.80051       13.9625       2.43991      -1.08311      -1.15212      -1.21186      -1.17386       1.02836     -0.948950      -1.94318      -1.03881     0.0988461     -0.502704      0.480046    -0.0587235    -0.0410201     0.0549908       1.48030       1.88620       2.18740       2.29264       2.19780       2.14741       1.99204       1.78621       1.64736       1.37508       1.14006      0.906963      0.714019      0.567880      0.428185      0.322256      0.242565      0.174161
  25  13 2947.5015    3.6874  0.8230 13.0310 -0.0006  0.0186   0.0746   0.0468    0.0956   0.0000   436.3862       3.35270       13.3822       1.14842      -1.70212      0.421690      -2.67555      0.320458    -0.0744308      -3.19576     -0.878821     -0.114172       1.16533      0.306107     -0.108741    -0.0865103    -0.0579133     0.0938540       1.20200       1.60168       1.73898       1.87814       1.78417       1.72469       1.58960       1.54501       1.28606       1.13922      0.979100      0.805666      0.632820      0.490344      0.386935      0.265964      0.200667      0.146248
  25  14 3096.2926    3.9641  1.0890 13.5102 -0.0027  0.0228   0.0747   0.0593    0.1003   0.0000   441.7741       7.64046       16.7299       4.25309       1.39559     -0.192183      -3.06943      -3.33489      0.763937     -0.273852       1.02790      0.840702     0.0793844    -0.0555828     -0.747417     -0.138067    -0.0439858    -0.0223669       1.55505       2.00766       2.13296       2.27099       2.29471       2.23946       2.05423       1.83503       1.64927       1.44563       1.20416      0.989751      0.774508      0.611202      0.486526      0.354521      0.255442      0.174689
  25  15 3244.0157    3.6999  1.3373 13.2770 -0.0012  0.0263   0.0641   0.0687    0.0974   0.0000   440.1251       9.75268       13.4001       6.93982      -1.47698       2.12763      -2.85502     -0.691264     -0.392897      0.575836     -0.923558     -0.459342    -0.0770040      0.436539     -0.232357      0.240314      0.170527     -0.345901       1.72531       2.35498       2.56145       2.76847       2.64144       2.71070       2.43936       2.25363       1.88283       1.65480       1.30313       1.09703      0.856635      0.671649      0.515837      0.387198      0.284919      0.202510
  25  16 3391.1695    3.2031  1.8462 12.9757 -0.0004  0.0308   0.0479   0.0844    0.0681   0.0000   438.9299       12.8616       7.85501       3.45570      -3.02394      -2.40171     -0.322938      -2.36214       1.44997      -3.46026       1.88575      0.237551     0.0732938      0.517423       1.42670     -0.918635     -0.191273      0.271847       2.01161       2.63242       2.75449       2.98549       2.95524       2.93568       2.69527       2.45345       2.24143       1.80992       1.57511       1.28721       1.03464      0.800837      0.636774      0.471951      0.333069      0.239644
  25  17 3538.2890    2.6456  2.9023 12.2227  0.0001  0.0388   0.0305   0.1048    0.0499   0.0000   435.6109       10.3222       16.1876       9.75513      -8.65749       4.21285      -2.67890      -1.39349       1.24691      -1.61698      -1.29248      -2.47988       1.70324     -0.618741      0.377216      0.100848      0.704812    -0.0156581       2.44954       3.22453       3.50939       3.72650       3.63623       3.59391       3.36772       3.06146       2.77067       2.32681       2.00885       1.60411       1.31908       1.02967      0.796582      0.590662      0.427072      0.305145
  25  18 3684.9548    2.1843  4.2868 11.6007 -0.0005  0.0498   0.0211   0.1294    0.0416   0.0000   434.3403       15.0780       12.0288      -2.07351      -3.57287       5.40305       6.32357      -4.09312      -6.12318      -5.40036     -0.803617      -3.00177     -0.995484      -2.86771      0.797841     -0.193203     -0.553538     -0.736446       3.13343       4.09887       4.54393       4.84799       4.67625       4.64598       4.40336       3.94681       3.49665       3.03584       2.52176       2.06782       1.66819       1.30817       1.00641      0.758052      0.546211      0.388873
  25  19 3831.4298    1.8261  6.4036 11.0436 -0.0006  0.0637   0.0150   0.1722    0.0395   0.0000   431.5101       12.6319       6.46396       2.77754       7.93953       3.16314     -0.813900      -6.93329       6.92673      -2.55851      0.970688     -0.117799     -0.120900     -0.187164       1.28874       1.62764      -1.15805     -0.297297       4.03405       5.16307       5.87035       6.18153       6.15157       6.03952       5.59294       5.01526       4.52316       3.86570       3.20841       2.66417       2.15040       1.66906       1.28577      0.961173      0.682960      0.491295
  25  20 3977.7002    1.5100  8.0395 10.8246 -0.0006  0.0766   0.0119   0.2172    0.0350   0.0000   435.4849       11.3712       20.1818       9.32285      -14.6808       1.48578       1.15969      -9.25432       1.59045      -1.18952      -5.70812     0.0528466      -3.21134     -0.621782       1.23191      -3.38133      -1.41303    -0.0599935       4.76098       6.24730       6.82717       7.20996       7.14196       7.03320       6.51710       6.07005       5.36618       4.57963       3.91527       3.20607       2.56292       2.02319       1.54519       1.17910      0.844702      0.600078
  25  21 4123.8796    1.2597  9.8905 10.6441 -0.0008  0.0965   0.0100   0.2652    0.0329   0.0000   442.2263       17.8602       11.9383       27.0579       5.08230      -9.21450       1.40843     -0.915942       2.59234      -1.95203      0.576724       1.56630      -3.88909      -7.52674      -1.49974    -0.0957112      0.186598     -0.306290       6.09043       8.19411       8.93800       9.52164       9.47130       9.20525       8.49636       7.67607       6.83606       5.99145       5.00313       4.17248       3.29153       2.61154       1.97552       1.46257       1.04053      0.747362
  25  22 4269.8309    1.0370 13.3155 10.4841  0.0001  0.1326   0.0075   0.3663    0.0291   0.0000   448.6996       13.6831       6.64155       1.96176       20.0642     -0.854686      -8.15423     -0.111439       2.47572      -5.55913      -2.44114      -4.95213      -4.09943       3.70937      -3.01082      -3.04660     -0.718921     0.0869490       8.16496       10.7229       12.0693       12.2173       12.6556       12.0299       11.4636       10.4408       9.27872       7.93455       6.76806       5.52921       4.50585       3.52288       2.68687       2.00595       1.46541       1.04897
  26   7 2039.7177    0.6704  0.6248 10.2670 -0.0010  0.0182   0.0156   0.0418    0.0597   0.0000   442.1216      0.217365       22.5009     -0.459722      -1.00748      -1.50054      -1.30304     -0.195572       1.54906     -0.187157      0.862568     -0.430722     -0.243935     -0.234158      0.189531    -0.0341200     -0.359436    -0.0238643       1.08121       1.50983       1.61178       1.73355       1.62794       1.65188       1.63048       1.45647       1.28621       1.11105      0.903670      0.755240      0.592030      0.494263      0.368243      0.291992      0.209073      0.159797
  26   8 2206.0713    0.9731  0.7378 10.6394 -0.0040  0.0182   0.0211   0.0452    0.0729   0.0000   439.1310     -0.945734       19.0910       3.19469      -2.75606      -3.08042      -1.47608       1.00398     -0.227764      -1.87319      -1.34015     0.0431969     -0.176326      0.549467      0.665255      0.214079     0.0665745     -0.261307       1.14443       1.46587       1.71649       1.74396       1.71939       1.69483       1.46939       1.36880       1.35470       1.06979      0.993397      0.826877      0.650676      0.526828      0.405381      0.280467      0.220958      0.159169
  26   9 2366.1001    1.3381  0.9724 11.2492 -0.0059  0.0213   0.0258   0.0549    0.0833   0.0000   441.9213       1.03502       21.1151      -3.45105       2.53557      -2.66782       2.01253      -2.01962       2.97244     -0.337962      -2.00319      -3.05896     -0.979802      0.561218     -0.498540      0.487384      0.177971    -0.0161453       1.35209       1.78196       1.96811       2.10397       2.02189       1.84746       1.84366       1.70711       1.55072       1.29127       1.16469      0.987461      0.770173      0.603576      0.463864      0.355804      0.252738      0.190354
  26  10 2521.2294    1.8611  1.0047 11.8092 -0.0047  0.0215   0.0351   0.0546    0.0937   0.0000   439.5549       4.27735       17.9779       1.87406      -1.02905       2.54407       2.95752       1.33451       1.06920      0.280078       1.35461     0.0168456       1.22525      0.254158     -0.549204     -0.731804      0.548545      0.176273       1.35660       1.74666       1.91234       2.03169       2.06643       2.02436       1.91662       1.73285       1.51866       1.28389       1.07416      0.915115      0.736277      0.582263      0.461150      0.332825      0.245124      0.180156
  26  11 2674.3986    2.4029  0.9930 12.2579 -0.0030  0.0213   0.0452   0.0556    0.1039   0.0000   439.1236       2.09188       16.2999       3.93483      -1.52131      -1.13067       1.83605       1.31131      -1.30245    0.00107189     -0.193339     -0.293180       1.64707      0.754334     -0.171193      0.676298     -0.112306      0.173495       1.44593       1.84131       1.84554       2.01045       1.98816       1.98059       1.85269       1.73203       1.50608       1.39380       1.16223      0.971353      0.794551      0.627519      0.473319      0.358914      0.271445      0.197704
  26  12 2826.5984    3.1243  0.8625 12.7119 -0.0038  0.0189   0.0601   0.0475    0.0954   0.0000   437.0636       7.78190       14.7591       1.58439      -1.74239       2.13024      0.348463      -1.20457      -1.69519     -0.216803      0.512632      -1.43670     -0.579891      0.694449       1.17401    0.00586827      0.104478    -0.0410877       1.30691       1.72836       1.92644       2.03184       2.06374       2.04797       1.88590       1.65028       1.46547       1.26425      0.987728      0.889916      0.665848      0.519056      0.414189      0.313270      0.227324      0.166217
  26  13 2977.5184    3.7389  0.8386 13.2551  0.0015  0.0189   0.0744   0.0469    0.0883   0.0000   440.3884       4.51173       12.4166       2.60509     -0.937012       2.87653     -0.751463     -0.395671      0.855328      -1.75994     -0.539747      -1.00510     -0.609282     -0.903027      0.256820     -0.724356     -0.245971      0.168438       1.29663       1.61344       1.70265       1.79089       1.76416       1.81699       1.76193       1.51911       1.34977       1.17494       1.00275      0.864455      0.673802      0.543036      0.416263      0.315861      0.224819      0.169631
  26  14 3126.9988    4.0374  1.1330 13.1622 -0.0021  0.0220   0.0715   0.0578    0.1161   0.0000   438.5813       7.85891       16.8589       4.36611      -3.51297      -1.09068     -0.516049      -3.33641       1.78418      -2.35577      0.381642      0.269984      0.161012     -0.518172    -0.0759045      0.186821      0.292853     -0.500397       1.34632       1.75269       1.81527       2.06288       2.06931       1.94115       1.77972       1.71944       1.55371       1.32543       1.11577      0.921998      0.749848      0.578691      0.454038      0.351498      0.265186      0.194660
  26  15 3275.4841    3.6298  1.4725 13.0921 -0.0048  0.0267   0.0577   0.0681    0.0937   0.0000   443.6108       7.30922       16.8171       7.24052      -3.67307      -3.88391       4.28520      -2.05163      0.991669     -0.556183      0.108336       1.38223      0.254025      0.967014     0.0119636      0.594863     -0.130356      0.107026       1.77146       2.28097       2.40640       2.63663       2.61953       2.53770       2.31040       2.11635       1.92050       1.71056       1.42579       1.18290      0.979670      0.764518      0.580088      0.428941      0.339911      0.232977
  26  16 3423.4410    3.0146  2.3372 12.6429 -0.0018  0.0344   0.0389   0.0899    0.0578   0.0000   441.1301       5.67865       12.2433       4.12982      -5.16219      -3.10484      -1.23527      -7.66434     -0.517922       3.74843      -2.56708     -0.780572      -1.32287       1.06107     -0.310201      0.202565      0.422996      0.535388       2.08794       2.71840       3.01001       3.19953       3.16895       3.10217       2.95357       2.66136       2.44512       2.06864       1.74944       1.44966       1.18284      0.957313      0.725245      0.554642      0.405869      0.287957
  26  17 3571.0705    2.5135  3.3568 11.9941 -0.0006  0.0412   0.0265   0.1109    0.0469   0.0000   442.6770       11.8909       17.9852       5.02752      -7.15648       5.17317     -0.126780      -7.06596       1.09269      -2.48217       1.65581      -1.47385       2.22797       1.35106      0.598150    -0.0565753      0.194558    -0.0970986       2.52065       3.35293       3.59973       3.86744       3.84199       3.75684       3.53035       3.32177       2.95438       2.49044       2.07685       1.74070       1.38756       1.13141      0.857976      0.675017      0.499528      0.352085
  26  18 3718.4923    2.1091  4.5959 11.5027 -0.0008  0.0508   0.0194   0.1321    0.0413   0.0000   438.5134       9.29110       12.7300      0.547689       1.14210      -14.1187      -8.53269     -0.206200       2.45673     -0.670676      0.664670      -7.39649      -1.33337     -0.480829    -0.0393366     -0.240969      0.924933     -0.279754       3.08620       4.10359       4.47572       4.70450       4.88514       4.62895       4.39155       3.98759       3.56204       3.09732       2.66990       2.16582       1.75950       1.37525       1.08733      0.809019      0.613569      0.433892
  26  19 3865.4358    1.7415  6.7992 11.0318 -0.0011  0.0665   0.0141   0.1774    0.0375   0.0000   436.1065       20.4736       12.0467      -7.98040       6.10822      -4.48600      -4.35569      -11.8667      -6.29538      -4.31187      -1.93579      -7.55712      -1.06318     -0.410151     -0.215570       1.06507      -1.10544     -0.346598       4.07594       5.33004       5.82571       6.18480       6.24006       6.06112       5.73982       5.38688       4.64505       4.03418       3.42242       2.87244       2.28430       1.86926       1.39359       1.08645      0.789095      0.589536
  26  20 4012.3845    1.4489  9.0184 10.7447  0.0007  0.0842   0.0108   0.2288    0.0339   0.0000   435.9346       10.2607       5.12527       2.91662       3.51001      0.396177     -0.552400      -4.16099       1.62769       6.91141      -1.38580      -4.53064       4.03921      -3.32857       1.76062       2.91970  -0.000393937     -0.775802       5.01410       6.69719       7.22965       7.69633       7.76904       7.44702       7.16198       6.50664       5.93956       5.08246       4.29444       3.62720       2.96930       2.31669       1.81134       1.35898       1.00228      0.727577
  26  21 4159.0525    1.1906 11.0464 10.6300 -0.0010  0.1046   0.0089   0.2907    0.0307   0.0000   431.8705       11.4394       21.4292      -1.41898       30.0431      -18.7034     -0.349727      -17.1434      -1.84946      -2.65699       2.24366       3.69903       1.80648       6.00824      0.773167      -1.97863      0.186916     -0.755223       6.36675       8.30122       9.29538       9.70520       9.99901       9.36045       8.99127       8.22417       7.32779       6.43883       5.42954       4.53918       3.62960       2.92282       2.24459       1.69745       1.25694      0.905666
  26  22 4305.6126    0.9747 13.4145 10.5505 -0.0008  0.1358   0.0073   0.3733    0.0272   0.0000   429.5403       6.53127       26.5445      -10.1782      -3.89856      -4.93603      -2.47362      0.506720      -14.4717     -0.285141     -0.598332       6.15979       3.05822      -4.69134      -2.99353    -0.0242240      -1.81295      0.138745       7.97940       10.5932       11.9247       12.3047       12.4565       12.1620       11.3156       10.5098       9.51801       8.13038       7.06831       5.88642       4.71611       3.82868       2.89525       2.24624       1.59848       1.15186
  26  23 4451.6536    0.7722 15.4780 10.4228  0.0004  0.1728   0.0061   0.4641    0.0254   0.0000   443.8370       21.4189       21.6949       4.23635       8.40169       3.52309      -19.0323      -38.1683      -2.82385      -2.22993      -3.47854       8.79431      0.630787       2.41301      -4.26234     -0.403421      -3.15209     0.0120726       10.2187       13.4772       15.0914       15.9050       15.8979       15.4964       14.9104       13.4315       11.8225       10.4674       8.97863       7.32712       6.03428       4.81415       3.71395       2.80376       2.02625       1.48776
  27   6 1889.7326    0.4946  0.4837 10.0510 -0.0025  0.0158   0.0128   0.0360    0.0451   0.0000   439.0685      -1.19950       19.2283      -3.06595      -2.08700      -1.31227      -2.28000      -1.98984      0.599669     -0.717792      0.563036      0.479255     -0.470156     -0.280358     -0.360236      0.212255    -0.0648593      0.182886      0.980333       1.28226       1.42681       1.47927       1.53041       1.49265       1.36662       1.26994       1.12809      0.981207      0.846314      0.683212      0.607923      0.447460      0.349533      0.265139      0.197743      0.141838
  27   7 2062.0272    0.7453  0.6509 10.3365 -0.0003  0.0172   0.0169   0.0439    0.0592   0.0000   440.2034       1.01759       18.3018       2.12166      0.815413     -0.809379      0.221781      0.558157       1.56651      -1.09284     -0.566376      0.356819     -0.773201     -0.207776    -0.0542366      0.514318      0.219538    -0.0285108      0.988493       1.24941       1.40791       1.49394       1.52944       1.45107       1.45446       1.25113       1.10674      0.987004      0.861681      0.726935      0.569376      0.455292      0.370540      0.282756      0.195881      0.149394
  27   8 2229.7479    1.0117  0.8695 10.6869 -0.0036  0.0190   0.0200   0.0519    0.0795   0.0000   439.6400      0.824276       16.8903      0.325116      -3.23346   -0.00227609       2.74279      -1.00976     -0.943635      0.649117     -0.491880       1.31935      -1.24598     -0.906584     -0.473779      0.204486     -0.103319    -0.0730268       1.16665       1.48008       1.70131       1.70993       1.70984       1.70010       1.62616       1.48483       1.34831       1.13906       1.02485      0.838153      0.692148      0.558403      0.430810      0.336980      0.240177      0.181578
  27   9 2391.0154    1.4711  0.9195 11.3676 -0.0010  0.0198   0.0278   0.0504    0.0832   0.0000   439.7298      -1.07224       20.0446       2.36636      0.776205     -0.193451      0.474771     -0.907642     -0.678733     -0.949219      0.574851      0.358426     -0.329985      0.534055      0.358192     -0.454950      0.179831     -0.182230       1.19192       1.51396       1.71455       1.81215       1.82885       1.73277       1.58403       1.55380       1.37062       1.21523       1.04497      0.860293      0.730499      0.604854      0.441132      0.355310      0.239974      0.188744
  27  10 2547.5694    1.9036  1.0025 11.8771 -0.0014  0.0212   0.0346   0.0537    0.0879   0.0000   438.8119       3.73972       15.3509      -3.15911     -0.805274     -0.250182      -1.62190      -2.15513      0.951938      0.205500      -1.12998      0.562656      0.707265      0.813763     -0.559796     -0.452090     0.0115833      0.244688       1.23523       1.63033       1.74095       1.88288       1.85870       1.81884       1.74708       1.58104       1.46559       1.25516       1.13416      0.893263      0.771248      0.604416      0.482561      0.352060      0.272264      0.201162
  27  11 2702.1149    2.4636  0.9982 12.4625 -0.0043  0.0210   0.0454   0.0540    0.0899   0.0000   439.8581       3.48462       20.3517       1.91972      0.746823      -2.88660       2.70963      -3.28600      0.928362      0.591691      0.624745      0.750191       1.15564       1.59459     -0.310112      0.618378      0.121100     -0.115695       1.28023       1.74903       1.82836       2.00742       2.03435       1.99487       1.86225       1.63167       1.50996       1.27843       1.13079      0.943708      0.765668      0.588170      0.473218      0.345558      0.265386      0.190110
  27  12 2855.4106    3.2020  0.8361 12.9023 -0.0015  0.0183   0.0615   0.0453    0.0891   0.0000   439.7782       5.64209       16.4510      -2.02802     -0.157486      -2.13913      0.408436      -2.01618    -0.0432046      -2.45421      0.352041      0.148228      0.368100     -0.453558     -0.232911     -0.174552     0.0149695      0.133440       1.12492       1.46743       1.58429       1.66094       1.68210       1.61274       1.58414       1.48308       1.30563       1.12128      0.934045      0.783792      0.656038      0.526952      0.411102      0.314856      0.237713      0.173330
  27  13 3007.1522    3.7857  0.9899 13.0423 -0.0024  0.0195   0.0690   0.0526    0.1034   0.0000   437.3570       7.59556       17.2065      0.351237      -3.64820      0.117897    -0.0417227      -4.51299       2.46495      -1.55742      0.699963      -1.77705      0.484773      -1.80876      0.383647      0.350348     0.0986454     -0.206530       1.19937       1.57371       1.68843       1.81268       1.74727       1.70411       1.67648       1.47107       1.38336       1.20454       1.07411      0.924731      0.788940      0.618840      0.469532      0.348454      0.254915      0.186042
  27  14 3157.3525    3.7923  1.1635 13.4141 -0.0049  0.0224   0.0663   0.0615    0.0922   0.0000   437.8416       6.83786       16.2927       1.47800      -4.27099      0.273736       1.22222      -3.58822    -0.0713074      0.278566      -1.13518     -0.914241      -1.68502      -1.16769      0.510126     -0.735130     -0.129116     -0.283013       1.39791       1.77094       1.98111       2.01088       2.02386       1.97860       1.86665       1.76408       1.59826       1.41959       1.18295       1.01183      0.797971      0.647208      0.513711      0.395357      0.289436      0.222892
  27  15 3306.5510    3.5658  1.5841 13.1677 -0.0013  0.0271   0.0539   0.0716    0.0771   0.0000   439.0846       10.1720       15.0120     -0.729562      -1.46826      -3.60501      -4.23501      -5.87505      -2.78593      -4.33790     -0.427143      -1.51127     -0.440670     -0.525281     -0.618220     -0.384194     -0.125323      0.248100       1.65866       2.12078       2.33976       2.46395       2.41183       2.40750       2.32396       2.15709       1.89039       1.66856       1.43494       1.17211      0.973106      0.786218      0.603137      0.476072      0.352901      0.258872
  27  16 3455.3762    2.8650  2.1754 12.8217 -0.0028  0.0342   0.0386   0.0864    0.0552   0.0000   439.4503       10.8351       13.0424       2.98630      -2.84351      0.317841      -4.19348       2.29566      -1.67736      -2.77186       3.46757      -2.37804      0.660389      0.256719      0.501583      0.234509      0.348498      0.431685       2.08688       2.75168       2.96979       3.24758       3.28876       3.17159       3.01051       2.62013       2.42271       2.14095       1.86432       1.50153       1.21463      0.964517      0.758342      0.596245      0.433730      0.319059
  27  17 3603.6392    2.4557  3.5303 11.9169 -0.0008  0.0423   0.0253   0.1133    0.0460   0.0000   438.3155       1.33881       20.1454       5.25490       3.44225      -1.60332       2.12396      -4.22785      -1.14744      -2.07641      -1.98962      -2.23730     -0.858268     -0.610345      -1.36917     -0.305882     -0.191663     -0.697550       2.46379       3.34962       3.62396       3.86190       3.94317       3.77511       3.64411       3.21585       2.95323       2.59337       2.24456       1.84388       1.52312       1.17951      0.941914      0.708681      0.540275      0.398743
  27  18 3751.6239    2.0091  5.1486 11.3392 -0.0006  0.0528   0.0172   0.1420    0.0390   0.0000   448.1588       10.8346       12.9128       16.2873      -3.02278       1.17705      -3.63903      -5.68567      0.516895      -5.90311      -3.21953       1.71685      -1.35069      -1.93968       1.16920       1.49520      0.195593     -0.984913       3.15300       4.10680       4.48191       4.77155       4.80695       4.68105       4.45633       4.11702       3.68206       3.21765       2.79899       2.36828       1.94959       1.54672       1.19338      0.913560      0.691329      0.503332
  27  19 3899.1939    1.6534  6.9560 11.0638 -0.0008  0.0684   0.0131   0.1848    0.0341   0.0000   439.0841       14.2305       17.5376     -0.959021       2.52813       12.8296       15.9774      -16.5512      -4.41102       2.73204       2.72740      -4.25964     -0.686292      -1.55601      0.159614       1.62856      0.301535      -1.11001       3.85646       5.14387       5.74570       6.08915       6.24874       6.05314       5.69772       5.17205       4.73117       4.15250       3.48932       2.93261       2.41764       1.93327       1.50107       1.16677      0.839697      0.611818
  27  20 4046.5226    1.3575  8.9283 10.8194 -0.0009  0.0853   0.0105   0.2353    0.0318   0.0000   436.9551       8.45229       14.7563      -7.32942      -20.2578       6.56686       1.89810      -1.80626       6.80379       3.81940      -5.12899     -0.499496      -6.39537      -3.77309      0.282556      -1.93894     -0.537965     -0.211465       4.94359       6.62639       7.24531       7.72173       7.82646       7.48064       7.31535       6.47563       6.03531       5.19918       4.55107       3.70797       3.10439       2.45357       1.94824       1.47347       1.08984      0.799940
  27  21 4193.9205    1.1432 12.1058 10.5737  0.0002  0.1149   0.0081   0.3177    0.0295   0.0000   427.2607      -10.6506       36.1571       9.44956      -6.54831     -0.367297     -0.461499      -4.61990      -3.34539       2.10755       9.11215       3.02911      -2.37588       1.17767     -0.993553     -0.383360       1.95325     -0.859356       6.60629       8.87823       9.61340       10.2480       10.3414       10.0654       9.66431       8.86568       8.01128       6.99147       5.99703       5.02900       4.11254       3.29785       2.55902       1.97510       1.48975       1.09847
  27  22 4340.9399    0.9130 13.9200 10.5417  0.0007  0.1454   0.0068   0.3930    0.0256   0.0000   444.7456       34.8665       15.6936       22.8329       16.1970      -20.8678       16.9723      -3.93339       1.25698       10.1137       24.7355       2.12414       1.48592       1.38101       1.34793     -0.934946      0.448024      -1.14624       8.35170       11.3028       12.2990       13.1487       13.1735       13.0031       12.1508       11.3115       10.0590       8.98951       7.62375       6.35371       5.22735       4.20180       3.25586       2.52901       1.84792       1.37464
  27  23 4486.7992    0.7676 17.2328 10.3175  0.0001  0.1842   0.0056   0.4872    0.0242   0.0000   430.0864       25.5926       13.8163      -2.02731      -5.23860      -6.58953       5.53244      -12.1700     -0.155945      -10.6062       14.7479      0.475730       5.37746       3.16601      -8.63914       1.95085       2.99383     -0.425809       10.3279       14.0587       15.3418       16.1554       16.5074       15.9932       15.2992       13.9894       12.6959       11.0846       9.59671       8.01651       6.59423       5.27267       4.11868       3.15691       2.34675       1.72627
  28   5 1732.7453    0.3253  0.3447 10.0143  0.0008  0.0184   0.0109   0.0355    0.0338   0.0000   439.0833      0.964969       22.6186       1.17657      -1.74247      0.577362      0.325262      0.101453     -0.175197     -0.158334      0.703602      0.959444     -0.343659     0.0865630    -0.0825378      0.133902     0.0183017     -0.158495       1.12882       1.56968       2.11771       2.12899       2.16240       2.24759       1.98484       1.69242       1.53080       1.23728       1.00377      0.802563      0.591370      0.465198      0.354441      0.265917      0.195458      0.152623
  28   7 2083.8808    0.7508  0.7299 10.2950 -0.0028  0.0185   0.0159   0.0457    0.0658   0.0000   440.8478     -0.833651       19.2091      -2.14241       2.58689     -0.235156      -2.66614     -0.158517       3.81825     -0.572877       1.95431     -0.452241     -0.151915     0.0172438      0.887879     -0.168214    -0.0775017    -0.0607235       1.00268       1.34207       1.46513       1.59471       1.57570       1.56417       1.45123       1.30375       1.26537       1.05535      0.984555      0.790847      0.669617      0.529503      0.412319      0.333443      0.237227      0.175963
  28   8 2252.8007    1.0844  0.8369 10.8545 -0.0013  0.0197   0.0210   0.0467    0.0734   0.0000   441.0890       2.46359       22.3696       1.20038      -1.56077     -0.431469      0.666733       2.11035      0.262520     -0.186954      -1.33155     -0.858151      0.754105     -0.343395      0.119445     -0.430607      0.247566     0.0952407       1.15570       1.40652       1.68283       1.73071       1.70408       1.80228       1.65035       1.47406       1.36964       1.16621       1.01620      0.875856      0.684866      0.548313      0.455683      0.334729      0.267853      0.205452
  28   9 2415.3005    1.5088  0.9564 11.2944 -0.0033  0.0196   0.0276   0.0520    0.0860   0.0000   439.5504      -1.41536       19.4277       1.61255     -0.188339     -0.575721       1.19468    -0.0845453      0.827739   -0.00985853      0.755661       1.75828      -1.27418     -0.547730       1.29161     0.0954671    -0.0236582      0.268618       1.10859       1.45983       1.59230       1.77276       1.77748       1.74063       1.61366       1.47392       1.35048       1.16048       1.00566      0.855942      0.697069      0.551728      0.445173      0.339923      0.256033      0.187031
  28  10 2573.3635    2.0104  1.0753 12.0867 -0.0031  0.0255   0.0359   0.0573    0.0871   0.0000   437.8974    -0.0142397       17.0692      0.236069      -1.60031     -0.920196      0.189355     -0.624035      0.206955      0.549685      -1.44240      0.211220      -1.37541      0.354245      0.325956      0.475132      0.239469      0.341625       1.95178       2.79990       3.32137       3.67736       3.76543       3.65370       3.32291       2.92932       2.43197       1.98194       1.57998       1.21869      0.956933      0.730591      0.542496      0.412550      0.289923      0.213672
  28  11 2729.3636    2.6274  1.0367 12.4139 -0.0030  0.0213   0.0475   0.0526    0.0983   0.0000   438.5948       2.86719       10.4482      0.357025      -2.54772      0.563166       1.32541       1.98275      0.312550      -1.49086      0.204077      -1.22411     -0.443103      -1.45848       1.23908      0.272798     -0.550293     -0.739805       1.21325       1.62586       1.83817       1.99681       2.00619       1.98138       1.90149       1.62213       1.55442       1.35158       1.12227      0.894578      0.739520      0.618108      0.494962      0.386212      0.276056      0.206274
  28  12 2883.8073    3.4540  0.9262 12.7119 -0.0030  0.0185   0.0625   0.0480    0.1047   0.0000   438.5587       2.12373       14.9581       3.86087      0.910086      -3.45958      -2.98794     -0.354935       1.45743      -2.24094     -0.286105     -0.484184      -1.26265      0.508557       1.15768     -0.782200      0.158093     0.0372508       1.16506       1.48911       1.57825       1.74913       1.70882       1.65759       1.68461       1.54529       1.36740       1.12601      0.999130      0.816594      0.688960      0.566316      0.437524      0.338386      0.257922      0.191859
  28  13 3036.2868    3.9580  0.9703 13.1847 -0.0019  0.0194   0.0712   0.0495    0.0959   0.0000   438.6520       7.66539       14.8775       1.36444      -3.11701      -2.69189     -0.183845      -2.35321       2.23827      -1.64463      -2.54180      0.405285       1.13671     -0.542972      0.247628     0.0225225      0.301237      0.324886       1.15070       1.49710       1.56012       1.74248       1.81050       1.74188       1.68970       1.46066       1.33796       1.19609       1.02399      0.859141      0.696506      0.577898      0.456909      0.328391      0.259007      0.197313
  28  14 3187.2613    3.9518  1.3146 12.9295 -0.0006  0.0231   0.0598   0.0591    0.1050   0.0000   437.9363       6.06825       14.7174       3.86787     -0.749092      0.258060       1.43605      -1.65193       1.19600      -1.01544     -0.849297     -0.918842      0.419329     -0.306679     -0.234881      0.343611     -0.459584     0.0519967       1.32776       1.70149       1.84783       1.99395       1.98597       2.03782       1.85905       1.71735       1.59993       1.35802       1.19715      0.983130      0.844287      0.684095      0.532130      0.420403      0.301558      0.229306
  28  15 3337.3828    3.5137  1.7576 12.8797  0.0003  0.0275   0.0485   0.0735    0.0717   0.0000   443.5666       9.23865       11.9908     -0.547355     0.0454873      -2.77445      -3.75845      -1.84749      -2.09019      0.352926      0.456600      -2.44575       1.06262     -0.205916      0.324777     -0.144953     0.0928125     -0.249576       1.56742       2.10955       2.31095       2.48251       2.47556       2.48931       2.35566       2.10951       1.95155       1.63474       1.45857       1.23790      0.991321      0.811789      0.627928      0.488824      0.370395      0.276723
  28  16 3486.8836    2.8333  2.6280 12.2578 -0.0019  0.0352   0.0327   0.0915    0.0558   0.0000   438.4425       12.6410       19.2410      -3.74135       1.39376       4.30953       4.41810      -4.25561     -0.146481      -2.64449      -2.90014      -1.44683     -0.583600      -2.80101     -0.395665     -0.544325      0.546747     -0.282237       2.01729       2.69920       2.87927       3.18649       3.02249       3.06268       2.79357       2.66582       2.42710       2.14774       1.86502       1.64272       1.36019       1.09933      0.841412      0.647702      0.498136      0.353448
  28  17 3635.8642    2.3134  3.8562 11.7140 -0.0006  0.0435   0.0222   0.1158    0.0445   0.0000   439.1116       4.89130       15.6774       4.24744      -11.7089      -11.7027      -1.96413      -7.62797      -6.75480      -3.99825       5.03764     -0.750141      -3.82769       1.25679       1.62413      0.423378      0.108510     -0.650513       2.47963       3.28439       3.53476       3.82165       3.91304       3.83435       3.61088       3.36730       3.02078       2.68690       2.29967       1.91892       1.57131       1.26939       1.01968      0.784402      0.597898      0.445684
  28  18 3784.4010    1.9067  5.3321 11.3989  0.0000  0.0543   0.0164   0.1473    0.0361   0.0000   435.7932       13.7975       11.7582       6.39095       5.37592      -3.04199       4.59659       1.08253       5.93213      0.567109      -2.70874      -2.23752     -0.203907      0.157202      0.830148     -0.626871      -1.11873     -0.812136       3.17308       4.01619       4.44700       4.71684       4.86327       4.77904       4.50333       4.08364       3.77760       3.32145       2.88158       2.40813       2.03059       1.63777       1.28857       1.00171      0.746403      0.550304
  28  19 3932.6631    1.5849  7.9511 10.9427 -0.0006  0.0730   0.0118   0.2012    0.0323   0.0000   440.5207       13.5970       11.9071       11.9051       1.63467       2.56464     -0.305000      -11.9794       5.64947      -2.58783      0.556398      -2.31321       2.71103      -1.68215       1.01965     -0.815668      -2.39329      0.886440       4.17328       5.47323       6.00763       6.41256       6.49207       6.43078       6.13764       5.63427       5.06158       4.50696       3.83619       3.25285       2.64879       2.15492       1.70307       1.32040       1.00327      0.761101
  28  20 4080.4228    1.3067  9.8496 10.8183 -0.0001  0.0919   0.0098   0.2550    0.0295   0.0000   426.9721       15.6885       18.1567       4.68917       7.49562      -9.68918     -0.672514     0.0164434      0.312304      -4.60255      -3.44989      -3.61836      0.875776      -2.92639      -2.20303      -1.16074     -0.873266       1.46832       5.10150       6.70223       7.43179       7.97318       8.11381       7.89736       7.46174       6.98082       6.19984       5.56975       4.79405       4.11309       3.36524       2.70212       2.13630       1.66444       1.25216      0.924799
  28  21 4228.4010    1.0705 13.0335 10.5767 -0.0010  0.1249   0.0072   0.3392    0.0275   0.0000   438.3003       15.8786       11.8893       7.03648      -5.55469      -21.4819       4.92387       1.83374      -6.92902      -1.48664      0.237370       1.62162      -10.2631      -4.96542     0.0617247     -0.474419      -1.84689     -0.176065       6.98008       9.19561       10.1974       10.9810       10.9543       10.7803       10.2234       9.44388       8.65206       7.51164       6.67430       5.52863       4.61270       3.72989       2.94577       2.32289       1.67632       1.26594
  28  22 4375.9104    0.8587 14.6422 10.5218 -0.0024  0.1524   0.0062   0.4109    0.0245   0.0000   447.7720       15.8826       37.1450      -7.80255      -12.8583      -6.14159       15.8398       9.19409      -14.7622      -11.7354       3.22917      -21.1836       5.13967      -2.08647     -0.348997      -5.43800      -2.38595       2.90047       8.47145       11.1636       12.4316       13.1596       13.2940       12.9990       12.4720       11.4957       10.5568       9.12378       8.16972       6.76524       5.59111       4.53181       3.60135       2.79245       2.10912       1.55140
  29   4 1564.1389    0.2055  0.1767  9.9614 -0.0087  0.0130   0.0097   0.0277    0.0266   0.0000   440.3306       1.39748       20.6883      0.173401      -3.36733     -0.948194      0.524963      0.387072    0.00539190     -0.422248     -0.263916     -0.361540     0.0836373      0.318896     0.0681689    -0.0652883     -0.190814    -0.0857160      0.830902      0.943796       1.03911       1.21462       1.34129       1.22040       1.02538       1.00667       1.16848       1.23516      0.928122      0.595240      0.459431      0.428597      0.443246      0.414343      0.303707      0.158229
  29   6 1930.1842    0.5265  0.5004 10.1178 -0.0025  0.0156   0.0133   0.0369    0.0473   0.0000   440.6585       1.24703       19.6102     -0.882633      -1.39944      -1.87951      0.883432      -2.29092       1.09127       1.97362      0.381042     -0.157812     -0.517106    -0.0888406      0.674362     -0.179672     -0.183695     -0.127257      0.924304       1.24280       1.37530       1.48770       1.42372       1.46087       1.44493       1.25694       1.15772       1.00647      0.823017      0.703671      0.575344      0.489791      0.362443      0.292550      0.223148      0.168669
  29   7 2105.3169    0.8138  0.6647 10.4409 -0.0035  0.0166   0.0174   0.0409    0.0597   0.0000   440.5217       1.58998       19.1880     -0.165053      -3.27737      -2.38715       1.03168       1.19338      -2.05186      -1.03077      0.335974      -1.21176    -0.0344017      0.285212      0.229450     -0.203052     -0.135951     -0.265335      0.877579       1.14627       1.25330       1.31411       1.34570       1.35839       1.27236       1.22185       1.10230      0.962535      0.808272      0.710129      0.586268      0.484469      0.383118      0.300683      0.232098      0.170220
  29   8 2275.3630    1.1353  0.9634 10.8635 -0.0040  0.0199   0.0205   0.0517    0.0799   0.0000   439.6933     -0.165414       20.8374       4.57788      -3.63589    -0.0647822      -1.09223    -0.0501452       1.86777      -2.90917     0.0492678     -0.580430      -1.04043      0.104789      0.172048     -0.314933     0.0104692      0.182253       1.14012       1.52561       1.69999       1.85968       1.83781       1.80299       1.74317       1.58807       1.43745       1.24292       1.10132      0.934613      0.756741      0.601085      0.461985      0.377806      0.288416      0.222701
  29   9 2439.1035    1.6327  1.1021 11.4611  0.0008  0.0222   0.0280   0.0537    0.0901   0.0000   437.7822       2.15125       19.2497     -0.709380      -4.19833      -3.18507      0.260722     -0.571936     -0.320900      -1.78677      0.286549     -0.258616      0.477849      -1.73301     0.0615720    -0.0424268     -0.674657     0.0104243       1.25230       1.73366       1.85754       2.11221       1.99318       2.01533       1.87277       1.83107       1.52158       1.39359       1.19488       1.03731      0.846285      0.673813      0.530286      0.413176      0.322150      0.238753
  29  10 2598.7336    2.0770  0.9717 12.2235 -0.0035  0.0203   0.0377   0.0509    0.0784   0.0000   439.7510       4.02727       16.6298      0.798375      -1.54350       3.99330       2.94520      0.239571       2.03157      -1.14948       1.08707      0.695646     -0.293953      0.190772       1.32207     -0.271938     0.0533805     -0.188920       1.16364       1.55224       1.66873       1.81629       1.84633       1.78310       1.71433       1.53373       1.43056       1.23511       1.09079      0.930597      0.774950      0.621859      0.508658      0.380581      0.293816      0.208851
  29  11 2756.1893    2.7474  0.9922 12.5388 -0.0009  0.0195   0.0486   0.0508    0.0912   0.0000   438.2726       2.07292       17.8416       2.32823      -2.12544      -4.82716      0.152408      0.964714     -0.367465      -1.83114       1.08198     -0.415386       1.39111     -0.552156     -0.179477     -0.886356     -0.280359     0.0936645       1.15036       1.49066       1.62550       1.76148       1.74697       1.71880       1.60352       1.51008       1.38371       1.23426       1.06610      0.912850      0.766242      0.656921      0.510629      0.387617      0.296372      0.214078
  29  12 2911.6841    3.4721  0.9601 13.0134 -0.0021  0.0189   0.0626   0.0495    0.0966   0.0000   439.7044       5.73126       16.4049       7.93595      0.338108      0.752167      0.848994      0.270076      -2.30864      -2.28718     -0.999246     -0.929316      0.334560    -0.0853645   -0.00980131      0.202157     -0.223633    -0.0328421       1.12656       1.51876       1.70256       1.83845       1.88062       1.82329       1.72406       1.56477       1.42980       1.24009       1.04611      0.907046      0.706238      0.584201      0.452606      0.349068      0.280700      0.204714
  29  13 3065.0700    3.9025  0.9839 13.2485 -0.0045  0.0194   0.0683   0.0511    0.0972   0.0000   439.6155       7.22688       17.6424       2.86670       1.02097       3.38861       2.37127      0.725824      -1.93130      -1.44353      -1.79963     -0.973801     -0.666049       1.48355      0.509189     -0.232531     -0.433662      0.272162       1.06358       1.44364       1.56657       1.67683       1.69943       1.66109       1.57266       1.42809       1.35614       1.18035       1.05628      0.856870      0.721368      0.598016      0.461919      0.359024      0.280265      0.209638
  29  14 3216.8496    3.9036  1.3021 13.0699 -0.0022  0.0226   0.0603   0.0602    0.0958   0.0000   438.2958       9.09023       15.6304       3.69013      -2.05057      -5.00472      -2.35398      -3.11141      -1.39228      -2.83163     -0.263589     -0.847840     0.0603821      0.137538      0.521139    -0.0662026     -0.103012      0.257933       1.32707       1.74460       1.82433       1.94693       1.97604       1.96262       1.76834       1.70093       1.54115       1.43732       1.25844       1.06854      0.900533      0.735086      0.588935      0.448590      0.343419      0.250614
  29  15 3367.7154    3.2845  1.8198 12.9234 -0.0010  0.0282   0.0446   0.0735    0.0634   0.0000   441.5450       5.91912       12.8472       3.30657       1.10747     -0.591500     -0.159661      -4.07572      -2.12739      0.581903       3.20645      -2.50936      0.577303     0.0770345     -0.139055     -0.613911     -0.248998     -0.268202       1.59896       2.10506       2.30801       2.53086       2.50288       2.46630       2.25780       2.14097       1.96140       1.75361       1.52128       1.29061       1.07297      0.867926      0.695754      0.544230      0.417129      0.304994
  29  16 3518.0450    2.7048  2.9176 12.2323 -0.0007  0.0367   0.0294   0.0970    0.0505   0.0000   437.1908       4.31193       16.4387       2.71394      -4.46475      -8.34947      -1.12257      -4.30415      0.343285      -4.43629       3.53748      0.791625      -2.15904      0.470272     -0.185080     -0.268104     -0.476627     0.0144690       2.03109       2.67306       2.95101       3.18281       3.19112       3.14398       3.01292       2.72075       2.54892       2.24955       1.96311       1.61727       1.39436       1.12543      0.896624      0.695402      0.527288      0.392747
  29  17 3667.6953    2.2524  4.2600 11.6349 -0.0009  0.0459   0.0207   0.1223    0.0428   0.0000   438.0286       4.99280       14.5664       1.73969      -4.75669   -0.00304635     -0.687551      -12.5544       4.81377      -1.49711      -5.84480     -0.203119     -0.372622      -1.90828      -1.65865      0.396147      0.288947     -0.477546       2.51717       3.34648       3.66266       3.83548       3.93294       3.93188       3.77000       3.48337       3.17342       2.72984       2.46248       2.05066       1.68987       1.40779       1.12616      0.869417      0.660671      0.501875
  29  18 3816.9772    1.8572  6.2478 11.0949 -0.0001  0.0585   0.0143   0.1565    0.0358   0.0000   444.5786       7.03254       15.6044       12.8492       4.73026      -4.31023      -3.20683       1.18353    -0.0765422      -3.81587      -1.00091      -4.75899      0.456885      -2.30666       1.79467     -0.947676      0.523886      0.658619       3.22554       4.27533       4.75362       5.03959       5.00285       5.08528       4.75336       4.44778       4.03808       3.56052       3.15976       2.63942       2.20045       1.81689       1.41800       1.13157      0.845217      0.647873
  29  19 3965.6750    1.5350  8.2608 10.8506 -0.0015  0.0739   0.0109   0.2025    0.0317   0.0000   437.3261       4.10460       20.9203      0.133578       12.5265       6.99653      -2.98132      -6.97903      -2.59921      -3.98116      -5.22211      -1.69719       4.18613     -0.916742       4.29456       2.79260       3.43442      -1.35075       4.09661       5.38518       5.94199       6.35731       6.45805       6.42953       6.06825       5.55642       5.16123       4.52196       3.95225       3.35440       2.79828       2.24460       1.78976       1.41626       1.07551      0.817145
  29  20 4114.0802    1.2565 10.4474 10.7739 -0.0005  0.0963   0.0090   0.2630    0.0286   0.0000   437.1973       12.9039       32.8672       13.3490    -0.0906036       1.22076      -3.83134       5.73594       3.96246      -1.41729       5.48856       2.73692       2.35339       4.16381      0.400212       2.88158     -0.612923      -2.86803       5.26636       6.91638       7.74607       8.25146       8.30580       8.14262       7.83231       7.30064       6.55094       5.89820       5.10507       4.34175       3.62441       2.95385       2.34571       1.84235       1.40016       1.04442
  29  21 4262.5443    1.0385 13.2135 10.5586 -0.0001  0.1248   0.0068   0.3428    0.0266   0.0000   440.6630     -0.341855       7.13236       1.74489       5.06340       17.8668      -9.05548      -14.3834      -9.10548       3.63259      -4.57774       2.62207      -2.15079     0.0665963     -0.511549      -5.63175       5.72590      0.919742       6.75424       8.83560       9.90912       10.3942       10.7232       10.5043       10.0250       9.42555       8.44035       7.57317       6.60437       5.51207       4.70639       3.81114       3.06468       2.38562       1.79784       1.36197
  29  22 4410.2225    0.8622 15.0492 10.4384  0.0009  0.1496   0.0059   0.4059    0.0244   0.0000   423.8219       34.8582       3.75816      -1.72092       5.61404      -4.94178      -23.1814       17.7029      -5.53763      -11.7149      -6.28654      -1.89771      -6.01746       2.72113     -0.607006      -2.66356      0.842259      -1.94937       7.98111       10.4689       11.6836       12.3931       12.6766       12.4394       12.0036       11.1025       10.1712       8.92336       7.86949       6.66983       5.54671       4.54513       3.63419       2.85640       2.15671       1.62411
  30   5 1770.0650    0.3635  0.2522 10.1687 -0.0143  0.0116   0.0133   0.0261    0.0322   0.0000   440.2336    -0.0310176       19.5197       1.55628      -3.86227      0.292052      -1.09919       1.81672      0.312118      0.413478     -0.594923      0.672541     -0.176749     -0.212637     -0.722808      0.388333    -0.0768161     -0.333236      0.630351      0.828818       1.00726       1.05311       1.06766       1.07979      0.977616      0.943510      0.820294      0.726936      0.628305      0.516846      0.403634      0.373013      0.269345      0.231665      0.152988      0.125169
  30   6 1949.9738    0.5658  0.4668 10.2244 -0.0007  0.0148   0.0138   0.0318    0.0429   0.0000   438.7293     -0.457338       20.1774   -0.00977430      -1.67793       1.31411       1.16035     -0.807606      0.478065      0.595618     -0.619144      0.573168     -0.198617     -0.283715      0.354012     -0.178506   -0.00408416      0.124529      0.779338       1.08506       1.12914       1.18317       1.22289       1.17698       1.19147       1.14906       1.01491      0.927084      0.736068      0.681965      0.508295      0.448957      0.348424      0.280300      0.217274      0.165560
  30   7 2126.3540    0.8305  0.7427 10.4586 -0.0057  0.0179   0.0169   0.0428    0.0635   0.0000   440.4104       1.53912       20.3904       2.26876      -2.20305       3.12916      -1.47785       2.52264       2.03828      -2.98280      -1.02840      -1.65256     -0.105104     -0.664036      -1.38034      0.251641     0.0788726     0.0234208      0.934050       1.21627       1.38111       1.41351       1.52512       1.46785       1.40747       1.33214       1.15697       1.05731      0.921686      0.778513      0.650744      0.504299      0.424891      0.345956      0.263259      0.194019
  30   8 2297.3445    1.1826  1.0252 10.7863  0.0009  0.0202   0.0203   0.0534    0.0840   0.0000   438.7557       2.35481       19.1301      0.909848      -3.28957       3.43659      -2.30826     0.0421512      0.647875      -1.67694     -0.584064     -0.757561       1.50435      0.135547     -0.212247     -0.227811     -0.661302     0.0429562       1.10701       1.35437       1.51412       1.66941       1.64741       1.60203       1.60114       1.50327       1.28626       1.19837       1.03406      0.915555      0.760908      0.618932      0.501406      0.400270      0.306234      0.228908
  30   9 2462.3207    1.6960  1.0032 11.6136 -0.0031  0.0198   0.0294   0.0521    0.0844   0.0000   440.5812       4.44288       19.6415       3.05011      -2.67877      -1.21225       1.96488      0.726223      0.208857     -0.397686     -0.378447     -0.507672     -0.486932     -0.895283     -0.839416     -0.633889     -0.363066     -0.255493       1.05407       1.40102       1.57940       1.61574       1.62878       1.57610       1.51583       1.44892       1.31973       1.18528       1.08803      0.910344      0.771826      0.631624      0.489258      0.405263      0.315692      0.230055
  30  10 2623.5177    2.2502  0.9735 12.1466 -0.0059  0.0193   0.0393   0.0481    0.0883   0.0000   440.8700       1.61239       17.1038       1.62280     -0.691995       2.32057      0.903723      0.358586      -1.00413     -0.183265       2.35920      0.879886     -0.115887     0.0464029     0.0349430     0.0149618     -0.219821     -0.426843       1.09018       1.44419       1.51648       1.66587       1.69206       1.66165       1.61548       1.45709       1.35885       1.19485       1.03290      0.907802      0.759918      0.618996      0.509382      0.383479      0.296526      0.227907
  30  11 2782.5588    2.9286  0.9218 12.7721 -0.0023  0.0186   0.0526   0.0470    0.0784   0.0000   438.8508       5.16100       17.7019      0.997081      0.322227      0.774918     -0.972189      -2.97177      0.311336     -0.280030    -0.0293532     -0.901879     -0.296284      0.438937     -0.710706      0.436379     -0.424783     0.0825862       1.11937       1.46149       1.64637       1.83759       1.78045       1.77852       1.70546       1.54796       1.38910       1.22148       1.06136      0.898370      0.735577      0.593149      0.474617      0.381262      0.286181      0.218072
  30  12 2939.1340    3.6058  0.8601 13.2282 -0.0073  0.0179   0.0669   0.0444    0.0821   0.0000   439.1659       7.73122       14.4201       4.39614      -2.12012      -2.17360       1.14930      -5.14606      0.392463     -0.924499    -0.0703737      -2.68761      0.491935     -0.465682     -0.724261     -0.730124      0.157301     -0.376200      0.984754       1.27822       1.36482       1.48079       1.42973       1.49842       1.41929       1.31030       1.24145       1.08127      0.960547      0.798086      0.670219      0.557400      0.442716      0.352172      0.276273      0.219131
  30  13 3093.4548    3.9069  1.1073 13.2149 -0.0002  0.0214   0.0640   0.0520    0.1024   0.0000   440.8591       5.79406       14.1366     0.0855135       1.42635       3.78871       1.43886      0.147391     -0.980770      -2.01316      0.943601      -1.93627     -0.335385     -0.322101      0.191950     -0.639935     -0.443517     0.0881052       1.21318       1.66113       1.89709       2.08564       2.07016       2.07283       1.95078       1.82271       1.57835       1.42153       1.20193      0.982414      0.821929      0.633304      0.527356      0.417602      0.309628      0.251204
  30  14 3245.9904    3.7839  1.4583 13.1229 -0.0005  0.0242   0.0552   0.0630    0.0830   0.0000   437.1522       7.06897       15.4718     -0.437507      0.626812      -4.48717      -1.79741      -1.13437      -2.24006      -4.10968      0.633877     -0.328814      -1.54293     -0.970306      0.352783   -0.00384840     -0.183519     -0.220465       1.34090       1.76172       1.90208       2.02861       1.97373       1.96461       1.91071       1.81250       1.65800       1.52690       1.29695       1.12546      0.959350      0.759557      0.617752      0.488142      0.381016      0.289456
  30  15 3397.7318    3.2728  2.0064 12.6747 -0.0023  0.0282   0.0407   0.0749    0.0605   0.0000   439.2471       6.45980       15.8339       7.16592      -1.93377      -2.22180      0.866877      -4.00306      -2.38745      -3.45305      -2.35575       1.23722     -0.170187      0.729163     -0.271669      -1.22700     -0.406281      0.389090       1.48403       1.92183       2.10890       2.31689       2.29137       2.33450       2.17835       2.07858       1.86933       1.66890       1.46653       1.25761       1.03800      0.863815      0.700682      0.563947      0.423367      0.312676
  30  16 3548.8630    2.6392  3.2668 12.0429 -0.0003  0.0378   0.0260   0.1000    0.0455   0.0000   438.1631       13.2066       16.4415      -1.61289      -6.12635     -0.508457       1.59433      -2.86711       2.45283      -5.16582      -1.65781     -0.709078       2.36720      0.949232      -1.63243      0.139096      0.215492      0.251350       1.97891       2.65714       2.90363       3.09661       3.11018       3.15110       2.97221       2.78538       2.57573       2.28639       2.01161       1.70674       1.40491       1.18209      0.941623      0.754585      0.576726      0.439148
  30  17 3699.1946    2.1902  4.4704 11.5457 -0.0004  0.0462   0.0192   0.1245    0.0402   0.0000   439.7993       6.51304       12.2137       6.23340       3.50044       5.04964      -5.71466       6.03082      -3.57965      -9.45357      0.259169      -2.87170       1.04577     -0.603030      -1.45208      -1.24300     -0.919230     -0.464237       2.43710       3.12558       3.53927       3.81287       3.87115       3.83483       3.72265       3.35494       3.09192       2.76208       2.40979       2.05604       1.71679       1.42472       1.12546      0.889786      0.694746      0.521834
  30  18 3848.9470    1.7610  6.4399 11.1777  0.0003  0.0610   0.0135   0.1640    0.0325   0.0000   443.7337       6.10633       20.5451       4.85805      -8.60616    -0.0321074       3.69088       1.03169     -0.424910     -0.442515      -5.86144      -4.68254       3.77707       5.78402      0.544922      -2.36236     -0.573504      0.517685       3.14922       4.28623       4.70901       5.03433       5.16905       5.01143       4.83852       4.49190       4.15374       3.73277       3.21580       2.74155       2.32048       1.91781       1.52627       1.20804      0.928294      0.705723
  30  19 3998.5941    1.4576  8.4983 10.9058 -0.0008  0.0769   0.0104   0.2111    0.0296   0.0000   443.6663       1.95566       18.1933       5.97624      -1.08767       15.1832      -8.10570      -10.8521      -5.20302      -7.30501     -0.628730       7.20037       2.73651       3.13707      -1.88552     -0.539215     0.0276030     -0.955570       4.06902       5.39448       6.06007       6.48192       6.79856       6.40609       6.23259       5.69960       5.25547       4.69255       4.10299       3.47193       2.91736       2.42391       1.93428       1.53337       1.15296      0.876279
  30  20 4147.5692    1.2190 11.7373 10.6904 -0.0004  0.1048   0.0079   0.2904    0.0278   0.0000   447.8727       22.0425       17.7675       14.3404      -11.2109      -7.56753      0.624236      -5.03042       2.36958      -9.38213     -0.329397       12.8284       4.14102      -3.71796      0.786604     -0.411661      -1.39188      0.513061       5.60182       7.45575       8.09954       8.78177       8.76154       8.73963       8.39421       7.89323       7.22110       6.39947       5.59039       4.75842       4.04341       3.33838       2.64105       2.11756       1.63244       1.23483
  30  21 4296.1626    1.0098 14.1674 10.5313  0.0002  0.1331   0.0063   0.3552    0.0255   0.0000   453.7878       22.5324       14.9898      -6.17187      -4.25580      -3.34440      -3.90526       8.56351       11.3479      -9.80729     -0.877755      0.266278       1.18294       5.01322      -4.14951      -1.94662      -2.64389       1.47177       6.73637       9.16522       10.1027       10.8063       11.1417       10.8301       10.5326       9.79846       9.00069       7.91786       6.98908       5.91506       4.94638       4.11875       3.27969       2.63376       1.99074       1.50285
  31   5 1788.2476    0.3985  0.3411 10.1278 -0.0021  0.0125   0.0122   0.0308    0.0338   0.0000   440.9459    -0.0223817       20.1501      -1.28386      -3.03322     -0.616680       1.48071      0.412986       1.80972      0.225186     -0.523989       1.12264      0.680418    -0.0802271     -0.230327    -0.0917621     -0.237850     -0.131646      0.674141      0.858137      0.918454      0.933735      0.993657      0.994046      0.984865      0.935683      0.874035      0.745571      0.699113      0.628768      0.469857      0.389528      0.325935      0.284204      0.226017      0.167567
  31   6 1969.4334    0.5864  0.5377 10.2921 -0.0045  0.0151   0.0140   0.0382    0.0472   0.0000   438.8243     -0.809568       19.0952      -2.19179      -4.74312      0.944509      -1.87391     -0.484946     -0.553446      0.434668    -0.0254433     -0.918719     -0.733872     -0.639736     -0.266645     -0.469246     -0.287000     -0.128765      0.799139       1.07654       1.17686       1.30889       1.29898       1.32981       1.26140       1.11818       1.06283      0.933110      0.760871      0.692280      0.596334      0.501062      0.416311      0.300291      0.232843      0.182247
  31   7 2147.0404    0.8759  0.8404 10.3282 -0.0021  0.0180   0.0161   0.0451    0.0733   0.0000   440.5435       1.89978       19.2573      0.298435     -0.237957       1.06000      0.627670      0.905882      0.655765      -1.14091     -0.435911     -0.324877      0.296215     -0.328324     -0.397078      0.324825      0.718825      0.306704      0.913956       1.19366       1.30601       1.39078       1.41193       1.41731       1.32762       1.21833       1.16774       1.06244      0.958733      0.807944      0.678279      0.593234      0.477131      0.398964      0.289794      0.217763
  31   8 2318.9045    1.2800  1.0541 10.8839 -0.0033  0.0208   0.0216   0.0524    0.0895   0.0000   441.1946       2.84124       19.4194       1.80290     -0.281339      0.127805      -1.42406      -1.99502      -2.71175      -1.12915      0.739055      -1.42919     -0.535440     -0.159202     -0.793750     0.0898162     -0.161838      0.288784       1.20358       1.60952       1.69446       1.71897       1.58943       1.66273       1.66799       1.65081       1.53785       1.38769       1.18278      0.967922      0.810904      0.654394      0.529872      0.450074      0.374350      0.298573
  31   9 2484.9792    1.7602  1.0645 11.7598 -0.0019  0.0208   0.0296   0.0519    0.0804   0.0000   441.0108       4.67264       18.3540      0.190616      -2.88072      0.647730       1.37276       1.76660    -0.0601138    0.00944164      0.353611     -0.602372      -1.44361     -0.136948     0.0264377     -0.223670      0.505892    -0.0477201       1.12416       1.49891       1.63323       1.75847       1.72497       1.75142       1.68976       1.52514       1.42717       1.27576       1.16714      0.983111      0.854645      0.696877      0.548214      0.438409      0.354537      0.260453
  31  10 2647.8616    2.3132  1.0684 12.3095 -0.0050  0.0201   0.0393   0.0534    0.0854   0.0000   441.6767       3.25024       16.3959      0.344560      -5.29769     -0.531639      0.706537      0.399136      -3.35158     -0.114145     -0.397300       1.73514      0.675481      0.245536      0.941729     -0.602982     -0.215856     0.0218657       1.10868       1.43252       1.53371       1.68101       1.67740       1.63489       1.61418       1.56092       1.41522       1.22589       1.06007      0.971642      0.807818      0.656715      0.542600      0.449084      0.334274      0.258399
  31  11 2808.3707    3.0047  0.9963 12.8073  0.0019  0.0196   0.0514   0.0505    0.0820   0.0000   439.7472       3.55010       16.2564     0.0356977     -0.417300     -0.346316     -0.473336       2.57443      0.744109      0.438004     -0.467362       1.14960       1.63707    -0.0234986     -0.163871     0.0942659     -0.175987      0.196916       1.04190       1.42732       1.43406       1.58876       1.61282       1.59742       1.54772       1.42199       1.31147       1.18152       1.01668      0.910209      0.785353      0.658981      0.526137      0.408540      0.310054      0.238898
  31  12 2966.1807    3.5831  1.0715 12.9878 -0.0003  0.0199   0.0585   0.0504    0.0964   0.0000   441.3717       5.82888       15.1293       6.61613      -2.54872      0.936322      -3.48227     -0.205380     0.0957238     -0.859086     0.0136619       1.02878      -1.23196       1.16418      0.483606   -0.00298480     -0.548939     -0.410925       1.04699       1.37453       1.49070       1.59727       1.59215       1.60081       1.52750       1.42605       1.33395       1.17671       1.05395      0.949091      0.802146      0.640893      0.516500      0.416862      0.334057      0.252045
  31  13 3121.3718    3.9933  1.1549 13.2032 -0.0024  0.0208   0.0646   0.0537    0.1072   0.0000   439.6107       4.98915       14.9716       1.85696      0.584361     -0.618316      -4.31325      -1.74712       1.80660       1.52934     -0.403480      -1.48243      0.827046      0.476069     -0.727901      0.937072    -0.0632863      0.109358       1.10764       1.45500       1.52700       1.70118       1.70634       1.64620       1.62558       1.52080       1.45332       1.26197       1.08430      0.971664      0.802823      0.683663      0.567631      0.451501      0.350445      0.257620
  31  14 3274.8806    3.7626  1.4748 13.1673 -0.0027  0.0245   0.0552   0.0627    0.0780   0.0000   438.3406       3.51235       17.8415       3.16555      -4.03081      -2.19814      -1.07753     -0.794983      -1.35807      -2.72103      0.316399       2.71574      0.605216      -2.00584      0.263669      0.409049     -0.190784    -0.0213704       1.24483       1.67545       1.78691       1.95480       1.92241       1.98002       1.89517       1.65846       1.64182       1.44085       1.30527       1.13181      0.932060      0.812435      0.619824      0.520050      0.377964      0.299153
  31  15 3427.4679    3.1517  2.1874 12.7454 -0.0006  0.0303   0.0375   0.0785    0.0519   0.0000   437.5113       8.53127       10.1034       1.06131      -2.06713       1.15231       1.89135      -1.46989       3.92451     -0.966446      0.298870      -2.15941       2.06479      -2.17491       1.68365     -0.147965      0.267318     0.0685916       1.59208       2.11414       2.30711       2.49904       2.65012       2.47223       2.43195       2.20770       2.06179       1.86796       1.61493       1.40399       1.18780      0.981004      0.776027      0.637046      0.482371      0.379429
  31  16 3579.2929    2.5303  3.3517 12.0642 -0.0006  0.0387   0.0248   0.1037    0.0422   0.0000   437.9802       12.5510       17.8395       3.89535      -2.41930      0.534373   -0.00293951      -7.72852      0.359654      -3.93442      -3.95080     -0.548711     -0.735318     -0.410715       2.62584      -1.22125     0.0569818     -0.741413       1.93165       2.66865       2.82177       3.14332       3.11015       3.13857       2.93503       2.82529       2.58175       2.33490       2.07225       1.77060       1.45735       1.22629      0.972559      0.800214      0.607013      0.479926
  31  17 3730.4659    2.0857  5.0546 11.3605 -0.0003  0.0495   0.0169   0.1323    0.0384   0.0000   437.7138       9.00606       16.3840       1.77879      -10.6046      -3.11658       4.89516      -6.46429       1.20772      -1.50549      -3.15588      -2.11635       6.55485      -3.11117      -1.21428     -0.878179      0.870999     -0.125662       2.54558       3.47319       3.78176       4.11564       4.12147       4.18932       3.95676       3.71674       3.36117       3.05971       2.67410       2.27988       1.91293       1.57410       1.27266       1.02259      0.797278      0.605524
  31  18 3880.9566    1.7112  7.2349 10.9825 -0.0004  0.0637   0.0120   0.1733    0.0317   0.0000   436.2002       4.45638       17.6298       2.69230      -8.36570     -0.546952      -1.44021       1.90501       2.80598    -0.0859704       7.05841       3.65382       1.16624     -0.739454     -0.974079       1.17301      0.385796      0.787978       3.27110       4.26886       4.75788       5.14892       5.16626       5.11211       4.91946       4.54705       4.28957       3.89621       3.34960       2.92899       2.45267       2.09335       1.69244       1.33351       1.02419      0.792153
  31  20 4180.7996    1.1615 11.8985 10.6748 -0.0003  0.1080   0.0075   0.2983    0.0269   0.0000   442.7243       8.78989       24.8680       16.7595       3.73392     -0.504723      -3.19200       5.04254      -5.18455      0.450438      0.496829      -6.63253      -5.20061      -2.70108      -2.52412       2.63553      0.448351      -1.11768       5.56139       7.37714       8.16951       8.64716       8.90408       8.68990       8.47870       8.00708       7.28621       6.55811       5.73332       4.94764       4.22311       3.49738       2.80373       2.26945       1.72805       1.36345
  31  21 4330.0384    0.9379 15.0020 10.5214 -0.0009  0.1447   0.0058   0.3864    0.0240   0.0000   448.6626       11.1584       20.9670       9.12623      -9.25388     -0.855121       18.8710      -8.28255      -2.85223      -17.0413       2.71219       2.57227      -6.36328       1.35803       6.49564       3.95354     -0.580534       2.91718       7.22288       9.68727       10.8175       11.5210       11.9493       11.7494       11.3241       10.5633       9.65785       8.63733       7.65395       6.61189       5.54644       4.57629       3.73840       2.97062       2.28929       1.75543
  32   4 1616.4315    0.2419  0.1748 10.0358 -0.0150  0.0114   0.0111   0.0266    0.0260   0.0000   440.0716     -0.607874       22.6936     -0.665715      -2.44654     -0.100586      0.171030      -1.31427      0.271008    -0.0376313     -0.733743     -0.265001    -0.0511789    -0.0340878      0.181404     -0.191532     -0.130501     -0.155463      0.700665      0.825578      0.874595       1.02010       1.05006      0.852336      0.742733      0.714762      0.782779      0.637605      0.671145      0.598140      0.584916      0.464118      0.384479      0.321913      0.304893      0.205732
  32   5 1806.1543    0.4393  0.3482 10.0262 -0.0045  0.0131   0.0123   0.0266    0.0360   0.0000   439.5876     -0.675135       20.1899       1.48306      -1.35720   -0.00650181      0.743207      0.877145      0.246341      -2.30184     -0.172177     -0.449431      0.326750      0.751534      0.154938     0.0944731     -0.300250     -0.138429      0.731997      0.983796       1.12783       1.12710       1.09853       1.06700      0.939821      0.921242      0.880084      0.896697      0.779665      0.698730      0.578063      0.479076      0.381541      0.299491      0.223579      0.172943
  32   6 1988.6257    0.6048  0.6129 10.2343 -0.0007  0.0163   0.0131   0.0408    0.0493   0.0000   440.8893      0.335413       19.1810     -0.525443      -3.51726      0.545975      0.116758      0.413846     0.0687147      0.267238       1.37651     -0.531308      0.627751     -0.774312      0.296601      0.176565     -0.237435     -0.113802      0.847482       1.10783       1.25228       1.30893       1.25653       1.34364       1.27436       1.16560       1.10571      0.952276      0.839134      0.742122      0.659230      0.520532      0.431981      0.348739      0.270753      0.206909
  32   7 2167.3334    0.9406  0.7861 10.5727 -0.0053  0.0165   0.0180   0.0453    0.0660   0.0000   440.6281       2.57959       18.7090      0.624362      -3.45128      0.555698       1.12831      -1.81842      0.189613     -0.907549      0.372500      -1.53227     -0.322647     -0.743698       1.10883      0.158303     -0.238366     -0.278184      0.829430       1.08052       1.15228       1.27919       1.22882       1.27242       1.23100       1.19715       1.07125      0.962135      0.871275      0.724202      0.635180      0.534068      0.434478      0.353253      0.277034      0.212968
  32   8 2340.0846    1.3102  1.0120 11.1540 -0.0001  0.0200   0.0223   0.0514    0.0768   0.0000   440.0197     -0.369192       19.2407      -1.10448     -0.664867      -1.29900      0.963835     -0.353926      -2.03387     -0.551877      0.579011      0.787015     -0.873450     -0.631886      0.980759      0.206506     -0.112750     -0.252334       1.01200       1.32922       1.42833       1.54966       1.47328       1.53091       1.47593       1.45808       1.31043       1.17534       1.05345      0.896722      0.764239      0.619240      0.544264      0.411532      0.341592      0.255114
  32   9 2507.2440    1.8779  1.1253 11.5109 -0.0028  0.0198   0.0298   0.0530    0.0978   0.0000   440.5315       3.64828       19.4293      -1.37609      -2.16867      -4.99884       1.76840      -1.15752       2.49949      -1.31808      0.690572      0.626306    0.00237907      -1.14007      0.238956      0.101710     -0.104753   -0.00992063       1.02238       1.32771       1.48088       1.53005       1.55145       1.57397       1.52728       1.48560       1.34520       1.20395       1.06377      0.882463      0.788319      0.659209      0.522199      0.413570      0.338041      0.266095
  32  10 2671.6918    2.4679  1.0144 12.3992 -0.0037  0.0190   0.0420   0.0502    0.0807   0.0000   440.2119       2.21175       18.7442     -0.611707      -1.09207       1.74599       2.63688      -3.22511      0.139472      -1.65809      0.306261      -1.16983      0.305860     0.0847294     -0.126871      -1.11139     -0.602014     -0.130296       1.00943       1.30557       1.45857       1.60714       1.62821       1.65213       1.57600       1.45794       1.32590       1.21337       1.04695      0.896594      0.721386      0.634242      0.506539      0.430125      0.323529      0.242967
  32  11 2833.7277    3.1098  0.9711 12.8287 -0.0008  0.0190   0.0521   0.0467    0.0829   0.0000   441.2480       2.98615       16.9790      0.859476      -2.01339     -0.405047     -0.877283      0.151309      0.637564      -1.03986     -0.478609     -0.223262    -0.0849107     -0.141706      0.610633     -0.639447      0.376559     -0.125573      0.954485       1.30664       1.43889       1.51965       1.52851       1.54946       1.45365       1.39620       1.22938       1.13364       1.02395      0.895242      0.769983      0.631204      0.522529      0.409404      0.321479      0.244276
  32  12 2992.7560    3.7951  0.9926 13.1545 -0.0010  0.0181   0.0633   0.0486    0.0861   0.0000   440.8528       5.25379       16.7389       1.89149      -3.05724     -0.711199      -2.23536     -0.197404      0.376583      -2.36932      -1.22142      -1.54840      0.821502      -1.11760      0.384293      0.112769     -0.269771     -0.450310      0.930569       1.22078       1.31353       1.45610       1.46322       1.45667       1.38071       1.31913       1.22896       1.13665      0.964362      0.843386      0.697689      0.590174      0.463024      0.400532      0.295912      0.237606
  32  13 3148.9423    4.0495  1.2634 13.2841 -0.0040  0.0218   0.0627   0.0567    0.0958   0.0000   441.5090       5.66005       13.3739       1.21035      -3.41882       1.25594      -2.00707     -0.831535       1.36940     -0.447674     -0.818311      -2.49782       1.83657     -0.942656     -0.182012     -0.677652      0.334714     0.0183505       1.13469       1.49810       1.56740       1.70786       1.73867       1.77931       1.66849       1.53721       1.45215       1.31607       1.19449       1.02008      0.839121      0.715184      0.596097      0.481992      0.376387      0.287785
  32  14 3303.3275    3.5267  1.6139 13.2577 -0.0027  0.0260   0.0495   0.0670    0.0652   0.0000   438.3424       7.29257       13.2474       2.94234      -2.10787      -2.82942      -2.40772      -2.27974      -1.73407      -1.69277       1.36573      0.275789       1.00307     -0.915771     -0.325924      0.294585      0.467816     -0.278501       1.30599       1.71716       1.86579       1.98953       2.01937       1.97185       1.97610       1.79398       1.75475       1.56512       1.38440       1.17740      0.999309      0.839815      0.693259      0.569154      0.437251      0.341112
  32  15 3456.9538    2.9595  2.3525 12.5432 -0.0009  0.0311   0.0333   0.0816    0.0503   0.0000   438.8732       6.55036       13.3648       4.37306    -0.0887574      -4.07723     -0.729485      -4.18569       3.01302       1.52358      0.909580      -1.91980    0.00719506     -0.650189      0.575672      0.946538      0.454231     -0.512949       1.55036       2.06844       2.29512       2.47378       2.48183       2.46117       2.38015       2.29362       2.05504       1.87316       1.66202       1.44146       1.22118       1.02006      0.816906      0.658674      0.524720      0.404289
  32  16 3609.5376    2.4157  3.7746 11.8023 -0.0016  0.0401   0.0217   0.1063    0.0412   0.0000   438.9317       5.87896       15.0724       3.77744      0.179943      -7.46942      -6.52315      -3.82950      -2.71091     -0.728069       1.88600    -0.0801292      0.683437      -2.60580      -1.72711     -0.152506     -0.196103      -1.33800       2.11257       2.71023       3.02199       3.14460       3.16936       3.12521       3.13307       2.91213       2.73177       2.46549       2.18483       1.89960       1.59040       1.35622       1.10018      0.890450      0.701535      0.546927
  32  17 3761.3375    2.0228  5.4048 11.3530 -0.0007  0.0515   0.0157   0.1383    0.0347   0.0000   443.4215       10.6373       10.7730       4.85524       1.25622      -1.87857       5.25305     -0.386327       1.06984      -11.2380      -3.81654      -3.47102       2.98190      0.660410      -1.02171      -1.24488     -0.729856      0.103024       2.48941       3.41363       3.71060       4.10566       4.11625       4.12765       3.92053       3.73124       3.41820       3.07956       2.70658       2.35243       1.97592       1.68796       1.34315       1.10260      0.845180      0.645531
  32  18 3912.5700    1.6316  7.5756 11.0318  0.0002  0.0665   0.0115   0.1851    0.0299   0.0000   438.5768       8.37082       23.3995       5.83348       3.54220       1.90374      -4.81935      -9.50431      -2.23324       1.28261     -0.924216      -1.55256      -2.09002     0.0402869       1.58741      0.341376      -3.11227     -0.227714       3.27095       4.35420       4.82022       5.20303       5.34332       5.17929       5.10376       4.72396       4.40364       4.01411       3.51040       3.10627       2.56611       2.18230       1.77205       1.42838       1.11812      0.866988
  32  19 4063.2533    1.3526  9.7601 10.8024 -0.0007  0.0852   0.0090   0.2375    0.0280   0.0000   447.1252       8.14365       27.4204       6.78213       14.4539       8.56015    -0.0122164      0.349050       5.12398     -0.762664      -5.12274      -4.39375       5.36916       3.67030       7.35133      -4.62687       1.62640      0.921315       4.25500       5.52530       6.24739       6.66010       6.90215       6.69336       6.61412       6.17909       5.71249       5.12443       4.54306       3.88327       3.33907       2.74643       2.28956       1.79851       1.42654       1.11205
  32  20 4213.1111    1.0891 12.4035 10.6977 -0.0003  0.1138   0.0071   0.3126    0.0253   0.0000   431.9699       8.17977       25.5611       16.9466      -15.3834      -17.0198      -1.06326      -6.62686      -3.75645     -0.649276      -6.55951      -2.62999      -3.67335      -2.95499       5.11684      0.257436      0.171992      -1.77318       5.63047       7.37814       8.31436       8.87700       9.02491       9.13599       8.74646       8.28706       7.57274       6.80681       6.03401       5.21467       4.44961       3.67915       3.01810       2.45003       1.88447       1.47921
  32  21 4363.0505    0.8998 15.4432 10.4488  0.0002  0.1461   0.0056   0.3931    0.0239   0.0000   447.9866       23.9249     -0.212271      0.658764      -4.07081      -13.3590       9.40059      -10.9172       9.22310     -0.302246      -10.3471      -5.56132      -4.11187     -0.897920       6.59628      -1.75326       2.27382       1.78336       7.17844       9.58470       10.8298       11.3431       11.9263       11.6091       11.2893       10.4497       9.70258       8.75896       7.79714       6.75340       5.80924       4.84484       3.89522       3.13938       2.47716       1.91385
  33   5 1823.8474    0.4307  0.4278 10.0381 -0.0019  0.0131   0.0112   0.0353    0.0376   0.0000   440.7871     -0.447329       22.6208      0.903911      -1.81140     -0.383756      0.652634    -0.0932970    -0.0269713      0.614549     -0.377876     -0.577889      0.249268      0.619134     -0.669165      0.118402      0.177090    -0.0160073      0.699625      0.930322       1.05121       1.13839       1.16646       1.20270       1.15275       1.07706      0.955334      0.817281      0.732909      0.632542      0.536327      0.482203      0.385692      0.314061      0.225660      0.179554
  33   6 2007.5982    0.6576  0.6708 10.1428 -0.0011  0.0156   0.0131   0.0391    0.0560   0.0000   440.6197      0.122298       21.9357     -0.865720     -0.383697      -1.72665      0.726841      0.863154     -0.611881    0.00165864      -1.03928     -0.447545      0.603227     -0.460043     -0.142660    -0.0849762     0.0193797      0.115205      0.774620       1.06193       1.14716       1.28499       1.22811       1.27056       1.15418       1.13838       1.02679      0.970642      0.827482      0.755174      0.638785      0.541391      0.461442      0.355665      0.284456      0.218701
  33   7 2187.3591    1.0121  0.8198 10.5319 -0.0019  0.0170   0.0182   0.0426    0.0725   0.0000   440.3121      -1.32710       20.3426       2.56686      -1.80939       2.51499      0.106507      -1.95685      0.215157      0.785352      0.832110      0.498331     -0.789564      -1.53128      0.321023     -0.160873      0.212500      0.159121      0.833857       1.06766       1.15576       1.26022       1.31391       1.27001       1.26506       1.18172       1.07982      0.989829      0.869840      0.767340      0.672674      0.557263      0.448358      0.374542      0.288596      0.224705
  33   8 2360.8679    1.3951  0.9617 11.3910 -0.0001  0.0183   0.0239   0.0502    0.0691   0.0000   441.6211      -1.45916       20.6971     -0.618763      -2.21868      0.139068      0.819651      -2.46619      0.549317      0.133699      0.243387     -0.350751     -0.186173     -0.153242      0.947317      0.164688      0.698769     0.0991697      0.894180       1.17797       1.28596       1.44628       1.37033       1.40644       1.35356       1.31942       1.22981       1.10718      0.955390      0.830790      0.683432      0.617081      0.502448      0.403345      0.319151      0.250860
  33   9 2529.1790    1.9559  1.0646 11.8852 -0.0026  0.0193   0.0316   0.0515    0.0827   0.0000   442.7447     -0.275258       20.4961       1.11636       1.95130      -3.77077       1.59230      0.862840     -0.115704     -0.271342      0.227620     -0.199575      -1.15067     -0.653641     -0.546140      0.193236     -0.368518     0.0839852      0.968808       1.27961       1.43028       1.49136       1.55244       1.53444       1.47972       1.33201       1.28560       1.17110       1.05482      0.906967      0.781789      0.668551      0.547080      0.447036      0.345963      0.266086
  33  10 2695.0576    2.5253  1.0406 12.5551  0.0002  0.0203   0.0415   0.0488    0.0837   0.0000   441.8447       4.29470       18.0385       2.31103      -1.50687      0.433697     -0.600796      -3.38387      0.525014     -0.953210     -0.606332    -0.0933241      -1.33639      0.213061     -0.294251     0.0115942     -0.359466     -0.133086      0.999790       1.37144       1.42352       1.59557       1.60521       1.59474       1.52849       1.46282       1.39596       1.24223       1.08420      0.956924      0.794834      0.657110      0.542886      0.427930      0.354788      0.280118
  33  11 2858.6268    3.3021  1.0355 12.7714 -0.0011  0.0185   0.0530   0.0486    0.0925   0.0000   440.6252       5.33045       18.2775     0.0128114      -1.16055       1.00468     -0.271787      0.131260       1.27967     -0.849889     -0.744147     -0.907641      0.372725      0.883351     0.0561110     -0.639257      0.221079      0.104274      0.913615       1.24072       1.30931       1.47973       1.40592       1.48348       1.38422       1.32310       1.22976       1.15367       1.00034      0.854204      0.742558      0.588106      0.514387      0.398477      0.336187      0.264371
  33  12 3018.8671    3.9119  0.9709 13.3352 -0.0017  0.0176   0.0659   0.0475    0.0822   0.0000   439.4103       5.96732       15.8660       1.18773      -3.17325    -0.0502033      -1.62222      -2.69893      0.264620     -0.885372    -0.0162944      -1.92867     -0.111138     0.0354855       1.33038      0.352152      0.448029     -0.198530      0.910751       1.13775       1.24297       1.39396       1.46568       1.40647       1.32075       1.29324       1.22727       1.09973      0.932750      0.827321      0.675456      0.581220      0.471419      0.407338      0.320830      0.238306
  33  13 3176.1587    3.9475  1.2227 13.4527  0.0008  0.0215   0.0604   0.0552    0.0823   0.0000   440.4038       6.71520       16.0886      0.880142      -1.43929      -1.07811      -2.64183     -0.649068     -0.162884      -2.74294    -0.0255099     0.0511993     -0.883610      -1.43947      0.275811      0.122584    -0.0363134    -0.0764875       1.08710       1.50214       1.61796       1.78134       1.83324       1.71993       1.73927       1.57555       1.48847       1.32129       1.17904       1.05594      0.872839      0.742466      0.591149      0.485484      0.378665      0.287781
  33  14 3331.4776    3.4830  1.8404 12.9960 -0.0026  0.0265   0.0439   0.0694    0.0614   0.0000   439.9925       2.58786       15.8875       4.14832     0.0318063     -0.193975      -1.00853    -0.0556476       1.09220      -4.01385       2.73265       1.29331     -0.374143      -1.88693      -1.02554      0.690630      0.517857     -0.269645       1.31499       1.70387       1.93143       2.08856       2.08479       2.09563       2.11377       1.91254       1.76120       1.61486       1.38539       1.23795       1.02727      0.900256      0.726379      0.597404      0.463709      0.354377
  33  15 3485.8614    2.8868  2.8396 12.2829 -0.0001  0.0334   0.0289   0.0879    0.0464   0.0000   441.7485       11.5890       15.6875      0.696393      -2.51791      -3.57183      -1.55627      -3.93098       2.58659      -1.42649       1.69548      -2.30552     0.0200564      -1.57265       1.72602      0.889864     -0.230048      0.246916       1.58167       2.13974       2.30362       2.49947       2.55027       2.49157       2.50565       2.28514       2.19898       1.92737       1.74628       1.51321       1.30606       1.11604      0.912873      0.742500      0.587361      0.449612
  33  16 3639.3033    2.3427  3.9252 11.8321 -0.0002  0.0411   0.0202   0.1080    0.0369   0.0000   440.6032       8.89560       11.2658       4.64244      -4.59183      -1.83886       3.71520      -6.80861       1.26753     -0.203373      0.636620     -0.503226       1.17042    -0.0572410      0.402199    -0.0734322      0.630433      0.193452       1.98035       2.69237       2.98689       3.25833       3.33965       3.33469       3.19959       3.01799       2.79269       2.50759       2.18271       1.89861       1.60798       1.34687       1.09076      0.887750      0.708095      0.554625
  33  17 3791.8960    1.9113  5.9232 11.2680 -0.0004  0.0532   0.0140   0.1461    0.0330   0.0000   439.3268       8.83791       14.2605      -2.35423       1.68282      -4.88462       3.47012      -4.68328       1.81813       2.27065       3.63545      -6.47658      0.652814       2.00020       2.09775     -0.236912      0.214076       1.23212       2.59163       3.38165       3.77895       4.07630       4.18875       4.14813       3.99484       3.72757       3.51751       3.20096       2.86822       2.47468       2.10952       1.76261       1.46406       1.18615      0.935899      0.732854
  33  18 3943.6243    1.6036  7.9726 10.9348  0.0004  0.0679   0.0107   0.1836    0.0300   0.0000   442.1559       9.59749       12.2637       6.56542       6.68893      -8.82044      -7.29528       2.65384       9.28301       3.98803       2.36629      -1.49578       1.16437      -4.72249       1.61126       1.85869     -0.957985     -0.724924       3.29680       4.34513       4.83798       5.09800       5.25995       5.32764       5.17618       4.88178       4.47272       4.07625       3.57815       3.14531       2.66773       2.27284       1.87358       1.51417       1.18727      0.937046
  33  19 4094.8632    1.2979 10.6386 10.7752 -0.0011  0.0915   0.0081   0.2550    0.0274   0.0000   445.8179       12.2663       8.94476       11.0857      0.807968      -1.28992      -6.97563      -10.1857       4.79866      -12.9856     -0.132465     -0.184374      -4.41220      -3.64603       4.08438      -3.26450       1.50522      0.937359       4.33734       5.87564       6.48321       6.94580       7.20871       7.06658       6.82602       6.49240       5.99825       5.41775       4.86206       4.25328       3.64732       3.08739       2.53087       2.03294       1.59882       1.24832
  33  20 4245.6702    1.0455 13.0460 10.6907 -0.0004  0.1187   0.0065   0.3295    0.0246   0.0000   441.9503       8.38662       24.5590       5.31157      -14.3655       4.28475     -0.602975       7.36002       6.01055      -4.56393       6.99705       2.62820       2.75924      -2.18660      -6.88459       4.71437       2.38300      0.422315       5.59860       7.46028       8.31786       8.79825       9.18596       9.06521       8.89709       8.36815       7.74603       7.03627       6.16475       5.42022       4.65259       3.93803       3.22323       2.66585       2.02590       1.61538
  34   4 1649.7296    0.2594  0.2603  9.9919 -0.0089  0.0119   0.0091   0.0289    0.0273   0.0000   440.0732     -0.362729       22.2425    0.00892391      -2.72014     -0.258972      0.476087     0.0806958     -0.331540     -0.368015     -0.192441     -0.966210     -0.581311      0.494009     -0.302038      0.283046     0.0766452     -0.193670      0.603860      0.811172      0.857874      0.913380      0.902391      0.944150      0.951755      0.938673      0.830591      0.742590      0.636272      0.563802      0.485737      0.387416      0.331083      0.275897      0.212566      0.172621
  34   6 2026.3453    0.7003  0.5884 10.2244 -0.0048  0.0160   0.0148   0.0374    0.0533   0.0000   439.9179      0.810024       18.4526      -1.62625      -5.68308       2.55172     -0.866703      -1.91076     -0.957315       1.88057     -0.949027      0.879062      0.408651      0.182657      0.858251      0.228289     -0.210594    -0.0198382      0.958628       1.29937       1.42831       1.41585       1.33568       1.20988       1.09993       1.00442       1.04775       1.08648       1.04567      0.964672      0.862243      0.720929      0.563052      0.424446      0.314013      0.223961
  34   7 2207.0436    1.0041  0.8773 10.6540 -0.0010  0.0180   0.0173   0.0437    0.0676   0.0000   440.9337      -1.13072       22.8591      0.131152      -2.16963      -1.92339     -0.708400      0.909089      -1.09945      0.639284     -0.571941     -0.732814    -0.0425495    -0.0366274      0.240960     0.0651380     -0.210144      0.375178      0.821512       1.14577       1.22743       1.35209       1.30486       1.38077       1.31796       1.26839       1.15180       1.05870      0.949341      0.806451      0.698756      0.599198      0.507611      0.419519      0.333825      0.251236
  34   8 2381.2525    1.4183  1.0915 11.4100 -0.0003  0.0204   0.0233   0.0556    0.0734   0.0000   440.9446      -1.40485       21.3502      -1.77638      -2.90315      -2.29138      0.124535      -2.03621      0.960532      -1.78369     -0.219209       1.52547       2.25686     -0.822789      0.224432      0.332762      0.190277      0.221502       1.06543       1.42803       1.56844       1.68875       1.68494       1.66673       1.58782       1.48081       1.35178       1.27330       1.17096       1.07730      0.903820      0.739546      0.611658      0.504736      0.401821      0.306590
  34   9 2550.7263    2.0185  1.0952 11.9837  0.0002  0.0206   0.0321   0.0494    0.0822   0.0000   439.6302       4.38118       19.8437       1.60268      -4.01663      -1.36511      -1.68515      -1.44661     -0.712477      -1.99839     -0.436296     -0.525798     -0.125498      0.253544      0.591447      0.271603    -0.0309464    -0.0887484      0.976289       1.27743       1.45192       1.54663       1.52484       1.55425       1.41486       1.37535       1.30633       1.19503       1.10035      0.984830      0.838711      0.701655      0.602795      0.479070      0.381733      0.295800
  34  10 2718.0431    2.5744  1.0861 12.5960 -0.0013  0.0194   0.0415   0.0514    0.0784   0.0000   439.9201       3.14151       17.2294      0.452603      -3.14937      0.641095     -0.297490     -0.509425       1.86931     -0.390539      0.390910     -0.581811      0.157070      0.922379      0.344168      0.616199      0.304725      0.423914      0.946045       1.22275       1.35130       1.50319       1.53546       1.53787       1.43799       1.35651       1.27408       1.14107       1.04915      0.914164      0.786601      0.676072      0.542600      0.463596      0.359973      0.282505
  34  11 2882.9862    3.4779  0.9825 13.0287 -0.0031  0.0177   0.0567   0.0459    0.0837   0.0000   440.0494       4.89385       18.0450      0.737102      -1.98343       1.05141       1.71127      -4.81550     -0.168331      -1.86949     -0.392275      0.137260      0.124879     -0.311010     0.0950089     -0.229124     0.0639153   -0.00192302      0.862799       1.10077       1.22698       1.35470       1.37095       1.35003       1.31527       1.27455       1.15667       1.06203      0.897846      0.851412      0.728153      0.628843      0.526752      0.429357      0.336409      0.259693
  34  12 3044.4940    4.0095  0.9792 13.5433 -0.0015  0.0185   0.0666   0.0455    0.0764   0.0000   440.7180       4.91687       18.5723       1.49210      -1.48345       1.32768     -0.612263      -3.18262       2.62348      -1.22651     -0.335424     -0.680576     -0.437413      -1.37380     -0.146107     -0.743056      0.313529      0.196714      0.886687       1.17298       1.26658       1.42748       1.48362       1.43908       1.38975       1.32468       1.22344       1.13380      0.944407      0.868784      0.729936      0.642135      0.514833      0.425819      0.338995      0.263508
  34  13 3202.8591    3.9348  1.2403 13.4416 -0.0027  0.0212   0.0596   0.0568    0.0837   0.0000   439.6265       7.15499       16.9422      -1.88267      -1.62085      0.729040     -0.570571      -2.91931       1.44435      -1.09019      0.296869     -0.538354     -0.284942     -0.539736     -0.847457     -0.559362      0.386746     0.0900756       1.00920       1.35696       1.47786       1.57941       1.63069       1.56455       1.61901       1.54182       1.39385       1.24856       1.11255      0.993969      0.818818      0.716752      0.556029      0.480908      0.373232      0.302344
  34  14 3359.2668    3.4321  1.9953 12.7098  0.0002  0.0258   0.0401   0.0731    0.0587   0.0000   440.6498       8.20617       15.5224       4.31609      -1.70306      -1.17814       1.24382      0.383557       1.69069      -2.66208      -3.12823     -0.438018     -0.224677     -0.616524     -0.426141    -0.0549366     0.0947648     -0.120376       1.25902       1.63927       1.78058       1.96545       1.95099       1.96062       1.94010       1.82350       1.71903       1.52136       1.40581       1.17930       1.05443      0.872710      0.743887      0.607975      0.492484      0.378387
  34  15 3514.4987    2.8081  2.6188 12.4703 -0.0013  0.0330   0.0298   0.0844    0.0478   0.0000   441.0986       11.0996       15.1708       3.90546      -2.16267      0.901391      0.587485      -3.19758      0.830517      -2.56043       1.50440     0.0209508      0.265676      0.212629      0.674313      -1.24934     -0.809851     -0.622101       1.56562       2.11767       2.27501       2.51486       2.46682       2.47427       2.41391       2.33217       2.14961       1.95619       1.75704       1.55025       1.32851       1.12195      0.912405      0.750772      0.602915      0.478425
  34  16 3668.7947    2.2658  4.4507 11.6589 -0.0003  0.0429   0.0185   0.1181    0.0355   0.0000   437.3759       5.15677       23.6709       6.09174      -5.16092       1.09736     -0.858064     0.0947719      -7.22759      -2.95748      0.882734     -0.573354      0.307342      -1.15373      0.751267     -0.903310      0.705454     -0.823452       2.04100       2.70882       2.94792       3.17984       3.21244       3.30868       3.23587       3.06181       2.80127       2.51651       2.25862       1.98364       1.70889       1.46766       1.20019      0.993906      0.780349      0.616004
  34  17 3822.0597    1.8316  6.5500 11.1777 -0.0003  0.0563   0.0128   0.1575    0.0308   0.0000   438.8089       2.96759       16.0242       14.7157      -1.82628      -4.88979       2.68200      -4.65770      0.227046      -4.17633       3.74192      -3.95054      -5.02451      -2.03422       4.00400     -0.448096      0.419779     -0.964486       2.65390       3.54104       3.93303       4.19881       4.34365       4.26266       4.21255       3.99691       3.69899       3.38973       2.94759       2.64005       2.28215       1.91596       1.59913       1.30068       1.03495      0.813150
  34  18 3974.6140    1.5058  8.4750 10.9281 -0.0005  0.0724   0.0099   0.2000    0.0281   0.0000   439.7681       11.4453       13.7066      0.379613       2.57181       2.88461     -0.524533      -17.8956      -4.76317       2.15660       2.27012      -3.92229       1.85844      -2.14553    -0.0656880      -2.29957      -1.21285      -1.45557       3.33832       4.43662       4.85794       5.31556       5.42184       5.42848       5.29343       5.02751       4.75421       4.24693       3.78564       3.34597       2.84110       2.38222       1.97586       1.70066       1.28246       1.02109
  34  19 4126.5134    1.2980 11.4081 10.6836 -0.0005  0.0969   0.0075   0.2599    0.0265   0.0000   439.9366       18.2839       17.6272      -2.83427      -10.9510       10.1714       9.89119      -7.72128      -7.02072      -5.24087      -5.85512      -2.94493       1.32324       1.70723      -1.07872      -6.77102     -0.583954      0.703008       4.47847       6.00688       6.53330       7.26017       7.34797       7.38710       7.21307       6.79444       6.31442       5.69530       5.07381       4.55290       3.83745       3.32242       2.65410       2.20859       1.74287       1.38358
  34  20 4277.7045    1.0178 13.6753 10.5653 -0.0009  0.1256   0.0060   0.3324    0.0243   0.0000   438.7930       8.41181       12.8153      -2.12116     -0.354535      -2.27852       1.28267      -9.93882      -5.56833       5.45845       14.0946       7.34187      -14.3453       2.54851       3.54599       1.69004     -0.769292      -6.01011       5.78129       7.66877       8.57557       9.18493       9.59608       9.55676       9.30382       8.75303       8.16109       7.42119       6.65121       5.83922       4.93847       4.17229       3.43243       2.85373       2.23243       1.77801
  35   5 1858.4544    0.4750  0.4232 10.0902 -0.0028  0.0130   0.0117   0.0301    0.0374   0.0000   441.1791      0.328764       20.9417      -1.37768      -4.40742      0.378972     0.0340919      0.771372     -0.621471      0.325641       1.24712      0.227574      0.782732    -0.0957374      0.118713      0.586312      0.224399    -0.0213054      0.638291      0.760774      0.911709       1.01073      0.972960      0.993802      0.944504      0.867814      0.801761      0.822588      0.722817      0.652077      0.591219      0.514931      0.421429      0.345887      0.279193      0.218077
  35   6 2044.8366    0.6907  0.6893 10.3947 -0.0007  0.0164   0.0135   0.0380    0.0513   0.0000   442.7394     -0.369547       19.5131       2.14834      -2.72244     -0.896845       1.23533       1.79494     -0.213505     -0.806510      0.860848     -0.987036      -1.05139     -0.756277      0.641284      0.331980     -0.113214     -0.218284      0.758348      0.952331       1.07939       1.18326       1.19469       1.22525       1.14616       1.11004       1.06227      0.944957      0.835230      0.734150      0.665305      0.553686      0.483498      0.384404      0.314853      0.241997
  35   7 2226.4453    1.0585  0.8602 10.7592 -0.0029  0.0177   0.0183   0.0426    0.0705   0.0000   442.3349      0.266329       20.4016      0.184656      -2.17702     -0.893575       2.48342     -0.170739       1.31762     -0.553945      0.298488       1.08282      0.406628      0.226859      0.353883      0.773792      0.358462      0.293398      0.868842       1.17778       1.21024       1.36200       1.30964       1.38137       1.27674       1.21277       1.14751       1.05000      0.958209      0.881316      0.799712      0.714078      0.578218      0.485591      0.362147      0.287902
  35   8 2401.3514    1.5053  1.0496 11.4780 -0.0020  0.0193   0.0242   0.0503    0.0726   0.0000   441.5119       2.55621       18.4852     -0.883975      -1.70675     -0.804573     -0.382918      -3.95535     -0.466106      0.383031      -1.64593     -0.724346      0.886104      -1.05016      -1.02717    -0.0231768     -0.265628     -0.237542      0.879608       1.18690       1.31453       1.46747       1.47553       1.45911       1.47293       1.32961       1.27653       1.15299       1.01953      0.935176      0.746177      0.668672      0.537872      0.438668      0.370760      0.282840
  35   9 2571.8615    2.1185  1.1569 11.9730 -0.0025  0.0204   0.0326   0.0518    0.0874   0.0000   440.7962      0.990231       19.0266       1.77881      -2.64413     -0.801324       2.93110      -3.02153      0.297917       1.24301      0.767910      -1.60137      -1.57988    -0.0952289       1.01359     0.0105314      0.182122  -0.000833547      0.924033       1.24937       1.33090       1.48759       1.53245       1.53687       1.48035       1.38093       1.31591       1.21994       1.07785      0.918738      0.812698      0.667310      0.571688      0.464362      0.369293      0.295818
  35  10 2740.5907    2.8216  1.0359 12.3986 -0.0013  0.0178   0.0438   0.0466    0.0899   0.0000   440.0340       4.49777       18.1704      0.817799      -1.13475      0.620271     -0.383918      -3.42886     -0.416720      -2.97866      -1.56672     -0.421958      0.620776     -0.321924      0.683902     -0.544735     -0.801660      0.292583      0.854313       1.10082       1.25105       1.28032       1.35473       1.35368       1.34311       1.28257       1.17244       1.08008      0.982588      0.817326      0.714143      0.611311      0.503067      0.430367      0.338303      0.276422
  35  11 2906.9080    3.6655  0.8976 13.2839 -0.0010  0.0175   0.0604   0.0412    0.0725   0.0000   441.3349       3.91735       17.7546       2.98134      -2.29836      -1.89556     -0.486052     -0.893576      0.268819      -1.20042      0.526672     -0.716717     -0.380309     -0.109362      0.462699      0.327473      0.212723    -0.0290243      0.805347       1.09781       1.20610       1.32100       1.23453       1.33548       1.23056       1.15203       1.11024       1.02282      0.926594      0.821313      0.747770      0.630581      0.516753      0.424316      0.346163      0.271566
  35  12 3069.6639    4.0320  1.1140 13.2282  0.0005  0.0193   0.0611   0.0496    0.0950   0.0000   440.8343       4.91916       20.4772       2.96289     -0.508974      -2.26086       2.13486      0.800830      0.177039      -2.80001     -0.171623      0.343458     -0.676741      0.518183    -0.0531247     -0.217644      0.156277    -0.0784920      0.914424       1.18058       1.37148       1.39318       1.47901       1.41167       1.40392       1.38707       1.21480       1.14748       1.01019      0.925827      0.807664      0.681088      0.582666      0.471818      0.367070      0.296236
  35  13 3229.2087    3.7680  1.3956 13.4694 -0.0028  0.0226   0.0542   0.0599    0.0688   0.0000   439.0675       5.53978       17.7690       2.78404      -3.14174      -3.06877    -0.0461832      -1.29035    -0.0325692      -1.30578       1.40350      -1.33483     -0.179391      -2.24573     -0.507411      0.270700      0.170172     -0.591184       1.05246       1.38543       1.47028       1.69192       1.73303       1.73274       1.69002       1.59193       1.48958       1.34389       1.16567       1.06216      0.895270      0.771427      0.644941      0.515207      0.415243      0.329587
  35  14 3386.7472    3.3033  1.9324 12.9273 -0.0007  0.0265   0.0396   0.0713    0.0545   0.0000   439.9632       7.49412       16.3682       1.60859      -1.41439     -0.697988       5.53035      -1.35070      -1.40981       1.92678      0.224651     -0.646563      0.441216      0.235004      -1.01222      0.567961     0.0832227      0.179437       1.29657       1.74233       1.97761       2.06965       2.17327       2.10651       2.06872       1.93959       1.80790       1.69442       1.45617       1.32031       1.09911      0.943253      0.786872      0.626806      0.508999      0.409053
  35  15 3542.8876    2.6695  3.1580 12.2391 -0.0011  0.0352   0.0254   0.0933    0.0416   0.0000   438.0463       9.22908       13.7623     -0.439618      -2.62689       3.49666       2.10503      -4.62941      0.464540      -7.73839       2.54537       1.70382      -2.67410      -1.94188      0.616283    -0.0295447     -0.526216     -0.384009       1.61986       2.15559       2.28797       2.55137       2.59135       2.60941       2.52039       2.41689       2.28034       2.05133       1.88632       1.63254       1.40227       1.24157       1.02555      0.830482      0.665915      0.534375
  35  16 3697.9255    2.2226  4.8340 11.4425 -0.0009  0.0442   0.0168   0.1179    0.0359   0.0000   435.8822       4.59718       20.3357      0.950373      -4.55648      0.687480       4.05695      -6.57761      -6.36988      -1.74631       1.85196     -0.853924      0.549577     -0.108277      -1.97650      0.421275       1.07882    -0.0519153       2.03341       2.70349       2.93854       3.18703       3.23496       3.22477       3.26428       3.07205       2.87820       2.57659       2.32591       2.04863       1.77723       1.52577       1.26321       1.03350      0.846192      0.664271
  35  17 3852.0939    1.7681  6.8396 11.1893 -0.0010  0.0590   0.0121   0.1587    0.0296   0.0000   438.9688       8.85725       10.4773       4.56000       7.16624      -1.20256      -1.05792      -1.65134       4.87333     -0.314222       1.14737       4.31859       3.64079      0.572132      0.233542     -0.547883      -3.00843       1.04915       2.67502       3.56431       3.94160       4.22997       4.35997       4.31645       4.21918       4.04706       3.78929       3.42999       3.14035       2.75573       2.38974       2.03015       1.68492       1.40802       1.13573      0.884349
  35  18 4005.3893    1.4704  9.2821 10.8729 -0.0002  0.0764   0.0090   0.2125    0.0274   0.0000   446.3010       21.8051       10.7169       5.51320     -0.322943       2.74268      -5.98286       5.52313      -2.59093      -7.76136       10.5911      -2.90715      -2.02450      -1.79750      0.440516       1.82542      0.323447       1.76046       3.46823       4.54198       4.98417       5.42694       5.62241       5.59471       5.40720       5.25823       4.80998       4.51833       3.99549       3.56454       3.05385       2.62094       2.14544       1.80003       1.42636       1.15156
  35  19 4157.7577    1.1936 11.5855 10.7327 -0.0007  0.1001   0.0070   0.2720    0.0250   0.0000   435.0195       4.20413       2.88620       7.82951      -7.82460      -2.76588      -2.44572      -2.77498       3.45010       2.42849       4.96999      -2.02179       2.01940       3.26537      0.995057     -0.663779      -2.67752      -1.40712       4.44748       5.89863       6.58907       7.15181       7.39203       7.36203       7.19579       6.85651       6.34263       5.79192       5.25015       4.57095       4.02403       3.35998       2.86102       2.34698       1.85925       1.45820
  36   4 1681.9057    0.2957  0.2806 10.0373 -0.0036  0.0120   0.0099   0.0286    0.0277   0.0000   441.0547     0.0745235       21.9091      0.483849      -2.53405     -0.961293       1.13883      -1.09426     -0.748629   -0.00512076       1.23055      -1.13585      0.595560     -0.728541      0.177424     0.0866600     0.0917893     0.0489069      0.629903      0.857439       1.04564       1.10308       1.07855       1.13016       1.09171       1.07052      0.971394      0.880948      0.779475      0.650220      0.554244      0.422589      0.346975      0.293449      0.243635      0.194478
  36   5 1875.4185    0.5092  0.4694 10.1504 -0.0057  0.0133   0.0120   0.0333    0.0386   0.0000   440.6090      -1.47453       20.7302      0.340707      -1.68942    -0.0532487     -0.579254     -0.692940     -0.875602      -1.56127      0.670155      -1.36416      0.308084     0.0548043      0.244382     -0.127038     -0.280788      0.481804      0.586543      0.785661      0.894486      0.882965      0.960997      0.925484      0.918791      0.905892      0.855870      0.756843      0.672475      0.603915      0.534478      0.454692      0.368637      0.312277      0.257088      0.193554
  36   6 2063.1105    0.7642  0.6430 10.3793 -0.0038  0.0145   0.0147   0.0360    0.0521   0.0000   441.7862    -0.0275248       21.7946      0.771827      -1.82494      0.332449      0.822013      0.866371      -1.28675     -0.559900      0.935122    -0.0143303      0.183256     -0.388783     -0.121236     -0.384094      0.351468    -0.0665143      0.701874      0.925559       1.07731       1.17866       1.23469       1.26412       1.21521       1.13506       1.08340      0.948904      0.851547      0.690490      0.609821      0.497145      0.413215      0.340257      0.268337      0.214724
  36   7 2245.5442    1.1375  0.9263 10.7702 -0.0019  0.0175   0.0186   0.0440    0.0715   0.0000   441.0126      0.201048       20.8625     -0.139132     -0.430295      -1.93288     0.0861937     -0.500089      0.447552      -1.15885      0.239611      0.266409       1.71086      0.320197     -0.370625      0.175345      0.317596     -0.334513      0.764309       1.07588       1.16554       1.33866       1.32792       1.33627       1.34713       1.24010       1.15366       1.05386      0.941148      0.794104      0.706153      0.594572      0.492711      0.407664      0.324442      0.259108
  36   8 2421.1611    1.6193  1.1007 11.3909 -0.0035  0.0187   0.0250   0.0508    0.0849   0.0000   441.8583    -0.0443714       22.0798       2.85267      -3.02408       1.18756     0.0732388      -1.77515     0.0712284      0.525563       2.98851      0.900413     -0.541891     -0.892983      0.472363      0.122860     -0.129213      0.227558      0.835313       1.06665       1.19347       1.32250       1.36106       1.32268       1.31329       1.23213       1.15661       1.08104       1.00786      0.844982      0.743180      0.662501      0.547515      0.428160      0.362443      0.301550
  36   9 2592.8035    2.2306  1.1600 11.8544  0.0002  0.0196   0.0327   0.0501    0.0948   0.0000   441.0168       2.21003       19.7261    -0.0720691      -2.60108     -0.254344      0.476714     -0.762025       2.08268     -0.883448     -0.113502       1.61108     0.0865862     0.0119269      0.845864     0.0722452      0.185045      0.416442      0.876871       1.22816       1.32871       1.50632       1.53042       1.52677       1.50661       1.42495       1.30002       1.19298       1.05663      0.930588      0.805442      0.664234      0.559747      0.456673      0.365304      0.296406
  36  10 2762.7563    2.9236  1.0935 12.3406 -0.0007  0.0182   0.0437   0.0475    0.0983   0.0000   441.5978       3.21755       19.8238       2.88524      -3.65037      0.145583      0.990698      -1.15357     0.0862667      -1.11155    -0.0985358     -0.718473      0.736711     -0.385088      -1.35204     -0.263391      0.401036     0.0715593      0.821777       1.10047       1.19100       1.32246       1.32264       1.33011       1.28880       1.23204       1.14493       1.08113      0.962602      0.881544      0.740508      0.652713      0.531792      0.450909      0.369503      0.290260
  36  11 2930.3623    3.5564  0.9627 13.3891 -0.0019  0.0178   0.0587   0.0456    0.0708   0.0000   441.7587       4.55938       17.6372       1.88446      -5.67097      -1.41631     -0.694014      -2.37151       2.77417      -1.21847      0.410488       1.34926      -1.05117      -1.58102     -0.896074     -0.941007     -0.622188     -0.424313      0.841410       1.11659       1.20438       1.36473       1.36511       1.38857       1.29930       1.32280       1.20599       1.09831      0.970280      0.826124      0.744294      0.626447      0.525802      0.422503      0.344990      0.279704
  36  12 3094.4022    4.1151  1.1541 13.4694 -0.0020  0.0193   0.0626   0.0518    0.0838   0.0000   440.7104       3.31624       17.3364      0.851389      -1.69651     -0.703988       1.11939    -0.0186323       1.74908      -1.02579     -0.536883      -1.17729       1.09416       1.99766       1.63642     -0.147799     -0.708899     -0.513258      0.911219       1.22028       1.31491       1.46359       1.49514       1.54396       1.50477       1.41253       1.31450       1.15438       1.06249      0.929493      0.818064      0.684789      0.557151      0.460430      0.380803      0.306624
  36  13 3255.1766    3.7716  1.4077 13.4651 -0.0039  0.0225   0.0537   0.0591    0.0660   0.0000   439.0924       6.20844       15.4476       1.18449      -4.05602      0.142798      0.904082      -1.45960     -0.549590      -5.67817       1.20968      -3.47103     -0.546533      0.264047      0.401434      0.452263     -0.694072    -0.0419177       1.03329       1.35759       1.45205       1.63901       1.66585       1.68955       1.63618       1.54980       1.42070       1.32348       1.20999       1.06490      0.914899      0.778498      0.653142      0.538767      0.452790      0.346899
  36  14 3413.7937    3.2797  2.1164 12.7284 -0.0011  0.0271   0.0362   0.0707    0.0500   0.0000   439.6186       10.4631       12.5951       3.92963      -1.44344      -2.78195       2.02137      -2.05379      -3.11013      -1.42590     -0.240899     -0.229694      -2.19206     -0.755459     -0.656538    -0.0110254       1.30211     -0.211892       1.21214       1.67248       1.79644       1.94530       1.99041       1.96853       1.90169       1.84941       1.78087       1.61638       1.45235       1.29412       1.10955      0.962048      0.799874      0.647684      0.532441      0.428155
  36  15 3570.8818    2.5897  3.5129 11.9736 -0.0012  0.0361   0.0225   0.0967    0.0404   0.0000   442.3452       7.01114       16.2135       5.97388      0.366683      -8.30657       2.28079       1.54277      0.668443      -2.21903      -2.39642      -3.54173       2.26326     -0.910329      0.878588      -2.25626     -0.446600       1.25266       1.57513       2.09319       2.29969       2.48454       2.57725       2.55852       2.51967       2.40078       2.24698       2.04382       1.87418       1.64701       1.46703       1.29124       1.07140      0.882194      0.713176      0.561660
  36  16 3726.7443    2.1372  4.9367 11.5139 -0.0008  0.0460   0.0161   0.1202    0.0341   0.0000   438.8050       8.09989       13.8119       1.80026     0.0522809      -3.10253     -0.715635       1.27011      -1.83974      -4.21113      -3.82534      -1.89588     -0.158525      -1.45650       1.30483      -1.60607      0.997771       1.44039       2.04571       2.68280       2.99691       3.26458       3.47788       3.37082       3.32401       3.12620       2.97423       2.70022       2.40820       2.14387       1.83126       1.56771       1.33198       1.08105      0.882103      0.709495
  36  17 3881.6576    1.7189  7.0749 11.1578 -0.0009  0.0600   0.0116   0.1649    0.0298   0.0000   435.5011       8.04389       14.8378      -1.78322      -9.86692       4.09650      -4.51041       2.36624      -1.84337      -7.31957      -2.07858       5.97431     -0.797545      0.678847      0.221807    -0.0621130       1.79710     -0.240655       2.66110       3.55281       3.98383       4.32761       4.48278       4.45659       4.31548       4.19652       3.89373       3.58247       3.19753       2.79302       2.45155       2.05665       1.74666       1.43409       1.16008      0.918293
  36  18 4035.6087    1.4236  9.6646 10.8669 -0.0000  0.0800   0.0086   0.2211    0.0272   0.0000   446.2039       9.50291       12.6453       8.55974      -4.12928      -10.5729       1.03409      -6.39221       4.65845       7.75028    -0.0653912      -7.22108       2.43430      -1.09865      0.535979      -1.30427     -0.375256     -0.977274       3.54805       4.64146       5.19791       5.62793       5.75283       5.86983       5.69983       5.42214       5.07402       4.64911       4.25812       3.66762       3.25786       2.78575       2.29978       1.92059       1.57190       1.23044
  36  19 4188.7504    1.1335 12.0581 10.7404  0.0012  0.1062   0.0067   0.2892    0.0244   0.0000   443.3586       16.0480       22.0724      -11.2792       8.20138      -3.32244       7.11777       10.0722       3.82538       9.34866      -6.06279       1.12261      -2.90878       1.08002    -0.0508806      0.209188       1.54977       2.14150       4.59484       6.23878       6.75040       7.37717       7.57046       7.72657       7.49488       7.28224       6.70552       6.16812       5.52553       4.94515       4.23376       3.63944       2.99046       2.51658       2.03357       1.64804
  37   4 1697.6086    0.3133  0.2774 10.0637 -0.0030  0.0124   0.0099   0.0251    0.0278   0.0000   441.0518      0.653020       20.9734     0.0442151      -3.07055     -0.825061     -0.479787     -0.614587      0.312008      0.915151      0.743604     -0.178835     -0.203378     -0.155409      0.707319      0.380700     -0.213643     -0.108047      0.577119      0.775249      0.893201      0.946071      0.890182      0.847346      0.733246      0.718243      0.788958      0.723119      0.673441      0.629527      0.554041      0.501307      0.411176      0.322894      0.268356      0.206303
  37   5 1892.1964    0.5352  0.4673 10.0757 -0.0043  0.0134   0.0122   0.0305    0.0421   0.0000   440.4193    -0.0534324       22.4693      -1.20666      -3.51790      -1.45253     -0.691929      0.768367     -0.712198      0.360667      0.402283     -0.243375      0.704901      0.468617      0.553737    -0.0991360      0.584158     0.0605961      0.584969      0.721878      0.832867      0.942097      0.904741      0.942418      0.952318      0.845747      0.789173      0.789708      0.719993      0.634453      0.494834      0.459023      0.393687      0.314176      0.271422      0.218797
  37   6 2081.1673    0.8040  0.7022 10.3535 -0.0024  0.0155   0.0149   0.0381    0.0590   0.0000   440.6752      0.496877       22.8390     -0.162825      -2.12637      0.309382     -0.251551      -1.59078       1.49844      -1.43792       1.35268       1.06644      0.251744      0.500692      0.397870     0.0209687     0.0179941    -0.0635528      0.658082      0.868126      0.968787      0.997781       1.04125       1.08834       1.08836       1.00965      0.945719      0.865526      0.770195      0.707926      0.614651      0.517004      0.429671      0.357413      0.289302      0.234095
  37   7 2264.4060    1.1400  0.9950 11.1294 -0.0024  0.0192   0.0188   0.0473    0.0633   0.0000   440.4720    -0.0457486       21.3298       1.44206      -1.17606       1.19154      0.767705     -0.283637      -1.17326     -0.447393       1.71144      -1.85315     -0.621863     -0.821635     -0.898854     -0.257790     0.0347337      0.106534      0.837086       1.10391       1.25327       1.35447       1.38921       1.43375       1.37709       1.29772       1.26807       1.11629       1.00907      0.904010      0.775522      0.646110      0.546874      0.457966      0.373727      0.301901
  37   8 2440.7326    1.6694  1.1372 11.5565 -0.0029  0.0192   0.0252   0.0511    0.0794   0.0000   441.2994     -0.129516       20.8483      -2.55492      -2.40191      -1.45127      -3.71888     -0.942728     0.0893130       2.21819      0.417054      -1.00031      0.327211     -0.315260       1.04984      0.187861     0.0644695     -0.978290      0.892553       1.12832       1.26961       1.37251       1.39128       1.39798       1.39733       1.38305       1.25459       1.13431       1.00352      0.905559      0.788326      0.675871      0.594316      0.482068      0.399776      0.318623
  37   9 2613.4080    2.2627  1.0550 12.3090 -0.0043  0.0185   0.0351   0.0490    0.0729   0.0000   439.1630       1.30718       19.6781       3.08291      -2.36221     -0.671203    -0.0103435      -1.50924      0.405816      -1.75088      0.915502     -0.318903       1.35715     -0.560172     -0.340452      0.501320     -0.419482     -0.732957      0.797042       1.08275       1.19573       1.25154       1.27143       1.34080       1.23972       1.23602       1.13705       1.07718      0.973452      0.851087      0.746070      0.647538      0.545865      0.459834      0.377701      0.294812
  37  10 2784.5934    3.0109  1.1008 12.4460 -0.0019  0.0182   0.0444   0.0470    0.0939   0.0000   440.3371       4.36872       20.5709      0.490741     -0.489005      0.255405      -1.09621     -0.938643     -0.975058     -0.546650      -1.11050      -1.96949      0.874472      -1.27502    -0.0279855     -0.293207     -0.345571      0.255766      0.805864       1.04618       1.19213       1.26066       1.31524       1.33891       1.26016       1.24213       1.12712       1.04903      0.973163      0.870847      0.749053      0.650078      0.541330      0.433025      0.360693      0.296512
  37  11 2953.3430    3.7474  1.0560 13.1052 -0.0019  0.0175   0.0568   0.0469    0.0855   0.0000   440.7610       6.51420       18.9702       1.26255      -3.02860       1.18061     0.0404809    -0.0935678       1.40097      -1.17472      -1.14952      0.222561     -0.914443     -0.948249     -0.480128     -0.108793   -0.00782045      -1.01231      0.788165       1.03494       1.12230       1.28163       1.30938       1.33987       1.30406       1.23961       1.13746       1.01562      0.929376      0.858712      0.734901      0.607505      0.502331      0.425232      0.353030      0.279740
  37  12 3118.6430    4.0001  1.1765 13.5287 -0.0021  0.0202   0.0598   0.0524    0.0831   0.0000   439.5326       5.70978       17.7083       3.14626      -4.72717     0.0746533      0.627244      -1.05013       1.21297      -1.08592    -0.0794387      -1.35070     -0.979473     -0.295504     -0.636764     0.0767880      0.433421     -0.387813      0.866924       1.16690       1.27631       1.33256       1.38665       1.38690       1.34478       1.36028       1.28864       1.14282       1.04776      0.900907      0.800454      0.692620      0.579938      0.488376      0.390963      0.316738
  37  13 3280.7037    3.7152  1.6841 13.2530 -0.0004  0.0239   0.0464   0.0643    0.0559   0.0000   443.1823       6.70079       14.2095       1.51906      -2.12929     0.0760008       1.67003      -3.03283      0.686393     -0.135343      0.410542      0.155811      0.394228     -0.761014      0.743500     -0.357798      0.133897      0.276407       1.09592       1.46296       1.61659       1.77100       1.85861       1.82309       1.83468       1.72804       1.62050       1.45051       1.31865       1.12206      0.998329      0.843003      0.713977      0.586309      0.487397      0.383598
  37  14 3440.4690    3.1762  2.4350 12.5150 -0.0003  0.0287   0.0321   0.0762    0.0480   0.0000   439.6165       10.4869       15.6683       2.44997      -1.37398       1.70475      0.590467      -3.80129      0.570599      -2.01529       2.01433      0.666283     -0.518184      0.487853      0.231577     -0.236214     -0.361062     0.0959445       1.22798       1.61921       1.86176       1.96742       2.05761       2.02454       2.04573       1.92516       1.82120       1.63886       1.48108       1.32083       1.14063       1.00246      0.835291      0.701123      0.561190      0.453816
  37  15 3598.5589    2.5178  3.6503 11.8788 -0.0000  0.0364   0.0213   0.0975    0.0402   0.0000   443.8025       8.29990       13.2439      0.774167      0.101500       3.23229      -2.95590      -1.73413       4.31673      -1.98515      -1.37211      -1.15791      0.650596      -1.30789      -1.31577      -1.23729      0.451175     -0.380221       1.57487       2.11273       2.33487       2.56034       2.64283       2.70445       2.58078       2.53085       2.28361       2.14132       1.91939       1.70689       1.48584       1.25857       1.08206      0.873811      0.727131      0.579436
  37  16 3755.1921    2.0248  5.5853 11.4115 -0.0001  0.0495   0.0145   0.1314    0.0317   0.0000   438.5515       10.6702       17.4476       1.90092       1.27967      -2.00558     -0.797403      -3.51032       1.70255      -2.41373     -0.491904      -3.43142     0.0939168     -0.178427      0.728475     -0.743319     -0.976366      0.466090       2.16985       2.98691       3.35348       3.66310       3.78280       3.81042       3.70362       3.50683       3.22073       2.95909       2.70407       2.37090       2.07996       1.76117       1.48047       1.21503       1.00785      0.797159
  37  17 3910.8486    1.6753  7.9326 11.0729 -0.0002  0.0641   0.0105   0.1774    0.0282   0.0000   442.7224       8.38816       14.8251    -0.0614004      -5.50598      -11.3877       3.24925       2.70566       2.55097      -3.45814    -0.0267040      -2.24355       2.41866       2.54466      0.365070      -1.63863      -3.12903      -1.33971       2.74808       3.60909       4.04290       4.39264       4.53015       4.52600       4.49655       4.26457       4.03743       3.68829       3.35925       2.97953       2.59123       2.21308       1.86634       1.56279       1.27782       1.02622
  37  18 4065.5201    1.3578 10.3333 10.8573 -0.0003  0.0869   0.0079   0.2338    0.0263   0.0000   436.2235       10.8606       17.1351     -0.448979      -13.7031      -6.40963      -16.7870      -2.98596       9.08974      -5.76155       1.29228       2.34181       4.78697      -5.99877      -7.12870      0.165304      0.322170     -0.777187       3.69213       4.92733       5.55035       5.88009       6.12198       6.12238       6.02971       5.81673       5.42295       5.01745       4.58989       4.04828       3.52708       3.04939       2.53035       2.12635       1.72869       1.39558
  37  19 4219.5464    1.1250 12.7336 10.6763  0.0009  0.1093   0.0062   0.2931    0.0239   0.0000   435.9007       22.2478       12.1638      0.459688       10.0042       2.84758       6.17370      -6.34951       4.66346      -12.0769      -5.17883      -2.69658       4.81558      -2.93494      -6.03739       4.95455       3.54765      -2.79798       4.57389       6.13465       6.90456       7.40160       7.62507       7.51339       7.51910       7.20965       6.74443       6.26016       5.68026       5.06270       4.42263       3.80043       3.18988       2.67559       2.15993       1.74239
  38   4 1713.0525    0.3409  0.2930 10.0437 -0.0051  0.0105   0.0100   0.0260    0.0280   0.0000   442.2144      -1.00547       21.3954     -0.165587      -2.81323      0.329471      0.813233      0.438166     -0.733119      0.292690     -0.281240      0.117630      0.704600      0.780753     0.0809836      0.321640     -0.366919     0.0558248      0.446539      0.584889      0.639348      0.718033      0.729931      0.723259      0.725827      0.674135      0.664395      0.593016      0.557837      0.503218      0.429940      0.357368      0.328336      0.281599      0.245636      0.182736
  38   5 1908.7729    0.5389  0.5964 10.0734  0.0008  0.0151   0.0109   0.0365    0.0451   0.0000   441.8394      0.755873       21.5184      0.969860     -0.314090       2.49720      -1.32858     -0.450391     -0.373800      0.322529      0.514133     -0.884647      -1.46045      0.140578       1.12376     0.0856020     -0.154982     -0.177344      0.659781      0.863830      0.969069       1.09062       1.13022       1.15714       1.12698       1.03004      0.992565      0.921447      0.811724      0.693930      0.631600      0.526310      0.443487      0.358518      0.299948      0.243261
  38   6 2098.9498    0.8028  0.7723 10.5268 -0.0021  0.0165   0.0143   0.0414    0.0540   0.0000   441.7527     -0.365266       21.0337      0.845154      -1.88012       1.04973       1.24618      -2.02592     -0.652467     -0.439443      0.527985      0.450928     -0.461519     -0.346504     -0.443562      0.355734     -0.360268     -0.229636      0.677447      0.932412      0.984650       1.12834       1.13573       1.14920       1.09294       1.09311      0.999088      0.922783      0.820066      0.788152      0.649111      0.575593      0.465513      0.405266      0.339834      0.279043
  38   7 2282.9471    1.2366  0.9147 11.0530 -0.0034  0.0175   0.0201   0.0418    0.0699   0.0000   441.0814     -0.628032       20.9446     0.0503555      -2.59775       2.39562     -0.299681      0.960413       1.32535     -0.606152      0.816338      -1.22692    -0.0762538     -0.353606     -0.100493    -0.0427551      0.407191     -0.427318      0.774995       1.01200       1.08235       1.18453       1.25769       1.27219       1.27903       1.15970       1.08750      0.993947      0.911617      0.834938      0.725112      0.634952      0.537029      0.448336      0.355525      0.294923
  38   8 2459.9820    1.7157  1.1690 11.6070  0.0003  0.0196   0.0253   0.0511    0.0811   0.0000   440.6469    -0.0717081       22.4363     -0.787218      -2.62686      0.264624      -2.35086     -0.526842       1.60579     -0.966184      -1.64396      0.554076     -0.572095     -0.132403     -0.802345     -0.213527     -0.272960     -0.218736      0.848122       1.12429       1.28157       1.36860       1.35475       1.35673       1.34622       1.27225       1.22508       1.14046       1.05417      0.911525      0.832675      0.706914      0.606206      0.519074      0.434334      0.344237
  38   9 2633.7517    2.3763  1.1408 12.0870 -0.0033  0.0191   0.0345   0.0483    0.0920   0.0000   441.0377       1.45459       20.0391       1.61873      -1.06950      0.637643       2.30943     0.0494006      -1.64931     -0.589868     -0.380463      -1.23261      -1.05569     -0.398441     -0.592105      0.123713    -0.0405077    -0.0676013      0.812552       1.09564       1.17001       1.28851       1.35714       1.32934       1.34728       1.25177       1.15719       1.06929      0.978019      0.955622      0.787040      0.702773      0.595268      0.489025      0.390549      0.324141
  38  10 2806.1348    3.0538  1.0770 12.8676 -0.0018  0.0182   0.0463   0.0483    0.0770   0.0000   441.1250       2.39227       19.9525       1.97809      -5.52190      -2.40582     -0.551950      -1.54462     -0.124439     -0.976364     -0.177120      0.735431       1.18594      -1.38987     -0.193370     -0.131694      0.301186      0.108099      0.778462       1.06905       1.17483       1.28703       1.30635       1.27982       1.27098       1.18727       1.14190       1.07432      0.978503      0.880637      0.776656      0.697659      0.570709      0.486418      0.391285      0.317408
  38  11 2975.9978    3.8085  1.0234 13.1653 -0.0021  0.0173   0.0577   0.0450    0.0858   0.0000   441.3277       5.55271       19.2901       2.54001      -2.69484     -0.506802       1.99558      -1.94804      0.355094     -0.857794       1.08819    0.00379597      -1.44320     0.0676253      0.224080     -0.293342     -0.107508      0.298242      0.777321       1.00465       1.06832       1.21533       1.29033       1.22358       1.20505       1.13104       1.09339       1.00685      0.889173      0.851775      0.727313      0.641257      0.572422      0.470198      0.384921      0.311882
  38  12 3142.4318    4.1659  1.1920 13.4437 -0.0060  0.0196   0.0609   0.0506    0.0897   0.0000   441.4654       7.39671       18.8976       3.17686      -3.78364      -1.62197       1.71511      -1.57180       1.28663     -0.260585       3.10794     -0.318332      0.578987      -1.00275     -0.994500     -0.141063      0.445910     -0.401297      0.829673       1.12059       1.24048       1.32378       1.41551       1.41459       1.39095       1.29482       1.23690       1.12789       1.04188      0.906514      0.797422      0.685655      0.587212      0.488889      0.409368      0.315159
  38  13 3305.8206    3.6310  1.7382 13.1876 -0.0001  0.0242   0.0438   0.0631    0.0534   0.0000   440.2796       4.27922       20.1843      0.694909      -3.81486       2.52499      -1.21026      -4.78486      0.264872      0.693686      0.181832     -0.990376      -1.17344      0.324920       1.21264      0.181494    -0.0350334      0.456844       1.03188       1.36709       1.48435       1.63910       1.68525       1.71364       1.64667       1.59271       1.52342       1.37555       1.26963       1.13557      0.986221      0.862472      0.712335      0.617116      0.514520      0.396237
  38  14 3466.8260    3.0486  2.6221 12.4543 -0.0003  0.0291   0.0293   0.0787    0.0431   0.0000   437.9267       8.31897       15.2420       4.60227      -2.16572       1.92098       1.30565      -3.33684      -1.17913     -0.254210      0.903738     -0.997735      0.237850     -0.584380      0.305478     -0.463506     -0.624780     0.0576939       1.24335       1.63219       1.84699       2.02384       2.02236       2.08711       2.04937       1.93279       1.82425       1.67005       1.51329       1.38735       1.21623       1.04601      0.875989      0.743120      0.610019      0.476994
  38  15 3625.8222    2.4392  4.0098 11.7931 -0.0007  0.0382   0.0194   0.1020    0.0365   0.0000   439.9896       11.4436       14.4950       2.07570      -1.28046       1.85350       2.12112      -2.25813      0.441469     -0.858580      0.518660       1.69692       2.40758     -0.822946     -0.424305      0.836069      0.341299       1.43857       1.60401       2.17287       2.36361       2.55029       2.61437       2.67089       2.62648       2.47032       2.37255       2.16713       1.98258       1.77560       1.58007       1.37546       1.15513      0.984609      0.800372      0.641703
  38  16 3783.3816    1.9576  5.8749 11.3655 -0.0005  0.0504   0.0134   0.1372    0.0300   0.0000   441.2189       5.14833       15.7410   -0.00797167      -3.04658      -2.51914     -0.777734      -5.14470       1.35614      -2.78319      -5.15569       1.68516       4.37305      0.523202       2.60593      -2.34245      0.558609     -0.394875       2.07594       2.81963       3.12301       3.40742       3.48117       3.54966       3.51705       3.28584       3.16607       2.87092       2.69284       2.29963       2.04702       1.79772       1.49654       1.25691       1.02532      0.830842
  38  17 3939.8268    1.6066  8.3525 11.0210 -0.0002  0.0674   0.0097   0.1843    0.0274   0.0000   439.1355       10.2608       15.8447       1.81461      0.227763       9.41288      -1.26584      -1.80873     -0.939927      -4.79607       3.74443      0.510646      -4.03105      -1.12068     -0.230649      -1.56988      -2.57623       1.83838       2.79327       3.73500       4.18169       4.49467       4.70929       4.69520       4.67372       4.47956       4.21113       3.85756       3.53656       3.10281       2.74507       2.37545       1.99478       1.67559       1.36803       1.11977
  38  18 4095.3945    1.3230 10.8633 10.8583 -0.0004  0.0896   0.0074   0.2459    0.0251   0.0000   442.8358       8.82661       10.7367       4.36122       3.09793     -0.923925       8.36593     -0.463735      -2.22111     -0.278347      -1.72578     -0.850817      -3.56830      0.837438      -1.42877       1.88970       1.88589      -2.69721       3.72787       5.05892       5.62794       6.07449       6.30823       6.34059       6.19574       6.06386       5.53289       5.22964       4.62695       4.24816       3.66103       3.20622       2.72537       2.25006       1.86639       1.49772
  38  19 4249.5365    1.0565 13.5248 10.6493 -0.0011  0.1165   0.0056   0.3158    0.0229   0.0000   447.3943       17.4636       15.0962       14.0372      -10.5459      -7.35427      -6.35673      -16.7693      -3.66682       7.18322      0.224200      -10.0685       5.23535       3.22448      -2.24399      -5.73737       5.29325      -1.76031       4.83137       6.40279       7.11741       7.73031       7.98977       8.05700       7.94334       7.60629       7.22832       6.58127       6.02354       5.44334       4.72731       4.12728       3.45730       2.93796       2.38141       1.93939
  39   3 1516.0633    0.1774  0.1523 10.0567 -0.0176  0.0096   0.0084   0.0217    0.0221   0.0000   440.9507      0.111519       21.9534     -0.978523      -2.70544      0.186699       1.66194      0.283937      0.238103     -0.426313      0.289384      0.192249     -0.396219      0.290582     -0.310011     -0.194645     -0.125445      0.174740      0.425081      0.544631      0.583119      0.605426      0.703006      0.685747      0.742167      0.688105      0.629178      0.538619      0.462723      0.459937      0.412323      0.346259      0.308084      0.250412      0.223101      0.167414
  39   4 1728.2404    0.3454  0.3097 10.0691 -0.0050  0.0113   0.0098   0.0259    0.0283   0.0000   440.6746     -0.973602       21.3364    -0.0987480      -2.46946      0.530415       1.28864       1.44411      0.733110     -0.720716     -0.708226    -0.0723095     -0.272717      0.153985     -0.254090    -0.0864926     -0.330640     -0.257641      0.440646      0.614240      0.685057      0.721744      0.725795      0.779397      0.684906      0.748350      0.673314      0.616412      0.595445      0.520390      0.441588      0.435467      0.316289      0.304544      0.220762      0.181731
  39   5 1925.1756    0.5595  0.5332 10.1987 -0.0019  0.0131   0.0116   0.0331    0.0413   0.0000   441.9033     -0.651303       21.7794      0.545355      -1.91265       1.63897     -0.371577      0.840680     -0.630709      0.539328      0.126018     -0.221664     -0.441629     -0.485145      0.860176      0.454444     -0.544237      0.199100      0.565091      0.754473      0.842031      0.895487      0.911576      0.911913      0.919751      0.876939      0.844936      0.723096      0.724098      0.630207      0.554899      0.489543      0.412949      0.344203      0.283666      0.233754
  39   6 2116.5727    0.8433  0.7388 10.5457 -0.0027  0.0160   0.0147   0.0369    0.0573   0.0000   440.6596      0.167205       21.5891     -0.541167      -3.80646     -0.685965     -0.374250      -1.21357    -0.0536307      -1.17191     -0.826349      -1.13407      0.128561      0.751114     -0.311278     -0.196318    -0.0431812      0.162461      0.649358      0.926545       1.00261       1.14447       1.11938       1.14863       1.08634       1.04496      0.961455      0.910648      0.831307      0.780604      0.666965      0.617936      0.495637      0.435372      0.362602      0.289515
  39   7 2301.2101    1.2553  1.0735 10.8881 -0.0019  0.0186   0.0187   0.0464    0.0791   0.0000   441.7681      0.659006       19.7131      -1.36994     -0.310246      0.569598      -1.48798      -2.08269     -0.359608    -0.0110447      0.257284     -0.485218      0.957539     -0.321956      0.623601     -0.588668      0.521339     -0.233635      0.811184       1.07565       1.17100       1.28751       1.33777       1.29110       1.28340       1.21007       1.12569       1.05811      0.978528      0.888281      0.813936      0.726140      0.609222      0.519319      0.429207      0.333548
  39   8 2479.0398    1.8074  1.1894 11.7975 -0.0019  0.0199   0.0266   0.0522    0.0797   0.0000   440.2760       2.12708       19.6733       1.43213     0.0415296      -1.43480       2.07987     -0.737111      -1.52270      -1.26614      0.327130      -1.69042     -0.634007     0.0368739      0.453061     -0.856597    -0.0503337      0.230550      0.823483       1.10256       1.18941       1.31188       1.41339       1.44500       1.40279       1.34007       1.23528       1.17080       1.03394      0.926375      0.798350      0.717797      0.607647      0.511301      0.409773      0.335210
  39   9 2653.8979    2.5319  1.0976 12.2489 -0.0004  0.0175   0.0366   0.0478    0.0835   0.0000   439.7821       3.38499       19.8092      -1.30976     -0.847537     -0.376215     -0.827360      -1.36872      -1.65145     -0.357294     -0.293505     -0.811432     -0.778486      0.157223     -0.481911     -0.117429     0.0611983     -0.285928      0.764027      0.993825       1.12319       1.20168       1.26558       1.27437       1.25279       1.17232       1.13885       1.03627      0.963959      0.858205      0.749871      0.629958      0.530349      0.451457      0.365895      0.301775
  39  10 2827.3616    3.2475  1.0232 12.9033 -0.0007  0.0178   0.0487   0.0431    0.0813   0.0000   440.1610       4.59350       21.9494       1.45589      -3.59582       1.17007     -0.464695     -0.340846       1.82959      -1.33739      -2.28558      0.897290      -1.16607      -1.11554   -0.00820084    -0.0133126     -0.301945     -0.377562      0.774137       1.01530       1.15536       1.25263       1.22067       1.26164       1.23161       1.21162       1.14375       1.05173      0.948459      0.868173      0.755324      0.675725      0.571725      0.478422      0.394830      0.324976
  39  11 2998.2115    3.9763  0.9829 13.4193 -0.0038  0.0163   0.0616   0.0442    0.0740   0.0000   441.0502       4.78912       20.0417       1.67727      -1.81607      0.400256      0.418656      -1.93805      0.971382      -3.30516      -1.27438      -2.42056      -1.00316     -0.636811     -0.262143    -0.0156525      0.625590      0.408666      0.717242      0.915823       1.05727       1.13827       1.17494       1.17736       1.13578       1.14423       1.04499      0.978999      0.869941      0.800712      0.680140      0.604760      0.508487      0.428584      0.359946      0.291361
  39  12 3165.7928    4.0782  1.2920 13.3846 -0.0013  0.0202   0.0555   0.0509    0.0743   0.0000   440.5529       3.49655       16.8606       3.71983      -3.31494      0.267529      -2.76417      0.600080       2.06012      -1.02790       1.23881     -0.838344      -1.73719      0.656608      0.491550      0.771028      0.915963      0.133342      0.840754       1.12204       1.22675       1.35996       1.37688       1.39254       1.35940       1.28909       1.25763       1.13855       1.05502      0.942890      0.838520      0.738097      0.619994      0.521204      0.447419      0.347908
  39  13 3330.4796    3.5352  1.8198 13.0212 -0.0025  0.0239   0.0410   0.0633    0.0553   0.0000   441.3978       4.45708       17.1200      -3.29984      -1.11501      0.206387       1.82864      -5.70385      -3.62685     -0.870975      0.790340      -2.57249      0.170409      0.217546       1.00602    -0.0840853      0.133584     -0.267845       1.00517       1.31684       1.46956       1.62460       1.65149       1.69209       1.64479       1.59441       1.49117       1.36785       1.23406       1.14048      0.996455      0.877272      0.732391      0.607559      0.520997      0.414601
  39  14 3492.7501    2.9237  3.0113 12.2564 -0.0003  0.0316   0.0257   0.0829    0.0396   0.0000   440.9769       6.77925       19.0520     -0.888218     -0.616114       2.51190      -1.15626      -4.66084       1.23077      -4.87973     -0.246880     -0.139700     -0.251639      0.783349       1.45787     -0.589968      -1.15418     -0.289600       1.26062       1.67357       1.86506       2.04086       2.10586       2.13489       2.09328       2.02249       1.89682       1.77718       1.62814       1.43972       1.25360       1.11704      0.934152      0.785850      0.661580      0.528086
  39  15 3652.9019    2.3571  4.6261 11.6450 -0.0006  0.0406   0.0172   0.1094    0.0335   0.0000   441.2660       9.06119       18.1114       3.58874      -2.98342      0.774683       5.19395       1.37431       2.00333      -3.21725       2.50066      -1.12487       1.72785      0.669533      0.224948     -0.149419     -0.148988       1.79618       1.69363       2.21238       2.49193       2.71073       2.80106       2.78504       2.83787       2.71192       2.55318       2.31650       2.10317       1.92545       1.65835       1.44468       1.24570       1.04335      0.850683      0.708081
  39  16 3811.3191    1.9297  6.6830 11.2248 -0.0003  0.0534   0.0121   0.1454    0.0291   0.0000   438.4451       10.4152       22.8835       4.97539       2.05981      -5.26321       4.64038       3.87860       5.77265      -1.77677      -1.14800      -4.05446       1.07613      0.576026     -0.387457      -2.43092     -0.757687     -0.446851       2.16153       2.88267       3.22869       3.50054       3.67718       3.61666       3.61744       3.48347       3.27911       3.04865       2.75545       2.48424       2.18639       1.89996       1.60057       1.35567       1.11308      0.907820
  39  17 3968.5050    1.5486  8.9055 11.0256 -0.0012  0.0722   0.0091   0.1942    0.0269   0.0000   438.3867       13.2212       11.8810      -1.79106      -1.36962     -0.370669      -3.46162      -5.01190      0.634411      -11.1781       2.51381      -2.55067      -1.10164      -3.08515       1.98291     -0.138767       1.96932   -0.00296360       2.93831       3.85425       4.35698       4.73735       4.81684       4.98719       4.84578       4.59552       4.38237       4.10778       3.70808       3.35482       2.98439       2.56003       2.20790       1.83352       1.54001       1.24746
  39  18 4124.5406    1.2577 11.4933 10.8963  0.0003  0.0958   0.0069   0.2616    0.0237   0.0000   449.4144       6.98130       16.1698       2.26520     -0.779543       5.83339      -2.31424      -7.44659      -5.08192      -5.08997       3.77643      -6.77530      -1.90289      0.789610     -0.305608      0.162431      -2.90131       1.75356       3.87428       5.20702       5.80872       6.23568       6.46721       6.48422       6.44248       6.15998       5.92062       5.39423       5.04902       4.42609       3.94847       3.40831       2.91269       2.45675       2.00309       1.65658
  40   4 1743.2538    0.3590  0.3202 10.0658 -0.0012  0.0109   0.0096   0.0255    0.0283   0.0000   441.0092     -0.768719       21.6546     -0.192944      -4.09202     -0.116058     -0.552717      0.676828     -0.357751      0.456897      0.987692      0.162413     0.0511781      0.369085      0.141931   -0.00259727     0.0836470      0.288836      0.500723      0.640601      0.726115      0.781581      0.734768      0.755420      0.736601      0.695677      0.692679      0.653139      0.616670      0.565364      0.506333      0.423164      0.358915      0.285997      0.233670      0.205864
  40   5 1941.3971    0.5839  0.5843 10.1481 -0.0036  0.0139   0.0115   0.0338    0.0435   0.0000   440.2036      0.442682       23.4737     -0.473740      -2.35688      0.369273       1.91412       1.22106    -0.0438109      0.607465       1.04505      0.215198     -0.140095      0.688939     -0.118516      0.164154    -0.0706499     -0.342386      0.570345      0.770124      0.860521      0.893977      0.928085      0.935175      0.955990      0.902296      0.855765      0.767347      0.716958      0.649755      0.578295      0.517214      0.424951      0.370092      0.305947      0.256026
  40   6 2133.9155    0.9112  0.8301 10.4755 -0.0028  0.0155   0.0151   0.0409    0.0598   0.0000   440.5812     -0.793763       21.8776      0.256511      -3.37821       1.69163       2.78183     -0.854487      -1.41437       1.58995     0.0864379     0.0349954     -0.261731     -0.253173    -0.0336784     -0.223334      0.119295     -0.461903      0.612274      0.825876      0.873864      0.986929      0.978835       1.02738       1.02884      0.974391      0.961249      0.860276      0.776028      0.689469      0.611802      0.523358      0.464090      0.387230      0.317262      0.263349
  40   7 2319.3064    1.3339  1.0004 10.9661 -0.0011  0.0174   0.0198   0.0428    0.0782   0.0000   441.1050      0.458575       20.7167      0.731378      -3.56478      0.800990      0.680525      -1.57332     -0.941165     -0.176328     -0.136731     -0.352469     -0.721556     -0.610829     0.0911814     -0.574873     -0.399323    -0.0589523      0.723002      0.950060       1.06342       1.14414       1.20250       1.24694       1.21208       1.16175       1.07118      0.996970      0.889823      0.825361      0.723056      0.644525      0.557436      0.458520      0.383711      0.305361
  40   8 2497.9295    1.8809  1.1133 11.7606 -0.0013  0.0183   0.0269   0.0466    0.0750   0.0000   440.2336       1.11331       21.7876       1.20258      -4.05212     -0.826248     -0.500713      -1.14160      0.143808    -0.0393889      0.486962       1.06443      0.527341     -0.962786      0.404444     -0.432138     0.0246668      0.108204      0.758833      0.966945       1.08391       1.18328       1.22601       1.19475       1.18805       1.13849       1.08274       1.02690      0.953614      0.845242      0.763231      0.678275      0.575582      0.483448      0.411469      0.336502
  40   9 2673.8231    2.5254  1.1391 12.4582 -0.0012  0.0186   0.0369   0.0492    0.0789   0.0000   439.4045       2.71633       21.3445      0.762766     -0.429571     -0.696180       2.19899     -0.606684     -0.264811      0.693291     -0.178750      -1.22222     -0.747115      -1.61141       1.48506      0.649640     -0.785311     -0.246232      0.800337       1.03536       1.13167       1.20443       1.23140       1.26052       1.26197       1.26248       1.19505       1.07758      0.984932      0.886539      0.766995      0.662940      0.574295      0.479924      0.416659      0.340377
  40  10 2848.3378    3.2763  1.0758 12.9742 -0.0023  0.0177   0.0473   0.0458    0.0741   0.0000   443.2045       2.65111       20.4156     -0.400801      -2.99146     -0.462457       1.70919      0.447132       1.28515      -1.57212       1.24209      -1.01120      -1.25502     -0.301514      0.268110     -0.104476     -0.203118      0.441168      0.729376      0.950422       1.07053       1.11452       1.13600       1.16742       1.12281       1.12115       1.07285       1.01643      0.952090      0.823330      0.725061      0.620681      0.535014      0.470872      0.403992      0.333200
  40  11 3020.1413    4.0357  1.0995 13.4073  0.0009  0.0175   0.0583   0.0477    0.0751   0.0000   441.3188       3.62060       18.8735       1.81971      -1.33791     -0.451333     -0.903306      -2.04389     -0.223637     -0.596062     -0.329129     -0.280642     -0.315316    -0.0414997     -0.404763      0.301323     -0.388457    -0.0395374      0.743119      0.979513       1.06907       1.14573       1.18617       1.25295       1.21419       1.18714       1.08399       1.00095      0.926495      0.829313      0.731481      0.639027      0.554487      0.452669      0.377712      0.311194
  40  12 3188.7858    4.0671  1.3908 13.2933  0.0001  0.0206   0.0522   0.0532    0.0710   0.0000   442.0344       5.96508       20.2284       2.86032      -4.09202      -2.39981      0.918791      -2.14328       2.01573     -0.454384      -2.19681      -1.06485    -0.0173839     -0.517600     -0.341920      0.297320      0.562698     -0.260189      0.882778       1.18676       1.35259       1.45658       1.54337       1.53977       1.55614       1.48031       1.40328       1.23694       1.10749      0.995699      0.865221      0.760388      0.645466      0.551733      0.454503      0.365129
  40  13 3354.7349    3.5435  1.9727 12.7910 -0.0005  0.0243   0.0380   0.0645    0.0544   0.0000   441.7995       6.87260       17.0786       1.36268      -2.19065      -2.10788       2.01749      -2.83477      0.876289     -0.128133      0.319981      -1.03133      0.842321      0.153437     0.0641801     -0.881326     -0.176821      0.240835      0.969178       1.31647       1.45762       1.64939       1.67634       1.70499       1.69172       1.63304       1.52274       1.40857       1.27731       1.13057       1.00222      0.871590      0.735827      0.609813      0.503807      0.421142
  40  14 3518.2435    2.7978  3.0228 12.3747 -0.0004  0.0323   0.0249   0.0844    0.0371   0.0000   440.3228       7.79759       16.1169      -3.72368     -0.578748      -2.57583      -1.68538      -1.67235       1.41084      0.840181     -0.424920      -3.95010     -0.618737       1.80129      0.645130     -0.991155     -0.585590     -0.205822       1.28007       1.71237       1.86762       2.04591       2.15911       2.11661       2.12073       2.03785       2.00718       1.80048       1.63354       1.47681       1.31969       1.14834      0.974682      0.824820      0.706381      0.561427
  40  15 3679.5603    2.2598  4.7613 11.6938 -0.0001  0.0413   0.0160   0.1143    0.0295   0.0000   437.4169       10.4294       16.4995       1.52699      -2.82926      -1.58645       3.17278      -2.27334      -1.68542      -1.29804      -1.68921       1.71684      -1.17425      -1.95786     -0.548259      0.614289    -0.0190671      0.301951       1.63733       2.15435       2.43020       2.61681       2.76099       2.74086       2.73475       2.58754       2.47618       2.34819       2.13379       1.90734       1.66842       1.47801       1.25957       1.05709      0.900651      0.724210
  40  16 3839.0091    1.8301  6.7708 11.2602 -0.0007  0.0546   0.0115   0.1491    0.0276   0.0000   433.3260       5.63337       17.4960       4.10422      -3.27443      -5.26993      -2.79872      -1.21282     -0.609935      -2.79747      0.981988      -3.33263      0.342261      -1.66129     -0.738643      -2.95070       1.99605       2.56993       2.19511       2.94591       3.27255       3.60171       3.72172       3.70732       3.71068       3.56632       3.41585       3.15805       2.83851       2.58259       2.27008       1.94858       1.70283       1.41062       1.18409      0.965190
  40  17 3996.8712    1.5313  9.7204 10.9497  0.0000  0.0768   0.0083   0.2091    0.0261   0.0000   443.0175       10.7269       2.16142      -3.02739       7.57977       6.38626      -9.65588      -7.70801      -5.88980       3.72404      -2.31965      -9.97640       4.89308      -2.69724      0.127839       3.32769      -2.78320      -1.37076       3.07912       4.06310       4.56344       4.94924       5.11603       5.11367       5.04940       4.83262       4.62695       4.29530       4.02007       3.59575       3.17105       2.77608       2.38855       2.02297       1.69722       1.38489
  40  18 4154.0152    1.2037 11.6419 10.8743  0.0004  0.0979   0.0066   0.2656    0.0232   0.0000   441.7079       13.4815       9.42312      0.435913       2.42359      -12.2974       7.67401       3.41887      -4.91915      -10.6053      -2.00038       3.96383      -5.23228      -4.48445      -2.47754       3.65142     -0.693037      -1.73457       3.85079       5.19959       5.82368       6.32627       6.52145       6.66016       6.59152       6.31927       5.97985       5.52344       5.01804       4.56116       4.00536       3.54246       3.01973       2.58536       2.11405       1.71827
  41   3 1544.3627    0.1989  0.1581 10.0300  0.0061  0.0095   0.0078   0.0194    0.0218   0.0000   441.5910     -0.318034       21.5327      0.576606      -3.04819      0.385124      0.936756     -0.132988      -1.34967     0.0192801       1.03413    -0.0717554     -0.935025     -0.264681      0.157939      0.139519      0.336151    -0.0261148      0.406527      0.548478      0.561639      0.648211      0.681806      0.717758      0.669961      0.638575      0.633888      0.593803      0.532110      0.470351      0.428773      0.357797      0.296270      0.248615      0.214409      0.160422
  41   4 1758.0361    0.3826  0.3637 10.0568 -0.0004  0.0119   0.0096   0.0268    0.0302   0.0000   441.6191     -0.572229       21.2488      0.410530      -3.13903     -0.663096       1.36587      0.212772     -0.514697       1.04702      0.596409     -0.108050      -1.18839      0.437310      0.119276    0.00295113      0.140390     -0.259354      0.543553      0.693087      0.785691      0.807196      0.809778      0.854381      0.892405      0.866850      0.803473      0.746515      0.662035      0.601678      0.553457      0.474632      0.417820      0.373685      0.305543      0.242503
  41   6 2151.1351    0.9228  0.7867 10.5341 -0.0004  0.0152   0.0152   0.0381    0.0586   0.0000   441.5088      0.496556       21.3534      0.619545      -2.16578     -0.631487     -0.180497     -0.573693     -0.900953    -0.0579387      0.386856      0.450514      -1.15857    -0.0376665     -0.397361     -0.645372     0.0216617      0.664573      0.599424      0.813312      0.920726      0.984473       1.07051       1.08082       1.04267      0.998044      0.937792      0.861189      0.802477      0.702936      0.629863      0.552796      0.477487      0.410416      0.335896      0.281282
  41   7 2337.1783    1.3316  1.0807 11.2702 -0.0016  0.0182   0.0199   0.0493    0.0679   0.0000   441.5995       1.29624       22.4228     -0.113516      -2.58258      0.647357     -0.701076      -1.44955       2.26874     -0.990671      0.832270      -1.16115      -1.77215       1.12399      0.314597     -0.955201     -0.926818     -0.147415      0.767395       1.03263       1.17227       1.23648       1.29361       1.32291       1.30435       1.25838       1.22369       1.13465       1.00990      0.908527      0.774889      0.675313      0.567525      0.485061      0.397139      0.337995
  41   8 2516.5983    1.9070  1.1639 11.9007 -0.0019  0.0190   0.0272   0.0503    0.0757   0.0000   441.6352       2.10106       21.2972       1.98974      -1.86451      -1.84498      0.860705       1.01982     -0.450920     -0.221323       1.19099      0.537834      -1.18408       1.06718     -0.165433     -0.467092     -0.579552      0.186771      0.773454       1.06269       1.20328       1.32400       1.36889       1.38539       1.35032       1.29327       1.21341       1.10190      0.978725      0.929632      0.834091      0.732250      0.641312      0.524352      0.438792      0.358452
  41   9 2693.5582    2.5912  1.1324 12.5964 -0.0028  0.0184   0.0373   0.0498    0.0734   0.0000   442.2626       3.36315       22.1114      0.647180      -3.50421      0.589749       2.29934      -1.05827     -0.499656      -2.59951      0.466817      -1.06387      0.127406       1.11726      0.862268     -0.355646     -0.516551      0.604255      0.726602      0.981852       1.06985       1.17589       1.20122       1.19751       1.22285       1.13801       1.11241       1.02557      0.959541      0.851620      0.781582      0.664700      0.572624      0.496828      0.411493      0.334559
  41  10 2868.9961    3.3735  1.0359 13.2037 -0.0025  0.0176   0.0502   0.0448    0.0701   0.0000   442.2147       2.66751       20.3487       1.84472      -4.58558      -1.67921       1.43595      -3.20054     -0.443114      -2.20494     -0.632103      -2.32233      0.430451     -0.602658      -1.02971     -0.455255    -0.0493041     0.0533746      0.675764      0.920669       1.01963       1.07174       1.14579       1.13010       1.12679       1.12923       1.02553      0.988898      0.880522      0.810181      0.741323      0.614534      0.553602      0.468031      0.386192      0.321841
[truncated: 754,741 more chars]
