# Supplementary material for: Global-Mode Analysis of Full-Disk Data from the Michelson Doppler Imager and the Helioseismic and Magnetic Imager
Source: Sol Phys. 2018 Jan 31;293(2):29. doi: 10.1007/s11207-017-1201-5 (PMC6566312; doi:10.1007/s11207-017-1201-5)
Supplement: Supplementary file 2 — (TAR 362.4 MB) [file 11207_2017_1201_MOESM2_ESM.tar › HMI/hmiv72dasym.8344]

   0  25 3575.2517    2.8064  2.7487 -0.5943  0.0000       1.00832  0.5883   0.2850   0.7680 1000.0000   0.0000       2.65025    -0.0000       0.00000       0.00000       0.00000       0.00000       0.00000       0.00000       0.00000       0.00000       0.00000       0.00000       0.00000
   1  12 1885.2297    0.4372  0.3201 10.0192  0.0000       7.34813  0.0629   0.0644   0.1715    0.2026   0.0000       9.17661   471.2327      -1.61965       0.00000       0.00000       0.00000       0.00000       50.8069       48.8418       0.00000       0.00000       0.00000       0.00000
   1  13 2020.9023    0.4954  0.5112 10.1148  0.0000       11.6468  0.0913   0.0578   0.2502    0.2378   0.0000       7.93545   373.7907       10.7654       0.00000       0.00000       0.00000       0.00000       74.7628       56.0467       0.00000       0.00000       0.00000       0.00000
   1  14 2156.9872    0.7744  1.0098  9.7707  0.0202       7.62397  0.1585   0.0763   0.2736    0.6479   0.0000       4.43344   412.1155      -15.2542       0.00000       0.00000       0.00000       0.00000       142.125       76.7602       0.00000       0.00000       0.00000       0.00000
   1  15 2292.0390    1.1464  0.6607 10.5114  0.0000       4.33699  0.0935   0.1032   0.1954    0.4863   0.0000       3.13489   418.4633      -52.0605       0.00000       0.00000       0.00000       0.00000       90.0544       45.3962       0.00000       0.00000       0.00000       0.00000
   1  17 2559.3022    1.7327  1.1686 10.1198  0.0000       2.36626  0.1462   0.1399   0.2799    2.6138   0.0000       2.38887   390.9165      -84.4141       0.00000       0.00000       0.00000       0.00000       115.549       68.9466       0.00000       0.00000       0.00000       0.00000
   1  18 2693.5618    2.3320  0.9480 11.4434  0.0000       7.12092  0.1165   0.1848   0.2398    0.9059   0.0000       3.12851   260.6967       51.1750       0.00000       0.00000       0.00000       0.00000       100.295       56.2895       0.00000       0.00000       0.00000       0.00000
   1  19 2828.2276    3.3450  1.1032  6.7486  0.0000       1.76102  0.1310   0.2620   0.3023  312.8285   0.0000       2.88665   531.5434      -100.243       0.00000       0.00000       0.00000       0.00000       133.292       54.2668       0.00000       0.00000       0.00000       0.00000
   1  22 3233.2341    3.4750  2.1270  4.6247  0.0000       1.49507  0.1755   0.2133   0.4224 1000.0000   0.0000       1.01443   743.8971      -106.693       0.00000       0.00000       0.00000       0.00000       147.064       93.0060       0.00000       0.00000       0.00000       0.00000
   1  23 3368.7116    2.8216  1.1311 13.7206  0.0004       8.45189  0.1779   0.3458   0.3623    0.5032   0.0000       4.71286   626.4484      -62.3631       0.00000       0.00000       0.00000       0.00000       153.338       101.831       0.00000       0.00000       0.00000       0.00000
   1  24 3504.0834    3.1546  2.9791  9.9496  0.0083       1.03928  0.2127   0.1657   0.4879   23.7057   0.0000      0.700527   472.2403     -0.976805       0.00000       0.00000       0.00000       0.00000       190.371       99.0299       0.00000       0.00000       0.00000       0.00000
   1  26 3777.1665    1.9305  4.6314 11.2890  0.0224      0.279619  0.3720   0.1177   0.7907    0.4917   0.0000      0.655466   309.1338       181.550       0.00000       0.00000       0.00000       0.00000       278.539       170.062       0.00000       0.00000       0.00000       0.00000
   1  27 3914.3088    1.7369  6.5662 10.8447 -0.0128       1.01851  0.4974   0.0706   0.9797    0.3906   0.0000      0.638909   625.4222       178.351       0.00000       0.00000       0.00000       0.00000       317.478       208.302       0.00000       0.00000       0.00000       0.00000
   2  13 2082.1048    0.6846  0.5667  9.8231  0.0000       4.59916  0.0609   0.0563   0.1665    0.2853   0.0000       3.27379   439.4853      -8.87483      -7.15717       2.95278       0.00000       0.00000       34.7432       30.2466       17.7466       7.45642       0.00000       0.00000
   2  14 2217.6539    0.9793  0.5440 10.1219  0.0028       7.52694  0.0720   0.0756   0.1277    0.3454   0.0000       2.88226   448.0493       46.9534       12.7724      -1.16028       0.00000       0.00000       41.2390       35.7148       19.4077       7.50936       0.00000       0.00000
   2  16 2486.0521    1.4759  1.0175 11.1489 -0.0020       5.33884  0.1154   0.1033   0.1925    0.5377   0.0000       2.63026   417.9119       4.41099       10.9499      -3.35242       0.00000       0.00000       56.6836       43.8173       28.6352       9.30312       0.00000       0.00000
   2  17 2619.6798    2.1109  0.6723 11.6103  0.0009       2.89858  0.0729   0.1415   0.1325    0.4207   0.0000       2.01112   460.9170      -20.7597       23.9300      -1.54447       0.00000       0.00000       40.2515       32.1626       22.9494       7.60836       0.00000       0.00000
   2  18 2754.6102    2.7745  0.9181  8.5233  0.0000       2.10523  0.1045   0.1631   0.1912   14.9208   0.0000       1.78724   468.5417       67.8605       23.0081       7.48826       0.00000       0.00000       65.5781       51.7986       21.6842       6.70511       0.00000       0.00000
   2  19 2889.6492    3.2886  0.8519 12.0554  0.0000       2.29221  0.0823   0.2048   0.1486    0.7927   0.0000       2.06906   431.4341       78.2543      -2.36474      -5.33246       0.00000       0.00000       44.1983       37.4574       20.8977       8.20195       0.00000       0.00000
   2  22 3295.3126    3.9367  1.2675 11.8138  0.0000       2.54082  0.1248   0.2124   0.1970    1.4955   0.0000       1.88376   407.1400       33.0214      -5.98201       9.60064       0.00000       0.00000       49.8723       48.5993       23.0764       11.8364       0.00000       0.00000
   2  23 3430.7114    3.0951  1.9148 11.3429  0.0000     -0.385034  0.1324   0.1422   0.2814    1.1010   0.0000       1.01835   557.5283       64.3316       51.3263       3.62556       0.00000       0.00000       60.8050       52.3791       33.8115       12.3950       0.00000       0.00000
   2  24 3567.1209    2.6054  2.8987 11.2066  0.0000      0.607286  0.1900   0.0943   0.3031    0.4758   0.0000      0.486314   509.4538       46.6068       46.6729      -10.5465       0.00000       0.00000       82.1732       72.5945       44.4359       17.9054       0.00000       0.00000
   3  11 1865.4510    0.4348  0.3937  9.6115  0.0000       13.5076  0.0738   0.0339   0.0989    0.1726   0.0000       5.61489   465.5632      -55.8700      -29.4240       27.0825      0.313184      0.464202       25.4191       29.8942       14.7544       15.8488       3.13579       2.24592
   3  13 2137.8816    0.7677  0.6131  9.9597  0.0000       8.36218  0.0649   0.0482   0.1368    0.2720   0.0000       2.49636   424.5533      -33.8920       7.41076       2.46425       3.44075      0.152757       19.0497       25.3059       14.6892       12.3365       3.95220       1.88351
   3  14 2273.4703    1.1733  0.7850  9.2904  0.0000       2.77414  0.0632   0.0628   0.1186    0.9046   0.0000       1.56174   449.8435       42.4498       14.1596      -9.60330      -3.58707      0.154201       25.8935       24.0434       17.8261       10.0480       4.75923       1.38071
   3  15 2407.6963    1.3977  1.1541  9.4565  0.0000       1.53608  0.1171   0.0656   0.1560    1.4059   0.0000       1.69379   403.1954       9.58139       29.6881      -10.3678       1.74029      0.607431       33.3992       34.7267       26.0375       11.2963       7.52323       2.29155
   3  16 2541.7680    1.9542  0.9015 10.9801  0.0007       2.48886  0.0733   0.1011   0.1339    0.6090   0.0000       1.42935   416.3637      -15.3057      -7.27330       14.7206      -7.39309      -3.05405       25.8687       25.9264       19.1924       13.5323       5.01595       1.73988
   3  17 2676.2379    2.1583  0.9396 11.7127  0.0024       2.71091  0.0749   0.1149   0.1635    0.4605   0.0000       1.71192   460.5170       18.3788      -17.0620       2.69138      -3.26661      -1.48989       29.3517       29.1107       19.3441       11.5203       4.70438       1.59887
   3  18 2811.6003    3.1416  0.7287 11.9730 -0.0071       3.15632  0.0769   0.1769   0.1184    0.5977   0.0000       1.50638   419.8811       43.6805      -2.91443       8.92404      -7.09683      0.859399       27.9200       21.4037       21.6647       15.8373       5.59013       1.39022
   3  19 2946.9859    3.7013  1.0683 10.0325  0.0048       2.45355  0.0932   0.1775   0.1472    3.6229   0.0000       1.28969   424.9251      -1.00502      -2.41003      -4.79967     -0.188672      -1.92251       29.0520       32.3729       25.1961       11.0065       8.51408       2.27270
   3  21 3217.7813    3.6706  1.5218 11.9989 -0.0091      0.742970  0.1113   0.1530   0.1714    0.7124   0.0000      0.964559   423.8025      -25.1369       19.1105      -4.72128       9.98942      0.155990       35.9973       38.3183       25.4650       15.7081       6.75366       2.44749
   3  22 3353.7866    3.2911  2.0249 12.0236 -0.0007       1.97406  0.1148   0.1245   0.2494    0.4191   0.0000      0.735498   452.0678       29.7992       14.3864      -6.70325       2.54083       1.82579       39.9211       34.2297       30.1452       18.7114       8.45189       2.24824
   3  23 3489.5702    2.9647  2.5410 10.9096  0.0000       1.03639  0.1420   0.0933   0.2425    0.6673   0.0000      0.538435   439.7784       47.8013       27.8621       1.46364      -3.38265    -0.0792321       44.6690       42.4158       36.1886       20.6194       10.2104       2.80469
   3  24 3626.1294    2.3797  4.5328 10.2681  0.0000      0.637753  0.1924   0.0584   0.3309    0.4482   0.0000      0.253903   421.9110       86.3635       57.9916       24.4964      -6.43826       1.41138       61.4658       63.3793       47.3075       25.1709       13.3870       4.07900
   3  25 3763.0622    2.0167  6.1319 10.8078  0.0011      0.459282  0.2453   0.0473   0.4513    0.1910   0.0000      0.223952   468.3887      -33.1294      -64.3103      -4.48420       13.7409       2.69340       76.7767       73.9519       58.4386       37.8832       16.4567       5.03041
   4   9 1640.9040    0.2463  0.1446 10.0395  0.0000       10.5604  0.0463   0.0344   0.0676    0.0735   0.0000       19.4286   430.5347      -10.0886       11.5267       2.32266     -0.404039     -0.693181       8.34655       13.5070       8.56070       7.40400       3.34681       1.79353
   4  12 2051.7688    0.6935  0.5138  9.7714  0.0000       3.81748  0.0544   0.0398   0.0863    0.2198   0.0000       2.11314   424.2579      -8.51129      -18.1394       4.68702       2.63494      -1.31844       13.5917       17.2869       14.7896       9.23446       6.35842       2.76456
   4  13 2188.3501    0.7782  0.6752 10.2726  0.0000       6.30987  0.0524   0.0398   0.1154    0.2089   0.0000       2.24936   454.1246       12.7834       24.8932       2.25322     0.0519940      -3.67593       15.7332       16.8260       15.3827       9.13893       5.80906       3.01702
   4  14 2324.1919    1.1891  0.7698 10.4034  0.0000       3.39256  0.0639   0.0623   0.1207    0.4455   0.0000       1.66537   447.7018      -56.9450      -1.74519       6.52301      -7.52830      -6.94167       17.8874       17.4950       16.4628       11.3536       7.64581       3.22367
   4  17 2728.5607    2.6710  0.8626 11.7306  0.0000       2.95070  0.0967   0.1319   0.1249    0.7280   0.0000       1.60731   431.3587      -13.2229      -7.88138       17.6920       7.83682       5.49201       39.2545       40.2992       27.4380       16.5558       8.29577       3.18679
   4  18 2864.3185    2.9397  0.8096 12.5121  0.0038       1.90966  0.0602   0.1430   0.1258    0.4049   0.0000       2.09978   434.7163       13.5209       20.1249       24.5073      -14.5061       3.87827       18.1860       20.2250       15.9300       10.2678       5.81043       2.84372
   4  19 3000.1379    3.8436  0.8275 12.5193 -0.0000     -0.547611  0.0624   0.1793   0.1126    0.4988   0.0000       1.45456   455.7769       36.6691       9.99869       13.7426    -0.0559231     -0.629272       17.8732       18.0576       16.5817       10.1637       6.93537       3.01058
   4  21 3271.8090    3.7846  1.5764  2.4696  0.0000      0.715803  0.0877   0.1381   0.1655 1000.0000   0.0000      0.723247   442.0065       2.60579       1.74428      -17.5126       4.95677      0.615978       24.6316       26.4570       21.9096       13.5526       8.23341       3.71052
   4  22 3408.2468    3.3179  1.8337 12.1984  0.0000       1.68552  0.1204   0.1173   0.1832    0.4012   0.0000      0.712440   455.5162      -18.0183       16.6177       16.1752      -19.1791      -6.99785       36.2271       39.1168       29.3081       18.1558       10.2137       4.50316
   4  24 3681.8275    2.2727  4.8092  9.9042  0.0000      0.579697  0.1557   0.0466   0.3041    0.4765   0.0000      0.208943   425.4437       48.3244       51.6813       25.2283      -8.36406      -6.39729       39.2523       41.8452       34.9294       25.5894       15.4472       7.39020
   4  25 3818.8926    1.9455  6.7110 10.3184 -0.0004      0.265583  0.2101   0.0404   0.4174    0.2378   0.0000      0.146443   527.9667       51.6069      -10.1821      -65.9766      -8.66053       4.67903       53.8934       56.4891       47.6393       33.3474       20.2257       9.64028
   5   9 1685.8486    0.2540  0.1817  9.9524  0.0000       17.1412  0.0286   0.0285   0.0733    0.0694   0.0000       13.8492   411.1393       21.5480       29.0792      -4.79918      -4.27103      -4.88810       7.05285       7.02513       6.40463       7.02259       3.85162       2.20706
   5  10 1823.4572    0.3378  0.3363  9.9724  0.0000       13.8024  0.0427   0.0239   0.0794    0.0927   0.0000       6.75689   442.0811      -8.82693       7.82589      -4.18838      -4.72451      -3.66865       10.2624       10.9142       8.96901       7.97574       6.90519       5.08991
   5  11 1960.6800    0.5229  0.3985  9.8807  0.0000       12.3571  0.0391   0.0322   0.0721    0.1169   0.0000       3.36959   440.2524      0.111933      -10.5061       4.84355      0.548996      -1.23524       11.4795       14.1334       11.8764       8.72423       4.91921       3.05391
   5  12 2098.5259    0.6854  0.4195 10.2606  0.0000       9.19932  0.0372   0.0405   0.0701    0.1384   0.0000       2.55946   431.2349      -3.37900       8.67039       3.03979       8.13538      -2.36819       10.3842       12.2251       10.4746       8.70781       4.55627       3.04446
   5  13 2235.4153    0.9851  0.9300  9.4077  0.0000       4.24171  0.0585   0.0392   0.1189    0.4431   0.0000       1.39082   441.3661       12.3769       23.1822       16.7009      0.594087      -3.19903       13.2757       14.0731       13.9471       9.55966       6.36682       3.78456
   5  14 2371.0356    1.2891  1.1902  9.7824  0.0000       1.95752  0.0704   0.0481   0.1364    0.6508   0.0000       1.26297   418.9598       2.45097      -5.10150      -1.28662       5.13402     -0.955654       14.9450       16.1912       14.6709       11.3523       7.73507       4.23566
   5  15 2506.1872    1.7141  1.0242 10.3215  0.0000       2.39474  0.0597   0.0666   0.1193    0.5984   0.0000       1.15830   433.2601      -18.0640      -15.3179       2.19057      -6.39896      -2.83576       13.5239       13.7702       12.9444       10.1215       6.73368       4.20759
   5  16 2641.3651    2.3233  1.0852  7.1640 -0.0001       3.11383  0.0621   0.0862   0.1166   15.7582   0.0000       1.03663   449.2196       6.27467       2.78794       13.3898       7.29890       5.69568       14.1295       15.5144       13.8381       10.0369       7.08990       3.59239
   5  17 2777.3536    2.8031  1.0067 11.9130  0.0000       1.92338  0.0610   0.1130   0.1230    0.5226   0.0000       1.24336   455.8440       11.0558      -2.60625      -5.77430       3.15460      0.403045       12.8787       14.7158       13.0955       10.3030       6.76743       4.07145
   5  18 2913.7977    3.3722  0.8065 12.2192  0.0001       3.14375  0.0556   0.1397   0.0943    0.5042   0.0000       1.44510   446.9437       17.7944      -26.7972       21.9888      -1.23580       5.84018       12.2265       15.2357       13.0157       9.32170       6.33618       3.63718
   5  19 3049.9670    4.0116  0.9338  0.3666  0.0000      0.833504  0.0567   0.1640   0.1049 1000.0000   0.0000       1.15295   427.4745       16.0483       17.9040       19.1406       5.14319      -1.53989       13.0879       14.4188       13.2875       9.99206       6.79950       4.12404
   5  20 3186.2383    4.2231  1.2020  6.1243  0.0000      0.429568  0.0820   0.1838   0.1412  627.4933   0.0000       1.26079   454.3781       22.1205       18.4066     -0.310758     -0.631330       3.33712       16.8371       16.9586       14.6944       12.4047       8.90674       5.66994
   5  21 3322.8318    3.5701  1.5576 12.2938  0.0000       1.44986  0.0898   0.1321   0.1711    0.6285   0.0000      0.879369   463.5907      -22.6860      -16.2640       23.2574       12.3683      -8.40594       16.9943       22.4032       17.1179       15.3706       8.97437       5.64548
   5  22 3459.4115    3.0103  2.9153  2.3446  0.0000      0.187878  0.1121   0.0724   0.2070 1000.0000   0.0000      0.310438   440.6871       28.2200      -13.9516       24.7777       3.70123      -5.27180       22.2474       26.2059       23.0547       18.1189       12.6144       7.29708
   5  23 3596.7792    2.4618  3.5471 10.9872  0.0000      0.545407  0.1320   0.0603   0.2616    0.3787   0.0000      0.263027   436.8771      -18.7280       28.1527       10.8445      -10.2373      -14.4066       26.9914       32.7638       27.4169       21.1913       14.5066       8.27576
   5  25 3872.0013    1.8331  7.9305 10.2738  0.0004      0.257258  0.2131   0.0301   0.4123    0.1411   0.0000      0.103735   439.4790      -22.4803      -6.19415      -30.5377      -9.11118      -8.41001       41.8366       47.0511       43.9407       33.7659       22.6590       13.5854
   6  10 1866.1093    0.4488  0.3130  9.7319  0.0000       11.2156  0.0489   0.0285   0.0620    0.0985   0.0000       3.85598   429.1619      -12.0542       6.51973       5.59600       2.12234      0.275792       12.6390       10.2580       7.98428       8.07445       8.42617       4.94048
   6  11 2004.1372    0.5648  0.5005  9.8796  0.0000       7.23249  0.0422   0.0290   0.0844    0.1303   0.0000       2.43474   420.3174      -7.96755       5.06659       4.56900     -0.398955       1.01824       10.3783       11.7068       11.4389       8.52711       5.62445       3.64974
   6  12 2142.5996    0.7689  0.7224  9.8140  0.0000       5.45315  0.0447   0.0316   0.0905    0.2011   0.0000       1.45381   430.4934      -5.24028       1.96684       1.77801      -3.37233      -5.31392       9.15717       10.3420       10.0488       8.20043       5.63058       3.76448
   6  13 2279.9160    1.0964  0.7813 10.1060  0.0000       4.88728  0.0475   0.0424   0.0871    0.2585   0.0000       1.30273   460.1981      -8.18659       16.0336       4.50918      -2.65669      -4.25464       8.97515       9.90015       9.89614       8.18739       5.62797       3.95665
   6  14 2415.5649    1.5099  0.9595  9.8480  0.0044       4.60175  0.0560   0.0533   0.0935    0.5109   0.0000       1.25053   431.9604       7.80543       10.5203       10.1746       1.13628      -8.19176       10.3543       12.1490       11.4738       8.67777       6.65990       4.04077
   6  15 2551.1760    2.0226  0.8827 10.3650  0.0000      0.837234  0.0476   0.0765   0.0989    0.6340   0.0000       1.00730   434.3114      -13.2612       5.17218      -5.04632       2.10099      -3.61968       10.3824       10.4685       9.25389       8.23106       6.79168       4.06415
   6  16 2687.1295    2.4880  0.9113 11.6647  0.0004       1.36827  0.0537   0.0902   0.0959    0.3181   0.0000      0.873231   420.9321      -3.10303       3.09692       8.76345      -3.13876       1.49302       9.96850       12.2838       11.0381       8.56889       6.63929       4.21179
   6  17 2823.6885    3.0232  1.0357  5.8704  0.0000      -1.37847  0.0690   0.1025   0.0962  120.8757   0.0000      0.895493   432.0598      -4.24636       1.54387       11.6517      -6.62334       2.72831       15.2438       16.9591       15.7756       11.1516       7.58780       4.93950
   6  18 2960.7077    3.4938  1.1265 10.7199 -0.0007       1.60572  0.0586   0.1147   0.1068    1.4655   0.0000       1.18388   434.8648       11.3242       13.6693      -17.8700     -0.286227       8.99093       10.2966       11.7250       10.0971       9.60136       6.52874       4.46041
   6  19 3097.3678    4.2175  0.9556 12.1939  0.0000       2.00711  0.0494   0.1541   0.0984    0.6003   0.0000      0.948619   436.7630       11.1588       20.2394       19.4600      -3.23189       5.59220       9.84503       10.7921       10.5035       8.08511       6.36709       4.24958
   6  20 3234.1183    3.8806  1.2787 11.4289  0.0000       1.58284  0.0638   0.1247   0.1230    1.1496   0.0000       1.08185   438.0040       18.0204       14.1743       1.36718       6.45315       6.21714       11.7514       13.7807       12.3385       10.2523       7.55718       4.66193
   6  21 3371.1102    3.4826  1.7297  9.4444  0.0000      0.557411  0.0814   0.0984   0.1407    5.5909   0.0000      0.615391   445.0608       36.7870      -5.76419       25.8457      -3.97713    -0.0382150       14.2331       17.3766       15.3234       12.4882       9.43564       5.94393
   6  22 3508.3815    2.9127  2.8738 10.8739  0.0000      0.929504  0.1138   0.0655   0.1914    0.4933   0.0000      0.318865   420.5334       8.95419       13.4917       10.9331      -3.77189      -5.55954       19.9918       24.4575       21.4015       17.9345       12.3376       8.16651
   6  23 3646.2833    2.3546  3.7730 11.0215  0.0000      0.563245  0.1287   0.0490   0.2321    0.2418   0.0000      0.242954   420.9716       50.0884       37.6425       7.44216      -28.7519      -12.8093       22.6501       25.4282       23.4577       20.2501       15.4275       9.71443
   6  27 4199.3095    1.2138 12.4382 10.1498  0.0000    -0.0626898  0.3317   0.0191   0.6072    0.0798   0.0000     0.0992200   504.0190      -17.8585       3.29839       31.4162      -37.9679       20.8800       47.8803       57.4072       54.3799       44.3550       33.5952       22.5576
   7   6 1334.5612    0.1134  0.0726 10.0814  0.0000       31.7600  0.0310   0.0264   0.0678    0.0509   0.0000       94.4166   429.3596       6.72909       9.49988      -4.12783       3.79019       1.03010       6.12108       5.61538       7.86590       7.94913       4.06719       3.42865
   7   9 1767.7111    0.3103  0.2541  9.8253  0.0000       22.4874  0.0264   0.0203   0.0496    0.0782   0.0000       6.76858   432.5968      -4.87083       12.0362      -1.52996       2.07540      -2.59080       5.51546       5.81232       6.15677       5.93950       4.05481       2.40373
   7  12 2184.6065    0.8368  0.8530  9.4368  0.0000       5.37183  0.0478   0.0302   0.0947    0.2848   0.0000       1.29673   433.3017      -10.1722       4.18352      -9.63426       8.04715       3.37728       8.63492       9.24624       8.16954       7.71949       6.68753       4.68741
   7  13 2322.2444    1.1610  0.8147 10.1489  0.0000       5.72846  0.0489   0.0417   0.0794    0.2739   0.0000       1.20304   443.0474      -1.26421      0.937368       7.32043      -1.03801      -1.36735       8.28935       10.3571       9.50539       8.20738       6.04468       4.36181
   7  14 2458.3215    1.5562  0.9964 10.4643  0.0000       4.44998  0.0553   0.0507   0.0930    0.3233   0.0000       1.13024   442.0261      -11.2583       14.3368       15.1864       7.15834      -2.24959       7.58669       10.3989       9.25927       8.12542       6.23425       4.08866
   7  15 2594.3072    2.0920  1.1004  9.0343  0.0000       1.72988  0.0551   0.0632   0.0972    2.0158   0.0000      0.924299   430.9874       18.0879       19.4785      -1.64746      -11.3697      -1.97560       9.23473       10.2198       10.1118       8.86119       6.59391       4.56893
   7  16 2731.2575    2.6161  0.9416 11.4836 -0.0007       2.65580  0.0486   0.0894   0.0907    0.4158   0.0000       1.18719   439.2108       3.82362       6.65475      -9.87175      -10.1465      -6.63771       8.29885       9.49171       8.85843       8.54531       6.07854       4.35906
   7  17 2868.3651    3.4323  0.8711 11.2509 -0.0003     -0.420978  0.0476   0.1139   0.0740    0.6887   0.0000       1.00193   447.4906      -2.92173       5.06131       12.6643      -2.34222       9.42752       7.99768       9.22169       8.90224       7.47413       6.08798       4.27925
   7  18 3005.7218    3.8454  0.9264 12.4084  0.0000      0.343270  0.0493   0.1327   0.0912    0.3870   0.0000      0.812476   448.5311       16.9766       3.71225       11.5349      -7.86633      -5.37822       8.92716       10.4863       10.2182       8.17401       5.90495       4.74971
   7  19 3142.8500    4.2150  0.8762 12.8398  0.0000      0.718251  0.0540   0.1524   0.0927    0.3054   0.0000      0.936286   442.9760      -3.90109       6.59460      -2.37673      -7.86639       4.21952       11.9867       15.0722       12.6757       10.8224       7.60916       5.21969
   7  20 3280.0723    3.7750  1.6094  1.0431  0.0000       1.60070  0.0637   0.0988   0.1193 1000.0000   0.0000      0.582446   422.6622      -5.04921      -14.5907      0.706181      -1.04705      -2.05464       10.2164       11.1227       10.8718       9.33503       7.33457       5.43630
   7  21 3417.5076    3.2240  2.2907 10.9752  0.0000      0.452153  0.0831   0.0725   0.1527    0.4971   0.0000      0.429438   454.2702       34.1395       25.9620       6.26767      -5.33865      -8.17462       12.8148       14.4670       13.9620       11.9063       9.69200       6.77921
   7  22 3555.4855    2.6154  2.8128 11.3986 -0.0008      0.572124  0.1014   0.0586   0.1751    0.2703   0.0000      0.326310   475.3566      -16.4282       5.18571       7.32495       19.6708      -9.37582       15.5029       19.3266       17.7726       15.2917       11.6211       7.87271
   7  23 3693.7968    2.2100  4.6674 10.5998  0.0000      0.431134  0.1305   0.0354   0.2300    0.1708   0.0000      0.171271   445.3309       20.3486      -11.6460      -18.7379       7.45048       13.2729       19.3956       22.6969       22.2241       18.8334       14.9075       10.6061
   7  24 3832.1648    1.9107  6.8620 10.1080  0.0000      0.224949  0.1649   0.0272   0.3082    0.1556   0.0000      0.102252   437.2965      -7.95183       46.5900       8.13179       11.6634       11.0897       23.6297       29.2785       26.8060       24.0332       18.7897       13.2068
   7  25 3970.5894    1.6059  9.2225 10.2325  0.0000      0.207903  0.2114   0.0219   0.4096    0.0935   0.0000     0.0858246   479.8755       43.3676      -29.2671      -3.61148       36.0517       27.6938       28.2923       36.5528       33.6216       29.7205       23.0011       16.9190
   7  28 4387.0014    0.9822 15.7558  9.9657  0.0000     -0.242346  0.4186   0.0154   0.7743    0.0735   0.0000     0.0981721   400.8003       52.4180       55.7434      -53.6205      -30.5674       4.25604       49.6714       57.9259       58.0892       49.9665       39.9809       27.4160
   8   7 1521.2510    0.1771  0.1035 10.0243  0.0000       30.7151  0.0373   0.0252   0.0539    0.0550   0.0000       27.7784   431.2083      -10.9453       4.02207      -7.24664      -6.70263       2.29288       6.64007       7.93918       9.86654       5.85866       4.42806       3.85444
   8   9 1806.2855    0.3617  0.2148  9.8543  0.0000       23.4724  0.0225   0.0231   0.0384    0.0702   0.0000       6.16569   431.7654      -1.33995       10.5004      -3.36893       1.24495      -2.76719       4.19704       4.79671       5.13573       4.23854       3.89267       2.37421
   8  10 1946.1830    0.5136  0.4093  9.8419  0.0000       14.5043  0.0280   0.0254   0.0623    0.0929   0.0000       3.11677   435.8224      -9.68337       13.7950       6.33380       5.28163       5.41512       4.70453       4.94409       5.08013       4.96062       3.53064       3.29053
   8  11 2086.1948    0.7241  0.5724  9.8039  0.0000       4.26556  0.0315   0.0293   0.0708    0.1532   0.0000       1.41663   441.0256      -1.15555       8.68738       10.2639      -5.45996    -0.0172801       5.22531       6.31318       6.12664       5.46060       4.28791       3.55979
   8  12 2225.2690    1.0022  0.7545  9.8471  0.0000       4.51403  0.0411   0.0342   0.0723    0.2331   0.0000       1.13074   431.4871      -3.93839       28.1784       7.32154      -7.20642       1.55305       5.89176       7.46480       6.79327       6.11854       5.62766       3.86337
   8  13 2362.8719    1.3539  0.9508 10.1859  0.0000       2.94627  0.0468   0.0425   0.0889    0.3109   0.0000       1.04422   451.2634     -0.237060       18.2604       11.3267       2.52167      -8.78012       7.77207       8.54271       7.98376       7.19368       5.99947       4.81147
   8  14 2499.4288    1.7188  0.9325 10.2864  0.0000      0.854917  0.0446   0.0537   0.0814    0.4256   0.0000      0.867211   436.1497       2.32449      -2.00170      -2.15068     -0.389566     -0.325135       6.35491       8.36174       7.72877       7.36201       5.67588       4.01861
   8  15 2636.2324    2.2807  1.0300 10.4973  0.0000       1.86297  0.0461   0.0685   0.0912    0.5504   0.0000      0.758662   426.2684       1.42823      -1.56034     -0.117468       9.03788     -0.986114       7.23484       8.73490       8.30080       7.38137       5.88280       4.17717
   8  16 2773.8550    2.7961  0.8367 11.4311  0.0009       2.31533  0.0386   0.0929   0.0806    0.3332   0.0000      0.874951   444.0598      -12.0658       8.20667      -1.16036      -4.85324      0.160953       6.28279       7.26326       6.85500       6.29872       5.21281       3.70569
   8  17 2911.6065    3.5873  0.9099 11.7144  0.0000       2.38357  0.0424   0.1131   0.0874    0.4642   0.0000      0.869087   437.1231       10.2170      -6.57532       3.70240       1.65020      -5.83784       7.29049       9.22942       8.50221       7.47658       6.01527       4.13162
   8  18 3049.2480    3.9725  0.9906 11.4878  0.0000       1.18355  0.0439   0.1197   0.0846    0.7272   0.0000      0.845587   446.5749       11.4237       4.43776       10.3568      -8.43587       2.31896       7.04349       7.94724       7.89101       6.76773       5.58788       4.30477
   8  19 3186.8269    3.9591  1.2975 11.9609  0.0053      0.616716  0.0589   0.1125   0.1092    0.5311   0.0000      0.874914   446.6624       6.84933       13.8675       5.70063      -13.7556       3.41127       8.27527       9.85650       9.44751       7.80758       6.71061       5.44975
   8  20 3324.4936    3.5852  1.7152 11.1788  0.0000      0.502340  0.0755   0.0853   0.1173    0.5128   0.0000      0.555830   433.4306       22.5688       3.32681      -5.57826      -18.2019      0.363333       11.2940       15.1850       13.9133       11.9217       8.69995       6.53210
   8  21 3462.7244    3.0646  2.6835 10.9956  0.0000      0.666558  0.0819   0.0594   0.1510    0.2764   0.0000      0.277434   428.3594       34.6464       26.4944     -0.754900       12.1859       2.65044       11.1464       13.2053       12.8844       11.5704       9.37194       7.39780
   8  22 3601.1753    2.5584  3.9943 10.5930  0.0000      0.481044  0.1011   0.0414   0.1952    0.2177   0.0000      0.177374   433.6190       6.87034       15.5427       8.69813      -15.7135       5.66483       13.8694       16.6081       15.6579       14.4654       11.8686       8.99778
   8  23 3739.6080    2.1213  5.5602 10.4876  0.0000      0.308812  0.1355   0.0300   0.2423    0.1404   0.0000      0.129112   445.7906       21.0517       22.8324       6.00607      -14.3930     -0.673424       17.7269       22.1167       20.8897       18.5345       15.3286       11.7724
   8  24 3878.6808    1.7915  6.8063 10.2249  0.0006      0.217263  0.1536   0.0243   0.2970    0.1228   0.0000      0.100430   477.9265      -12.3043       20.6583       38.3478       20.7391      -17.2518       19.7372       23.5720       23.6349       20.8170       17.4027       12.9916
   8  25 4017.6687    1.5344  9.0523 10.2703  0.0000      0.214632  0.2060   0.0201   0.3653    0.0812   0.0000     0.0860378   475.7872       73.3864       67.7080       9.56322      -24.2575      -28.6366       24.6518       30.5064       30.2874       26.5841       22.1869       16.4900
   8  26 4156.8471    1.3092 11.9090 10.0344 -0.0003     0.0234371  0.2618   0.0177   0.4978    0.0811   0.0000     0.0779603   466.4595      -1.12296      0.335362       39.5117       27.9097      -20.9731       31.5365       38.3768       37.7668       33.0511       27.9256       20.9215
   9   8 1702.4489    0.2798  0.2179  9.9677  0.0000       15.9281  0.0222   0.0191   0.0485    0.0564   0.0000       7.89075   432.4065       1.90349       12.1867      -2.22557      0.850390     -0.372172       3.97074       4.51436       4.92529       4.99762       3.70218       2.40070
   9   9 1843.6543    0.4321  0.2561  9.8992  0.0000       11.6640  0.0213   0.0238   0.0421    0.0707   0.0000       3.85640   440.6242      -7.04764       19.1090      -3.39102      0.448955       2.02252       3.63476       4.18186       3.67455       3.58452       3.00095       2.48020
   9  10 1984.2548    0.5791  0.3923  9.7492  0.0000       6.93095  0.0269   0.0262   0.0534    0.1109   0.0000       1.98504   427.9231       4.40983       7.41047      -3.19261      -4.96454      -4.76484       3.94292       4.71176       5.09343       4.57619       3.96184       2.84188
   9  11 2125.2675    0.7927  0.5960  9.9694  0.0000       8.09221  0.0318   0.0297   0.0657    0.1462   0.0000       1.38753   431.8381       8.49219       14.3513       1.02215      -2.53180      -2.48169       4.59594       5.18201       5.29438       4.85473       4.33372       3.38358
   9  12 2264.6892    1.0977  0.7558 10.0453  0.0000       6.58482  0.0364   0.0366   0.0713    0.2179   0.0000       1.11248   438.4097       6.05732       16.0511       2.78934      -1.66011     -0.884175       5.05323       5.75386       6.12791       5.35322       4.72059       3.76941
   9  13 2402.3847    1.4111  0.9498 10.0255  0.0000       2.08410  0.0480   0.0417   0.0753    0.3577   0.0000      0.957765   435.2063      -7.96516       9.16942      -7.17880       3.88911       2.81501       6.47198       7.36437       7.28960       6.65093       5.79481       4.43773
   9  14 2539.5674    1.9005  0.8606 10.7493  0.0000       2.36118  0.0404   0.0576   0.0732    0.3192   0.0000      0.886012   442.6529       7.34291       11.1353       3.92623       1.53654      -3.65652       5.50930       6.40393       6.67170       5.98220       5.18117       3.75990
   9  15 2677.0396    2.3705  1.0281 10.8484  0.0000      0.295812  0.0447   0.0677   0.0879    0.4052   0.0000      0.891507   427.4954       6.46692       16.8647       3.72834      -10.9001      -1.92478       6.10273       6.80338       7.33029       6.64942       5.47295       4.05631
   9  16 2815.2588    3.0001  0.9621 11.7577  0.0000       1.36162  0.0458   0.0887   0.0804    0.3072   0.0000      0.821172   436.1877       1.91437       16.9948       9.42954      -4.02261      0.972144       6.86331       8.05815       7.99665       7.72095       6.15725       4.43266
   9  17 2953.6652    3.6730  0.9532 11.7848 -0.0000       1.32730  0.0462   0.1084   0.0797    0.4505   0.0000      0.790500   431.3198       5.58432       10.0226      -2.46954      -5.60739    -0.0640831       7.36713       9.97630       9.30639       8.17692       6.16184       4.60183
   9  18 3091.6194    4.0821  1.0578 11.3187  0.0000       1.38072  0.0467   0.1105   0.0814    0.8183   0.0000      0.726889   447.6576       16.8384       10.4823       5.54460       6.77774       3.44659       5.77293       6.90741       7.10835       6.37511       5.56614       4.06653
   9  19 3229.6756    3.7736  1.4555 11.9122 -0.0003       1.77028  0.0575   0.0932   0.1047    0.3270   0.0000      0.655057   437.5682       25.9379       23.7128       1.74336      -3.70437      -1.70844       6.97106       8.31436       8.20703       7.93227       6.50285       4.97349
   9  20 3367.8754    3.4731  1.9637 11.2222  0.0000      0.934057  0.0667   0.0720   0.1181    0.3516   0.0000      0.452035   436.0223       2.58934       18.7746       13.4131       1.39958     -0.173217       7.88591       9.78976       9.59980       9.09553       7.26330       5.75902
   9  21 3506.3316    2.8941  2.8218 11.2521  0.0000      0.460578  0.0828   0.0527   0.1499    0.1948   0.0000      0.261481   440.6495       20.3953      -5.73950       15.9393      -19.3877      -15.6664       9.80424       12.1195       11.7532       11.4396       9.18069       7.28218
   9  22 3645.6035    2.4306  4.4262 10.6187  0.0000      0.706520  0.1064   0.0356   0.1963    0.1536   0.0000      0.152992   426.7411       40.3445       17.1845      -29.0257      -5.83089      -9.99577       12.8452       15.2315       14.8652       13.7628       11.9502       9.25468
   9  23 3784.4500    1.9824  5.6086 10.5455  0.0000      0.362885  0.1288   0.0272   0.2349    0.1182   0.0000      0.125013   438.4658      -27.0152       10.8602       18.8198       17.4616       22.3675       15.3432       18.4052       18.6804       17.2150       14.4859       11.2355
   9  24 3924.1023    1.7168  7.8075 10.2236  0.0005      0.366171  0.1609   0.0213   0.3012    0.0947   0.0000     0.0870676   454.6650       40.0780       72.9916       13.2812      -21.8690      -1.03433       18.5512       22.7823       21.7261       20.7271       17.6828       13.8905
   9  26 4203.6196    1.2255 13.4385 10.0949 -0.0004      0.219410  0.2840   0.0153   0.5170    0.0639   0.0000     0.0768520   449.7486      -17.2926      -36.8294       37.9138       7.23933      -10.4846       27.8487       34.3705       35.2022       32.0999       27.0358       21.1048
   9  27 4342.4945    1.0264 15.8025 10.0065 -0.0010     -0.174857  0.3771   0.0130   0.6409    0.0606   0.0000     0.0930061   432.3174      -21.7220       42.1679       7.65651      -9.78066       15.8306       33.6493       41.6922       42.0399       38.8051       32.6862       25.8002
  10   9 1880.0168    0.4352  0.3724  9.9148 -0.0011       9.12855  0.0253   0.0202   0.0533    0.0730   0.0000       2.96144   440.5460       2.15663       10.4888       1.98978       2.48794      -4.50149       3.76228       4.58848       4.86650       3.88965       3.60717       2.96515
  10  10 2021.5450    0.6107  0.4543  9.9742  0.0000       9.69140  0.0257   0.0257   0.0561    0.0938   0.0000       1.87200   431.0711       3.69781       12.5822       1.70265       2.84409       6.96868       3.93518       4.69956       4.75147       4.19724       3.43903       2.96622
  10  11 2163.0393    0.8188  0.7456  9.6659  0.0000       5.44895  0.0356   0.0270   0.0698    0.2159   0.0000       1.15551   434.4287      -3.48557       3.67514       6.47096      -1.14547      -4.19496       4.41732       5.31064       5.39756       5.08229       4.22136       3.88798
  10  12 2302.8861    1.1257  0.7860 10.3276  0.0002       4.38922  0.0378   0.0348   0.0697    0.1971   0.0000       1.07011   441.3383       6.40522       5.77311       6.79924       5.26545       1.59860       4.55615       5.33773       5.26687       5.08691       4.65373       3.51225
  10  13 2440.9538    1.5313  0.8093 11.1134  0.0000       3.82366  0.0387   0.0483   0.0716    0.1750   0.0000       1.06687   437.6839      -1.51604       10.3419      -2.07389      -6.08061       3.33652       5.05717       5.91741       5.70753       5.61275       4.79815       3.81771
  10  14 2578.7280    2.0095  0.9572 10.7729  0.0000       2.05827  0.0414   0.0563   0.0795    0.3220   0.0000      0.788532   432.0048       10.0843       2.41776       6.76330       6.79912       3.12831       4.85602       6.23617       6.24235       5.56708       4.55675       3.98005
  10  15 2717.1328    2.5737  0.8620 11.4821  0.0002       3.79995  0.0368   0.0767   0.0742    0.2532   0.0000       1.00697   437.0403       5.53477       14.8471      0.646963      -5.13667       1.76724       4.44568       5.35079       5.13680       5.32928       4.44350       3.42303
  10  16 2855.7640    3.1785  0.9151 11.5648  0.0000    0.00332118  0.0388   0.0878   0.0691    0.3529   0.0000      0.818551   437.6838       4.35131       15.8783      -8.76407      -9.18886       3.29858       4.77069       5.59608       5.81587       5.43945       4.90453       3.78217
  10  17 2994.5333    3.6040  1.0453 11.9835  0.0000      0.766999  0.0444   0.0961   0.0787    0.3409   0.0000      0.661876   443.9357       12.3719       7.41434       11.0431      0.771245      0.654732       5.32125       5.86032       6.09545       5.83484       4.85067       4.16902
  10  18 3133.0153    3.9332  1.2670 11.3066  0.0000       1.45889  0.0511   0.0962   0.0865    0.6666   0.0000      0.681693   438.0141       5.84941       22.0921       16.6587      0.507588      -8.13821       5.50295       6.81770       7.01724       6.25532       5.58041       4.45432
  10  19 3271.4508    3.8670  1.4369 11.4870  0.0000      0.973599  0.0545   0.0881   0.0926    0.4651   0.0000      0.575435   431.0435       28.2667       16.0822       19.9998      -5.89953       7.38768       6.87418       7.60232       7.74620       7.63706       6.45753       5.19466
  10  20 3410.2408    3.3618  2.2767 10.9822  0.0000      0.785739  0.0692   0.0616   0.1172    0.2862   0.0000      0.310196   449.2935       6.47833       17.1591       5.50954       2.70918      -1.57674       7.58311       9.13019       9.30380       8.89028       7.74169       6.00648
  10  21 3549.5309    2.7257  3.2746 11.1750  0.0000       1.16009  0.0847   0.0448   0.1567    0.1415   0.0000      0.208913   443.1959       20.7288       3.49828       35.8806      -2.09678      -5.23061       9.31869       11.0502       11.3515       10.6087       9.37833       7.49097
  10  22 3688.9146    2.2334  4.4603 10.8525  0.0000      0.974473  0.1085   0.0328   0.1876    0.1160   0.0000      0.162661   438.2123       13.1460       40.2175      0.173318       15.1029      -7.94633       12.0925       15.1328       15.0816       13.8714       11.8534       9.72500
  10  23 3828.5589    1.8781  6.8537 10.2928  0.0000      0.460859  0.1429   0.0228   0.2517    0.1049   0.0000      0.101062   450.2677       21.9198       7.01833       9.26983       12.0657      -29.6841       14.2821       18.4629       17.8578       17.5142       14.5072       11.7097
  10  24 3967.9037    1.5939  8.4972 10.3547  0.0000      0.308875  0.1728   0.0195   0.3127    0.0786   0.0000     0.0836428   432.7296       44.6348       29.6853      -12.6485      -2.85281       14.8594       17.6229       22.4766       22.0747       21.6053       17.8883       14.7654
  10  25 4108.0350    1.3421 11.5112 10.1546  0.0008      0.109207  0.2289   0.0158   0.4259    0.0659   0.0000     0.0768889   428.0249       13.8562       32.1362      -17.0639      -31.4836       20.6321       21.3536       27.6730       27.0887       26.0125       22.2653       18.1197
  10  26 4247.7470    1.1320 14.2105 10.1329 -0.0007    -0.0506905  0.3105   0.0141   0.5382    0.0589   0.0000     0.0793734   460.8893       14.1064       15.8365       13.2413       13.5174      -14.6352       26.3329       33.2063       33.2533       32.1381       26.9390       22.5556
  10  27 4388.2529    0.9842 17.2489  9.9136  0.0003     0.0324148  0.4041   0.0112   0.6661    0.0588   0.0000     0.0839974   423.4475       28.0543      -16.7554       6.74103      -5.34673      -19.4466       31.3832       38.8195       40.2530       37.3715       32.1622       26.7072
  11   7 1627.1210    0.2134  0.1686  9.9127  0.0000       31.6246  0.0207   0.0151   0.0341    0.0503   0.0000       12.3717   434.4443       4.94117       11.1863      -4.14162      -1.04982      -3.64860       2.48528       3.32586       3.30555       2.92918       2.73190       2.37121
  11   8 1772.2255    0.3801  0.3067  9.8289  0.0000       10.1955  0.0246   0.0188   0.0426    0.0603   0.0000       3.49634   438.8770       4.61414       13.7068     -0.987910     -0.375699      -2.03443       2.84481       3.89419       3.29990       3.38182       3.24293       2.77720
  11   9 1915.4144    0.4976  0.3686  9.9342 -0.0003       8.73791  0.0263   0.0222   0.0520    0.0746   0.0000       2.26035   432.9870     -0.461725       11.1972     -0.724219     -0.647938      -6.93307       3.68044       5.44922       4.48851       4.28473       4.93640       4.37248
  11  10 2058.0232    0.6740  0.5826  9.8683  0.0000       6.54693  0.0306   0.0231   0.0593    0.1126   0.0000       1.36644   440.4698      -5.69331       3.08459     -0.426834      -1.43088       2.23836       3.32885       4.38188       4.21551       4.08345       3.71984       2.95843
  11  11 2199.8543    0.9467  0.7005  9.9506 -0.0002       4.22114  0.0357   0.0299   0.0626    0.1904   0.0000       1.04523   434.8168     -0.183604       20.3816     -0.187520      -6.48251       5.15952       4.55411       5.14163       5.06482       4.82728       4.26040       3.61965
  11  12 2340.1272    1.3162  0.8245  9.7496  0.0000       3.41073  0.0336   0.0378   0.0717    0.3858   0.0000      0.822154   444.0605      -2.10344       8.00024     0.0795046      -1.56267       2.39117       4.02629       5.08860       5.56686       5.17489       4.29847       3.51259
  11  13 2478.5934    1.7107  0.9013  9.9990  0.0000       4.31103  0.0393   0.0466   0.0704    0.5100   0.0000      0.838944   435.4238      -1.64320       9.24312     -0.145838       2.79077       1.65389       4.16821       5.25404       5.60021       5.29531       4.20810       3.66952
  11  14 2617.0450    2.1912  1.0375 10.4933 -0.0014       1.09438  0.0379   0.0581   0.0825    0.5319   0.0000      0.758931   440.7692       13.5991       6.43179      -2.32320       2.83837      -3.66035       4.27739       4.97797       5.24003       5.04234       4.50850       3.49627
  11  15 2756.2701    2.6552  0.8627 11.6493  0.0000       2.88621  0.0373   0.0747   0.0675    0.2392   0.0000      0.819689   436.6383       6.44050       11.9135      -5.55621     -0.748275     -0.697926       4.35447       5.04856       5.18283       5.24356       4.28858       3.69702
  11  16 2895.4843    3.4657  0.8897 11.8760  0.0000       1.11774  0.0335   0.0953   0.0709    0.2795   0.0000      0.852906   436.9181       19.0098       1.70350       9.48706     -0.656654       4.91554       3.94880       4.84212       5.14580       4.71113       4.41772       3.29475
  11  17 3034.5333    3.9734  0.8662 12.2151  0.0000      0.352676  0.0340   0.1108   0.0693    0.2697   0.0000      0.759358   434.3146      -1.19546       5.13533      0.737925      -11.4181       1.31394       3.95319       4.80547       4.63948       4.42650       4.11436       3.33795
  11  18 3173.5762    3.9847  1.0906 12.8079  0.0010       1.50178  0.0466   0.1055   0.0792    0.2502   0.0000      0.714021   442.9577       16.9848       16.5929      -4.45676       1.42323      -3.11487       4.89545       5.98534       6.26253       5.89265       4.86547       4.19667
  11  19 3312.4988    3.4734  1.6971 11.6824  0.0000       1.52948  0.0587   0.0723   0.0965    0.2673   0.0000      0.498201   442.0213       14.8926       8.27310       12.9337      -5.22441      -1.68446       5.67925       6.94280       7.09379       6.71616       5.82836       5.14233
  11  20 3451.8094    3.1074  2.4046 11.2831  0.0000      0.806517  0.0686   0.0546   0.1173    0.1885   0.0000      0.294714   433.4224     -0.652593       15.3562      -2.86746       4.30031      -7.77061       7.47623       9.09742       9.41838       9.21629       7.74872       6.30053
  11  21 3591.3111    2.5723  3.1054 11.2065  0.0000      0.637090  0.0815   0.0408   0.1411    0.1244   0.0000      0.215067   448.8827       17.2395       16.3151       24.8146      0.354586       8.98010       8.13338       10.1103       10.2236       9.69200       8.62895       7.22835
  11  22 3731.5454    2.1230  5.1380 10.5514  0.0000      0.916591  0.1099   0.0282   0.1976    0.1137   0.0000      0.119677   457.1306       18.8460      -18.3703      -13.2777      -13.1796      -1.86659       10.5898       13.3815       13.7072       13.0142       11.4077       9.64296
  11  23 3871.4838    1.7626  6.8680 10.6109  0.0000      0.611139  0.1400   0.0222   0.2606    0.0782   0.0000      0.106122   438.3623       21.8382       14.9541       9.34242      -10.8307       8.47859       13.1881       16.8484       16.6274       16.2183       13.9681       11.9832
  11  24 4011.5385    1.5283  9.0753 10.3783  0.0000      0.359689  0.1728   0.0180   0.3241    0.0683   0.0000     0.0815559   443.7957       37.4832       9.18101       11.6199       7.11301      -16.1546       16.1687       19.4159       20.5727       19.5223       17.5150       14.4450
  11  26 4291.8890    1.0867 14.0386 10.1319 -0.0041     0.0286634  0.2995   0.0133   0.5276    0.0579   0.0000     0.0812703   410.3764       45.3892       55.5073       12.2319      -20.0331       11.5370       23.6632       30.2917       30.3577       30.0877       26.2273       21.8210
  12   6 1509.6922    0.1449  0.0991 10.0223  0.0000       31.2994  0.0212   0.0150   0.0331    0.0423   0.0000       34.8438   433.2938       1.45851       13.3668      -3.27451      0.220572     -0.632592       2.71872       2.48412       3.59792       3.00053       2.66530       1.87640
  12   8 1805.8317    0.3663  0.2882  9.9768  0.0000       11.2467  0.0217   0.0174   0.0396    0.0595   0.0000       3.71843   437.5444      -3.55502       20.2627      0.555454     -0.309773      0.424471       2.91901       3.62806       3.83902       3.26116       2.78507       2.69187
  12   9 1949.9949    0.5277  0.5341  9.8463  0.0005       5.84615  0.0299   0.0188   0.0568    0.0917   0.0000       1.66492   438.2054       7.04468       4.13272      -5.00706       2.25637      -1.83234       3.53109       4.61029       4.81996       4.84489       4.21524       3.45455
  12  10 2093.6910    0.6953  0.6261 10.0272  0.0000       6.35294  0.0312   0.0228   0.0603    0.1068   0.0000       1.30351   438.0402       3.61657       9.30766       4.00607      0.276883      -1.34956       4.03466       5.25090       5.22511       4.83223       4.02061       3.23007
  12  11 2236.0242    0.9456  0.8186 10.2475  0.0000       5.95746  0.0365   0.0272   0.0706    0.1441   0.0000       1.10863   435.2206       3.42619       19.9090       1.73482     0.0756825       1.79961       3.66453       4.26332       4.85912       4.27682       4.29138       3.49349
  12  12 2376.4099    1.3636  0.8024 10.5924  0.0000       3.04386  0.0336   0.0387   0.0654    0.2030   0.0000      0.871769   437.0652       5.14042       13.2589       3.00083      -8.91239      -5.51173       3.46807       4.41305       4.42856       4.69178       3.91206       3.34710
  12  13 2515.5301    1.8465  0.9456 10.8647  0.0000       3.10184  0.0395   0.0510   0.0703    0.3041   0.0000      0.879989   435.1074       1.06226       11.4702       2.93500      0.752475       1.31539       3.86620       4.59983       4.96291       4.77338       4.44752       3.66636
  12  14 2654.6788    2.3136  1.0353 11.0982 -0.0001       1.93525  0.0414   0.0593   0.0743    0.3993   0.0000      0.759791   441.5471       4.25335       4.51888       1.32192       4.21073      0.146877       4.01489       4.89167       5.27100       4.90705       4.51340       3.75263
  12  15 2794.5970    2.8107  0.9624 11.7807  0.0000       2.63375  0.0383   0.0727   0.0727    0.2796   0.0000      0.982046   432.4338       9.67801       11.2505       2.79822      -4.63745       4.74825       3.76662       4.43275       4.42224       4.71957       4.22663       3.49461
  12  16 2934.3973    3.4948  0.9759 11.6925  0.0000    -0.0671191  0.0366   0.0872   0.0686    0.3325   0.0000      0.722240   437.7373       6.66632       14.7418     -0.197460       2.45500     -0.492644       3.72360       4.56594       4.84644       4.53573       3.93401       3.40928
  12  17 3073.9287    3.8909  0.9996 12.4722  0.0002       1.64706  0.0383   0.0977   0.0731    0.2538   0.0000      0.678492   444.0804       8.31660       8.46936      -9.14045       6.33783     -0.796366       3.87823       4.58673       4.94747       4.67497       4.38656       3.64331
  12  18 3213.2652    3.8047  1.3407 11.9727 -0.0038     0.0844941  0.0484   0.0832   0.0850    0.2817   0.0000      0.672927   441.1320     -0.769573       15.4303       6.41080     -0.320392       6.13937       4.41572       5.30824       5.46204       5.67422       4.81641       4.07345
  12  19 3352.8669    3.5630  1.9545 11.2704 -0.0002      0.847987  0.0564   0.0642   0.1009    0.2522   0.0000      0.342085   443.8962       7.14244       14.3746      0.983950      -6.47405       1.11827       5.44433       6.63058       7.00045       6.45488       6.15653       5.05506
  12  20 3492.5032    2.9701  2.7620 11.0418  0.0001      0.316814  0.0697   0.0463   0.1231    0.1665   0.0000      0.231222   444.1730       20.2477       7.97033      -1.68424      -12.5715      0.443912       6.45640       8.02665       8.36878       8.09937       7.09467       6.09659
  12  21 3632.7720    2.4198  4.0013 10.6976  0.0000      0.563654  0.0892   0.0321   0.1520    0.1208   0.0000      0.131155   448.9683      -1.44692       18.9212       16.5879     -0.161903       4.61355       7.95466       9.88144       10.4418       9.52135       9.10650       7.74715
  12  22 3773.2329    2.0251  5.6408 10.7427  0.0000      0.883725  0.1143   0.0249   0.2051    0.0825   0.0000      0.113502   452.0445       23.1884      -2.96352      -13.8146      -22.5827      -1.32343       10.2348       12.6857       13.1368       12.8001       11.4245       9.79896
  12  23 3913.2474    1.6921  7.6547 10.4892  0.0000      0.305402  0.1461   0.0197   0.2607    0.0758   0.0000     0.0900602   422.5909       28.7473       16.1194       17.2295      -3.29874      -15.7812       12.5162       15.6384       15.8215       15.3094       14.1180       12.1453
  12  24 4053.9068    1.4784 10.0355 10.3020  0.0000      0.211543  0.1804   0.0165   0.3381    0.0666   0.0000     0.0704455   448.5321       2.80739       22.7847       35.7956       8.40598      -3.67299       14.7101       18.7719       19.4009       18.9743       17.1020       14.4763
  12  26 4335.9417    1.0421 15.8816 10.0775 -0.0009      0.192961  0.3343   0.0114   0.5525    0.0535   0.0000     0.0800125   444.8396       21.5566       24.3612       3.38194      -1.55689       26.5166       22.8952       28.8389       29.6004       29.9219       26.7247       22.3733
  13   9 1983.8782    0.5495  0.5274  9.8237  0.0000       8.42600  0.0319   0.0185   0.0511    0.0903   0.0000       1.84821   435.8999      -1.18160       16.1841      -4.14205      -1.95615       2.21258       2.80422       3.80409       3.35492       3.94800       3.39609       2.84376
  13  10 2128.5176    0.7961  0.5716  9.8670  0.0000       4.47196  0.0364   0.0251   0.0554    0.1264   0.0000       1.18387   436.6966       7.98445       15.9981     -0.129324      -1.47546       1.60166       4.87761       7.45139       8.43537       9.77033       8.59360       6.78453
  13  11 2271.2912    1.0849  0.7929  9.9202  0.0000       4.65509  0.0338   0.0285   0.0585    0.1893   0.0000      0.825844   432.3440      -2.01430       15.3606      0.274845       1.10579      -2.90696       3.47961       4.32882       4.49940       4.18759       3.86083       3.45061
  13  12 2411.9383    1.4249  1.0284 10.6183  0.0000       3.02683  0.0424   0.0356   0.0736    0.2101   0.0000      0.895972   438.7742       7.00592       11.6278      -11.9540     -0.790329      -2.16748       3.82245       4.85043       4.99785       4.80683       4.36886       3.72930
  13  13 2551.7372    1.9383  1.0177 10.7620  0.0033       2.24524  0.0380   0.0482   0.0714    0.3268   0.0000      0.785202   436.8681       6.69351       16.6645      -3.14013      -5.93485      -2.31485       3.33920       4.06479       4.17216       4.32220       3.79895       3.46502
  13  14 2691.7425    2.4042  1.0367 11.4012 -0.0006       1.66607  0.0407   0.0604   0.0732    0.3175   0.0000      0.752874   442.9707       4.98246       22.3421       4.38651      -1.97702      0.813814       3.83587       4.79275       4.89297       4.75403       4.39125       3.67793
  13  15 2832.2953    3.1212  0.9506 10.8058  0.0000       2.87662  0.0339   0.0768   0.0665    0.6932   0.0000      0.682165   436.9922       4.91982       17.6963     -0.329060       3.30365       3.73553       3.00323       3.78281       3.82044       3.67423       3.48901       3.00944
  13  16 2972.6661    3.6923  0.8440 12.3264  0.0000       1.74542  0.0348   0.0975   0.0591    0.2526   0.0000      0.778250   437.6965       12.1341       11.7209       2.84110     -0.240871      -1.21890       3.23360       3.58950       4.06985       4.08857       3.54247       3.15155
  13  17 3112.5782    3.9851  1.0260 12.3238  0.0000       2.18843  0.0414   0.0967   0.0665    0.3106   0.0000      0.765647   438.2139       5.21269       20.8439      -1.39649      -6.73969       3.50621       3.57717       4.83622       4.47580       4.85969       4.12937       3.72649
  13  18 3252.3936    3.8234  1.5270 11.6219  0.0000      0.537544  0.0505   0.0755   0.0834    0.3099   0.0000      0.528424   436.8519       9.27050       12.1379       2.88620       2.27614      0.515254       4.17671       5.21837       5.46519       5.43020       4.88772       4.14742
  13  19 3392.4613    3.2879  2.0629 11.5021 -0.0002      0.793208  0.0574   0.0570   0.1025    0.1957   0.0000      0.314052   447.2324       9.26408       16.7663     0.0139694       4.81586       1.36636       5.13080       6.09273       6.47459       6.15473       5.71508       4.91226
  13  20 3532.7974    2.7667  2.8341 11.5781 -0.0006      0.776585  0.0733   0.0421   0.1236    0.1084   0.0000      0.240947   442.5499       7.42298       16.1097       4.54969      -3.78691      -8.61085       5.93977       7.49621       7.98445       7.63048       7.16215       6.18135
  13  21 3673.4844    2.2675  4.5062 10.9530  0.0000      0.537973  0.0915   0.0287   0.1672    0.0882   0.0000      0.128424   445.9154       7.95164       28.7422      -6.41707       1.01277      -2.35465       7.94969       10.1509       10.7333       10.6863       9.63940       8.10167
  13  22 3813.9503    1.9190  6.4326 10.6259  0.0011      0.414425  0.1200   0.0219   0.2172    0.0773   0.0000     0.0909954   432.7484       24.6381       17.0230       11.0146      0.841011      -3.05548       9.68052       11.9036       12.4854       12.5192       11.4883       9.82761
  13  23 3955.0226    1.6005  7.9955 10.4877  0.0000      0.387789  0.1478   0.0182   0.2672    0.0693   0.0000     0.0846131   429.5496       17.9779       42.8735      -25.8562       5.95609      -17.0170       11.5162       14.4387       15.4723       15.0551       13.3809       11.9035
  13  24 4095.3907    1.3821 11.1113 10.2225 -0.0008      0.121712  0.1967   0.0145   0.3559    0.0614   0.0000     0.0716442   438.3538      -5.52450       26.9591       6.95892       3.61652       9.25533       14.4374       18.5072       19.2005       18.4669       17.1515       14.9838
  13  25 4236.6006    1.1858 13.3837 10.1738  0.0000     0.0289908  0.2504   0.0129   0.4509    0.0560   0.0000     0.0719575   453.4832       14.2032      -15.6503       7.33442       2.44493      -2.87858       16.9243       21.9413       22.7611       22.8312       20.1774       17.6928
  14   5 1411.7093    0.1218  0.1068  9.9995  0.0000       16.5114  0.0296   0.0121   0.0411    0.0353   0.0000       50.1468   439.3034      0.115523       16.6231      -4.14570     -0.194736      -3.93723       2.08252       2.99615       3.41925       3.69413       2.37697       2.78084
  14   6 1571.5639    0.1965  0.1315  9.9593 -0.0307      -4.18603  0.0183   0.0170   0.0304    0.0447   0.0000       16.4086   436.8177      -5.22574       12.4163       2.24569      -3.27286       1.02538       1.86716       2.56884       2.97912       2.78691       2.64494       2.85227
  14   8 1870.8976    0.4721  0.3578  9.9463  0.0000       11.7660  0.0187   0.0184   0.0430    0.0646   0.0000       2.48317   437.2088      0.756606       11.7283      -2.80714       1.55651      0.805272       1.76257       2.35842       2.50916       2.37880       2.14503       2.03249
  14   9 2017.1545    0.6277  0.6062  9.8440  0.0000       8.31055  0.0301   0.0191   0.0505    0.1024   0.0000       1.38080   437.6764      -3.22771       13.8932       2.82729     -0.367548      0.961258       2.49723       3.21518       3.52014       3.26663       3.10382       2.69371
  14  10 2162.6970    0.8415  0.6042 10.0025  0.0007       8.21392  0.0234   0.0259   0.0594    0.1136   0.0000       1.19388   436.0102       3.48374       18.5406      -3.96278     -0.404368      0.160358       2.36741       2.99541       3.16847       3.04966       2.93650       2.56773
  14  11 2305.8388    1.1609  0.8857  9.9583  0.0000       4.86385  0.0343   0.0285   0.0662    0.1968   0.0000      0.835367   433.1791       4.34867       19.8265      -1.31613     0.0773685     -0.955938       3.20875       3.85822       3.95392       3.80202       3.61427       3.08231
  14  12 2446.8990    1.5582  1.1454 10.4740  0.0017       3.83821  0.0422   0.0354   0.0754    0.2414   0.0000      0.747044   435.8353      -4.13507       17.2587       4.64652      -8.70451      -11.5070       3.29100       4.35453       4.41145       4.57227       4.06696       3.66693
  14  13 2587.4016    1.9509  1.0168 11.4403 -0.0002       4.27621  0.0378   0.0469   0.0736    0.1809   0.0000       1.10096   440.7373     -0.981700       9.95511       3.28958      -1.91065     -0.642342       3.08539       3.91766       4.14416       4.21021       3.86203       3.20466
  14  14 2728.1990    2.6422  0.9183 11.6694 -0.0003     -0.260474  0.0345   0.0655   0.0644    0.2572   0.0000      0.821991   443.1609       5.54223       18.2164      0.865749       3.28664       8.80656       3.01713       3.82716       3.89002       3.91449       3.63063       3.08197
  14  15 2869.2847    3.3924  0.9750 10.9611  0.0000      0.901689  0.0338   0.0815   0.0662    0.7831   0.0000      0.532816   439.9203       2.61021       10.0174      -3.00256      -4.34644      0.470118       2.85681       3.72209       3.71855       3.69631       3.31910       3.18733
  14  16 3010.2561    3.8960  0.9486 11.9977  0.0010       1.58041  0.0342   0.0963   0.0618    0.4289   0.0000      0.506851   437.1785       3.39533       13.9191       2.95419      -3.37307       2.17779       2.93400       3.55988       3.85209       3.76069       3.34461       3.06528
  14  17 3150.5927    3.8850  1.1885 12.6401  0.0002     -0.618108  0.0428   0.0910   0.0793    0.2855   0.0000      0.566304   440.6255       5.00113       15.1485       1.35052      -5.73769     -0.122616       3.33224       4.16972       4.34244       4.49056       3.94725       3.57724
  14  18 3290.8822    3.7346  1.5347 12.1288  0.0000     -0.130247  0.0475   0.0736   0.0904    0.2523   0.0000      0.425889   441.3954       8.89408       4.01487       4.71254     -0.859114      -1.53707       4.05727       5.17148       5.21036       5.10862       4.61592       4.31002
  14  19 3431.6301    3.1636  2.3157 11.6582  0.0000      0.626799  0.0610   0.0509   0.1066    0.1513   0.0000      0.243395   440.3561       10.4669       16.5489       2.46922      -7.20180      -7.60581       4.73295       6.16146       6.13721       6.48216       5.67159       5.13297
  14  20 3572.3860    2.6878  3.3611 11.2089 -0.0001      0.906910  0.0757   0.0367   0.1306    0.1138   0.0000      0.178871   443.1416       20.6482       8.84547       2.14461       5.70307     -0.372066       5.65465       7.34036       7.47634       7.73137       7.03556       6.33493
  14  21 3713.2091    2.2105  5.1797 10.5747  0.0000      0.326100  0.0956   0.0249   0.1745    0.0974   0.0000      0.106858   436.9789       6.28912       1.40153       18.7922       2.22321      -4.26096       7.29182       9.16696       9.43547       9.77698       8.75168       7.85025
  14  22 3854.5863    1.8048  6.6966 10.6017 -0.0004      0.500960  0.1199   0.0197   0.2218    0.0728   0.0000     0.0874371   440.9813      -18.4611       9.11898       30.1012      -27.3125      -9.06899       8.98781       11.2969       12.0555       11.5764       10.8517       9.84854
  14  23 3995.7227    1.5485  8.8785 10.4066  0.0000      0.374460  0.1511   0.0164   0.2860    0.0650   0.0000     0.0753044   421.3533       24.3674       10.9902       10.8466      -12.5830      -4.24777       11.0626       14.2259       14.7221       14.4175       13.5263       12.0632
  14  24 4137.0842    1.2860 11.4437 10.2986 -0.0003      0.206699  0.2053   0.0141   0.3765    0.0596   0.0000     0.0752792   448.8582       12.8657      -35.3071       14.5718       17.4601      -6.09457       14.1119       17.7895       18.2210       18.4634       17.0988       15.3799
  14  26 4419.9645    0.9132 16.8105 10.1609 -0.0062    -0.0149188  0.3767   0.0095   0.5898    0.0426   0.0000     0.0882168   430.2939      -6.20962       58.4090       36.2082       33.2679      -19.1866       21.3043       27.1291       28.7376       27.7074       26.8356       23.4468
  15   6 1601.0451    0.2172  0.1174  9.9537  0.0000       17.1591  0.0178   0.0163   0.0273    0.0392   0.0000       14.7817   438.6168     -0.514190       17.7835       1.37344      -1.36781      0.240885       1.99800       3.13838       3.14498       2.72598       2.51119       2.67914
  15   7 1753.8229    0.3147  0.3324  9.7804  0.0000       20.9037  0.0217   0.0132   0.0427    0.0514   0.0000       4.26496   439.4009       1.40602       14.1355       1.96083       1.47160      -1.37277       1.85655       2.48380       2.48472       2.36278       2.28125       2.16855
  15   8 1902.4087    0.4578  0.4198  9.7998  0.0000       14.1619  0.0219   0.0161   0.0446    0.0682   0.0000       2.32094   437.2957     -0.899329       17.0356      -4.63663      -2.01552     -0.183041       2.01397       2.51994       2.67499       2.46378       2.62029       2.23619
  15   9 2049.6425    0.6516  0.5277  9.7865  0.0000       6.13129  0.0241   0.0201   0.0487    0.1023   0.0000       1.39604   436.3963      0.778589       16.3003      -3.21607      -6.21416       1.15453       2.14469       2.69587       2.83758       2.76746       2.69143       2.30853
  15  10 2195.9270    0.8925  0.7949 10.0686  0.0000       7.28005  0.0315   0.0230   0.0642    0.1295   0.0000       1.09922   439.7451       1.25494       12.0115      0.225938      -6.03073       1.08692       2.56105       3.28020       3.11586       3.25848       3.18399       2.77947
  15  11 2339.6174    1.3023  0.8644 10.0196  0.0000       3.33567  0.0306   0.0313   0.0607    0.2116   0.0000      0.771123   439.3771       5.69491       12.0743      -4.05103      -2.51310       2.87681       2.66559       3.23322       3.62269       3.69531       3.35633       2.84093
  15  12 2481.1130    1.6680  0.9748 10.6257  0.0000       3.02565  0.0363   0.0377   0.0631    0.2071   0.0000      0.716722   434.5003       5.02833       15.7596       1.96097      -3.58733      -1.10132       2.71397       3.74764       3.70473       3.97230       3.71248       3.17617
  15  13 2622.5161    2.2763  0.9022 11.0175  0.0017       3.16337  0.0321   0.0519   0.0594    0.2522   0.0000      0.709406   440.3965      -1.26936       7.01557       5.00018      -2.01146      -1.84132       2.53150       3.24350       3.34845       3.38153       3.13803       2.94321
  15  14 2764.1946    2.7577  0.9499 11.8157  0.0000       1.52326  0.0333   0.0648   0.0634    0.2085   0.0000      0.742170   440.4653      -1.34176       20.6047      0.971887      -5.50833       2.67591       2.66039       3.28548       3.46269       3.64809       3.22615       3.04037
  15  15 2905.8399    3.4707  0.9096 12.0641  0.0000       1.26606  0.0321   0.0824   0.0605    0.2990   0.0000      0.747465   433.5092       7.62934       10.4352       3.13305      -5.04657       6.20718       2.51347       3.25152       3.58603       3.48317       3.25226       2.80198
  15  16 3047.1026    4.0764  0.9146 11.9385  0.0000      0.359727  0.0324   0.0978   0.0599    0.4417   0.0000      0.679777   440.7172       4.57422       15.6471       8.62526      -2.42967      0.412714       2.66099       3.36139       3.37690       3.39239       3.30134       2.89281
  15  17 3188.1328    3.9197  1.2455 12.5359  0.0000      0.845732  0.0425   0.0875   0.0812    0.2846   0.0000      0.625928   435.6541       9.18733       18.4579       3.11251      -4.37938      -2.81897       3.03791       3.98100       4.17644       4.08579       3.93714       3.51770
  15  18 3329.0178    3.5798  1.8073 11.8198 -0.0002       1.06622  0.0507   0.0641   0.0944    0.2576   0.0000      0.375025   430.7498      0.230516       19.7654       5.86157       2.35690      -5.58634       3.85057       4.95960       5.22186       5.28047       4.84928       4.19635
  15  19 3470.1212    3.0629  2.7120 10.9987  0.0000      0.815567  0.0633   0.0442   0.1110    0.2247   0.0000      0.217866   435.1301       13.8832     -0.402562      -1.18090     -0.841515       5.43724       4.88154       6.09755       6.37264       6.39821       6.17871       5.34482
  15  20 3611.3768    2.4900  4.0371 10.8016  0.0000      0.474846  0.0816   0.0300   0.1428    0.1196   0.0000      0.140369   439.8186       4.47855       21.4139       17.4886       5.79883     -0.161243       5.92999       7.44445       8.12452       8.06162       7.29442       6.69529
  15  21 3752.8547    2.0688  5.4462 10.7924  0.0003      0.377918  0.1019   0.0234   0.1808    0.0817   0.0000     0.0998043   424.0093       7.25837       12.3061       5.13245      -11.6444     -0.983971       7.34768       9.43008       9.65588       10.0647       9.13871       8.17580
  15  22 3894.8025    1.7447  8.0126 10.3965  0.0000      0.507332  0.1297   0.0176   0.2486    0.0703   0.0000     0.0701549   447.2301       22.7510       16.2645       13.1746      -21.2274       4.93444       9.16906       11.2934       11.9994       12.2516       11.2676       10.2992
  15  23 4036.3155    1.4524  9.8081 10.3598  0.0000      0.427609  0.1661   0.0151   0.3054    0.0599   0.0000     0.0708985   455.5493       14.6274      -9.00589      0.730756      -8.24181       3.07933       11.2072       14.0695       15.1702       15.2267       14.5098       12.5503
  15  24 4178.3321    1.2406 12.7123 10.2574  0.0000      0.328758  0.2252   0.0125   0.4002    0.0528   0.0000     0.0746765   430.1402      -2.94888       8.79341       2.08482      -21.9857      -8.89368       13.6655       17.6732       18.6147       18.6054       17.3660       15.7645
  15  25 4319.4179    1.0368 15.1537 10.1303  0.0007    0.00312414  0.2970   0.0102   0.4984    0.0483   0.0000     0.0795417   465.9594       16.9408       20.7379       13.5571       5.87451      -3.18961       16.3942       20.9536       22.4360       22.4708       20.7242       18.6787
  16   5 1467.2801    0.1453  0.0858 10.0493  0.0000       7.65418  0.0166   0.0142   0.0306    0.0320   0.0000       36.3932   437.8678      -2.34552       18.2712      0.355549      -2.25903      -1.89329       1.36126       1.62766       2.04514       1.74653       2.10723       1.41597
  16   6 1629.5241    0.2349  0.1406 10.0403  0.0000       25.6673  0.0152   0.0146   0.0259    0.0409   0.0000       12.0677   436.2955      0.518666       14.7707       1.69837       2.67650      0.205864       2.31642       3.15716       2.68273       2.68338       2.63402       3.25373
  16   7 1783.2801    0.3701  0.2893  9.8882  0.0000       12.1391  0.0169   0.0153   0.0365    0.0501   0.0000       3.45556   437.8452       3.92931       18.3395       1.46885      0.959955       5.20995       1.46998       1.92337       1.92050       2.09786       1.87663       1.83847
  16   8 1933.2316    0.4974  0.4547  9.9238  0.0000       12.7522  0.0242   0.0165   0.0452    0.0670   0.0000       2.11695   437.2999      -3.46031       13.2441     -0.743854      -3.58362      -3.29339       2.23457       2.99666       3.07050       3.15809       2.96112       2.64427
  16   9 2081.7233    0.7077  0.5669  9.9024  0.0000       8.97629  0.0265   0.0202   0.0459    0.1011   0.0000       1.32915   439.0561       3.68305       12.5021      -3.16700       2.32013     -0.932500       2.31468       2.94771       2.92009       2.83947       2.59746       2.40287
  16  10 2228.4749    0.9766  0.8355  9.7743  0.0000       4.91407  0.0297   0.0237   0.0608    0.1783   0.0000      0.861095   439.1124      -1.77284       10.4829      -4.25211      -1.70502      -1.32490       2.22954       2.78399       3.02703       3.05358       2.91554       2.60862
  16  11 2372.6636    1.3774  0.9740 10.2979  0.0000       3.52612  0.0344   0.0307   0.0628    0.2043   0.0000      0.770837   442.1356       6.56468       14.3788      -3.70342       3.93910      0.414218       2.50386       3.27810       3.25593       3.44527       3.31846       3.02564
  16  12 2514.9480    1.8857  0.9470 10.7160  0.0000       2.40198  0.0319   0.0419   0.0610    0.2170   0.0000      0.698462   434.6517       3.93514       10.9494       1.33486      0.670601      0.990080       2.44818       3.04925       3.24664       3.16583       3.00759       2.75717
  16  13 2657.0616    2.3669  1.0030 11.1305  0.0000       3.33846  0.0324   0.0518   0.0641    0.2399   0.0000      0.670059   437.1710      0.853976       11.2207       3.35151       3.57050     -0.402281       2.48079       2.96961       3.11362       3.16250       3.17065       2.82639
  16  14 2799.5621    2.9682  0.9189 11.2302  0.0000       1.17288  0.0312   0.0648   0.0558    0.3148   0.0000      0.626939   437.7386       2.75704       17.3231     -0.783560      -4.02930     -0.707760       2.40121       2.88687       3.09033       3.11962       2.93078       2.66830
  16  15 2941.9005    3.5735  0.9519 12.0635  0.0000       2.07536  0.0321   0.0810   0.0628    0.2663   0.0000      0.657991   438.4613      -2.03774       10.8288       5.16794       1.67197      -3.57033       2.51423       2.98797       3.14970       3.10166       2.92493       2.73048
  16  16 3083.5263    3.9668  0.9524 12.7471  0.0000      0.865838  0.0334   0.0918   0.0629    0.2237   0.0000      0.801118   438.6861       12.0139       9.25823       3.63792      -3.12154      -1.35795       2.44321       3.11361       3.49086       3.26020       3.36443       2.96093
  16  17 3225.0032    3.9436  1.4555 11.6178  0.0000      0.428442  0.0428   0.0778   0.0814    0.5350   0.0000      0.488006   441.8811       12.5918       12.5589       3.03055      -1.77325      -2.88527       2.99176       3.71199       4.17809       4.16568       4.04346       3.53488
  16  18 3366.3978    3.4367  1.9656 12.0511  0.0000      0.638351  0.0557   0.0595   0.0970    0.2065   0.0000      0.337790   437.0787       4.61838       11.8484       12.0776       1.33049      -2.54802       3.62497       4.67235       4.78046       4.91989       4.60455       4.14483
  16  19 3508.2465    2.9178  2.8853 11.3662  0.0000      0.661211  0.0660   0.0411   0.1184    0.1652   0.0000      0.194612   434.6515       8.71437       11.1972       9.17755      -4.93377      -3.08382       4.56099       5.73198       5.83108       6.17908       5.75956       5.21478
  16  20 3650.1711    2.3596  4.3738 10.8306  0.0000      0.758253  0.0836   0.0271   0.1489    0.1071   0.0000      0.121140   444.7644       17.0929     -0.710524      0.610293      -3.82088      -3.75640       5.73865       7.12119       7.56486       7.79979       7.44450       6.72619
  16  21 3791.6873    2.0512  6.2492 10.4976  0.0000      0.369459  0.1018   0.0205   0.1935    0.0808   0.0000     0.0831361   436.2808       16.9519       20.5860       13.2437       12.0025      -3.80166       6.96380       8.59241       9.34383       9.32179       8.92975       7.89538
  16  22 3934.0162    1.7076  8.6607 10.3122  0.0004      0.363824  0.1357   0.0161   0.2518    0.0666   0.0000     0.0639078   434.4818       18.9697       24.9001   -0.00612707      -17.8205       5.16290       8.65483       11.2008       11.7303       11.7923       11.3107       10.1016
  16  23 4076.2185    1.4065 10.6227 10.3076  0.0000      0.385183  0.1749   0.0137   0.3131    0.0568   0.0000     0.0671986   429.6306       10.4559       20.2808       15.2140       25.8577       7.45042       10.7495       13.5233       14.7010       14.4472       13.9325       12.5250
  16  24 4217.9621    1.2291 14.0591 10.1855 -0.0000      0.208735  0.2425   0.0113   0.4152    0.0514   0.0000     0.0665372   425.0161       23.9920       34.9763      -13.7458      -10.5783      -9.60900       12.9867       16.8419       18.2808       18.0481       17.1645       15.5606
  16  25 4360.7390    1.0100 17.0753 10.1525 -0.0001      0.210779  0.3361   0.0090   0.5344    0.0419   0.0000     0.0783960   458.4797       5.87389       65.8488      -10.5962      -9.28717       10.2861       16.5710       21.1386       22.9358       23.1274       22.0640       19.6825
  17   6 1657.1189    0.2675  0.1989  9.8820  0.0000       27.1040  0.0177   0.0131   0.0285    0.0431   0.0000       7.19160   438.8568      -1.50112       14.5121      -1.13948     -0.600293     -0.835600       1.15077       1.78206       1.64720       2.05441       1.55898       1.53778
  17   7 1812.0018    0.3826  0.3687  9.8672  0.0000       8.42893  0.0205   0.0138   0.0411    0.0550   0.0000       2.60169   438.6221     -0.144888       11.2563    -0.0438234       1.49564     -0.333965       1.58409       2.13024       2.23395       2.21935       2.32561       2.04553
  17   8 1963.3831    0.5493  0.4757  9.8135  0.0000       10.1231  0.0212   0.0173   0.0461    0.0738   0.0000       1.65450   436.6719      0.611735       13.8584       1.27610       1.06865      -2.20780       1.88566       2.40810       2.70599       2.67107       2.47110       2.16971
  17   9 2113.0737    0.8004  0.6692  9.7072  0.0000       7.41150  0.0261   0.0204   0.0496    0.1159   0.0000       1.01324   438.4191     -0.282107       15.0992       2.07923      -1.50684       1.78373       1.86306       2.37966       2.65801       2.56411       2.39846       2.30820
  17  10 2260.4092    1.0744  0.8520  9.9741  0.0000       4.21626  0.0296   0.0247   0.0600    0.1700   0.0000      0.809169   438.1667      -4.81684       17.6665      -2.03737      -1.63579       4.62801       2.17195       2.81359       3.00846       2.89748       2.84112       2.53051
  17  11 2405.1340    1.4940  0.9075 10.3654  0.0000       3.37601  0.0323   0.0336   0.0600    0.2186   0.0000      0.748241   440.5186       5.64390       13.8429       1.97197      -1.86424   -0.00804634       2.70999       3.71341       3.92103       3.92752       3.77874       3.11655
  17  12 2548.1501    1.9671  1.0564 10.5559  0.0000       2.26913  0.0349   0.0399   0.0641    0.2601   0.0000      0.702459   436.2002       5.86561       8.95120       5.38767      -1.39010      -3.44154       2.26355       2.76490       3.10213       3.08401       3.04168       2.65335
  17  13 2691.1773    2.5130  1.0397 10.5646  0.0000       1.78630  0.0322   0.0518   0.0622    0.4167   0.0000      0.592646   435.8086     -0.523907       7.96899      -1.97568      -2.03463      0.809089       2.38372       3.09705       3.32485       3.29109       2.95403       2.96858
  17  14 2834.4162    3.1682  0.8614 11.9778  0.0000       2.14603  0.0289   0.0709   0.0546    0.1894   0.0000      0.732099   436.5643      -4.52177       10.4069     -0.570069      0.995521       2.59415       2.20024       2.88121       2.91472       2.95584       2.72286       2.59251
  17  15 2977.2548    3.7495  0.8829 12.2154  0.0000      0.375670  0.0297   0.0838   0.0545    0.2177   0.0000      0.635333   439.2432       7.11683       13.8775       2.40732     -0.770712       2.23256       2.37876       2.96740       3.30042       3.28236       3.04011       2.73876
  17  16 3119.4626    4.1211  1.0864 12.1948  0.0000       1.48182  0.0344   0.0865   0.0641    0.3200   0.0000      0.610294   441.6280       3.77730       7.20710       3.09170     -0.617374   -0.00539803       2.38462       3.07392       3.18083       3.42593       3.18997       2.95711
  17  17 3261.4601    3.7750  1.5229 12.0569  0.0000      0.540621  0.0446   0.0702   0.0832    0.2993   0.0000      0.492183   436.9329       13.5020       14.8360       2.41066      -1.99038      -2.75453       2.89219       3.73168       3.92881       3.91517       3.69114       3.34867
  17  18 3403.5301    3.2926  2.1227 11.8081  0.0000      0.717115  0.0561   0.0535   0.0968    0.2063   0.0000      0.292711   431.3674       5.77209       9.33794       8.08829      -6.38402      -2.62558       3.49695       4.70118       4.66012       4.89371       4.78257       4.31725
  17  19 3545.8050    2.7998  3.1476 11.2224 -0.0003      0.628930  0.0660   0.0380   0.1249    0.1581   0.0000      0.177112   434.5848       17.8990       24.0757      -3.48029      -11.8335     0.0544472       4.32107       5.46341       5.66959       5.87157       5.64039       5.18409
  17  20 3688.0198    2.2750  4.8113 10.7598  0.0000      0.461918  0.0871   0.0249   0.1563    0.0980   0.0000      0.108745   433.6422       11.2003       6.50321     -0.256238      -10.3725      -3.71228       5.57912       7.14220       7.49961       7.49896       7.40453       6.70310
  17  21 3830.5338    1.9083  6.5797 10.4822  0.0000      0.375833  0.1071   0.0187   0.1986    0.0745   0.0000     0.0793144   445.5080       15.9842       22.9652      -7.52248      -2.33751      0.108277       6.78938       8.55249       9.20350       9.38610       8.91390       8.20944
  17  22 3972.8867    1.6188  8.5744 10.2786 -0.0000      0.325911  0.1339   0.0150   0.2491    0.0643   0.0000     0.0660998   431.1055       8.76187       5.68221       2.23152       14.6737      0.579892       7.96003       10.3043       10.8701       11.3175       10.6007       9.72104
  17  23 4115.5688    1.3818 11.6420 10.2025 -0.0009      0.373617  0.1830   0.0127   0.3344    0.0562   0.0000     0.0665200   441.0420       18.6588       11.6718       18.2861      -2.75394       13.0401       10.2560       12.9670       14.0645       13.9525       13.3238       12.4711
  17  25 4400.6463    0.9354 17.2839 10.1831 -0.0026      0.161117  0.3563   0.0085   0.5434    0.0389   0.0000     0.0801089   441.2539      -16.2804       9.96438      -5.25660      -8.62482     -0.329461       15.7785       20.5806       22.3552       22.6381       21.3374       19.7420
  18   5 1518.7327    0.1718  0.1238 10.0183  0.0000       24.3219  0.0309   0.0115   0.0244    0.0356   0.0000       23.9372   438.2054       1.01398       14.1589      -1.44630      -2.43208     -0.333064       2.53122       2.65391       3.28553       3.78261       3.76508       1.88163
  18   6 1683.7092    0.2480  0.2410  9.9570 -0.0001       24.1633  0.0170   0.0117   0.0372    0.0416   0.0000       7.23090   439.6353       1.48715       13.8207     -0.983955      -3.90768       1.60113       1.40028       1.66132       1.89570       1.95591       1.86979       1.88791
  18   7 1840.0296    0.4553  0.3243  9.9493  0.0000       13.1812  0.0175   0.0165   0.0357    0.0538   0.0000       2.51231   438.6534      0.999402       11.7324    -0.0971328       2.52145       1.88302       1.35092       1.82779       1.77472       1.74154       1.89560       1.56486
  18   8 1992.8867    0.6051  0.5657  9.8560  0.0000       7.35455  0.0246   0.0170   0.0462    0.0888   0.0000       1.30032   437.8498      -2.69726       15.6168      0.152808      -4.37394       3.04313       1.81269       2.21043       2.64300       2.72059       2.38699       2.26572
  18   9 2143.7654    0.8031  0.7756  9.8098  0.0000       6.09076  0.0281   0.0187   0.0541    0.1179   0.0000      0.942772   435.0679      -1.00659       13.7963       2.13142       1.34961       1.84830       1.91620       2.35267       2.53463       2.68992       2.54678       2.32724
  18  10 2291.7487    1.1891  0.7838 10.1661 -0.0008       4.89430  0.0272   0.0274   0.0508    0.1627   0.0000      0.773383   439.0253      -1.91583       13.9760       1.78938      0.198564      0.304858       1.94829       2.34564       2.52813       2.62798       2.58298       2.31364
  18  11 2436.9759    1.5817  0.9741 10.5504  0.0000       3.96950  0.0320   0.0336   0.0598    0.2004   0.0000      0.748976   438.7029      -1.33141       15.8489       7.40319       1.67370      -4.37788       2.12316       2.71962       2.83804       2.92829       2.87319       2.77829
  18  12 2580.8857    2.0602  1.0479 11.0430  0.0000       1.90654  0.0330   0.0422   0.0639    0.2188   0.0000      0.649271   436.8543       2.31013       19.4165      -1.71095      -1.29768       1.66145       2.20877       2.62771       3.04338       3.04265       2.94694       2.69333
  18  13 2724.8232    2.6851  0.8729 11.4983  0.0000       2.55384  0.0270   0.0587   0.0562    0.2007   0.0000      0.657751   438.6555       1.56666       15.0845      -1.94478      -2.29408     -0.471106       1.89662       2.38557       2.71062       2.68414       2.54213       2.40346
  18  14 2868.7230    3.4277  0.9465 11.5698  0.0000       1.01946  0.0287   0.0702   0.0564    0.2705   0.0000      0.627553   436.2529       3.85318       11.0059       7.64377      -3.04403     -0.379020       1.97572       2.66416       2.79107       2.97602       2.77726       2.69708
  18  15 3012.2027    3.7909  1.0976 11.6787  0.0000      0.744756  0.0336   0.0742   0.0633    0.3353   0.0000      0.633494   437.4637       3.54861       16.9138       2.76770       1.25372       4.58064       2.18137       2.65928       2.93173       2.92764       2.81755       2.65120
  18  16 3154.9512    4.0448  1.1848 11.9879  0.0000      0.665699  0.0376   0.0790   0.0663    0.3775   0.0000      0.550330   436.7823       4.79638       13.6664       4.43186     -0.560956       3.13754       2.71264       3.51086       3.84427       3.80748       3.67912       3.21011
  18  17 3297.5519    3.6017  1.6510 12.1199 -0.0017       1.67108  0.0462   0.0625   0.0822    0.2122   0.0000      0.427695   432.2538       10.3253       13.8938     -0.712369       6.46028      -3.42659       2.88703       3.71495       4.13000       4.13402       3.99961       3.62419
  18  18 3440.1490    3.1925  2.2911 11.6192  0.0000      0.756534  0.0537   0.0484   0.1019    0.1996   0.0000      0.282058   441.6328       10.5936       13.0976       3.44428      -1.04854      -4.19568       3.31878       4.33063       4.61506       4.69295       4.56718       4.25533
  18  19 3582.8547    2.5920  3.5407 11.2005 -0.0002      0.690016  0.0709   0.0327   0.1302    0.1283   0.0000      0.155356   441.7045       16.7767       9.75626       3.53529      -6.57333      -4.00828       4.30386       5.59529       5.89454       6.28315       6.09628       5.41134
  18  20 3725.7600    2.1709  4.9972 10.7986  0.0003      0.592373  0.0886   0.0230   0.1590    0.0901   0.0000      0.103581   438.7266       27.8638       1.67705       12.2807       5.22226       1.37443       5.24956       6.64321       7.37107       7.38547       7.06663       6.53577
  18  21 3868.6644    1.8594  7.4108 10.3301  0.0005      0.347777  0.1126   0.0165   0.2084    0.0697   0.0000     0.0678781   425.7712       28.9940       5.39739       5.51631      -2.23088      -2.87951       6.53441       8.47724       9.03905       9.30408       8.98610       8.13252
  18  22 4011.3894    1.5077  9.9999 10.3270  0.0000      0.426932  0.1514   0.0135   0.2830    0.0543   0.0000     0.0630189   444.7867       10.0837       10.2065       12.7671      -2.98786      -23.2696       8.27276       10.7712       11.6524       11.7950       11.4433       10.5315
  18  23 4154.4288    1.2793 12.0199 10.2404 -0.0015      0.289991  0.1932   0.0114   0.3462    0.0497   0.0000     0.0679358   452.3719       34.9477       6.80047       11.8280       5.97204      -14.4886       9.78005       12.7292       13.6540       13.8100       13.5279       12.3370
  18  24 4297.0981    1.0465 14.6255 10.2431 -0.0017      0.111742  0.2759   0.0093   0.4460    0.0426   0.0000     0.0814431   443.4088      -11.6292       1.93946      -34.8622      -5.82679       41.7247       12.5134       16.3968       17.6036       18.0531       17.1261       15.9748
  19   5 1543.0661    0.1971  0.1462  9.9363  0.0000       36.0938  0.0140   0.0114   0.0271    0.0363   0.0000       15.5803   438.6213      0.632337       19.4266      0.930697     -0.289345     -0.944343      0.984545       1.48004       1.40855       1.81222       1.66818       1.79440
  19   6 1709.3732    0.2996  0.2644  9.9182  0.0000       14.8047  0.0169   0.0123   0.0327    0.0425   0.0000       4.78119   438.8840      -2.65228       13.9319     -0.255281      -2.61211      0.357565       1.26218       1.55459       1.87728       1.83125       1.74859       1.52802
  19   7 1867.3521    0.4720  0.3961  9.8008  0.0000       12.5805  0.0187   0.0153   0.0372    0.0616   0.0000       2.04334   436.6569     -0.435421       14.6986       3.60872      0.153368       1.90803       1.33453       1.66423       1.82926       1.88176       1.96482       1.59833
  19   8 2021.8108    0.6225  0.5330  9.9367  0.0000       8.67518  0.0230   0.0171   0.0415    0.0792   0.0000       1.37077   438.8510       3.61321       14.1311       2.32527     -0.319944      -2.52704       1.72014       2.20548       2.34623       2.27551       2.25142       2.30206
  19   9 2173.8801    0.8619  0.8156  9.8692  0.0000       6.17579  0.0290   0.0194   0.0535    0.1265   0.0000      0.895138   441.6510       2.83106       12.9559       4.21441     -0.928247     -0.203928       1.96911       2.62890       2.74245       2.82325       2.69833       2.44712
  19  10 2322.3780    1.2392  0.9537  9.8956  0.0000       4.13490  0.0289   0.0258   0.0591    0.2133   0.0000      0.676973   439.7020       1.64559       14.2028       1.15370       1.35340      0.958724       1.94357       2.50198       2.77188       2.97007       2.65214       2.37867
  19  11 2468.2380    1.7494  1.0632 10.1492  0.0000       2.85560  0.0342   0.0340   0.0599    0.3172   0.0000      0.641699   438.0207       2.84673       10.6883      -1.64837      -4.62202      -1.21022       2.25359       2.81453       3.04293       3.29691       3.18995       2.69574
  19  12 2613.1477    2.2389  1.0046 11.0659  0.0000       2.06197  0.0321   0.0457   0.0581    0.2428   0.0000      0.654675   436.5077       2.37644       16.5282       3.21161       3.04115     -0.883081       2.21562       2.79036       3.09969       3.13423       2.92101       2.68555
  19  13 2758.0654    2.8310  1.0398 10.8110  0.0000       2.00591  0.0307   0.0549   0.0582    0.4125   0.0000      0.563175   437.8876       4.61397       13.6578      0.921252     -0.298336       2.13732       2.01859       2.61068       2.66523       2.67822       2.67286       2.62584
  19  14 2902.6302    3.4480  0.9144 11.9929  0.0000       1.36659  0.0286   0.0703   0.0516    0.2052   0.0000      0.641275   440.5355       2.98681       16.4631       1.34732      -3.08298      -2.27634       1.88112       2.40306       2.51376       2.63916       2.49878       2.36219
  19  15 3046.6097    3.8692  1.1546 11.9178  0.0000       1.05033  0.0357   0.0731   0.0629    0.3140   0.0000      0.568913   443.0363       4.07962       16.8971     -0.536576      -1.43594       2.95346       2.25608       2.91119       3.05620       3.17969       2.99734       2.74904
  19  16 3189.9874    3.9856  1.2583 12.5334  0.0000       2.30019  0.0395   0.0753   0.0684    0.2225   0.0000      0.589968   441.1443       10.6517       13.1540     -0.709075      -1.14795       6.07864       2.37548       3.15248       3.21770       3.35193       3.14197       2.93464
  19  17 3332.9845    3.5619  1.9203 11.6202  0.0000      0.952849  0.0466   0.0527   0.0839    0.1933   0.0000      0.341867   438.3408       5.03891       12.8930       7.86909      -4.49939       2.97602       2.80326       3.50983       3.78904       3.81359       3.65235       3.51616
  19  18 3476.2520    3.0338  2.7763 11.4938  0.0000      0.667480  0.0586   0.0396   0.1074    0.1408   0.0000      0.213099   436.7249       2.71780       11.7679       3.88077       5.68925       1.02587       3.47618       4.40904       4.70067       4.97277       4.67003       4.34442
  19  19 3619.4598    2.4801  4.2377 10.9208  0.0000      0.462706  0.0783   0.0268   0.1371    0.1061   0.0000      0.119231   432.2663       13.6919       20.5731       4.11284      -11.8709      -1.14850       4.44837       5.83247       6.20735       6.28523       6.18290       5.72969
  19  20 3762.9719    2.0778  5.8605 10.5929  0.0000      0.570610  0.0941   0.0198   0.1718    0.0786   0.0000     0.0829828   436.8331       11.8190       11.2248      -1.60948      -2.18922       7.16275       5.25979       6.75252       7.30083       7.35787       7.21109       6.76300
  19  21 3906.0373    1.7444  8.0082 10.4319  0.0002      0.311024  0.1180   0.0152   0.2236    0.0578   0.0000     0.0668917   435.0332       10.1643       13.2571       9.82525       9.72565      -16.4474       6.53539       8.32044       8.98437       9.26124       8.92608       8.40103
  19  22 4049.3304    1.4793 10.1014 10.2816  0.0000      0.300552  0.1494   0.0127   0.2759    0.0523   0.0000     0.0601912   433.9253       10.7863       24.6684       16.7471      -14.6929       11.9337       7.80852       10.2460       10.8693       11.2551       10.8903       10.1207
  19  23 4192.9941    1.2353 13.2405 10.2552 -0.0007      0.222453  0.2128   0.0105   0.3757    0.0464   0.0000     0.0643807   457.2629      -18.1914     -0.484488       21.6592       5.27540       6.03879       10.0925       12.9711       14.1227       14.4611       14.3451       13.1976
  19  24 4336.5714    1.0187 15.3041 10.2515  0.0006      0.304512  0.2783   0.0088   0.4564    0.0389   0.0000     0.0774990   450.4214       18.0242       19.2801       4.65653      -3.41919       4.55090       12.1536       15.7306       17.1027       17.4190       17.1349       15.8356
  20   6 1734.2148    0.3292  0.3274  9.9797  0.0000       15.2635  0.0190   0.0122   0.0377    0.0429   0.0000       3.79337   439.7072       1.76034       14.3469      -4.15856      -5.04402     -0.511533       1.17511       1.49765       1.79818       1.85501       1.74659       1.52596
  20   7 1893.9705    0.4867  0.4809  9.7722  0.0000       11.3452  0.0208   0.0142   0.0431    0.0666   0.0000       1.80377   437.6931      -1.19639       15.1180     -0.883723      -2.88769       3.55230       1.41612       1.93049       2.14689       2.26330       2.04919       1.97502
  20   8 2050.1240    0.6717  0.6152  9.9017  0.0000       8.47577  0.0237   0.0168   0.0452    0.0858   0.0000       1.24663   438.0411      0.377758       15.7648       2.01344     -0.122346      -2.56225       1.51601       1.98926       2.11626       2.21236       2.08689       1.95437
  20   9 2203.2334    0.9820  0.7330  9.8133  0.0000       4.53347  0.0240   0.0222   0.0469    0.1461   0.0000      0.744492   438.7322       1.99217       11.9487      -2.91582      -4.15975      0.454488       1.52595       1.93722       2.08820       2.19647       1.98596       1.93883
  20  10 2352.5505    1.3815  0.9569 10.1470  0.0000       3.79059  0.0287   0.0281   0.0550    0.1940   0.0000      0.655776   436.5249      -4.59646       18.1516       4.29110      -4.14043      -2.45099       1.70766       2.23078       2.41199       2.64106       2.58611       2.42826
  20  11 2499.0062    1.7658  1.1705  9.2178  0.0000       2.00022  0.0336   0.0328   0.0646    0.8331   0.0000      0.616999   437.8177       1.85070       11.4205       1.10126     -0.560348       1.93100       2.01583       2.60620       2.79520       2.93226       2.89156       2.62340
  20  12 2644.9064    2.3641  0.9641 11.0196  0.0000       1.22841  0.0293   0.0469   0.0549    0.2837   0.0000      0.580915   439.7909       3.80765       14.1647     -0.340360      -1.02620      0.591436       1.85535       2.33887       2.39291       2.55859       2.47802       2.35301
  20  13 2790.7588    2.9506  1.0575 10.9643  0.0000       1.26248  0.0317   0.0558   0.0559    0.3911   0.0000      0.567623   440.6117      0.401902       16.2903       5.06064       1.44185      -2.87134       1.87414       2.26915       2.48688       2.64363       2.55723       2.25454
  20  14 2936.0174    3.7010  1.0042 11.4528  0.0000       1.25162  0.0293   0.0713   0.0541    0.3634   0.0000      0.534658   443.3322       5.76108       8.33724       1.49107      -2.73137      -1.68864       1.76472       2.32575       2.34728       2.40620       2.33323       2.19751
  20  15 3080.5577    4.1426  0.9565 11.8254  0.0000       1.23147  0.0288   0.0805   0.0507    0.3296   0.0000      0.601085   440.9076       6.01411       14.3594       5.85135      -2.87233      0.900140       1.71402       2.12811       2.30686       2.24873       2.34399       2.28089
  20  16 3224.4471    3.9550  1.2688 12.4478  0.0000      0.368171  0.0378   0.0713   0.0674    0.2090   0.0000      0.594587   436.1460       7.40947       15.8731       1.18984      -4.21774      -2.07451       2.19811       2.77134       3.05396       3.05264       3.00708       2.80628
  20  17 3368.2433    3.4199  2.0187 11.9466  0.0000      0.935503  0.0472   0.0493   0.0878    0.1255   0.0000      0.288246   439.0169       11.4507       16.9510      0.635306      -3.18058      -4.80724       2.68925       3.55346       3.84120       4.02301       3.89366       3.58248
  20  18 3512.0197    2.9104  2.9937 11.2755  0.0000      0.818586  0.0598   0.0351   0.1074    0.1219   0.0000      0.183765   438.3470       6.70166       17.5409     -0.393764       1.18859      -2.77740       3.51150       4.46298       4.92130       5.09923       4.99176       4.54771
  20  19 3655.9026    2.4115  4.2485 10.7564  0.0007      0.676055  0.0750   0.0253   0.1327    0.1103   0.0000      0.122107   437.7204       11.1241       15.1568       9.23845      -5.45432      -3.21573       4.02549       5.13397       5.52137       5.67831       5.67428       5.24428
  20  20 3799.6846    1.9839  6.2623 10.5634 -0.0002      0.493121  0.0961   0.0180   0.1758    0.0699   0.0000     0.0796792   445.1429       17.7485       8.78557      -8.02594       3.69011      -14.9926       5.21876       6.68451       7.24711       7.50723       7.20576       6.94142
  20  21 3943.0127    1.6721  8.7689 10.3232  0.0000      0.194077  0.1264   0.0138   0.2343    0.0568   0.0000     0.0613717   439.8661       10.8984       13.4317       13.9979      -6.93281      -19.7230       6.51666       8.34065       9.05618       9.30087       9.11037       8.63515
  20  22 4087.3436    1.3969 11.5532 10.2737  0.0000      0.283639  0.1744   0.0113   0.3052    0.0470   0.0000     0.0598124   439.8534       1.87763       38.7592       14.9111      -2.03947       5.57390       8.33444       10.8315       11.7274       12.1955       11.6764       11.2475
  20  24 4374.6933    0.9788 16.3292 10.2171  0.0000      0.192799  0.2968   0.0081   0.4676    0.0366   0.0000     0.0786061   447.9561       33.3042       33.4296      -5.65673      -4.64056       1.10151       11.7245       15.6692       16.9091       17.2051       16.7894       15.7635
  21   3 1213.5956    0.0754  0.0866 10.1728  0.0019       19.9487  0.0304   0.0105   0.0405    0.0277   0.0000       146.877   440.7577       5.36944       17.8300      -4.82671      -3.96022      0.432160       1.55826       2.10542       2.25072       2.37270       2.86567       2.21669
  21   4 1408.0756    0.1273  0.0637 10.1068  0.0000       34.7283  0.0203   0.0136   0.0228    0.0291   0.0000       57.0089   438.9105      -2.79444       18.4811      0.620794      -1.70224       1.63382       1.55728      0.996137       2.21455       2.18176       1.33940       1.39911
  21   5 1589.3093    0.2212  0.1997  9.9246  0.0000       16.5457  0.0154   0.0107   0.0323    0.0344   0.0000       9.34722   439.8043     -0.808271       15.7524     -0.653483      -3.77715       1.51019       1.04278       1.29662       1.49923       1.51934       1.67903       1.45471
  21   6 1758.2541    0.3534  0.2695  9.9263  0.0000       13.3570  0.0144   0.0132   0.0305    0.0443   0.0000       3.46737   436.6760      -1.60417       18.8972     0.0535840      -1.24362     0.0928378      0.964190       1.20484       1.29685       1.38163       1.55173       1.43008
  21   7 1919.9032    0.5275  0.4624  9.8945  0.0000       12.9852  0.0210   0.0149   0.0372    0.0623   0.0000       1.78619   439.1162       1.31981       15.4197      0.505547      0.791255      -1.50761       1.33051       1.73101       1.75177       2.03562       1.85298       1.71181
  21   8 2077.7978    0.8102  0.5539  9.8775  0.0000       8.26386  0.0193   0.0200   0.0396    0.0963   0.0000       1.01339   438.5825       3.38498       14.5940     -0.496340      -1.23225      -4.52660       1.18928       1.58456       1.65975       1.67124       1.62574       1.60729
  21   9 2231.9546    1.0406  0.8401  9.8855  0.0000       3.11953  0.0269   0.0216   0.0521    0.1678   0.0000      0.757250   437.2907       2.18704       16.9907       2.08538      -1.39285       1.24021       1.51334       1.89703       2.06989       2.17296       2.22144       2.10720
  21  10 2382.0141    1.4180  1.0229 10.3918  0.0000       2.96228  0.0299   0.0277   0.0602    0.1886   0.0000      0.649782   437.6778       4.85641       8.39503     -0.235829      -1.56618     -0.970174       1.68479       2.26744       2.43700       2.49244       2.48386       2.35545
  21  11 2529.4551    1.8181  1.1331 10.6683  0.0000       3.51386  0.0317   0.0340   0.0646    0.2221   0.0000      0.626228   439.1214       3.29133       14.3702      -1.25999       1.11149       1.17449       1.73642       2.21391       2.47548       2.51919       2.53789       2.43137
  21  12 2676.2456    2.4761  1.1733 10.4366  0.0000       1.86537  0.0342   0.0444   0.0595    0.4639   0.0000      0.603976   439.0574       1.15041       15.0206       5.47377      -3.87960      -6.08937       1.92841       2.35602       2.58073       2.63927       2.52532       2.40333
  21  13 2823.0553    3.1989  0.9723 11.8764  0.0000       2.14495  0.0281   0.0627   0.0557    0.2271   0.0000      0.725238   437.8471       2.19020       11.9091       2.91721      0.720798      -1.40360       1.65415       2.00491       2.16539       2.38167       2.21388       2.07242
  21  14 2968.8750    3.8299  0.9506 11.9571  0.0000      0.129504  0.0274   0.0738   0.0506    0.2549   0.0000      0.573639   439.5864       6.11817       15.0479       4.27268     -0.557840     -0.370519       1.51587       1.99418       2.12882       2.20794       2.21401       2.02943
  21  15 3114.0668    4.1282  1.0681 12.1617  0.0000      0.970844  0.0311   0.0756   0.0557    0.2619   0.0000      0.485154   439.6022       2.74190       13.4409       7.16933      -3.14028      0.586860       1.82988       2.38486       2.59645       2.69839       2.63178       2.46621
  21  16 3258.6846    3.7979  1.5423 12.1794  0.0000       1.35594  0.0412   0.0601   0.0706    0.1865   0.0000      0.405807   435.8125       5.32687       14.4756       6.30728       2.53765      -5.07763       2.20464       2.79083       3.07509       3.06841       3.02805       2.82670
  21  17 3403.0346    3.2920  2.0857 11.7022  0.0000       1.09109  0.0477   0.0444   0.0822    0.1263   0.0000      0.275400   440.6902       9.06286       6.87698       6.76842       1.57839       2.13842       2.56569       3.28462       3.52252       3.60635       3.58631       3.40400
  21  18 3547.4625    2.7043  3.4476 11.2462  0.0000       1.00531  0.0633   0.0298   0.1163    0.0920   0.0000      0.155532   438.0707       17.8943       10.0306      -5.07216      -3.62864      0.394345       3.27381       4.35315       4.57320       4.81064       4.70930       4.49084
  21  19 3691.8910    2.2603  4.9429 10.8268  0.0000      0.655348  0.0805   0.0217   0.1460    0.0820   0.0000      0.105389   430.8282       26.3886       17.1648      -3.37111       1.40978       7.29161       4.12069       5.31448       5.60272       5.96469       5.84833       5.40636
  21  21 3980.2931    1.6168  9.5819 10.3000  0.0000      0.337736  0.1330   0.0126   0.2446    0.0527   0.0000     0.0578072   435.6373       9.14597       21.5818       12.3990      -10.0333       7.87088       6.49327       8.46940       9.07776       9.51468       9.36228       8.87801
  21  22 4124.6366    1.3509 11.9286 10.3150  0.0000      0.240465  0.1766   0.0106   0.3123    0.0454   0.0000     0.0611031   435.4092      -4.94338      -20.3590       3.27779       4.34231      -14.1912       7.80334       10.3322       10.9644       11.3649       11.2694       10.7673
  21  23 4268.5096    1.0972 14.2929 10.2861  0.0001      0.152940  0.2428   0.0087   0.4005    0.0402   0.0000     0.0730009   445.4672      -3.44811       25.3637       19.0959      -7.41512       6.27722       9.68584       12.8325       13.8451       14.5273       14.1660       13.4925
  22   4 1429.1189    0.1313  0.1043 10.0440  0.0000       12.2291  0.0159   0.0102   0.0296    0.0279   0.0000       36.3930   439.5318     -0.961800       20.7591      0.106322     -0.936915   0.000893989      0.938952       1.40058       1.24793       1.15467       1.26284       1.54416
  22   6 1781.6007    0.3517  0.2824 10.0000  0.0000       18.6659  0.0155   0.0127   0.0304    0.0427   0.0000       3.75043   439.0875       3.76923       19.6720     0.0632530      -1.52580       1.20732      0.993045       1.38422       1.38911       1.62875       1.39222       1.45228
  22   7 1945.1427    0.5304  0.4683  9.9601  0.0000       11.5349  0.0187   0.0148   0.0395    0.0603   0.0000       1.69189   439.4409       2.11915       15.7934      0.564078      -3.41624      0.873919       1.15003       1.53263       1.57837       1.62767       1.65480       1.64089
  22   8 2104.8371    0.7794  0.5761 10.0156  0.0000       7.18443  0.0200   0.0189   0.0409    0.0898   0.0000       1.02248   441.9043      -1.29544       15.9795       1.41135      0.679718      -3.25774       1.22522       1.67690       1.76678       1.90900       1.89437       1.92992
  22   9 2260.1469    1.1070  0.8198  9.9266  0.0000       5.33140  0.0251   0.0224   0.0492    0.1620   0.0000      0.727028   438.1699       2.80858       16.1697      -2.10831       2.25906       1.24515       1.41086       1.76536       1.98061       2.01000       1.99872       1.90587
  22  10 2410.9380    1.5281  1.0303 10.3875  0.0000       3.76378  0.0319   0.0289   0.0546    0.2296   0.0000      0.623727   437.4708       2.03716       12.7271       2.00985       2.98070      -1.59982       1.90277       2.43894       2.80057       2.89700       2.89913       2.65532
  22  11 2559.2934    1.9597  1.0047 11.2856  0.0000       3.03466  0.0289   0.0376   0.0588    0.1543   0.0000      0.656088   442.2168       2.38555       18.3057      0.800522      -2.64592      0.870536       1.68894       2.17116       2.36890       2.46987       2.37043       2.22846
  22  12 2707.1786    2.6215  1.0127 11.4849  0.0000       2.52335  0.0286   0.0490   0.0553    0.2055   0.0000      0.618419   437.9648       7.40868       15.2243       2.14463      -2.65009       2.94489       1.54198       1.99332       2.11330       2.22617       2.13099       2.08395
  22  13 2854.8576    3.3455  0.9883 11.5482  0.0000       2.92227  0.0278   0.0621   0.0526    0.2861   0.0000      0.671494   438.3848       6.22639       14.5972       2.90659    -0.0268624       4.07351       1.53872       1.91562       2.14086       2.16522       2.14245       2.06066
  22  14 3001.4098    3.8664  1.0300 12.2157  0.0000      0.243174  0.0285   0.0725   0.0574    0.2227   0.0000      0.642385   438.2112       3.94861       15.3159      0.457976      -3.56233     -0.337035       1.57488       2.07428       2.26553       2.33885       2.32266       2.24859
  22  15 3147.0719    4.0513  1.1360 12.4595  0.0000      0.904146  0.0326   0.0724   0.0597    0.2293   0.0000      0.525609   440.6350       4.53482       11.9095       1.88237       1.59863       2.46001       1.81244       2.34752       2.57133       2.67306       2.61570       2.37249
  22  16 3292.3500    3.7929  1.5896 11.6605  0.0000      0.783008  0.0386   0.0569   0.0692    0.2218   0.0000      0.371598   437.2510       11.1254       12.4139      0.464889     -0.560898     0.0719957       2.09732       2.69575       2.94456       3.10378       3.14311       2.89114
  22  17 3437.4747    3.1195  2.4277 11.7179 -0.0013      0.993390  0.0511   0.0386   0.0895    0.0931   0.0000      0.222709   441.5320       9.99898       17.6164       8.32127       4.87667       2.15346       2.63983       3.27990       3.50826       3.79238       3.63879       3.60920
  22  18 3582.4061    2.5480  3.7649 11.2871  0.0000      0.854395  0.0670   0.0268   0.1163    0.0771   0.0000      0.133250   441.0174       13.3411       15.2149       7.23635      -4.66508       3.77680       3.45411       4.37419       4.65447       4.95037       4.90698       4.59683
  22  19 3727.4446    2.2232  5.1661 10.7364  0.0000      0.673979  0.0819   0.0203   0.1427    0.0782   0.0000     0.0937054   440.1594       10.4997       5.85361       7.95600      -1.59714       2.00847       3.96010       5.16093       5.54973       5.83456       5.62603       5.48313
  22  20 3872.1758    1.8473  7.2359 10.4787  0.0000      0.475540  0.1031   0.0151   0.1867    0.0607   0.0000     0.0679249   433.0969       18.4609       20.6059      -3.13221      -7.67148      0.951564       4.93282       6.57358       7.04827       7.37976       7.38951       7.09988
  22  21 4016.7535    1.5357  9.9110 10.3546  0.0002      0.211651  0.1369   0.0118   0.2549    0.0486   0.0000     0.0604833   445.2851       18.7195      -6.03876       11.0821      -4.62155       10.4467       6.27586       8.16454       8.89620       9.24572       9.12192       8.68557
  22  22 4161.2140    1.2826 13.5113 10.3898  0.0008      0.128809  0.2081   0.0095   0.3517    0.0399   0.0000     0.0609802   446.2383       24.5454       21.8564       13.3308       2.17079       14.4409       8.22743       10.6305       11.5642       12.1542       11.9361       11.2841
  22  23 4306.5273    1.0396 15.1171 10.2524  0.0022      0.363640  0.2570   0.0080   0.4259    0.0386   0.0000     0.0765748   452.0583       17.5553      0.825091       14.6500     -0.332742       5.13802       9.65740       12.9391       13.7727       14.5777       14.0687       13.5616
  23   5 1632.8025    0.2536  0.2229 10.0402  0.0000       29.7472  0.0149   0.0110   0.0301    0.0361   0.0000       7.45829   439.8137      -1.27661       20.2721       1.46688      -3.15096     -0.985820      0.879831       1.16366       1.15658       1.18728       1.28745       1.31887
  23   6 1804.2576    0.4199  0.3045  9.9296  0.0000       16.1991  0.0147   0.0140   0.0288    0.0449   0.0000       2.68865   440.4792      -2.42355       20.2171      -1.29539      -1.48527      -2.26921      0.920509       1.26747       1.34109       1.47964       1.36612       1.37887
  23   7 1969.6954    0.5853  0.5002  9.9547  0.0000       8.15569  0.0189   0.0153   0.0387    0.0660   0.0000       1.39075   438.5599       1.97697       17.4092      0.339503      -5.04542       2.95984       1.11471       1.47316       1.68555       1.76370       1.60576       1.63611
  23   8 2131.1956    0.8515  0.7128  9.7604  0.0000       6.47292  0.0229   0.0182   0.0456    0.1158   0.0000      0.865797   441.6299       2.16939       17.6323      -1.98557      -3.88192       2.09168       1.31940       1.68145       1.85712       1.84648       1.94561       1.97983
  23   9 2287.5967    1.1353  0.9162 10.1951  0.0000       6.43834  0.0271   0.0223   0.0533    0.1424   0.0000      0.789259   438.8184       2.05658       15.1826     -0.412938       1.93680       1.73397       1.45132       1.90528       2.09297       2.25108       2.33164       2.21086
  23  10 2439.2793    1.6356  1.0092 10.1761  0.0000       2.60297  0.0284   0.0298   0.0546    0.2678   0.0000      0.621537   438.4697       1.56355       17.0197      0.625259      -2.76435     -0.717357       1.46508       1.91735       1.97859       2.00332       2.13488       2.00244
  23  11 2588.7372    2.1378  1.1363 10.7403  0.0002       2.50806  0.0321   0.0374   0.0562    0.2536   0.0000      0.574416   441.0178       5.22524       17.6068      -1.76735      0.506250      -1.12189       1.61553       2.14706       2.31439       2.42904       2.43666       2.34981
  23  12 2737.6393    2.7950  1.0539 10.7184  0.0000       1.74207  0.0290   0.0490   0.0522    0.3975   0.0000      0.514762   437.9945       1.95405       15.9188       1.95998      -2.55752     -0.446690       1.56083       2.02710       2.29563       2.31987       2.31488       2.25669
  23  13 2886.1752    3.5373  0.9392 11.5944  0.0000       2.12360  0.0248   0.0663   0.0499    0.2961   0.0000      0.514181   437.1337       3.75001       14.4676       1.44750      0.462156       3.48316       1.38014       1.72938       1.97717       2.04689       1.96936       1.86899
  23  14 3033.5204    4.0246  0.9761 12.1315  0.0000       1.97964  0.0281   0.0733   0.0490    0.2692   0.0000      0.619101   440.2889       3.84643       14.0019       4.23806      -3.18417       1.06633       1.49341       2.00054       2.12801       2.33067       2.13139       2.05321
  23  15 3179.7678    4.0888  1.2400 12.3661  0.0000      0.293595  0.0326   0.0690   0.0620    0.2178   0.0000      0.536069   437.6229       5.57414       13.8564       3.55779     -0.963143       1.11020       1.72505       2.14526       2.34806       2.38738       2.35125       2.25560
  23  16 3325.6754    3.5546  1.9585 11.8209  0.0000       1.12406  0.0428   0.0466   0.0766    0.1167   0.0000      0.260557   438.8397       10.8412       15.1896       5.70728       1.51611      -1.68412       2.30728       3.14676       3.27514       3.48879       3.39018       3.26490
  23  17 3471.4668    3.0027  2.8281 11.4314  0.0000      0.821856  0.0536   0.0335   0.0946    0.0869   0.0000      0.189066   434.5490       2.61069       11.9616       5.52347      -5.22093       3.86499       2.60413       3.38220       3.77225       3.88356       3.91326       3.67132
  23  18 3616.9753    2.4977  4.0608 11.0998  0.0016      0.656813  0.0676   0.0244   0.1186    0.0721   0.0000      0.116422   439.8541       14.5162       11.2306       1.32610      0.529687      -1.21230       3.14096       4.12938       4.39846       4.66547       4.59982       4.40104
  23  19 3762.6927    2.0837  5.7721 10.6818  0.0000      0.774299  0.0841   0.0182   0.1570    0.0684   0.0000     0.0843559   441.7622       16.9417       14.1458       2.49752       10.2146      -7.26301       3.98173       5.23961       5.66451       6.03489       5.83984       5.62065
  23  20 3907.7319    1.7667  7.7599 10.4279  0.0000      0.396655  0.1075   0.0138   0.1932    0.0558   0.0000     0.0658711   436.9255       21.2515       16.6283       10.5255      -2.43979      -2.63806       4.87609       6.43571       6.93107       7.21818       7.26166       6.82960
  23  21 4052.9102    1.4534 10.4396 10.3537  0.0000      0.293384  0.1471   0.0110   0.2662    0.0458   0.0000     0.0627348   432.2822       12.1778       38.1217      -9.49046      -6.14874       7.04127       6.25461       8.18821       8.74023       9.22807       9.17191       8.75351
  23  23 4343.9624    1.0342 16.9257 10.2255  0.0003      0.434026  0.2763   0.0075   0.4436    0.0363   0.0000     0.0696267   452.4057       23.8283       8.61051      -7.41519       9.60036       2.86663       9.57468       12.3680       13.7307       14.1643       13.8778       13.4193
  24   4 1469.7804    0.1473  0.1144 10.0467  0.0027      -1.56421  0.0146   0.0097   0.0277    0.0270   0.0000       26.9864   439.6715     -0.443773       19.7573      0.382708      -3.00108    -0.0370192      0.744471       1.02758       1.38345       1.44491       1.16859       1.59022
  24   5 1653.7170    0.2628  0.1976  9.9448  0.0000       17.1760  0.0135   0.0111   0.0240    0.0349   0.0000       6.20357   439.9746      -2.30963       19.9876       1.95938      -1.91690      -1.82975      0.935425       1.18570       1.20748       1.18294       1.18282       1.11883
  24   6 1826.3394    0.4313  0.3653  9.8831  0.0000       9.84580  0.0160   0.0129   0.0321    0.0493   0.0000       2.24257   439.8557       1.60799       20.0979      0.358607      -2.06160     -0.505043       1.00294       1.18308       1.25767       1.36021       1.37142       1.24898
  24   7 1993.6479    0.6057  0.6131  9.8853  0.0000       8.59507  0.0217   0.0142   0.0419    0.0700   0.0000       1.25669   440.5392      0.552971       18.5298      0.636100     -0.979289     -0.635163       1.24781       1.55254       1.70261       1.74884       1.72399       1.62482
  24   8 2156.8843    0.8972  0.7175  9.9462  0.0000       7.72668  0.0230   0.0188   0.0421    0.1041   0.0000      0.851504   439.3683       2.87233       18.0803       1.49164      -1.58550       1.41882       1.23088       1.65050       1.79107       1.89335       1.91419       1.95178
  24   9 2314.4519    1.2414  0.9165 10.2635  0.0000       4.37562  0.0268   0.0234   0.0514    0.1440   0.0000      0.715113   439.4895       2.94290       13.6225     -0.296523      -4.00772     -0.523675       1.35595       1.83336       1.91113       2.00434       1.97697       1.93046
  24  10 2467.1410    1.6652  1.1697 10.7020  0.0000       3.67132  0.0326   0.0293   0.0629    0.2038   0.0000      0.660370   439.2029       2.49835       14.9405      0.978284     -0.192157      -1.79906       1.56349       2.01671       2.26867       2.30361       2.36534       2.23139
  24  11 2617.7228    2.2811  0.9479 11.3866  0.0000       2.33262  0.0265   0.0429   0.0518    0.1894   0.0000      0.622507   439.4464       1.15206       12.4268     -0.351897      -3.98765      -2.91486       1.44486       2.01333       2.13403       2.40344       2.28994       2.22926
  24  12 2767.7450    2.9309  1.1099 11.0487  0.0000       1.10169  0.0294   0.0507   0.0540    0.3580   0.0000      0.543211   440.3494       1.05293       14.0838       1.40608      -3.36463      -1.32446       1.52611       2.00084       2.22554       2.42880       2.32497       2.19803
  24  13 2917.0265    3.5652  1.0200 11.9216  0.0000      0.909187  0.0273   0.0638   0.0523    0.2525   0.0000      0.591158   438.6113       5.47577       11.6289       1.86794      -3.67730       2.23683       1.41108       1.77942       1.98062       2.08189       1.99290       1.92659
  24  14 3065.0779    4.0233  1.1367 11.8445  0.0000      0.393924  0.0309   0.0681   0.0577    0.3311   0.0000      0.585153   439.9857       3.50368       14.7712       2.65211      0.394233     -0.476303       1.53410       1.98934       2.02211       2.07071       2.09161       2.08238
  24  15 3212.0809    4.0550  1.3405 11.8174  0.0000      0.443133  0.0346   0.0650   0.0626    0.3134   0.0000      0.484496   442.9125       2.60000       15.8871      0.878866      -2.48676      -3.78537       1.63408       1.92916       2.13100       2.31441       2.18135       2.21190
  24  16 3358.6312    3.5281  1.9839 11.5594  0.0000      0.616824  0.0418   0.0445   0.0751    0.1334   0.0000      0.263489   441.2770       8.26279       14.7388       4.76563       4.21653      -6.06001       1.89302       2.53061       2.72821       2.88733       2.86505       2.73809
  24  17 3504.9988    2.8825  2.9285 11.4751  0.0001      0.424280  0.0530   0.0309   0.0976    0.0744   0.0000      0.173941   436.5801       11.9954       15.2807       4.61012     -0.720820      0.869799       2.42961       3.16274       3.42116       3.62222       3.55988       3.49744
  24  18 3651.2722    2.4066  4.4439 11.0122  0.0000      0.609197  0.0683   0.0220   0.1244    0.0629   0.0000     0.0978409   439.9755       11.0400       14.3669       8.81661      0.640636      -1.74168       3.13997       4.13634       4.43311       4.68873       4.63686       4.47175
  24  19 3797.2341    2.0283  6.4175 10.5837  0.0000      0.563831  0.0881   0.0163   0.1620    0.0591   0.0000     0.0736665   433.4549       5.51246       14.1606       3.67389      -10.3506    0.00354514       3.92439       5.08322       5.52689       5.81101       5.76415       5.49574
  24  20 3942.9867    1.7036  9.0579 10.2656  0.0002      0.314031  0.1196   0.0123   0.2104    0.0534   0.0000     0.0567267   439.8229       5.08292       8.31813       1.86988     0.0322244       1.43439       5.10268       6.60669       7.31807       7.66714       7.49906       7.18573
  24  21 4088.9381    1.4047 11.6031 10.2994 -0.0002      0.319249  0.1634   0.0099   0.2828    0.0430   0.0000     0.0602171   425.3802       3.18007       22.6807       2.76324       3.38493       2.14831       6.40599       8.33155       9.18237       9.59971       9.71829       9.25968
  24  22 4234.0237    1.1836 13.8985 10.2705 -0.0005      0.145515  0.2160   0.0082   0.3569    0.0378   0.0000     0.0698006   450.6802       17.2291       10.2475      -2.60652       2.37047       13.5630       7.80793       10.2242       11.3073       11.6883       11.7629       11.0916
  25   4 1489.4754    0.1602  0.1061 10.0285  0.0000       32.7053  0.0135   0.0101   0.0202    0.0289   0.0000       22.3263   440.1042      0.230376       19.4935       1.74034      -3.93549       1.43394      0.863236       1.01205       1.20483       1.32809       1.29579       1.09405
  25   5 1674.1217    0.2914  0.2406 10.0297  0.0000       19.2054  0.0143   0.0111   0.0282    0.0341   0.0000       5.29127   439.3913    -0.0797032       21.2569     -0.403483      -1.22251      0.139046      0.768559      0.868095       1.04205       1.19426      0.982031       1.05805
  25   6 1847.9896    0.4334  0.3813  9.9199  0.0000       16.5638  0.0175   0.0126   0.0334    0.0476   0.0000       2.34969   439.7940      0.346261       18.8127     -0.468419      -2.48779      -2.21847      0.986610       1.28608       1.27539       1.35898       1.49962       1.50344
  25   7 2016.9873    0.6481  0.6388  9.9586  0.0000       8.14582  0.0217   0.0145   0.0423    0.0732   0.0000       1.20423   440.2806      0.632650       16.0922       2.31796     -0.229297       2.30469       1.08538       1.42733       1.61136       1.61782       1.68999       1.62836
  25   8 2181.8367    0.9670  0.8247 10.0892  0.0000       5.53412  0.0237   0.0192   0.0487    0.1143   0.0000      0.793837   438.8582       1.02759       17.0391      0.580505      0.471913       1.87655       1.25356       1.56302       1.69424       1.79047       1.82102       1.68969
  25   9 2340.5832    1.3313  1.0288 10.3378  0.0000       3.64895  0.0291   0.0238   0.0535    0.1630   0.0000      0.681232   438.4916      0.144836       19.5666      -1.57176      -2.27325      0.215871       1.37711       1.73555       1.80614       2.06304       1.89401       1.93535
  25  10 2494.3960    1.8313  1.1371 10.5693  0.0000       2.48950  0.0305   0.0310   0.0570    0.2358   0.0000      0.605681   437.2043       2.12886       16.4595       5.20493       1.29077      0.530596       1.51563       1.94938       2.10155       2.26963       2.08458       2.03661
  25  11 2646.2571    2.4037  1.1461 10.4552  0.0000       1.55107  0.0306   0.0398   0.0540    0.4247   0.0000      0.585593   439.8814       2.67375       12.6218      0.375906      -2.67856      0.190035       1.38193       1.84756       1.93659       2.05881       2.13334       1.98446
  25  12 2797.3916    3.1076  1.0021 11.7795  0.0000      0.772272  0.0267   0.0548   0.0511    0.2107   0.0000      0.542094   441.8657       2.76094       15.1250     -0.242053     -0.267600      0.820393       1.39475       1.66373       1.78844       1.97904       1.94147       1.90349
  25  13 2947.4857    3.8487  0.9849 11.9678  0.0000       1.15448  0.0268   0.0669   0.0472    0.2439   0.0000      0.482887   438.3904       3.34333       15.4532       1.08089      -2.20665       2.38946       1.35589       1.76480       1.95171       2.05149       2.00110       1.94118
  25  14 3096.2532    4.1110  1.0478 12.6559  0.0000       1.92306  0.0283   0.0735   0.0535    0.1970   0.0000      0.535461   437.5783       2.93561       12.4169       3.02526      -2.33657      0.663806       1.35163       1.71451       1.83012       1.89835       2.03145       1.95865
  25  15 3244.0471    3.8284  1.5741 12.1785  0.0000       2.09291  0.0379   0.0563   0.0661    0.1747   0.0000      0.428252   436.4159       1.80914       12.3103      0.430726      -1.56945      -1.29834       1.64929       2.29866       2.45124       2.61597       2.54501       2.52264
  25  16 3391.1067    3.3452  2.0720 11.9520  0.0000      0.340752  0.0432   0.0426   0.0779    0.1103   0.0000      0.299857   435.3736       5.27985       17.3144       2.93040      -1.19427     -0.473369       1.89415       2.48688       2.72092       2.84610       2.75784       2.72630
  25  17 3538.2325    2.7405  3.3472 11.5630  0.0000      0.470707  0.0580   0.0277   0.1035    0.0663   0.0000      0.146424   435.5885       7.98381       14.4196       2.67468       2.92470     -0.304062       2.60156       3.39634       3.67925       3.85731       3.91549       3.74641
  25  18 3685.1406    2.3195  4.6160 11.0224 -0.0000      0.421481  0.0704   0.0204   0.1238    0.0611   0.0000     0.0953307   435.7839       7.66903       17.4103       7.54086      -1.00495      -5.35734       3.05593       4.01900       4.42045       4.59998       4.62566       4.40927
  25  19 3831.6119    1.8938  6.6545 10.7217  0.0000      0.494491  0.0928   0.0153   0.1688    0.0541   0.0000     0.0738298   437.8751       10.5396       7.42545      -13.6979      -5.19340      -1.48804       3.98478       5.10567       5.74693       5.99850       5.95668       5.79354
  25  20 3977.9031    1.5993  9.1373 10.4676 -0.0001      0.264696  0.1221   0.0117   0.2235    0.0462   0.0000     0.0628435   441.9337       8.04299       1.20588       6.66972       13.5831      -12.0950       4.84357       6.33594       7.02639       7.38896       7.34006       7.05988
  25  21 4124.3531    1.3739 12.5754 10.2846  0.0011      0.244871  0.1767   0.0090   0.3020    0.0419   0.0000     0.0571441   432.4055       8.77272       13.9001       8.37515      0.904720      -13.7181       6.31961       8.18016       9.06896       9.63984       9.32229       9.09568
  25  22 4270.9855    1.1089 14.2619 10.3367 -0.0018      0.410028  0.2204   0.0078   0.3672    0.0356   0.0000     0.0721016   429.0233       4.75453       1.64624       9.89073      -14.4097       2.98512       7.46349       9.84571       10.8080       11.3353       11.2243       10.6748
  26   3 1307.4305    0.0710  0.0519 10.0832  0.0000       9.61783  0.0239   0.0111   0.0280    0.0239   0.0000       185.377   436.0885      -1.35706       22.1992       3.93454       1.61700       1.35440       1.12644       1.19330       1.61205       1.35134       1.43951       1.44493
  26   4 1508.7048    0.1596  0.1744  9.9757  0.0000       20.9733  0.0179   0.0086   0.0300    0.0285   0.0000       16.9689   440.5495      0.772041       19.3946      0.270724      -2.60433     -0.149696      0.782271       1.20119       1.16633       1.33805       1.36970       1.29428
  26   5 1694.0366    0.2887  0.2776  9.9448  0.0000       9.18003  0.0147   0.0102   0.0315    0.0358   0.0000       4.49495   439.9822      0.910460       19.0895    -0.0560303      -2.55279     -0.718824      0.762718       1.01055      0.995558       1.22380       1.12588       1.02688
  26   6 1869.0783    0.4488  0.4558  9.8236  0.0000       11.8023  0.0182   0.0117   0.0359    0.0520   0.0000       1.92230   441.1293      -1.83798       19.3696       2.91816      -4.54015      -1.57650      0.943328       1.29706       1.35549       1.52720       1.49129       1.40296
  26   7 2039.8274    0.6795  0.7282  9.9109  0.0000       8.17544  0.0227   0.0144   0.0469    0.0798   0.0000       1.07133   441.0848       1.98241       16.4213      -1.08533      -3.98824       2.18356       1.12291       1.48379       1.58677       1.65212       1.69520       1.60920
  26   8 2206.1456    1.0168  0.8820  9.8357  0.0000       4.68522  0.0255   0.0184   0.0466    0.1333   0.0000      0.725027   439.8698      0.449707       19.7589      0.553606      -5.42176       1.77694       1.19105       1.49814       1.65413       1.74808       1.79636       1.72046
  26   9 2366.1936    1.3345  1.0381 10.5207  0.0000       4.58941  0.0286   0.0239   0.0554    0.1461   0.0000      0.709582   441.8038      -1.61644       18.8292      -3.04900     -0.342629      0.462352       1.35558       1.75132       1.92999       2.06292       2.01184       1.95213
  26  10 2521.2873    1.8954  1.1217 10.9204  0.0000       2.89061  0.0300   0.0318   0.0555    0.1749   0.0000      0.641152   440.8014       2.30028       12.7216       1.32118     0.0422031       2.82870       1.29636       1.76397       1.87755       2.04612       2.04105       1.96527
  26  11 2674.4139    2.5524  0.9615 11.1151  0.0000       1.74415  0.0244   0.0450   0.0494    0.2499   0.0000      0.572924   439.2898       1.63370       18.3371       2.02199      -2.48453       1.18724       1.16300       1.51163       1.65670       1.74038       1.89117       1.78050
  26  12 2826.6106    3.2305  0.9307 11.8996  0.0000      0.986784  0.0249   0.0577   0.0464    0.1863   0.0000      0.595680   439.1701       2.13232       14.5318       1.89909      -2.28000       3.05364       1.19418       1.59132       1.72142       1.81815       1.76397       1.74015
  26  13 2977.4645    3.8752  1.0167 11.9332  0.0000      0.659763  0.0252   0.0665   0.0499    0.2510   0.0000      0.477357   438.8158       5.96835       13.9094       3.96617      -1.52082      -2.74706       1.19799       1.54343       1.68929       1.81092       1.76421       1.74622
  26  14 3127.0075    4.0226  1.0490 12.6819  0.0000       1.40352  0.0280   0.0698   0.0531    0.1749   0.0000      0.567102   440.9732       6.94800       16.7484       3.45593      -3.34680      0.809216       1.33215       1.83148       1.93884       2.02014       2.00955       2.03529
  26  15 3275.4586    3.8286  1.5321 11.8210  0.0000      0.458381  0.0358   0.0548   0.0648    0.2311   0.0000      0.388764   440.4831       4.29112       13.6688       1.87769     -0.116687      -3.85288       1.61624       2.12855       2.31137       2.52721       2.45685       2.30869
  26  16 3423.4965    3.2351  2.2526 11.9287  0.0000       1.09076  0.0447   0.0392   0.0823    0.0971   0.0000      0.230187   438.7499       10.6721       16.4025      0.631433       4.11924     -0.595213       1.89455       2.43455       2.76373       2.88708       2.84221       2.77081
  26  17 3571.1830    2.6413  3.5212 11.3687 -0.0001      0.738294  0.0580   0.0261   0.1059    0.0692   0.0000      0.147029   441.1586       8.74818       14.6227       3.03678       3.55336     -0.417270       2.47703       3.18815       3.43480       3.73527       3.72189       3.53345
  26  18 3718.6333    2.2102  5.1947 10.9431  0.0001      0.453852  0.0754   0.0184   0.1340    0.0537   0.0000     0.0912703   437.7314       3.90790       13.8572     0.0690191      -1.60557      -5.80909       3.12290       4.11101       4.45217       4.71909       4.63462       4.51004
  26  19 3865.8761    1.8171  7.6694 10.6318  0.0000      0.441106  0.1002   0.0137   0.1886    0.0481   0.0000     0.0652984   438.5602       15.9895       19.2120       14.4588       9.92719       8.45827       4.09902       5.37877       5.88275       6.14225       6.28675       6.08797
  26  20 4012.5788    1.5310  9.9698 10.3734 -0.0003      0.293123  0.1330   0.0109   0.2386    0.0456   0.0000     0.0610657   438.6911       3.16985       21.4007      -3.44815      0.607888      -8.90700       5.02555       6.64566       7.31339       7.74081       7.75750       7.53550
  26  21 4159.2166    1.2929 12.4798 10.2755 -0.0010      0.243994  0.1799   0.0085   0.3009    0.0397   0.0000     0.0661417   439.7826       20.3658       28.4171       6.75234       2.00695       10.1523       6.29720       8.17913       9.09437       9.59414       9.64577       9.37766
  27   4 1527.5535    0.1804  0.1480 10.0456  0.0000       14.7726  0.0126   0.0095   0.0252    0.0274   0.0000       15.6963   440.1679      -2.99021       21.4173       1.80418      -1.77450     0.0565717      0.706669      0.993528       1.05497       1.23278       1.19285       1.04114
  27   5 1713.6325    0.3121  0.2708  9.9854  0.0000       19.4049  0.0129   0.0109   0.0305    0.0357   0.0000       4.28957   439.8618     -0.423089       20.6713      -1.06266      -2.87300      0.498725      0.715477      0.943476       1.02667       1.07401       1.13155       1.03026
  27   6 1889.8092    0.4750  0.4543  9.9555  0.0000       12.6540  0.0174   0.0124   0.0356    0.0513   0.0000       1.89172   440.9168      0.333524       16.9707      -1.08743      -2.74240       2.10854      0.898327       1.12248       1.20256       1.34487       1.41360       1.39098
  27   7 2062.1362    0.7202  0.6661  9.9145  0.0000       6.64264  0.0206   0.0152   0.0417    0.0803   0.0000      0.993155   439.8612     -0.891488       18.3613     -0.248663      -3.32286       1.31417       1.05245       1.37690       1.55607       1.60193       1.58418       1.51931
  27   8 2229.8136    1.0690  0.8783 10.0853  0.0000       4.53427  0.0253   0.0196   0.0456    0.1321   0.0000      0.714902   442.1745     -0.526034       17.8010      0.964817      -5.11022     -0.489312       1.17044       1.53223       1.70998       1.81194       1.78229       1.70096
  27   9 2391.1059    1.4851  1.1802 10.4176  0.0000       3.84387  0.0308   0.0244   0.0596    0.1829   0.0000      0.639215   439.6076       1.33590       18.0199       1.79210      0.815731      0.542179       1.28973       1.66789       1.87427       2.02263       2.03129       1.95687
  27  10 2547.6497    2.0370  1.1779 11.1438  0.0000       2.99120  0.0311   0.0333   0.0559    0.1691   0.0000      0.571601   440.0555       1.84744       19.0033       2.58975     -0.268061      -1.38222       1.29250       1.73470       1.79733       1.92517       1.89022       1.86631
  27  11 2702.2145    2.5725  1.0202 11.5639  0.0000       3.24971  0.0267   0.0444   0.0504    0.1778   0.0000      0.609195   442.7241       1.56158       14.1870      0.673392      -3.14370       1.56741       1.16015       1.58092       1.64955       1.84984       1.80706       1.86936
  27  12 2855.4249    3.3324  1.0390 10.9124  0.0000       1.13835  0.0257   0.0554   0.0485    0.4906   0.0000      0.501821   438.7978       3.84760       16.5569     -0.838976      0.305833      -2.67078       1.23386       1.63008       1.78365       1.92727       1.87869       1.86435
  27  13 3007.1290    4.0098  1.0708 12.1222 -0.0001       1.57403  0.0272   0.0663   0.0505    0.2303   0.0000      0.502642   439.7534       2.97901       16.5607       2.77246      -2.08236      0.920149       1.25168       1.59145       1.72538       1.83162       1.83779       1.81804
  27  14 3157.3452    4.0851  1.3061 12.1827  0.0000       1.42715  0.0310   0.0616   0.0584    0.2017   0.0000      0.455496   441.5214       7.49198       13.4322     -0.211507      -3.62303      0.415952       1.34642       1.73789       1.84947       1.89430       2.00591       1.98414
  27  15 3306.6481    3.7070  1.7064 12.1579 -0.0103       1.29241  0.0372   0.0489   0.0674    0.1264   0.0000      0.349642   439.3702       4.89623       14.3008       1.23120      -1.97198      0.309315       1.54143       1.99992       2.12702       2.35487       2.33360       2.25579
  27  16 3455.3085    3.1259  2.5470 11.7486  0.0000      0.571025  0.0484   0.0354   0.0832    0.0980   0.0000      0.215857   438.9664       4.53565       9.85383       1.98212     -0.901028      -4.87685       2.05534       2.69911       2.94141       3.13045       3.18316       2.98616
  27  17 3603.5992    2.5834  3.7575 11.3150  0.0000      0.358871  0.0597   0.0245   0.1074    0.0672   0.0000      0.125855   441.7728       6.58434       18.8413       5.57353      -2.80685       2.10640       2.44038       3.15215       3.48320       3.62541       3.73180       3.62074
  27  18 3751.7510    2.1447  5.7038 10.7583  0.0004      0.369804  0.0774   0.0166   0.1400    0.0544   0.0000     0.0773145   441.3396       5.74460       11.8548       3.78783      -3.66946       4.36860       3.11018       4.07660       4.50157       4.69464       4.81916       4.69384
  27  19 3899.4693    1.7618  8.0598 10.6077  0.0002      0.342538  0.1050   0.0128   0.1899    0.0454   0.0000     0.0620481   439.7461       11.7577       5.81413     -0.566843       2.36291      -1.39179       3.98694       5.28671       5.82938       6.24213       6.14967       6.03548
  27  20 4047.0626    1.4720 11.1612 10.3782  0.0000      0.297245  0.1498   0.0099   0.2599    0.0430   0.0000     0.0595281   435.9279       1.83227       7.41729      0.879009      -2.51497       4.03931       5.30167       6.88451       7.68211       7.95253       8.18759       7.90688
  27  21 4194.1689    1.2484 13.8658 10.3003  0.0007      0.230393  0.2021   0.0077   0.3329    0.0366   0.0000     0.0667123   429.0621       10.3633       30.3547       18.1048       16.0145      -7.41342       6.55088       8.59810       9.57042       10.1080       10.1661       9.87118
  28   3 1342.6383    0.0955  0.0921 10.0895  0.0000       9.84383  0.0213   0.0091   0.0353    0.0241   0.0000       77.7077   440.5988      0.215939       23.2323      -1.03140      -2.93068     -0.699649       1.13542       1.43734       1.95372       1.69003       1.66962       1.67269
  28   4 1546.0400    0.1967  0.1597  9.9707  0.0000       19.4800  0.0111   0.0095   0.0255    0.0287   0.0000       11.4710   440.4921      -1.32121       20.2085     -0.297443      -3.03815      0.628064      0.632798      0.791784      0.859973       1.01409      0.837312      0.896515
  28   5 1732.7680    0.3430  0.2781  9.8967  0.0000       13.3569  0.0135   0.0109   0.0260    0.0386   0.0000       3.44143   440.4839      -1.18542       19.8561      0.865367      -1.82166      -2.15698      0.732855      0.822995      0.925660       1.01520      0.955732      0.991239
  28   6 1910.2365    0.5139  0.4573  9.9648  0.0000       13.6253  0.0162   0.0130   0.0347    0.0509   0.0000       1.75685   439.8227       1.45208       17.6639     -0.841034      -5.02440     -0.665797      0.838705       1.14083       1.23856       1.39246       1.33742       1.32786
  28   7 2083.9641    0.7674  0.6865  9.8781  0.0000       6.43480  0.0209   0.0155   0.0400    0.0871   0.0000      0.924337   437.5780      -2.58244       21.5670       1.72484      -3.27763      0.915080      0.982687       1.30051       1.42609       1.50545       1.55663       1.44067
  28   8 2252.9304    1.1126  0.9348 10.2307  0.0000       5.78692  0.0253   0.0196   0.0488    0.1215   0.0000      0.731510   439.4273       2.16633       18.5276       2.49303      -2.82845      -2.07781       1.09632       1.45020       1.58738       1.75292       1.74678       1.70189
  28   9 2415.4514    1.5581  1.1440 10.3877  0.0000       4.23643  0.0291   0.0253   0.0552    0.1939   0.0000      0.650797   439.0259       1.44399       17.5839      0.146566      -2.84528      -1.65185       1.20874       1.59286       1.71279       1.77233       1.84219       1.84220
  28  10 2573.4033    2.1573  1.1059 11.1805  0.0000       1.41773  0.0283   0.0349   0.0538    0.1711   0.0000      0.587467   438.7470       2.44931       16.3869       1.15391      -3.67005     -0.541933       1.31437       1.76379       1.90113       1.97883       1.99599       1.91192
  28  11 2729.3757    2.8074  1.0940 11.1360  0.0000       1.69989  0.0262   0.0449   0.0509    0.2704   0.0000      0.535751   438.7886       3.24812       15.3254       2.13624      -5.38049      0.922225       1.10856       1.43811       1.53133       1.62386       1.66567       1.69798
  28  12 2883.7250    3.5779  1.0290 11.5049  0.0000      0.486187  0.0259   0.0583   0.0476    0.3252   0.0000      0.553164   437.6807       2.72504       13.5771     -0.865193      -1.31310      -2.14621       1.09083       1.39588       1.52127       1.68131       1.70678       1.63384
  28  13 3036.2733    4.0986  1.0212 12.3832  0.0000      0.525358  0.0261   0.0672   0.0481    0.2009   0.0000      0.522027   437.1314       2.18516       14.5844       2.58284      -1.62166     -0.134239       1.14611       1.52895       1.68259       1.78114       1.83360       1.82329
  28  14 3187.2364    4.1097  1.4079 11.8515  0.0000      0.405168  0.0322   0.0578   0.0574    0.2353   0.0000      0.377876   435.6800       5.19800       12.3987       1.74903      0.605736       1.52826       1.29255       1.63815       1.84821       1.95838       1.94030       1.93572
  28  15 3337.4253    3.5153  1.8857 12.2419  0.0000       1.08711  0.0401   0.0448   0.0698    0.1079   0.0000      0.286350   440.1801       10.5049       12.2562       2.87542     -0.786048      0.112752       1.60587       2.03741       2.21344       2.39596       2.40831       2.40784
  28  16 3486.9094    2.9385  2.7445 11.8089 -0.0002      0.739054  0.0497   0.0320   0.0894    0.0817   0.0000      0.197487   440.8194       2.92216       15.4099       1.49056      -6.81549      -4.84253       1.96957       2.61193       2.84541       3.11194       3.00478       2.95993
  28  17 3635.9264    2.4381  4.3439 11.1296  0.0000      0.612608  0.0647   0.0213   0.1159    0.0643   0.0000      0.105545   438.1382       6.44425       12.3247      -1.16285      -4.39518      -4.39685       2.51972       3.36686       3.65015       3.92146       3.96597       3.86685
  28  18 3784.6870    2.0356  6.3038 10.8292  0.0001      0.420469  0.0835   0.0153   0.1519    0.0475   0.0000     0.0751759   441.3933       9.57030       15.1564       9.20372      -11.3250      -1.63831       3.21420       4.26690       4.57726       5.01334       4.92377       4.89628
  28  19 3932.8260    1.7149  8.3450 10.5992  0.0001      0.212875  0.1066   0.0121   0.1957    0.0442   0.0000     0.0623051   439.7878       7.39136       3.62873       1.76660      -7.42465      -5.20151       3.90971       5.07792       5.69210       6.09921       6.19757       5.98813
  28  20 4080.8021    1.4280 11.0831 10.4108  0.0000      0.247713  0.1495   0.0094   0.2563    0.0408   0.0000     0.0599495   438.7687       13.0460       11.6007       6.35704      -4.40131      0.280385       4.98664       6.63771       7.35458       7.70235       7.83253       7.74586
  28  21 4228.6047    1.1708 14.0393 10.3541 -0.0007      0.238133  0.2158   0.0072   0.3398    0.0341   0.0000     0.0721023   447.4497       10.7898       16.0024       10.9593      -1.80387       4.90474       6.44671       8.67287       9.41988       9.90915       10.0196       9.87780
  29   3 1359.7867    0.1053  0.0613 10.0881  0.0000       19.5422  0.0155   0.0109   0.0254    0.0234   0.0000       77.5279   439.9148     -0.845470       20.4875     -0.402608     -0.530780     -0.854222      0.793644      0.993659      0.686831      0.924190      0.993539       1.13496
  29   4 1564.1540    0.2356  0.1714  9.9940  0.0000       25.1997  0.0101   0.0103   0.0238    0.0287   0.0000       8.73340   440.1483    -0.0348858       19.9405      0.933424      -1.19243      0.385958      0.504553      0.605444      0.675936      0.755376      0.771698      0.802616
  29   5 1751.5917    0.3597  0.3713  9.9105  0.0000       18.0755  0.0154   0.0103   0.0331    0.0402   0.0000       3.11873   439.0005      0.463849       22.5682     -0.496262      -4.11533       1.52051      0.722704      0.974700       1.03282       1.08498       1.08876       1.11869
  29   6 1930.2560    0.5446  0.5160  9.9523  0.0000       9.18294  0.0184   0.0126   0.0350    0.0578   0.0000       1.39147   440.2441       1.26232       19.7615       1.30975      -2.64240    -0.0203584      0.840555       1.16327       1.24633       1.34218       1.34729       1.39599
  29   7 2105.4482    0.8115  0.7956  9.9255  0.0000       7.62976  0.0231   0.0153   0.0434    0.0952   0.0000      0.883085   441.0268      0.365072       18.0529      0.524524      -3.89159    -0.0302982      0.965223       1.28501       1.40769       1.46675       1.48787       1.41121
  29   8 2275.4087    1.1732  1.0166  9.9359  0.0000       4.18472  0.0268   0.0193   0.0489    0.1655   0.0000      0.648029   440.7824      0.116654       21.8801     -0.236832      -3.99799     -0.217845       1.06565       1.40559       1.57773       1.68251       1.63557       1.66531
  29   9 2439.1619    1.5916  1.2123 10.5714 -0.0008       3.70911  0.0300   0.0253   0.0590    0.1817   0.0000      0.630137   441.1701       1.43130       19.0676       1.37455     -0.379883     -0.771765       1.15958       1.54125       1.76029       1.81585       1.87028       1.82938
  29  10 2598.7718    2.1803  1.2348 11.0136  0.0000       2.28766  0.0297   0.0333   0.0547    0.1831   0.0000      0.531469   438.0313     -0.332524       14.3472      -1.45700     -0.993185       4.12068       1.17071       1.50608       1.67206       1.78775       1.75510       1.74791
  29  11 2756.2444    2.8919  1.0492 11.6270  0.0000       1.84164  0.0257   0.0463   0.0489    0.1972   0.0000      0.518189   439.4482       4.04215       14.8151       2.55043      -3.33831      -3.79889       1.05548       1.36369       1.52264       1.57602       1.58994       1.55591
  29  12 2911.7013    3.6222  1.1334 10.9170  0.0000       2.27871  0.0262   0.0560   0.0506    0.5653   0.0000      0.585430   438.3270      0.961709       16.0097     -0.304708      -1.49303     -0.118256       1.09940       1.41924       1.57159       1.69945       1.78498       1.68385
  29  13 3065.0446    4.0868  1.1421 11.0590  0.0000     -0.102807  0.0280   0.0624   0.0490    0.6843   0.0000      0.530975   440.6365       4.73899       18.8535     -0.256747     -0.340299     -0.887690       1.13552       1.50045       1.65427       1.74398       1.72479       1.73150
  29  14 3216.8121    3.9225  1.3911 12.1356  0.0000      0.368544  0.0323   0.0557   0.0570    0.1968   0.0000      0.353430   440.0513       9.72707       14.5643       1.94410      -2.58556       3.75042       1.31501       1.65312       1.85873       2.00398       2.05726       2.04365
  29  15 3367.8408    3.5497  1.9016 12.1932  0.0000       1.37297  0.0380   0.0436   0.0701    0.0988   0.0000      0.274556   438.3911       5.11181       20.4546       4.72823      -2.76894      -3.41790       1.48863       1.99846       2.13809       2.36481       2.31643       2.27831
  29  16 3518.0551    2.8675  3.1920 11.5027  0.0000      0.633450  0.0524   0.0279   0.0929    0.0763   0.0000      0.155629   444.0902       6.38783       14.2538       5.50269     -0.135836      -2.82565       1.98437       2.58825       2.83744       3.00480       3.07555       3.05872
  29  17 3668.0179    2.3315  4.7025 10.9945  0.0000      0.693126  0.0673   0.0194   0.1204    0.0616   0.0000     0.0977954   441.7183       5.64916       16.3054      -3.77690      -4.88970    -0.0920113       2.46030       3.29132       3.62502       3.84285       4.00798       3.90354
  29  18 3817.0339    1.9505  6.7937 10.6470 -0.0004      0.305750  0.0873   0.0138   0.1568    0.0487   0.0000     0.0697539   444.6586       1.14819       12.2861      -4.30399      -7.49489      -3.06048       3.20139       4.21339       4.63575       4.94740       4.99894       4.89164
  29  19 3966.0444    1.6115  9.3031 10.5367  0.0000      0.302893  0.1210   0.0108   0.2119    0.0421   0.0000     0.0605659   437.5034       5.36791       15.4707       1.86665      -6.57137      -1.62514       4.22323       5.52285       6.05090       6.45108       6.64446       6.48846
  29  20 4114.9478    1.3449 12.2520 10.4439  0.0004      0.358677  0.1717   0.0084   0.2871    0.0373   0.0000     0.0625517   444.3418      0.509680       12.0239       5.44858      -9.29484      -6.97875       5.30597       6.99879       7.74192       8.33513       8.36858       8.16920
  29  21 4263.4634    1.1253 14.9477 10.3447  0.0005      0.386458  0.2244   0.0068   0.3501    0.0321   0.0000     0.0711781   441.6368       3.42104       23.8286       2.88961      -24.9861      -3.59909       6.33742       8.47923       9.37197       9.82253       10.1420       9.71593
  30   3 1376.6103    0.1077  0.0829 10.0975  0.0000       45.5350  0.0250   0.0089   0.0267    0.0247   0.0000       72.9863   440.8715     -0.658621       21.9257      0.170637      -2.84190       1.38918       1.84015       2.55795       1.99711      0.920680       2.37794       2.21125
  30   4 1581.8997    0.2236  0.2020  9.9820  0.0000       10.0765  0.0133   0.0089   0.0256    0.0288   0.0000       8.61839   440.1827      -1.20108       20.4991     -0.709240      -3.48261      0.122766      0.708138      0.963509      0.967269       1.03679      0.992245       1.01648
  30   5 1770.1056    0.3913  0.3080  9.8791  0.0000       21.0409  0.0147   0.0113   0.0239    0.0386   0.0000       2.82629   440.5058      0.773956       19.4546      0.517344      -1.08273       1.12939      0.619245      0.871394      0.957783       1.10063       1.06338       1.07857
  30   6 1950.0299    0.5852  0.5928  9.9003  0.0000       8.64875  0.0184   0.0125   0.0387    0.0599   0.0000       1.24260   440.0500     0.0777083       21.4612     -0.431335      -2.72667      -3.22689      0.810996       1.02001       1.18211       1.23198       1.25841       1.22043
  30   7 2126.4402    0.8571  0.7795 10.0508  0.0000       6.12973  0.0221   0.0160   0.0429    0.0942   0.0000      0.825630   440.4291      0.554236       19.8553      0.765948      -4.51128      -2.56188      0.950806       1.26918       1.36464       1.48887       1.50741       1.60162
  30   8 2297.4787    1.2476  1.0524 10.2713  0.0000       4.33004  0.0263   0.0205   0.0513    0.1440   0.0000      0.648083   439.7923       1.59036       18.3625      0.365490       1.78772       1.42058       1.04023       1.33055       1.44850       1.63159       1.61304       1.54833
  30   9 2462.3689    1.7751  1.1407 10.3878  0.0000       3.21040  0.0274   0.0275   0.0514    0.2252   0.0000      0.571303   440.0830     -0.746502       20.0603      -1.03385     -0.574350    -0.0553600       1.05519       1.35326       1.49489       1.64587       1.69105       1.67582
  30  10 2623.5601    2.3317  1.2443 10.5687  0.0000       1.66655  0.0285   0.0339   0.0539    0.2798   0.0000      0.497509   439.4641       1.63465       15.3439       3.06220      -3.77506       2.07543       1.12133       1.48185       1.65390       1.77627       1.76675       1.73239
  30  11 2782.5674    3.0808  1.0396 11.6921  0.0000       1.65366  0.0244   0.0493   0.0495    0.2091   0.0000      0.547270   440.4031       5.18669       18.3275      0.516957      -2.28669      0.357588       1.01843       1.25789       1.44079       1.54918       1.52252       1.51865
  30  12 2939.1254    3.6354  1.0977 12.1356  0.0000      0.532370  0.0267   0.0565   0.0495    0.1859   0.0000      0.564669   440.1986       2.06752       14.0441       1.23763      -4.60156       1.98100      0.997802       1.30960       1.42378       1.59418       1.52461       1.61535
  30  13 3093.3971    4.2180  1.1338 11.6738  0.0000      0.584128  0.0272   0.0643   0.0493    0.4027   0.0000      0.471088   440.8911       2.55812       13.3686      -1.66502      0.853892      -2.53342       1.12935       1.43475       1.58460       1.66777       1.68434       1.66835
  30  14 3246.0333    4.0054  1.4484 12.3099  0.0000      0.656359  0.0321   0.0553   0.0587    0.1561   0.0000      0.393188   438.7615       5.33001       12.8215       4.05606      -3.79708      -1.55785       1.26959       1.68666       1.85438       2.02509       1.96838       1.94027
  30  15 3397.7914    3.3443  2.2074 12.0584  0.0000      0.673290  0.0406   0.0371   0.0741    0.0759   0.0000      0.223849   437.7613       5.75150       15.3037       5.06310      -4.29924       2.91222       1.51267       2.02246       2.23211       2.34939       2.39595       2.34505
  30  16 3548.9635    2.7543  3.4710 11.2698 -0.0001      0.697786  0.0534   0.0251   0.0949    0.0727   0.0000      0.124632   439.2362       11.7292       13.4366       7.19701      -5.64966      -1.30547       1.98008       2.58194       2.85925       3.08598       3.19425       3.05354
  30  17 3699.6306    2.2356  4.9021 11.0315  0.0000      0.845548  0.0683   0.0183   0.1231    0.0556   0.0000     0.0951118   441.3020       6.40652       12.9313       7.95960      -7.78590      -3.91641       2.45940       3.22616       3.56272       3.81806       3.80936       3.86258
  30  18 3849.1822    1.8844  7.4700 10.5994  0.0000      0.321585  0.0928   0.0127   0.1675    0.0451   0.0000     0.0650835   433.8497       1.96700       9.74760      -1.09076      -9.00031      -2.68276       3.29722       4.26641       4.69135       5.04763       5.17696       5.02976
  30  19 3998.7601    1.5507  9.8634 10.4981 -0.0002      0.380565  0.1285   0.0101   0.2210    0.0408   0.0000     0.0614129   447.0871       13.3067       12.8241       8.46779       5.31725      -7.45334       4.22613       5.53232       6.14904       6.56631       6.74395       6.54034
  30  20 4147.8368    1.3204 12.8877 10.3832  0.0000      0.216545  0.1798   0.0077   0.2908    0.0361   0.0000     0.0679955   433.5554     -0.717314       20.8137       20.8251       1.88093      -9.66524       5.31145       6.89342       7.57460       8.07425       8.24908       8.30118
  31   2 1165.0002    0.0727  0.0456 10.2035  0.0000       21.0183  0.0220   0.0112   0.0321    0.0222   0.0000       263.324   438.7592      -1.34028       21.4779      0.486933      -3.16594      -2.77871      0.995307      0.981385      0.956480       1.55624       1.56598       1.71358
  31   3 1393.1628    0.1253  0.1243 10.0496  0.0000       29.7419  0.0141   0.0079   0.0284    0.0251   0.0000       36.4149   440.3497     -0.894536       21.8558      0.250327      -1.10051      -1.12898      0.591986      0.794441      0.963016       1.03670       1.09795       1.10192
  31   4 1599.3442    0.2297  0.1973  9.9527  0.0000       28.8954  0.0126   0.0092   0.0235    0.0295   0.0000       8.64119   439.9414     -0.445863       22.2122      0.573796      -3.04755      0.724724      0.637661      0.747330      0.880486       1.01176       1.00744       1.01744
  31   5 1788.2979    0.4170  0.3149  9.9166  0.0000       12.8052  0.0127   0.0119   0.0270    0.0393   0.0000       2.41759   439.8650     -0.956973       21.3777       1.25541      -3.64710     -0.504816      0.554091      0.795679      0.832273      0.904677      0.911651      0.842780
  31   6 1969.4952    0.5966  0.5769  9.8014  0.0000       8.01113  0.0188   0.0125   0.0349    0.0655   0.0000       1.15622   440.7847      0.140230       19.1499     -0.227968     -0.425538      -1.17016      0.765802       1.02906       1.13813       1.19223       1.27823       1.27974
  31   7 2147.1250    0.9308  0.7723  9.9290  0.0000       6.48046  0.0204   0.0167   0.0418    0.1034   0.0000      0.797007   441.3981       1.63551       21.5718     -0.100307      -3.69630       1.74753      0.859672       1.11980       1.20121       1.30859       1.32987       1.29823
  31   8 2318.9948    1.3086  1.0788 10.1160  0.0000       2.53873  0.0268   0.0205   0.0500    0.1712   0.0000      0.628190   440.5706       1.15077       18.8061       3.06477      -2.38428      0.896638       1.00296       1.27043       1.43467       1.58352       1.57082       1.55801
  31   9 2485.0756    1.8542  1.1446 10.6122  0.0000       2.39772  0.0278   0.0279   0.0529    0.2054   0.0000      0.577546   439.0799       2.11735       20.7588       1.25989      -2.43789       1.29009       1.08138       1.46530       1.59888       1.69578       1.73416       1.66884
  31  10 2647.9042    2.4790  1.1686 11.1603  0.0000       1.92261  0.0279   0.0376   0.0526    0.2243   0.0000      0.555217   440.6635       1.18558       15.2934       2.07795      -4.21526     -0.364718       1.06882       1.37715       1.55051       1.64330       1.62450       1.66133
  31  11 2808.4301    3.1055  1.0881 11.7167  0.0000       1.92688  0.0251   0.0479   0.0493    0.1891   0.0000      0.521303   440.1632       3.28397       18.5518       4.48074      -2.40408      0.325330      0.983025       1.25200       1.42928       1.55324       1.51911       1.53594
  31  12 2966.1871    3.8872  1.0500 11.9929  0.0000       1.58537  0.0251   0.0600   0.0457    0.2109   0.0000      0.551347   437.6701       2.37045       16.4261       2.84375      -3.88907     0.0925618      0.978520       1.21565       1.36983       1.47804       1.44698       1.45956
  31  13 3121.3828    4.3274  1.2044 11.4078  0.0000      0.505056  0.0284   0.0631   0.0498    0.5503   0.0000      0.531589   439.6419       4.09894       15.8358      0.580422      -2.10509      0.697836       1.04274       1.36437       1.51700       1.58994       1.62485       1.59351
  31  14 3274.8280    3.9702  1.6699 11.7114 -0.0003      0.200771  0.0324   0.0492   0.0639    0.1813   0.0000      0.300051   439.7383       4.08652       16.5749       6.16193       1.44293      -1.73177       1.13907       1.56094       1.63204       1.80589       1.77423       1.84054
  31  15 3427.4515    3.2184  2.4682 11.7343  0.0000      0.489793  0.0425   0.0330   0.0755    0.0761   0.0000      0.179499   438.9328       4.11099       15.8919       1.35218     -0.464671       1.35798       1.57051       2.00701       2.23373       2.39233       2.43224       2.41624
  31  16 3579.4237    2.6788  3.7502 11.2793  0.0000      0.606550  0.0537   0.0233   0.1013    0.0629   0.0000      0.112178   441.5413       3.03595       14.4950       2.04840       1.87777      -1.72977       1.93556       2.53308       2.84293       2.99895       2.99467       2.97968
  31  17 3730.7608    2.1549  5.3429 10.9599  0.0000      0.696950  0.0702   0.0164   0.1309    0.0490   0.0000     0.0877473   439.4620       9.97454       14.9486     -0.403356      -1.52629      -3.44185       2.41870       3.20884       3.49789       3.80387       3.89466       3.86382
  31  18 3881.1070    1.7890  8.0923 10.6521 -0.0000      0.266616  0.0991   0.0117   0.1843    0.0402   0.0000     0.0661231   435.6302       5.22984       23.2358      -5.99381      -5.69502       2.13497       3.34715       4.27973       4.75193       5.00106       5.06545       5.06332
  31  19 4031.1991    1.5383 11.0032 10.3881 -0.0002      0.292377  0.1383   0.0090   0.2405    0.0399   0.0000     0.0565537   432.9678       17.7435       5.60265      -2.31976       5.94350       11.5063       4.21516       5.60246       6.15221       6.54227       6.72601       6.67680
  31  20 4181.2501    1.2401 13.5958 10.3791 -0.0010      0.380071  0.1946   0.0071   0.3120    0.0340   0.0000     0.0727682   443.3107       10.7251       18.8416       1.13949      -16.2200       11.0710       5.39409       7.11059       7.95946       8.46214       8.43498       8.40735
  32   3 1409.4325    0.1447  0.1102 10.0017  0.0000       50.1199  0.0115   0.0089   0.0240    0.0262   0.0000       29.0075   441.1647      -1.53792       21.1118      0.603405      -2.31855      0.425192      0.450946      0.527868      0.683294      0.869542      0.727527       1.01466
  32   4 1616.4373    0.2430  0.2136  9.9665  0.0000       25.1542  0.0121   0.0091   0.0252    0.0308   0.0000       7.42429   439.5224      0.886022       21.5605     0.0934896      -2.51525      -1.20738      0.536937      0.633113      0.781817      0.785166      0.894599      0.911573
  32   5 1806.1899    0.4233  0.3572  9.8491  0.0000       9.86159  0.0140   0.0110   0.0271    0.0416   0.0000       2.08391   441.5746      -1.00527       22.0602      0.812178      -2.82346       1.14216      0.576641      0.735795      0.870051      0.917426      0.915530      0.924503
  32   6 1988.7296    0.6388  0.6342  9.9305  0.0000       10.1743  0.0187   0.0131   0.0390    0.0637   0.0000       1.13266   440.3484      0.823487       22.5818     0.0692097      -4.70629     -0.727064      0.812767       1.03635       1.12967       1.26402       1.34279       1.27334
  32   7 2167.4570    0.9591  0.8631  9.9843  0.0000       5.70983  0.0223   0.0167   0.0432    0.1060   0.0000      0.769675   441.9244      -3.08489       21.6587     -0.575894      -2.12917      0.362640      0.880422       1.15382       1.29667       1.37968       1.40764       1.40082
  32   8 2340.1160    1.3736  1.0915 10.2035  0.0000       3.18092  0.0258   0.0210   0.0511    0.1663   0.0000      0.613954   439.0728       2.14521       21.3338     -0.536792     -0.925893       1.39826      0.921608       1.22203       1.35854       1.39144       1.46793       1.40764
  32   9 2507.3859    1.9781  1.1981 10.8245  0.0000       3.49117  0.0284   0.0295   0.0527    0.1863   0.0000      0.565202   439.9705       1.71234       21.0261      -1.97709      -2.80047     -0.855938       1.02888       1.34277       1.44640       1.53705       1.58158       1.53991
  32  10 2671.7352    2.6042  1.1764 11.2858  0.0000       2.45138  0.0282   0.0386   0.0512    0.2188   0.0000      0.602059   441.1648     -0.507852       17.6104       3.18809      -3.76803      -2.31190      0.995757       1.31730       1.39866       1.59300       1.62060       1.55194
  32  11 2833.7462    3.2033  1.0795 11.8757  0.0000      0.795301  0.0249   0.0497   0.0495    0.1928   0.0000      0.607838   440.5278       2.18530       15.2356       2.17083      -2.39537       1.85743      0.945652       1.25349       1.38308       1.57851       1.52991       1.49809
  32  12 2992.7440    3.9944  1.0610 12.0909  0.0000      0.400951  0.0249   0.0606   0.0456    0.2344   0.0000      0.463872   439.0535       3.86671       16.8108      0.597732      -2.82579      0.535189      0.940532       1.21483       1.35669       1.44505       1.48944       1.50472
  32  13 3148.9711    4.1332  1.3475 11.8920  0.0000      0.961373  0.0294   0.0568   0.0566    0.2629   0.0000      0.419794   442.1816       4.52323       18.3372       3.42141      -1.66368       4.27635       1.00518       1.33556       1.51719       1.56260       1.63078       1.58577
  32  14 3303.4453    3.7837  1.7745 12.1130  0.0000      0.858587  0.0349   0.0462   0.0630    0.1318   0.0000      0.312992   438.1122       3.34554       15.2861       3.70312       4.29748      -4.12177       1.24330       1.61862       1.78552       1.89449       1.96643       1.91886
  32  15 3456.8549    3.1733  2.6266 11.5875  0.0001      0.405908  0.0432   0.0310   0.0769    0.0800   0.0000      0.180140   441.1456       5.98142       15.5366       2.55305     -0.378620     -0.159565       1.51970       1.93087       2.15037       2.36450       2.32649       2.29693
  32  16 3609.5174    2.5333  4.0242 11.1872 -0.0000      0.454170  0.0567   0.0206   0.1022    0.0571   0.0000      0.104112   439.4393       6.60975       14.9101       2.76339      -5.89455       4.20139       1.95115       2.57111       2.83707       3.03563       3.09459       3.06318
  32  17 3761.4871    2.1148  5.9883 10.8424  0.0000      0.618322  0.0746   0.0149   0.1361    0.0464   0.0000     0.0740224   436.9803       10.9221       22.4696      -2.51075      -3.52109       10.0428       2.53247       3.28557       3.70745       3.90000       3.98596       4.00083
  32  18 3912.5108    1.7614  8.4022 10.5410  0.0000      0.260357  0.1028   0.0110   0.1809    0.0420   0.0000     0.0630975   440.2568       8.59799       7.20658      -1.73234      -3.37965      -7.24263       3.26972       4.31396       4.87896       5.11094       5.32223       5.24908
  32  19 4063.2077    1.4840 11.5488 10.4323  0.0010      0.183865  0.1504   0.0083   0.2498    0.0375   0.0000     0.0602211   441.6550       1.55617       12.4554      0.247145      -17.0847      -4.14897       4.31228       5.64332       6.35838       6.78162       6.89384       6.86459
  32  20 4213.5309    1.2095 14.4398 10.3470  0.0009      0.191622  0.2088   0.0067   0.3240    0.0338   0.0000     0.0678125   430.3135       5.55782       6.46742       13.3041       4.94302      -2.18744       5.42211       7.25165       8.12571       8.59659       8.91891       8.82456
  33   3 1425.4147    0.1270  0.1236 10.0410  0.0000       33.1007  0.0133   0.0078   0.0244    0.0248   0.0000       33.4510   440.8150     -0.367307       21.6270      0.931967      -3.31477     -0.167463      0.559863      0.732566      0.826285      0.941813      0.875566      0.896355
  33   4 1633.2518    0.2652  0.2244  9.9283  0.0000       28.9877  0.0115   0.0092   0.0241    0.0313   0.0000       6.30539   439.7043     -0.475974       21.7816      0.401960      -3.31899     -0.302612      0.538606      0.701657      0.758781      0.899029      0.899837      0.900435
  33   5 1823.9105    0.4426  0.4210  9.9087  0.0000       13.5377  0.0152   0.0109   0.0302    0.0421   0.0000       1.93259   440.2960      0.485202       20.8829       1.19257      -2.57870     -0.797446      0.660806      0.834296      0.963614       1.03054       1.07224       1.02393
  33   6 2007.7044    0.6555  0.6686  9.9358  0.0000       7.47607  0.0184   0.0128   0.0415    0.0681   0.0000       1.07556   439.3898      0.856845       21.1400       1.13539      -3.12094     -0.555096      0.768777      0.987461       1.06629       1.19335       1.26615       1.19828
  33   7 2187.4294    0.9629  0.9155 10.0111  0.0000       4.58008  0.0239   0.0159   0.0447    0.1154   0.0000      0.707603   441.1967     -0.683842       19.5201     -0.997920      -2.33696     -0.572850      0.876314       1.19525       1.27315       1.39409       1.45341       1.41406
  33   8 2360.9339    1.4302  1.2186 10.1767 -0.0014       3.98061  0.0281   0.0209   0.0532    0.1749   0.0000      0.561290   441.9538       1.50434       18.9401       2.53777      -4.59690     0.0259776      0.985831       1.29682       1.41796       1.61764       1.55372       1.54737
  33   9 2529.1997    2.0256  1.1552 11.0246  0.0000       2.05589  0.0272   0.0304   0.0504    0.1758   0.0000      0.583169   441.0711      0.837903       20.4607       1.73585       1.22871      0.948963      0.962822       1.26409       1.38623       1.45380       1.47283       1.46123
  33  10 2695.0617    2.6887  1.1528 11.3445  0.0000       1.37436  0.0259   0.0397   0.0504    0.2115   0.0000      0.504970   439.5236       3.21206       18.4248      0.505008      -1.45952      0.770952      0.944152       1.22858       1.38235       1.46094       1.53195       1.44707
  33  11 2858.6528    3.4867  1.0700 11.7808  0.0000       2.28972  0.0249   0.0517   0.0455    0.2166   0.0000      0.518216   442.1835       3.85500       16.1452       3.48567      -1.90834     -0.486795      0.935494       1.21769       1.32631       1.41852       1.45688       1.46612
  33  12 3018.8883    4.0939  1.0705 12.2917 -0.0001      0.844463  0.0250   0.0608   0.0454    0.1983   0.0000      0.509674   440.2283       3.67726       17.5058      0.674279      -1.74690       3.18672      0.927038       1.17995       1.30108       1.39199       1.40936       1.41446
  33  13 3176.1575    4.1544  1.3989 11.6448  0.0000       1.11596  0.0294   0.0540   0.0527    0.2737   0.0000      0.395236   439.9899       2.67492       12.8115     -0.755144      -1.76548      -2.18768       1.02090       1.33882       1.46893       1.61635       1.64794       1.57512
  33  14 3331.5064    3.6515  1.8998 11.9594  0.0000      0.421382  0.0368   0.0412   0.0630    0.1143   0.0000      0.283217   438.7595       5.67080       15.8140       1.41415       1.32939      0.734840       1.23179       1.66093       1.81509       1.88862       1.99082       1.97556
  33  15 3485.8622    2.9978  2.8503 11.6158 -0.0000      0.561252  0.0443   0.0285   0.0833    0.0731   0.0000      0.155117   438.9029       4.25511       11.1126       2.97199      -6.41502      0.105516       1.53078       1.99962       2.18598       2.33223       2.44193       2.47054
  33  16 3639.4356    2.4285  4.4186 11.1879  0.0002      0.640261  0.0599   0.0190   0.1071    0.0517   0.0000     0.0983479   436.9604       6.69379       16.6639      -2.38442       8.16483      -1.43158       1.98830       2.59249       2.91094       3.12338       3.14069       3.13842
  33  17 3792.0235    2.0289  6.4157 10.7866  0.0000      0.484696  0.0794   0.0138   0.1417    0.0460   0.0000     0.0714827   435.2826       14.7360       15.6420       10.3742      -3.55062       7.02200       2.57252       3.40552       3.72918       4.07736       4.10280       4.13018
  33  18 3943.9761    1.6877  8.9743 10.5992 -0.0006      0.346647  0.1101   0.0103   0.1938    0.0385   0.0000     0.0617315   437.4441       4.86309       7.81962      0.919959       7.74934      -8.51983       3.31583       4.39017       4.89211       5.29406       5.32152       5.34670
  33  19 4095.2555    1.3881 11.8066 10.4303 -0.0003      0.297242  0.1559   0.0077   0.2629    0.0358   0.0000     0.0630777   433.0553       19.2587       14.6457       6.73754      -16.6849      -4.21030       4.27093       5.71547       6.32079       6.74030       6.82721       6.77433
  33  20 4246.5649    1.1412 14.7049 10.3439 -0.0002      0.362029  0.2154   0.0064   0.3256    0.0319   0.0000     0.0729841   432.5782       8.69569       4.27635       4.61224      -3.60340      -3.52611       5.36570       7.13835       7.82320       8.43660       8.62061       8.52317
  34   4 1649.7729    0.2657  0.2648  9.9256  0.0000       26.1713  0.0138   0.0088   0.0284    0.0325   0.0000       5.69904   440.7908    -0.0222207       21.0963      0.436353      -3.10276      0.642920      0.545061      0.672614      0.893361      0.939572      0.922605       1.08713
  34   5 1841.3029    0.4557  0.4104  9.9106  0.0000       10.1370  0.0141   0.0111   0.0301    0.0436   0.0000       1.81114   440.6784     -0.369312       20.7251      -1.55192      -2.95217     -0.504864      0.577554      0.763227      0.806563      0.930748      0.923780      0.974546
  34   6 2026.4041    0.7031  0.7150  9.9387  0.0000       8.27366  0.0200   0.0131   0.0392    0.0718   0.0000      0.999241   440.4469    -0.0176517       21.5704       1.29891      -1.81960       1.22786      0.759891      0.997647       1.12880       1.14885       1.20539       1.15287
  34   7 2207.1302    1.0379  0.9654 10.0919  0.0000       4.63280  0.0244   0.0167   0.0446    0.1186   0.0000      0.711277   440.3608      0.171785       19.4041      0.727283      -3.05592      0.812728      0.872178       1.08166       1.19563       1.29191       1.29823       1.30526
  34   8 2381.2807    1.5558  1.1260 10.4525  0.0000       3.11138  0.0265   0.0232   0.0494    0.1760   0.0000      0.618578   439.7676       1.82188       21.4037       1.41606     -0.449334      -1.70537      0.911368       1.19408       1.36524       1.45555       1.46345       1.49669
  34   9 2550.7011    2.0886  1.2989 10.4400  0.0000       1.01749  0.0275   0.0280   0.0517    0.2227   0.0000      0.462176   442.6473       4.06386       20.2605      0.730222      -1.84197       2.27119      0.949926       1.19649       1.33496       1.46594       1.47714       1.52376
  34  10 2718.0362    2.8689  1.1295 11.2632  0.0000       1.47475  0.0255   0.0417   0.0471    0.2403   0.0000      0.497336   441.2062       1.80705       18.5520       2.78584      -5.13188     -0.440291      0.894554       1.11185       1.21031       1.33283       1.36836       1.39649
  34  11 2883.0123    3.5560  1.1128 11.5694 -0.0001       1.43226  0.0256   0.0511   0.0454    0.2696   0.0000      0.520783   440.0071       2.09418       20.1509       3.79967      -1.20051       1.03696      0.970811       1.23911       1.39410       1.45314       1.49657       1.50533
  34  12 3044.4886    4.0985  1.1269 12.4545  0.0000      0.770088  0.0258   0.0599   0.0481    0.1752   0.0000      0.504136   439.4302       3.86174       16.0318       4.39481      -3.87258      -1.51206      0.863097       1.16575       1.23729       1.36780       1.37959       1.36822
  34  13 3202.9294    4.2432  1.4191 11.3460  0.0049       1.58640  0.0284   0.0548   0.0535    0.3326   0.0000      0.351321   439.2389       5.00175       19.7986       1.86118      -1.01767    0.00882875      0.978083       1.25356       1.43387       1.53049       1.61157       1.57512
  34  14 3359.3323    3.5853  2.1679 11.5180  0.0000       1.04874  0.0376   0.0374   0.0661    0.1347   0.0000      0.237027   440.6852       4.27317       14.5893       1.41048      -3.59562      -1.69195       1.22598       1.61489       1.74958       1.96383       1.98014       1.94464
  34  15 3514.4979    2.9577  3.2656 11.2852 -0.0000      0.514346  0.0478   0.0254   0.0847    0.0784   0.0000      0.136329   440.0598       5.82440       21.2259      -2.74293      -2.23134       3.16172       1.57168       2.02824       2.28673       2.44012       2.45778       2.45137
  34  16 3668.8230    2.4003  4.7155 11.0503  0.0000      0.469894  0.0610   0.0178   0.1095    0.0516   0.0000     0.0860535   440.5310       3.91024       16.3249     -0.114628      -8.20563      -1.51225       1.95507       2.59266       2.88355       3.12494       3.12803       3.17869
  34  17 3822.3819    1.9254  6.6261 10.8659  0.0000      0.585682  0.0825   0.0130   0.1476    0.0420   0.0000     0.0725647   445.5308       11.6092       13.3739       7.83581     -0.218837      -5.46324       2.57171       3.39758       3.78539       4.08833       4.20536       4.17096
  34  18 3974.9206    1.6102  9.4536 10.5844 -0.0010      0.327478  0.1137   0.0094   0.2061    0.0362   0.0000     0.0630870   437.7736       6.87690       22.9685       5.55490      -10.5903      -4.88825       3.29228       4.39529       4.86287       5.31750       5.34597       5.34534
  34  19 4126.9226    1.3613 12.6130 10.4094  0.0002      0.320765  0.1673   0.0072   0.2704    0.0338   0.0000     0.0658121   443.3816       6.16984       22.6981       2.98295       5.86274      -9.72595       4.34057       5.76673       6.48506       6.80861       7.07404       7.01202
  35   2 1221.9504    0.0604  0.0319 10.1739  0.0000       16.5495  0.0278   0.0145   0.0204    0.0207   0.0000       455.644   442.4081      0.565981       22.8439      0.827968      -1.68227       2.92072       2.41884       3.41598       3.79648       3.88651       2.85398       2.75404
  35   3 1456.6370    0.1447  0.1253 10.0257  0.0000       40.0112  0.0121   0.0076   0.0210    0.0249   0.0000       25.6023   440.7380     -0.567988       21.3386       1.32758      -2.98569     -0.377822      0.457358      0.575035      0.638581      0.734463      0.843020      0.885653
  35   4 1665.9769    0.2669  0.2783  9.9553  0.0000       30.1536  0.0127   0.0084   0.0288    0.0318   0.0000       5.61206   441.2987    -0.0400271       21.0449      0.355857      -3.43319       1.62512      0.477959      0.642050      0.707026      0.774057      0.828098      0.939740
  35   5 1858.5282    0.4861  0.4306  9.8535  0.0000       12.8575  0.0143   0.0112   0.0286    0.0462   0.0000       1.61425   441.1224     -0.543850       22.1104     -0.324390      -2.42044       1.18558      0.574038      0.712185      0.841929      0.864165      0.870312      0.899359
  35   6 2044.9283    0.7340  0.7107  9.9427  0.0000       7.62060  0.0189   0.0134   0.0391    0.0750   0.0000      0.939051   440.2058      0.629755       20.7947       1.23841      -1.04809       1.73913      0.676049      0.955101      0.993746       1.14815       1.17684       1.14661
  35   7 2226.5128    1.1015  0.9904  9.9724  0.0000       5.28377  0.0236   0.0169   0.0448    0.1331   0.0000      0.670796   441.4421     -0.126909       20.5105      -1.21625      -4.76770     -0.986816      0.818752       1.05351       1.15026       1.24323       1.25990       1.27775
  35   8 2401.4067    1.6107  1.1595 10.2666  0.0000       2.33406  0.0269   0.0230   0.0484    0.2041   0.0000      0.596189   441.4696      0.830991       21.8185      0.771546      -3.61922     -0.387188      0.884193       1.12983       1.28233       1.36446       1.37951       1.42038
  35   9 2571.9275    2.1992  1.2092 11.2883  0.0000       2.20283  0.0274   0.0317   0.0512    0.1621   0.0000      0.555285   440.3003       1.51846       18.9813     -0.381414      -2.90450      0.130616      0.915275       1.18921       1.36752       1.42000       1.46331       1.45824
  35  10 2740.5765    2.9332  1.1789 11.3944  0.0000       1.86483  0.0269   0.0412   0.0480    0.2326   0.0000      0.518706   439.8702       2.63147       17.9194     -0.699241      -2.77056      -1.85033      0.864428       1.14545       1.23574       1.34496       1.36223       1.41002
  35  11 2906.9412    3.7237  1.1148 11.8634  0.0000       2.19712  0.0250   0.0537   0.0460    0.2361   0.0000      0.509611   440.8572       5.18348       17.3998       3.88638      -4.38208       1.01803      0.887342       1.15517       1.27481       1.36901       1.39446       1.39798
  35  12 3069.6819    4.2787  1.1617 12.3142  0.0000       1.25811  0.0259   0.0600   0.0479    0.2059   0.0000      0.514735   440.3932       3.25871       18.2155       2.69046     -0.818612     -0.459311      0.830463       1.06005       1.17785       1.30390       1.29676       1.30699
  35  13 3229.2518    4.1617  1.5710 12.2164  0.0000       1.29644  0.0309   0.0502   0.0556    0.1385   0.0000      0.330045   439.1936       2.09309       17.0287       1.17355      -1.14529     -0.761947       1.04049       1.37318       1.48833       1.58872       1.66327       1.68086
  35  14 3386.7394    3.4514  2.1841 11.9322  0.0000      0.884502  0.0374   0.0360   0.0679    0.0882   0.0000      0.235596   440.8793       8.68264       14.8361       1.75259      -2.43449      -4.96462       1.21085       1.57002       1.75808       1.90524       1.99664       1.98655
  35  15 3542.9690    2.8199  3.4753 11.3829  0.0000      0.672677  0.0495   0.0234   0.0883    0.0642   0.0000      0.124980   441.8548       4.43573       15.2740      -4.38125      -1.16868       1.89868       1.57523       2.10684       2.33404       2.51256       2.51509       2.56854
  35  16 3698.2501    2.2808  5.4100 10.8326  0.0000      0.630067  0.0653   0.0155   0.1196    0.0507   0.0000     0.0765208   439.0320       6.61687       11.4248      0.920073      -4.00878     -0.790232       2.03501       2.68218       2.99019       3.21507       3.28234       3.30496
  35  17 3852.3275    1.8820  7.9595 10.6780  0.0000      0.563350  0.0928   0.0115   0.1665    0.0416   0.0000     0.0617263   440.6680       9.98691       10.2770       2.49141       5.42227       12.2666       2.70292       3.68221       3.97396       4.35877       4.44729       4.44488
  35  18 4005.8676    1.5636 10.3880 10.5267  0.0006      0.399006  0.1279   0.0087   0.2191    0.0369   0.0000     0.0629237   445.0645       1.32812       13.9062       7.65431       5.21536      -12.5013       3.51481       4.67874       5.18049       5.60310       5.82759       5.85664
  35  19 4158.0183    1.2861 13.3333 10.4033 -0.0008      0.223885  0.1838   0.0065   0.2802    0.0322   0.0000     0.0728918   436.0462       14.9143       18.1256      -5.25912       1.08726       2.21254       4.41929       5.79371       6.59267       6.99651       7.24503       7.19629
  36   4 1681.9338    0.3062  0.2633  9.9040  0.0000       22.5707  0.0117   0.0091   0.0237    0.0306   0.0000       4.40525   440.7607     -0.567074       21.2640      0.974096      -3.81010      -1.61113      0.486438      0.600501      0.676897      0.752590      0.710063      0.711237
  36   5 1875.4843    0.5107  0.4757  9.8828  0.0000       11.7291  0.0155   0.0112   0.0311    0.0474   0.0000       1.50585   441.0764     0.0721357       20.8258      0.660584      -1.66055     -0.857137      0.555512      0.771814      0.812817      0.911046      0.961869      0.942176
  36   6 2063.1853    0.7817  0.7695  9.8042  0.0000       7.53106  0.0199   0.0133   0.0390    0.0867   0.0000      0.816808   440.4995    -0.0315694       22.3919       1.16347      -1.42712      0.473675      0.671465      0.881255      0.970582       1.08422       1.09611       1.10461
  36   7 2245.6479    1.1137  1.0324 10.2743  0.0000       5.16150  0.0248   0.0172   0.0465    0.1165   0.0000      0.673037   440.9983       2.19807       20.6583       1.28782      -2.47498      -2.09987      0.854022       1.11244       1.22406       1.30095       1.34749       1.37621
  36   8 2421.2697    1.6537  1.2334 10.0775  0.0000       3.31518  0.0269   0.0226   0.0494    0.2219   0.0000      0.583634   442.4986   -0.00909633       20.3724      0.594913      -1.80075      0.390398      0.858821       1.06557       1.20711       1.32731       1.34337       1.36895
  36   9 2592.7664    2.2902  1.2673 10.5788  0.0000      0.952562  0.0276   0.0305   0.0491    0.2664   0.0000      0.481272   440.0856      0.391953       20.4136     -0.591631      -4.07870     -0.603450      0.884971       1.15442       1.32736       1.39248       1.42532       1.43022
  36  10 2762.8060    2.9533  1.1722 11.3692  0.0000       2.14320  0.0258   0.0410   0.0474    0.2283   0.0000      0.496182   441.4015       2.46570       20.2553   -0.00444179     -0.181925       1.87300      0.819893       1.09459       1.19222       1.35007       1.32673       1.36148
  36  11 2930.3478    3.8115  1.1069 11.9036  0.0000       1.67186  0.0247   0.0541   0.0445    0.2345   0.0000      0.515641   441.8776       2.29710       18.4693      0.813974      -1.74452       1.22894      0.841182       1.14393       1.20557       1.32146       1.30774       1.35022
  36  12 3094.3380    4.2855  1.2210 12.6747  0.0000      0.930875  0.0265   0.0604   0.0524    0.1656   0.0000      0.561988   440.2757       3.72954       18.0036     -0.264797      -3.26295      0.355229      0.857896       1.06256       1.19623       1.31038       1.35984       1.36721
  36  13 3255.1609    3.9662  1.6322 12.2550  0.0000      0.719082  0.0318   0.0464   0.0566    0.1192   0.0000      0.318213   440.4384       5.23453       16.5136       3.05756      -5.29706    -0.0864251       1.04041       1.39004       1.51710       1.63883       1.70074       1.67385
  36  14 3413.9098    3.3506  2.4583 11.8588  0.0000       1.07219  0.0390   0.0318   0.0698    0.0684   0.0000      0.183351   440.4010       4.21669       15.9181       4.95327      -4.16253     -0.669476       1.23133       1.62589       1.84026       1.96035       2.01231       2.05050
  36  15 3570.9407    2.6932  3.7466 11.3661 -0.0000      0.628789  0.0511   0.0214   0.0924    0.0574   0.0000      0.118729   439.8528       1.07067       17.1507       5.51554      -3.64940     -0.657260       1.56970       2.08071       2.25946       2.47266       2.58061       2.58398
  36  16 3726.9453    2.2205  5.8567 10.7342  0.0000      0.598621  0.0695   0.0143   0.1216    0.0495   0.0000     0.0701421   441.0814       6.01620       18.6263      -2.59136      -5.72280       2.18567       2.10374       2.78454       3.09754       3.33294       3.40217       3.44442
  36  17 3881.9229    1.8180  8.1347 10.6568  0.0000      0.439360  0.0957   0.0107   0.1674    0.0402   0.0000     0.0645214   445.6762       11.2933       13.3265       1.82349      -9.51604       4.54181       2.66680       3.57911       3.94023       4.21916       4.39646       4.38897
  36  18 4035.8661    1.5006 11.2187 10.5031  0.0002      0.229770  0.1383   0.0079   0.2378    0.0364   0.0000     0.0662687   434.1056      0.691996       14.6520       17.1728      -7.25448      -10.7861       3.54219       4.72113       5.21002       5.64345       5.91996       5.87339
  37   4 1697.6372    0.3120  0.2910  9.9741  0.0000       16.9236  0.0122   0.0090   0.0257    0.0306   0.0000       3.82702   441.2888     -0.267515       21.0563       1.46092      -1.79862     -0.340383      0.470058      0.626292      0.709405      0.788309      0.806953      0.783514
  37   5 1892.2823    0.5234  0.5552  9.8209  0.0000       10.2217  0.0164   0.0106   0.0339    0.0527   0.0000       1.35066   440.3600     0.0542933       21.2015       1.23433      -3.65946     -0.954292      0.591967      0.769357      0.877445      0.933220      0.946419      0.985761
  37   6 2081.2517    0.7740  0.8468  9.8916  0.0000       7.28213  0.0212   0.0128   0.0420    0.0872   0.0000      0.817943   440.2719      0.590131       20.3898     -0.393313      -2.49889     0.0785905      0.723803      0.989764       1.07651       1.18083       1.22153       1.18444
  37   7 2264.4065    1.2063  1.0557  9.9517  0.0000       2.80756  0.0244   0.0176   0.0442    0.1590   0.0000      0.619462   440.8456      0.561764       21.1563     0.0147837      -2.72255     -0.133056      0.788634       1.02167       1.14751       1.19276       1.25995       1.29614
  37   8 2440.7732    1.7172  1.3117 10.4229  0.0000       2.90744  0.0282   0.0227   0.0507    0.1695   0.0000      0.478419   440.4104       1.97429       22.3771      0.828519      -1.18060     -0.332672      0.863271       1.15648       1.24689       1.36872       1.40730       1.42603
  37   9 2613.3993    2.4532  1.1777 11.1249  0.0000       2.37099  0.0252   0.0339   0.0481    0.2050   0.0000      0.539474   440.8446       2.60635       21.3396       1.39813      -2.30559     -0.856892      0.792537       1.03230       1.17452       1.26766       1.25455       1.34998
  37  10 2784.6075    3.1575  1.1419 11.8933  0.0000       1.29683  0.0250   0.0445   0.0473    0.1752   0.0000      0.590261   440.3543       4.62642       20.0853     -0.399887      -2.56902      -1.22149      0.788237       1.03445       1.13710       1.28371       1.27802       1.28329
  37  11 2953.3044    3.8811  1.1916 11.9863  0.0000      0.569139  0.0259   0.0535   0.0482    0.2457   0.0000      0.497143   439.9595       3.01805       18.5598       4.18543      -2.08839     -0.598774      0.821588       1.11007       1.18934       1.29831       1.30676       1.30839
  37  12 3118.5602    4.3302  1.3006 12.3531  0.0000       1.02506  0.0270   0.0563   0.0495    0.1727   0.0000      0.392295   440.3717       2.99322       14.9470     -0.889467      -2.28234       3.92029      0.816747       1.07511       1.16652       1.30906       1.27532       1.37542
  37  13 3280.8020    3.8350  1.7776 12.4027  0.0000       2.10667  0.0329   0.0436   0.0605    0.0932   0.0000      0.322816   439.9565       3.18438       16.1983       6.90793      -3.52584      -3.03093      0.996915       1.30068       1.44813       1.55750       1.60177       1.61939
  37  14 3440.5223    3.2123  2.5702 12.0103  0.0001      0.578086  0.0409   0.0299   0.0724    0.0616   0.0000      0.201797   438.6256       6.64286       14.7138       4.23558      -2.35429      0.222978       1.25047       1.63185       1.81160       1.96649       2.02464       2.02335
  37  15 3598.5917    2.6106  4.0868 11.2007 -0.0000      0.510234  0.0536   0.0196   0.0950    0.0576   0.0000      0.102551   439.0883       5.51095       15.2493       3.31293      -4.62233       4.27836       1.58945       2.09522       2.34702       2.50574       2.58941       2.63346
  37  16 3755.4835    2.1213  6.4348 10.7813  0.0000      0.475328  0.0734   0.0130   0.1341    0.0436   0.0000     0.0662284   440.7806       6.97066       11.9775       6.69405    -0.0873827      -3.25087       2.13630       2.88168       3.19982       3.50614       3.55174       3.53388
  37  17 3911.1602    1.7597  8.7311 10.6156  0.0000      0.410537  0.1020   0.0099   0.1775    0.0391   0.0000     0.0621662   439.7835       11.5016       16.7574       7.38615       6.65278     -0.371197       2.77300       3.64374       4.08557       4.41304       4.54041       4.56206
  37  18 4065.8675    1.4150 11.0086 10.5338 -0.0006      0.399289  0.1437   0.0076   0.2379    0.0349   0.0000     0.0738009   435.6104       12.9634       24.8168       5.54078     -0.189283      -1.86899       3.61800       4.74191       5.30185       5.76000       5.83582       5.86259
  38   3 1501.5567    0.1761  0.1585 10.0420  0.0000       18.4195  0.0235   0.0076   0.0202    0.0237   0.0000       18.8979   441.8718      0.858497       21.4834     -0.123243      -2.82552     0.0492092      0.768247       2.12594       1.09579       3.05923       1.40300       3.35570
  38   4 1713.0766    0.3303  0.3312 10.0023  0.0000       13.4723  0.0130   0.0088   0.0276    0.0315   0.0000       3.27258   440.6308     -0.931757       21.3120      0.940159      -2.45952      0.570723      0.501442      0.654409      0.738833      0.767092      0.822134      0.817735
  38   5 1908.8742    0.5738  0.5189  9.8499  0.0000       10.9616  0.0156   0.0117   0.0304    0.0540   0.0000       1.23249   440.2653     0.0529338       20.4744      0.601884      -2.96710      0.116943      0.551739      0.697573      0.830102      0.899784      0.910440      0.968830
  38   6 2099.0259    0.8294  0.7614 10.0814  0.0000       5.71785  0.0191   0.0139   0.0381    0.0790   0.0000      0.842272   440.6040     -0.155095       22.1905      0.585109      -2.28863      0.930321      0.650546      0.866036      0.969692       1.03339       1.08580       1.06346
  38   7 2283.0156    1.2180  1.0661 10.3269  0.0000       4.22274  0.0247   0.0177   0.0460    0.1244   0.0000      0.665352   440.9776       1.05759       21.8490       2.43579      -4.25289    -0.0696694      0.769216       1.04394       1.15185       1.22547       1.24570       1.27669
  38   8 2460.0397    1.7972  1.2641 10.5328 -0.0000       2.14055  0.0280   0.0237   0.0484    0.1850   0.0000      0.543517   440.5218       1.09060       19.5657      0.613397      -1.01990      -1.43053      0.818515       1.08202       1.21584       1.30949       1.33801       1.34873
  38   9 2633.8001    2.4989  1.2244 11.0412  0.0000       1.76224  0.0255   0.0331   0.0477    0.2118   0.0000      0.456570   440.9846      0.685586       21.7104       2.08682      -3.58816      -1.43581      0.797680       1.00532       1.10304       1.21832       1.25109       1.30706
  38  10 2806.1692    3.2159  1.1615 11.8445  0.0000       2.28753  0.0252   0.0439   0.0465    0.1779   0.0000      0.538686   440.7993       3.91444       20.6806       3.33142      -3.65942      -1.90526      0.777895       1.00616       1.10137       1.21775       1.20775       1.25142
  38  11 2975.9857    4.0829  1.1156 12.2201  0.0000       1.25224  0.0232   0.0566   0.0458    0.2051   0.0000      0.530821   441.4743       2.72130       18.6955       2.76131      -4.28119  -0.000954491      0.722531      0.970607       1.05155       1.15340       1.18640       1.20945
  38  12 3142.3753    4.2299  1.3999 12.0594  0.0000      0.728317  0.0275   0.0519   0.0506    0.1941   0.0000      0.380766   441.3351       3.54213       19.4312       4.15833      -1.69089    -0.0343625      0.851007       1.11946       1.25543       1.35550       1.36115       1.38446
  38  13 3305.8840    3.8088  1.8956 12.0597  0.0000       1.26699  0.0333   0.0401   0.0593    0.0984   0.0000      0.267038   439.5607       5.30557       17.4776       3.85377     -0.962624       1.06854      0.990233       1.32529       1.44838       1.58941       1.56493       1.64702
  38  14 3466.8241    3.1446  2.7524 11.8775 -0.0047      0.582221  0.0420   0.0275   0.0738    0.0570   0.0000      0.176151   443.4604       3.18852       12.7918       3.16748      -1.46740      -2.96659       1.21815       1.61121       1.79976       1.97779       2.01737       2.03715
  38  15 3625.9118    2.5230  4.7675 11.0907  0.0000      0.502644  0.0564   0.0173   0.1049    0.0501   0.0000     0.0840605   441.1395       4.61294       21.8934       7.53399      -2.33800      -3.07168       1.66499       2.16325       2.43020       2.61141       2.71303       2.73852
  38  16 3783.5966    2.0829  6.7170 10.6981  0.0002      0.363846  0.0757   0.0123   0.1360    0.0444   0.0000     0.0643389   440.5882       5.19129       14.5679       9.05851      -7.94503     -0.486288       2.15527       2.87915       3.19070       3.41770       3.52780       3.54839
  38  17 3940.0928    1.7030  9.4382 10.5875  0.0000      0.371539  0.1102   0.0091   0.1908    0.0382   0.0000     0.0596257   435.9975       12.2138       18.8076       10.3165      -4.35487       6.46674       2.87377       3.79509       4.23052       4.58013       4.78416       4.83903
  38  18 4095.9745    1.4150 12.4165 10.4301  0.0000      0.490940  0.1571   0.0068   0.2512    0.0340   0.0000     0.0681825   445.5728       8.03849       18.0329       15.3940      -4.10642      0.171350       3.67252       4.91830       5.50839       5.97331       6.12246       6.14620
  39   2 1275.7443    0.0955  0.0485 10.0965  0.0000       24.8590  0.0147   0.0087   0.0134    0.0204   0.0000       129.221   440.9580     -0.255831       22.0447     -0.840173      -3.62122      0.110745      0.531667      0.611517      0.829053      0.880210      0.934009      0.889932
  39   3 1516.0507    0.1853  0.1777 10.0123  0.0000       26.4813  0.0111   0.0076   0.0239    0.0234   0.0000       12.9656   442.0186     -0.873913       21.5978     -0.571834      -3.02754      0.278975      0.397857      0.498396      0.573343      0.638768      0.589794      0.577029
  39   4 1728.2649    0.3629  0.3512  9.8902  0.0000       13.0199  0.0123   0.0092   0.0290    0.0323   0.0000       2.79698   441.7410     -0.858940       20.5481     -0.653896      -1.15175     -0.168085      0.448734      0.604073      0.628370      0.744767      0.737711      0.687073
  39   5 1925.2700    0.5749  0.5771  9.7992  0.0000       9.73191  0.0162   0.0109   0.0324    0.0557   0.0000       1.18120   441.8207     -0.276075       21.1826    -0.0605451      -1.32071       1.03957      0.543319      0.728923      0.815672      0.905162      0.890213      0.920775
  39   6 2116.6275    0.8833  0.8110  9.8847  0.0000       6.37593  0.0196   0.0141   0.0378    0.0940   0.0000      0.763964   440.4583      0.481738       22.6435      -1.46113      -2.22486      -1.12472      0.628955      0.843475      0.927659       1.02179       1.02870       1.10524
  39   7 2301.3538    1.2988  1.0387 10.4970  0.0000       4.47192  0.0232   0.0190   0.0455    0.1198   0.0000      0.631408   441.3991      0.524328       21.0392      -1.03599      -2.22327     -0.680805      0.714428      0.945851       1.08644       1.15021       1.20297       1.21965
  39   8 2479.1857    1.8877  1.2987 10.3322  0.0000       3.20441  0.0272   0.0240   0.0482    0.2026   0.0000      0.488861   440.5750      0.529567       20.3703      0.908125      -3.33535     -0.325715      0.838255       1.10392       1.23602       1.34699       1.39965       1.36411
  39   9 2653.9351    2.5104  1.2864 10.9178  0.0000       1.94070  0.0263   0.0318   0.0474    0.1971   0.0000      0.461332   442.6954       2.35608       20.6137       1.33358      -4.21732      -4.32810      0.849696       1.13094       1.25518       1.33102       1.39806       1.38622
  39  10 2827.3400    3.4274  1.1616 11.1943  0.0000       1.30777  0.0242   0.0454   0.0441    0.3188   0.0000      0.501638   440.0245       1.39303       20.3891       2.72125      -2.23600      0.340227      0.735576      0.931297       1.02563       1.11999       1.13517       1.13671
  39  11 2998.2164    4.1554  1.2018 12.2798  0.0000       1.22586  0.0261   0.0553   0.0461    0.2018   0.0000      0.511088   440.9928       3.68295       19.3395       2.96188      -1.20465      -1.49106      0.773761       1.04464       1.15868       1.26083       1.24481       1.30425
  39  12 3165.7966    4.3198  1.4344 12.2863  0.0000       1.02136  0.0282   0.0517   0.0509    0.1422   0.0000      0.384872   439.7446       3.15557       17.8624       2.47158      -2.92309      0.225620      0.848105       1.15985       1.24802       1.37224       1.42163       1.41517
  39  13 3330.5562    3.7451  2.0588 12.0555 -0.0000       1.03583  0.0349   0.0370   0.0599    0.0811   0.0000      0.233103   439.6020       4.82054       15.3118       4.22728     -0.785261       1.62044      0.990774       1.33836       1.45175       1.57106       1.63265       1.63560
  39  14 3492.8332    2.9547  3.2549 11.7415  0.0000      0.892100  0.0459   0.0239   0.0827    0.0490   0.0000      0.149565   439.6308       7.39946       16.7203      0.989583      -2.33179      -1.17599       1.26779       1.70363       1.90471       2.03929       2.13176       2.10889
  39  15 3652.9464    2.4352  4.8148 11.2282  0.0000      0.463047  0.0589   0.0166   0.1048    0.0439   0.0000     0.0924680   439.3326       10.1322       13.6353       6.68177      -1.98088       3.71534       1.69357       2.19527       2.48225       2.65741       2.74537       2.78663
  39  16 3811.5350    1.9932  7.3515 10.7356 -0.0000      0.356866  0.0820   0.0113   0.1487    0.0394   0.0000     0.0651746   439.2770       8.69491       16.0712       2.81735      -6.69419       2.21384       2.19659       2.93018       3.24720       3.53721       3.62670       3.62759
  39  17 3968.6404    1.6370  9.9844 10.5765  0.0001      0.287842  0.1203   0.0083   0.1983    0.0359   0.0000     0.0648329   442.4251       9.27963       8.71769       12.8815     -0.425583      -5.32045       2.90031       3.84337       4.33080       4.60288       4.78373       4.83731
  39  18 4124.9471    1.3752 13.4549 10.3835  0.0000      0.216351  0.1770   0.0062   0.2675    0.0323   0.0000     0.0692014   443.4724       10.9684       12.8515       8.62446       1.62599       1.26675       3.80437       5.13015       5.85408       6.16015       6.46409       6.47088
  40   2 1288.7613    0.1012  0.0652 10.0917  0.0000       99.4282  0.0112   0.0090   0.0219    0.0242   0.0000       99.3109   441.2724      0.434191       22.2266      0.494289      -2.73618       1.16828      0.498499      0.574909      0.651613      0.646818      0.691393      0.770307
  40   3 1530.3035    0.2049  0.1772 10.0428  0.0000       15.3362  0.0103   0.0078   0.0216    0.0230   0.0000       11.2519   441.5211     -0.122934       21.2439     0.0819683      -2.85987     -0.110107      0.370775      0.537804      0.650009      0.541273      0.720230      0.692146
  40   4 1743.3112    0.3638  0.3842  9.8899  0.0000       16.7579  0.0143   0.0088   0.0282    0.0335   0.0000       2.62356   441.6563      -1.03899       21.7472      0.292818      -2.53533     0.0515343      0.504018      0.597291      0.625584      0.782628      0.799504      0.761511
  40   5 1941.4979    0.5875  0.5965  9.8687  0.0000       9.97608  0.0160   0.0109   0.0338    0.0544   0.0000       1.17908   440.3358      0.572319       20.8953    -0.0816627      -2.17454      -1.35350      0.543909      0.707439      0.792066      0.864245      0.923045      0.913183
  40   6 2134.1035    0.9198  0.8629  9.8807  0.0000       6.46713  0.0202   0.0140   0.0389    0.1005   0.0000      0.718099   440.9639     -0.373310       22.2443     -0.340063      -2.88763       1.42356      0.629575      0.841642      0.935552       1.03685       1.05852       1.06761
  40   7 2319.4341    1.3385  1.2135  9.8267 -0.0002       3.65970  0.0269   0.0177   0.0474    0.2148   0.0000      0.602747   440.7903       1.53631       19.3326      0.783956      -2.94371     -0.881680      0.736549      0.987487       1.08025       1.19663       1.20612       1.22137
  40   8 2498.0044    1.9511  1.3184 10.3704  0.0000       2.76890  0.0273   0.0244   0.0475    0.2129   0.0000      0.467060   439.8383       1.53197       19.4288     -0.357797      -1.85845     -0.658319      0.826437       1.05181       1.14651       1.23549       1.30573       1.29821
  40   9 2673.8661    2.6109  1.2751 11.4928  0.0000       1.97434  0.0270   0.0337   0.0484    0.1600   0.0000      0.512926   440.9964       1.30692       20.9140      0.794197      -1.11160      0.808194      0.767368       1.00090       1.11465       1.23840       1.24341       1.29840
  40  10 2848.2916    3.5417  1.1365 11.9358  0.0000       1.47407  0.0241   0.0473   0.0443    0.1942   0.0000      0.494704   440.5414       3.46157       19.9300       1.40050     -0.825903      0.483358      0.690976      0.918704       1.04679       1.12000       1.11615       1.15747
  40  11 3020.1646    4.1723  1.1915 12.5817  0.0000       2.35746  0.0257   0.0562   0.0460    0.1660   0.0000      0.533771   440.0439       3.36735       21.2715       2.13778      -3.86181     -0.928624      0.742608       1.02746       1.10052       1.23386       1.23860       1.29110
  40  12 3188.7607    4.3024  1.4550 12.3853  0.0000      0.721309  0.0284   0.0510   0.0504    0.1376   0.0000      0.416312   440.1166       1.96801       19.4459       2.97122      -4.08419      0.485599      0.845062       1.11393       1.22979       1.35990       1.38900       1.39948
  40  13 3354.7425    3.6238  2.0818 12.3445  0.0000      0.826359  0.0355   0.0363   0.0618    0.0731   0.0000      0.237962   441.4880       4.22029       17.7584      0.640559     -0.704536     -0.796770      0.973995       1.27879       1.39695       1.54226       1.57096       1.61574
  40  14 3518.3368    2.9020  3.2080 11.8082  0.0000      0.820886  0.0454   0.0236   0.0810    0.0516   0.0000      0.146048   439.8693       3.58161       16.4017     -0.464811      -5.18662      -4.42560       1.23020       1.65701       1.84237       2.03300       2.07815       2.10945
  40  15 3679.6547    2.3415  5.1684 11.1685 -0.0002      0.497162  0.0601   0.0152   0.1125    0.0410   0.0000     0.0865696   439.8753       6.05884       18.1064      0.419987      -7.16492       2.11063       1.67385       2.22490       2.46411       2.64591       2.77357       2.81288
  40  16 3839.2899    1.9339  7.4669 10.7943 -0.0003      0.408848  0.0832   0.0108   0.1504    0.0384   0.0000     0.0669775   444.2603       6.63102       17.9560       8.41115      -2.80705      -2.55393       2.15771       2.84664       3.20990       3.46537       3.60878       3.61839
  40  17 3997.1056    1.5919 10.5856 10.6080  0.0006      0.280882  0.1298   0.0078   0.2129    0.0347   0.0000     0.0684809   441.2087       5.86436       23.1474       8.55746      -3.62567      -3.00763       3.01844       4.00501       4.48092       4.82270       4.98834       5.01933
  41   2 1301.5930    0.1033  0.0868 10.1141  0.0000       75.6623  0.0160   0.0078   0.0197    0.0226   0.0000       74.6715   441.3460      -1.26478       21.7643     -0.143034      -3.02426    -0.0870933      0.419190      0.580913      0.633989      0.673421      0.794117      0.719218
  41   3 1544.3719    0.1943  0.1816 10.0002  0.0000       11.2455  0.0110   0.0073   0.0215    0.0229   0.0000       11.3687   441.4497      0.185895       20.9098     -0.240065      -3.02266      0.584432      0.398070      0.473022      0.609115      0.632328      0.693052      0.768425
  41   4 1758.0803    0.3931  0.3412  9.9774  0.0000       13.1791  0.0116   0.0096   0.0261    0.0337   0.0000       2.54633   441.7529     -0.948203       22.3597     -0.690644      -2.33224     -0.962367      0.398846      0.503379      0.588390      0.624882      0.641232      0.648734
  41   5 1957.5391    0.5818  0.6738  9.8629  0.0000       9.91856  0.0178   0.0103   0.0370    0.0581   0.0000       1.15301   440.3524      0.251648       21.1390      -1.16336      -2.16988      0.103575      0.550535      0.718991      0.821019      0.898694      0.968162      0.922053
  41   6 2151.2400    0.9369  0.9120  9.9178  0.0000       5.86742  0.0211   0.0139   0.0398    0.1032   0.0000      0.706608   441.4497      -1.11127       20.6068       1.23940      -1.26863      -1.42763      0.629279      0.834399      0.927985       1.01500       1.05050       1.04030
  41   7 2337.3250    1.4266  1.1934 10.1217  0.0000       4.55361  0.0249   0.0190   0.0482    0.1785   0.0000      0.592606   441.3616      0.601755       20.4750      0.851133      -3.66211       1.07587      0.682820      0.909411       1.01669       1.14416       1.14374       1.19775
  41   8 2516.6277    1.9822  1.2697 10.9193  0.0000       2.79084  0.0270   0.0257   0.0481    0.1612   0.0000      0.536591   440.3196       2.51720       22.1257       1.09794      -3.75190      -2.04863      0.762732      0.976684       1.08539       1.16926       1.15924       1.19938
  41   9 2693.5923    2.7674  1.2352 11.2646  0.0000       1.84038  0.0248   0.0352   0.0462    0.1932   0.0000      0.492796   441.0075       3.01210       19.4089     -0.866136      -3.47103       2.02893      0.677572      0.892437      0.990386       1.06003       1.08005       1.12005
  41  10 2869.0088    3.6274  1.2063 11.5206  0.0001       1.37386  0.0246   0.0464   0.0446    0.2846   0.0000      0.491711   440.9589       1.36114       20.6099       2.66184      -2.15324      0.116740      0.698352      0.862630      0.999946       1.08697       1.10714       1.13359
  41  11 3041.7084    4.3745  1.1789 11.9133  0.0000       1.00392  0.0240   0.0564   0.0436    0.2885   0.0000      0.456503   440.7575       2.70319       21.2780       1.81096      -1.11725      0.407076      0.701216      0.924064       1.02473       1.13912       1.10315       1.16432
  41  12 3211.4348    4.2792  1.4922 12.3609  0.0000       1.19956  0.0277   0.0494   0.0503    0.1338   0.0000      0.335365   440.4082       3.22562       20.0166       3.05282      -1.27446      0.326237      0.757460       1.01888       1.08409       1.22113       1.21192       1.30052
  41  13 3378.7154    3.5200  2.3852 11.9866  0.0000       1.05702  0.0359   0.0320   0.0664    0.0690   0.0000      0.196005   441.3221       5.02741       15.3963       3.30222     -0.644987      -4.84235      0.984128       1.29862       1.45088       1.54620       1.62243       1.63752
  41  14 3543.5367    2.8439  3.6906 11.6493  0.0000      0.846115  0.0482   0.0210   0.0856    0.0453   0.0000      0.122612   438.8815       6.46196       15.3807       6.03429      -8.67588      -2.51384       1.29012       1.72879       1.91805       2.07475       2.17680       2.17581
  41  15 3706.0120    2.2917  5.3784 11.1678 -0.0002      0.622391  0.0633   0.0144   0.1128    0.0390   0.0000     0.0883896   438.2699       6.87105       13.9211      0.828999       3.71287      0.138717       1.67609       2.22350       2.47478       2.67955       2.81615       2.81673
  41  16 3866.1574    1.8896  8.4883 10.7622  0.0000      0.204629  0.0950   0.0098   0.1650    0.0368   0.0000     0.0643165   442.5737       6.82073       16.0733       5.59378     -0.943425      -1.37199       2.31535       3.08652       3.47131       3.77545       3.87668       4.01388
  41  17 4025.4657    1.5167 11.1391 10.5955 -0.0008      0.461911  0.1382   0.0072   0.2258    0.0338   0.0000     0.0719503   443.2274       15.7094       17.8638       7.94433       2.31751      -1.41658       3.07525       4.14907       4.58699       5.01038       5.15716       5.19743
  42   2 1314.2386    0.1113  0.0922 10.1218  0.0000       15.7221  0.0122   0.0077   0.0226    0.0198   0.0000       61.9847   441.9334     -0.475847       21.4019    -0.0560426      -3.53423      0.226030      0.373699      0.500857      0.615837      0.548396      0.660370      0.697031
  42   3 1558.1905    0.2208  0.1733  9.9955  0.0000       22.5815  0.0090   0.0079   0.0197    0.0235   0.0000       9.17460   441.1798     -0.466415       22.4267      0.301985      -4.48423      0.219273      0.300586      0.372937      0.445592      0.495725      0.466654      0.532388
  42   4 1772.6658    0.3900  0.4199  9.8776  0.0000       15.9796  0.0135   0.0088   0.0294    0.0364   0.0000       2.34619   441.0316      0.606080       21.5189     0.0847656      -2.67032      0.445877      0.445212      0.594967      0.672161      0.754944      0.788358      0.791568
  42   5 1973.4165    0.6208  0.6675  9.8280  0.0000       9.30973  0.0173   0.0107   0.0343    0.0605   0.0000       1.07898   442.0888     -0.618211       20.1561     -0.348667      -2.31849     -0.586908      0.531583      0.702339      0.804569      0.881284      0.902285      0.954117
  42   6 2168.2173    0.9640  0.9188 10.0338  0.0000       5.09953  0.0209   0.0142   0.0409    0.1032   0.0000      0.721963   440.6802     -0.349939       21.2009     -0.944062      -4.19524      0.409161      0.608153      0.812987      0.895408      0.996879       1.01193       1.06769
  42   7 2354.8965    1.4549  1.2427 10.2012  0.0000       3.31964  0.0253   0.0188   0.0489    0.1659   0.0000      0.555724   441.4355       1.22868       22.8587      0.104136      -2.77290       2.70086      0.714154      0.905477       1.04159       1.12087       1.20881       1.20602
  42   8 2535.0996    2.1121  1.3514 10.5030  0.0000       2.11905  0.0263   0.0251   0.0467    0.1882   0.0000      0.426245   441.5163       1.26154       20.7455     -0.376592      -2.14973     -0.598617      0.731254      0.978074       1.06951       1.20250       1.26235       1.25902
  42   9 2713.1305    2.7896  1.2552 11.6057  0.0000       1.88143  0.0256   0.0357   0.0469    0.1596   0.0000      0.498859   441.3569       2.26824       21.4197      0.174655      -3.78618     -0.837442      0.693022      0.918044       1.01045       1.11637       1.15873       1.15708
  42  10 2889.4476    3.7384  1.1707 11.8755  0.0000       1.25979  0.0238   0.0483   0.0447    0.2240   0.0000      0.596466   441.7799       3.11682       22.5056       2.02323      -2.59311      -1.56484      0.702790      0.889393       1.00069       1.08431       1.08372       1.13261
  42  11 3063.0012    4.4414  1.2392 11.6367  0.0001    -0.0946226  0.0239   0.0550   0.0440    0.3183   0.0000      0.452533   442.3539       2.08109       21.9087       1.75046      -1.65129     -0.542569      0.670211      0.865087      0.969989       1.04783       1.08655       1.08450
  42  12 3233.6853    4.1587  1.6686 12.1701  0.0000      0.496297  0.0291   0.0443   0.0530    0.1217   0.0000      0.272138   441.8747       3.70002       21.4952       1.23025     -0.694593      0.134131      0.808244       1.07104       1.17136       1.31929       1.37935       1.37846
  42  13 3402.1426    3.3567  2.5782 12.0483  0.0000      0.682448  0.0386   0.0292   0.0686    0.0598   0.0000      0.178901   443.6608       4.24198       19.7898       5.20927      -3.20666      -1.26372      0.999042       1.34438       1.47741       1.61117       1.70565       1.73415
  42  14 3568.2539    2.7288  3.9396 11.6045  0.0002      0.566257  0.0499   0.0195   0.0897    0.0430   0.0000      0.111843   441.0380       5.75098       18.3091       2.54866      -1.84250      -1.95495       1.29810       1.70795       1.90426       2.08554       2.17397       2.17121
  42  15 3731.8283    2.2301  6.1627 11.0282  0.0000      0.542164  0.0674   0.0130   0.1252    0.0376   0.0000     0.0764912   439.5951       6.56154       21.7461       1.17174      -4.40919      -1.72489       1.73648       2.30824       2.60241       2.77458       2.89170       2.90193
  42  16 3892.9234    1.8212  9.0330 10.6923  0.0007      0.115279  0.1039   0.0089   0.1767    0.0369   0.0000     0.0672751   439.8420       5.14481       16.1144       2.50198     -0.731874      -4.75102       2.48493       3.26236       3.66053       4.02096       4.21166       4.23548
  42  17 4053.1307    1.4945 12.0695 10.5446  0.0005      0.343957  0.1499   0.0066   0.2381    0.0323   0.0000     0.0700176   441.7407       5.56259       24.2632       2.82701      -3.62716       6.03550       3.11594       4.11103       4.70730       5.05985       5.22655       5.26817
  43   2 1326.7426    0.1144  0.1113 10.0815  0.0000       30.2691  0.0122   0.0070   0.0258    0.0203   0.0000       47.9096   441.2256      0.123052       20.9220    -0.0165829      -3.30747     -0.162223      0.399934      0.539410      0.659442      0.690086      0.702563      0.741589
  43   3 1571.8336    0.2216  0.2031  9.9753  0.0000       22.4152  0.0110   0.0074   0.0206    0.0239   0.0000       8.50434   441.5328     -0.801913       21.5950     -0.337613      -3.21827     -0.981800      0.362220      0.512711      0.531364      0.585747      0.553347      0.581745
  43   4 1787.0863    0.4273  0.3831  9.8841  0.0000       16.9476  0.0128   0.0095   0.0247    0.0362   0.0000       2.16014   441.7898    -0.0650422       21.8606      0.470079      -1.86000      -1.12269      0.438924      0.574630      0.674222      0.690996      0.727903      0.786636
  43   5 1989.1595    0.6662  0.6659  9.9571  0.0000       9.04897  0.0175   0.0112   0.0332    0.0606   0.0000       1.04291   441.4487     -0.570055       20.4817     0.0304999      -2.66394     0.0362575      0.521927      0.666263      0.748686      0.813966      0.883210      0.904879
  43   6 2184.9957    1.0348  1.0013  9.9574  0.0000       6.14702  0.0222   0.0145   0.0419    0.1187   0.0000      0.682523   441.9221     -0.858124       21.3881       1.73470      -3.29836     -0.469703      0.612244      0.807121      0.887380      0.982806       1.01012       1.02436
  43   7 2372.3051    1.5116  1.2624 10.3671  0.0000       3.11128  0.0265   0.0194   0.0479    0.1605   0.0000      0.558862   440.8535     -0.342533       20.6721      -1.69957      -2.18545      0.187100      0.700178      0.930251      0.984671       1.09756       1.12038       1.13829
  43   8 2553.4280    2.1570  1.3320 10.7871 -0.0001       2.60790  0.0265   0.0263   0.0479    0.1811   0.0000      0.478757   441.4950       2.44975       21.7052      0.410880      -2.76358      0.371291      0.716810      0.942063       1.02302       1.17920       1.20331       1.21366
  43   9 2732.4689    2.9245  1.2707 11.3117  0.0000       1.65610  0.0254   0.0360   0.0452    0.2107   0.0000      0.465508   441.6034       2.02183       20.7478       1.11813      -1.59991      -1.00782      0.695033      0.918941       1.03305       1.13014       1.15089       1.17980
  43  10 2909.7001    3.8402  1.1043 11.7554  0.0000       1.77333  0.0218   0.0496   0.0418    0.2330   0.0000      0.513551   441.5370       1.74383       19.8740      0.893566      -1.57557      -1.49455      0.612481      0.801970      0.855188      0.988329      0.998876       1.02293
  43  11 3084.0694    4.3632  1.3260 12.0412  0.0000      0.586523  0.0255   0.0520   0.0462    0.2140   0.0000      0.434276   440.1132       3.40593       20.4417       2.20988     -0.186199      -1.28009      0.691265      0.917048       1.03268       1.11686       1.14301       1.15349
  43  12 3255.7378    4.1428  1.6870 12.2731  0.0000      0.764072  0.0301   0.0440   0.0511    0.1145   0.0000      0.277979   441.4711       2.78952       19.0598       5.21209      0.550575      -1.84530      0.789050       1.06824       1.15748       1.27800       1.33968       1.32268
  43  13 3425.3614    3.2790  2.7501 11.9820  0.0000       1.07479  0.0393   0.0271   0.0711    0.0556   0.0000      0.173882   440.8104       6.43935       18.8315       2.47294     0.0387869      0.436357       1.00668       1.30573       1.48311       1.58181       1.68213       1.72009
  43  14 3592.6182    2.6301  4.4292 11.4954  0.0000      0.612010  0.0526   0.0177   0.0979    0.0413   0.0000      0.107022   438.7983       4.42749       15.5760       3.91890      -3.22586     -0.784438       1.36174       1.81520       2.03807       2.18252       2.30725       2.34378
  43  15 3757.3277    2.1672  6.7462 11.0088  0.0000      0.306920  0.0739   0.0120   0.1336    0.0368   0.0000     0.0716069   442.7867       3.38464       21.0654       4.25514       3.51685       1.24462       1.82692       2.41080       2.69392       2.89283       3.04284       3.05778
  43  16 3920.0052    1.7452  9.0161 10.7315 -0.0008      0.442463  0.1057   0.0087   0.1791    0.0360   0.0000     0.0706208   444.2125       4.98406       15.0550       4.63182      -4.85867      -4.85174       2.36727       3.14820       3.56158       3.77997       4.01593       4.08084
  43  17 4080.6029    1.4539 12.1925 10.5303 -0.0006      0.293633  0.1540   0.0064   0.2392    0.0317   0.0000     0.0711615   441.5500       6.20121       20.1294     -0.754777      -1.69640      -3.95018       3.09777       4.22239       4.70416       5.16003       5.35463       5.36748
  44   3 1585.2179    0.2352  0.2025  9.9177  0.0000       18.0205  0.0091   0.0076   0.0227    0.0245   0.0000       7.46788   441.1100      -1.29939       21.0223     -0.786513      -3.26568     -0.122804      0.323709      0.421644      0.482588      0.523720      0.558941      0.513728
  44   4 1801.2873    0.4331  0.4266  9.8755  0.0000       15.5067  0.0129   0.0091   0.0277    0.0383   0.0000       1.97153   441.5947     -0.712116       20.9910     -0.983559      -2.55150      0.528045      0.408914      0.542260      0.593051      0.662004      0.646195      0.669719
  44   5 2004.7164    0.6973  0.6792  9.8872  0.0000       9.22917  0.0169   0.0115   0.0328    0.0655   0.0000      0.942948   440.9629      0.668480       22.3590     -0.603516      -4.60250      0.396913      0.503960      0.670621      0.756916      0.839621      0.856631      0.881529
  44   6 2201.5737    1.0563  0.9807 10.0111  0.0000       6.05646  0.0211   0.0148   0.0412    0.1167   0.0000      0.672039   441.7366     -0.591054       21.6722      0.320913      -2.45719     -0.556846      0.591631      0.779277      0.851980      0.945146      0.958654      0.972845
  44   7 2389.5466    1.6026  1.2821  9.9366  0.0000       3.49924  0.0256   0.0198   0.0476    0.2469   0.0000      0.517157   441.7312       1.89394       20.1730      -1.09430      -4.65365     0.0944042      0.671929      0.901708      0.990859       1.07344       1.10112       1.13157
  44   8 2571.5599    2.2763  1.3699 10.6829 -0.0000       2.67730  0.0255   0.0265   0.0474    0.1869   0.0000      0.418496   441.7447       1.37728       21.8838       2.49510      -3.08016       1.95964      0.666359      0.887266      0.969851       1.09077       1.15024       1.19410
  44   9 2751.6518    3.0743  1.3097 11.0529  0.0000       1.95803  0.0245   0.0365   0.0456    0.2546   0.0000      0.418201   441.6908       1.05959       21.6253     -0.206471      -3.58133      0.762756      0.646854      0.875167      0.954027       1.03067       1.09448       1.11001
  44  10 2929.6954    3.9015  1.1886 12.0182  0.0000       1.53626  0.0230   0.0490   0.0450    0.2153   0.0000      0.509472   441.6595       2.08938       21.1476      0.879725      -1.64989      0.422858      0.623558      0.842174      0.921763       1.01698       1.04711       1.06056
  44  11 3104.8336    4.4299  1.3353 12.2368  0.0000      0.649940  0.0260   0.0519   0.0458    0.1890   0.0000      0.438131   441.9400       2.89452       19.9647       2.18153      -2.41356      -1.02479      0.670942      0.876938      0.951864       1.05996       1.05644       1.08920
  44  12 3277.5015    4.0014  1.9213 12.1790  0.0000      0.871359  0.0315   0.0389   0.0554    0.0911   0.0000      0.242347   439.8896       3.93487       20.5242       2.18812      -1.84112      -1.24861      0.800273       1.07390       1.15507       1.29462       1.35347       1.38048
  44  13 3448.1634    3.2449  2.8586 12.0950 -0.0000       1.09482  0.0410   0.0263   0.0709    0.0501   0.0000      0.173329   442.1990       4.53000       18.6581       2.26382      -3.38833       2.72567       1.01649       1.36659       1.50845       1.67356       1.72096       1.75770
  44  14 3616.6225    2.5979  4.7703 11.3033 -0.0000      0.393845  0.0549   0.0164   0.1000    0.0435   0.0000     0.0948884   439.2172       6.14109       15.5901      -2.40034      -4.39819      -3.59093       1.37037       1.81341       2.04501       2.18358       2.32577       2.33500
  44  15 3782.5131    2.0649  6.9999 11.0072 -0.0000      0.473114  0.0792   0.0113   0.1395    0.0371   0.0000     0.0729961   441.9088       7.26195       18.3534       7.90989      0.627023      -5.82355       1.89334       2.48895       2.82376       3.07434       3.14238       3.26939
  44  16 3946.2383    1.7305 10.2138 10.6461  0.0017      0.408681  0.1178   0.0078   0.1948    0.0360   0.0000     0.0707645   441.2176       3.75298       18.6653       1.36994      -4.00155      -5.56134       2.47001       3.25540       3.66735       3.95146       4.17387       4.21135
  44  17 4107.6310    1.4045 13.1957 10.5417  0.0003      0.135056  0.1705   0.0060   0.2535    0.0301   0.0000     0.0732082   442.5975      0.733258       20.5535       1.77193      -5.80864       9.55557       3.17790       4.30884       4.79546       5.26549       5.45134       5.55778
  45   2 1351.2739    0.1177  0.0968 10.0707  0.0000       34.3180  0.0107   0.0071   0.0221    0.0196   0.0000       49.7123   441.5650     -0.852540       22.6182    -0.0711489      -2.85035     -0.671918      0.294166      0.428151      0.426345      0.554066      0.448038      0.531098
  45   3 1598.4409    0.2428  0.2301  9.9337  0.0000       30.3235  0.0100   0.0074   0.0221    0.0251   0.0000       6.68729   441.5208      0.599780       21.5325     -0.635142      -2.53679      0.786136      0.325373      0.410853      0.460020      0.500068      0.553434      0.569469
  45   4 1815.3570    0.4444  0.4430  9.8805  0.0000       15.0384  0.0130   0.0092   0.0282    0.0379   0.0000       1.86810   441.6849      0.787055       19.9568    -0.0602851      -2.52255     -0.562887      0.410505      0.551238      0.623098      0.687901      0.712234      0.736424
  45   5 2020.1059    0.7131  0.7383 10.0321  0.0000       8.44682  0.0183   0.0115   0.0353    0.0629   0.0000      0.989585   441.4269    -0.0590349       20.3796       1.00159      -4.96627      0.469692      0.519103      0.679404      0.799403      0.858903      0.919925      0.924991
  45   6 2217.9130    1.1037  1.0537 10.0367  0.0000       5.21477  0.0223   0.0148   0.0430    0.1217   0.0000      0.649304   441.4540       1.03294       21.2339      0.809894      -3.66633      0.527977      0.592657      0.784041      0.875494      0.957407      0.992461      0.987546
  45   7 2406.6410    1.6155  1.3480 10.1350  0.0000       4.48682  0.0257   0.0192   0.0491    0.1803   0.0000      0.517511   440.8732       1.68340       19.8278      0.899156      -2.20062      0.530313      0.638064      0.823322      0.916789       1.00987       1.04528       1.06161
  45   8 2589.5204    2.3120  1.2980 11.3111  0.0000       1.87846  0.0252   0.0282   0.0474    0.1328   0.0000      0.499044   440.9975      0.520173       21.6832      0.932253      -2.11053      -1.23654      0.629067      0.841787      0.913001       1.03364       1.07160       1.08615
  45   9 2770.5788    3.2465  1.1957 11.5421  0.0000       1.47688  0.0235   0.0406   0.0435    0.2144   0.0000      0.556197   441.4264       3.09928       21.1842       2.81495      -3.41813      0.693190      0.610190      0.801621      0.879059      0.966537       1.01999       1.03810
  45  10 2949.4803    4.1168  1.1367 11.8112  0.0000      0.551666  0.0229   0.0516   0.0397    0.2677   0.0000      0.453573   442.1983       2.54025       21.3693       1.80991      -3.26727      -1.62632      0.624113      0.862196      0.942975       1.06675       1.06787       1.07884
  45  11 3125.4747    4.4401  1.3422 12.0234  0.0000       1.33555  0.0251   0.0519   0.0451    0.2298   0.0000      0.412950   441.1936       4.03071       20.5297       1.39139      -3.22637      -2.08210      0.655274      0.853247      0.961645       1.04325       1.09356       1.10369
  45  12 3298.9026    4.1148  1.8693 11.9942  0.0002      0.327703  0.0299   0.0394   0.0527    0.1040   0.0000      0.252877   440.9223       3.18519       19.5694       3.50804      -3.43208      -1.13632      0.774049       1.03446       1.16543       1.27447       1.30573       1.33142
  45  13 3470.6351    3.1363  3.2938 11.8044  0.0000      0.809382  0.0425   0.0231   0.0773    0.0485   0.0000      0.129877   441.0726       4.49841       20.0231      0.892585      -2.20021     -0.989340       1.05184       1.38615       1.58630       1.70881       1.81579       1.86237
  45  14 3640.2739    2.5080  4.9207 11.2771  0.0000      0.598971  0.0569   0.0153   0.1025    0.0423   0.0000     0.0943172   442.4857       5.54976       19.7638      0.627351       2.26500      -2.39224       1.38112       1.79602       2.03211       2.18365       2.32855       2.35145
  45  15 3807.4241    2.0291  7.1956 10.9559 -0.0003      0.446708  0.0810   0.0107   0.1415    0.0376   0.0000     0.0783419   437.6042       7.12822       22.2193       2.55242       1.57034      -2.14529       1.84154       2.43441       2.77228       3.02185       3.12007       3.13231
  45  16 3971.6610    1.6521 10.3821 10.6540 -0.0002      0.167623  0.1263   0.0073   0.2000    0.0346   0.0000     0.0779746   440.9637       10.4758       15.1858      -4.38227     -0.689671       5.64547       2.52250       3.40040       3.81063       4.16821       4.33430       4.39339
  46   2 1363.3072    0.1246  0.0852 10.0615  0.0000       14.9564  0.0142   0.0078   0.0162    0.0191   0.0000       41.6003   441.9918     -0.801734       22.0831      0.479615      -3.91237     -0.106530      0.357950      0.417582      0.685747      0.511669      0.575884      0.572039
  46   3 1611.4288    0.2554  0.2510  9.9481  0.0000       23.6327  0.0118   0.0074   0.0210    0.0258   0.0000       5.65975   442.1687     -0.211961       21.9954      0.670785      -3.37538    -0.0406650      0.396241      0.524718      0.632808      0.671754      0.732723      0.685799
  46   4 1829.2736    0.4522  0.4967  9.9502  0.0000       13.6647  0.0146   0.0089   0.0297    0.0391   0.0000       1.79243   441.4577     -0.499577       22.2769      0.174771      -4.05370     -0.771220      0.438055      0.554560      0.656797      0.718374      0.766673      0.762965
  46   5 2035.3228    0.7485  0.7263  9.8962  0.0000       7.83452  0.0175   0.0117   0.0337    0.0722   0.0000      0.881725   441.9144     -0.609842       21.3509       1.12165      -2.20073      -2.03156      0.465301      0.641579      0.707166      0.798610      0.811064      0.806883
  46   6 2234.0856    1.1479  1.0772 10.2038  0.0000       4.90379  0.0224   0.0155   0.0437    0.1179   0.0000      0.645671   440.8144      0.985055       21.0695       1.11882      -2.41652     -0.863248      0.564407      0.755545      0.846778      0.931756      0.973272      0.976452
  46   7 2423.4601    1.7035  1.4130 10.5195  0.0000       3.44973  0.0269   0.0198   0.0488    0.1364   0.0000      0.475389   441.4028       2.61825       21.6152      0.638362      -4.64281    -0.0851690      0.663519      0.876755      0.970007       1.05570       1.07612       1.14123
  46   8 2607.3015    2.4353  1.3114 10.7846  0.0000       2.05921  0.0241   0.0284   0.0458    0.2125   0.0000      0.434303   440.0208       1.00024       21.3896      0.380725      -3.16861     -0.782111      0.611333      0.819702      0.914054       1.01587       1.09170       1.10182
  46   9 2789.4096    3.2318  1.2648 11.6189  0.0000       1.52122  0.0243   0.0385   0.0444    0.1897   0.0000      0.459301   441.1089      0.892052       20.0547      0.878550      -1.56746     -0.251568      0.614743      0.846761      0.937356       1.01610       1.06624       1.10504
  46  10 2969.1461    4.1534  1.2651 11.5845 -0.0000       1.30747  0.0234   0.0490   0.0432    0.2926   0.0000      0.445728   441.0260       2.17870       19.1362       2.17651      -3.57059       1.18742      0.589253      0.759317      0.843475      0.965024      0.994033       1.02867
  46  11 3145.7818    4.3448  1.4530 12.3355  0.0000      0.847565  0.0260   0.0485   0.0479    0.1452   0.0000      0.382331   441.4680       4.58777       20.7903       1.79690      -1.67846       1.02262      0.649093      0.857634      0.956568       1.07526       1.09018       1.11118
  46  12 3320.1813    3.8861  2.0269 12.0240  0.0000      0.713046  0.0322   0.0355   0.0551    0.0893   0.0000      0.233666   442.2380       4.96134       19.2280       2.94423      -2.75893      0.604397      0.796584       1.04038       1.16866       1.26277       1.32074       1.35039
  46  13 3492.9174    3.1024  3.3066 11.8808  0.0000      0.939119  0.0428   0.0227   0.0769    0.0456   0.0000      0.138432   442.5259       4.83858       20.7647       1.37767      -3.35792       1.84610       1.01578       1.34048       1.52171       1.66132       1.70112       1.72371
  46  14 3663.6790    2.4621  5.5000 11.2273  0.0002      0.649008  0.0610   0.0142   0.1098    0.0398   0.0000     0.0855982   437.9239       4.55300       20.0833     -0.706650      -1.23879      0.492762       1.41465       1.88562       2.08251       2.29784       2.42098       2.42738
  46  15 3831.9536    1.9892  8.1851 10.8650 -0.0001      0.609680  0.0914   0.0097   0.1583    0.0384   0.0000     0.0753056   438.5240       5.00611       22.6988      0.365872      -2.47351       1.38346       1.97644       2.59042       2.92302       3.19197       3.34799       3.41589
  46  16 3997.7667    1.5819 10.8827 10.6905 -0.0012      0.395226  0.1362   0.0068   0.2154    0.0325   0.0000     0.0825496   438.2432       3.75155       14.1710       10.2479       4.27629       6.06765       2.65269       3.53521       4.01572       4.35998       4.58927       4.69974
  47   2 1375.1816    0.1342  0.1203 10.0832  0.0000       23.7853  0.0110   0.0068   0.0196    0.0195   0.0000       33.9410   442.0581     -0.306733       21.3203      0.557744      -2.66889    -0.0465718      0.298174      0.418294      0.496550      0.559074      0.509993      0.581504
  47   3 1624.2824    0.2719  0.2576  9.9686  0.0000       20.4614  0.0106   0.0075   0.0218    0.0255   0.0000       5.17325   441.9218      -1.03713       21.9150      0.143475      -3.06747     -0.157834      0.324650      0.422839      0.484960      0.532620      0.517656      0.532055
  47   4 1842.9836    0.4837  0.4506  9.9434  0.0004       13.2360  0.0138   0.0094   0.0260    0.0394   0.0000       1.66154   441.8828     -0.329285       21.8363      -1.04919      -1.72048     -0.321579      0.407847      0.566704      0.610003      0.662712      0.677619      0.687986
  47   5 2050.4629    0.7546  0.7887  9.8723  0.0000       8.18411  0.0187   0.0114   0.0350    0.0772   0.0000      0.870898   440.9615     -0.225772       22.0146    -0.0689830      -3.68950       1.05946      0.497570      0.664335      0.716390      0.813593      0.840249      0.858449
  47   6 2250.0673    1.1954  1.1247 10.3029  0.0000       5.00538  0.0227   0.0157   0.0453    0.1147   0.0000      0.664989   441.3333       1.04783       21.6811     -0.338854      -2.63108      -1.31489      0.562598      0.767353      0.836375      0.932124      0.973762       1.00927
  47   7 2440.0559    1.8426  1.2529 10.3971  0.0000       2.62805  0.0247   0.0222   0.0438    0.2040   0.0000      0.509115   440.7882       1.75942       21.9915     -0.498308      -4.78898      0.104606      0.609764      0.804130      0.878251      0.982806       1.00617       1.05449
  47   8 2625.0127    2.4209  1.4064 10.8977 -0.0025       2.19421  0.0254   0.0266   0.0457    0.1547   0.0000      0.392850   441.6458       2.05543       18.7318       2.45210      -1.46141     -0.924599      0.612999      0.832016      0.911171       1.04288       1.05968       1.10305
  47   9 2808.0583    3.2604  1.1753 12.1580  0.0000       2.12165  0.0238   0.0410   0.0429    0.1462   0.0000      0.566507   441.5433       2.72389       20.8345       2.33012      -2.22956      0.371127      0.583614      0.765362      0.863985      0.957267      0.997841      0.974885
  47  10 2988.5029    4.1828  1.3586 11.4236  0.0000      0.581418  0.0237   0.0464   0.0444    0.2755   0.0000      0.375894   441.2020       3.59183       22.6661       1.31535      -1.26132      0.447764      0.598257      0.807233      0.870230      0.967794      0.997442       1.05050
  47  11 3165.9397    4.3700  1.4392 12.2896  0.0000       1.25568  0.0249   0.0478   0.0471    0.1503   0.0000      0.341758   441.8840       4.61928       19.6181    -0.0776331      -2.32775      -1.18876      0.613885      0.815197      0.895686       1.01375       1.05772       1.07168
  47  12 3341.1517    3.7712  2.2931 11.7855 -0.0000      0.847784  0.0331   0.0318   0.0590    0.0845   0.0000      0.206238   443.3620       4.88487       21.6125       2.77061      -1.43411      -1.38313      0.765872       1.03483       1.14270       1.27938       1.32090       1.33683
  47  13 3514.8109    3.0110  3.6304 11.8437  0.0000      0.640749  0.0447   0.0211   0.0811    0.0437   0.0000      0.123336   441.8974       4.29153       19.3031      0.933950      -3.22305     -0.109327       1.05691       1.40863       1.56339       1.71523       1.77327       1.81336
  47  14 3686.5144    2.3765  5.5247 11.3213  0.0000      0.609932  0.0619   0.0138   0.1112    0.0379   0.0000     0.0893072   444.9801       4.94532       15.4261       3.96006     -0.584684      -1.98305       1.39971       1.85569       2.08892       2.29814       2.38203       2.43980
  47  15 3855.9038    1.9547  8.6138 10.8297  0.0020      0.438283  0.0980   0.0091   0.1642    0.0390   0.0000     0.0751312   442.0949       5.23805       15.4860       2.86244      -5.79026       5.40802       2.03115       2.74686       3.06646       3.32037       3.49780       3.55028
  48   2 1386.9170    0.1300  0.1190 10.0189  0.0000       32.8894  0.0105   0.0067   0.0225    0.0194   0.0000       33.3780   442.4946     -0.435848       22.6003     -0.695837      -3.90847      0.526835      0.266046      0.396573      0.394562      0.491940      0.473999      0.516337
  48   3 1636.9103    0.2984  0.2559  9.9344  0.0000       20.4690  0.0103   0.0080   0.0216    0.0252   0.0000       4.70019   441.9969     -0.121177       21.4669     -0.133439      -2.83424     -0.888115      0.334403      0.429452      0.532829      0.546081      0.566128      0.554140
  48   4 1856.5904    0.4885  0.5068  9.9244  0.0000       13.8059  0.0139   0.0092   0.0289    0.0410   0.0000       1.58201   442.2165     -0.136249       21.5391     -0.365345      -3.15979       1.02955      0.393131      0.525044      0.569601      0.640307      0.684031      0.685697
  48   5 2065.4085    0.7819  0.8434  9.9470  0.0000       9.25182  0.0186   0.0114   0.0380    0.0741   0.0000      0.878381   442.2527       1.14342       21.1847       1.73511      -1.81749      0.978941      0.476094      0.643845      0.708596      0.807189      0.828866      0.867658
  48   6 2265.8547    1.2177  1.1286 10.1664  0.0000       4.92895  0.0227   0.0157   0.0439    0.1327   0.0000      0.618683   442.0491      0.858253       23.0673      0.874190      -3.36204      -1.01594      0.542554      0.726238      0.815478      0.888718      0.945812      0.910301
  48   7 2456.6070    1.8340  1.4254 10.4513  0.0000       3.25559  0.0253   0.0203   0.0476    0.1438   0.0000      0.422638   441.8334       1.08105       21.5040       1.41130      -2.83814      -1.78535      0.606504      0.791755      0.895024      0.982282       1.01959       1.05061
  48   8 2642.4901    2.6080  1.3109 11.0269  0.0000       2.24112  0.0239   0.0297   0.0441    0.1835   0.0000      0.464717   441.7299       1.61077       20.6070       1.11670      -2.99297      0.860551      0.570876      0.764068      0.850977      0.960536      0.989152      0.983955
  48   9 2826.5164    3.5156  1.2664 10.6169  0.0000       1.03488  0.0235   0.0401   0.0418    0.5214   0.0000      0.439829   441.8485       2.21271       20.5330       1.38720      -2.31842      0.968908      0.578519      0.787604      0.876560      0.956932      0.971416      0.999330
  48  10 3007.7582    4.2160  1.2237 12.2373  0.0000      0.879470  0.0226   0.0500   0.0433    0.1815   0.0000      0.441093   440.9956       2.46436       21.1251       1.20821      -1.87164     -0.742966      0.554963      0.738844      0.812573      0.893249      0.928909      0.964942
  48  11 3185.9871    4.2599  1.6323 12.2022  0.0000       1.12087  0.0270   0.0431   0.0490    0.1173   0.0000      0.305184   441.1070       3.36609       21.8144       2.31968      -3.24619     -0.693689      0.648993      0.857954      0.967302       1.07254       1.15505       1.16251
  48  12 3361.9386    3.6673  2.3701 12.1665  0.0000      0.715705  0.0347   0.0310   0.0610    0.0651   0.0000      0.222037   441.6977       2.85130       19.8938       1.56383       1.09066      -1.70522      0.801891       1.05142       1.15665       1.29579       1.35042       1.40816
  48  13 3536.4091    2.9254  3.8993 11.7649  0.0000      0.276213  0.0468   0.0196   0.0843    0.0419   0.0000      0.115790   441.1208       2.04588       17.0282       1.19236      -5.85826      -1.63775       1.07860       1.44188       1.63120       1.74481       1.83240       1.84925
  48  14 3709.1667    2.3426  6.0797 11.2193 -0.0003      0.474828  0.0667   0.0128   0.1202    0.0387   0.0000     0.0811120   442.4242       2.76091       22.3190      -1.80319      0.913248       1.09478       1.46304       1.93892       2.15871       2.37416       2.45908       2.51914
  48  15 3879.6689    1.8490  9.2299 10.8571 -0.0009      0.353724  0.1110   0.0082   0.1784    0.0365   0.0000     0.0859408   444.3394       4.77974       18.2776       3.19836      -1.66682     -0.529968       2.14074       2.86671       3.24752       3.49796       3.71285       3.76755
  49   2 1398.5198    0.1387  0.1366 10.0048  0.0000       20.2981  0.0097   0.0064   0.0238    0.0192   0.0000       28.1302   442.1936     -0.428136       21.5630      0.639477      -2.99785     -0.484671      0.268968      0.340311      0.406652      0.422008      0.440595      0.455100
  49   3 1649.3622    0.2943  0.2582  9.9439  0.0000       18.3865  0.0097   0.0078   0.0214    0.0258   0.0000       4.50549   442.3991      0.693311       22.3328     -0.269711      -3.71128      0.535373      0.298349      0.389632      0.464381      0.498868      0.505158      0.545042
  49   4 1870.0568    0.5265  0.5726  9.7942  0.0000       11.2167  0.0150   0.0091   0.0294    0.0462   0.0000       1.30826   441.3150     0.0159711       22.5634     0.0817934      -2.97838     0.0725552      0.410318      0.541768      0.623645      0.702503      0.728021      0.763270
  49   5 2080.1375    0.8291  0.8935  9.8089  0.0000       7.22153  0.0183   0.0116   0.0394    0.0865   0.0000      0.768074   441.6135       1.54780       21.7556      0.292503      -3.16009   -0.00463351      0.472324      0.618853      0.692306      0.749572      0.798159      0.826144
  49   6 2281.4370    1.2840  1.1963 10.2649  0.0000       4.15167  0.0245   0.0162   0.0448    0.1366   0.0000      0.621966   441.5447      0.353888       22.4611     -0.753026      -4.37803    -0.0209948      0.595688      0.778011      0.874506      0.943766       1.00668       1.03811
  49   7 2472.9226    1.9278  1.4118  9.8677  0.0000       2.58160  0.0251   0.0207   0.0460    0.2630   0.0000      0.424419   441.3180      0.432211       20.7306      0.285246      -3.63150      -1.36070      0.571538      0.755903      0.829948      0.918795      0.957839      0.979374
  49   8 2659.8625    2.7134  1.3110 10.7692  0.0000       1.68191  0.0234   0.0303   0.0428    0.2381   0.0000      0.405780   441.1380      0.508512       21.5521      0.989454      -4.42185     -0.218709      0.568429      0.735784      0.818121      0.915842      0.934710      0.971207
  49   9 2844.9064    3.5458  1.2388 11.9079  0.0000       2.07837  0.0230   0.0422   0.0424    0.1808   0.0000      0.442204   442.2229      0.700935       22.0199       1.57444      -3.15537      0.186440      0.562477      0.739403      0.821902      0.941194      0.978230      0.993833
  49  10 3026.8513    4.2214  1.3793 11.9171  0.0000       1.70253  0.0242   0.0460   0.0441    0.1894   0.0000      0.424376   442.0127       2.42748       22.6842       1.44500      -2.00087      -2.36232      0.578118      0.736716      0.821063      0.929185      0.960284      0.965100
  49  11 3205.6948    4.3266  1.6359 12.1523  0.0000      0.438764  0.0265   0.0437   0.0485    0.1325   0.0000      0.308280   441.7432       4.74593       22.0452       1.65901      -4.30195     -0.132823      0.631451      0.832523      0.927273       1.00882       1.05149       1.10846
  49  12 3382.6130    3.6203  2.4667 12.1156  0.0000      0.766638  0.0347   0.0295   0.0614    0.0609   0.0000      0.185916   441.3359       3.08827       19.8948       1.16335      0.391530      -1.80832      0.795528       1.06220       1.19275       1.31275       1.41087       1.43425
  49  13 3557.9622    2.8220  4.1329 11.6096  0.0000      0.416226  0.0481   0.0181   0.0883    0.0431   0.0000      0.111376   441.5619       5.29915       21.2143       4.79483      -6.42789       1.24189       1.07114       1.42346       1.59212       1.74902       1.80592       1.85417
  49  14 3731.5573    2.2715  6.9206 11.1202  0.0000      0.520777  0.0757   0.0114   0.1331    0.0390   0.0000     0.0779694   442.3362       3.03494       17.6189       7.69281      -7.11633       1.41342       1.56654       2.07748       2.31331       2.56541       2.70323       2.71427
  49  15 3903.4130    1.8208  9.2013 10.9365 -0.0012      0.683134  0.1099   0.0082   0.1806    0.0340   0.0000     0.0927129   441.1972      -1.18995       17.2308       5.95920      -4.79409      -1.55284       2.08424       2.82854       3.15164       3.44120       3.62622       3.73660
  50   1 1110.7851    0.0484  0.0211 10.2385  0.0000       59.1125  0.0208   0.0086   0.0114    0.0169   0.0000       1019.30   440.7610     -0.215610       22.7081      0.656084      -2.40480      0.491981      0.572692      0.501459      0.802607       1.19298       1.38785       1.32481
  50   2 1409.9666    0.1356  0.1298 10.0391  0.0000       27.4695  0.0115   0.0062   0.0182    0.0193   0.0000       30.5113   441.7604     -0.319835       21.7407    -0.0611773      -3.04900       1.26601      0.342322      0.453173      0.485570      0.531410      0.550463      0.569107
  50   3 1661.6647    0.3075  0.3083  9.9091  0.0000       19.3269  0.0109   0.0074   0.0235    0.0272   0.0000       3.86245   441.7601      -1.13824       21.7435      0.290191      -3.24518     0.0169690      0.291048      0.396875      0.448933      0.517531      0.559726      0.526036
  50   4 1883.3836    0.5464  0.5398  9.9170  0.0000       12.0456  0.0137   0.0095   0.0286    0.0442   0.0000       1.33569   442.3020     -0.216223       22.1213      0.364717      -3.23811    -0.0232500      0.380881      0.503998      0.564823      0.603840      0.647154      0.677136
  50   5 2094.7971    0.8519  0.8392  9.9214  0.0000       6.90312  0.0180   0.0120   0.0358    0.0839   0.0000      0.781781   442.9847     -0.878249       22.2697      0.134638      -2.46836     -0.714157      0.444005      0.601083      0.674574      0.750623      0.776887      0.788425
  50   6 2296.8474    1.3314  1.2051  9.9207  0.0000       3.61495  0.0235   0.0161   0.0443    0.1812   0.0000      0.595335   440.7163       1.66662       21.8784      0.270646      -5.17838     -0.424997      0.539141      0.715340      0.807023      0.909347      0.938374      0.987726
  50   7 2489.1404    1.9908  1.3985 10.7640 -0.0006       2.91577  0.0253   0.0222   0.0463    0.1410   0.0000      0.436205   441.2825       1.80187       19.2326     -0.180501      -2.58183      0.970092      0.584526      0.788031      0.860353      0.942771      0.998689       1.02518
  50   8 2677.0957    2.6666  1.3688 11.2373 -0.0009       2.06847  0.0248   0.0293   0.0448    0.1473   0.0000      0.460570   441.3311       1.53572       20.8813      0.372188      -3.85970       1.48803      0.548494      0.719464      0.802990      0.891535      0.943547      0.941931
  50   9 2863.0038    3.5928  1.2695 11.8795  0.0000      0.929491  0.0233   0.0416   0.0437    0.1844   0.0000      0.507986   441.3950       2.71765       23.2068      0.900874      -4.17907      -1.35959      0.547484      0.715777      0.813581      0.885782      0.915566      0.975210
  50  10 3045.7215    4.2726  1.3304 12.1546  0.0000      0.657076  0.0244   0.0477   0.0432    0.1853   0.0000      0.426019   440.4558       3.28423       23.3438       2.36594      -2.94650     -0.107820      0.556054      0.765541      0.826150      0.927089      0.959171      0.988119
  50  11 3225.3168    4.2346  1.7070 12.2891  0.0000      0.482930  0.0281   0.0410   0.0485    0.1060   0.0000      0.291536   441.9135       1.19364       20.3881      0.845057      -1.43850      0.731046      0.638500      0.842428      0.961464       1.04807       1.09261       1.12397
  50  12 3403.0425    3.4757  2.7480 12.1326  0.0000      0.641389  0.0374   0.0269   0.0656    0.0537   0.0000      0.169247   441.5397       4.11657       22.4918      0.828382      -1.89410       1.40830      0.823402       1.08998       1.21033       1.31858       1.38184       1.44035
  50  13 3579.2589    2.7563  4.4548 11.5649  0.0000      0.515028  0.0508   0.0169   0.0916    0.0413   0.0000      0.103371   441.9983       7.52354       19.6815       5.09411      -5.78077       2.74024       1.09296       1.48359       1.64692       1.81976       1.87620       1.94412
  50  14 3753.7393    2.2193  7.2062 11.0474  0.0002      0.513973  0.0785   0.0107   0.1374    0.0401   0.0000     0.0816340   440.7586       7.57697       18.9904       3.36789      -3.76431      -2.23301       1.61655       2.13104       2.39996       2.57457       2.78114       2.84637
  50  15 3926.0545    1.8201 10.1615 10.9442  0.0012      0.337263  0.1221   0.0076   0.1892    0.0320   0.0000     0.0874046   440.7323       2.03094       14.5930       11.2567      -4.86591      -9.64822       2.14582       2.87050       3.26028       3.56394       3.73546       3.82681
  51   2 1421.2746    0.1546  0.1033 10.0285  0.0000       28.8383  0.0086   0.0072   0.0153    0.0188   0.0000       27.0182   442.3565     -0.129602       21.6259    -0.0955876      -3.65130     0.0865238      0.222545      0.319739      0.344080      0.356016      0.433527      0.449439
  51   3 1673.7753    0.3126  0.2998  9.9130  0.0001       25.7779  0.0106   0.0076   0.0222    0.0271   0.0000       3.84427   441.9180     -0.400460       21.7744     -0.419814      -2.46727      0.378656      0.295659      0.394826      0.435215      0.468536      0.513257      0.488627
  51   4 1896.5709    0.5601  0.5357  9.8671  0.0000       12.9052  0.0143   0.0096   0.0270    0.0448   0.0000       1.32270   441.7823      0.604544       21.1680       1.24158      -2.70802     -0.682043      0.386177      0.486426      0.529778      0.580020      0.637448      0.625137
  51   5 2109.3378    0.8939  0.9146  9.8040  0.0000       8.04135  0.0192   0.0120   0.0367    0.0939   0.0000      0.744031   441.9286      0.212056       21.8732      0.287547      -2.96750      -1.21064      0.437426      0.630742      0.669417      0.742401      0.769902      0.786180
  51   6 2312.1684    1.3900  1.2424  9.8306  0.0000       4.54806  0.0236   0.0162   0.0426    0.1862   0.0000      0.551412   441.0811       1.48211       22.6416     -0.343467      -3.00929     -0.150054      0.522926      0.696735      0.752638      0.860667      0.898956      0.926790
  51   7 2505.1270    2.0299  1.4785 10.3939 -0.0041       1.91413  0.0247   0.0207   0.0449    0.1606   0.0000      0.350836   442.0953       2.50116       19.9333  -0.000591751      -4.58161      0.448866      0.562102      0.721365      0.811828      0.885350      0.937026      0.955814
  51   8 2694.2118    2.8529  1.3507 10.9746 -0.0006       2.18980  0.0235   0.0309   0.0431    0.2057   0.0000      0.379588   442.1554       2.10912       20.4415       1.23269      -3.35601      0.178918      0.555489      0.738991      0.840710      0.909345      0.954731      0.971720
  51   9 2881.0978    3.7590  1.3342 11.2803 -0.0000       2.52316  0.0231   0.0409   0.0427    0.2785   0.0000      0.401885   442.1080      0.658705       20.8323       2.54254      -3.77756      -2.27420      0.529363      0.696401      0.790379      0.874780      0.888834      0.933902
  51  10 3064.5115    4.3718  1.3181 12.3896  0.0000       1.96306  0.0236   0.0486   0.0425    0.1520   0.0000      0.421938   441.6014       4.46521       21.8605       1.94940      -1.61988     -0.662161      0.544564      0.691801      0.785102      0.872993      0.922418      0.944428
  51  11 3244.8272    4.2405  1.8061 12.2550  0.0029       1.33101  0.0284   0.0399   0.0504    0.1018   0.0000      0.308084   441.1402       2.65895       21.5585       2.35055     -0.702948      -1.61985      0.622503      0.836747      0.896054       1.02992       1.05298       1.11627
  51  12 3423.2884    3.4244  2.9688 11.8985 -0.0000      0.512067  0.0376   0.0247   0.0669    0.0533   0.0000      0.157423   442.5513       4.44622       19.0912      0.613311      -1.28912      -3.44600      0.817558       1.10707       1.18933       1.33933       1.41768       1.44996
  51  13 3600.3304    2.7359  4.7115 11.3183 -0.0001      0.432566  0.0514   0.0158   0.0933    0.0455   0.0000     0.0957046   440.8091       4.67549       21.7820       6.52257      -1.30289     -0.522780       1.11487       1.49210       1.64529       1.79211       1.92084       1.94930
  51  14 3775.5349    2.1688  7.4449 11.0423 -0.0003      0.284648  0.0835   0.0101   0.1413    0.0393   0.0000     0.0919639   440.2984       4.34184       19.5098       2.24204      -2.89397       2.86164       1.60761       2.14091       2.40330       2.64765       2.76761       2.83847
  52   1 1129.5268    0.0478  0.0323 10.2028  0.0000       71.5006  0.0264   0.0083   0.0238    0.0172   0.0000       733.881   440.8398      0.148636       20.1495     -0.224918      -1.58868      0.420120      0.680562       1.12247      0.994352       1.04065      0.987768       1.22811
  52   2 1432.4544    0.1610  0.1393 10.0249  0.0014       9.89056  0.0097   0.0065   0.0189    0.0188   0.0000       20.7900   442.1273     -0.849453       22.1311      0.411778      -3.00989      0.127092      0.235242      0.347608      0.362806      0.392681      0.419092      0.456182
  52   3 1685.7254    0.3268  0.3220  9.8781  0.0000       22.1863  0.0108   0.0075   0.0227    0.0277   0.0000       3.27606   441.8151     -0.232415       21.7714     -0.220798      -2.98030     -0.148660      0.284111      0.373372      0.446317      0.481342      0.523263      0.537012
  52   4 1909.6233    0.5926  0.5912  9.8325  0.0000       10.1265  0.0142   0.0097   0.0295    0.0502   0.0000       1.12624   441.8649      0.174576       21.9947      0.305325      -4.02688     -0.252174      0.363111      0.490056      0.552943      0.607329      0.646517      0.626247
  52   5 2123.6228    0.9190  0.9928  9.7757  0.0000       6.57945  0.0205   0.0118   0.0380    0.1032   0.0000      0.709472   441.8693     -0.424088       20.5518     -0.253425      -2.28466      0.346280      0.464620      0.606050      0.676842      0.756903      0.801112      0.847481
  52   6 2327.1624    1.4060  1.2422 10.3658  0.0000       4.63348  0.0236   0.0166   0.0449    0.1282   0.0000      0.611876   442.9188       1.78094       20.4151       1.51554      -1.59303       1.05761      0.516923      0.693050      0.769936      0.856721      0.868325      0.905399
  52   7 2521.0342    2.0614  1.3808 10.8389  0.0000       1.32032  0.0249   0.0225   0.0445    0.1423   0.0000      0.443963   442.7420       1.59057       22.4364      0.688580      -4.12043     0.0830931      0.551863      0.713919      0.797016      0.877146      0.923392      0.945707
  52   8 2711.1732    2.9313  1.2688 11.6019  0.0000       1.73609  0.0228   0.0334   0.0429    0.1587   0.0000      0.433723   441.2500       1.13658       22.0354       1.19546      -3.33589     -0.505534      0.518584      0.664278      0.749224      0.847408      0.881945      0.917276
  52   9 2898.9191    3.8562  1.2089 12.0492  0.0000       3.24444  0.0218   0.0447   0.0418    0.1912   0.0000      0.525287   441.1856       1.37123       21.3675      0.879798      -2.45487      0.262451      0.486402      0.631630      0.719425      0.809038      0.846309      0.851800
  52  10 3082.9542    4.5457  1.3712 12.0473  0.0000      0.389161  0.0236   0.0485   0.0421    0.2014   0.0000      0.398877   441.5253       2.26344       21.3424       1.00495      -2.16134     -0.639372      0.523590      0.682841      0.790258      0.857354      0.894554      0.924459
  52  11 3264.1504    4.1348  1.8837 12.2075  0.0000      0.714291  0.0284   0.0373   0.0510    0.0937   0.0000      0.248177   441.3907       4.18046       20.9865       1.59555      -1.19889     -0.819131      0.624914      0.820512      0.913894       1.01941       1.04357       1.09543
  52  12 3443.3765    3.3209  2.9019 11.9442  0.0000      0.381602  0.0370   0.0243   0.0676    0.0545   0.0000      0.158253   442.0260       1.32513       21.1591      0.221332      -3.13250     -0.836512      0.815720       1.08891       1.23118       1.35414       1.46302       1.46028
  52  13 3621.1638    2.6457  4.9667 11.3569  0.0000      0.517876  0.0540   0.0149   0.0981    0.0437   0.0000     0.0917876   442.9063       3.56816       24.7106       3.17776      -4.64551      0.819248       1.12919       1.50697       1.69390       1.84187       1.98150       2.00642
  52  14 3797.3052    2.1171  8.1956 11.0098  0.0005      0.454727  0.0946   0.0092   0.1540    0.0392   0.0000     0.0984325   442.3976       2.18855       21.4372     -0.830294      0.936700       4.79551       1.73843       2.33404       2.62196       2.85021       2.96772       3.07835
  53   1 1138.7929    0.0603  0.0295 10.2116  0.0000       12.4384  0.0125   0.0082   0.0191    0.0164   0.0000       480.934   440.6959     -0.185355       21.1114    -0.0944819      -2.50429     -0.719774      0.353548      0.414120      0.435549      0.489868      0.539648      0.661807
  53   2 1443.4929    0.1603  0.1277 10.0094  0.0000       34.3617  0.0085   0.0066   0.0192    0.0195   0.0000       21.6542   441.8034     -0.895970       21.7259      0.221703      -3.13806     -0.532631      0.205038      0.311950      0.329654      0.380446      0.420391      0.396336
  53   3 1697.5089    0.3454  0.3575  9.9083  0.0000       15.4452  0.0115   0.0075   0.0244    0.0287   0.0000       2.90228   441.9184     -0.479293       21.8709      0.532604      -4.24582      0.638758      0.289593      0.407371      0.422335      0.481358      0.553447      0.556202
  53   4 1922.5710    0.6197  0.6152  9.8143  0.0000       9.70119  0.0148   0.0098   0.0292    0.0535   0.0000       1.07784   442.1573    -0.0617490       21.6022      0.415743      -2.52553     -0.684880      0.364479      0.492309      0.556501      0.610323      0.617116      0.623130
  53   5 2137.7981    0.9533  0.9905  9.8067  0.0000       6.28109  0.0194   0.0122   0.0392    0.1108   0.0000      0.685265   442.1292     -0.280656       21.6300       1.17564      -2.91584     -0.860758      0.445435      0.590434      0.660856      0.724012      0.762876      0.783768
  53   6 2342.1230    1.4494  1.2902 10.4464  0.0000       4.83736  0.0242   0.0166   0.0437    0.1151   0.0000      0.537751   441.8313       2.74187       21.6827      0.747345      -2.69382       2.01893      0.505512      0.669738      0.766981      0.842591      0.880380      0.934815
  53   7 2536.8311    2.1419  1.4556 10.5852 -0.0001       2.50273  0.0252   0.0222   0.0441    0.1651   0.0000      0.394653   442.6071      0.781006       20.1494       1.04485      -2.29072      -1.95378      0.547724      0.711386      0.807337      0.914960      0.965321      0.968503
  53   8 2728.0404    3.0378  1.3763 11.4090  0.0000       2.31420  0.0240   0.0325   0.0427    0.1635   0.0000      0.417365   441.1166       2.01975       22.2907      0.309537      -2.59940       1.68091      0.532506      0.702022      0.787757      0.870491      0.900567      0.940667
  53   9 2916.5675    3.9481  1.2461 12.0442  0.0000       1.16397  0.0221   0.0440   0.0414    0.1757   0.0000      0.515326   441.8324       2.70006       22.5201      0.893058      -2.18288     -0.756844      0.473008      0.638148      0.704068      0.782369      0.799849      0.832807
  53  10 3101.3706    4.4686  1.3908 12.1811  0.0000      0.160941  0.0240   0.0473   0.0432    0.1776   0.0000      0.376569   441.3007       2.47714       22.3661      0.287401      -3.97766     -0.318710      0.517124      0.703589      0.770728      0.849290      0.872776      0.906882
  53  11 3283.3178    4.0231  1.9971 12.2698  0.0000       1.06828  0.0296   0.0349   0.0521    0.0770   0.0000      0.217314   442.4216       2.61027       21.0397       1.92450     -0.873220     -0.996194      0.627896      0.853866      0.946107       1.05100       1.13035       1.15535
  53  12 3463.4075    3.2491  3.2022 11.9830  0.0001      0.808505  0.0394   0.0226   0.0722    0.0493   0.0000      0.151397   443.5550       4.98129       18.4403       3.35242      -4.24195      0.443723      0.839530       1.11216       1.24129       1.37379       1.45362       1.46821
  53  13 3641.8683    2.5319  5.4642 11.4089  0.0000      0.538686  0.0598   0.0138   0.1057    0.0408   0.0000     0.0978742   440.3547      0.829131       19.2870       3.80234      0.977526     -0.819045       1.18869       1.59640       1.80254       1.96869       2.06646       2.11706
  53  14 3818.7903    2.0550  8.1900 11.0832 -0.0008      0.412132  0.0945   0.0091   0.1552    0.0379   0.0000     0.0944449   442.8942       1.99687       15.5956       1.98150      -5.50940      -1.74547       1.70137       2.27302       2.55227       2.82912       2.96317       3.04078
  54   1 1147.9421    0.0696  0.0684 10.2150  0.0000       36.4922  0.0233   0.0072   0.0226    0.0168   0.0000       254.349   440.5214      -1.32199       21.9995     0.0881749      -3.65941       1.62005      0.484925      0.758525      0.808299      0.977338       1.01370       1.14815
  54   2 1454.4055    0.1587  0.1573 10.0300  0.0000       22.9901  0.0092   0.0061   0.0208    0.0196   0.0000       19.8997   442.1226     0.0272299       21.6896    -0.0265363      -3.19667      0.124675      0.260502      0.310454      0.345741      0.414073      0.438349      0.402321
  54   3 1709.1662    0.3595  0.3715  9.9392  0.0000       18.0827  0.0114   0.0076   0.0243    0.0292   0.0000       2.77550   442.1924     -0.583340       21.6861      0.407329      -3.01974      0.221386      0.290609      0.377391      0.454483      0.491083      0.511755      0.520906
  54   4 1935.4232    0.6034  0.7036  9.8225  0.0000       10.7569  0.0165   0.0091   0.0322    0.0546   0.0000       1.08812   441.8123    -0.0172096       20.2705     0.0836585      -3.23124     -0.794939      0.396248      0.548868      0.611205      0.665707      0.703315      0.710523
  54   5 2151.8874    0.9918  0.9622 10.0183  0.0000       7.11416  0.0188   0.0127   0.0374    0.0949   0.0000      0.697450   442.5889      0.606708       22.1208      0.636708      -2.33448     -0.359131      0.426304      0.564394      0.629523      0.680140      0.722141      0.728760
  54   6 2356.8801    1.4975  1.4081 10.1499  0.0000       3.53212  0.0246   0.0161   0.0457    0.1453   0.0000      0.482113   441.8517       1.96163       21.3185       1.35211      -3.50607      0.416163      0.511626      0.691653      0.761675      0.854813      0.923887      0.950369
  54   7 2552.4499    2.2196  1.4069 10.9818 -0.0007       1.50209  0.0243   0.0234   0.0448    0.1339   0.0000      0.439387   441.7984       1.93932       21.2190     -0.881824      -3.24158      0.951255      0.512317      0.670579      0.738312      0.829809      0.852313      0.895251
  54   8 2744.7362    3.0894  1.3842 11.0971  0.0000       1.59275  0.0230   0.0321   0.0426    0.2108   0.0000      0.380482   440.6972      0.834940       21.0247      0.645976      -1.11296      -1.30313      0.508548      0.662801      0.737872      0.842310      0.874991      0.876906
  54   9 2934.0824    3.9974  1.2503 11.8764  0.0000       1.37973  0.0221   0.0445   0.0407    0.2261   0.0000      0.428746   442.1525       1.99891       20.6434       1.56632      -2.28033     0.0188580      0.470407      0.633496      0.682103      0.774717      0.813590      0.842686
  54  10 3119.7158    4.4402  1.5349 12.1879 -0.0000       1.60702  0.0247   0.0442   0.0455    0.1465   0.0000      0.345578   442.5398       3.90627       22.2443      0.922319      -2.23899     -0.102508      0.530681      0.718906      0.791650      0.880006      0.897196      0.922303
  54  11 3302.2700    4.0669  2.1025 12.0603  0.0001      0.843178  0.0301   0.0336   0.0511    0.0848   0.0000      0.225017   442.2629       2.52090       19.9637       3.53737      -3.05769      0.262089      0.625489      0.816830      0.909228       1.02145       1.07251       1.07896
  54  12 3483.2227    3.1763  3.4373 11.8699 -0.0000      0.827260  0.0411   0.0210   0.0736    0.0481   0.0000      0.135646   442.5584       2.38471       18.8244       1.59122    -0.0524440      -2.07236      0.849041       1.13515       1.25884       1.36859       1.47562       1.50081
  54  13 3662.4915    2.5421  5.8639 11.2227  0.0000      0.548826  0.0612   0.0129   0.1099    0.0438   0.0000     0.0918302   443.8259       5.52920       19.2462     -0.166264      -2.76991      -3.11338       1.20644       1.63252       1.80487       2.00419       2.12569       2.15904
  54  14 3839.8424    1.9780  8.9521 11.0750 -0.0003      0.200213  0.1065   0.0081   0.1689    0.0358   0.0000      0.100954   442.1324       1.53070       18.4510       2.15989      -6.20277      -2.29758       1.82416       2.43056       2.72454       3.02051       3.19627       3.25413
  55   2 1465.1827    0.1670  0.1696  9.9905  0.0000       55.2714  0.0102   0.0061   0.0187    0.0208   0.0000       17.2351   442.2070      0.264725       21.6509      0.455072      -3.37012      0.984248      0.237356      0.338669      0.365550      0.413935      0.402214      0.453050
  55   3 1720.6786    0.3646  0.3708  9.8955  0.0000       19.3062  0.0117   0.0076   0.0236    0.0302   0.0000       2.68686   442.2128     -0.673083       21.6632      0.613803      -3.38301     -0.304051      0.314335      0.438303      0.497821      0.530482      0.579603      0.568704
  55   4 1948.1070    0.6252  0.7392  9.8735  0.0000       10.3296  0.0165   0.0092   0.0339    0.0560   0.0000       1.06246   442.4412      0.423315       22.5307      0.411198      -3.70125     -0.139145      0.383869      0.504938      0.569462      0.624569      0.640155      0.664953
  55   5 2165.7487    1.0044  1.0779 10.0216  0.0000       5.66035  0.0210   0.0125   0.0403    0.1030   0.0000      0.684978   441.6034      0.203485       21.6849      -1.02130      -4.82988     -0.416918      0.449069      0.580336      0.662040      0.733257      0.752791      0.768324
  55   6 2371.4475    1.5742  1.3279 10.0938  0.0000       3.26515  0.0235   0.0171   0.0429    0.1737   0.0000      0.473552   442.4279       1.91615       21.8058       1.09705      -3.51723   -0.00336146      0.502296      0.690724      0.759957      0.848086      0.907266      0.929439
  55   7 2567.9625    2.2794  1.4088 10.8766 -0.0007       2.22628  0.0238   0.0235   0.0435    0.1351   0.0000      0.422480   441.6899       2.14021       21.4572       1.69730      -3.73525      0.402946      0.496696      0.663898      0.743697      0.831066      0.860842      0.906002
  55   8 2761.2388    3.2136  1.3449 11.1773 -0.0014       1.26543  0.0223   0.0335   0.0411    0.2082   0.0000      0.386248   442.1803       2.52680       21.3324      0.542550      -2.41783     -0.642597      0.482402      0.652352      0.726880      0.846084      0.882626      0.930736
  55   9 2951.5142    4.1237  1.3045 11.7654 -0.0000       1.60108  0.0229   0.0438   0.0391    0.2195   0.0000      0.395038   441.4290       1.20563       22.5737       1.08910      -3.60205       1.47374      0.488647      0.642732      0.695772      0.786475      0.823214      0.857622
  55  10 3137.8190    4.4928  1.4938 12.2660  0.0000       1.14984  0.0240   0.0447   0.0437    0.1374   0.0000      0.349257   442.3001       3.25968       19.4169       2.04485      -2.26660     -0.567251      0.490687      0.658541      0.725832      0.800686      0.846159      0.871354
  55  11 3321.1631    3.9177  2.3032 12.1194 -0.0000      0.741420  0.0312   0.0309   0.0554    0.0709   0.0000      0.201056   442.4504       3.75275       22.8671       2.22187      -4.15439     -0.203574      0.631933      0.842984      0.949573       1.04363       1.12249       1.14623
  55  12 3502.8026    3.0978  3.6327 11.8219  0.0000      0.883956  0.0421   0.0198   0.0761    0.0452   0.0000      0.129912   441.5273       3.85394       22.3889      0.406978      -2.09383      0.724901      0.833290       1.11383       1.25332       1.37821       1.48190       1.48910
  55  13 3682.7994    2.4508  5.9503 11.2357  0.0002      0.344402  0.0635   0.0122   0.1122    0.0424   0.0000     0.0962200   439.8248       3.58684       22.5849       1.91065      -3.63048      -3.03251       1.19615       1.62628       1.82127       1.98807       2.12185       2.13498
  55  14 3861.1205    1.9293  9.0801 11.0603 -0.0007      0.264487  0.1107   0.0080   0.1728    0.0361   0.0000     0.0943120   442.5074      -1.37969       22.7192       10.9044      -4.27314      -2.16603       1.82773       2.46710       2.77039       3.05520       3.22527       3.32345
  56   1 1165.9050    0.0650  0.0607 10.1675 -0.0006       11.5450  0.0210   0.0076   0.0204    0.0163   0.0000       267.001   440.3313     -0.356681       20.9691      0.128495      -3.37289      0.861399      0.455932      0.748950      0.806056      0.812637      0.923946      0.990130
  56   2 1475.8177    0.1720  0.1721  9.9864  0.0000       22.8320  0.0095   0.0061   0.0196    0.0196   0.0000       15.6997   442.0538     -0.497694       21.7858     -0.123496      -2.58368    -0.0314890      0.262042      0.322809      0.342013      0.370724      0.393006      0.426822
  56   3 1732.0212    0.3840  0.3544  9.9126  0.0000       22.3009  0.0107   0.0080   0.0222    0.0287   0.0000       2.73954   442.2602      0.715948       22.1920     -0.485510      -3.56923     -0.278267      0.267206      0.341016      0.401975      0.437367      0.465261      0.445151
  56   4 1960.7384    0.6419  0.7212  9.8724  0.0000       10.4494  0.0160   0.0094   0.0324    0.0548   0.0000       1.04197   442.4010      0.121901       21.3990      0.958386      -3.31933       1.66833      0.383987      0.524500      0.595692      0.646880      0.672387      0.705082
  56   5 2179.5092    1.0497  1.0253 10.0631  0.0000       5.27501  0.0197   0.0130   0.0388    0.1026   0.0000      0.677080   442.0525      -1.15878       21.8649       1.34543      -3.10946      0.433919      0.422821      0.568640      0.636682      0.717504      0.737946      0.763684
  56   6 2385.9351    1.6146  1.3204 10.6011  0.0000       3.47605  0.0240   0.0180   0.0434    0.1211   0.0000      0.517777   442.1874       2.15232       21.4324      -1.41719      -3.63692     -0.232674      0.480961      0.649926      0.703975      0.795583      0.840820      0.859885
  56   7 2583.4048    2.3769  1.4449 10.9401 -0.0009       2.43365  0.0242   0.0241   0.0436    0.1380   0.0000      0.409651   442.0723      0.812972       22.1541      0.975357      -2.73408     -0.809210      0.496732      0.681674      0.751988      0.850030      0.863066      0.912646
  56   8 2777.7224    3.2472  1.3756 10.9565 -0.0014       1.46180  0.0230   0.0331   0.0414    0.2575   0.0000      0.392362   442.1187       2.39265       21.7907       2.81264      -2.53182      -1.21022      0.475170      0.630836      0.694940      0.767925      0.809548      0.851575
  56   9 2968.7711    4.1494  1.3976 11.8471  0.0000       1.48343  0.0228   0.0424   0.0419    0.1822   0.0000      0.378273   442.1858       1.39777       22.1526       1.21092      -2.93593     -0.858371      0.471461      0.616519      0.708844      0.784676      0.818828      0.853315
  56  10 3155.7568    4.4583  1.6049 12.0998  0.0000       1.10127  0.0257   0.0423   0.0446    0.1467   0.0000      0.339340   440.8266       4.02697       20.8983      0.703699      -1.48006     -0.101215      0.522349      0.719611      0.780490      0.879683      0.910485      0.949541
  56  11 3339.8958    3.8254  2.3995 12.0979 -0.0000      0.363931  0.0321   0.0292   0.0559    0.0662   0.0000      0.186323   440.7425       4.27711       20.7025      0.723464      -1.47910     0.0502372      0.636408      0.855040      0.945163       1.03875       1.09068       1.09288
  56  12 3522.4007    2.9716  3.9235 11.7711  0.0000      0.847755  0.0450   0.0183   0.0800    0.0430   0.0000      0.118035   442.2203       2.17992       21.5427       5.14530      -2.10909     -0.609027      0.865097       1.18074       1.31929       1.45081       1.52711       1.57729
  56  13 3703.0692    2.3761  6.4283 11.2527  0.0000      0.375284  0.0697   0.0115   0.1222    0.0415   0.0000     0.0970860   439.8120       1.67728       22.2589       3.92731      -1.45025       1.30303       1.26163       1.68953       1.91957       2.07617       2.19873       2.27891
  56  14 3882.0706    1.8959  9.6134 11.0475  0.0004      0.402680  0.1177   0.0076   0.1808    0.0345   0.0000     0.0966730   441.3441       1.55643       18.0711       1.29719      0.738237      -6.35635       1.88531       2.55088       2.86540       3.15555       3.30309       3.40833
  57   1 1174.7786    0.0643  0.0414 10.1542  0.0000       10.8344  0.0137   0.0067   0.0133    0.0160   0.0000       327.483   440.9967      0.125417       21.2732      -1.29686      -2.81127      -1.94632      0.322579      0.426288      0.449562      0.510881      0.566820      0.533643
  57   2 1486.3133    0.1929  0.1643 10.0135  0.0000       25.8761  0.0081   0.0065   0.0190    0.0194   0.0000       13.8417   441.6375    -0.0490431       21.5503     -0.251030      -3.02829      0.343385      0.183646      0.257324      0.300530      0.324310      0.338042      0.332795
  57   3 1743.2496    0.3909  0.4198  9.8703  0.0000       16.6938  0.0123   0.0075   0.0241    0.0307   0.0000       2.28221   441.9774      0.652271       22.0120     0.0864577      -3.00299    -0.0638544      0.281954      0.396130      0.428081      0.479655      0.498363      0.525376
  57   4 1973.2404    0.6717  0.7349  9.8845  0.0000       9.36675  0.0160   0.0096   0.0324    0.0583   0.0000      0.969143   442.2023    -0.0849300       22.5442      0.588165      -3.55064     -0.808914      0.351841      0.482475      0.547102      0.597144      0.632174      0.641849
  57   5 2193.1348    1.0789  1.1739  9.9035  0.0000       5.23718  0.0227   0.0127   0.0413    0.1273   0.0000      0.671556   441.3233       1.06912       22.2807      0.835150      -2.40374     -0.565540      0.443100      0.595607      0.664291      0.715760      0.771626      0.799827
  57   6 2400.2282    1.7075  1.3970 10.1585  0.0000       2.68956  0.0236   0.0175   0.0432    0.1662   0.0000      0.444843   442.9853       1.70718       21.7367      0.594943      -2.09908     0.0618802      0.481740      0.639059      0.714508      0.789661      0.836992      0.860248
  57   7 2598.6857    2.4111  1.4061 11.0539 -0.0044       1.78938  0.0234   0.0244   0.0420    0.1414   0.0000      0.377503   442.0536       2.08341       21.3365      0.211272      -4.18891      0.151636      0.485883      0.635140      0.699511      0.770248      0.814390      0.840147
  57   9 2985.8097    4.2056  1.2364 12.4554 -0.0001      0.636627  0.0216   0.0465   0.0402    0.1466   0.0000      0.464136   442.4463       3.01571       20.7708       1.57897      -3.17824      0.379676      0.430772      0.588667      0.641480      0.722991      0.745657      0.775792
  57  10 3173.6099    4.3744  1.6249 12.4300  0.0000       1.34852  0.0249   0.0409   0.0457    0.0956   0.0000      0.317268   441.8842       1.93024       22.9876       2.03624     0.0686335     -0.881523      0.498357      0.653713      0.744389      0.804682      0.873124      0.893520
  57  11 3358.5227    3.7592  2.5112 12.2216 -0.0000      0.503046  0.0328   0.0280   0.0580    0.0562   0.0000      0.188702   442.0160       3.62850       20.7699      0.974088      -2.42500      -1.69947      0.637261      0.861822      0.964512       1.06063       1.12372       1.15001
  57  12 3541.7926    3.0032  4.2548 11.5318 -0.0001      0.725313  0.0453   0.0173   0.0816    0.0469   0.0000      0.101641   441.2010       3.25102       21.9833       1.84137     -0.800400    -0.0286613      0.881526       1.18200       1.33634       1.45467       1.53385       1.57097
  57  13 3723.0760    2.3363  6.9634 11.2165  0.0003      0.389775  0.0768   0.0107   0.1304    0.0418   0.0000     0.0973820   440.6476       4.34041       23.0806       2.12682      -1.38351       1.33421       1.34874       1.80573       2.03850       2.24257       2.36201       2.41925
  57  14 3902.8300    1.8645 10.2109 11.0665  0.0005      0.246807  0.1250   0.0073   0.1916    0.0328   0.0000     0.0953280   442.3375       7.62448       26.5394       8.69552      -4.74009      -4.67417       1.90399       2.56379       2.91102       3.16907       3.32656       3.40162
  58   1 1183.5463    0.0908  0.0850 10.1331  0.0000       45.3057  0.0124   0.0067   0.0253    0.0168   0.0000       113.108   440.2336      0.139629       21.8728    -0.0385580      -3.56112      0.238099      0.274109      0.366588      0.440278      0.493165      0.564041      0.559716
  58   2 1496.7073    0.2016  0.1706 10.0004  0.0000       31.7998  0.0081   0.0065   0.0171    0.0197   0.0000       12.2143   442.2769     -0.119704       22.1373     -0.395916      -3.25789    -0.0971756      0.199639      0.273679      0.298548      0.297306      0.341956      0.362825
  58   3 1754.3691    0.4055  0.4483  9.9111  0.0000       14.6991  0.0127   0.0076   0.0251    0.0318   0.0000       2.09797   441.7910      -1.22081       22.3449     -0.277517      -2.72728      -1.01050      0.291314      0.393433      0.436402      0.511400      0.545950      0.546396
  58   4 1985.6551    0.6897  0.7528  9.9043  0.0000       10.5678  0.0162   0.0096   0.0319    0.0582   0.0000      0.949044   441.2309       1.25647       21.6076      0.717823      -2.68596      0.405578      0.375681      0.506472      0.564686      0.644132      0.667884      0.699824
  58   5 2206.6559    1.1120  1.1512 10.0204  0.0000       6.13410  0.0213   0.0129   0.0414    0.1179   0.0000      0.665478   441.6862      0.843089       22.1875      0.720571      -2.46113      0.128832      0.413962      0.554075      0.633662      0.679921      0.715953      0.742953
  58   6 2414.4017    1.7068  1.5250 10.1633  0.0000       2.77675  0.0251   0.0166   0.0450    0.1476   0.0000      0.414708   442.3234      0.754705       21.2316    -0.0589056      -2.88142      0.613069      0.482475      0.649540      0.725909      0.819312      0.858353      0.901631
  58   7 2613.8662    2.4980  1.5289 10.8982  0.0000       2.27693  0.0238   0.0242   0.0453    0.1469   0.0000      0.378140   442.7600      0.999767       21.9410      0.398997      -2.01866      -1.08526      0.472386      0.632354      0.707973      0.782010      0.817477      0.847045
  58   8 2810.2084    3.4242  1.3452 11.5734  0.0000       1.34530  0.0224   0.0355   0.0412    0.1834   0.0000      0.422799   442.3149       2.44964       22.7886       1.16829      -3.16077      0.783144      0.461032      0.612738      0.690976      0.770987      0.787683      0.816386
  58   9 3002.8343    4.2510  1.2656 12.3060  0.0000       1.65301  0.0215   0.0459   0.0400    0.1669   0.0000      0.434583   442.2054       3.40985       22.2889      0.892257      -2.05832       1.02181      0.436990      0.576100      0.640956      0.721538      0.732050      0.781875
  58  10 3191.2960    4.4231  1.7053 11.9809  0.0000       1.17983  0.0248   0.0394   0.0461    0.1318   0.0000      0.301098   441.1872       2.01216       20.4627       3.28832      -1.56497      -1.20032      0.492530      0.661656      0.736570      0.818991      0.878617      0.882135
  58  11 3376.9348    3.6456  2.5579 12.2702 -0.0000      0.473951  0.0334   0.0271   0.0593    0.0561   0.0000      0.198297   442.0054       3.09475       20.4028      0.830655      -4.25700     -0.348262      0.641995      0.853173      0.968355       1.07728       1.13183       1.14668
  58  12 3560.8281    2.8586  4.4800 11.5951 -0.0001      0.377716  0.0479   0.0162   0.0877    0.0447   0.0000      0.105016   443.1599       1.78548       20.9534       1.88133      -1.97051       1.95530      0.903211       1.19934       1.37177       1.50135       1.61303       1.62959
  58  13 3743.0579    2.2526  6.9999 11.3026 -0.0001      0.413186  0.0796   0.0106   0.1332    0.0414   0.0000     0.0994300   442.6124       5.32583       20.4769       5.08281      -1.09046     -0.853184       1.33752       1.79970       2.03188       2.23510       2.34139       2.41453
  59   1 1192.2307    0.0601  0.0382 10.1849  0.0000       14.1763  0.0183   0.0067   0.0119    0.0157   0.0000       368.180   440.2056       1.28270       20.6253     0.0999036      -3.64285       1.83556      0.479783      0.847001      0.819341      0.936946      0.870746      0.911755
  59   2 1506.9566    0.1982  0.1893  9.9852  0.0000       32.3114  0.0085   0.0062   0.0199    0.0204   0.0000       11.5204   442.1782     0.0429974       22.3323     -0.581956      -4.06763     0.0105966      0.205578      0.247233      0.308720      0.333752      0.360203      0.369474
  59   3 1765.3191    0.4304  0.4119  9.8932  0.0000       15.1499  0.0114   0.0079   0.0224    0.0311   0.0000       2.01058   442.2133     -0.241179       21.3489      0.752285      -3.36675     -0.538519      0.269887      0.346512      0.378513      0.431994      0.451892      0.467755
  59   4 1997.9482    0.7105  0.7957  9.8323  0.0000       8.50440  0.0163   0.0096   0.0332    0.0634   0.0000      0.895857   441.9649     -0.705001       22.1901     -0.235573      -3.55275      0.181518      0.350667      0.452163      0.529719      0.568832      0.599282      0.634984
  59   5 2219.9727    1.1555  1.1860 10.0947  0.0000       4.77309  0.0227   0.0132   0.0411    0.1200   0.0000      0.648723   442.1020     0.0146724       22.9266      0.709142      -4.02074      0.814798      0.422901      0.573410      0.639667      0.703091      0.739311      0.776694
  59   6 2428.4958    1.7856  1.4797 10.5332  0.0000       3.79062  0.0241   0.0177   0.0441    0.1164   0.0000      0.406596   443.0254      0.993638       21.2089      0.973046      -1.94392      0.313161      0.473135      0.628418      0.680802      0.789682      0.800891      0.810689
  59   7 2628.9227    2.5591  1.4687 11.0960  0.0000       2.41445  0.0233   0.0253   0.0444    0.1428   0.0000      0.403691   441.7357       1.04083       23.0064     0.0759262      -3.38761      -1.09772      0.455093      0.584727      0.669904      0.749182      0.781468      0.820787
  59   8 2826.3325    3.5907  1.2923 11.5696  0.0002       1.37678  0.0208   0.0370   0.0401    0.1929   0.0000      0.411532   441.4507       1.05497       21.8192       1.15555      -2.71130      0.164603      0.435131      0.581347      0.653245      0.723511      0.752967      0.784192
  59   9 3019.6406    4.4471  1.2717 12.4043  0.0000       1.17842  0.0218   0.0472   0.0396    0.1610   0.0000      0.453428   441.6638       1.88585       20.8171      0.954367      -4.33775     -0.763727      0.420798      0.553672      0.615699      0.696208      0.725044      0.774022
  59  10 3208.8571    4.4722  1.7272 11.8918 -0.0002       1.00212  0.0251   0.0392   0.0452    0.1426   0.0000      0.279604   441.9337       3.14793       22.2359       1.58463      -3.16256      0.194772      0.493305      0.656581      0.728425      0.803591      0.830678      0.875775
  59  11 3395.3556    3.5452  2.8102 12.0418  0.0000      0.672653  0.0345   0.0248   0.0622    0.0579   0.0000      0.163391   442.7732       3.71199       21.3971       2.24497     -0.786318      0.158872      0.656756      0.889339      0.997124       1.09296       1.13898       1.18365
  59  12 3580.0486    2.8241  4.9257 11.4961  0.0007      0.598204  0.0512   0.0151   0.0925    0.0450   0.0000     0.0974299   440.6467       5.29064       21.9235       1.41988      -2.66343      -2.51408      0.932677       1.22608       1.39729       1.52641       1.63513       1.69489
  59  13 3762.9017    2.2376  7.8577 11.2343  0.0027      0.544897  0.0889   0.0095   0.1452    0.0399   0.0000     0.0981142   441.7534       2.75699       21.0230       4.33991      -4.13556      -2.54895       1.42662       1.89308       2.17230       2.37881       2.48499       2.53499
  60   1 1200.8267    0.0891  0.0778 10.1110  0.0000       5.83950  0.0124   0.0063   0.0188    0.0159   0.0000       117.795   440.9133      0.187549       21.6948     -0.153155      -2.47961      0.965512      0.249657      0.328275      0.444972      0.437835      0.441541      0.508346
  60   2 1517.1191    0.2133  0.2052  9.9240  0.0000       34.4893  0.0097   0.0061   0.0174    0.0208   0.0000       9.33243   441.8390     0.0798242       21.5829    -0.0842359      -3.37550      0.352768      0.220236      0.293968      0.371258      0.378737      0.398170      0.436435
  60   3 1776.1687    0.4329  0.4930  9.8520  0.0000       13.0771  0.0129   0.0075   0.0258    0.0341   0.0000       1.81752   441.8614     -0.236425       21.8624      0.351941      -2.75933      0.629385      0.291322      0.392203      0.443270      0.491792      0.530305      0.541789
  60   4 2010.1612    0.7328  0.8415  9.8700  0.0000       7.48285  0.0173   0.0096   0.0335    0.0655   0.0000      0.856879   441.5026       1.21307       22.0981      0.163253      -3.68467      0.717764      0.354090      0.481802      0.545681      0.611570      0.658702      0.677444
  60   5 2233.1508    1.1959  1.2423 10.0106  0.0000       4.76844  0.0226   0.0131   0.0409    0.1180   0.0000      0.598410   442.4492      0.755602       22.8577    -0.0808636      -3.42846       1.26765      0.424880      0.562457      0.633153      0.702915      0.746768      0.772291
  60   6 2442.3971    1.8347  1.5088 10.4166  0.0000       2.79696  0.0238   0.0177   0.0446    0.1304   0.0000      0.392981   441.3974      0.144699       22.5542       1.51106     -0.445173      -1.03245      0.451817      0.609219      0.683916      0.741008      0.777293      0.806890
  60   7 2643.8553    2.6266  1.4913 10.9983  0.0000       2.12022  0.0232   0.0252   0.0430    0.1412   0.0000      0.378733   442.0623      0.647853       21.3397      0.963209      -2.91104      0.454809      0.453991      0.598646      0.669533      0.757134      0.782187      0.811605
  60   8 2842.2584    3.6207  1.2993 11.8003  0.0000       1.31911  0.0216   0.0377   0.0393    0.1617   0.0000      0.438983   442.5730       2.37479       23.3711      0.941745      -2.29627       1.25068      0.426300      0.552306      0.641095      0.708573      0.738213      0.767507
  60   9 3036.3609    4.4292  1.3671 11.8514  0.0000       1.17028  0.0219   0.0436   0.0391    0.2032   0.0000      0.372939   441.7133       2.83037       21.0991       1.34841      -2.20183      0.623637      0.426602      0.560378      0.641322      0.711093      0.741589      0.759236
  60  10 3226.2476    4.3585  1.8614 12.0637 -0.0033      0.625313  0.0257   0.0364   0.0472    0.0996   0.0000      0.253924   441.6968       2.90766       21.8812       2.31651      -3.32746      -1.50061      0.497946      0.656097      0.732976      0.819650      0.841653      0.881215
  60  11 3413.5569    3.4952  2.9923 11.9539  0.0000      0.539111  0.0352   0.0233   0.0638    0.0528   0.0000      0.156192   441.5209       3.55454       19.1872       3.51374     -0.880661       1.72379      0.650137      0.861595      0.972581       1.06762       1.13483       1.16224
  60  12 3598.9317    2.7822  5.0140 11.4869  0.0007      0.259935  0.0527   0.0145   0.0933    0.0440   0.0000     0.0986580   441.4545       5.03985       21.3699       4.43799      -1.89924       1.98718      0.930567       1.24766       1.41357       1.55298       1.62314       1.65169
  60  13 3782.5369    2.1484  7.4621 11.2564 -0.0011      0.426617  0.0851   0.0094   0.1410    0.0383   0.0000      0.105450   439.4979      -1.63445       17.5105       4.84079      -6.23644      -2.21138       1.34565       1.82049       2.06253       2.25817       2.40026       2.47157
  61   1 1209.3719    0.0914  0.0767 10.1319 -0.0062      -35.5625  0.0168   0.0067   0.0189    0.0159   0.0000       118.303   441.0319      0.686463       21.5543     -0.345724      -2.45706       1.26717      0.452751      0.605867      0.697644      0.625113      0.597984      0.604718
  61   2 1527.1456    0.2085  0.2155  9.9593  0.0000       34.5313  0.0092   0.0060   0.0194    0.0207   0.0000       9.14811   441.8180     -0.318301       22.2824    -0.0729633      -3.34873      0.217838      0.215111      0.270571      0.324325      0.363918      0.368452      0.382548
  61   3 1786.9471    0.4353  0.5066  9.8776  0.0000       16.0718  0.0132   0.0075   0.0264    0.0349   0.0000       1.82990   442.3208      0.120664       21.5435     -0.125508      -3.56505      0.112486      0.301238      0.410474      0.433930      0.488900      0.522988      0.528556
  61   4 2022.2470    0.7640  0.7727 10.0385  0.0000       8.91830  0.0166   0.0103   0.0303    0.0623   0.0000      0.880987   441.9680     -0.572466       22.0747      0.185387      -2.92221      0.445620      0.345585      0.468442      0.538557      0.589457      0.641261      0.649763
  61   5 2246.2205    1.2276  1.2720 10.0152  0.0000       4.42407  0.0230   0.0132   0.0414    0.1266   0.0000      0.598175   442.3591    -0.0479438       22.0845       1.03152      -1.93402     -0.567024      0.416330      0.564728      0.612591      0.699281      0.753112      0.789501
  61   6 2456.1675    1.8803  1.5569 10.4641 -0.0000       2.47693  0.0241   0.0179   0.0448    0.1322   0.0000      0.370337   442.7584      0.706463       21.1773      0.402778      -3.39547      0.513120      0.450289      0.596417      0.677199      0.769791      0.799263      0.833693
  61   7 2658.7514    2.6875  1.4824 11.1085 -0.0000       1.96592  0.0231   0.0255   0.0421    0.1435   0.0000      0.355725   441.6820       1.77369       22.5596       1.13358      -3.92007    -0.0909427      0.438887      0.587085      0.646259      0.732251      0.764243      0.799442
  61   8 2858.0641    3.6966  1.3597 11.4741  0.0000       1.96171  0.0216   0.0367   0.0392    0.2054   0.0000      0.387756   441.6162       2.12109       21.6337      0.748018      -2.41647      -1.01633      0.419753      0.547176      0.626366      0.700661      0.752702      0.771906
  61   9 3052.8975    4.4635  1.4012 12.1824  0.0000       1.09660  0.0222   0.0443   0.0416    0.1742   0.0000      0.405570   442.1528       2.06843       21.3617       1.32142     -0.700003     -0.302147      0.433191      0.557343      0.630302      0.689500      0.729232      0.759853
  61  10 3243.6174    4.2621  2.0267 12.2126  0.0000      0.613266  0.0272   0.0339   0.0493    0.0817   0.0000      0.234501   441.9302       3.37152       20.5027       2.64070      -1.63060      -1.18406      0.518869      0.703071      0.788078      0.880891      0.939894      0.975253
  61  11 3431.7146    3.3925  3.2554 12.0199  0.0000      0.547864  0.0372   0.0217   0.0679    0.0478   0.0000      0.137723   442.3666       4.54776       20.6475       3.09070      -1.86243     -0.668327      0.672965      0.895288       1.00689       1.10832       1.17345       1.21590
  61  12 3617.8498    2.6333  5.2887 11.5504 -0.0005      0.606923  0.0569   0.0135   0.1007    0.0420   0.0000      0.104276   442.0980       4.20503       20.1598       3.09378      -3.81926      0.236726      0.975813       1.30094       1.48460       1.60568       1.72030       1.77863
  61  13 3802.0806    2.1492  8.4095 11.1715  0.0012      0.428687  0.0977   0.0085   0.1513    0.0379   0.0000     0.0984219   443.0151       2.52930       20.3068       3.25800       2.48987      -2.26505       1.45445       1.97842       2.23565       2.45879       2.58839       2.66111
  62   1 1217.8436    0.0914  0.0936 10.1467  0.0000       24.9480  0.0136   0.0061   0.0197    0.0161   0.0000       106.667   440.9006      0.283869       21.9516     -0.933640      -3.61557      0.216071      0.299373      0.424089      0.468966      0.537130      0.505373      0.509779
  62   2 1537.0301    0.2196  0.2218  9.9665  0.0000       23.2864  0.0094   0.0061   0.0192    0.0200   0.0000       8.57503   441.8855     -0.261746       22.2202      0.120837      -3.88562     -0.660581      0.218116      0.261851      0.322220      0.388110      0.395618      0.408197
  62   3 1797.5709    0.4507  0.5041  9.9743  0.0000       15.3049  0.0129   0.0076   0.0263    0.0339   0.0000       1.86410   441.6571      0.101794       22.5638      0.697043      -3.81282      0.191687      0.270982      0.375808      0.420103      0.456217      0.465228      0.508034
  62   4 2034.2562    0.7709  0.9168  9.8844  0.0000       7.47675  0.0180   0.0097   0.0358    0.0733   0.0000      0.831326   442.5353     -0.361843       22.1466      0.434967      -2.49480       1.37045      0.367920      0.497274      0.565452      0.631471      0.662493      0.663906
  62   5 2259.2050    1.2814  1.2747  9.9285  0.0000       4.32325  0.0222   0.0137   0.0409    0.1479   0.0000      0.555792   441.8295      0.499977       22.4562     -0.195521      -3.03708      0.490580      0.416811      0.553281      0.630816      0.709144      0.736089      0.773868
  62   6 2469.8711    1.9375  1.5557 10.5020  0.0000       2.57815  0.0244   0.0179   0.0432    0.1273   0.0000      0.369505   441.6863       1.04821       22.7885    -0.0916940      -2.77730      0.564271      0.451733      0.604853      0.680297      0.756814      0.787753      0.834313
  62   7 2673.4840    2.8033  1.4540 11.0042  0.0000       2.46320  0.0226   0.0268   0.0414    0.1759   0.0000      0.384805   441.6767       1.67035       20.8431       1.27382      -2.96537    -0.0270732      0.438763      0.570850      0.644541      0.717441      0.745345      0.790393
  62   8 2873.7396    3.7663  1.3503 11.8689  0.0000       1.18826  0.0215   0.0371   0.0393    0.1517   0.0000      0.394207   442.2739       1.75601       22.3141    -0.0407421      -2.99262      0.354646      0.401136      0.543000      0.608293      0.666189      0.704296      0.737001
  62   9 3069.3874    4.4481  1.4457 12.3180 -0.0000       1.33326  0.0229   0.0424   0.0405    0.1325   0.0000      0.377911   442.4971       1.99454       20.5771       1.34105      -3.99789      -1.22540      0.419144      0.553861      0.618865      0.704122      0.740350      0.780599
  62  10 3260.7926    4.1895  1.9351 12.4810 -0.0001      0.599633  0.0270   0.0343   0.0491    0.0700   0.0000      0.267765   442.0106       2.45270       21.1820       1.46568      -3.15004     -0.573509      0.486206      0.661129      0.705719      0.802842      0.852881      0.892954
  62  11 3449.6679    3.2982  3.4313 11.9260 -0.0000      0.530556  0.0390   0.0202   0.0688    0.0468   0.0000      0.130987   441.4952       5.32430       19.8001       1.65823     -0.380091      -2.23388      0.683535      0.928957       1.03477       1.14912       1.23903       1.26797
  62  12 3636.6577    2.6290  5.6600 11.5037  0.0000      0.696457  0.0588   0.0129   0.1056    0.0424   0.0000      0.103005   441.9387       3.75716       21.0088       3.36850      -5.10766      0.439928      0.997649       1.34620       1.50476       1.67906       1.77014       1.87209
  62  13 3821.2777    2.0505  8.6408 11.2603 -0.0015      0.230032  0.1030   0.0081   0.1614    0.0356   0.0000      0.105874   444.3075       3.22405       20.8052       3.78385       2.55355      -1.06850       1.49822       2.02102       2.28235       2.48229       2.64638       2.70936
  63   1 1226.2445    0.0876  0.0805 10.1334  0.0000       94.4515  0.0127   0.0062   0.0189    0.0176   0.0000       129.156   440.6971      0.315430       22.0979     -0.214951      -4.66541      0.815441      0.278609      0.381986      0.497453      0.501036      0.521590      0.495116
  63   2 1546.8117    0.2307  0.2045  9.9796  0.0000       24.8860  0.0080   0.0063   0.0183    0.0200   0.0000       8.38160   441.6576      0.135681       22.3472     0.0705133      -2.57900      0.355579      0.181654      0.244146      0.254973      0.294013      0.313518      0.344603
  63   3 1808.0904    0.4654  0.5556  9.8806  0.0000       14.8491  0.0135   0.0075   0.0272    0.0372   0.0000       1.63128   442.2338     0.0558344       22.2943     -0.208482      -3.51869      0.235992      0.277764      0.370687      0.427377      0.482639      0.501542      0.513832
  63   4 2046.1470    0.7923  0.9165  9.9457  0.0000       8.30725  0.0184   0.0100   0.0345    0.0738   0.0000      0.844195   442.2107       1.28644       21.8562     -0.659305      -2.68627     -0.357874      0.357433      0.488429      0.544762      0.609914      0.647888      0.681760
  63   5 2271.9709    1.3092  1.3967  9.7131  0.0000       3.84180  0.0228   0.0130   0.0427    0.1579   0.0000      0.475031   442.7907      0.241432       22.0575       1.00167      -3.56360      0.499368      0.417520      0.563992      0.624987      0.688841      0.724240      0.748480
  63   6 2483.4336    2.0180  1.5043 10.7260  0.0000       2.84621  0.0234   0.0193   0.0435    0.1287   0.0000      0.378558   442.2671       1.03727       21.9299     -0.729132      -2.67654      0.554265      0.426278      0.569821      0.648543      0.702797      0.751470      0.786988
  63   7 2688.1469    2.8245  1.4717 11.3893  0.0000       2.44405  0.0224   0.0272   0.0431    0.1346   0.0000      0.401922   442.3603       1.03391       20.7053      0.423929      -2.84969      0.189568      0.413537      0.548490      0.628736      0.708533      0.727443      0.766241
  63   8 2889.3682    3.9569  1.3612 11.5432  0.0000       1.28999  0.0209   0.0386   0.0389    0.2180   0.0000      0.371745   442.3745       1.67457       22.0684       1.31515      -3.43400     -0.297001      0.399837      0.526541      0.600555      0.662436      0.708589      0.730736
  63   9 3085.7294    4.5017  1.5245 12.5957  0.0000       1.44393  0.0230   0.0424   0.0427    0.1037   0.0000      0.342634   442.6267       1.68779       22.3378       2.07162      -4.23657     -0.973022      0.418739      0.552594      0.633188      0.704320      0.729309      0.763575
  63  10 3277.9428    4.1613  2.0684 12.2166  0.0001       1.02126  0.0274   0.0326   0.0495    0.0827   0.0000      0.233185   441.9271       2.83234       21.4304       1.83796      -2.85295      -1.22551      0.506080      0.674286      0.736821      0.844308      0.903552      0.921435
  63  11 3467.5426    3.2750  3.6841 11.9063  0.0000      0.618996  0.0404   0.0194   0.0717    0.0461   0.0000      0.124137   443.2845       4.21066       21.1282      0.161116      -3.97204       1.33418      0.704270      0.959028       1.06858       1.19850       1.25011       1.29679
  63  12 3655.3035    2.5968  5.8428 11.4467  0.0006      0.716782  0.0613   0.0125   0.1063    0.0437   0.0000      0.101641   442.7696       5.38442       21.2323       2.21239      -2.21336      -3.25923       1.00088       1.34468       1.50433       1.66700       1.77712       1.86148
  63  13 3840.7306    2.0350  8.8254 11.2428  0.0011      0.356866  0.1045   0.0080   0.1614    0.0352   0.0000      0.104097   443.7330       4.38765       16.8159       8.19559      -2.34134      -2.00046       1.52262       2.05364       2.31976       2.52595       2.71557       2.79619
  64   1 1234.5218    0.0995  0.0928 10.1440  0.0000       11.6617  0.0116   0.0058   0.0190    0.0158   0.0000       85.7987   440.8630     -0.462262       21.3251      0.583354      -2.76529      0.245948      0.201487      0.341371      0.315005      0.435730      0.422795      0.438960
  64   2 1556.4842    0.2427  0.2273 10.0264  0.0000       27.5533  0.0087   0.0063   0.0181    0.0207   0.0000       7.20805   441.8297     0.0899762       21.9739      0.336617      -2.58968      0.512393      0.200061      0.242225      0.293546      0.338282      0.362536      0.394157
  64   3 1818.5240    0.4838  0.5903  9.9140  0.0000       14.4902  0.0143   0.0075   0.0277    0.0380   0.0000       1.53632   441.9829     -0.505624       22.4834      0.380999      -2.73989   -0.00449291      0.295463      0.403703      0.454885      0.508217      0.524046      0.547835
  64   4 2057.9904    0.8013  0.9194 10.2048  0.0000       9.72099  0.0182   0.0102   0.0354    0.0632   0.0000      0.880640   442.0498       1.38743       21.4485      0.786050      -3.65522     -0.907690      0.348063      0.464910      0.503123      0.585605      0.609485      0.641569
  64   5 2284.6831    1.3139  1.3866 10.1321  0.0000       3.80480  0.0235   0.0134   0.0430    0.1248   0.0000      0.512303   442.3173       1.33899       21.2101    -0.0132372      -2.10810      0.890794      0.416674      0.552017      0.635813      0.714626      0.752779      0.761941
  64   6 2496.8988    2.0504  1.5921 10.7254  0.0000       2.55710  0.0241   0.0187   0.0441    0.1149   0.0000      0.369148   441.9739      0.855435       21.3915      0.733871      -2.51535      0.724194      0.433007      0.588100      0.646256      0.728121      0.766468      0.790504
  64   7 2702.6933    2.9877  1.4208 11.1659 -0.0002       2.34285  0.0217   0.0283   0.0397    0.1737   0.0000      0.379906   442.7812       1.05291       22.7678       1.51732      -2.05732      0.281796      0.400970      0.521273      0.577390      0.661201      0.682860      0.731864
  64   8 2904.7903    3.9484  1.3858 11.7782  0.0000       1.05916  0.0219   0.0379   0.0384    0.1837   0.0000      0.406289   441.7935       1.20454       21.8218      0.815881      -2.70188     -0.721749      0.392362      0.525980      0.582931      0.662851      0.675600      0.707254
  64   9 3101.8794    4.5153  1.5911 12.2917  0.0001      0.695854  0.0236   0.0404   0.0422    0.1239   0.0000      0.314761   441.6606       2.63334       22.2388      0.405651      -3.81380    0.00511907      0.426768      0.579151      0.650964      0.716530      0.771632      0.792559
  64  10 3294.9129    4.1196  2.2705 12.1230  0.0000      0.790068  0.0285   0.0300   0.0507    0.0724   0.0000      0.195778   441.7784       3.19642       20.2138       2.83772      -2.80466      -1.29872      0.501594      0.658361      0.744980      0.829721      0.878204      0.921708
  64  11 3485.3813    3.2340  3.6293 11.8534  0.0003      0.550324  0.0397   0.0191   0.0712    0.0502   0.0000      0.133448   442.9077       3.03339       20.7736       2.30379      -3.28619    -0.0498403      0.676619      0.911153       1.01130       1.12109       1.20441       1.26566
  64  12 3673.4869    2.5275  6.2862 11.4442  0.0000      0.272558  0.0663   0.0113   0.1135    0.0417   0.0000      0.102500   442.3669       4.48249       20.0634     -0.188197      -6.18104       1.40526       1.04423       1.41632       1.60048       1.76805       1.86424       1.92823
  65   1 1242.7752    0.1001  0.1220 10.0751  0.0000       69.0420  0.0145   0.0056   0.0294    0.0170   0.0000       73.7028   440.1997    0.00161492       22.1990     -0.237813      -3.10572      0.320538      0.223356      0.371745      0.394056      0.410774      0.532723      0.434560
  65   2 1566.0378    0.2491  0.2332  9.9350  0.0000       26.4856  0.0089   0.0063   0.0178    0.0209   0.0000       6.81092   441.7807      0.113813       22.2709      0.468594      -2.67801     0.0994016      0.213844      0.270550      0.294698      0.339872      0.371217      0.378240
  65   3 1828.8340    0.4931  0.5844  9.8738  0.0000       14.6060  0.0137   0.0076   0.0277    0.0377   0.0000       1.50148   441.9230      0.573401       22.4932     -0.455000      -3.35482      0.908222      0.284430      0.393083      0.444969      0.502683      0.527587      0.558380
  65   4 2069.6546    0.8342  1.0067  9.9898  0.0000       6.10274  0.0189   0.0100   0.0370    0.0756   0.0000      0.772563   442.2030     -0.208432       22.1999     -0.135813      -2.62737      0.790041      0.354909      0.475078      0.542658      0.588902      0.628557      0.667442
  65   5 2297.2566    1.3984  1.3616 10.0564 -0.0000       4.41437  0.0222   0.0140   0.0407    0.1258   0.0000      0.494383   442.4817      0.617222       22.5480      0.745763      -3.72676     -0.836802      0.396082      0.535189      0.595986      0.656698      0.711358      0.728978
  65   6 2510.1992    2.0880  1.5845 10.6105  0.0000       1.77145  0.0238   0.0189   0.0435    0.1326   0.0000      0.362987   442.0403       1.03187       22.6864      0.263013      -1.92910      0.160892      0.420153      0.558147      0.618118      0.699458      0.725062      0.756039
  65   7 2717.1525    2.9735  1.5001 11.2395  0.0000       1.78075  0.0229   0.0273   0.0405    0.1448   0.0000      0.344508   442.3536       1.31784       22.0373      0.948697      -2.46817      0.962333      0.407960      0.545263      0.607937      0.671511      0.708938      0.738538
  65   8 2920.1675    4.0846  1.3843 12.0174 -0.0000       1.69022  0.0214   0.0393   0.0394    0.1561   0.0000      0.447377   442.1025       1.49587       21.7408       1.63724      -2.82285      0.616533      0.378033      0.493892      0.552826      0.630701      0.636044      0.691537
  65   9 3117.9240    4.5791  1.4958 12.2400 -0.0005    -0.0354894  0.0221   0.0422   0.0407    0.1429   0.0000      0.355312   441.6571       3.27700       21.3123      0.422983      -2.49209     -0.515059      0.403200      0.521431      0.605075      0.657491      0.704230      0.723450
  65  10 3311.6747    4.0509  2.3720 12.1233  0.0000      0.360705  0.0296   0.0290   0.0523    0.0708   0.0000      0.168389   442.4380       4.04299       21.8822       2.95628      -1.74500     -0.640730      0.511273      0.684518      0.767234      0.854102      0.914962      0.941733
  65  11 3503.0635    3.1712  3.9442 11.6998  0.0001      0.720313  0.0414   0.0178   0.0746    0.0489   0.0000      0.113054   440.9970       4.95990       20.6332       2.37722      -2.91444       1.88068      0.709345      0.949846       1.06927       1.18233       1.27387       1.32245
  65  12 3692.0354    2.4239  6.4818 11.4148 -0.0007      0.482915  0.0715   0.0108   0.1188    0.0414   0.0000      0.116805   442.0695       2.89996       22.5660       1.41250      -3.70838       1.31531       1.07106       1.43051       1.62566       1.77904       1.90214       1.96605
  66   1 1250.9491    0.0992  0.0969 10.1473  0.0000       37.7110  0.0117   0.0058   0.0192    0.0158   0.0000       85.2460   440.0876     -0.492763       22.3848    -0.0165335      -3.22159      0.917720      0.226923      0.302732      0.380555      0.406604      0.453165      0.442623
  66   2 1575.4838    0.2426  0.2511  9.9737  0.0000       33.8421  0.0096   0.0060   0.0193    0.0209   0.0000       6.81380   442.1834      0.129639       22.2712      0.525730      -3.20371     -0.647050      0.226841      0.297515      0.336419      0.342018      0.342039      0.351759
  66   3 1839.1029    0.5028  0.5623  9.9738  0.0000       13.3561  0.0128   0.0078   0.0267    0.0368   0.0000       1.47951   442.1413      0.104327       22.9907     -0.278343      -3.45314    -0.0231849      0.257299      0.335998      0.387273      0.434131      0.473799      0.478751
  66   4 2081.2689    0.8599  0.9316 10.0461  0.0000       7.68797  0.0178   0.0104   0.0343    0.0750   0.0000      0.811295   443.0395      0.536355       21.7051      -1.09385      -1.93140      0.920452      0.328718      0.437852      0.493262      0.548383      0.568862      0.596245
  66   5 2309.6565    1.4162  1.4407 10.1536  0.0000       3.22130  0.0233   0.0137   0.0424    0.1209   0.0000      0.472805   442.5814      0.963379       21.2172       1.15325      -3.09400      -1.35030      0.397925      0.538478      0.591971      0.671525      0.712243      0.752266
  66   6 2523.4831    2.1636  1.5972 10.8389  0.0001       2.29499  0.0240   0.0195   0.0442    0.1178   0.0000      0.380951   442.6444     -0.237828       21.5155     -0.221852      -4.45310      0.666443      0.410096      0.546925      0.604121      0.685002      0.720957      0.751648
  66   7 2731.4961    3.0922  1.4693 11.0325 -0.0000       2.15692  0.0225   0.0282   0.0399    0.2016   0.0000      0.400552   442.6500      0.888279       21.9528       1.53320      -2.94649      -1.42384      0.386978      0.507592      0.578076      0.630045      0.670128      0.704057
  66   8 2935.3722    4.0853  1.4394 11.8805  0.0000      0.635322  0.0214   0.0381   0.0397    0.1644   0.0000      0.362840   441.5468       2.49252       21.7255       1.54321      -2.94386     -0.855557      0.384622      0.499005      0.560609      0.636090      0.654064      0.668580
  66   9 3133.9584    4.4843  1.5340 12.4283  0.0000       1.13285  0.0228   0.0411   0.0419    0.1231   0.0000      0.337189   441.3510       1.76133       23.3830       1.09101      -3.48302     -0.521609      0.402913      0.525983      0.579584      0.642432      0.689030      0.717704
  66  10 3328.4954    3.9171  2.4245 12.3610  0.0000      0.575730  0.0301   0.0277   0.0542    0.0575   0.0000      0.205414   442.6712       1.66100       21.5481       2.02876     -0.321291       1.17971      0.503341      0.673381      0.759590      0.833043      0.880011      0.900042
  66  11 3520.5816    3.0458  4.2074 11.8655  0.0000      0.531660  0.0444   0.0168   0.0806    0.0438   0.0000      0.120160   441.1787       4.06225       19.4896       1.93174     -0.505230     -0.521021      0.722917      0.972377       1.10725       1.20417       1.28941       1.32357
  66  12 3710.3802    2.4397  7.2239 11.3925  0.0016      0.374120  0.0780   0.0100   0.1284    0.0413   0.0000      0.104436   442.5478       3.93957       20.8665       2.02455     -0.404627     -0.330157       1.13895       1.50835       1.73574       1.91192       2.02910       2.11883
  67   1 1259.0538    0.1001  0.0950 10.1294  0.0000       18.1316  0.0121   0.0061   0.0200    0.0154   0.0000       79.2193   441.0337     0.0338215       22.4098      0.442638      -3.63826     -0.125432      0.275206      0.364415      0.344257      0.361453      0.419777      0.455091
  67   2 1584.8221    0.2505  0.3069  9.9299  0.0000       22.4305  0.0102   0.0057   0.0234    0.0213   0.0000       5.51028   441.6415     0.0774664       22.3474    -0.0299502      -3.70628      0.157897      0.210618      0.290297      0.324215      0.348291      0.371705      0.396491
  67   3 1849.2293    0.5184  0.6152  9.9181  0.0000       11.7684  0.0135   0.0077   0.0290    0.0400   0.0000       1.34170   442.1890      0.127265       22.2717     -0.676032      -2.86486     -0.129912      0.261356      0.352270      0.411463      0.462524      0.464330      0.493300
  67   4 2092.8112    0.8922  1.0214 10.0576  0.0000       7.93746  0.0189   0.0105   0.0368    0.0792   0.0000      0.771383   441.5998      0.247592       22.0075     -0.644766      -2.99633     -0.744693      0.328263      0.448736      0.505989      0.556663      0.578026      0.595639
  67   5 2321.9763    1.4784  1.3750 10.1246  0.0000       3.82712  0.0228   0.0144   0.0402    0.1361   0.0000      0.491502   441.9533      0.909496       21.9548      0.739217      -2.45824     -0.690797      0.388411      0.538794      0.577062      0.644167      0.685963      0.722011
  67   6 2536.6923    2.2097  1.6614 10.6251 -0.0000       2.77916  0.0242   0.0191   0.0441    0.1344   0.0000      0.363795   441.8953      0.571062       21.5177       1.29276      -2.75973     -0.842366      0.420003      0.561362      0.624552      0.713097      0.741778      0.763762
  67   7 2745.7274    3.1875  1.5876 10.8633  0.0000       1.18595  0.0230   0.0275   0.0406    0.2044   0.0000      0.334687   441.7796       1.36526       22.4334       1.00591      -3.95375      -1.08335      0.394920      0.531155      0.606984      0.680734      0.717566      0.740173
  67   8 2950.4888    4.1425  1.4537 12.0649  0.0002       1.12669  0.0215   0.0384   0.0407    0.1427   0.0000      0.365564   441.8413       2.31345       22.4431      0.775250      -3.77610     -0.843920      0.381486      0.499772      0.557453      0.612115      0.646221      0.663277
  67   9 3149.8059    4.4824  1.6810 12.3480 -0.0000      0.936537  0.0240   0.0380   0.0419    0.1036   0.0000      0.289941   442.0643       1.05322       21.7569       1.21675      -2.41391      0.596656      0.415672      0.545963      0.610470      0.673160      0.712693      0.762502
  67  10 3345.1222    3.8861  2.5481 12.2296  0.0000      0.686562  0.0309   0.0266   0.0547    0.0610   0.0000      0.180648   442.8000       3.12497       19.4029       1.78517      -2.79330      -2.19369      0.519994      0.683621      0.772013      0.849769      0.909002      0.947942
  67  11 3537.9749    3.0403  4.4211 11.7156 -0.0002      0.810781  0.0456   0.0161   0.0817    0.0456   0.0000      0.122120   442.0980       6.03696       19.3201      0.247081     -0.966192      0.128048      0.720079      0.970830       1.10999       1.21486       1.29159       1.34243
  67  12 3728.2410    2.3004  7.0713 11.4991 -0.0014     0.0143082  0.0814   0.0097   0.1326    0.0388   0.0000      0.117647   442.6544       4.67504       19.4792       2.21619      -2.70788     -0.279646       1.13893       1.54369       1.73293       1.93038       2.05973       2.12794
  68   2 1594.0400    0.2693  0.2558  9.9730  0.0000       26.4338  0.0083   0.0063   0.0196    0.0205   0.0000       5.56388   442.0779     -0.600502       22.6391     -0.107685      -3.19424      0.583748      0.177732      0.241867      0.283892      0.331658      0.344751      0.340577
  68   3 1859.2700    0.5362  0.6156  9.8780  0.0000       11.9930  0.0136   0.0077   0.0269    0.0414   0.0000       1.29935   441.8522      0.144011       21.8265      0.434677      -3.93082     -0.115796      0.270466      0.359860      0.420009      0.440882      0.463677      0.497246
  68   4 2104.2412    0.9051  1.0922  9.9619  0.0000       6.35278  0.0203   0.0103   0.0374    0.0903   0.0000      0.741556   442.6198      0.415046       21.9310       1.13334      -4.13285      -1.41855      0.367540      0.480067      0.554303      0.614486      0.658129      0.697289
  68   5 2334.2043    1.5009  1.5016  9.9836  0.0000       3.97524  0.0233   0.0137   0.0426    0.1406   0.0000      0.435719   442.4853      0.465502       22.5643      0.807291      -3.09848      0.184492      0.385154      0.526829      0.579840      0.656798      0.703932      0.733640
  68   6 2549.7700    2.2678  1.6644 10.9357  0.0000       2.35706  0.0238   0.0197   0.0446    0.1094   0.0000      0.356143   442.0454      0.677392       22.1666      0.564163      -2.53384      0.914949      0.404838      0.527087      0.585606      0.660522      0.694600      0.736584
  68   7 2759.8896    3.2528  1.5175 11.3419 -0.0000       1.58448  0.0224   0.0288   0.0401    0.1509   0.0000      0.370919   442.3005       1.21066       21.3798       1.76590      -3.33499     -0.176419      0.375136      0.490544      0.551687      0.615165      0.658849      0.674905
  68   8 2965.5152    4.2679  1.3894 12.0554  0.0000      0.964134  0.0208   0.0398   0.0391    0.1559   0.0000      0.412242   443.2946       1.14834       21.6144      0.336109      -2.31770     -0.808369      0.351514      0.474301      0.520326      0.599674      0.624210      0.649588
  68   9 3165.5228    4.5960  1.6545 12.1186  0.0000      0.485961  0.0229   0.0388   0.0423    0.1332   0.0000      0.292188   441.9300       2.41673       21.6732      0.426064      -3.11707    -0.0515595      0.395433      0.529693      0.593623      0.668805      0.707756      0.738128
  68  10 3361.6926    3.7719  2.6957 12.1385 -0.0001      0.781661  0.0319   0.0248   0.0565    0.0575   0.0000      0.173416   441.9233       4.35003       21.3547      0.975568      -1.06424     -0.239672      0.512038      0.688315      0.787802      0.862773      0.924946      0.955019
  68  11 3555.1855    2.9458  4.6561 11.7179  0.0000      0.375886  0.0475   0.0151   0.0857    0.0438   0.0000      0.107772   441.8522       2.36802       22.9638      0.641894      -3.58350      0.898859      0.750257      0.997556       1.13045       1.24258       1.34315       1.38283
  68  12 3746.6738    2.2614  7.2482 11.5635 -0.0006      0.870404  0.0835   0.0098   0.1341    0.0373   0.0000      0.111434   442.1900       1.03438       21.6887       3.39483      -3.79575       4.03803       1.15656       1.56086       1.78125       1.97282       2.08159       2.15919
  69   1 1275.0218    0.1007  0.0950 10.0797  0.0000       22.7484  0.0110   0.0057   0.0178    0.0153   0.0000       76.5704   440.4662     -0.266869       22.4579     -0.371471      -3.52654     -0.466086      0.233014      0.290227      0.405800      0.406453      0.402185      0.423450
  69   2 1603.1663    0.2698  0.2773  9.9674  0.0000       20.2347  0.0095   0.0060   0.0190    0.0212   0.0000       5.28674   441.8005     -0.195800       22.3016      0.131868      -3.66232     -0.410682      0.193658      0.236620      0.290841      0.329690      0.367475      0.381348
  69   3 1869.2535    0.5572  0.6492  9.8450  0.0000       11.5037  0.0141   0.0079   0.0279    0.0446   0.0000       1.21175   442.1004     -0.347011       22.0345      0.602045      -2.96059      0.214623      0.277398      0.368785      0.434205      0.458436      0.504645      0.509598
  69   4 2115.5512    0.9282  1.1368 10.0218  0.0000       6.97967  0.0202   0.0103   0.0401    0.0871   0.0000      0.750464   442.0626      0.424482       21.8610     -0.948662      -2.86571    -0.0748525      0.345152      0.463102      0.519588      0.573413      0.608800      0.635422
  69   5 2346.2993    1.5382  1.5082 10.2102  0.0000       4.64149  0.0229   0.0140   0.0431    0.1161   0.0000      0.454247   442.0556       1.19338       22.3568      0.166532      -3.76200      0.403190      0.371253      0.499867      0.576221      0.641513      0.675550      0.698198
  69   6 2562.7278    2.3296  1.6208 10.7291  0.0000       2.20871  0.0236   0.0200   0.0419    0.1342   0.0000      0.348312   442.8306     0.0169958       22.6729      0.488618      -2.60882      0.744240      0.388370      0.522815      0.594313      0.657006      0.687571      0.734830
  69   7 2773.9469    3.3089  1.4629 11.4872  0.0000       1.65812  0.0217   0.0301   0.0397    0.1529   0.0000      0.371277   441.7768       1.32561       20.8565   -0.00568438      -2.58112     -0.196835      0.368235      0.485066      0.539048      0.604833      0.635148      0.666263
  69   8 2980.4188    4.2842  1.4250 12.2345 -0.0001       1.52541  0.0210   0.0396   0.0389    0.1291   0.0000      0.354399   442.4783       2.27953       23.4158     0.0789003     -0.912870     0.0539878      0.360355      0.487163      0.540582      0.601060      0.630671      0.646803
  69   9 3181.2302    4.5010  1.7234 12.4216  0.0000       1.46867  0.0234   0.0373   0.0443    0.0967   0.0000      0.295086   441.8979       2.99500       21.7730       1.99013      -4.02597      -1.50062      0.392714      0.523978      0.579697      0.658638      0.689993      0.733253
  69  10 3378.1834    3.7310  2.9109 12.0059  0.0001      0.885211  0.0325   0.0233   0.0585    0.0572   0.0000      0.166396   443.9939       2.79158       20.6270       4.12221      0.493119      0.659001      0.529515      0.706560      0.794765      0.864933      0.929678      0.986597
  69  11 3572.4252    2.8864  4.9587 11.7370  0.0001      0.395900  0.0510   0.0144   0.0902    0.0430   0.0000      0.120341   442.1834       3.00625       22.0063       3.57210      -2.03352      -1.60312      0.775749       1.04724       1.17090       1.29751       1.39279       1.44098
  69  12 3764.1680    2.2589  8.1740 11.5204  0.0013      0.122057  0.0947   0.0089   0.1467    0.0355   0.0000      0.107304   441.0726       2.24631       21.5873       4.20356      -4.69609      -1.99573       1.23886       1.65839       1.86600       2.08317       2.23737       2.29632
  70   1 1282.9084    0.1005  0.1075 10.0827  0.0000       16.2425  0.0110   0.0053   0.0195    0.0154   0.0000       71.1469   440.7877     -0.110291       21.9465     0.0220986      -2.84511      0.303153      0.213102      0.262357      0.302014      0.377018      0.400157      0.373070
  70   2 1612.2043    0.2800  0.3139  9.9386  0.0000       24.2583  0.0107   0.0060   0.0199    0.0226   0.0000       4.55250   441.7995     -0.375434       22.4543      0.834199      -3.32515     -0.209075      0.209068      0.270268      0.319371      0.354710      0.398983      0.400363
  70   3 1879.1841    0.5642  0.6737  9.9352  0.0000       11.3456  0.0145   0.0078   0.0290    0.0439   0.0000       1.27226   442.1229     -0.408044       22.4004     0.0589249      -2.94838     -0.353831      0.266802      0.367808      0.412796      0.454268      0.480199      0.503792
  70   4 2126.7890    0.9851  1.0691  9.9909  0.0000       6.35529  0.0187   0.0109   0.0361    0.0954   0.0000      0.693251   442.5221     -0.250855       22.8710    -0.0993313      -3.01067     -0.998395      0.322953      0.432045      0.493392      0.540531      0.561193      0.593134
  70   5 2358.2304    1.5939  1.5321 10.0920 -0.0066       3.61323  0.0228   0.0141   0.0419    0.1371   0.0000      0.410074   442.3068      0.535514       22.8303      0.723878      -3.26015      0.543295      0.372047      0.509083      0.571644      0.632025      0.673602      0.700094
  70   6 2575.6388    2.3502  1.6402 11.1085 -0.0000       2.51545  0.0234   0.0202   0.0431    0.0988   0.0000      0.355852   442.0758      0.260333       21.6232      0.834045      -3.63005     -0.439577      0.390799      0.525473      0.605062      0.675968      0.711026      0.743390
  70   7 2787.9026    3.3677  1.5160 11.3940 -0.0000       1.64430  0.0220   0.0297   0.0398    0.1610   0.0000      0.377114   442.6116       1.63907       21.4065    -0.0506906      -2.08219      -1.76571      0.372223      0.496531      0.556689      0.618935      0.650407      0.678522
  70   8 2995.1782    4.3277  1.4416 12.3248  0.0001      0.727777  0.0214   0.0394   0.0380    0.1224   0.0000      0.355772   442.7503       2.98709       21.9351       2.44518      -3.26586      0.788870      0.359886      0.478573      0.541846      0.586049      0.627758      0.656222
  70   9 3196.7644    4.4334  1.9142 12.1535  0.0000       1.10021  0.0248   0.0340   0.0447    0.0968   0.0000      0.242064   442.5637       2.91237       21.2190       2.13451      -2.50338     -0.709888      0.412030      0.544455      0.610717      0.671501      0.719598      0.761405
  70  10 3394.5051    3.6762  3.0167 12.1778  0.0001      0.727340  0.0337   0.0228   0.0607    0.0509   0.0000      0.165614   442.2663       4.28765       20.5049       3.52731     -0.185904     -0.381037      0.533189      0.717769      0.808800      0.905822      0.965456       1.02573
  70  11 3589.5340    2.8330  5.0939 11.6804  0.0006      0.345868  0.0527   0.0140   0.0922    0.0457   0.0000      0.112379   443.1850       3.93423       21.5185       1.66975      0.227625     -0.921654      0.785922       1.04959       1.19261       1.31246       1.37532       1.44897
  70  12 3782.1136    2.1371  7.8518 11.5826 -0.0035      0.474713  0.0953   0.0089   0.1473    0.0357   0.0000      0.117244   442.6317       5.41457       23.7916       4.55401      -3.81625       2.33820       1.23287       1.67533       1.91626       2.08612       2.23571       2.29565
  71   1 1290.7447    0.1187  0.1484 10.1104  0.0000       51.6073  0.0114   0.0054   0.0249    0.0164   0.0000       43.2126   440.9023     -0.372424       22.2355      0.684639      -3.58946     -0.104607      0.201208      0.273459      0.296566      0.350985      0.340581      0.349531
  71   2 1621.1029    0.2756  0.3445  9.9996  0.0000       28.1111  0.0107   0.0058   0.0238    0.0224   0.0000       4.84720   441.8855     -0.351204       22.7547      0.260383      -3.12129      0.543774      0.203279      0.267640      0.316633      0.347082      0.359611      0.380768
  71   3 1889.0235    0.5743  0.6757 10.0010  0.0000       15.0105  0.0144   0.0080   0.0282    0.0418   0.0000       1.29059   441.7415      0.980765       21.7448     -0.139304      -2.77477      0.296337      0.269646      0.364388      0.409458      0.456265      0.496642      0.490971
  71   4 2137.9146    1.0215  1.1087  9.9638  0.0000       5.96187  0.0188   0.0111   0.0368    0.1037   0.0000      0.669260   442.0630      0.448180       22.2971      0.329455      -3.69695      -1.01523      0.315978      0.425306      0.482417      0.534942      0.572902      0.604620
  71   5 2370.1463    1.6455  1.5945 10.1617 -0.0001       4.17802  0.0237   0.0145   0.0431    0.1364   0.0000      0.431783   442.1811     -0.204708       22.1148       1.07826      -3.51080      0.393798      0.377514      0.511246      0.574285      0.632530      0.677924      0.693746
  71   6 2588.3745    2.4840  1.6781 10.8834  0.0000       1.23518  0.0229   0.0204   0.0422    0.1178   0.0000      0.321332   442.0324       1.50367       21.9188      0.976547      -2.26071      0.484620      0.372369      0.489990      0.559512      0.631840      0.655899      0.699363
  71   7 2801.8214    3.4828  1.5366 11.2661  0.0000       1.81038  0.0217   0.0300   0.0399    0.1847   0.0000      0.370617   442.1289       1.47620       21.2744       1.11098      -2.78639     -0.436628      0.356303      0.480292      0.526759      0.603913      0.617909      0.653962
  71   8 3009.8323    4.3777  1.5043 12.1512  0.0000      0.354308  0.0213   0.0384   0.0397    0.1367   0.0000      0.348416   442.7031       1.87925       21.6418      0.449077      -3.13055      0.526798      0.349008      0.462672      0.517639      0.580862      0.619117      0.634721
  71   9 3212.1889    4.4144  1.9177 12.3297  0.0000      0.743027  0.0246   0.0341   0.0456    0.0873   0.0000      0.241833   441.7564       3.50343       21.8693    -0.0894707      -2.61148      0.373394      0.398076      0.534410      0.595803      0.672336      0.711209      0.741948
  71  10 3410.7139    3.5941  3.3412 11.9802  0.0000      0.500753  0.0352   0.0209   0.0641    0.0529   0.0000      0.136850   442.7515       1.56524       19.7334       1.03160      -1.55181      0.489146      0.544029      0.726980      0.824159      0.913726      0.965068       1.01450
  71  11 3606.7407    2.7514  5.3437 11.7409 -0.0001      0.523476  0.0562   0.0133   0.0973    0.0439   0.0000      0.114081   442.0798       3.05429       23.8384       2.53927      -2.22504     -0.760798      0.818863       1.11218       1.25323       1.38857       1.46756       1.52635
  71  12 3799.7180    2.1651  8.5741 11.4833  0.0016      0.330143  0.1005   0.0084   0.1524    0.0352   0.0000      0.110560   440.1028       5.55452       21.6554       8.34506      -5.80764       1.53394       1.25783       1.70633       1.94288       2.14392       2.34171       2.39989
  72   1 1298.5208    0.1001  0.0984 10.1026  0.0000       26.4138  0.0134   0.0054   0.0178    0.0150   0.0000       74.8868   440.5337     0.0294622       22.7227     -0.241204      -2.62829       1.44017      0.192851      0.326042      0.326369      0.352257      0.390859      0.370396
  72   2 1629.9272    0.2912  0.2965  9.9147  0.0000       27.5641  0.0093   0.0061   0.0189    0.0229   0.0000       4.63958   441.6710      0.137586       23.0347     0.0874686      -2.91172     -0.431163      0.189948      0.247899      0.290549      0.321495      0.351240      0.357308
  72   3 1898.7131    0.5990  0.6762  9.9788  0.0000       10.9653  0.0137   0.0080   0.0284    0.0431   0.0000       1.17353   441.8746     -0.391710       22.3891     -0.226412      -2.06087     -0.132323      0.244788      0.338512      0.377892      0.407471      0.443179      0.470076
  72   4 2149.0027    1.0093  1.2102 10.0491  0.0000       6.05008  0.0212   0.0109   0.0396    0.1011   0.0000      0.690071   442.5393     -0.904425       22.4155     -0.349079      -2.89435     -0.787295      0.331734      0.450993      0.507911      0.560124      0.615370      0.639186
  72   5 2381.9114    1.6826  1.6059 10.0735  0.0000       3.90588  0.0237   0.0144   0.0420    0.1424   0.0000      0.399751   442.1956      0.270044       22.7773       1.05718      -3.10585     -0.832342      0.373296      0.498110      0.559052      0.623149      0.660104      0.686413
  72   6 2601.1985    2.4781  1.6196 10.9168 -0.0001       2.23795  0.0224   0.0210   0.0423    0.1289   0.0000      0.348024   442.1757       1.08386       22.1218     -0.179711      -2.21457      0.429332      0.374264      0.490042      0.559577      0.616060      0.650367      0.674487
  72   7 2815.5768    3.5217  1.4985 11.4876 -0.0001       1.68462  0.0215   0.0305   0.0389    0.1527   0.0000      0.358421   442.5283       1.45423       22.1076      0.896252      -2.48663      0.186669      0.342565      0.455516      0.519208      0.574467      0.621198      0.644080
  72   8 3024.4838    4.4580  1.4996 11.8256  0.0000       1.24861  0.0211   0.0382   0.0391    0.1726   0.0000      0.358624   442.9079       2.19390       22.3105       2.00682      -3.03741      0.818493      0.333369      0.454071      0.501452      0.567668      0.599363      0.624851
  72   9 3227.5046    4.4150  1.9650 12.4650 -0.0001      0.648297  0.0256   0.0333   0.0450    0.0750   0.0000      0.262717   442.6362       2.41020       21.7400      0.835666      -1.80815     -0.721671      0.404695      0.547788      0.613626      0.673417      0.728891      0.754376
  72  10 3426.8845    3.4878  3.3918 12.0455  0.0000      0.395313  0.0361   0.0203   0.0653    0.0502   0.0000      0.138901   442.3825       2.96272       18.7157      0.335757      -2.51180      -1.60348      0.554532      0.746591      0.837100      0.934160       1.00008       1.03342
  72  11 3623.4647    2.6426  5.7387 11.7585 -0.0022      0.483021  0.0621   0.0123   0.1056    0.0417   0.0000      0.121484   441.8733       2.74953       20.6040       2.93308     -0.443415       2.79135      0.848340       1.15589       1.30576       1.43336       1.52371       1.61664
  73   1 1306.1827    0.1125  0.1381 10.0789  0.0000       3.05678  0.0112   0.0052   0.0226    0.0152   0.0000       47.7609   440.3103     -0.222764       22.3042      0.557810      -3.75451     -0.420315      0.211213      0.253803      0.305334      0.364813      0.384601      0.429704
  73   2 1638.6486    0.3019  0.3218  9.9696  0.0000       31.1928  0.0098   0.0061   0.0199    0.0227   0.0000       4.05919   441.6971    -0.0917427       22.4613     -0.531621      -3.86947     -0.473149      0.184906      0.251610      0.273059      0.295986      0.327902      0.360418
  73   3 1908.3816    0.6193  0.7272  9.9813  0.0000       10.3711  0.0146   0.0081   0.0292    0.0464   0.0000       1.09714   442.0805     0.0502212       22.5454     -0.400278      -3.15867      0.199054      0.264048      0.362764      0.399693      0.445712      0.470560      0.494042
  73   4 2159.9252    1.0479  1.2149  9.9251  0.0000       5.16005  0.0209   0.0109   0.0385    0.1149   0.0000      0.674765   442.5160      0.167069       21.9968     -0.812296      -4.48324      0.333178      0.336815      0.458593      0.515855      0.577751      0.617056      0.632162
  73   5 2393.5605    1.6988  1.6492 10.2091  0.0001       3.62125  0.0236   0.0143   0.0435    0.1301   0.0000      0.391687   442.6502      0.114851       22.3203      0.499378      -3.26097      -1.10596      0.370673      0.497702      0.552607      0.620134      0.650313      0.683767
  73   6 2613.7928    2.5768  1.6854 10.5849  0.0002       1.84958  0.0230   0.0205   0.0406    0.1585   0.0000      0.316957   442.0908       1.33104       22.1219      0.683454      -2.09481     -0.730038      0.358524      0.481018      0.546335      0.613529      0.648966      0.668427
  73   7 2829.2708    3.6454  1.4867 11.8487  0.0023       1.56683  0.0214   0.0320   0.0394    0.1303   0.0000      0.376872   442.1877      0.811596       22.1432       1.51713      -2.48839     -0.181030      0.332967      0.454857      0.508143      0.571730      0.593429      0.629156
  73   8 3038.9310    4.4880  1.6003 11.6327  0.0000       1.39316  0.0215   0.0369   0.0400    0.1955   0.0000      0.325817   442.5065       3.15038       22.9748      0.904284      -2.22782      0.162463      0.338971      0.452761      0.503130      0.578882      0.590698      0.635992
  73   9 3242.7910    4.3238  2.0846 12.2622 -0.0000      0.621128  0.0258   0.0309   0.0465    0.0787   0.0000      0.246466   442.0478       3.01764       22.2309     -0.490269      -2.49529      -2.04806      0.403408      0.535455      0.612570      0.685147      0.723870      0.756065
  73  10 3442.9585    3.4490  3.4965 11.9324 -0.0003      0.260519  0.0371   0.0193   0.0660    0.0538   0.0000      0.133356   443.6017       2.02027       22.7674       3.18731      -1.43580      -1.16578      0.555946      0.749297      0.845924      0.952457       1.00021       1.04586
  73  11 3640.4148    2.7195  6.2767 11.6258  0.0004      0.584673  0.0664   0.0116   0.1097    0.0451   0.0000      0.103409   442.2224       3.05497       22.6507      0.290211     -0.916588      -1.47206      0.887428       1.18700       1.36712       1.50566       1.60134       1.66878
  74   1 1313.8409    0.1170  0.1352 10.1083  0.0000       9.49686  0.0107   0.0051   0.0201    0.0151   0.0000       45.8605   440.4651     -0.135039       21.9703     -0.288869      -3.83090      0.263140      0.167117      0.245198      0.271231      0.302309      0.298714      0.319606
  74   2 1647.2433    0.3101  0.3339  9.9962  0.0000       21.9068  0.0099   0.0060   0.0203    0.0233   0.0000       3.87599   441.8739     -0.481636       22.3928      0.224518      -3.18100      0.197645      0.188872      0.239527      0.290727      0.306013      0.334770      0.335866
  74   3 1917.9767    0.6364  0.7138 10.0237  0.0000       9.31813  0.0144   0.0082   0.0279    0.0469   0.0000       1.10013   442.0577     -0.195633       22.4743      0.382279      -3.79861     -0.228212      0.247586      0.323507      0.377949      0.433871      0.477783      0.497532
  74   4 2170.8025    1.0681  1.3297 10.0333  0.0000       5.31121  0.0218   0.0108   0.0410    0.1009   0.0000      0.582092   442.1449      0.254012       21.7587      0.372195      -3.30329      0.553069      0.341850      0.464708      0.520752      0.571421      0.592867      0.633860
  74   5 2405.1305    1.7196  1.6052 10.7226  0.0002       3.77388  0.0238   0.0150   0.0441    0.0951   0.0000      0.440485   442.5753      0.753978       23.2596      0.336570      -2.23147     -0.424880      0.365777      0.496510      0.552202      0.617722      0.657275      0.688129
  74   6 2626.3983    2.5851  1.7307 10.8377 -0.0070       2.10111  0.0233   0.0202   0.0420    0.1388   0.0000      0.313787   442.2176       1.28043       21.9613      0.249859      -1.32904      0.357440      0.365456      0.489129      0.542886      0.606252      0.644812      0.667237
  74   7 2842.8807    3.7016  1.5371 11.4821  0.0000       1.44112  0.0215   0.0312   0.0389    0.1691   0.0000      0.343636   442.8195       2.07683       21.5888     -0.305939      -3.35832     -0.713251      0.331653      0.441148      0.499395      0.554921      0.590645      0.611113
  74   8 3053.3287    4.5107  1.6000 11.9766 -0.0000       1.36491  0.0220   0.0376   0.0399    0.1627   0.0000      0.308186   441.8974       1.58182       21.5043       2.28273      -2.36000     -0.379814      0.336132      0.455754      0.508488      0.582829      0.602521      0.638486
  74   9 3257.9715    4.3192  2.1003 12.5603  0.0001       1.13496  0.0263   0.0311   0.0471    0.0656   0.0000      0.235240   442.5730       3.46680       21.6199       2.41688      -4.42349     -0.756989      0.400643      0.532793      0.607720      0.660721      0.721661      0.759697
  74  10 3458.9629    3.3865  3.7121 12.0108  0.0000      0.928198  0.0385   0.0186   0.0702    0.0494   0.0000      0.150892   442.8375       3.86809       21.4649      0.703263      -1.96312     -0.524370      0.569906      0.770083      0.865173      0.955397       1.02172       1.06254
  74  11 3656.8804    2.6275  6.3372 11.6709  0.0009     0.0818356  0.0696   0.0114   0.1121    0.0455   0.0000      0.119356   442.3494       1.28724       22.0848       3.94843      -3.80166     -0.867480      0.900670       1.21756       1.37659       1.52260       1.63197       1.71257
  75   1 1321.4344    0.1287  0.1186 10.0831  0.0000       22.5111  0.0094   0.0053   0.0157    0.0151   0.0000       40.1033   440.9417     -0.153350       21.4926     -0.430453      -3.30538      0.266418      0.152151      0.237831      0.244785      0.285673      0.297850      0.305431
  75   2 1655.7692    0.3285  0.3734  9.9327  0.0000       22.9029  0.0103   0.0060   0.0218    0.0244   0.0000       3.35702   441.7853      0.193828       22.3787     -0.143280      -3.18681      0.441821      0.174242      0.253267      0.262738      0.314609      0.322091      0.339431
  75   3 1927.5344    0.6495  0.7393  9.9556  0.0000       10.9058  0.0142   0.0082   0.0293    0.0511   0.0000       1.07014   442.2858      0.265115       23.0543     -0.657804      -2.07161    -0.0136701      0.249460      0.335397      0.379243      0.435785      0.456360      0.465022
  75   4 2181.5720    1.1066  1.2964 10.0608  0.0000       4.99698  0.0211   0.0109   0.0394    0.0968   0.0000      0.601013   442.2375      0.586584       21.2245       1.02633      -2.94946     -0.778393      0.317831      0.417695      0.481721      0.535005      0.555506      0.601447
  75   5 2416.5983    1.8088  1.6256 10.4765  0.0000       3.71082  0.0230   0.0152   0.0424    0.1112   0.0000      0.384892   441.8932      0.710827       22.5563      0.617789      -3.83620     -0.313513      0.361211      0.481053      0.548052      0.607059      0.653213      0.675426
  75   6 2638.9220    2.7308  1.5964 11.2156 -0.0002       2.54149  0.0227   0.0228   0.0402    0.1217   0.0000      0.368935   442.2763       1.05003       22.7473      0.332508      -2.03629      -1.75981      0.348508      0.458928      0.505786      0.570890      0.595953      0.639075
  75   7 2856.3609    3.8045  1.4448 11.7384  0.0000       1.49434  0.0205   0.0331   0.0376    0.1539   0.0000      0.373310   442.6293       1.36081       21.0517       1.13256      -2.21530      0.371011      0.313461      0.418307      0.472544      0.533614      0.563502      0.584162
  75   8 3067.6203    4.6358  1.5362 12.3204 -0.0004       1.36877  0.0217   0.0392   0.0385    0.1295   0.0000      0.342031   442.3263       2.53556       22.7346       2.49867      -2.40418      0.310885      0.343546      0.455584      0.509574      0.563493      0.591434      0.615426
  75   9 3273.0012    4.2787  2.2054 12.4129  0.0000      0.874014  0.0265   0.0294   0.0480    0.0660   0.0000      0.222363   442.6058       3.55558       22.8165      0.674045      -2.14633     -0.376251      0.403730      0.544187      0.615058      0.680071      0.712886      0.747521
  75  10 3474.7842    3.3361  3.9018 11.9330  0.0000      0.632309  0.0402   0.0176   0.0708    0.0492   0.0000      0.133645   443.8624       1.58748       21.1928       1.36334     -0.657718     -0.526125      0.578426      0.763114      0.883710      0.973126       1.06865       1.12514
  75  11 3673.6182    2.5362  6.4329 11.7029 -0.0013      0.419309  0.0718   0.0108   0.1183    0.0429   0.0000      0.122682   440.9121       5.58292       24.1842       4.02613     -0.663864     -0.153972      0.906492       1.22222       1.39217       1.52731       1.63288       1.70002
  76   1 1328.9471    0.1259  0.1659 10.0473  0.0000       33.5146  0.0110   0.0049   0.0213    0.0157   0.0000       34.5553   440.4649      0.354201       22.1254     -0.134079      -3.48073     -0.291321      0.179097      0.234623      0.296393      0.320547      0.309516      0.361788
  76   2 1664.2356    0.3255  0.3743  9.9037  0.0000       25.8942  0.0102   0.0060   0.0216    0.0247   0.0000       3.39067   441.7464     -0.248042       22.7159      0.405240      -3.35073     -0.653945      0.180918      0.237531      0.270894      0.305343      0.318553      0.336087
  76   3 1936.9953    0.6552  0.8491  9.9283  0.0000       10.7699  0.0162   0.0079   0.0320    0.0527   0.0000       1.03543   442.3719     -0.102659       22.6809   -0.00365137      -3.98800      0.323279      0.256962      0.347745      0.391897      0.429464      0.472020      0.490497
  76   4 2192.2229    1.1429  1.3149 10.0436  0.0000       5.11100  0.0213   0.0113   0.0393    0.1051   0.0000      0.593855   442.1478      0.837817       23.1349       1.01450      -2.50951      0.157053      0.319486      0.438986      0.482035      0.535988      0.571431      0.595669
  76   5 2428.0198    1.8235  1.6781 10.7748 -0.0000       3.76968  0.0236   0.0151   0.0429    0.0842   0.0000      0.385831   442.1488      0.775766       22.3527       1.22382      -3.09302      0.478614      0.351290      0.473603      0.534763      0.597709      0.629922      0.659827
  76   6 2651.3003    2.7743  1.6353 11.1497  0.0000       1.78208  0.0221   0.0225   0.0408    0.1218   0.0000      0.340877   442.7253      0.897848       22.1861      0.997427      -3.92341      0.629971      0.338311      0.450450      0.501881      0.562717      0.604393      0.635621
  76   7 2869.7943    3.8646  1.4484 11.9905  0.0000       1.61101  0.0202   0.0339   0.0382    0.1323   0.0000      0.379352   442.1567       1.66155       22.5193       1.56415      -2.19024     -0.321230      0.313387      0.416110      0.459209      0.532345      0.557079      0.582073
  76   8 3081.7505    4.6535  1.6003 12.1189 -0.0034      0.715532  0.0212   0.0378   0.0389    0.1304   0.0000      0.290368   442.2957       2.39729       21.8211      0.671766      -4.29331    -0.0855847      0.333401      0.446903      0.494922      0.553526      0.592112      0.633091
  76   9 3288.0157    4.1790  2.3456 12.3087  0.0000       1.21713  0.0279   0.0280   0.0493    0.0664   0.0000      0.204116   442.2983       2.53874       21.2556       1.95240      -2.84720      0.587400      0.405115      0.546195      0.608748      0.687077      0.730761      0.754239
  76  10 3490.5744    3.2869  4.1767 11.7974  0.0000      0.589715  0.0421   0.0168   0.0748    0.0529   0.0000      0.127249   443.2435       2.40325       19.9098       2.91441      -2.30547      -1.98161      0.593371      0.800669      0.916865       1.00274       1.09028       1.11128
  76  11 3690.1962    2.5105  6.8012 11.5954  0.0013      0.549283  0.0765   0.0101   0.1224    0.0433   0.0000      0.120846   444.8205       3.83425       23.0335       1.57436      -2.22131       3.61925      0.937823       1.26872       1.43276       1.59607       1.73063       1.77950
  77   1 1336.4313    0.1184  0.1241 10.0448  0.0000       29.7416  0.0099   0.0050   0.0162    0.0153   0.0000       44.5300   440.7905     -0.256485       22.1328     0.0260569      -2.86581     -0.395876      0.179897      0.222791      0.265229      0.276844      0.276415      0.324409
  77   2 1672.5795    0.3519  0.3770  9.8969  0.0000       26.2071  0.0097   0.0062   0.0210    0.0244   0.0000       2.97997   441.6899   -0.00592348       22.3010     -0.230014      -3.33723     -0.706739      0.177055      0.221727      0.243699      0.285917      0.300140      0.298841
  77   3 1946.4099    0.6876  0.8580  9.7949  0.0000       9.66526  0.0154   0.0080   0.0318    0.0608   0.0000      0.935433   441.9226      0.362858       21.1154      0.129109      -2.35978     -0.189690      0.248658      0.330749      0.378058      0.412386      0.448391      0.470448
  77   4 2202.8291    1.1620  1.3689  9.9951  0.0000       5.13568  0.0211   0.0108   0.0405    0.1007   0.0000      0.567209   442.6589      0.368136       21.6263      0.328588      -3.26612      0.104507      0.311395      0.412533      0.461658      0.531760      0.563056      0.579190
  77   5 2439.2494    1.8816  1.7114 10.6880 -0.0000       2.67029  0.0238   0.0154   0.0428    0.0970   0.0000      0.363680   442.4475      0.808963       22.1006      0.228833      -2.72356      0.548457      0.349111      0.474285      0.537848      0.608039      0.643295      0.675755
  77   6 2663.6565    2.8016  1.6170 11.4300  0.0000       2.20902  0.0224   0.0230   0.0407    0.1044   0.0000      0.378041   442.3673      0.612741       22.1054      0.663178      -3.32257    -0.0208531      0.333536      0.442663      0.502327      0.560978      0.596008      0.624579
  77   7 2883.1050    4.0012  1.5544 11.3067  0.0001      0.623386  0.0206   0.0323   0.0376    0.2006   0.0000      0.324658   442.5454       1.65681       23.3853       1.30702      -3.35312     -0.141006      0.315582      0.420482      0.480043      0.527792      0.555808      0.595598
  77   8 3095.8624    4.6625  1.6770 11.9773  0.0048      0.763375  0.0222   0.0364   0.0396    0.1428   0.0000      0.280243   442.7097       2.20848       21.8627       1.24674      -2.15598     -0.522486      0.327267      0.441800      0.494681      0.545347      0.595421      0.611170
  77   9 3302.8462    4.1312  2.4364 12.4073  0.0000      0.848863  0.0280   0.0271   0.0504    0.0588   0.0000      0.197965   442.9884       2.47040       22.3132       2.45474      -1.38892      -2.39338      0.415219      0.556045      0.629658      0.697026      0.748862      0.770930
  77  10 3506.2467    3.1683  4.3874 12.0164  0.0007      0.460171  0.0442   0.0159   0.0809    0.0442   0.0000      0.125130   440.9877       4.21025       22.3698       1.28201      -2.66776      -1.31755      0.607959      0.813868      0.934846       1.02458       1.11375       1.16530
  77  11 3706.8175    2.4290  6.9918 11.5534 -0.0031      0.873009  0.0797   0.0094   0.1265    0.0421   0.0000      0.121851   442.1287       3.04094       22.7423       3.02661      -1.29680      -2.23865      0.955581       1.29605       1.46866       1.61981       1.74833       1.79580
  78   1 1343.8266    0.1280  0.1370 10.0773  0.0000       47.0597  0.0090   0.0050   0.0204    0.0159   0.0000       37.3746   440.6358     -0.171929       21.8185      0.333848      -3.02175      0.156275      0.146284      0.185422      0.243342      0.263362      0.286520      0.303260
  78   2 1680.8252    0.3422  0.4341  9.8899  0.0000       16.6758  0.0114   0.0058   0.0234    0.0264   0.0000       2.82229   441.5161     -0.129425       22.0928      0.145746      -2.89934     -0.186506      0.202941      0.285338      0.310118      0.350149      0.367219      0.372889
  78   3 1955.7603    0.6900  0.9425  9.8666  0.0000       9.62638  0.0172   0.0080   0.0337    0.0606   0.0000      0.936045   441.8471     0.0862583       22.3627      0.310684      -3.54494      0.511331      0.270695      0.363307      0.424735      0.464262      0.487028      0.520431
  78   4 2213.3491    1.1655  1.4076  9.9934  0.0000       5.29786  0.0217   0.0109   0.0411    0.1054   0.0000      0.578650   442.5332      0.709657       22.4379      0.231396      -3.50711      0.455630      0.307071      0.412406      0.465864      0.531271      0.549457      0.588806
  78   5 2450.3967    1.9062  1.6916 10.7823  0.0000       1.90389  0.0231   0.0154   0.0431    0.0915   0.0000      0.369155   442.3475      0.295926       22.5630       1.36280      -4.35882    -0.0609468      0.344211      0.452516      0.511676      0.573477      0.596265      0.634855
  78   6 2675.9361    2.8540  1.6897 11.1422  0.0000       2.14339  0.0221   0.0225   0.0407    0.1243   0.0000      0.307900   442.4865       1.11402       22.0552      0.687368      -3.04121    -0.0892890      0.324294      0.437361      0.488639      0.559372      0.609105      0.629990
  78   7 2896.3505    3.9848  1.4829 12.0262  0.0000       1.45914  0.0207   0.0336   0.0373    0.1231   0.0000      0.359236   442.7000       1.77905       22.0704      0.195043      -2.34966     -0.512999      0.307013      0.410128      0.461819      0.528619      0.555931      0.593096
  78   8 3109.8998    4.6148  1.6546 12.3529  0.0000       1.42105  0.0216   0.0370   0.0409    0.1119   0.0000      0.324297   442.6979       2.18834       21.7472       1.15727      -2.73615     -0.200594      0.319743      0.433717      0.471081      0.546398      0.578678      0.617243
  78   9 3317.6465    4.0828  2.5839 12.3183 -0.0001      0.475212  0.0288   0.0258   0.0520    0.0599   0.0000      0.185848   443.1119       3.06927       20.6461       2.29105      -2.27087    0.00217697      0.414310      0.560907      0.632705      0.698955      0.733035      0.777583
  78  10 3521.9440    3.1711  4.4948 11.9669  0.0003      0.573690  0.0450   0.0159   0.0817    0.0472   0.0000      0.120377   443.1583       2.29516       20.1191       2.02146      -3.35549     -0.263758      0.608982      0.825977      0.927684       1.03489       1.11686       1.16583
  78  11 3722.9559    2.4908  7.7473 11.4142  0.0024      0.577497  0.0858   0.0076   0.1303    0.0275   0.0000      0.113643   440.8212       4.92210       21.1087       3.07699      -3.52947      -3.39170       1.00600       1.34600       1.53723       1.71443       1.82581       1.90484
  79   1 1351.1889    0.1296  0.1612 10.0580  0.0000       68.8543  0.0097   0.0049   0.0214    0.0165   0.0000       33.2809   440.7454     -0.154173       22.1409      0.402937      -3.60366      0.140950      0.157526      0.201236      0.232146      0.259939      0.274647      0.283718
  79   2 1688.9951    0.3729  0.3981  9.8837  0.0000       21.8227  0.0098   0.0063   0.0207    0.0263   0.0000       2.74365   441.4958     -0.240405       22.1668     -0.263218      -3.89825     -0.558110      0.176107      0.234292      0.270209      0.286828      0.317703      0.347429
  79   3 1965.0236    0.7006  0.8720  9.9108  0.0000       9.78115  0.0157   0.0081   0.0316    0.0572   0.0000      0.959241   442.0234     -0.147286       23.1748      0.525415      -3.82510      0.211153      0.244208      0.327919      0.362657      0.413039      0.432134      0.443357
  79   4 2223.7522    1.2286  1.3185 10.2048  0.0000       4.90911  0.0212   0.0117   0.0383    0.1033   0.0000      0.600969   442.1842    -0.0279981       21.9939     -0.116399      -2.64112    -0.0714715      0.305068      0.406935      0.459030      0.517297      0.560858      0.596344
  79   5 2461.6008    1.9501  1.7272 10.8143  0.0000       2.76439  0.0238   0.0157   0.0436    0.0959   0.0000      0.379998   443.0461      0.754627       22.5026      0.875767      -2.75339     -0.189959      0.342474      0.460288      0.520764      0.584742      0.617903      0.642323
  79   6 2688.1134    2.9471  1.6487 11.1116 -0.0000       1.57643  0.0219   0.0236   0.0400    0.1429   0.0000      0.325722   442.4599       1.78448       22.7888      0.982276      -3.18842      0.472549      0.331779      0.448489      0.502164      0.565465      0.596995      0.617131
  79   7 2909.5363    3.9926  1.5817 12.0895 -0.0000       1.57334  0.0215   0.0325   0.0386    0.1112   0.0000      0.347277   442.8736       1.41162       21.1247       1.36235      -2.66145      -1.32483      0.314599      0.415190      0.468998      0.528356      0.562220      0.582367
  79   8 3123.7430    4.6879  1.7471 12.2481  0.0001      0.732636  0.0222   0.0355   0.0397    0.1068   0.0000      0.283666   443.1356       2.26974       22.8460       1.46237      -2.15263      0.176259      0.323704      0.426340      0.486333      0.549500      0.569517      0.601771
  79   9 3332.3581    3.9957  2.6509 12.2991  0.0000      0.584152  0.0287   0.0246   0.0538    0.0565   0.0000      0.180291   442.8584       3.00466       21.5680      0.149191      -1.96803      0.752479      0.407611      0.536517      0.615729      0.680947      0.720226      0.753531
  79  10 3537.3174    3.0659  4.5644 11.9544 -0.0010      0.438133  0.0469   0.0153   0.0838    0.0483   0.0000      0.131058   442.6540       4.00596       20.7040       2.68502      -4.14835      -1.82300      0.625517      0.849260      0.956292       1.04716       1.13673       1.17505
  79  11 3739.1773    2.4108  7.9254 11.4860  0.0000      0.361924  0.0905   0.0074   0.1352    0.0279   0.0000      0.115599   443.8918       2.74120       21.5983     -0.933051      -1.93139     -0.635223       1.03020       1.38909       1.58853       1.75359       1.87219       1.93485
  80   1 1358.4748    0.1344  0.1577 10.0828  0.0002       46.3695  0.0096   0.0050   0.0194    0.0156   0.0000       30.9455   440.6353      0.106465       21.7593      0.190206      -3.46625     -0.197551      0.170217      0.200342      0.246662      0.278457      0.288096      0.284708
  80   2 1697.0924    0.3527  0.4358  9.9312  0.0000       26.5830  0.0116   0.0059   0.0217    0.0260   0.0000       2.91553   441.3610      0.126098       22.3039      0.325403      -3.44009      0.657175      0.186011      0.253010      0.286013      0.317968      0.340028      0.360890
  80   3 1974.2586    0.7309  0.8906  9.9600  0.0000       9.45089  0.0157   0.0083   0.0320    0.0598   0.0000      0.919194   442.1486      0.213089       21.7432       1.00092      -3.87574     -0.559459      0.242151      0.328024      0.367702      0.411364      0.445359      0.471467
  80   4 2234.0930    1.2570  1.4233 10.0605  0.0000       5.43354  0.0211   0.0112   0.0398    0.1031   0.0000      0.526511   442.4787    -0.0678438       22.7862      0.922153      -3.79553    -0.0701895      0.299407      0.397463      0.454598      0.509426      0.530331      0.561330
  80   5 2472.5766    2.0488  1.7083 10.7292  0.0000       2.19741  0.0230   0.0160   0.0423    0.1033   0.0000      0.383577   442.0101      0.853819       21.8903     -0.374287      -2.52532     -0.285031      0.326832      0.429196      0.493038      0.536606      0.578538      0.618011
  80   6 2700.2493    2.9950  1.6042 11.5760  0.0000       1.18232  0.0220   0.0245   0.0400    0.1092   0.0000      0.378310   442.2266      0.528408       22.8199    -0.0619799      -3.16253     -0.149550      0.308199      0.421966      0.477198      0.535537      0.565245      0.586370
  80   7 2922.5793    4.1360  1.5721 11.5931  0.0000      0.818337  0.0204   0.0328   0.0377    0.1722   0.0000      0.309687   443.1138       1.94253       22.8335       1.23332      -3.17319      0.421571      0.298471      0.393397      0.440438      0.497772      0.537960      0.567125
  80   8 3137.5555    4.6326  1.9030 11.9704 -0.0000      0.780108  0.0231   0.0332   0.0417    0.1227   0.0000      0.244261   442.6666       2.37839       22.1113      0.506931      -3.23770      0.610425      0.330918      0.438698      0.491275      0.555122      0.589748      0.635090
  80   9 3346.9933    3.9171  2.7968 12.4539 -0.0001      0.487186  0.0304   0.0235   0.0552    0.0486   0.0000      0.167632   443.2360       2.44249       21.5738       2.40962      -2.44233     -0.996976      0.421735      0.564147      0.636633      0.718463      0.762275      0.798785
  80  10 3552.9192    2.9934  4.8880 11.9600  0.0005      0.808948  0.0507   0.0143   0.0882    0.0459   0.0000      0.134275   442.7106       3.52657       21.6014       1.80704      -3.61180      0.648398      0.638685      0.869151      0.989409       1.08747       1.16424       1.22700
  81   1 1365.7031    0.1341  0.1634 10.0237  0.0000       4.80859  0.0097   0.0048   0.0195    0.0151   0.0000       30.2208   440.4440    -0.0647248       21.8676      0.195187      -3.65708     -0.174871      0.152556      0.211527      0.242091      0.267322      0.295891      0.307887
  81   2 1705.0896    0.3840  0.4248  9.8794  0.0000       20.2887  0.0106   0.0062   0.0208    0.0271   0.0000       2.47269   441.2991     -0.153681       22.3991      0.528050      -3.37079      0.204820      0.172593      0.246368      0.267231      0.310938      0.330067      0.336718
  81   3 1983.4106    0.7463  0.9166  9.8939  0.0000       9.42549  0.0162   0.0084   0.0315    0.0615   0.0000      0.879465   442.1504      0.410601       23.0815      0.826720      -3.51316      0.124224      0.246520      0.324689      0.371506      0.409668      0.453216      0.479389
  81   4 2244.3323    1.2592  1.5129 10.1900  0.0000       4.78456  0.0225   0.0111   0.0419    0.0919   0.0000      0.503590   442.4068     -0.658752       22.9325      0.351916      -2.50291      -1.00270      0.312198      0.434475      0.486329      0.554365      0.578056      0.616496
  81   5 2483.5670    2.0478  1.9192 10.5069  0.0001       2.33062  0.0243   0.0150   0.0458    0.1097   0.0000      0.328215   443.0175      0.292003       22.5340      0.515543      -2.66673      -1.10774      0.342639      0.475450      0.522117      0.583063      0.613367      0.634765
  81   6 2712.3352    3.0598  1.7153 11.2699  0.0001       1.59164  0.0220   0.0234   0.0410    0.1193   0.0000      0.334007   442.1994       1.78088       21.8844      0.879407      -3.16233     -0.518577      0.308287      0.414391      0.462213      0.528931      0.548347      0.583718
  81   7 2935.5400    4.1818  1.6049 11.8755 -0.0000      0.846320  0.0211   0.0331   0.0390    0.1367   0.0000      0.353058   442.1753       1.64602       21.7652      0.287072      -3.01593      0.419365      0.303205      0.402017      0.457151      0.508762      0.537021      0.560879
  81   8 3151.3239    4.6418  1.8464 12.3770  0.0000      0.494870  0.0229   0.0341   0.0416    0.0914   0.0000      0.259037   442.7201       2.16294       22.2505       2.79430      -3.35012      0.206856      0.322299      0.433253      0.482120      0.548889      0.581976      0.611557
  81   9 3361.6127    3.8555  2.9339 12.2504  0.0000      0.643604  0.0309   0.0223   0.0573    0.0514   0.0000      0.164372   443.0353       3.45369       20.6173       1.68497      -1.54603       1.06524      0.418151      0.561384      0.647566      0.718108      0.763820      0.807723
  81  10 3568.1467    2.9963  5.1292 11.8861 -0.0005      0.472993  0.0532   0.0136   0.0906    0.0460   0.0000      0.137233   442.1560       3.61202       21.0824       1.59184      -1.61123     -0.639755      0.647065      0.890819      0.991128       1.10098       1.17537       1.22698
  82   1 1372.9034    0.1409  0.1645 10.0615  0.0000       23.9916  0.0096   0.0049   0.0172    0.0153   0.0000       27.4098   440.3482     -0.308471       22.1401      0.106801      -2.96161    0.00965599      0.151423      0.194795      0.216207      0.251006      0.258255      0.294094
  82   2 1713.0176    0.3798  0.4717  9.9561  0.0000       22.3401  0.0110   0.0061   0.0244    0.0267   0.0000       2.52402   441.2528      0.204653       22.4836     -0.314230      -3.62438     0.0824195      0.180029      0.242711      0.282497      0.308171      0.319258      0.341932
  82   3 1992.4614    0.7450  0.9419  9.9441  0.0000       6.84237  0.0163   0.0082   0.0333    0.0643   0.0000      0.897213   441.7852     -0.121732       22.8281      0.424375      -4.62745      0.746662      0.241892      0.319806      0.368891      0.406211      0.437265      0.462773
  82   4 2254.4351    1.3046  1.5205 10.1146  0.0000       4.28511  0.0221   0.0113   0.0404    0.1006   0.0000      0.477361   442.6438      0.786945       22.4396      0.976632      -2.62754      0.144852      0.302054      0.415269      0.459402      0.524539      0.548344      0.574093
  82   5 2494.4709    2.0922  1.8140 10.7569  0.0000       2.46377  0.0234   0.0158   0.0440    0.0986   0.0000      0.345844   442.1708       1.51104       23.1235      0.868881      -1.98620     0.0538018      0.323772      0.438269      0.478168      0.546657      0.580634      0.604929
  82   6 2724.3247    3.1386  1.6268 11.6208  0.0000       1.57057  0.0214   0.0250   0.0397    0.1055   0.0000      0.346263   442.3251      0.996502       21.9623      0.517166      -3.12535     -0.272792      0.303628      0.399481      0.456423      0.508492      0.536669      0.547071
  82   7 2948.4153    4.2436  1.4940 12.2135  0.0000       1.11846  0.0204   0.0349   0.0364    0.1191   0.0000      0.385527   442.9685       1.74635       22.2742      0.440807      -3.43814     -0.168387      0.286498      0.380761      0.422964      0.474037      0.500468      0.528662
  82   8 3164.9394    4.6469  1.9178 12.3192  0.0000      0.328207  0.0232   0.0332   0.0426    0.0945   0.0000      0.264711   443.2208       3.42858       21.3353      0.693691      -3.49021      -1.33134      0.321438      0.430651      0.489082      0.542929      0.583595      0.600716
  82   9 3375.9740    3.8456  3.1748 12.1846 -0.0000      0.468234  0.0330   0.0213   0.0586    0.0531   0.0000      0.146856   443.2971       2.21289       21.1372       2.11029      -1.64580    0.00307475      0.438155      0.598072      0.673774      0.752840      0.800882      0.827870
  82  10 3583.4308    2.9601  5.5185 11.9138  0.0012      0.434235  0.0574   0.0130   0.0975    0.0462   0.0000      0.122722   441.9530       1.80914       21.7915       3.96940      -1.18001      -2.16344      0.694341      0.937804       1.06341       1.19294       1.26973       1.32827
  83   1 1380.0346    0.1487  0.1595 10.0448  0.0000       47.1773  0.0085   0.0049   0.0166    0.0156   0.0000       25.3756   440.4167      0.137345       22.3843    -0.0647409      -3.20201     -0.394829      0.141536      0.200613      0.217483      0.253257      0.278234      0.314016
  83   2 1720.8437    0.3936  0.5138  9.8809  0.0000       17.1573  0.0117   0.0059   0.0244    0.0285   0.0000       2.18643   441.0957      0.485152       22.4003      0.396418      -3.49231     -0.131287      0.191432      0.245776      0.283322      0.317010      0.340314      0.359210
  83   3 2001.5476    0.7620  0.9811  9.9978  0.0000       10.3840  0.0171   0.0084   0.0333    0.0613   0.0000      0.934695   442.2396      0.106864       22.6027      0.256173      -3.68144      0.484092      0.248156      0.330629      0.375235      0.428389      0.457874      0.467976
  83   4 2264.4374    1.3254  1.5162 10.0351  0.0000       3.93646  0.0216   0.0114   0.0409    0.1145   0.0000      0.486163   442.0224      0.448785       22.1855      0.552231      -3.85811     -0.471948      0.301691      0.396910      0.451944      0.505874      0.533627      0.566320
  83   5 2505.2808    2.1602  1.7952 11.0047  0.0000       2.41236  0.0235   0.0164   0.0437    0.0876   0.0000      0.370247   442.9135      0.944082       22.4821     -0.335395      -3.82112       1.77127      0.316854      0.431385      0.487014      0.540423      0.560282      0.592498
  83   6 2736.2384    3.1307  1.8170 11.5569  0.0000       1.18742  0.0230   0.0230   0.0415    0.0921   0.0000      0.326310   442.8423       1.05324       22.8436       1.72659      -2.41885     -0.519060      0.316208      0.429359      0.476319      0.540551      0.578928      0.601744
  83   7 2961.2110    4.3202  1.5896 11.9488  0.0000      0.582046  0.0207   0.0341   0.0381    0.1428   0.0000      0.337512   442.4870       2.06936       22.2183       1.15942      -3.25855     -0.212081      0.288960      0.377821      0.419670      0.480308      0.499003      0.538553
  83   8 3178.5233    4.5227  1.9256 12.5173 -0.0000      0.600060  0.0236   0.0325   0.0435    0.0804   0.0000      0.255450   442.3454       2.21772       22.8123       1.81570      -3.25924     -0.674165      0.323925      0.437934      0.485870      0.549583      0.577795      0.600096
  83   9 3390.4350    3.6794  3.2041 12.3812  0.0000      0.726681  0.0335   0.0206   0.0618    0.0455   0.0000      0.167308   442.2488       3.58740       20.7769       2.16853      -1.88132      0.884669      0.446571      0.598921      0.683547      0.755546      0.800056      0.832368
  83  10 3598.5993    2.8528  5.5570 12.0261 -0.0001      0.297628  0.0599   0.0131   0.1009    0.0447   0.0000      0.134117   443.4920       2.97454       22.7590       3.52035     -0.408476       1.15383      0.701169      0.960181       1.09422       1.21622       1.29474       1.35172
  84   1 1387.1043    0.1496  0.1744 10.0595  0.0000       33.0647  0.0090   0.0049   0.0186    0.0154   0.0000       22.8196   440.6445     -0.594857       22.0774      0.348745      -3.20420     0.0874738      0.141580      0.203142      0.220340      0.265821      0.271275      0.281021
  84   2 1728.6327    0.4028  0.4840  9.9091  0.0000       18.7807  0.0110   0.0061   0.0232    0.0281   0.0000       2.24612   441.3820     -0.327001       22.2973    -0.0705523      -2.64857     -0.115480      0.166235      0.238303      0.264846      0.301189      0.307231      0.327569
  84   3 2010.5205    0.7784  1.0256 10.0505  0.0000       7.67426  0.0176   0.0084   0.0350    0.0652   0.0000      0.861999   441.6982      0.342098       21.8997     0.0571178      -2.79645     -0.150905      0.240784      0.333282      0.381542      0.418755      0.445171      0.474378
  84   4 2274.4747    1.3711  1.5973 10.1290 -0.0001       4.50482  0.0222   0.0115   0.0426    0.1080   0.0000      0.474142   442.3525      0.409776       22.0731      0.966492      -3.54409     -0.373271      0.299831      0.405015      0.448078      0.519289      0.558877      0.587763
  84   5 2516.0068    2.2171  1.8496 10.8363  0.0000       2.09591  0.0232   0.0163   0.0441    0.1025   0.0000      0.339034   442.5896       1.70865       22.5838      0.447939      -2.11060      0.650802      0.323975      0.428238      0.484263      0.551665      0.591162      0.622442
  84   6 2748.1162    3.2485  1.6518 11.6161 -0.0000       1.53294  0.0213   0.0253   0.0398    0.1131   0.0000      0.334766   442.9868       1.26422       23.0296       1.60107      -2.79873     -0.719800      0.295767      0.392301      0.439093      0.493030      0.533080      0.560465
  84   7 2974.0077    4.3185  1.6438 12.0825  0.0000       1.47687  0.0206   0.0330   0.0392    0.1189   0.0000      0.325324   442.6462       1.54117       22.5199       1.11886      -2.79326     -0.676614      0.282183      0.371437      0.424768      0.484420      0.504802      0.529262
  84   8 3192.0281    4.5034  2.0415 12.4746 -0.0001      0.721520  0.0242   0.0305   0.0447    0.0724   0.0000      0.262599   442.6568       3.01678       22.0178       1.60344      -2.85596     -0.554299      0.314395      0.418570      0.468390      0.526902      0.555083      0.586530
  84   9 3404.7090    3.6464  3.3736 12.4440 -0.0000      0.647644  0.0347   0.0202   0.0638    0.0438   0.0000      0.161673   443.2373       2.37642       23.0846      0.868356      -2.69421      0.168322      0.456790      0.611450      0.691171      0.763999      0.831165      0.874528
  84  10 3613.6421    2.7481  5.6707 12.0969 -0.0011      0.343809  0.0630   0.0122   0.1046    0.0407   0.0000      0.142377   442.3197       2.93797       21.2546       3.33343     -0.659058    -0.0146996      0.716794      0.961425       1.09625       1.21587       1.29646       1.35366
  85   2 1736.3417    0.4100  0.5159  9.9844  0.0000       19.7018  0.0113   0.0061   0.0249    0.0278   0.0000       2.20596   440.7273    -0.0324535       22.6644      0.201320      -3.36587     -0.117096      0.182214      0.249529      0.284955      0.325927      0.362146      0.370578
  85   3 2019.4650    0.8072  1.0319  9.9839  0.0000       7.95926  0.0175   0.0086   0.0339    0.0704   0.0000      0.844689   441.7219      0.802901       22.7267     0.0173925      -3.74892     0.0792580      0.238578      0.321879      0.371592      0.416635      0.436644      0.451912
  85   4 2284.3683    1.4045  1.5995 10.3218  0.0000       4.48415  0.0225   0.0118   0.0424    0.0951   0.0000      0.475395   442.1674      0.706041       22.1266      0.464258      -3.95262    -0.0188147      0.300627      0.407526      0.460846      0.512964      0.535729      0.577404
  85   5 2526.7239    2.2411  1.8713 11.0832  0.0000       2.25440  0.0236   0.0164   0.0438    0.0837   0.0000      0.332161   443.1993       1.48010       22.9083      0.873801      -2.65628     -0.321689      0.313656      0.424486      0.476403      0.536356      0.569415      0.593087
  85   6 2759.9005    3.3045  1.6440 11.8645  0.0000       1.52193  0.0216   0.0258   0.0392    0.0956   0.0000      0.349597   442.9085       1.30774       22.7758       1.38112      -2.78497     -0.597799      0.288280      0.389516      0.440920      0.495043      0.525148      0.557898
  85   7 2986.6207    4.3615  1.6544 12.2211  0.0000       1.08165  0.0212   0.0334   0.0391    0.1116   0.0000      0.323984   442.6632       1.62707       22.3149       1.70561      -2.97184     -0.146404      0.287883      0.386827      0.429611      0.485636      0.520268      0.542391
  85   8 3205.4650    4.5194  2.0162 12.4064 -0.0000      0.934922  0.0235   0.0309   0.0438    0.0820   0.0000      0.246555   442.4583       2.26505       22.3088       1.84138      -2.20012     -0.248877      0.318479      0.427294      0.479868      0.546824      0.570010      0.608241
  85   9 3418.9587    3.6121  3.6217 12.2444  0.0000      0.624326  0.0364   0.0190   0.0662    0.0487   0.0000      0.144915   442.6920       3.22580       22.7666       1.67098     -0.404577      0.282527      0.467289      0.635669      0.718676      0.797482      0.857515      0.909137
  85  10 3628.8930    2.7548  6.1950 11.9673 -0.0004      0.761281  0.0690   0.0114   0.1103    0.0426   0.0000      0.135125   444.3312       2.52482       21.0973       1.99998    -0.0329107      -2.18336      0.756283       1.03257       1.16689       1.29306       1.38278       1.44215
  86   1 1401.1264    0.1543  0.2053 10.0112  0.0000       36.7735  0.0096   0.0047   0.0201    0.0159   0.0000       19.1223   440.2744      0.265134       21.7958     -0.125232      -3.67217     -0.220315      0.150610      0.197109      0.225291      0.248850      0.270494      0.304486
  86   2 1743.9631    0.4132  0.4735  9.9919  0.0000       19.3875  0.0107   0.0063   0.0225    0.0277   0.0000       2.24970   440.9748     -0.544351       22.4146     -0.408358      -3.76710      0.875152      0.173355      0.227734      0.256944      0.289018      0.295415      0.324982
  86   3 2028.3193    0.8229  1.0550  9.8984  0.0000       7.41286  0.0176   0.0086   0.0338    0.0767   0.0000      0.809897   442.1838      0.458479       22.9006      0.353496      -2.67152      0.985474      0.238385      0.317805      0.360312      0.405966      0.425250      0.454702
  86   4 2294.1778    1.4065  1.5937 10.4647  0.0001       4.12282  0.0224   0.0117   0.0425    0.0837   0.0000      0.499016   441.9961     -0.517876       22.4644      0.905988      -3.56624     -0.419958      0.289364      0.388295      0.433116      0.488910      0.524394      0.551363
  86   5 2537.3203    2.2807  1.8173 11.0550  0.0000       2.05301  0.0232   0.0169   0.0429    0.0908   0.0000      0.349042   442.3568      0.321015       22.6704      0.770477      -2.76810     -0.813610      0.307880      0.419200      0.471178      0.520540      0.559544      0.594712
  86   6 2771.6112    3.3379  1.6519 12.0940  0.0000       1.41826  0.0221   0.0262   0.0397    0.0810   0.0000      0.373246   442.2313      0.358044       22.2305      0.602653      -3.21116      0.861098      0.292329      0.390855      0.431140      0.496691      0.530343      0.565243
  86   7 2999.2053    4.5145  1.6302 12.0770  0.0000       1.00843  0.0205   0.0343   0.0378    0.1260   0.0000      0.298298   442.2239       1.40991       22.4774       1.37729      -2.89135     -0.180811      0.271019      0.368882      0.408965      0.464782      0.484887      0.510674
  86   8 3218.8308    4.5103  2.1034 12.5040  0.0001       1.43205  0.0244   0.0306   0.0447    0.0747   0.0000      0.245185   443.2315       1.81051       21.1923       1.47585      -3.70179     -0.102546      0.327554      0.446076      0.498582      0.561215      0.600657      0.615317
  86   9 3433.0916    3.5549  3.7827 12.2871 -0.0004      0.448813  0.0381   0.0183   0.0693    0.0454   0.0000      0.159116   442.4597       2.05068       21.7991       1.18230      -2.26312     -0.584669      0.472216      0.637565      0.721973      0.805675      0.852733      0.902688
  86  10 3643.6818    2.7173  6.5540 11.8730  0.0011      0.473216  0.0732   0.0110   0.1142    0.0448   0.0000      0.131512   442.0615       1.93950       21.8649       1.24026      -1.08367      0.518031      0.773267       1.04481       1.18821       1.31788       1.39867       1.46445
  87   1 1408.0522    0.1567  0.1973 10.0030  0.0000       44.7281  0.0093   0.0047   0.0190    0.0157   0.0000       19.0973   440.1754     -0.293772       22.2599     0.0984662      -3.55095     -0.105287      0.161320      0.217879      0.239126      0.273491      0.300812      0.297156
  87   2 1751.5088    0.4399  0.5987  9.8959  0.0000       14.5897  0.0125   0.0061   0.0263    0.0312   0.0000       1.83751   441.1525     -0.144629       22.0852    0.00773040      -3.26383      0.432842      0.184022      0.249389      0.279009      0.311403      0.330772      0.346839
  87   3 2037.1468    0.8500  1.1259  9.9972  0.0000       6.42063  0.0187   0.0087   0.0358    0.0761   0.0000      0.818727   442.1708     0.0844908       21.8142      0.855188      -2.78590      0.141328      0.246762      0.332549      0.380566      0.426745      0.448398      0.468938
  87   4 2303.8943    1.4501  1.5928 10.5323  0.0000       4.04935  0.0227   0.0119   0.0417    0.0841   0.0000      0.488190   442.3300      0.950729       22.7870      0.374018      -2.82240      0.972628      0.296825      0.394750      0.446182      0.503361      0.524180      0.568536
  87   5 2547.8716    2.3171  1.8915 11.0093  0.0000       2.26685  0.0236   0.0166   0.0439    0.0934   0.0000      0.339957   441.6156      0.137713       22.3063      0.357984      -3.57407     -0.292282      0.311304      0.417062      0.469394      0.532160      0.560349      0.591079
  87   6 2783.2766    3.4423  1.6982 11.6202  0.0000       1.63702  0.0210   0.0258   0.0399    0.1154   0.0000      0.330280   442.3567       1.32988       21.4436      0.993584      -3.24685    -0.0925707      0.280050      0.367625      0.417319      0.458828      0.492356      0.523110
  87   7 3011.6812    4.5158  1.6586 12.2505 -0.0000      0.934993  0.0209   0.0343   0.0386    0.1144   0.0000      0.321183   443.0048       2.33205       22.0465       1.06581      -3.32760     -0.702118      0.280929      0.368839      0.419530      0.464596      0.497910      0.519565
  87   8 3232.0703    4.4856  2.2525 12.4908 -0.0035      0.982567  0.0250   0.0287   0.0453    0.0634   0.0000      0.212681   443.2851       2.53335       21.8269      0.371181      -2.89663      0.830888      0.326998      0.437491      0.486642      0.562457      0.593703      0.632445
  87   9 3447.2423    3.4791  3.8440 12.2377 -0.0001      0.594494  0.0387   0.0179   0.0706    0.0483   0.0000      0.156665   442.5295       3.67954       20.9680       1.58392      -2.91366      0.229673      0.477989      0.641114      0.726497      0.814331      0.871711      0.927015
  87  10 3658.5698    2.6306  6.6695 11.9249 -0.0003      0.423465  0.0756   0.0099   0.1180    0.0377   0.0000      0.138709   443.9238       2.57725       22.7845       1.81061      -2.18592      -2.26475      0.796497       1.07126       1.22259       1.35151       1.45034       1.52864
  88   1 1414.9235    0.1752  0.1834 10.0171  0.0000       24.7235  0.0082   0.0049   0.0162    0.0154   0.0000       16.6732   440.6340      0.328052       21.8950    -0.0321788      -3.27138   -0.00702844      0.138084      0.165834      0.186828      0.211305      0.237108      0.236631
  88   2 1758.9955    0.4372  0.5591  9.9530  0.0000       16.7319  0.0118   0.0061   0.0250    0.0304   0.0000       1.93734   440.9644      0.318492       22.4907      0.355609      -3.60696      0.310668      0.182096      0.243964      0.281588      0.312435      0.338664      0.346400
  88   3 2045.9217    0.8320  1.1438 10.1183 -0.0012       7.64618  0.0189   0.0087   0.0379    0.0706   0.0000      0.857536   442.1531      0.343965       22.4412      0.145709      -3.31350     -0.705306      0.246823      0.335027      0.366907      0.422732      0.437730      0.465793
  88   4 2313.5425    1.4878  1.6936 10.3782  0.0000       4.28246  0.0227   0.0118   0.0427    0.0905   0.0000      0.435377   442.9207      0.552994       22.2521      0.311473      -3.92487     -0.463459      0.296979      0.397187      0.447432      0.506714      0.532347      0.562384
  88   5 2558.3936    2.3743  1.8956 11.0198  0.0000       2.62734  0.0232   0.0169   0.0437    0.0941   0.0000      0.328831   442.3433       1.11119       22.3784     -0.495969      -2.62598     -0.338664      0.297544      0.402014      0.455872      0.521742      0.561786      0.585400
  88   6 2794.8744    3.5236  1.6519 11.6230  0.0001       1.66806  0.0209   0.0267   0.0387    0.1269   0.0000      0.350442   442.6807      0.862551       22.3222      0.723420      -3.19260    -0.0422999      0.273030      0.371776      0.417591      0.471529      0.497559      0.535289
  88   7 3024.0801    4.5078  1.7476 12.2145 -0.0000      0.918250  0.0214   0.0325   0.0387    0.1018   0.0000      0.316635   443.2524       1.63221       22.5485       1.63898      -2.82303     -0.643808      0.278615      0.363093      0.410949      0.458430      0.495808      0.521679
  88   8 3245.1885    4.4383  2.2574 12.3994 -0.0001      0.344778  0.0254   0.0282   0.0454    0.0704   0.0000      0.220431   442.7513       2.32542       22.6630       1.34819      -2.18128     0.0860268      0.321235      0.430843      0.478797      0.551365      0.586041      0.614687
  88   9 3461.2675    3.5006  4.1653 12.1441  0.0005      0.470380  0.0412   0.0173   0.0733    0.0512   0.0000      0.139312   442.4703       2.38836       20.8953       2.82736      -1.95728       1.17857      0.492993      0.666566      0.756347      0.842782      0.899029      0.941828
  88  10 3673.1487    2.5761  6.9982 11.9364 -0.0005      0.211412  0.0809   0.0087   0.1255    0.0306   0.0000      0.138470   441.8622       3.80922       20.1332       2.37678     -0.226423       1.13945      0.831257       1.12281       1.28224       1.42256       1.53838       1.61003
  89   1 1421.7473    0.1713  0.2236 10.0254  0.0000       21.3844  0.0097   0.0047   0.0200    0.0157   0.0000       15.3624   440.2587     -0.305472       22.0767    -0.0751174      -3.21804     -0.145234      0.156639      0.221205      0.265305      0.294647      0.330213      0.309669
  89   2 1766.3940    0.4402  0.6101  9.9408  0.0000       15.6420  0.0129   0.0059   0.0260    0.0315   0.0000       1.86716   441.5817     0.0963682       21.8348   -0.00537239      -3.21484      0.506549      0.181636      0.249433      0.285652      0.318943      0.342365      0.353976
  89   3 2054.6057    0.8896  1.1417 10.0300  0.0000       6.37637  0.0186   0.0090   0.0353    0.0799   0.0000      0.792120   441.8881      0.234553       22.5094      0.539467      -3.30475     -0.208833      0.240986      0.325423      0.368254      0.411018      0.435870      0.459762
  89   4 2323.1084    1.5168  1.7523 10.5199  0.0000       3.22021  0.0229   0.0117   0.0437    0.0800   0.0000      0.421029   441.7418      0.453259       22.8581      0.752840      -3.60162     -0.310111      0.288892      0.390921      0.431651      0.499199      0.521631      0.555780
  89   5 2568.7403    2.4437  1.8981 11.0530 -0.0000       1.67297  0.0235   0.0173   0.0431    0.0988   0.0000      0.336523   442.9630      0.964555       22.4955      0.565475      -3.90719     -0.725216      0.293982      0.396104      0.449419      0.505179      0.535109      0.557497
  89   6 2806.4207    3.6183  1.7487 11.6046 -0.0001       1.12720  0.0214   0.0259   0.0386    0.1166   0.0000      0.301311   443.0059       2.11869       22.8013      0.457457      -3.56103     -0.879719      0.280757      0.377117      0.421127      0.473635      0.503296      0.523226
  89   7 3036.4488    4.5963  1.7329 12.1537  0.0000       1.10628  0.0213   0.0335   0.0391    0.1231   0.0000      0.293373   442.5751       1.60816       21.8999      0.723748      -2.72295     -0.383374      0.268642      0.359311      0.406115      0.458508      0.487953      0.504287
  89   8 3258.3850    4.3460  2.3925 12.3625 -0.0000      0.986486  0.0259   0.0267   0.0474    0.0673   0.0000      0.225594   442.8828       2.29106       21.9578      0.792762      -2.00750     -0.571041      0.330802      0.444073      0.498485      0.565814      0.602819      0.624437
  89   9 3475.0971    3.3620  3.9477 12.3717  0.0000      0.108519  0.0405   0.0174   0.0737    0.0453   0.0000      0.155046   443.1603       2.80113       22.2520       2.19586      -3.80796     0.0635256      0.476936      0.657403      0.741042      0.825610      0.885151      0.929673
  90   1 1428.5244    0.1629  0.1992 10.0126 -0.0005       43.8828  0.0085   0.0046   0.0195    0.0158   0.0000       18.0100   440.3994     -0.145380       22.2651      0.224148      -3.94469     0.0740835      0.123691      0.161714      0.196503      0.210203      0.228830      0.238642
  90   2 1773.7477    0.4589  0.5687  9.9183  0.0000       18.3168  0.0118   0.0063   0.0243    0.0321   0.0000       1.81729   441.0536      0.442602       22.6054      0.889989      -3.66298      0.266739      0.175466      0.243866      0.274227      0.313491      0.326751      0.348717
  90   3 2063.2693    0.8830  1.1671 10.0075  0.0000       6.47245  0.0191   0.0088   0.0362    0.0811   0.0000      0.822694   442.1109      0.220456       22.9879     0.0964353      -2.66467     -0.522250      0.242779      0.328697      0.373756      0.421635      0.438384      0.468327
  90   4 2332.5769    1.5374  1.6735 10.5629 -0.0000       3.07644  0.0225   0.0120   0.0418    0.0816   0.0000      0.435347   442.2970      0.974530       21.6725     -0.643076      -3.64703     -0.238055      0.283126      0.387017      0.432267      0.491790      0.536876      0.549199
  90   5 2579.1750    2.4802  1.9658 10.9496  0.0001       2.34699  0.0240   0.0170   0.0435    0.1042   0.0000      0.315096   442.1080      0.888072       22.0684      0.829111      -3.86143     -0.824282      0.298573      0.397753      0.453810      0.501383      0.537543      0.565748
  90   6 2817.8824    3.5821  1.7544 11.7932 -0.0000       1.76400  0.0217   0.0257   0.0394    0.0992   0.0000      0.316238   442.6082       1.35148       22.3393       1.37555      -3.56976      0.375004      0.271892      0.361118      0.402838      0.458797      0.479786      0.508704
  90   7 3048.7167    4.6142  1.7431 12.2950  0.0000       1.51863  0.0209   0.0331   0.0384    0.0992   0.0000      0.306383   443.0341       2.28282       22.1510       1.43583      -2.47493     -0.740716      0.266769      0.360004      0.402271      0.455348      0.478527      0.501581
  90   8 3271.3495    4.3515  2.5110 12.3617  0.0001      0.495990  0.0266   0.0260   0.0488    0.0654   0.0000      0.201476   443.0786       2.73314       21.9533      0.656450      -2.88322      -1.42549      0.328822      0.448008      0.507342      0.564975      0.605549      0.642106
  90   9 3489.0116    3.2551  4.4244 12.3749 -0.0007      0.518118  0.0462   0.0161   0.0815    0.0434   0.0000      0.165334   442.2461       4.95907       20.4558       1.48702      -4.30036     -0.406636      0.516605      0.710050      0.787397      0.901929      0.962335       1.02252
  91   1 1435.2805    0.1662  0.2243 10.0113  0.0000       37.7259  0.0099   0.0045   0.0192    0.0158   0.0000       16.1601   440.2642     -0.561563       21.9159      0.212093      -3.37385     0.0292153      0.145940      0.193455      0.234234      0.251019      0.289211      0.291143
  91   2 1781.0191    0.4664  0.5947  9.9585  0.0000       15.4658  0.0120   0.0062   0.0252    0.0325   0.0000       1.75300   441.1502    -0.0285871       22.3016      0.379859      -3.68074     -0.127827      0.169961      0.223255      0.257742      0.287192      0.303352      0.312081
  91   3 2071.9167    0.9055  1.1394 10.1835  0.0000       8.08760  0.0187   0.0091   0.0355    0.0733   0.0000      0.854284   442.1318      0.266298       22.2514     -0.112631      -3.86661     -0.701254      0.236502      0.320325      0.362430      0.413988      0.442981      0.464616
  91   4 2342.0052    1.5835  1.8354 10.4179  0.0004       2.73309  0.0237   0.0117   0.0434    0.0906   0.0000      0.396112   442.3608      0.536784       21.8618     -0.158057      -3.65797     -0.396950      0.293510      0.393490      0.443775      0.505795      0.543560      0.567611
  91   5 2589.5286    2.4915  1.9805 11.1236  0.0000       2.34341  0.0239   0.0170   0.0442    0.0932   0.0000      0.320789   442.7052       1.00645       22.1079       1.21538      -3.93570     -0.799970      0.296866      0.400061      0.454046      0.512334      0.540017      0.571602
  91   6 2829.2489    3.7148  1.7037 11.8511  0.0000       1.53762  0.0211   0.0272   0.0382    0.1115   0.0000      0.349621   442.6704       1.05246       22.8133      0.606264      -3.31364     -0.334473      0.268774      0.358098      0.404437      0.450710      0.486263      0.509167
  91   7 3060.8421    4.6879  1.7164 12.3728  0.0000      0.443667  0.0212   0.0340   0.0375    0.1045   0.0000      0.307486   442.6883       1.76452       22.2328      0.335055      -2.93483    -0.0819894      0.262894      0.355130      0.396806      0.451361      0.477608      0.514512
  91   8 3284.3669    4.2965  2.4268 12.6731 -0.0000      0.667200  0.0267   0.0266   0.0489    0.0572   0.0000      0.200540   442.8627       1.44280       22.2646       1.58726      -1.54699     -0.200148      0.325332      0.445889      0.499521      0.561953      0.596751      0.620113
  91   9 3502.8951    3.2441  4.4360 12.3456 -0.0009      0.798171  0.0465   0.0151   0.0802    0.0414   0.0000      0.170926   442.4796       3.11296       21.0476       1.60916      -2.62612      -2.09455      0.521868      0.708353      0.793282      0.898291      0.962522       1.00035
  92   1 1441.9327    0.1746  0.2093 10.0183  0.0000       25.5959  0.0083   0.0045   0.0185    0.0158   0.0000       15.4796   440.4302     -0.222309       22.3863      0.368087      -3.66205     -0.114818      0.119166      0.162317      0.180943      0.186786      0.223438      0.237519
  92   2 1788.2549    0.4818  0.6515  9.8774  0.0000       14.6249  0.0126   0.0061   0.0265    0.0362   0.0000       1.60403   441.0110     -0.373675       22.5016      0.366353      -3.60216    -0.0750033      0.182412      0.243255      0.274993      0.310683      0.323711      0.345530
  92   3 2080.4492    0.9230  1.2321 10.0340  0.0000       6.73034  0.0193   0.0089   0.0372    0.0824   0.0000      0.755030   441.8828      0.103928       21.7206      0.675375      -3.24598      0.370561      0.242720      0.327435      0.371197      0.408777      0.430322      0.460282
  92   4 2351.3477    1.6068  1.8118 10.6193  0.0000       2.91912  0.0234   0.0119   0.0441    0.0799   0.0000      0.417182   442.0908      0.995345       22.0830      0.358557      -3.09348      -1.12018      0.288544      0.392208      0.441809      0.491401      0.530575      0.556820
  92   5 2599.7605    2.5549  2.0289 11.2914  0.0000       1.96418  0.0240   0.0175   0.0450    0.0861   0.0000      0.312728   442.6552       1.05713       22.3824       1.12893      -3.56822     -0.600124      0.297550      0.390791      0.443535      0.496754      0.527107      0.559739
  92   6 2840.5856    3.7544  1.7418 11.8599  0.0000       1.20249  0.0211   0.0267   0.0387    0.1035   0.0000      0.320865   442.3801       1.30186       22.5801    0.00510522      -3.31219      0.469406      0.262910      0.355116      0.394268      0.446631      0.479740      0.500357
  92   7 3072.9816    4.6674  1.7281 12.6047  0.0003      0.871994  0.0212   0.0339   0.0391    0.0877   0.0000      0.331220   442.3758       1.74050       21.9511       1.09219      -3.14196     -0.719385      0.268741      0.357449      0.399676      0.444700      0.484502      0.495110
  92   8 3297.2552    4.2242  2.7205 12.4348 -0.0002      0.459720  0.0279   0.0243   0.0526    0.0594   0.0000      0.186976   442.5947       2.93332       21.1630     0.0281097      -1.92729    -0.0793876      0.339995      0.447644      0.509108      0.564115      0.615933      0.643826
  92   9 3516.6759    3.2543  4.7900 12.2423  0.0022      0.640156  0.0497   0.0148   0.0841    0.0464   0.0000      0.141594   443.2101       2.47477       21.7119       1.45789      -3.38024      -1.43138      0.539533      0.734921      0.836308      0.927415      0.999213       1.05229
  93   0  980.3176    0.0295  0.0119 10.3900  0.0213      -509.802  0.0172   0.0066   0.0082    0.0123   0.0000       5672.47   436.4259      0.319880       21.4734      0.343572      -3.35737      0.392041      0.239696      0.353700      0.442186      0.475875      0.490127      0.610190
  93   1 1448.5928    0.1818  0.2536 10.0396  0.0000       48.6296  0.0098   0.0046   0.0209    0.0163   0.0000       12.9608   440.3911    0.00674024       22.4260     0.0547156      -3.67572     0.0639691      0.147317      0.190686      0.215257      0.237254      0.271671      0.301204
  93   2 1795.4317    0.4914  0.6663  9.8914  0.0000       16.2788  0.0129   0.0061   0.0260    0.0360   0.0000       1.60666   440.5583     -0.142040       22.6951     -0.186313      -3.86449     -0.657004      0.177314      0.240394      0.273891      0.304650      0.336425      0.351832
  93   3 2088.9573    0.9332  1.3343 10.0369  0.0000       5.94761  0.0211   0.0087   0.0386    0.0816   0.0000      0.721674   442.2699     -0.241409       22.1762      0.140750      -3.48400     -0.119384      0.256176      0.352346      0.390013      0.438389      0.450730      0.475761
  93   4 2360.6144    1.6448  1.8594 10.6217  0.0000       2.81167  0.0240   0.0119   0.0444    0.0828   0.0000      0.414385   442.1753    -0.0913724       22.9347      0.106564      -3.17359      0.256442      0.287201      0.386328      0.437410      0.485102      0.513827      0.541957
  93   5 2609.9396    2.5785  1.9166 11.4736 -0.0000       1.68685  0.0235   0.0180   0.0438    0.0791   0.0000      0.338454   442.4946       1.74916       22.0026       1.00716      -3.07116      0.163988      0.283152      0.378315      0.420357      0.478806      0.512629      0.544067
  93   6 2851.8846    3.8055  1.7096 11.9893  0.0000       1.75388  0.0209   0.0274   0.0384    0.0990   0.0000      0.329949   443.0463       1.24415       22.1062      0.834294      -2.65150      0.181149      0.257724      0.339849      0.383174      0.432478      0.456139      0.480513
  93   7 3085.0109    4.6571  1.8655 12.2125 -0.0004       1.02789  0.0216   0.0311   0.0392    0.0989   0.0000      0.269950   442.9021       1.23136       23.3123      0.886433      -3.43021     0.0222265      0.266279      0.357996      0.403789      0.453152      0.485387      0.502545
  93   8 3310.1855    4.1448  2.8056 12.5417 -0.0001       1.03866  0.0296   0.0235   0.0531    0.0548   0.0000      0.201722   443.1154       1.16389       21.8705       3.08195      -3.68402     -0.343375      0.354748      0.474814      0.538307      0.598651      0.638146      0.675543
  93   9 3530.2149    3.1552  4.8972 12.2357 -0.0017      0.385609  0.0515   0.0142   0.0872    0.0470   0.0000      0.157264   443.7100       3.70112       21.9231      0.517351      -1.53708     -0.645717      0.548169      0.739277      0.841951      0.920914      0.989820       1.04182
  94   1 1455.1497    0.1857  0.2100 10.0301  0.0000       16.2027  0.0082   0.0046   0.0166    0.0157   0.0000       13.5915   440.1483     -0.351694       22.2146      0.598499      -3.65594     -0.130127      0.121295      0.152166      0.177341      0.200557      0.217582      0.227771
  94   2 1802.5610    0.5073  0.6805  9.9213  0.0000       15.4461  0.0131   0.0063   0.0265    0.0377   0.0000       1.48656   441.1118     0.0329421       21.5566     -0.116989      -3.85880     -0.306791      0.180305      0.232838      0.268226      0.307036      0.322932      0.337911
  94   3 2097.4253    0.9366  1.3274 10.2691  0.0000       7.15662  0.0207   0.0089   0.0403    0.0689   0.0000      0.775926   441.8247      0.876816       22.0273     -0.157589      -2.91896      0.264483      0.247527      0.337900      0.386453      0.426652      0.459879      0.478878
  94   4 2369.8112    1.6646  1.8472 10.7400  0.0000       2.94336  0.0244   0.0120   0.0437    0.0771   0.0000      0.424955   442.2403      0.396990       22.8612     -0.740365      -3.35721      0.354263      0.287989      0.386416      0.433427      0.489748      0.523005      0.548118
  94   5 2620.0950    2.6784  1.9491 11.1577  0.0000       1.93013  0.0228   0.0179   0.0427    0.1000   0.0000      0.320729   442.5187      0.602367       21.7624      0.592284      -3.11401      0.586006      0.274759      0.364161      0.416518      0.465921      0.497326      0.527623
  94   6 2863.0402    3.9155  1.7079 12.0843  0.0000       1.24213  0.0208   0.0280   0.0379    0.0930   0.0000      0.326443   442.5531      0.884946       23.0457      0.694120      -3.67829    -0.0224529      0.253506      0.339938      0.386009      0.432494      0.453714      0.485006
  94   7 3097.0253    4.6839  1.9296 12.2022 -0.0000       1.25820  0.0215   0.0306   0.0402    0.0941   0.0000      0.254353   442.8322       1.47341       21.9729       1.10921      -3.48392     -0.198620      0.261551      0.349602      0.395045      0.440691      0.470234      0.498698
  94   8 3322.8806    4.0886  2.9673 12.4567  0.0001      0.881161  0.0299   0.0225   0.0560    0.0558   0.0000      0.200436   442.8759       2.45861       21.5720       1.30567      -1.60119     -0.381752      0.356562      0.478884      0.542695      0.604970      0.643951      0.679973
  94   9 3543.7764    3.1554  5.3840 12.1720  0.0009      0.145998  0.0582   0.0131   0.0936    0.0465   0.0000      0.154088   443.3810       1.83508       21.5491       2.39096      -2.35629     -0.246441      0.590858      0.800062      0.904220       1.00827       1.08783       1.14486
  95   1 1461.7099    0.1849  0.2542  9.9856  0.0000       39.8454  0.0099   0.0045   0.0195    0.0165   0.0000       11.4340   439.9846     -0.186391       22.3710     0.0510561      -2.96116     -0.108165      0.139636      0.182244      0.216735      0.225805      0.263155      0.272972
  95   2 1809.6119    0.4999  0.7043  9.9401  0.0000       15.7046  0.0134   0.0062   0.0275    0.0359   0.0000       1.55135   440.9608     0.0854056       22.1924     -0.127590      -3.29147     0.0501517      0.177018      0.245413      0.275627      0.321292      0.345919      0.353440
  95   3 2105.8086    0.9703  1.2854 10.1127  0.0011       6.99771  0.0200   0.0091   0.0382    0.0837   0.0000      0.760558   442.0573      0.587467       22.5456      0.109215      -3.61068      0.177413      0.234614      0.318191      0.357047      0.399968      0.427494      0.449050
  95   4 2378.9641    1.6805  1.8347 10.6310  0.0000       3.64682  0.0236   0.0122   0.0439    0.0876   0.0000      0.434663   442.5134     -0.173520       22.3854       1.08182      -2.87461      -1.05292      0.278062      0.373253      0.424557      0.469856      0.499943      0.525237
  95   5 2630.2086    2.7263  1.9717 11.0010 -0.0000       1.65669  0.0232   0.0178   0.0422    0.1141   0.0000      0.320501   442.4623       1.55201       22.0456       1.29715      -2.26866       1.19728      0.273206      0.371601      0.418523      0.469540      0.497361      0.519875
  95   6 2874.1813    3.9339  1.7648 11.8662 -0.0000       1.24459  0.0210   0.0274   0.0385    0.1098   0.0000      0.313768   442.5697       1.41495       22.5406      0.315857      -3.37553     -0.102070      0.254141      0.338545      0.388195      0.433186      0.457742      0.483617
  95   7 3108.8757    4.6745  1.8231 12.6653 -0.0000      0.930262  0.0218   0.0327   0.0392    0.0782   0.0000      0.292051   442.9892       2.41837       21.8623       1.31839      -2.56472      0.358399      0.263467      0.352069      0.388802      0.441621      0.473723      0.498132
  95   8 3335.6134    4.0309  3.1702 12.4007  0.0000      0.711542  0.0318   0.0210   0.0575    0.0525   0.0000      0.181407   443.3538       1.34395       23.0593      0.583582      -3.11928     -0.743703      0.363002      0.496547      0.556948      0.628983      0.667567      0.703747
  95   9 3557.3356    3.0558  5.4456 12.1205  0.0004      0.311855  0.0601   0.0126   0.0968    0.0472   0.0000      0.158543   442.6661       2.56795       21.6554       2.52327      -3.09949      -2.63256      0.601825      0.831646      0.923065       1.05256       1.12732       1.18625
  96   1 1468.2098    0.1989  0.2834  9.9722  0.0000       32.3827  0.0101   0.0046   0.0206    0.0165   0.0000       9.95764   440.1929     -0.131778       22.0732     -0.378271      -3.32629      0.186174      0.138535      0.190538      0.212668      0.221684      0.253973      0.277635
  96   2 1816.5763    0.5156  0.6874  9.9263  0.0000       12.3327  0.0132   0.0064   0.0264    0.0394   0.0000       1.46645   441.2359    -0.0563797       21.9657      0.316149      -3.39835    -0.0953259      0.186401      0.253687      0.284151      0.319054      0.336847      0.364514
  96   3 2114.1552    0.9953  1.4811  9.9468  0.0024       6.38514  0.0212   0.0085   0.0407    0.0811   0.0000      0.632065   442.1665      0.314848       22.6711     -0.488534      -3.31223      0.803248      0.245163      0.331038      0.379014      0.413654      0.451516      0.471243
  96   4 2388.0217    1.7616  2.0013 10.6454  0.0000       2.98960  0.0247   0.0122   0.0445    0.0844   0.0000      0.374178   442.6277      0.618275       22.7569      0.279156      -3.15398     -0.604071      0.286687      0.384999      0.441272      0.498116      0.523982      0.562583
  96   5 2640.2468    2.7516  1.9436 11.4058  0.0000       1.75819  0.0230   0.0183   0.0428    0.0847   0.0000      0.336538   442.4182       1.51984       21.8933      0.697389      -3.22215     -0.278679      0.270836      0.356998      0.408909      0.452073      0.483373      0.510319
  96   6 2885.2204    4.0844  1.7714 11.7784  0.0000       1.18270  0.0206   0.0280   0.0378    0.1187   0.0000      0.303632   443.2236      0.966348       22.9411       1.80702      -3.68885    -0.0759434      0.244190      0.326275      0.370255      0.410843      0.438433      0.459003
  96   7 3120.6934    4.7000  1.9606 12.6041 -0.0000      0.910593  0.0223   0.0310   0.0408    0.0730   0.0000      0.268778   442.7301       1.77883       22.4532       1.05845      -4.27557     -0.994276      0.266933      0.350524      0.400141      0.445011      0.476108      0.511625
  96   8 3348.3121    3.9981  3.1476 12.4466  0.0000      0.713343  0.0316   0.0210   0.0581    0.0525   0.0000      0.178954   442.8130       3.20864       22.2063       1.05215      -2.26382     -0.635668      0.355126      0.482715      0.542554      0.612219      0.650414      0.691812
  96   9 3570.9343    2.9773  5.6473 12.1851 -0.0036      0.700353  0.0640   0.0123   0.1005    0.0452   0.0000      0.163561   442.8455       1.62362       21.7169       1.75378      -1.58273       2.05691      0.622906      0.845548      0.955454       1.07020       1.15002       1.19910
  97   1 1474.6750    0.2013  0.2418  9.9930  0.0000       33.0270  0.0085   0.0046   0.0177    0.0159   0.0000       10.8286   439.9529     -0.111655       22.0656      0.215053      -3.40247     -0.174648      0.120444      0.163293      0.187508      0.211328      0.218206      0.227671
  97   2 1823.5735    0.5247  0.7076  9.9528  0.0000       16.7350  0.0133   0.0064   0.0271    0.0390   0.0000       1.51357   441.0216     0.0779748       22.0933      0.577053      -3.37418      0.503408      0.169874      0.227453      0.250875      0.289752      0.311123      0.327530
  97   3 2122.4526    1.0066  1.4178 10.0913 -0.0003       5.97536  0.0206   0.0087   0.0396    0.0764   0.0000      0.675839   441.9615      0.893268       23.1149     0.0709218      -3.81308     -0.125874      0.239340      0.324702      0.366964      0.408215      0.436805      0.472716
  97   4 2396.9673    1.7733  1.9514 10.6605 -0.0003       2.08616  0.0241   0.0121   0.0452    0.0864   0.0000      0.385716   442.4684       1.12506       22.3163      -1.07782      -3.72557      0.517070      0.278292      0.376420      0.424775      0.468872      0.507884      0.537319
  97   5 2650.3226    2.7852  1.9644 11.4630  0.0000       2.60071  0.0233   0.0184   0.0432    0.0843   0.0000      0.362869   443.2297       1.30990       22.4704      0.168521      -3.17831     0.0882394      0.269388      0.365901      0.413619      0.465775      0.504418      0.528005
  97   6 2896.1862    4.0655  1.7378 12.2378  0.0000      0.466307  0.0212   0.0284   0.0373    0.0862   0.0000      0.345084   442.9231       1.47641       21.6847      0.838513      -3.65876     -0.343168      0.248943      0.332195      0.378813      0.423724      0.462256      0.480840
[truncated: 181,585 more chars]
