# Supplementary material for: Global-Mode Analysis of Full-Disk Data from the Michelson Doppler Imager and the Helioseismic and Magnetic Imager
Source: Sol Phys. 2018 Jan 31;293(2):29. doi: 10.1007/s11207-017-1201-5 (PMC6566312; doi:10.1007/s11207-017-1201-5)
Supplement: Supplementary file 2 — (TAR 362.4 MB) [file 11207_2017_1201_MOESM2_ESM.tar › HMI/hmivw72d.7624]

   0  12 1822.1839    0.3851  0.2493  9.2994  0.0000  0.0861   0.0946   0.1951    0.3633   0.0000    -0.0000       0.00000       0.00000       0.00000       0.00000       0.00000       0.00000       0.00000       0.00000       0.00000       0.00000       0.00000
   0  13 1957.4789    0.7479  0.3820  9.5109  0.0000  0.0673   0.1514   0.2538    0.4847   0.0000    -0.0000       0.00000       0.00000       0.00000       0.00000       0.00000       0.00000       0.00000       0.00000       0.00000       0.00000       0.00000
   0  14 2093.4348    0.7680  0.6989  9.4837  0.0000  0.1184   0.1238   0.3560    1.0115   0.0000    -0.0000       0.00000       0.00000       0.00000       0.00000       0.00000       0.00000       0.00000       0.00000       0.00000       0.00000       0.00000
   0  15 2228.6316    1.2460  0.5697  9.3922  0.0000  0.1140   0.1991   0.2246    1.6165   0.0000    -0.0000       0.00000       0.00000       0.00000       0.00000       0.00000       0.00000       0.00000       0.00000       0.00000       0.00000       0.00000
   0  17 2495.9783    1.7830  1.1742  0.3323  0.0000  0.1423   0.2764   0.5750 1000.0000   0.0000    -0.0000       0.00000       0.00000       0.00000       0.00000       0.00000       0.00000       0.00000       0.00000       0.00000       0.00000       0.00000
   0  18 2629.6545    2.0805  0.9413  1.6676  0.0000  0.1115   0.3046   0.7288 1000.0000   0.0000    -0.0000       0.00000       0.00000       0.00000       0.00000       0.00000       0.00000       0.00000       0.00000       0.00000       0.00000       0.00000
   1  12 1885.0201    0.4278  0.4257 10.0205  0.0000  0.0734   0.0584   0.2325    0.1690   0.0000   367.1096       82.2820       0.00000       0.00000       0.00000       0.00000       93.3711       41.8134       0.00000       0.00000       0.00000       0.00000
   1  14 2156.7693    0.9019  0.8405  9.7735  0.0000  0.0777   0.0829   0.2431    0.6236   0.0000   372.5197      -44.8867       0.00000       0.00000       0.00000       0.00000       99.3120       57.3095       0.00000       0.00000       0.00000       0.00000
   1  15 2291.8472    1.1541  1.1135  3.0570  0.0000  0.0840   0.0895   0.3215  980.8828   0.0000   102.4578       6.75378       0.00000       0.00000       0.00000       0.00000       112.770       53.9978       0.00000       0.00000       0.00000       0.00000
   1  16 2425.5896    1.6240  0.9510  6.3525  0.0000  0.0706   0.1250   0.2390   50.3207   0.0000   486.5224       79.9152       0.00000       0.00000       0.00000       0.00000       84.8746       52.0786       0.00000       0.00000       0.00000       0.00000
   1  18 2693.4589    2.7421  0.7622 10.7651  0.0000  0.0754   0.2396   0.2105    1.8694   0.0000   342.5269      -27.8517       0.00000       0.00000       0.00000       0.00000       95.2247       49.6320       0.00000       0.00000       0.00000       0.00000
   1  19 2828.3170    2.9367  1.2230  8.9949 -0.0039  0.0914   0.2240   0.3750  132.5206   0.0000   301.3015      -34.4285       0.00000       0.00000       0.00000       0.00000       95.1847       72.5528       0.00000       0.00000       0.00000       0.00000
   1  20 2963.3890    3.5447  1.1339 11.8140  0.0000  0.1076   0.2875   0.3704    2.3536   0.0000   409.4045       88.8119       0.00000       0.00000       0.00000       0.00000       118.214       74.4549       0.00000       0.00000       0.00000       0.00000
   1  25 3640.7091    2.5882  5.0977 -1.0409  0.0000  0.2521   0.0983   0.8082 1000.0000   0.0000   325.9989      -35.5584       0.00000       0.00000       0.00000       0.00000       306.005       175.195       0.00000       0.00000       0.00000       0.00000
   1  26 3776.7173    2.1877  6.3492 -6.1110  0.0000  0.3008   0.0667   0.8589 1000.0000   0.0000    68.4548       93.9030       0.00000       0.00000       0.00000       0.00000       368.092       205.946       0.00000       0.00000       0.00000       0.00000
   2  12 1945.8625    0.4711  0.5378 10.1383  0.0000  0.1199   0.0528   0.1782    0.1798   0.0000   453.4518      -29.8952      -41.4369      -6.37308       0.00000       0.00000       53.0351       69.0624       49.5107       19.8362       0.00000       0.00000
   2  13 2082.0646    0.7566  0.5245 10.0579  0.0000  0.0533   0.0634   0.1272    0.2210   0.0000   402.7814      -29.1669      -3.01080       11.6599       0.00000       0.00000       33.2388       29.9758       18.8900       7.71427       0.00000       0.00000
   2  14 2217.6795    0.8894  0.6618 10.3292  0.0000  0.0536   0.0656   0.1772    0.2664   0.0000   443.5234       7.20821      -8.36415       9.98126       0.00000       0.00000       37.6042       31.6741       20.3612       7.54253       0.00000       0.00000
   2  15 2352.1964    1.3831  0.6137 10.7719  0.0000  0.0531   0.1010   0.1343    0.3409   0.0000   448.8700       62.7801       31.9245      -2.18915       0.00000       0.00000       42.0629       33.2745       19.3027       6.02764       0.00000       0.00000
   2  16 2485.9018    1.6309  0.9688 10.5504  0.0000  0.0633   0.0987   0.1905    0.5883   0.0000   384.1630       136.324       31.4298      -4.84899       0.00000       0.00000       45.8505       39.8368       19.2163       8.59741       0.00000       0.00000
   2  17 2619.7336    2.0705  1.0443 11.7345  0.0000  0.0765   0.1369   0.2152    0.5014   0.0000   399.2280      -23.8525       2.00086      -5.37673       0.00000       0.00000       60.2966       45.8217       26.4819       8.32039       0.00000       0.00000
   2  18 2754.5107    2.6369  0.7624 12.4643  0.0000  0.0824   0.1969   0.1639    0.3798   0.0000   483.8838       16.2883      -5.56141      -2.64948       0.00000       0.00000       65.8779       57.9128       22.2143       10.4395       0.00000       0.00000
   2  19 2889.6464    3.3543  0.9687  4.9044  0.0000  0.0561   0.2059   0.1772  849.5862   0.0000   496.7487       54.3646       10.5797      -10.5824       0.00000       0.00000       39.9828       35.7377       19.2503       7.78615       0.00000       0.00000
   2  20 3024.7815    3.7182  1.2328  9.7768  0.0000  0.0676   0.2184   0.2337    8.9284   0.0000   309.4829      -55.5622       30.0198      -9.79581       0.00000       0.00000       49.4114       38.6591       23.6593       8.11234       0.00000       0.00000
   2  21 3160.0237    3.8419  1.2741 11.7671  0.0000  0.0743   0.2137   0.2175    1.3944   0.0000   424.5577       70.1435      -31.1186       4.79957       0.00000       0.00000       49.3445       40.5490       29.7969       9.97386       0.00000       0.00000
   2  22 3295.2390    3.3783  1.7795 12.0956 -0.0678  0.0827   0.1597   0.2641    1.7436   0.0000   454.4258       79.9938       2.80295       20.8783       0.00000       0.00000       60.5638       50.8704       28.9227       10.8675       0.00000       0.00000
   2  23 3430.8112    2.8934  2.2154 11.8524 -0.0036  0.1079   0.1362   0.3053    0.5005   0.0000   476.0759       12.3789       24.8853      -10.0077       0.00000       0.00000       76.7475       66.8731       35.8427       15.0098       0.00000       0.00000
   3  10 1729.0816    1.4586  0.0050  9.7380  0.5727  0.0818   0.2187   0.0019    0.0960   0.0000   432.2255      -11.8395       12.8067      -2.44879      -1.81125     -0.351278       38.1914       36.8268       32.3697       18.8006       8.30334       2.48210
   3  11 1865.1377    0.3885  0.3030 10.0916  0.0000  0.0871   0.0408   0.1092    0.1189   0.0000   405.9895       59.8681       43.1204      -20.7219      -7.92209      -2.96035       43.9453       47.5836       28.4106       13.2262       7.64934       2.57985
   3  12 2001.1980    0.5592  0.4485 10.0175  0.0000  0.0509   0.0389   0.1081    0.1820   0.0000   458.7152       11.1361      -15.1104       4.79968       9.34328     -0.276231       22.2632       24.1440       17.2180       10.6454       4.83140       1.64998
   3  13 2137.7339    0.7100  0.5685 10.2793  0.0000  0.0595   0.0474   0.1099    0.1914   0.0000   411.9475      -7.36013      -5.67971       14.2269       10.8436       2.13373       35.5072       34.3363       22.7452       11.2171       4.79418       1.45385
   3  14 2273.2671    1.0611  0.6930 10.4596  0.0000  0.0509   0.0689   0.1377    0.2293   0.0000   449.6633      -4.63236      -43.5667      -20.3161       9.20356       1.88518       28.7453       28.5241       17.4535       10.6400       3.98178       1.46558
   3  15 2407.7429    1.5497  0.8849  9.9953  0.0000  0.0568   0.0888   0.1409    0.8781   0.0000   379.8732       53.9360       23.8581      -13.2542      -1.96180      0.818774       29.1944       25.8622       20.8904       12.4371       5.82392       1.55591
   3  16 2541.8799    1.8560  0.9055 10.8269  0.0000  0.0999   0.1042   0.1488    0.6230   0.0000   417.3345      -79.5859       33.4233       16.5398      -11.7484       4.25808       33.9393       42.0646       38.2712       11.7292       13.1105       3.55926
   3  17 2676.3075    2.5073  0.8583 10.3285  0.0000  0.0575   0.1395   0.1289    1.8101   0.0000   482.3558      -3.05555      -22.9659      -1.26308      -3.40943      0.132746       27.8673       26.4589       20.4405       12.0718       5.54876       1.61294
   3  18 2811.5173    2.9899  0.8575 11.6781  0.0000  0.0509   0.1475   0.1218    0.5640   0.0000   441.8755       25.0998       25.5104       9.66720       2.08569      0.638584       25.9152       24.1641       19.0322       11.2943       5.10340       1.41550
   3  19 2947.0320    3.1623  0.9519 11.9540  0.0000  0.0646   0.1673   0.1493    0.5144   0.0000   407.2420       17.2740       17.8804      -20.4299      0.313275      0.580054       26.6674       26.4949       20.9693       14.0086       6.31710       1.91204
   3  20 3082.3866    3.9009  1.0280 10.0131  0.0000  0.0638   0.1904   0.1448    4.4504   0.0000   443.6915       61.9554       8.33461       11.9434       7.90463     -0.619812       36.0248       35.4283       25.5329       10.9056       6.51209       1.72432
   3  21 3217.7603    3.7529  1.3897 12.0993  0.0000  0.0662   0.1687   0.2002    0.4865   0.0000   408.2519       58.3368       57.0576       5.80796      -10.8208     0.0664140       31.6903       32.0539       23.1659       14.7109       6.30649       2.05946
   3  22 3353.5924    3.3662  1.7883 12.5195  0.0000  0.0816   0.1428   0.2374    0.2728   0.0000   417.2179       53.3855       2.06266       13.6350      0.209618    -0.0588732       41.7070       38.8190       29.8534       19.4361       7.76090       2.31361
   3  23 3489.7498    2.8767  2.6743 11.6944  0.0000  0.1000   0.0978   0.2641    0.2547   0.0000   371.0316      -13.2181      -7.54810       23.0132     -0.550370      0.479402       46.9592       46.4057       37.0378       21.3129       10.6647       3.10541
   3  24 3626.5206    2.3393  3.6028 11.5690  0.0000  0.1247   0.0787   0.3545    0.1925   0.0000   382.0691       68.6536      -29.9956       23.6637      -7.87113       1.49052       59.6883       60.2370       44.2816       26.7241       12.5912       3.87885
   3  25 3763.2758    1.9978  4.7823 11.0428  0.0000  0.1487   0.0578   0.4305    0.1900   0.0000   438.8947      -44.0489      -68.0885       23.1237     -0.713433       2.63003       71.6349       75.4769       53.5086       31.5825       14.9174       4.83800
   4  10 1777.9665    0.3369  0.3604  9.7766  0.0000  0.0541   0.0271   0.0781    0.0865   0.0000   411.4581       12.9796       51.3294      -5.31897      -9.78632       1.55867       20.6928       20.4751       20.5655       10.9766       7.93706       3.23467
   4  11 1914.6915    0.5287  0.3448  9.9960  0.0000  0.0368   0.0394   0.0738    0.1004   0.0000   417.0951      -29.9961       3.73877      -9.54876      -1.28383       1.62884       13.4046       14.3871       12.6625       7.42164       4.87492       2.21324
   4  13 2188.3758    0.8242  0.5804 10.2105 -0.0098  0.0427   0.0439   0.0963    0.2070   0.0000   451.6561     -0.691975       13.5448       3.38022       3.22709       2.49707       14.7552       17.3458       13.1667       10.0076       5.36820       2.89230
   4  14 2324.2461    1.1591  0.6388 10.4450  0.0000  0.0458   0.0574   0.0969    0.4020   0.0000   442.3343       1.16445       3.22196       5.83304     -0.396121      -3.40158       17.4547       17.9848       15.5617       11.4767       6.76649       3.34872
   4  15 2458.5418    1.7579  1.1825  1.0550  0.0000  0.0628   0.0840   0.1980 1000.0000   0.0000   403.4130       19.0147      -15.5041      -38.2251       13.6395      -3.07372       22.6373       23.5212       21.5919       14.0927       9.10083       4.33768
   4  16 2593.0585    2.0788  0.9193 10.1975  0.0000  0.0496   0.0894   0.1445    1.6962   0.0000   424.4643       22.3135      -10.7216       23.3739    -0.0255994      -1.60028       18.6165       20.9409       17.4523       11.7466       6.88827       3.27216
   4  17 2728.6166    2.5455  0.9768 11.9473  0.0000  0.0662   0.1169   0.1401    0.4857   0.0000   426.3399      -27.4499       26.6884       15.6859      -13.4597       5.70448       24.3809       26.7055       22.9885       15.4232       8.15059       4.90827
   4  18 2864.3865    3.2120  0.7950 12.4505  0.0000  0.0439   0.1606   0.1388    0.3834   0.0000   413.2147       25.6623      -17.0258       2.22584       4.35412     -0.506692       15.8220       17.5858       16.5926       10.8622       5.87571       3.48787
   4  19 3000.2503    3.6379  1.0178 12.4236  0.0000  0.0554   0.1744   0.1316    0.5640   0.0000   423.0609       22.3458       24.4552       6.85168      -6.45217      -1.40499       19.4027       21.7768       19.0774       12.5186       7.74930       3.87909
   4  20 3136.1028    3.9779  0.9190 12.4812  0.0000  0.0550   0.2037   0.1312    0.5877   0.0000   427.4865       12.7927       11.8108       22.1967      -4.36187      -5.66759       23.5046       22.7586       18.2461       13.9688       8.05623       3.81037
   4  21 3271.9246    3.8651  1.6535 10.6144  0.0000  0.0654   0.1525   0.1729    2.7173   0.0000   416.6643       11.8458       11.9919       35.0876      -2.38612      -2.16721       23.8226       25.8337       20.7743       16.1110       9.54966       4.57631
   4  22 3408.2231    3.1126  1.9875 11.9642 -0.0019  0.0799   0.1216   0.2268    0.4524   0.0000   398.4597       55.7675       20.7564       7.01156      -6.74078      -6.51911       28.4923       30.7161       25.6396       18.6128       11.6720       5.37903
   4  23 3544.8761    2.6991  3.2797 11.5969  0.0000  0.1047   0.0754   0.2695    0.2180   0.0000   479.1547       16.4313       42.2875       27.6755    -0.0668961      -6.35554       39.8329       43.1792       35.9246       25.4000       15.3287       7.50776
   4  24 3681.7524    2.0352  3.5812 11.7815  0.0000  0.1213   0.0657   0.3345    0.1605   0.0000   406.5333       121.965       9.44048       36.9785      -8.93425       1.93910       44.1030       48.3594       39.9957       29.6630       18.1235       8.87953
   5  10 1823.3831    0.3432  0.3549  9.9786  0.0000  0.0401   0.0261   0.0906    0.0762   0.0000   423.3903      -26.8175       8.12042       15.2432       4.05347      -4.28241       14.0189       11.6845       10.7303       9.46047       6.90080       4.89576
   5  11 1960.5268    0.5491  0.3706  9.8346  0.0000  0.0387   0.0353   0.0663    0.0990   0.0000   447.4793      -9.24362       2.50996       3.67587      -2.49853      -2.26712       12.0556       9.72835       13.2257       8.44131       5.24082       4.29659
   5  12 2098.4469    0.6899  0.7616 10.0824  0.0042  0.0538   0.0336   0.1067    0.1385   0.0000   453.7762       3.02348       5.62163       2.64816     -0.103483     -0.615202       13.3372       15.6291       14.8191       10.5859       8.08435       4.64082
   5  13 2235.3559    0.9615  0.7309 10.5890  0.0000  0.0445   0.0470   0.1024    0.1472   0.0000   437.9958      -7.07972      -19.7049       17.7116      -2.01103     -0.110584       13.3989       15.9316       14.6266       10.3212       6.25456       3.82828
   5  14 2371.0497    1.2994  0.8178 10.6852  0.0000  0.0433   0.0589   0.1102    0.2076   0.0000   427.8857      0.707004       10.2099      0.708399       1.15879       1.92565       13.2323       12.8499       11.5513       10.0475       7.23185       4.28679
   5  15 2506.0692    1.7419  0.8519 10.6809 -0.0006  0.0409   0.0765   0.1041    0.3738   0.0000   429.5787       20.6925       2.16442       20.4617       2.68241      -6.03292       12.6612       12.9561       12.2019       10.0299       6.91342       4.61842
   5  16 2641.2355    2.1116  0.8929 11.5992  0.0000  0.0483   0.0902   0.1091    0.3035   0.0000   445.7149       41.7517       10.2053       12.2919      -2.65631       1.80551       16.8741       18.2934       16.3533       11.7416       7.55564       4.32586
   5  17 2777.3737    2.7162  0.8668 11.8326  0.0000  0.0443   0.1161   0.1135    0.5380   0.0000   441.6437       28.1597       4.70825      -3.16823       8.18534      -1.77712       14.8855       16.5056       15.4198       11.3729       6.59254       4.26322
   5  18 2913.6441    3.5195  0.9702 11.4832  0.0000  0.0563   0.1598   0.1405    1.6372   0.0000   437.3947       48.3346       17.1687      -10.1766      -18.6440      -5.07176       18.8902       21.0094       20.1402       12.6822       8.70196       4.54626
   5  19 3049.9996    4.2089  0.9715  7.4120  0.0000  0.0545   0.1950   0.1504  121.9894   0.0000   432.1740       19.4340       11.8000       4.65100      0.611000      -1.99900       16.3855       17.5609       14.3427       13.3882       10.4354       6.04319
   5  20 3186.2364    3.9561  1.4371  4.8149  0.0000  0.0657   0.1419   0.1768 1000.0000   0.0000   442.0115       1.84885       14.3044       6.13141      -16.2199      -7.92931       18.3449       21.0702       19.1444       15.5935       10.8972       6.57682
   5  23 3596.7384    2.3421  3.5125 11.3168  0.0000  0.1093   0.0647   0.3065    0.3519   0.0000   415.4029       52.0602      -6.71322       33.7782       2.47776      -1.51815       30.6144       38.5762       33.2015       27.8349       17.2098       11.3275
   5  24 3734.4109    2.0620  5.0708 10.6505  0.0000  0.1277   0.0437   0.3724    0.2679   0.0000   543.5557       110.921       23.8265       1.09293     -0.936629      -3.21710       36.5812       42.7208       40.3659       32.6384       20.5372       13.6844
   5  25 3871.5033    1.6862  6.9215 10.5583  0.0000  0.1667   0.0326   0.4827    0.1520   0.0000   501.8749       66.3506       1.66719       44.6020      -3.75519      -2.49560       45.1500       54.9402       47.4926       41.0307       27.9884       17.4441
   6   9 1727.7161    0.3044  0.2365  9.7931  0.0000  0.0302   0.0234   0.0611    0.0644   0.0000   434.2235       8.01411       29.7708       7.31188      -4.88700      -6.96845       9.22589       9.81843       9.65736       7.79808       4.74520       2.58179
   6  10 1866.0700    0.3814  0.3027  9.9255  0.0000  0.0300   0.0256   0.0693    0.0766   0.0000   434.0347       12.6061       18.9155       9.11839       2.39956     0.0524585       8.14273       8.79639       8.15757       7.04609       4.75017       3.20168
   6  11 2004.0528    0.5573  0.5944  9.7502  0.0000  0.0388   0.0270   0.0852    0.1178   0.0000   447.3657      -7.70358       13.1236      -1.64993      -3.02362      -1.87244       9.88962       10.5453       10.1868       8.40629       6.89678       4.76792
   6  12 2142.4665    0.7909  0.6890 10.0708  0.0000  0.0372   0.0351   0.0921    0.1331   0.0000   432.0411       6.46715       32.5064       3.89567      -2.19235      -8.21285       9.35514       9.69809       10.5930       8.55143       5.58389       4.12360
   6  13 2279.8461    1.0158  0.7409 10.3506  0.0000  0.0411   0.0439   0.0919    0.1539   0.0000   445.1224       1.88420       7.58882      0.531826      -5.81792      -4.90240       9.40306       11.9627       11.5388       8.09228       8.45939       4.71986
   6  14 2415.5896    1.4553  0.8511 11.2969  0.0000  0.0446   0.0613   0.1097    0.1546   0.0000   441.1922      -10.1801      -4.88513      -3.88082      -8.59718      -4.20739       11.6029       14.8386       12.4503       10.2894       7.04747       4.32907
   6  15 2551.0730    1.7372  0.8826 11.8204  0.0000  0.0434   0.0724   0.1145    0.1469   0.0000   460.0693      -11.3427      -3.48724      -20.6513       13.4126      -1.95245       13.0367       15.0469       14.2857       10.7050       7.46646       4.37459
   6  16 2687.1588    2.3401  0.8951 11.7016  0.0000  0.0391   0.0928   0.1009    0.2174   0.0000   433.3334       8.99037       17.2875      -4.42772      -14.0617      -2.98420       9.75768       11.6301       10.7028       8.34801       6.47634       4.19071
   6  17 2823.8256    2.9925  0.9140 11.7207  0.0002  0.0371   0.1127   0.1018    0.3114   0.0000   444.7183       11.6696       17.7279       11.8931       6.37339      -5.74658       10.6550       11.4929       10.7238       9.17753       6.12000       4.28295
   6  18 2960.7869    3.5434  1.0419 11.1169  0.0000  0.0423   0.1278   0.1141    0.7751   0.0000   430.1401       26.5480      -7.52598       21.0519      -13.6320      -2.03533       11.7652       14.2271       12.8723       9.70035       6.69354       4.42261
   6  19 3097.4990    3.7872  1.0556 11.5871  0.0000  0.0431   0.1374   0.1053    0.7696   0.0000   428.4647       18.9908       22.0314       5.64281     0.0713939      -2.46579       11.6958       13.3434       12.8820       10.1501       7.38771       4.48973
   6  20 3234.0979    3.5837  1.2714 11.9752  0.0000  0.0505   0.1299   0.1384    0.7390   0.0000   457.6711       2.65407       4.37651     -0.288841       1.97403      -9.35612       13.7975       15.8951       13.9234       12.0317       8.80425       5.68741
   6  21 3371.1299    3.2443  1.9178 11.9172  0.0000  0.0686   0.0943   0.2026    0.4770   0.0000   436.2769       67.3015       6.52500       9.76034      -8.14210      -9.22613       16.6113       19.5635       19.3227       14.7970       11.5539       7.77130
   6  22 3508.3184    2.7123  2.5913 11.9121  0.0000  0.0863   0.0724   0.2304    0.2658   0.0000   450.9760       28.1297      -19.7228      -24.5011       21.6325      0.872170       19.6167       25.1263       22.3592       19.8557       14.2092       10.0511
   6  24 3784.1857    1.9125  4.8957 11.0078  0.0000  0.1271   0.0421   0.3459    0.1832   0.0000   463.1699       49.9258      -19.3904       23.0672      -5.25158     -0.958939       29.9525       36.5490       34.6136       29.8862       21.6131       14.6784
   6  25 3922.1613    1.6698  6.5513 10.6018 -0.0020  0.1481   0.0318   0.4271    0.1454   0.0000   319.1714       66.8572       38.3261       58.3758       8.34832       5.18169       36.7765       44.1817       42.0919       34.1489       26.0681       17.8040
   7   9 1767.6328    0.3275  0.2882  9.8155  0.0000  0.0298   0.0223   0.0623    0.0622   0.0000   441.4916      -13.4069       5.39731      -1.99135       8.72567       2.60132       6.68888       8.10886       7.34227       5.98461       4.21267       2.97539
   7  10 1906.8166    0.4821  0.4124  9.9685  0.0000  0.0295   0.0265   0.0704    0.0770   0.0000   447.4123       1.37841       3.35647       13.0782      -5.98994      -1.06020       6.33594       7.90167       6.77685       6.88437       4.78654       3.29202
   7  11 2045.8302    0.6242  0.4346 10.2811  0.0000  0.0281   0.0320   0.0619    0.0828   0.0000   444.7554      -5.72652      -5.01664      -3.67019       1.76212      -4.55139       6.25479       6.54690       7.03328       5.78042       4.91547       3.22786
   7  12 2184.5511    0.8706  0.6158 10.3984  0.0000  0.0334   0.0378   0.0737    0.1149   0.0000   445.0920      -14.2970       7.37857       3.92672      -4.51238      0.144160       7.08480       8.59404       7.64499       6.82399       5.76296       3.72611
   7  13 2322.1995    1.2220  0.8624 10.4749  0.0000  0.0380   0.0451   0.0940    0.1927   0.0000   434.7867       10.3435       12.4805       6.11234       6.20022       4.99914       8.68666       9.66262       9.38723       7.70934       6.78285       4.80271
   7  14 2458.1909    1.4825  1.0025 10.7236  0.0000  0.0480   0.0490   0.1022    0.1888   0.0000   446.7874       1.19547      -4.91818       4.87079      -8.02964       2.85396       9.78055       10.4982       12.4083       9.29024       7.00534       5.30789
   7  15 2594.3061    1.9414  0.9036 11.3447  0.0000  0.0391   0.0689   0.0995    0.1955   0.0000   439.6003       26.8502       12.8502       1.92471       6.02111      -3.44582       8.05092       10.1503       9.70472       7.82123       6.41400       4.84576
   7  16 2731.3019    2.5792  0.7801 12.3628  0.0000  0.0387   0.1031   0.0907    0.1473   0.0000   436.2348       25.3331       24.4434       2.20024    -0.0999348      -2.32712       10.4764       12.3465       11.3123       8.83550       7.54473       4.65571
   7  17 2868.3478    2.9299  0.9422 12.4859  0.0000  0.0378   0.1041   0.1048    0.1671   0.0000   436.9782       8.14978       7.70358      -7.10873      -18.4882      -5.25355       8.89964       10.5268       10.1596       8.58768       6.61568       4.32651
   7  18 3005.8417    3.5716  0.7837 12.9598  0.0000  0.0363   0.1374   0.0844    0.1666   0.0000   434.3871       9.16727      0.293451       11.1104       3.87103       4.92555       9.33633       11.4657       10.7535       8.82419       6.38695       4.32707
   7  19 3142.8757    3.6586  1.1230 13.0033  0.0000  0.0430   0.1275   0.1168    0.1903   0.0000   453.9841       40.8646       34.6948       14.2549      -2.61849      -1.54948       9.39895       11.7049       10.4192       8.87607       7.91920       5.57340
   7  20 3280.0334    3.5973  1.4065 12.4284  0.0000  0.0508   0.1106   0.1158    0.2494   0.0000   442.1781       28.3667       17.3552      -7.53877      -10.3644       10.0962       10.4333       12.6548       11.4256       10.8467       8.09212       6.65730
   7  21 3417.6751    3.2060  2.4355 10.8507 -0.0069  0.0640   0.0711   0.1532    0.4854   0.0000   438.3761       32.3328       24.7735       17.6988      -4.64559       20.0891       14.1558       17.7259       16.1897       13.9924       10.9334       7.69959
   7  22 3555.7355    2.6226  2.9246 11.1461  0.0000  0.0781   0.0573   0.1940    0.2835   0.0000   439.8536       49.9842       11.7540      -11.5669       11.8365    -0.0405543       17.1809       20.9147       19.5771       17.0135       13.2370       9.43303
   7  23 3693.5814    2.1930  4.4012 10.9497 -0.0008  0.1075   0.0411   0.2891    0.1908   0.0000   459.6192       36.5202       13.5639       3.72939       4.82877       1.90800       21.0230       27.9981       25.3017       23.6366       16.8937       12.7006
   7  24 3832.0298    1.7500  5.1646 11.0196  0.0000  0.1260   0.0344   0.3430    0.1315   0.0000   479.1482       18.6944      -51.2352      -22.8388       14.0295      -1.14982       25.8513       30.9752       30.6186       27.8829       20.6329       15.4830
   8   9 1806.1868    0.3770  0.3428  9.8280  0.0000  0.0243   0.0216   0.0629    0.0712   0.0000   429.8753       3.51429       15.3092      -1.32776      -2.35888       1.60021       4.36624       5.54957       5.55608       4.90501       3.91404       3.03142
   8  10 1946.0261    0.4668  0.5057  9.9901  0.0000  0.0335   0.0221   0.0769    0.0842   0.0000   439.9116      0.542348       14.7004      -5.48831      -9.36776       6.70876       5.45307       7.48400       6.90632       7.46446       4.57081       3.73593
   8  11 2086.1526    0.7018  0.6071 10.1948  0.0000  0.0336   0.0295   0.0814    0.0990   0.0000   435.6948      -6.02802       11.8850       10.7573       1.24011      -4.59353       7.88244       10.7032       10.6827       9.01797       6.73578       4.47099
   8  12 2225.1663    0.9929  0.6267 10.6463  0.0000  0.0301   0.0397   0.0749    0.1092   0.0000   442.1957      0.807874       19.6020      -6.16368      -5.60328       8.22303       6.05619       7.55780       7.23389       5.92589       5.41465       3.64085
   8  13 2362.8706    1.2933  0.9227 10.5369  0.0000  0.0358   0.0425   0.0931    0.1685   0.0000   445.7663       10.1731       14.0036       2.34820      -3.23301       9.60164       6.34630       8.01145       7.57000       6.92646       5.57397       4.27271
   8  14 2499.4842    1.7599  0.8644 10.9156  0.0000  0.0320   0.0615   0.0847    0.1949   0.0000   431.9991       21.8576       8.75246     -0.840738       16.8383      0.444534       6.13709       7.60046       7.30705       7.05841       5.12742       3.94289
   8  15 2636.1935    2.2736  0.9014 11.3704  0.0000  0.0337   0.0769   0.0910    0.1904   0.0000   425.5580       6.83620       18.7209       1.15794       1.20626       4.73212       7.82368       9.94648       9.51005       8.46265       6.20421       4.64824
   8  16 2773.8463    2.8983  0.9207 11.4640  0.0000  0.0329   0.0915   0.0884    0.2691   0.0000   443.4633       14.0070       25.3652       14.6577       4.34941      -3.07356       7.21955       8.83013       8.33451       7.33160       5.68773       4.37703
   8  17 2911.6216    3.2934  0.9917 12.4035  0.0000  0.0365   0.1043   0.0978    0.1865   0.0000   445.3209       26.7150      -8.95394       4.94383      -1.14680      -5.76854       7.09834       8.80258       8.40689       7.40585       5.71634       4.84003
   8  18 3049.2988    3.7182  0.9618 12.9493  0.0000  0.0400   0.1181   0.0951    0.1679   0.0000   423.6393     -0.251830      0.418048      -1.78030      -1.23903       2.56393       6.95974       9.35895       8.51234       7.67893       6.44010       4.66201
   8  19 3186.8181    3.9072  1.0710 13.1065 -0.0007  0.0416   0.1266   0.1089    0.1849   0.0000   442.3054       39.5392       7.44919       1.77575      -5.19963       1.88020       8.99790       11.2938       10.3272       9.83328       7.72478       4.92298
   8  20 3324.5479    3.2832  1.4062 13.2138  0.0000  0.0515   0.1017   0.1290    0.1365   0.0000   428.3118       23.8948     -0.443755       5.93637       9.92691      -1.36708       10.1151       12.4904       12.0878       10.4930       8.68713       6.59715
   8  21 3462.7273    2.7642  2.1853 12.2978  0.0000  0.0634   0.0671   0.1626    0.1296   0.0000   439.9025       72.6833      -9.21475       11.9158       7.96159       16.4194       12.6115       15.4721       14.9920       13.8993       10.8028       8.03378
   8  22 3601.0582    2.4097  3.5577 11.4273  0.0000  0.0793   0.0437   0.2116    0.1293   0.0000   423.1152       76.9623       20.2049       3.85036      -5.26846      -5.96227       15.2718       18.6784       18.2944       16.7419       13.5187       10.0012
   8  23 3739.7973    2.0038  4.3470 11.1539 -0.0010  0.1014   0.0358   0.2584    0.1342   0.0000   449.1773       10.6163       4.76289       15.9157       18.1501      -31.9970       18.6859       24.0404       22.4947       21.5473       16.4355       12.6013
   8  24 3878.4527    1.7117  5.6663 11.0486  0.0009  0.1240   0.0294   0.3347    0.0999   0.0000   389.1133       64.4566       103.082       6.34734      -5.12656       12.4471       22.4858       27.7726       28.3678       24.6733       20.2937       15.5239
   8  25 4017.6747    1.3872  7.7345 10.6215  0.0046  0.1514   0.0224   0.4399    0.0864   0.0000   437.6378       65.9652       55.0452      -19.7370      -14.6937      -2.08428       27.9754       33.6873       35.0173       31.2138       25.0309       19.5492
   8  26 4157.0659    1.1809 10.2032 10.4295  0.0000  0.1930   0.0194   0.5642    0.0756   0.0000   419.7020      -40.2143       22.9272       42.2691       14.2580      -10.7318       35.6736       43.4489       44.7431       38.5122       32.6724       24.7875
   9   8 1702.4115    0.2675  0.2732  9.9318  0.0000  0.0212   0.0176   0.0657    0.0499   0.0000   439.4377       3.03054       16.4444      -10.1399      -5.68293      -1.10459       3.53595       4.49931       4.60925       3.89647       3.42845       2.52641
   9  10 1984.2734    0.5571  0.4111  9.9820  0.0000  0.0458   0.0293   0.0629    0.1001   0.0000   437.8236       7.52659       21.3203       3.69067      -2.84360      -3.15549       12.2071       16.6006       14.5006       13.2141       9.32103       5.63439
   9  11 2125.0974    0.7475  0.6735 10.0671  0.0000  0.0359   0.0270   0.0691    0.1297   0.0000   435.3231      -1.62421       14.9925      -6.47636      -3.23746      -7.10140       6.65595       9.81597       8.36060       8.22026       6.42397       4.84886
   9  13 2402.3650    1.5019  0.9285 10.6774  0.0000  0.0368   0.0478   0.0844    0.1607   0.0000   431.8668       13.3558       23.9752     -0.804437       4.60037      -2.53581       9.17345       10.9545       10.9617       9.84357       7.40546       5.71302
   9  14 2539.6478    1.9596  0.9150 10.7266  0.0000  0.0312   0.0602   0.0787    0.2152   0.0000   435.7429       19.3256       1.67539       1.38200       6.95924      -3.94418       5.55238       7.07551       6.72674       6.11795       5.19073       4.16939
   9  15 2677.0364    2.3348  1.2178 10.5004 -0.0015  0.0354   0.0639   0.0996    0.4165   0.0000   451.5638       27.1472       8.58691      -15.1853      -2.05800       7.26325       6.51201       7.84209       7.64253       6.72678       6.16380       5.05472
   9  16 2815.2375    2.9438  0.9324 11.7814  0.0000  0.0328   0.0901   0.0806    0.2089   0.0000   428.0824       25.2819       22.6017      -4.24267      -5.24151       3.13198       6.51954       8.23826       7.95794       6.71261       5.67165       4.65666
   9  17 2953.6928    3.6124  0.9071 12.2491  0.0000  0.0335   0.1126   0.0768    0.1946   0.0000   431.4372       16.0877       7.62003       14.4307      -11.3197      0.154865       5.90204       6.91904       7.12799       6.32526       5.39740       4.32321
   9  18 3091.6891    3.9655  1.0180 12.3681  0.0000  0.0345   0.1159   0.0894    0.2079   0.0000   428.6621       37.1807       26.6516      -8.24111      -6.76515       2.19547       5.22504       7.28474       6.73053       6.13071       5.34813       4.10922
   9  19 3229.6332    3.7041  1.4011 12.8534  0.0000  0.0433   0.0999   0.1161    0.1473   0.0000   433.6764       30.0993       8.71407       6.44457      -8.19490       5.32732       7.45130       9.54145       8.96159       8.31002       6.96412       5.53510
   9  20 3368.0107    3.2523  1.8091 12.7023  0.0062  0.0545   0.0808   0.1356    0.1198   0.0000   438.7584       35.3807       14.6909      -2.15599       6.22963      -12.5925       9.33548       12.0690       11.4645       10.6230       8.70349       7.08239
   9  21 3506.3385    2.6364  2.4243 12.4184  0.0000  0.0671   0.0591   0.1679    0.0887   0.0000   451.8070       23.4375       10.0590       6.41897       1.67004      -6.72679       10.8433       13.6286       13.1247       12.3948       10.6806       8.47837
   9  23 3784.4340    1.8151  4.8923 11.4752  0.0000  0.1003   0.0322   0.2802    0.0765   0.0000   406.3756       56.3464       31.2437      -24.1906      -2.12682      -9.84590       17.2799       21.4333       21.7619       19.4311       16.4060       13.2452
   9  24 3923.8337    1.4909  6.3334 11.0073  0.0000  0.1274   0.0249   0.3416    0.0773   0.0000   457.1890       51.1109      -15.1875      -2.17294       17.9973      -12.2275       21.0797       25.5030       27.1967       24.3778       20.5208       16.3039
   9  27 4343.0388    0.8717 12.1310 10.3357 -0.0001  0.2425   0.0170   0.7066    0.0633   0.0000   460.0332       30.3928       34.7794       2.36579      -20.6734      -43.0120       39.8332       48.6742       51.3583       46.1247       39.0373       31.9200
  10   6 1443.4201    0.1353  0.0451  9.8697  0.0000  0.0259   0.0335   0.0274    0.0384   0.0000   431.6326       6.97640       8.35539      0.752070      -13.4774       4.45327       2.74143       2.90468       4.04143       4.16891       2.96694       2.68905
  10   7 1592.9096    0.2191  0.1337  9.8492  0.0000  0.0177   0.0184   0.0353    0.0423   0.0000   434.8425     -0.635260       13.8238       2.88206       1.56179      -1.64113       2.90954       3.19597       3.95121       3.24483       2.54335       2.26771
  10   8 1737.8346    0.3088  0.2566  9.8906  0.0000  0.0208   0.0184   0.0474    0.0496   0.0000   439.6983    -0.0734018       10.5206       1.16850      0.519863      -1.72363       3.81211       5.04954       4.40387       3.59935       3.62064       2.99248
  10  10 2021.5054    0.6514  0.4890  9.9734  0.0000  0.0250   0.0258   0.0545    0.0912   0.0000   442.2845      -3.01529       17.1964      0.182469       3.98281       1.16196       3.85691       4.39513       4.89497       4.15871       3.62720       3.11830
  10  11 2162.9629    0.8909  0.7344  9.8256  0.0000  0.0296   0.0300   0.0716    0.2282   0.0000   435.9318       4.58513       6.86296       1.98600      0.592430       4.63057       4.50691       5.25591       5.67911       4.98961       4.50863       3.54575
  10  12 2302.7593    1.1857  1.0962  9.7745  0.0000  0.0360   0.0355   0.0950    0.4447   0.0000   441.6027       4.09367       12.0820      -5.47115       4.54189      -5.14034       5.40710       6.92595       6.89532       6.37563       5.67671       4.72336
  10  13 2440.7253    1.5084  0.9034 10.9901  0.0000  0.0302   0.0469   0.0870    0.1720   0.0000   435.6275       15.1615       18.5740       12.2959       2.68587      -11.7118       4.93017       6.05400       6.44822       6.02562       4.86198       4.02991
  10  14 2578.7037    1.9982  0.9730 11.3845  0.0000  0.0332   0.0584   0.0847    0.1631   0.0000   444.1654       7.23036       8.14910       5.83003       1.55403       10.4500       4.99232       6.43909       5.99034       5.84929       5.16026       4.40699
  10  15 2717.0770    2.5083  1.0484 11.6471  0.0000  0.0347   0.0721   0.0859    0.1841   0.0000   443.6483       5.63399       2.95192       2.95202      0.321753       1.22766       6.30487       7.74489       7.57074       7.34912       6.04562       4.84462
  10  16 2855.7876    3.1313  0.9242 12.0193  0.0000  0.0300   0.0936   0.0786    0.1939   0.0000   438.0678       15.7045       10.0275     -0.772362      0.136511      -7.75321       5.16575       6.69465       6.64662       6.76221       5.27827       4.20881
  10  17 2994.6984    3.7658  0.8964 12.1950 -0.0006  0.0292   0.1106   0.0742    0.2096   0.0000   442.0585       15.5515       11.7645      -1.81748       4.00944      -2.67572       4.44916       5.69765       5.18803       5.38222       4.65236       3.63126
  10  18 3133.0624    4.0109  1.0791 11.9847  0.0000  0.0330   0.1086   0.0810    0.2853   0.0000   445.1870       25.3322       11.0230       13.3978     -0.436109       3.64554       5.12509       6.45642       6.30932       5.71519       5.32202       4.22035
  10  19 3271.4728    3.6658  1.5177 11.8624  0.0000  0.0401   0.0859   0.1060    0.2157   0.0000   432.8116       31.7129       3.54839       5.28083      -7.85595      -8.21763       5.88000       7.58324       7.33247       7.07803       6.10964       4.95114
  10  20 3410.3458    3.1890  2.0576 12.1754  0.0015  0.0514   0.0687   0.1307    0.1198   0.0000   435.0735       28.0577       12.1436       29.3744       8.40682      -11.5664       7.65228       9.94428       9.67714       9.05353       7.99085       6.37424
  10  21 3549.3771    2.5267  2.8114 12.1607  0.0000  0.0642   0.0502   0.1756    0.0826   0.0000   435.0595      -2.36328       29.9285       30.1066       17.3847      -3.94356       9.59484       12.2886       12.1895       11.7341       10.0457       7.99291
  10  22 3688.6167    2.0697  4.3222 11.5953  0.0000  0.0879   0.0359   0.2307    0.0735   0.0000   446.1632       29.4156       38.0781      -1.34400       9.25741      -13.5883       13.3145       17.4861       16.8446       15.5607       13.7342       11.3679
  10  23 3828.0346    1.6977  5.5092 11.4354  0.0000  0.1059   0.0291   0.3038    0.0661   0.0000   466.6794       70.5073       31.8385       16.8232     -0.137715      -12.3535       16.1425       20.0233       19.7200       19.1727       16.8880       13.5546
  10  25 4108.0638    1.1891  8.5621 10.6214  0.0000  0.1529   0.0187   0.4419    0.0663   0.0000   442.3136       17.4898       40.3718       23.4522       14.0041      -40.8367       22.5711       29.0780       29.3021       27.7151       24.0193       19.5511
  11   7 1627.1053    0.2064  0.1295  9.8323  0.0000  0.0145   0.0184   0.0389    0.0410   0.0000   439.7322      -4.09146       15.6207      -3.38897      -2.24233       1.60319       2.06825       2.51197       2.67341       2.99380       2.34842       1.74977
  11   9 1915.4198    0.4872  0.3493 10.0478  0.0000  0.0200   0.0230   0.0491    0.0580   0.0000   434.7477      0.290980       15.6058       1.46391      -1.17184       2.37739       3.12892       3.83352       3.65010       3.46874       3.09698       2.76311
  11  10 2057.9273    0.6604  0.6273  9.9665  0.0000  0.0262   0.0238   0.0651    0.0878   0.0000   430.6062      -5.96570       19.2771      -2.01485      -1.34595    -0.0271204       3.78522       4.73708       4.58497       4.41670       4.02731       3.26471
  11  11 2199.8144    0.9285  0.7478 10.1018  0.0000  0.0284   0.0293   0.0718    0.1528   0.0000   437.5449      -1.92814       16.7758       4.08494      -6.82881     -0.713142       3.81371       5.21915       5.11750       5.07343       3.98849       3.49423
  11  12 2340.0375    1.2462  0.7422 10.7787  0.0000  0.0297   0.0424   0.0704    0.2082   0.0000   436.4079       9.68198       12.3302       1.83655      -11.4489       1.85843       4.42394       5.41749       5.23131       5.25150       4.65753       3.86385
  11  13 2478.5605    1.5972  0.9949 10.9500  0.0000  0.0331   0.0469   0.0849    0.2769   0.0000   439.9023       7.46707       11.4995       5.29566     -0.218626     -0.754409       4.50256       5.44467       5.77807       5.60813       4.65871       3.96355
  11  14 2616.9497    2.0299  1.0831 11.5751  0.0000  0.0338   0.0571   0.0845    0.1962   0.0000   440.6078       4.81228       9.99669       11.3576     -0.775078       2.72526       4.75659       5.94955       6.16760       5.98804       5.37731       4.25886
  11  15 2756.2547    2.6264  0.9303 12.1491  0.0000  0.0309   0.0766   0.0797    0.1459   0.0000   441.5733       11.7610       3.89219       7.55875       5.51094      -3.24186       4.27718       5.28461       5.04777       5.20687       4.68204       3.83385
  11  16 2895.4508    3.1497  0.9593 12.3892 -0.0004  0.0299   0.0890   0.0797    0.1543   0.0000   436.3545       17.0076       19.5712       14.3987     -0.991754      0.406498       4.19360       5.21574       5.49268       4.85814       4.74294       3.68088
  11  17 3034.6373    3.9565  0.9976 12.2152 -0.0003  0.0317   0.1049   0.0733    0.2224   0.0000   440.3433       10.7686       22.0600      -4.97612      -4.05420       7.47328       4.38575       5.68511       5.70385       5.26212       4.60298       4.08190
  11  18 3173.6683    3.7584  1.0724 12.8617  0.0000  0.0347   0.1021   0.0826    0.1502   0.0000   427.9587       21.7761       2.95661       7.47651      -4.43530       1.50808       4.57582       6.03529       5.82064       6.03748       4.95468       4.43555
  11  19 3312.5965    3.4848  1.6359 11.9091  0.0000  0.0408   0.0755   0.0987    0.1625   0.0000   433.3588       15.6876       19.8696       5.96991      -6.25061      -1.45255       6.25490       7.62343       7.85666       7.48720       7.00222       5.47776
  11  20 3451.8152    2.9725  2.5135 11.7189  0.0067  0.0547   0.0553   0.1287    0.1139   0.0000   442.6626       23.7315       8.28840      -3.86994      -2.72193       13.8142       7.49440       9.44368       9.28819       9.23884       8.33753       6.78709
  11  21 3591.2747    2.4340  3.3154 11.6176  0.0000  0.0644   0.0420   0.1728    0.0871   0.0000   451.8141       30.8674       19.7337     -0.155047       11.9905       1.87446       8.93990       10.9615       10.9564       10.9664       9.75187       7.99452
  11  22 3731.0355    2.0009  4.6541 11.3348  0.0000  0.0833   0.0316   0.2211    0.0743   0.0000   455.5037       28.5822      -17.4508      0.984480       4.79266      -11.2432       11.6479       14.7998       14.7214       13.9584       12.7961       10.5932
  11  23 3870.8484    1.6615  5.9868 11.1251  0.0000  0.1063   0.0257   0.2886    0.0707   0.0000   441.8831       22.9091       53.6122       5.55733       12.7933      -7.59582       14.0300       19.1849       18.1694       18.1219       15.5397       13.5291
  11  24 4010.9881    1.3809  7.3444 10.7227  0.0000  0.1252   0.0208   0.3431    0.0732   0.0000   427.1282       5.51638       8.72278      -5.60726      -23.0055       1.34003       16.5383       21.9460       22.3541       21.5447       18.7560       15.4892
  11  25 4151.5614    1.1492  9.5784 10.5937  0.0000  0.1579   0.0178   0.4635    0.0608   0.0000   436.7416       81.0787       6.42985      -36.3205       20.1925       19.2953       22.1824       27.1185       27.7606       27.5671       23.7146       20.8263
  11  28 4573.6604    0.6263 16.0426 10.2585  0.0016  0.3435   0.0137   0.9791    0.0486   0.0000   416.2197      -34.5362       53.1756       49.9969       43.7542      -7.70663       45.3493       57.0002       60.4297       57.7195       49.9835       43.0063
  12   7 1660.3087    0.2294  0.2179  9.8263  0.0003  0.0211   0.0145   0.0468    0.0429   0.0000   436.2005      -8.31686       15.3446       1.83368      -4.03634      0.706702       3.03452       3.49674       4.03204       3.58748       3.75285       3.25695
  12   8 1805.8085    0.3827  0.3682  9.9153  0.0000  0.0215   0.0173   0.0517    0.0529   0.0000   435.7335      0.389152       12.5463     -0.155975      -3.02237      -3.48077       3.04312       3.86986       4.18067       4.14248       4.18969       3.47817
  12   9 1949.9488    0.5139  0.3936 10.0085  0.0000  0.0240   0.0218   0.0511    0.0599   0.0000   439.2407       3.79228       11.0282       1.02349       2.24164       2.64350       4.37107       5.45357       5.30498       4.58390       3.67184       2.82214
  12  10 2093.6581    0.7506  0.5087 10.0636  0.0000  0.0217   0.0266   0.0504    0.0789   0.0000   438.8579      -2.85859       10.3789       1.09174      -3.04801       1.82898       2.96357       3.87022       3.93345       3.73904       3.11207       2.89588
  12  11 2235.8660    0.9714  0.7344 10.4535  0.0000  0.0272   0.0303   0.0638    0.1046   0.0000   437.3621      -2.70882       4.37197      -5.91485     -0.896757      -1.54859       3.57695       4.21371       4.48974       4.33644       3.94274       3.33801
  12  12 2376.3278    1.2557  1.0168 10.7012  0.0000  0.0325   0.0357   0.0883    0.2008   0.0000   449.4271       2.80141       6.64053       6.95969       6.15160       2.72777       4.23714       5.62925       5.61022       5.39088       4.75514       4.16725
  12  13 2515.4864    1.7918  0.9831 10.8086 -0.0023  0.0315   0.0541   0.0846    0.4220   0.0000   430.3855       9.84831       6.27162       2.73863     -0.599998       3.06654       3.81297       4.83713       4.92160       5.10728       4.21379       3.72995
  12  14 2654.6827    2.3037  1.0791 11.1476  0.0000  0.0313   0.0631   0.0877    0.4572   0.0000   437.6079       8.12852       10.0875      -2.07852       6.13119      0.744243       4.11822       5.08456       5.52168       5.36236       4.89989       3.72316
  12  15 2794.5923    2.7392  0.9525 12.2646  0.0000  0.0295   0.0744   0.0762    0.1847   0.0000   437.6354       9.88581       13.8743       3.38743       1.55891      -4.73692       3.80177       4.73118       4.82236       4.84433       4.31077       3.48289
  12  16 2934.4677    3.5635  0.8023 12.4682  0.0000  0.0251   0.1028   0.0658    0.1491   0.0000   437.0471       1.23215       10.7104       12.9589       1.51474      -9.03807       3.26124       4.19790       4.21161       4.33685       3.71288       3.04644
  12  17 3073.9449    3.8068  0.9683 12.8536  0.0000  0.0299   0.1052   0.0757    0.1429   0.0000   435.0367       14.3748       10.7561      -2.77566     -0.746976      -10.1025       3.75239       5.11512       4.86437       5.03426       4.51393       3.69146
  12  18 3213.4031    3.7990  1.3481 12.1881  0.0055  0.0361   0.0881   0.0853    0.1910   0.0000   438.9762       16.7681       10.1735       2.76945      -1.06047      -5.17153       4.74473       6.00024       5.67588       5.72584       5.18954       4.62701
  12  19 3352.8153    3.3227  1.7802 12.2188  0.0000  0.0416   0.0692   0.1065    0.1236   0.0000   448.5742       19.8071       10.4928       4.59233      -2.30738      -5.54930       5.37239       7.01870       7.22910       6.68600       6.09225       5.12115
  12  20 3492.5492    2.9009  2.5596 11.4400 -0.0015  0.0486   0.0496   0.1284    0.1160   0.0000   443.3528       27.6518       19.2444       2.49448       2.36430       1.45394       6.35647       8.03874       8.16386       7.92396       7.43184       6.07431
  12  21 3632.6031    2.2878  3.8238 11.4004  0.0000  0.0677   0.0351   0.1729    0.0786   0.0000   427.0753       17.0052       10.1695      0.676707      -16.7499       4.91309       8.21911       10.9364       10.9657       10.7750       9.76882       7.97201
  12  22 3772.7611    1.8765  5.2684 11.1946  0.0000  0.0850   0.0272   0.2342    0.0712   0.0000   433.7190       22.8259       6.80134       4.49128      -9.16789       5.79917       10.4917       13.5194       14.3053       13.8599       12.1792       10.5626
  12  23 3913.0568    1.5543  6.8143 10.9804  0.0000  0.1081   0.0231   0.2998    0.0711   0.0000   446.2126       37.2970       22.5144      -3.27220      -1.53350       7.00687       13.6581       17.4602       18.4175       17.7862       15.9717       13.5932
  12  24 4053.5039    1.3222  8.3159 10.6822  0.0000  0.1253   0.0191   0.3629    0.0686   0.0000   409.9634       81.7597       17.8267      -4.59450      -14.3412      -17.6917       15.9414       19.9953       20.4583       20.7224       18.3726       15.7177
  12  25 4194.2349    1.0128  9.5377 10.6541  0.0000  0.1620   0.0169   0.4808    0.0569   0.0000   464.5403       41.7613       30.7847       22.7558      -39.3976      -9.71645       19.6299       25.9190       26.6381       25.7764       23.2206       20.0291
  12  26 4335.5753    0.9146 12.0361 10.3867 -0.0004  0.2011   0.0155   0.5898    0.0581   0.0000   477.7058       54.7785       20.0555      -2.89978      -16.6533      -8.25897       24.2038       31.9041       32.7010       31.7294       28.6120       24.3182
  12  27 4475.8618    0.6926 14.4033 10.4052 -0.0016  0.2888   0.0145   0.8288    0.0482   0.0000   423.7135     -0.135918       16.4508       54.9331       61.9295      -25.7113       34.9290       43.8758       48.1419       45.0850       41.6473       34.5176
  13   5 1382.3392    0.1306  0.0585  9.8757  0.0000  0.0194   0.0213   0.0302    0.0339   0.0000   438.9663     -0.716999       11.8141       3.93919     -0.298635     -0.801306       2.43464       2.56242       2.77698       2.84128       2.76216       2.39528
  13   6 1541.1379    0.1757  0.1091  9.7844  0.0000  0.0142   0.0155   0.0332    0.0359   0.0000   437.1782      -2.12048       12.5976      0.729210      -1.91395     0.0322672       1.77634       1.94187       2.22669       2.01110       1.97566       2.14867
  13   7 1692.3688    0.2942  0.2707  9.8343  0.0000  0.0206   0.0152   0.0446    0.0432   0.0000   435.1106       2.35243       7.09182      0.700069      -1.37348     -0.701881       3.41223       4.36780       4.66408       4.39682       3.44960       3.14888
  13   9 1983.7677    0.5920  0.5076  9.9061  0.0000  0.0214   0.0211   0.0554    0.0690   0.0000   432.1215       7.45142       11.1876       5.55818      -1.52151      -2.55177       2.39736       3.21017       3.39189       3.14429       2.88287       2.44155
  13  10 2128.4904    0.7985  0.6935  9.8790  0.0000  0.0255   0.0246   0.0649    0.1011   0.0000   439.9967     -0.820678       10.5041      -2.90003      -2.16543       4.94594       2.85212       3.63019       3.69154       3.64843       3.32234       2.94325
  13  11 2271.1557    1.1260  0.8925 10.1033  0.0000  0.0280   0.0311   0.0763    0.1320   0.0000   435.0340       3.09250       14.0676       1.82280       9.05826       1.19981       3.19716       4.36275       4.23806       4.34349       3.79083       3.28222
  13  12 2411.8879    1.4960  0.8796 10.8429  0.0000  0.0289   0.0404   0.0681    0.1552   0.0000   437.7670      -4.35160       14.3114     -0.587258      -4.39742       5.85676       3.77293       4.72705       4.71213       4.63718       4.32230       3.64347
  13  13 2551.7448    1.8417  1.1106 11.0403  0.0001  0.0316   0.0482   0.0840    0.2943   0.0000   438.5986       3.74315       12.1829       5.50732      -4.14148       3.84638       3.75857       4.68636       4.63890       4.94934       4.47088       3.81150
  13  14 2691.7141    2.4978  1.0271 10.2991  0.0000  0.0299   0.0675   0.0746    1.2178   0.0000   438.1291       1.83511       11.3473      -2.99730       2.65538       2.28288       3.67276       4.64336       4.44770       4.68831       4.14705       3.65974
  13  15 2832.2890    3.0499  1.0405 11.6371  0.0036  0.0299   0.0794   0.0783    0.4746   0.0000   436.4753       14.7583       9.35900      -1.60451      -2.58360      0.149722       3.46523       4.44564       4.60472       4.68028       4.09591       3.90998
  13  16 2972.6975    3.4890  0.9379 12.7758  0.0000  0.0286   0.0915   0.0700    0.1767   0.0000   430.7572       16.3609       15.7762      -1.96208      -1.68104       5.66441       3.48739       4.54179       4.49781       4.27614       4.01850       3.62823
  13  17 3112.5826    3.8256  1.0937 12.5801  0.0000  0.0333   0.0962   0.0762    0.2152   0.0000   434.9022       11.2092       10.8055       13.1177     -0.545131      -2.94750       3.78508       5.54803       5.05312       5.46392       4.69751       4.11643
  13  18 3252.4957    3.6418  1.3204 12.8695  0.0000  0.0368   0.0867   0.0897    0.1433   0.0000   435.9882       25.9313     -0.144510      -2.84351      -5.35032       3.94046       4.54366       6.10032       5.95143       5.89849       5.37216       4.59298
  13  19 3392.4722    3.0817  2.0924 12.1206  0.0000  0.0446   0.0578   0.1116    0.1104   0.0000   438.2818       19.1514       5.64272       15.4968       6.08578      -3.19113       5.48152       6.52554       6.98113       6.76089       6.35238       5.47910
  13  20 3532.7256    2.5464  2.9109 11.7368 -0.0005  0.0549   0.0425   0.1389    0.0880   0.0000   423.7594       23.8146       6.03833       7.96522      -5.53995      -2.41733       6.64603       8.31061       8.46049       8.40457       7.80796       6.71485
  13  21 3673.2238    2.1797  3.9387 11.3048  0.0000  0.0671   0.0324   0.1696    0.0800   0.0000   436.8273       43.1269       8.57683       2.63571       2.44729      -4.11205       7.57152       10.4822       10.1830       10.3699       9.62797       8.13009
  13  22 3813.8511    1.7532  5.6487 11.1736 -0.0013  0.0879   0.0252   0.2386    0.0683   0.0000   436.5309       37.8982      -22.4787       21.2761      -2.97010      0.104733       10.0625       13.0603       13.2416       13.2186       12.1237       10.8571
  13  23 3954.7158    1.4552  7.5621 10.8702  0.0000  0.1115   0.0213   0.3163    0.0708   0.0000   439.3059       33.4509       6.77802      -13.0413      -13.2135       3.61617       12.7757       16.5781       17.4551       17.0381       15.6715       13.4382
  13  24 4095.7830    1.2395  8.8232 10.6164  0.0000  0.1282   0.0178   0.3748    0.0666   0.0000   471.6103       58.2804       9.03089       8.05804       5.06084      -27.1565       14.5678       18.8401       20.1002       19.3209       17.7516       15.4975
  13  27 4519.8679    0.6605 15.0293 10.3307  0.0026  0.2799   0.0135   0.8259    0.0471   0.0000   467.8318       28.6116      -57.0253      -5.71493       39.4082      -8.44709       32.3047       40.4712       44.0421       42.6160       38.3816       34.2323
  14   7 1723.5002    0.2926  0.2601  9.8794  0.0000  0.0204   0.0151   0.0414    0.0421   0.0000   438.1603      -1.95784       12.1781     -0.997135       6.68887     -0.152519       2.49455       3.22836       4.37228       3.15415       3.20334       3.44133
  14   8 1870.8326    0.4162  0.3910  9.9805  0.0000  0.0236   0.0167   0.0463    0.0533   0.0000   436.5616       3.77254       12.1164      -3.76120     -0.786140      -1.21739       2.35179       2.82631       3.74118       2.95472       2.99572       2.72990
  14   9 2017.0419    0.6332  0.5045 10.0800  0.0000  0.0209   0.0218   0.0519    0.0727   0.0000   436.5299      -2.83069       11.3446       5.31573      -1.17992       4.68683       2.15997       2.84489       2.89972       2.80584       2.66608       2.28529
  14  10 2162.5327    0.8312  0.6533 10.3388  0.0000  0.0253   0.0257   0.0593    0.0876   0.0000   436.0136      -1.12904       13.8221      -2.44881      -3.65314      -1.05257       2.60532       3.64552       3.57933       3.91508       3.57559       2.89390
  14  11 2305.7085    1.1615  0.8995 10.2555  0.0000  0.0284   0.0299   0.0653    0.1305   0.0000   444.6096       3.04646       17.6160       3.00316     -0.935107      -2.96291       3.06459       4.20717       4.19776       4.59568       4.18370       3.37237
  14  12 2446.7473    1.5997  1.0542 10.4727  0.0000  0.0286   0.0379   0.0710    0.1714   0.0000   441.1857       2.63071       11.0827      -1.20235      -2.15948       8.11207       3.23200       3.94577       4.36807       4.07886       3.86761       3.53393
  14  13 2587.3743    2.1388  0.8952 11.0853  0.0000  0.0266   0.0540   0.0594    0.2117   0.0000   437.9786       2.01972       7.22598       3.51818     -0.529679      -1.26061       2.92555       3.90946       3.70618       4.15070       3.57304       3.23315
  14  14 2728.2495    2.5460  0.9710 11.3732  0.0000  0.0285   0.0631   0.0672    0.3581   0.0000   439.7608       7.28130       9.57670       5.10241       1.15293      -1.54272       3.66891       4.67648       5.10343       4.95162       4.26824       3.51056
  14  15 2869.3123    3.1659  1.1205 11.1800  0.0000  0.0295   0.0817   0.0795    0.9548   0.0000   434.2881       10.1893       15.8917       1.83540     -0.621435       3.09131       3.40263       4.23987       4.62175       4.46334       4.37981       3.49596
  14  16 3010.2731    3.7636  1.0430 12.2709  0.0000  0.0303   0.0995   0.0747    0.4386   0.0000   443.4290       6.30457       16.3776       12.9240      -3.91706      -9.54543       3.17955       4.22444       4.44629       4.36297       4.16414       3.68928
  14  17 3150.7283    3.6869  1.2012 12.9665  0.0003  0.0318   0.0915   0.0882    0.2105   0.0000   434.7052       20.2159       6.89568     -0.458678       7.72290      -7.08148       3.62335       4.30589       4.83519       4.72459       4.42265       3.99402
  14  18 3291.0304    3.3928  1.5668 12.8888  0.0000  0.0389   0.0748   0.0989    0.1277   0.0000   438.4311       18.6877       5.72920      -1.67513      -11.7473      -6.07838       4.23583       5.60833       5.45155       5.61967       5.27188       4.73275
  14  19 3431.6894    3.0276  2.1428 12.2150  0.0000  0.0428   0.0554   0.1156    0.1095   0.0000   446.0695       20.8876       19.3507       12.1786       3.62257      -6.41200       4.80505       6.12193       6.17639       6.32290       5.82973       5.07715
  14  20 3572.2716    2.5359  3.2948 11.6371  0.0000  0.0547   0.0384   0.1427    0.0876   0.0000   432.6619       19.2579       11.3121      -6.81674       9.55997       2.64613       6.18247       7.55240       8.16577       8.09579       7.47394       6.66419
  14  21 3713.2254    2.0876  4.4442 11.2030  0.0000  0.0684   0.0291   0.1782    0.0823   0.0000   436.8453       24.0988       24.5599       12.0984       6.53246       6.06842       7.53823       9.82071       10.1364       10.1432       9.52883       8.39601
  14  22 3854.5651    1.6832  6.2970 10.9774  0.0000  0.0879   0.0228   0.2540    0.0724   0.0000   436.1314       32.3509       3.02646       3.52982      -11.4742       5.75244       9.62830       12.4749       13.4432       12.9575       12.2351       10.6441
  14  23 3995.6383    1.3686  7.9064 10.8267  0.0000  0.1126   0.0198   0.3266    0.0674   0.0000   449.3762       55.8419       5.74581      -26.3509       6.12111       16.5468       11.7206       15.3333       16.3420       16.4156       14.6043       13.3453
  14  24 4136.8687    1.1290  9.2147 10.6931  0.0000  0.1311   0.0175   0.4025    0.0604   0.0000   441.0063       48.8415       29.3755      -20.7290      -11.9807       36.7453       14.3160       18.2849       19.3578       19.5142       17.6308       15.8524
  14  26 4420.3544    0.7820 14.1749 10.4944  0.0000  0.2380   0.0140   0.6937    0.0436   0.0000   432.1482       92.1743       35.9464      -4.48180      -17.2754      -38.2669       25.2608       32.3401       35.2447       34.2343       31.4935       28.3253
  14  27 4562.0517    0.6558 16.0227 10.2912  0.0000  0.2909   0.0118   0.8105    0.0413   0.0000   448.4690      -2.17786      -27.5231      -20.5916       46.2509      -2.48012       29.9275       39.9250       40.0253       41.7943       37.3095       33.4287
  15   6 1601.0374    0.2351  0.1281  9.8318  0.0000  0.0114   0.0170   0.0300    0.0351   0.0000   436.1869      -1.93730       15.5414     -0.727403     -0.851695      0.782871       1.27304       1.43014       1.84124       1.58072       1.58358       1.65631
  15   7 1753.7842    0.3421  0.2669  9.9082  0.0000  0.0152   0.0165   0.0441    0.0444   0.0000   440.6643       1.62021       14.9756       1.30177      -3.26241       5.34943       1.80063       2.23117       2.10106       2.00229       2.04919       1.83982
  15   8 1902.3128    0.4642  0.3941  9.9719  0.0000  0.0198   0.0181   0.0464    0.0512   0.0000   438.3070       1.46193       11.5505       1.49962      -3.00281       1.70508       2.07888       2.58084       2.85092       2.57364       2.49586       2.13259
  15   9 2049.6042    0.6328  0.5920 10.1671  0.0000  0.0225   0.0200   0.0588    0.0803   0.0000   434.7310       2.39765       12.3134      -3.34241      -6.26613       2.70522       2.34753       3.19530       3.34680       3.43775       3.03129       2.57920
  15  10 2195.7715    0.9117  0.6881 10.3972  0.0000  0.0224   0.0260   0.0601    0.0886   0.0000   438.1921       1.16804       5.74597      0.974844      -2.36839      -5.64579       2.33340       3.00602       3.35702       3.20895       2.99598       2.83660
  15  11 2339.5349    1.2472  0.9343 10.4055  0.0000  0.0272   0.0306   0.0664    0.1283   0.0000   437.0282      0.310759       15.1764       1.87063       2.22618      -1.86267       2.94116       3.95603       4.18327       4.11690       3.87295       3.67994
  15  12 2481.0446    1.6219  1.1329 10.4174 -0.0008  0.0300   0.0365   0.0699    0.1931   0.0000   433.3641       7.98774       15.1602      -7.22123      -1.07037      -2.27823       3.11663       4.13249       4.32495       4.42326       3.94142       3.59980
  15  13 2622.4392    2.1062  1.0282 11.5559  0.0000  0.0278   0.0503   0.0698    0.1374   0.0000   436.1359       5.10026       17.5423       1.56381      -3.95320      -2.41832       3.17470       3.74301       3.96168       4.14573       3.87589       3.33714
  15  14 2764.2025    2.6492  0.9142 12.0979  0.0000  0.0263   0.0660   0.0639    0.1543   0.0000   434.0130       6.18909       7.74746       2.06367      -3.40538     -0.106675       2.83310       3.76231       3.86009       4.04876       3.45057       3.38265
  15  15 2905.8687    3.4854  0.9623 11.9913  0.0000  0.0263   0.0833   0.0653    0.3599   0.0000   439.5286       10.6108       12.1739       5.07084      -2.91314     -0.581469       2.55295       3.64340       3.62168       3.51650       3.39144       3.00986
  15  16 3047.1630    3.9124  1.1776 11.7335  0.0015  0.0298   0.0990   0.0813    0.7703   0.0000   440.6209       17.6021       10.6562       1.92602       2.78094       1.18690       3.33293       4.44513       4.70559       4.78095       4.29424       3.76835
  15  17 3188.1849    3.5701  1.1943 13.1449  0.0000  0.0335   0.1006   0.0918    0.2513   0.0000   435.5611       14.0920       20.1654       8.14258      -7.97226      -9.32401       3.47632       4.57623       4.71986       4.59795       4.52407       3.91345
  15  18 3328.9889    3.4169  1.7989 12.4906 -0.0001  0.0394   0.0696   0.1025    0.1888   0.0000   441.9996       14.1318       19.1446       6.50091       3.75479      0.311614       4.00896       5.21345       5.66836       5.57171       5.12959       4.60886
  15  19 3470.0694    2.8144  2.5602 12.3200  0.0000  0.0498   0.0498   0.1317    0.1005   0.0000   447.4099       20.3271       13.8219      -1.43757       5.45110       3.99111       5.10983       6.84826       7.20000       7.00895       6.76109       5.97832
  15  20 3611.5042    2.3091  3.7125 11.6243  0.0000  0.0599   0.0334   0.1615    0.0845   0.0000   438.5121       28.0681       28.8478       12.9094       1.72053       2.34955       5.89884       7.86420       8.11017       8.17791       7.81370       6.85339
  15  21 3752.8389    1.9292  5.2340 11.2253  0.0000  0.0764   0.0263   0.2143    0.0751   0.0000   433.0525       16.2966      -10.0866       12.7389       11.1852      -3.90709       7.51630       10.0846       10.6165       10.6464       9.79916       8.76501
  15  22 3894.3058    1.6044  7.0115 10.8837  0.0000  0.0920   0.0204   0.2642    0.0681   0.0000   445.4990       15.7806       6.39119      -12.4418       18.6891      -2.48601       9.21538       11.8848       12.8005       12.6292       11.8093       10.4866
  15  23 4035.8336    1.3050  8.6466 10.7506  0.0000  0.1157   0.0184   0.3433    0.0647   0.0000   440.1544       43.1633      0.807892       1.50298       25.2717       22.4166       11.6974       15.4858       16.0597       16.2668       15.0953       13.8504
  15  25 4319.7158    0.8665 11.4072 10.6282  0.0000  0.1721   0.0157   0.5398    0.0498   0.0000   424.7366       43.8795       7.82164       20.0713      -9.34011      -2.67262       18.1006       22.4533       23.8624       24.1681       22.6406       20.6309
  15  26 4461.4195    0.6733 12.9219 10.5330 -0.0018  0.2347   0.0138   0.6995    0.0421   0.0000   407.5828       6.85123       36.5766      -2.55771      -19.6506      -1.43695       22.8028       30.3063       30.8836       32.5820       29.4460       26.4828
  16   5 1467.2484    0.1343  0.1066  9.8896  0.0000  0.0180   0.0122   0.0298    0.0316   0.0000   440.1491     -0.948847       11.2030       3.78825    -0.0558184      -4.13193       1.62601       2.12525       2.55559       2.25005       2.37256       1.96811
  16   6 1629.5038    0.2486  0.1900  9.8379  0.0000  0.0154   0.0143   0.0367    0.0366   0.0000   436.0849      0.432226       15.4904      -1.46776      0.490122     -0.600246       1.82914       2.15698       2.77991       2.61652       2.65917       2.13112
  16   7 1783.2851    0.3619  0.3137  9.8712  0.0000  0.0168   0.0153   0.0421    0.0445   0.0000   437.2409      -1.27793       13.2680     -0.244363      -1.86063       2.90750       1.82405       2.24894       2.04213       2.15069       2.24050       1.99866
  16   8 1933.1197    0.5128  0.4311 10.0074  0.0000  0.0188   0.0187   0.0481    0.0559   0.0000   439.2437      -1.45036       15.2901       2.04504      -3.20308      0.447459       2.08853       2.46842       2.89000       2.72935       2.56491       2.51785
  16   9 2081.5974    0.7421  0.5903  9.9841  0.0000  0.0204   0.0217   0.0504    0.0860   0.0000   436.6270       3.76162       16.2590      -1.52886     -0.629416      0.285379       1.97904       2.53954       2.80745       2.58612       2.62973       2.22154
  16  10 2228.3738    1.0388  0.7404 10.4917  0.0000  0.0243   0.0281   0.0564    0.1105   0.0000   436.5704       5.84470       10.1581      -1.14845     -0.924542     -0.127916       2.31100       2.92519       3.19658       3.11469       2.98645       2.61640
  16  11 2372.6457    1.3627  0.9157 10.7072  0.0001  0.0258   0.0332   0.0654    0.1237   0.0000   439.4667      -1.44167       8.88848       4.98080       4.84073      0.439930       2.58455       3.39339       3.68394       3.67190       3.39819       3.31837
  16  12 2514.8939    1.8246  0.9339 11.3738 -0.0001  0.0261   0.0438   0.0658    0.1175   0.0000   437.1885       5.56354       15.7829       2.20775      0.243612       1.44412       2.83590       3.68025       3.91302       3.82284       3.56464       3.29034
  16  13 2656.9649    2.2762  1.0449 11.3789  0.0000  0.0272   0.0505   0.0661    0.1649   0.0000   440.2188       9.32679       16.6329      0.552017    -0.0302393      -7.06682       2.68734       3.63649       3.72973       3.99688       3.79532       3.45134
  16  14 2799.5643    2.8656  1.0477 11.8280  0.0000  0.0281   0.0641   0.0663    0.1742   0.0000   441.5934       15.1014       6.01591       2.08222      -2.01647     -0.127087       2.64016       3.37616       3.59928       3.40114       3.46201       3.01553
  16  15 2941.9605    3.4387  0.9064 12.6634  0.0000  0.0238   0.0834   0.0649    0.1557   0.0000   440.6725       13.1341       17.9336       3.53304     -0.820650      -3.16631       2.49540       3.12914       3.21255       3.35874       3.25091       2.81284
  16  16 3083.5978    3.7469  1.1833 12.4454  0.0000  0.0311   0.0878   0.0768    0.3502   0.0000   443.4027       12.9730       10.4438       4.03221       1.67232      -2.56963       2.95894       3.94450       4.02306       4.31905       3.77095       3.52140
  16  17 3225.1623    3.8563  1.4948 11.4771  0.0003  0.0334   0.0848   0.0898    0.7939   0.0000   440.0279       20.2503       9.41826       9.26993      -8.81707       1.31098       3.14530       4.19346       4.31944       4.31861       4.28320       3.68797
  16  18 3366.5460    3.2679  1.9707 12.3592  0.0000  0.0409   0.0650   0.1112    0.2033   0.0000   441.0395       25.3985       9.28347       8.87822      -7.03509       2.46803       3.87047       5.01796       5.44698       5.44445       5.20635       4.56046
  16  19 3508.0813    2.6993  2.6313 12.2469  0.0000  0.0479   0.0477   0.1319    0.1151   0.0000   443.2247       24.0120       12.6557       18.3697      -3.65535      0.630140       4.75399       6.03344       6.29301       6.25924       6.03770       5.55101
  16  20 3649.9077    2.2198  3.9766 11.5723  0.0000  0.0606   0.0317   0.1670    0.0880   0.0000   445.3387       22.5377      -9.67758       5.07610       11.4643       2.03072       5.85438       7.56796       8.09547       7.95666       7.83351       7.00991
  16  21 3791.7865    1.8583  5.2284 11.1481  0.0000  0.0732   0.0247   0.1989    0.0781   0.0000   442.0467     -0.343581       6.39456      -2.67720      -4.99933       2.65016       7.03958       9.23123       9.77473       9.97051       9.30060       8.26420
  16  22 3933.7118    1.5417  7.4680 10.6511  0.0000  0.0909   0.0189   0.2599    0.0759   0.0000   411.4632       35.9590       37.5144      -8.17167       2.16938       1.91981       8.76120       11.3017       12.2520       12.1695       11.4524       10.5594
  16  23 4075.8188    1.2150  8.8078 10.7429  0.0000  0.1173   0.0172   0.3432    0.0595   0.0000   427.7760       51.1910       12.3501     0.0126289      -3.86210      -1.76050       10.7659       14.2404       15.4921       15.4032       14.6369       13.2921
  16  24 4218.0942    0.9757 10.2152 10.7296  0.0000  0.1447   0.0160   0.4534    0.0499   0.0000   452.0499       8.29004       11.1521       8.51172       15.7474      -23.6954       13.3730       17.6064       18.9125       19.4672       17.5263       16.3255
  16  26 4502.5563    0.6747 16.1629 10.4495  0.0015  0.2795   0.0113   0.7561    0.0364   0.0000   464.3683       56.6646      -18.2458      -38.8912       15.7196       16.6018       25.0851       33.5752       36.0635       36.2818       33.5277       30.8825
  17   5 1493.4956    0.1511  0.1178  9.7830  0.0000  0.0150   0.0127   0.0364    0.0312   0.0000   440.0500      0.304465       17.6603       2.19885      0.788218       2.13184       1.47283       1.52246       2.03901       1.91792       2.00247       1.77699
  17   7 1812.0179    0.3880  0.3306  9.8769  0.0000  0.0193   0.0158   0.0404    0.0455   0.0000   438.9040      -3.65920       15.2765      -2.70929      -1.77764     0.0804082       1.78683       2.31859       2.64095       2.89147       2.69531       2.53554
  17   8 1963.3336    0.4954  0.5436 10.0614  0.0000  0.0223   0.0160   0.0543    0.0551   0.0000   436.2513       1.00117       13.8337       1.55625      -1.72368       1.03268       2.10273       2.44073       2.59065       2.78347       2.76728       2.43520
  17   9 2113.0103    0.7816  0.6529 10.0186  0.0000  0.0228   0.0215   0.0526    0.0800   0.0000   436.3684      0.213548       11.7740      -2.35568      -5.36986     0.0978006       1.89428       2.72081       2.75299       2.68029       2.61547       2.29713
  17  10 2260.3034    1.1202  0.8357 10.1025  0.0000  0.0242   0.0282   0.0621    0.1700   0.0000   434.0273       5.39580       18.8861     -0.592080       3.10033       4.16154       2.16430       2.90618       3.09461       3.16176       2.90257       2.73464
  17  11 2405.0940    1.4092  0.9470 10.8840  0.0000  0.0268   0.0328   0.0642    0.1274   0.0000   440.4752       4.00233       10.5411     -0.248552      -1.01224      -8.58345       2.34432       3.19179       3.16895       3.43142       3.02280       2.80204
  17  12 2548.1360    1.8368  1.0718 11.2125  0.0000  0.0272   0.0407   0.0662    0.1374   0.0000   443.7427       10.4140       10.5966       6.25447      0.541690      0.118878       2.59795       3.23673       3.47280       3.61541       3.44843       3.12515
  17  13 2691.0616    2.3994  1.0591 11.0434 -0.0000  0.0267   0.0504   0.0631    0.2002   0.0000   441.5010       6.48382       19.9582       7.18036    -0.0876896       1.59786       2.41709       3.02850       3.18772       3.34828       3.13129       2.94681
  17  14 2834.4601    2.8948  0.9327 12.3480  0.0000  0.0241   0.0694   0.0661    0.1213   0.0000   439.0884       12.2337       14.6564       5.26374      0.963682      -1.37812       2.26834       3.04054       3.22715       3.17980       2.90777       2.61680
  17  15 2977.3611    3.5493  1.0327 12.1410 -0.0003  0.0272   0.0776   0.0621    0.1990   0.0000   442.4637       9.95464       10.2736       6.84920      0.519625       5.17608       2.33211       3.34767       3.22994       3.48050       3.19981       3.09158
  17  16 3119.5044    3.7917  1.2429 12.3975 -0.0006  0.0283   0.0810   0.0757    0.2572   0.0000   437.9829       4.70778       12.7923       5.14819      -5.66224      0.505154       2.69030       3.29354       3.66997       3.77054       3.30389       3.06130
  17  17 3261.6039    3.4954  1.3565 12.9711  0.0000  0.0325   0.0806   0.0889    0.1940   0.0000   442.1990       11.5896       20.4900       24.1090      -1.71933      -5.23836       2.98864       3.89890       4.22560       4.20399       4.09953       3.66943
  17  18 3403.6255    3.2930  2.2954 11.6081  0.0000  0.0410   0.0548   0.1168    0.3081   0.0000   439.5490       16.1316       11.0609       2.06900      -6.25348      -2.70668       3.61379       4.87489       5.13162       5.04990       4.79401       4.39131
  17  19 3545.6092    2.5953  3.1435 11.7311  0.0000  0.0506   0.0397   0.1410    0.1303   0.0000   441.8955       20.3142       16.7027      -1.95649       9.07018      -16.1220       4.56758       6.03531       6.42001       6.40116       6.01725       5.65876
  17  20 3688.0026    2.1532  4.3145 11.3317  0.0000  0.0616   0.0288   0.1683    0.0934   0.0000   437.7016       24.8594       8.81866       6.52559     -0.524370      -12.3126       5.61994       7.24493       7.93025       8.05697       7.33775       6.94411
  17  21 3830.3473    1.7689  6.1588 10.8844  0.0000  0.0766   0.0214   0.2186    0.0779   0.0000   454.0775       30.1279       3.43687       1.73506      -7.63585      -7.74857       6.90210       8.94586       9.77800       9.69662       9.26933       8.55177
  17  22 3972.8600    1.4625  7.7490 10.7267  0.0000  0.0924   0.0179   0.2700    0.0649   0.0000   435.8107       25.3276       30.2944       14.2833       7.75466      -3.37137       8.44992       10.8465       11.7293       12.0250       11.3149       10.6595
  17  23 4115.3262    1.1582  9.7055 10.6572  0.0000  0.1193   0.0159   0.3723    0.0553   0.0000   432.2237       28.5477       4.00456       13.7613      -8.00210      -7.92077       10.4876       13.7451       15.2079       14.7302       14.1626       13.2648
  17  24 4258.0991    0.8943 10.8833 10.6783  0.0028  0.1551   0.0155   0.4925    0.0477   0.0000   433.3920       5.15096       17.3589       25.8514       16.2503      -15.2358       13.4937       18.1051       19.3100       19.8145       18.4061       17.2857
  18   6 1683.6468    0.2689  0.2154  9.8774  0.0000  0.0146   0.0129   0.0302    0.0351   0.0000   438.7764       3.36274       16.7773      -1.61974      -2.76608       1.27183       1.18500       1.67685       1.83991       1.56513       1.78201       1.48490
  18   7 1839.9968    0.4208  0.3454  9.9719  0.0000  0.0161   0.0159   0.0408    0.0451   0.0000   437.6441     -0.490077       12.9369      0.466344       1.62809       1.96680       1.52836       2.01666       2.37762       2.72034       2.51040       1.88631
  18   8 1992.8622    0.5894  0.5901  9.9560  0.0000  0.0209   0.0173   0.0530    0.0672   0.0000   439.2879       3.16372       16.1347       1.49160      -1.79239      0.524563       1.82837       2.27599       2.54699       2.52862       2.31392       2.18738
  18   9 2143.7015    0.8147  0.7036 10.1246  0.0000  0.0249   0.0210   0.0510    0.0803   0.0000   436.7927       4.27701       13.2812       3.34167     -0.106844      0.583826       1.81636       2.64595       2.73850       2.66945       2.52176       2.41188
  18  10 2291.6868    1.1445  0.7644 10.4999  0.0000  0.0230   0.0287   0.0541    0.1175   0.0000   440.6228       3.58679       13.2076      0.755440      -1.74901       1.02469       1.94774       2.63353       2.58428       2.82420       2.82494       2.44542
  18  11 2436.8423    1.5655  1.0228 10.9649  0.0000  0.0269   0.0356   0.0666    0.1746   0.0000   436.7890       8.68883       12.9224       3.71545       2.83371       4.40475       2.32482       3.06981       3.26250       3.42117       3.41014       2.93566
  18  12 2580.8860    2.0196  0.9386 11.3944 -0.0000  0.0246   0.0451   0.0602    0.1275   0.0000   438.2623       7.49206       15.4922      -4.37458      -3.54381      -2.06026       2.20225       2.98695       3.11279       3.21493       3.04835       2.61339
  18  13 2724.7552    2.5197  1.0426 11.5838  0.0000  0.0263   0.0526   0.0626    0.1583   0.0000   436.9753       3.17646       12.4903     -0.702316      -2.94313      -4.73509       2.17035       3.03032       2.96492       3.17459       3.03751       2.87775
  18  14 2868.7604    3.2242  0.9033 12.2745  0.0000  0.0234   0.0718   0.0548    0.1254   0.0000   429.0523       5.68679       12.9313       2.07334      -6.14823     -0.350180       2.02736       2.70367       2.87717       2.88735       2.74454       2.56277
  18  15 3012.1893    3.8788  0.9309 12.3771 -0.0002  0.0227   0.0847   0.0568    0.1591   0.0000   439.0129       7.13474       13.8019     0.0404990     -0.800480      0.535695       2.04860       2.48759       2.67650       2.75397       2.64137       2.42056
  18  16 3154.9904    3.9051  1.2193 12.6565 -0.0086  0.0296   0.0795   0.0696    0.1769   0.0000   438.3371       19.3799       11.8939       4.91700      0.178953      0.543654       2.46998       3.39647       3.51602       3.53995       3.46394       3.08818
  18  17 3297.5274    3.4967  1.5508 12.4102  0.0013  0.0317   0.0677   0.0829    0.2082   0.0000   435.3082       13.7317       12.2359       9.29647      -1.84619       1.12467       3.08318       4.06956       4.27697       4.37244       4.23647       3.88551
  18  18 3440.2042    3.0333  2.4234 11.4692  0.0000  0.0399   0.0481   0.1078    0.2590   0.0000   434.0995       19.1281       27.0448     -0.611650       3.34979       6.88792       3.54412       4.42127       4.81135       4.79955       4.75245       4.28892
  18  19 3582.8362    2.5309  3.6883 11.2611  0.0000  0.0524   0.0344   0.1438    0.1509   0.0000   437.1154       20.5186       11.7066       1.92900      0.699647      -4.07564       4.41465       5.77538       6.44582       6.29348       6.21031       5.74046
  18  20 3725.4079    2.0286  4.9441 11.0550 -0.0025  0.0621   0.0247   0.1782    0.0962   0.0000   437.1912       14.4339       14.6627       21.5285      -10.1409      -19.7157       5.35730       6.71942       7.58842       7.73963       7.20662       6.66477
  18  21 3868.2685    1.6879  6.9339 10.6815  0.0000  0.0788   0.0186   0.2287    0.0758   0.0000   444.9722       19.7782       2.76410       16.4959       7.15368      -18.5013       6.86131       8.76475       9.59539       9.62833       9.18179       8.53843
  18  22 4011.1925    1.3587  8.2956 10.7107  0.0000  0.0986   0.0164   0.2842    0.0587   0.0000   428.2512       35.1768       3.40875       5.70655       8.26994       4.89058       8.12930       10.7979       11.9219       11.6901       11.6221       10.6920
  18  23 4154.4672    1.0857  9.4917 10.7155  0.0000  0.1196   0.0155   0.3687    0.0506   0.0000   438.2646       23.9374      -6.39247       21.9065       9.65643       10.5755       10.0110       13.0977       14.4373       14.5720       13.5487       12.9960
  18  25 4439.9297    0.6230 11.8210 10.7170  0.0013  0.2168   0.0148   0.6828    0.0378   0.0000   424.0436       42.7955       36.8534       21.3597       15.2102       18.8905       17.8278       23.1947       25.4481       25.5780       24.3397       22.9863
  19   6 1709.3775    0.2888  0.2789  9.8576  0.0000  0.0162   0.0123   0.0357    0.0367   0.0000   439.7878      0.457229       17.5930      -4.91300      -3.39022       2.36563       1.35221       1.66577       1.71053       1.91369       1.83777       1.76595
  19   7 1867.2923    0.4595  0.3579  9.9825  0.0000  0.0147   0.0162   0.0384    0.0443   0.0000   438.3429     -0.175244       11.6911       1.59922      -1.01618     -0.779355       1.22209       1.52271       1.79968       1.73802       1.68163       1.67823
  19   8 2021.7590    0.6066  0.5229 10.1100  0.0000  0.0195   0.0177   0.0430    0.0624   0.0000   437.7719    0.00100901       11.2913      -1.37307      -1.49560      -1.08757       1.57550       1.99489       2.22290       2.40874       2.31704       2.11117
  19   9 2173.7476    0.8860  0.7285 10.2239  0.0003  0.0219   0.0220   0.0515    0.0823   0.0000   436.8664       1.12916       13.2187      -3.69596       1.71774      -2.12151       1.93034       2.41492       2.42136       2.62275       2.57414       2.37560
  19  10 2322.3982    1.2188  0.9107 10.4753  0.0000  0.0243   0.0271   0.0580    0.1101   0.0000   440.8673      0.875628       17.0150       2.62345      -3.67481      -2.16230       1.94950       2.49750       2.84751       2.83348       2.72686       2.50001
  19  11 2468.1528    1.6336  1.0422 10.7405 -0.0002  0.0279   0.0356   0.0621    0.2116   0.0000   441.5457       6.15258       12.8858     -0.803660     -0.679877       1.09043       2.38814       3.32649       3.50420       3.61495       3.30327       3.00802
  19  12 2613.1111    2.1656  0.9698 11.6923  0.0005  0.0244   0.0477   0.0615    0.1396   0.0000   437.5348       3.67278       9.95619      -4.24401      0.610048      -2.31955       2.08376       2.72564       2.93949       2.96604       2.83905       2.54097
  19  13 2758.0707    2.7800  0.9746 11.7142  0.0000  0.0239   0.0586   0.0565    0.1564   0.0000   440.6133       2.88241       11.7424       2.36427      -3.56728   -0.00213042       2.04277       2.72592       2.81856       2.83034       2.68548       2.60621
  19  14 2902.6123    3.4250  0.8274 12.3397  0.0000  0.0207   0.0764   0.0519    0.1241   0.0000   439.2045       8.60000       14.5963       3.69987      -2.91091       2.32469       1.74690       2.20284       2.33338       2.38130       2.30908       2.26857
  19  15 3046.6910    3.7405  1.1221 12.4557  0.0000  0.0275   0.0753   0.0640    0.1559   0.0000   436.9581       11.5586       12.2934       2.24030       3.52953       1.19533       2.12756       3.00876       3.12245       3.29330       3.09415       2.99099
  19  16 3189.9682    3.8008  1.4009 12.3367  0.0000  0.0288   0.0694   0.0779    0.1583   0.0000   438.7208       16.9230       10.5059       10.4001      -1.10696      -2.06962       2.51444       3.09452       3.40008       3.49594       3.44848       3.05106
  19  17 3333.0611    3.4634  1.7048 12.6567  0.0000  0.0331   0.0617   0.0903    0.1182   0.0000   441.3288       22.1313       12.8935       2.01250      0.427840      -4.70477       2.75965       3.64304       3.75366       3.82507       3.86023       3.65485
  19  18 3476.3608    2.8198  2.6448 11.9447  0.0018  0.0420   0.0436   0.1170    0.1319   0.0000   443.9674       16.1785     -0.223918       7.49540       2.25338      -12.5816       3.52522       4.58890       4.95848       5.04543       4.80572       4.44252
  19  19 3619.5167    2.3692  3.9098 11.2065  0.0000  0.0516   0.0303   0.1484    0.1286   0.0000   434.9206       17.9820       9.62197       2.89384       10.1596       3.05986       4.21497       5.38638       6.02481       6.11394       5.94044       5.46436
  19  20 3762.6092    1.8805  5.6418 11.1045  0.0000  0.0668   0.0219   0.2002    0.0729   0.0000   438.8846       34.0171       9.53316      -2.71753      -11.8802      -8.63065       5.54966       7.18913       7.91958       8.01616       7.82174       7.27315
  19  21 3906.0427    1.5651  7.0213 10.8667 -0.0004  0.0803   0.0177   0.2404    0.0592   0.0000   434.7350       26.4453       18.3798       4.82712       1.02168      -3.12392       6.55539       8.34261       9.31017       9.40290       9.24514       8.60552
  19  22 4049.5144    1.2883  8.9126 10.7146  0.0000  0.1016   0.0154   0.3056    0.0517   0.0000   439.0410       12.5061       45.3361      -7.97846      -8.99177       7.80481       8.05007       10.4728       11.6655       11.9074       11.3983       10.8435
  19  23 4192.6493    1.0197 10.2952 10.7124  0.0000  0.1294   0.0149   0.3964    0.0459   0.0000   422.8108       37.2373       30.7659       2.39996      -16.6884      -12.7230       9.98833       13.3214       14.5317       14.8576       14.1648       13.1062
  19  24 4335.7432    0.7891 10.8579 10.6779  0.0000  0.1567   0.0142   0.4997    0.0410   0.0000   435.3436       60.8510       47.5089       1.62130      -2.58756      -19.8411       12.0927       15.8121       17.2067       18.1164       16.8197       15.8813
  19  27 4765.8684    0.4164 18.2938 10.2911  0.0177  0.4275   0.0085   1.0714    0.0228   0.0000   379.3082       57.9046       93.1097      -49.1530       31.9148       17.0952       32.5241       43.0650       47.0447       49.1085       45.4587       42.9913
  20   4 1386.4897    0.1082  0.0933  9.8388  0.0000  0.0164   0.0110   0.0305    0.0280   0.0000   440.9747      -4.05447       22.3169       1.35370      -2.63635      0.534954       1.38515       1.89156       2.17325       2.07259       2.03494       2.36603
  20   5 1566.5441    0.1913  0.1711  9.8491  0.0000  0.0134   0.0108   0.0299    0.0306   0.0000   439.2570      -1.88685       15.0073       3.68475       2.28287      -1.55365       1.00431       1.52256       1.48181       1.63349       1.61472       1.51977
  20   6 1734.1659    0.3160  0.3429  9.8740  0.0000  0.0155   0.0121   0.0433    0.0376   0.0000   439.1299      0.809243       17.8856       1.48784      -3.16442     -0.202310       1.27692       1.58281       1.79235       1.75926       1.62778       1.59910
  20   7 1893.9203    0.4672  0.4136  9.9826  0.0000  0.0172   0.0152   0.0401    0.0462   0.0000   438.8859       1.12064       13.4694      -1.36347      -2.04882     -0.185722       1.34794       1.76097       2.00196       2.03351       2.03066       1.90057
  20   8 2050.0312    0.6574  0.6677 10.0603  0.0000  0.0243   0.0170   0.0503    0.0670   0.0000   438.6184       2.64032       12.6881     -0.489223      -1.83762     -0.744465       1.74159       2.48135       2.24534       2.66154       2.48817       2.38941
  20   9 2203.1111    0.9377  0.8641 10.2374  0.0000  0.0232   0.0210   0.0569    0.1009   0.0000   439.0603       1.92663       17.1903       4.90290      -3.10737     0.0431783       1.91265       2.40341       2.58454       2.77639       2.55617       2.62062
  20  10 2352.3918    1.3172  1.0505 10.4336  0.0000  0.0262   0.0266   0.0632    0.1273   0.0000   439.2569       6.98554       16.0524      -2.34173      -3.37962      0.258790       1.92210       2.66667       2.65627       2.97905       2.60388       2.58391
  20  11 2499.0116    1.7178  1.0619 11.0550  0.0000  0.0254   0.0361   0.0658    0.1537   0.0000   437.4878       4.92696       14.8140      0.579143    -0.0606752      -3.72578       2.03582       2.61383       2.75639       2.86789       2.73381       2.61512
  20  12 2644.9303    2.2718  1.0840 11.5284  0.0000  0.0256   0.0473   0.0670    0.1940   0.0000   436.8328       7.82495       6.92177       6.40153    -0.0941452       1.56990       1.90152       2.60680       2.76327       2.96807       2.80143       2.55220
  20  13 2790.7511    2.8557  0.9808 11.7915 -0.0005  0.0229   0.0590   0.0563    0.1626   0.0000   436.8265       7.47129       17.1925      0.296086      -2.15558      0.518150       1.81833       2.41283       2.62802       2.73853       2.67058       2.53535
  20  14 2936.0727    3.5835  0.9528 12.3876  0.0000  0.0228   0.0746   0.0567    0.1457   0.0000   439.3095       7.64667       9.16220       4.52817    -0.0668144      0.111370       1.86004       2.48339       2.47092       2.58401       2.50009       2.35681
  20  15 3080.6057    3.8523  1.0739 12.5008  0.0000  0.0243   0.0770   0.0635    0.1613   0.0000   440.2614       6.29633       11.1825       7.66917      -5.16880      -1.77145       1.87033       2.48250       2.58054       2.65699       2.70089       2.51177
  20  16 3224.5529    3.7448  1.4697 12.4685  0.0000  0.0297   0.0660   0.0769    0.1318   0.0000   441.0792       15.0972       13.0926       6.33312       2.32204     -0.563017       2.24231       3.12116       3.18944       3.49465       3.38184       3.21170
  20  17 3368.2373    3.2640  1.9573 12.3295  0.0006  0.0349   0.0521   0.0894    0.1033   0.0000   444.2625       12.7737       5.69271       5.79472       5.86840      -1.78480       2.84201       3.49601       3.85107       3.98915       3.84116       3.70479
  20  18 3511.9535    2.6519  2.8657 12.0890  0.0000  0.0438   0.0376   0.1220    0.0878   0.0000   438.6838       16.3065       10.4736       4.73189      -5.06330       3.72340       3.46637       4.36360       4.86932       4.83764       4.86718       4.59727
  20  19 3655.8191    2.2099  4.2011 11.4056  0.0000  0.0549   0.0278   0.1555    0.0918   0.0000   435.5138       21.1513       13.9343       9.38798      -2.45534    -0.0622192       4.18666       5.50281       6.10057       6.18236       6.04399       5.67194
  20  20 3799.4982    1.7942  5.8247 11.0602  0.0000  0.0695   0.0210   0.1986    0.0724   0.0000   440.8326       27.8667       17.2135      0.782651      -9.51304      -2.38718       5.28405       6.97971       7.69359       7.83503       7.59965       7.09378
  20  21 3943.1957    1.4972  7.9689 10.6388 -0.0021  0.0858   0.0158   0.2468    0.0619   0.0000   430.7602       26.0692       18.9526      -1.01550      -6.02475      -2.48988       6.49393       8.58641       9.54226       9.98109       9.44998       8.96595
  20  22 4086.9734    1.1891  8.7620 10.8253  0.0000  0.1032   0.0149   0.3093    0.0458   0.0000   450.9538       9.34811       44.3724       16.4064      -6.00141      -20.2644       7.81910       10.2606       11.2627       11.4213       11.0376       10.3682
  20  23 4230.8246    0.9582 11.1364 10.7377  0.0000  0.1377   0.0140   0.4287    0.0407   0.0000   431.2063       41.9245       7.68237       14.7282       17.0503       5.10608       10.2206       13.4685       14.7179       15.4322       14.5116       13.8446
  20  24 4374.7260    0.7734 13.2045 10.7411  0.0024  0.1900   0.0138   0.5937    0.0353   0.0000   429.6506       50.7365       25.0475       50.0945      -6.23284      -7.37377       13.8721       18.2368       20.8859       20.9808       20.1517       19.4277
  20  26 4662.2112    0.4223 14.8177 10.5542  0.0054  0.3564   0.0114   1.0005    0.0254   0.0000   415.6135       22.5012       14.9414      -101.565       34.1005       27.7488       26.5311       33.8844       38.7708       39.1162       37.9131       35.8814
  21   4 1408.0644    0.1219  0.0879  9.8049  0.0000  0.0236   0.0120   0.0319    0.0276   0.0000   439.6392     -0.882140       20.1744     0.0941418      -2.99316      0.701900       1.89074       1.56674       1.33379       2.48075       3.14756       1.90937
  21   5 1589.2804    0.2329  0.1274  9.8031  0.0000  0.0111   0.0133   0.0213    0.0298   0.0000   440.5643      -3.45163       19.4366     -0.598559      -4.01700       1.17722      0.939063       1.24900       1.30072       1.13477       1.27483       1.27524
  21   6 1758.2048    0.3365  0.2852  9.8690  0.0000  0.0152   0.0131   0.0344    0.0363   0.0000   439.9042     -0.221392       18.7863      -2.21235      -1.34691       2.81147       1.45555       1.93375       1.97316       1.92370       1.81132       1.63982
  21   7 1919.8499    0.5121  0.4871  9.8902  0.0000  0.0181   0.0149   0.0416    0.0493   0.0000   440.0693      -2.85395       12.8139     -0.408449      -2.52990     -0.618600       1.28033       1.75937       1.85283       1.95452       1.82158       1.80696
  21   8 2077.7212    0.7444  0.6634 10.0899 -0.0000  0.0202   0.0184   0.0471    0.0714   0.0000   438.1083       1.72162       19.4555       2.82757      -2.04919       1.63052       1.54337       2.00413       2.16029       2.21863       2.31999       2.05121
  21   9 2231.9323    1.0055  0.8186 10.1229  0.0000  0.0216   0.0223   0.0553    0.1192   0.0000   436.2554       6.24430       13.3697     -0.161337      -2.10967       4.94085       1.68123       2.21179       2.31157       2.39895       2.38814       2.28653
  21  10 2381.8860    1.3721  0.9907 10.7884  0.0000  0.0232   0.0287   0.0634    0.1042   0.0000   434.8266     -0.200481       15.6936       2.36681       2.61535      -5.13593       1.80372       2.43138       2.46284       2.59224       2.57451       2.40894
  21  11 2529.3457    1.7851  1.1158 11.1603  0.0000  0.0252   0.0357   0.0651    0.1294   0.0000   436.1742       4.09889       10.8297       5.61625      -4.34473     -0.140771       2.00619       2.59827       2.72795       2.92423       2.75897       2.51590
  21  12 2676.2152    2.3950  1.0099 11.5554  0.0000  0.0233   0.0488   0.0599    0.1794   0.0000   438.3321     -0.613586       13.0991      0.387491      -1.99049       3.52689       1.77694       2.45777       2.47872       2.63981       2.50923       2.26693
  21  13 2823.0399    3.1326  0.9107 12.1916  0.0000  0.0213   0.0670   0.0575    0.1644   0.0000   440.2315       10.9524       16.4029       3.64328      0.515734      -3.58508       1.61187       2.12451       2.26884       2.26414       2.27255       2.14432
  21  14 2969.0210    3.6133  0.9688 12.2870  0.0000  0.0225   0.0721   0.0538    0.1524   0.0000   442.1694       9.02423       11.1929       4.81035      0.815521      -3.80931       1.68484       2.21320       2.37467       2.45717       2.32146       2.35246
  21  15 3114.0458    3.9161  1.2353 12.2723  0.0080  0.0254   0.0733   0.0696    0.1910   0.0000   439.4360       6.93318       17.6913       8.27806      -5.75153      -3.35037       1.96317       2.65538       2.69796       2.74990       2.69658       2.52467
  21  16 3258.7022    3.6660  1.5708 12.4754  0.0000  0.0298   0.0614   0.0770    0.1125   0.0000   438.0788       14.5690       14.4367       3.14752      -3.14571     -0.241224       2.30534       3.15731       3.29488       3.37295       3.18943       3.11213
  21  17 3403.0051    3.1249  2.0428 12.3486  0.0000  0.0367   0.0485   0.0887    0.0921   0.0000   439.5462       15.7345       12.8815       1.59956       3.70653       8.07066       2.75276       3.68212       3.95109       4.07025       3.85043       3.60646
  21  18 3547.3269    2.5186  3.1533 11.8165  0.0000  0.0447   0.0332   0.1196    0.0813   0.0000   441.8014       16.1501       15.7887    -0.0938740       2.73660       7.06031       3.33171       4.43455       4.77562       4.86466       4.86604       4.63342
  21  19 3691.6056    2.0931  4.6353 11.3598  0.0000  0.0574   0.0248   0.1591    0.0749   0.0000   433.4996       21.6273       18.4905       14.1729     -0.385041       8.64138       4.25280       5.50860       6.13887       6.33202       6.15941       5.94922
  21  20 3835.9086    1.7058  6.2346 11.0056  0.0000  0.0702   0.0188   0.2039    0.0627   0.0000   438.3990       6.87091       9.02233       9.49676       6.61162      -6.05733       5.20302       6.80062       7.53803       7.61815       7.63717       7.15608
  21  21 3980.1041    1.3881  8.0693 10.8482  0.0000  0.0902   0.0159   0.2617    0.0510   0.0000   423.8211       4.12001       5.83062       9.82031      -13.0684       8.91275       6.59063       8.56517       9.58320       9.83828       9.48293       9.09929
  21  22 4124.4273    1.1344  9.7640 10.7932 -0.0016  0.1108   0.0140   0.3404    0.0407   0.0000   430.1198       35.4052       17.7296       13.9159      -12.7494      -15.8077       7.84208       10.4695       11.5682       11.7380       11.4740       10.9134
  21  23 4268.5355    0.8603 10.9551 10.8274 -0.0039  0.1459   0.0144   0.4701    0.0367   0.0000   431.3693       41.7756       7.36212       6.13241      -9.46482      -10.4653       10.4568       13.8163       15.3857       15.7358       15.3061       14.4037
  22   3 1233.1270    0.0935  0.0285  9.8834  0.0000  0.0186   0.0150   0.0141    0.0253   0.0000   439.4810      -3.97321       19.2691       2.47443      -1.99776       1.59916      0.998427       1.65440       1.63861       1.29675       2.14765       1.59813
  22   5 1611.3366    0.2344  0.1621  9.8235  0.0000  0.0105   0.0120   0.0262    0.0302   0.0000   438.4744       1.86185       17.6503      0.476080      -2.85321      0.645905      0.850884       1.05530       1.25117       1.14439       1.18228       1.25757
  22   6 1781.5683    0.4048  0.2776  9.7958  0.0000  0.0123   0.0150   0.0305    0.0381   0.0000   439.8579      -2.24682       17.8834      0.322251      -1.28942      0.918116      0.871791       1.11735       1.23964       1.37106       1.42697       1.30236
  22   7 1945.0682    0.5479  0.4667 10.0263  0.0000  0.0164   0.0161   0.0418    0.0470   0.0000   439.2175       1.92507       16.3915      0.561543      -4.21623     -0.891706       1.14691       1.54409       1.63390       1.63727       1.57260       1.51948
  22   8 2104.7280    0.7755  0.7428 10.0763  0.0000  0.0206   0.0180   0.0521    0.0746   0.0000   438.7459      -1.61281       13.6895      -2.41550      -6.00530     -0.119748       1.40747       1.90410       2.06945       2.11265       2.19034       2.02514
  22   9 2259.9832    1.0857  0.8511 10.4801  0.0000  0.0217   0.0234   0.0565    0.0899   0.0000   437.8511       3.80167       19.5177       3.44116      -3.53959      -2.31517       1.47134       1.96737       2.12510       2.17217       2.17981       1.99030
  22  10 2410.8449    1.4510  1.1861 10.5158  0.0000  0.0254   0.0280   0.0684    0.1774   0.0000   435.7414       1.47978       11.8897      -1.20930      -4.32133      -1.10545       1.79755       2.38731       2.51511       2.63373       2.53626       2.40923
  22  11 2559.2263    2.0109  1.0580 11.0841  0.0000  0.0236   0.0384   0.0582    0.1413   0.0000   438.5960       3.58851       14.3905     -0.630511       2.07006     0.0147382       1.61656       2.19648       2.41782       2.47569       2.53071       2.27030
  22  12 2707.1500    2.5183  1.0140 11.7126  0.0000  0.0221   0.0507   0.0597    0.1575   0.0000   437.5354       4.20504       15.4209       2.82927      -8.49721      -4.30843       1.58294       2.07239       2.23317       2.30407       2.27319       2.22147
  22  13 2854.8347    3.2753  1.0387 11.6482  0.0000  0.0241   0.0644   0.0568    0.3186   0.0000   439.8890       7.61879       16.0426      0.994421      -3.10387     -0.355517       1.70746       2.38967       2.42934       2.49110       2.60993       2.36701
  22  14 3001.5196    3.7185  1.0334 12.4278  0.0006  0.0229   0.0718   0.0573    0.1625   0.0000   436.3888       7.99461       15.8333       2.54480      -1.24749      -4.42866       1.55677       2.12460       2.22178       2.30084       2.29384       2.16523
  22  15 3147.1426    3.9009  1.2811 12.2512  0.0005  0.0265   0.0693   0.0662    0.1855   0.0000   439.9697       7.79741       12.9420      0.643151       3.25600       3.87032       2.07938       2.74889       3.00563       3.03724       2.85154       2.61524
  22  16 3292.3554    3.6613  1.5934 12.2390 -0.0045  0.0291   0.0580   0.0741    0.1267   0.0000   439.8578       12.3616       8.35616       5.49746       6.75599     0.0705382       2.11262       2.75381       2.92716       3.15714       3.10530       2.91187
  22  17 3437.3506    2.9620  2.1056 12.3363  0.0000  0.0357   0.0438   0.0898    0.0811   0.0000   438.9005       14.5581       6.92267      -2.52642       6.39218      -1.62051       2.52720       3.34632       3.60197       3.71911       3.76297       3.60082
  22  18 3582.2293    2.3609  3.6367 11.7802  0.0000  0.0488   0.0290   0.1289    0.0662   0.0000   446.1726       18.5444       7.68811       3.30391      -4.01160      -8.67849       3.37094       4.40492       4.95688       5.02565       4.87200       4.69842
  22  19 3727.3059    2.0164  4.9428 11.2536  0.0000  0.0578   0.0230   0.1658    0.0715   0.0000   443.6396       9.40784       30.3755       9.46134      -6.85871      -3.39039       4.03529       5.31688       5.95640       6.07846       6.04803       5.76487
  22  20 3871.8170    1.5914  6.8041 11.0503  0.0000  0.0744   0.0175   0.2246    0.0522   0.0000   440.7360       26.3968       9.91034       1.13553       10.9467      -10.5361       5.08174       6.73603       7.46737       7.64737       7.52619       7.16286
  22  21 4016.5011    1.3189  8.5770 10.8722  0.0000  0.0929   0.0149   0.2792    0.0444   0.0000   432.7786       16.4488      -2.62201       11.1394       2.86984       2.25525       6.37950       8.46194       9.31881       9.64444       9.35548       8.92607
  22  22 4161.1544    1.0561  9.6102 10.8820  0.0000  0.1139   0.0144   0.3495    0.0383   0.0000   428.7171       42.1238       28.1738      -6.56424       5.84628      -14.8433       7.88066       10.3127       11.5127       11.8332       11.3114       10.9903
  23   3 1252.2665    0.0627  0.0225  9.9459  0.0000  0.0166   0.0143   0.0170    0.0246   0.0000   439.4667     -0.415597       22.8465      -2.38646      -3.84683       3.25281      0.957100       1.14865       1.10280       1.25260       1.96449       1.32889
  23   6 1804.1868    0.3839  0.3702  9.9012  0.0000  0.0162   0.0128   0.0377    0.0395   0.0000   439.3006      0.497743       16.7298     -0.181067     -0.833820      -1.56965       1.23815       1.62067       1.71728       1.76204       1.79350       1.65311
  23   7 1969.6116    0.5523  0.5771 10.0163  0.0000  0.0196   0.0145   0.0449    0.0529   0.0000   439.7718     -0.417075       18.9689      -1.22746      -2.50510      -3.86665       1.34271       1.77365       2.02117       2.09500       1.89179       1.83898
  23   8 2131.1081    0.8410  0.6441 10.2068  0.0000  0.0179   0.0199   0.0431    0.0672   0.0000   442.4239      0.359195       16.4219       2.95981      -5.83381      -2.12123       1.31125       1.70024       1.86135       1.96681       1.84730       1.77892
  23   9 2287.4702    1.1618  0.8932 10.5648  0.0000  0.0209   0.0237   0.0546    0.0929   0.0000   439.7731       2.20776       21.3508      0.495863       3.36147      -4.19830       1.48416       1.97667       2.18064       2.24913       2.18941       2.15272
  23  10 2439.2099    1.6186  1.0179 10.7932  0.0000  0.0226   0.0316   0.0594    0.1446   0.0000   436.8942       2.34823       14.7837       2.17395     -0.626633       1.65719       1.62343       2.17100       2.36286       2.40755       2.29724       2.24660
  23  11 2588.7048    2.1468  0.9916 11.2268  0.0000  0.0216   0.0413   0.0547    0.1381   0.0000   439.4461       8.13000       18.0500      0.218136      -2.57354       2.38479       1.48233       1.95710       2.21110       2.14480       2.23772       2.12623
  23  12 2737.6792    2.6739  0.9779 11.7756  0.0000  0.0217   0.0516   0.0533    0.1229   0.0000   435.9425       6.31509       11.6414     -0.526816     -0.411042     0.0916657       1.49714       2.02509       2.21624       2.31318       2.22351       2.17431
  23  13 2886.1592    3.2585  0.9723 12.4212  0.0000  0.0217   0.0651   0.0559    0.1616   0.0000   436.7876       5.94280       16.4608       1.67526      -1.91380     -0.871631       1.54022       1.96645       2.17344       2.18529       2.26286       2.28325
  23  14 3033.5399    3.8638  0.9825 12.6912  0.0000  0.0226   0.0770   0.0568    0.1801   0.0000   438.2761       8.76215       14.6518       4.60196      -2.98718      -4.55573       1.54174       2.07301       2.10222       2.24405       2.20743       2.12969
  23  15 3179.8497    3.8563  1.2050 12.8375  0.0000  0.0250   0.0718   0.0678    0.1383   0.0000   438.4650       4.94057       11.6507       8.66668      -4.40361       2.08201       1.68096       2.21904       2.30906       2.39316       2.40836       2.32919
  23  16 3325.6503    3.3516  1.7413 12.5043  0.0000  0.0306   0.0514   0.0806    0.0873   0.0000   441.6362       10.3646       12.9105      0.639417     -0.534836      0.422404       2.19097       2.99899       3.21616       3.36529       3.24926       3.09264
  23  17 3471.4078    2.8076  2.6664 12.1208  0.0000  0.0378   0.0357   0.1050    0.0666   0.0000   437.9797       12.6323       3.88107     -0.135632      -1.94161      -5.52624       2.57461       3.40846       3.72636       3.74256       3.82778       3.59695
  23  18 3616.9271    2.2963  4.2530 11.4935  0.0000  0.0509   0.0256   0.1384    0.0664   0.0000   438.6459       19.5995       14.8672       7.02121       8.31065      -10.4619       3.40568       4.54962       5.02166       5.13270       5.03696       4.91619
  23  19 3762.2052    1.8634  5.5729 11.1748  0.0000  0.0613   0.0203   0.1774    0.0635   0.0000   441.5534       17.7404       15.3983       8.81977      -4.39871      -5.54029       4.08815       5.35312       5.94585       6.01744       6.09633       5.72247
  23  20 3907.5997    1.4713  6.9744 11.0707 -0.0001  0.0766   0.0167   0.2284    0.0493   0.0000   430.8199       44.2987       31.7253       1.06422       1.25925      -6.53864       5.00121       6.64220       7.32849       7.58389       7.55162       7.15090
  23  21 4052.7058    1.2160  8.6450 10.9651  0.0000  0.0977   0.0151   0.2915    0.0416   0.0000   421.2409       29.0779       22.3569       12.9525       7.41992       4.48748       6.31321       8.20468       9.47689       9.62919       9.43252       9.06802
  23  23 4342.8492    0.7494 10.9940 10.8730  0.0000  0.1560   0.0140   0.5076    0.0304   0.0000   441.2905       13.6764       21.9901       5.97157       9.36016      -32.5422       10.2060       13.4552       14.8617       15.6289       15.3517       14.8413
  23  24 4488.1532    0.4601  9.5979 10.9530 -0.0119  0.2146   0.0232   0.9723    0.0388   0.0000   459.2546       72.9241       34.0694       22.7968      -12.7717      -19.5545       13.6778       17.8522       20.3180       20.9145       20.2243       19.1477
  24   4 1469.7751    0.1521  0.0849  9.8183  0.0000  0.0125   0.0115   0.0191    0.0261   0.0000   440.1467     -0.338342       21.0575       1.23074      -1.60210     -0.425909      0.784491       1.03950       1.14668       1.35467       1.08030       1.00315
  24   5 1653.6760    0.2421  0.2858  9.8297  0.0000  0.0155   0.0097   0.0364    0.0316   0.0000   439.4784      0.778553       19.9549      0.445694      -1.47518       1.12114       1.03113       1.32315       1.36551       1.41687       1.41855       1.36984
  24   6 1826.2928    0.4553  0.3486  9.8811 -0.0000  0.0138   0.0145   0.0331    0.0404   0.0000   440.9070      0.696551       17.1080      -2.24593      -1.00760       2.88806      0.891694       1.34083       1.29265       1.46948       1.39446       1.43724
  24   7 1993.5875    0.6095  0.5688 10.0198  0.0000  0.0184   0.0154   0.0439    0.0568   0.0000   439.8317     -0.460762       14.4022     -0.702243     -0.604871      -2.90642       1.12753       1.57017       1.68616       1.83935       1.68925       1.68023
  24   8 2156.7571    0.8578  0.7520 10.3072 -0.0000  0.0203   0.0189   0.0474    0.0699   0.0000   439.5448      -2.33534       17.0150       1.02365      -3.12702      -2.93365       1.38227       1.82360       1.99669       1.98721       2.09068       1.97086
  24   9 2314.3388    1.2848  0.9381 10.5057  0.0002  0.0208   0.0253   0.0552    0.0989   0.0000   440.4432       3.30296       17.0127      0.526480      -7.06470    -0.0666894       1.38963       1.81417       1.96672       2.04475       2.05012       1.90221
  24  10 2467.0942    1.6662  0.9573 11.2243  0.0000  0.0220   0.0324   0.0550    0.1120   0.0000   438.8489      0.373316       15.1085       2.95021      -3.39051      -3.34424       1.45864       1.94466       2.17101       2.21426       2.16105       2.13248
  24  11 2617.7385    2.1202  1.1151 11.5474  0.0000  0.0236   0.0398   0.0616    0.1386   0.0000   437.7566       3.16532       14.3312      0.220851      -2.52691       2.51390       1.54390       2.07079       2.26898       2.34301       2.32202       2.18608
  24  12 2767.7710    2.8115  1.1474 11.5180  0.0000  0.0230   0.0492   0.0591    0.1688   0.0000   440.2225       7.69928       11.8823       3.81589      0.360017      -2.37022       1.48368       2.08402       2.17421       2.39903       2.26187       2.29812
  24  13 2917.0331    3.2890  0.8979 12.8797  0.0000  0.0201   0.0681   0.0560    0.1007   0.0000   437.5841       8.99519       19.3278       1.17954      -4.30881       1.33507       1.39580       1.78373       1.90161       2.03176       1.99788       1.88874
  24  14 3065.1176    3.8967  0.9985 13.0859  0.0003  0.0243   0.0785   0.0560    0.1391   0.0000   442.2364       7.58048       16.3211       5.30193     -0.699883      -2.76388       1.53493       2.19520       2.22506       2.43939       2.44958       2.22569
  24  15 3212.1023    3.6359  1.3810 12.9920  0.0001  0.0272   0.0642   0.0714    0.1154   0.0000   437.7857       12.0038       10.4919     -0.242020      -5.72024      0.936839       1.81125       2.45789       2.62543       2.78877       2.80304       2.75685
  24  16 3358.5599    3.2413  1.7888 12.6341 -0.0000  0.0309   0.0502   0.0803    0.0828   0.0000   440.1801       14.2592       6.50738       3.32041       4.78128       1.86737       2.05051       2.70765       2.90815       2.99040       3.01301       2.88683
  24  17 3505.0170    2.6211  2.6935 12.1717 -0.0000  0.0401   0.0340   0.1022    0.0644   0.0000   444.1516       12.2974      -1.86585       2.70185       7.98675      -1.61905       2.50977       3.37756       3.79823       3.82694       3.86691       3.66618
  24  18 3651.2556    2.1982  4.1707 11.5522  0.0000  0.0492   0.0240   0.1396    0.0591   0.0000   440.4784       18.3016       11.9178       4.60850       4.53660      -1.34892       3.10196       4.16173       4.56771       4.79685       4.65160       4.48659
  24  19 3796.9506    1.7364  5.8562 11.2345  0.0000  0.0647   0.0193   0.1802    0.0563   0.0000   446.6013       21.1631       14.2167      -2.62408       1.06444      -11.5668       4.12438       5.49299       6.05554       6.24485       6.28464       6.12107
  24  20 3942.9016    1.4500  7.5761 10.9421  0.0000  0.0772   0.0157   0.2272    0.0493   0.0000   446.6805       17.5327       21.8215       17.3402       4.64848      0.314500       4.98098       6.60418       7.34829       7.56350       7.48543       7.23531
  24  21 4088.6987    1.1030  8.9706 11.0381  0.0000  0.1039   0.0156   0.3254    0.0396   0.0000   438.0509       19.2526       31.0293       5.43268       15.6020      -16.6954       6.44765       8.53768       9.51391       10.0014       9.84259       9.47977
  24  22 4234.2236    0.8559 10.0465 11.0249  0.0000  0.1348   0.0160   0.4461    0.0354   0.0000   448.6534      -1.97759       39.2471      -10.8655   -0.00681760       6.80340       8.18786       10.9839       12.3259       12.5994       12.5070       12.2282
  24  23 4379.6357    0.6552 11.0483 10.9703  0.0000  0.1787   0.0161   0.6100    0.0299   0.0000   448.9355       15.9141      -12.3388       42.0161       11.0220      -22.4754       10.9300       14.5241       16.5944       16.9061       16.3746       15.9830
  25   3 1289.4387    0.0992  0.0252  9.9135  0.0000  0.0135   0.0245   0.0194    0.0239   0.0000   440.6064     -0.668630       18.1750    -0.0734731      -2.68881      -2.18804      0.731061       1.02568      0.969341      0.954931       1.04655       1.08572
  25   5 1674.1000    0.2942  0.2530  9.8130  0.0000  0.0118   0.0112   0.0305    0.0314   0.0000   439.0190      -1.41183       21.5187      -1.83385      -5.04129      0.988957      0.710616      0.950611       1.09863       1.11994       1.09446       1.23059
  25   6 1847.9042    0.4293  0.4685  9.8587  0.0000  0.0177   0.0122   0.0411    0.0429   0.0000   440.9293     -0.225587       19.7321      -1.99646      -2.78120       2.43696       1.13154       1.34742       1.63746       1.78563       1.66441       1.59871
  25   7 2016.9526    0.6540  0.5670 10.0997 -0.0002  0.0169   0.0162   0.0409    0.0548   0.0000   440.5220      -2.25095       20.3718      -1.69129      -3.93135      -1.11247       1.05622       1.40164       1.54028       1.68345       1.82476       1.65482
  25   8 2181.7346    0.9262  0.8813 10.2337  0.0000  0.0214   0.0188   0.0523    0.0791   0.0000   438.1493      0.855271       17.2559      -1.78237      -3.22478       2.00845       1.30810       1.71437       1.90278       2.02366       1.97486       1.93712
  25   9 2340.5432    1.2846  1.0370 10.7804  0.0000  0.0231   0.0243   0.0588    0.0899   0.0000   439.0550       2.66083       16.0635       6.25319      -4.49097      -3.16725       1.48662       1.90232       1.94663       2.17861       2.17958       2.04855
  25  10 2494.4067    1.7712  1.0962 10.9967  0.0000  0.0228   0.0320   0.0567    0.1349   0.0000   438.0167       2.93093       13.2400       4.39099       2.48093      -2.38331       1.46547       1.88500       2.05037       2.09698       2.26065       2.09659
  25  11 2646.2762    2.3104  1.1057 11.2376  0.0000  0.0223   0.0414   0.0587    0.1887   0.0000   439.8735       1.06287       11.6855       2.53429      -2.99656     -0.135203       1.41754       1.81754       1.98384       2.10553       2.15105       2.01484
  25  12 2797.4389    2.9463  0.9949 12.0125  0.0000  0.0205   0.0545   0.0526    0.1217   0.0000   438.8365       6.63409       13.6039     -0.916324      0.652923      -3.55995       1.37222       1.78854       1.91142       2.15792       2.07606       2.04455
  25  13 2947.5409    3.7004  0.9317 12.3574  0.0000  0.0196   0.0692   0.0498    0.1341   0.0000   439.1669       4.46677       13.9923      0.779403      -3.45342    0.00707274       1.26443       1.60768       1.70590       1.81518       1.79539       1.77441
  25  14 3096.3016    3.8508  1.1739 12.9436  0.0000  0.0237   0.0714   0.0644    0.1494   0.0000   441.3741       6.89699       17.6222       3.81327      -1.46294       2.14212       1.47380       1.95291       2.11434       2.17653       2.28456       2.13531
  25  15 3244.0497    3.6570  1.4616 12.6660  0.0000  0.0270   0.0627   0.0717    0.1577   0.0000   435.8896       11.2728       14.4349       6.49109      -2.48599      -4.33435       1.73257       2.23796       2.44604       2.61470       2.63987       2.49246
  25  16 3391.2494    3.1975  2.0030 12.3237 -0.0001  0.0314   0.0443   0.0814    0.0917   0.0000   440.4649       10.9969       16.0540       8.13546       1.33069      -2.69028       1.91924       2.59729       2.79251       2.87895       2.93029       2.74549
  25  17 3538.2391    2.5292  3.1438 12.0052  0.0000  0.0410   0.0302   0.1129    0.0611   0.0000   437.5607       17.1377       7.03823       1.28779       1.17550       8.01526       2.55861       3.34934       3.83561       3.78080       3.82074       3.74121
  25  18 3685.0817    2.0510  4.5974 11.5348  0.0000  0.0514   0.0218   0.1486    0.0529   0.0000   437.6061       21.7465       11.6315       4.77367      -4.66138      -3.44853       3.20542       4.23971       4.72493       4.91273       4.84354       4.67622
  25  19 3831.3758    1.6951  6.0630 11.1853  0.0000  0.0636   0.0181   0.1835    0.0527   0.0000   442.1046       9.98249       2.38960       5.62558       7.59895      -13.9189       3.89980       5.09796       5.87170       5.93216       6.07601       5.81329
  25  20 3977.7582    1.3364  8.2640 11.0228 -0.0001  0.0844   0.0159   0.2642    0.0457   0.0000   441.5928       24.4228       17.1207       10.3550     -0.394553       1.48902       5.13622       6.85010       7.57015       8.03156       7.88933       7.69330
  25  23 4416.4698    0.5563  9.8314 11.0520  0.0075  0.1852   0.0206   0.7590    0.0327   0.0000   433.6774       13.8032       12.2978       69.4031       13.4477      -13.5336       10.7376       14.1329       15.9193       16.7906       16.2370       15.8253
  26   5 1694.0323    0.3085  0.2327  9.8050  0.0000  0.0127   0.0118   0.0277    0.0314   0.0000   440.3248     0.0796770       19.3881      -1.07506      -2.50422       3.63448      0.816727       1.22522       1.20708       1.47610       1.54073       1.67424
  26   6 1869.0367    0.4772  0.4168  9.8860  0.0000  0.0145   0.0135   0.0341    0.0422   0.0000   438.6359      0.728658       18.7550      0.666135      0.467413     -0.611329      0.929908       1.14571       1.29023       1.41176       1.33613       1.26648
  26   7 2039.7507    0.7115  0.6123 10.0254  0.0000  0.0167   0.0166   0.0419    0.0567   0.0000   439.6863       1.72354       18.6465     0.0590556      -2.04035     -0.437978       1.05697       1.41055       1.54679       1.61390       1.62956       1.57170
  26   8 2206.0315    0.9719  0.8755 10.3348  0.0002  0.0207   0.0194   0.0526    0.0803   0.0000   440.2515       1.07739       17.5313      -1.26184     0.0919678       1.36937       1.21069       1.67818       1.81264       1.87818       1.87924       1.79513
  26   9 2366.1084    1.4040  0.8863 10.8545  0.0000  0.0201   0.0272   0.0491    0.0874   0.0000   438.1802       1.00292       20.8342       4.08288      -1.93424      -3.72048       1.28682       1.72457       1.86474       2.06421       2.01737       1.88753
  26  10 2521.2639    1.8300  1.1470 11.2226  0.0000  0.0238   0.0325   0.0598    0.1155   0.0000   437.8870       1.91333       12.6732       2.79563     -0.961670      -4.01287       1.41116       1.84374       1.98022       2.15919       2.13841       2.12409
  26  11 2674.3662    2.3710  1.1514 11.7635  0.0000  0.0232   0.0425   0.0619    0.1394   0.0000   436.1708       5.41624       14.4580       2.36086     -0.285647      -3.39739       1.39230       1.86429       2.04730       2.12763       2.13111       2.09073
  26  12 2826.6602    3.0406  0.9775 12.2586  0.0000  0.0207   0.0557   0.0514    0.1189   0.0000   438.6206       4.73123       14.7337       3.97825      -2.57109      -2.31920       1.28782       1.72398       1.80749       1.97168       1.89682       1.84352
  26  13 2977.5081    3.7447  1.0876 11.8657  0.0000  0.0214   0.0645   0.0543    0.2130   0.0000   439.0593       8.88978       11.9613       4.57726      -1.56569      -3.98176       1.35651       1.87000       1.99073       2.02709       2.11569       2.02398
  26  14 3127.0424    3.9472  1.2403 12.5867  0.0000  0.0239   0.0670   0.0606    0.1581   0.0000   438.5499       8.48373       14.6797       2.41437      -2.38364      -2.57091       1.45954       1.98358       2.10053       2.16442       2.28435       2.18698
  26  15 3275.5626    3.6898  1.5807 12.3352 -0.0042  0.0278   0.0579   0.0705    0.1779   0.0000   441.7603       14.6736       13.1228       2.23605      -1.46367     -0.499010       1.64492       2.22274       2.38487       2.60396       2.61754       2.50418
  26  16 3423.4767    3.0282  2.2022 12.4615  0.0000  0.0337   0.0418   0.0905    0.0819   0.0000   443.0095       12.0238       8.35687       8.36671       6.58140      -4.66760       2.05079       2.78625       3.02971       3.14224       3.05103       3.07419
  26  17 3571.1861    2.3905  3.2263 12.0069 -0.0000  0.0424   0.0293   0.1148    0.0612   0.0000   444.0060       16.3083       6.43931       6.16159      -2.76941      -6.67291       2.51384       3.33956       3.65817       3.79499       3.93524       3.85443
  26  18 3718.5246    1.9871  5.2701 11.3900 -0.0001  0.0562   0.0203   0.1573    0.0526   0.0000   437.4523       3.99973       10.9398      -4.97162      -5.53583      -9.03029       3.23996       4.35073       4.73340       5.06398       4.88628       4.87065
  26  19 3865.5649    1.5326  6.6334 11.2682  0.0000  0.0708   0.0174   0.2054    0.0454   0.0000   438.0461       19.0812       9.50875      -3.08885      -3.41276      -2.06672       4.10594       5.42562       6.17455       6.22056       6.37638       6.14209
  26  20 4012.3840    1.2239  7.9786 11.1406  0.0000  0.0858   0.0159   0.2717    0.0404   0.0000   435.7538       24.3061       15.1149      -5.16742       3.56720      -5.98564       5.07971       6.64918       7.41777       7.64738       7.76996       7.57233
  26  21 4159.0904    0.9388  9.1366 11.1053  0.0000  0.1136   0.0166   0.3804    0.0362   0.0000   431.2398       19.2356       29.9806       4.73386      -25.0542      -19.7900       6.42895       8.50862       9.83908       9.97564       9.93485       9.62660
  27   3 1325.1963    0.1014  0.0473  9.8059  0.0000  0.0157   0.0122   0.0160    0.0235   0.0000   440.3690      0.346780       21.4914     -0.268864      -3.78709       1.11644       1.04565       1.56632       1.72265       1.64451       1.37524       1.38235
  27   5 1713.5787    0.3244  0.2935  9.8323  0.0000  0.0128   0.0112   0.0316    0.0318   0.0000   440.7178     -0.867819       20.9496       1.56501     -0.893337     -0.715686      0.700172      0.962508       1.05939       1.11806       1.12752       1.06492
  27   6 1889.7700    0.4749  0.4704 10.0193  0.0000  0.0159   0.0129   0.0400    0.0415   0.0000   438.3546     -0.689607       17.3071      0.718765       1.10042       4.02218      0.940937       1.17988       1.33612       1.33429       1.40568       1.37489
  27   7 2062.0373    0.7500  0.7228 10.0049  0.0000  0.0183   0.0160   0.0460    0.0640   0.0000   440.3037      -1.75404       19.7337      0.927838     -0.516809     0.0959685       1.03054       1.39702       1.52831       1.69255       1.69968       1.67431
  27   8 2229.7625    1.0089  0.9575 10.4401  0.0000  0.0216   0.0192   0.0550    0.0806   0.0000   438.9666       1.28415       13.8060      0.388156      -1.96456       1.40041       1.29769       1.73587       1.90709       1.95157       1.96366       1.85382
  27   9 2390.9903    1.5010  1.0738 10.7302  0.0001  0.0219   0.0268   0.0571    0.1133   0.0000   440.2174       2.66047       14.0457       2.66365      -3.93180      -2.24217       1.44079       1.94973       2.05364       2.30700       2.23826       2.14563
  27  10 2547.5529    1.9524  1.1104 11.1507  0.0000  0.0216   0.0337   0.0567    0.1229   0.0000   442.6508       1.44515       15.1564       4.78011      -6.45291      0.776970       1.27514       1.67778       1.84273       1.89315       1.96910       1.87067
  27  11 2702.0945    2.5318  1.1018 11.5762  0.0000  0.0219   0.0441   0.0536    0.1566   0.0000   437.0647       3.42875       14.3534       4.53436      0.716158      -1.61634       1.31531       1.78725       1.88757       2.02767       2.03654       1.97013
  27  12 2855.3625    3.2686  0.9702 11.8387  0.0002  0.0195   0.0565   0.0498    0.1942   0.0000   438.6735       8.04132       14.4632      0.654883      -2.97352       1.47177       1.14636       1.51777       1.66038       1.74138       1.72765       1.72919
  27  13 3007.1356    3.8325  0.9946 12.7191  0.0000  0.0198   0.0682   0.0518    0.1155   0.0000   439.8285       8.72509       13.9419      0.969388     -0.295039     -0.110471       1.16468       1.56798       1.65245       1.75976       1.82228       1.78459
  27  14 3157.4307    3.9255  1.2572 12.5193 -0.0000  0.0242   0.0646   0.0601    0.1454   0.0000   438.7488       10.4340       14.2243       7.13768      0.757398       1.14458       1.35731       1.92868       1.98005       2.18031       2.15125       2.12504
  27  15 3306.7030    3.4422  1.7119 12.7038  0.0000  0.0288   0.0540   0.0782    0.1109   0.0000   439.8996       12.0142       15.7331       4.75503      0.125626     -0.838877       1.60194       2.24378       2.39639       2.53874       2.52216       2.45981
  27  16 3455.3767    2.9081  2.4885 12.0198  0.0000  0.0338   0.0379   0.0952    0.1073   0.0000   441.4548       10.3568       12.9209       7.42809       3.82957      -4.06663       2.01992       2.62184       2.93259       3.07164       3.12938       3.02565
  27  17 3603.7235    2.2855  3.8526 11.8493  0.0000  0.0453   0.0260   0.1295    0.0579   0.0000   445.8765       11.5801       8.60249       11.5708       8.10127      -1.31249       2.73712       3.48760       3.96644       4.08747       4.23290       4.06670
  27  18 3751.7434    1.8628  5.4800 11.3161  0.0001  0.0565   0.0188   0.1623    0.0519   0.0000   438.3935       7.64042       14.4733       4.81700      0.906036       3.55020       3.22404       4.23058       4.82287       4.98557       4.93091       4.86145
  27  19 3899.3880    1.4637  6.9807 11.2715  0.0000  0.0716   0.0166   0.2178    0.0422   0.0000   425.8615       10.7489       9.14961       4.53664      -6.66555      -12.0592       4.07675       5.28243       6.13049       6.21346       6.24302       6.10067
  27  20 4046.8244    1.1549  8.4578 11.1715 -0.0001  0.0922   0.0163   0.2943    0.0393   0.0000   434.4429       16.9277       5.38247       12.9654       2.91659       1.14966       5.11748       6.77063       7.68533       8.03076       7.95488       7.68980
  27  21 4194.1068    0.8769  9.1103 11.1847  0.0000  0.1161   0.0170   0.4103    0.0334   0.0000   440.6594       7.07063       11.3185       29.4537      -29.1958      -14.9053       6.38977       8.36727       9.75770       10.0911       9.65391       9.62345
  28   3 1342.6617    0.1075  0.0670  9.8273  0.0000  0.0151   0.0091   0.0164    0.0232   0.0000   441.1735      -1.63377       20.9260       1.33795      -2.77670     -0.397319      0.799517       1.09008      0.992542       1.06452       1.26515       1.41593
  28   4 1546.0381    0.2018  0.1819  9.7727  0.0000  0.0105   0.0095   0.0292    0.0262   0.0000   440.5411     -0.807489       20.9524      -2.03926      -2.95045     -0.353278      0.629737      0.891132      0.957518       1.09984       1.07176       1.01628
  28   5 1732.7520    0.3199  0.2943  9.8570  0.0000  0.0132   0.0107   0.0282    0.0309   0.0000   438.8307     -0.820427       21.2578      0.558385     -0.210838     -0.792616      0.725175      0.983101       1.03961       1.13159       1.12169       1.06303
  28   6 1910.1541    0.5105  0.4674 10.0256  0.0000  0.0146   0.0135   0.0381    0.0408   0.0000   442.3957       1.02890       21.3488     -0.849602      -3.41843   -0.00169130      0.817938       1.07679       1.22267       1.21190       1.32037       1.27250
  28   7 2083.9400    0.7645  0.6373 10.2031  0.0000  0.0161   0.0168   0.0416    0.0556   0.0000   439.6126      0.965305       18.1456     -0.205819     -0.112101      0.717848      0.930053       1.24182       1.30589       1.43297       1.35199       1.43754
  28   8 2252.8149    1.0683  1.0518 10.3623 -0.0003  0.0227   0.0193   0.0583    0.0965   0.0000   439.4860       2.09909       19.0235      0.814487      -2.80627      0.543262       1.26805       1.70319       1.93210       1.97078       2.03328       1.87384
  28   9 2415.3660    1.5687  1.0829 10.9325  0.0000  0.0211   0.0275   0.0578    0.1100   0.0000   438.3990       2.33995       16.9019      0.578855      -3.03719     -0.247609       1.22896       1.56557       1.80552       1.96407       1.98486       1.88184
  28  10 2573.4438    2.1364  1.0826 11.1576  0.0000  0.0210   0.0357   0.0524    0.1340   0.0000   440.3548       3.90729       18.2466       1.66361      -1.62358      0.716195       1.25369       1.61605       1.71818       1.91608       1.92956       1.90118
  28  11 2729.4115    2.6554  1.0670 11.8219 -0.0000  0.0207   0.0456   0.0529    0.1176   0.0000   440.9128       3.24055       14.6296     0.0681026     -0.165724      -2.28978       1.22071       1.62404       1.73366       1.92950       1.89447       1.83706
  28  12 2883.7700    3.2927  1.0085 12.1384  0.0002  0.0196   0.0568   0.0525    0.1523   0.0000   436.3680       6.81573       14.0163       3.49128      -1.33772    -0.0707175       1.08832       1.40346       1.57298       1.66376       1.59081       1.61991
  28  13 3036.3342    3.8866  1.0279 12.8764  0.0000  0.0202   0.0681   0.0536    0.1113   0.0000   439.8599       7.30138       14.2400       3.44979      -3.44444      0.390191       1.13305       1.56354       1.64567       1.86673       1.84278       1.78011
  28  14 3187.3287    3.9091  1.2591 12.9575  0.0000  0.0242   0.0649   0.0592    0.1067   0.0000   439.3167       6.66009       14.8060      0.769320      0.249249      -2.76780       1.38495       1.90513       2.07407       2.17837       2.32109       2.19293
  28  15 3337.4698    3.2451  1.7648 12.6463 -0.0001  0.0287   0.0473   0.0770    0.0892   0.0000   436.3486       6.96644       15.3224      -1.02895      -3.37743       1.24012       1.59568       2.20428       2.31391       2.49911       2.50165       2.45666
  28  16 3486.9407    2.7306  2.7648 12.2123  0.0000  0.0363   0.0349   0.1069    0.0806   0.0000   441.7275       13.7646       4.82663       4.70068       7.24246       7.68853       2.04546       2.70892       2.98724       3.08799       3.17343       3.11123
  28  17 3635.9675    2.2380  3.9647 11.7289  0.0007  0.0468   0.0243   0.1286    0.0583   0.0000   440.5868       8.85187       11.4335      0.198612       4.28499      -1.13227       2.43608       3.39163       3.71022       3.81832       3.95754       3.81208
  28  18 3784.5251    1.8061  5.7983 11.2297  0.0000  0.0581   0.0175   0.1669    0.0492   0.0000   441.7156       17.7808       14.6428       1.45283       10.9197      -1.14779       3.17087       4.14818       4.74832       4.84069       4.95130       4.78644
  28  19 3933.0267    1.3937  7.2880 11.1815  0.0000  0.0750   0.0159   0.2193    0.0423   0.0000   440.7604       12.7909       9.36381       15.2695       10.4471       5.49237       4.01495       5.37775       6.07423       6.27285       6.22522       6.14502
  28  20 4080.5836    1.0974  8.5136 11.2012  0.0002  0.0929   0.0163   0.3091    0.0373   0.0000   437.6791      0.419755       21.4900       18.2990       3.69127      -12.0844       5.03337       6.63154       7.62161       7.82574       8.15375       7.66606
  28  21 4228.5186    0.7820  8.9400 11.2394  0.0065  0.1283   0.0200   0.4859    0.0354   0.0000   440.8290       11.9173       14.3707       10.7241      -20.1004       4.03873       6.57547       9.00000       10.2456       10.4486       10.2945       10.0800
  29   3 1359.7820    0.1197  0.0617  9.8274  0.0000  0.0132   0.0107   0.0190    0.0228   0.0000   439.8070     0.0163250       20.5690     -0.255123      -1.58259     0.0860440      0.839936      0.647969       1.32187       1.51901      0.817055       1.09402
  29   4 1564.1331    0.2103  0.1842  9.7671  0.0000  0.0102   0.0092   0.0254    0.0261   0.0000   439.9697    -0.0360602       20.0796     -0.966595      -2.01009      0.923537      0.619508      0.755527      0.934214      0.981818      0.908613      0.922489
  29   5 1751.5583    0.3749  0.2704  9.8138  0.0000  0.0116   0.0121   0.0253    0.0319   0.0000   442.6438     -0.491786       19.8159     -0.316705      -3.01617     -0.244752      0.584100      0.848209      0.902017      0.973630      0.921220      0.980671
  29   6 1930.2194    0.5453  0.5182  9.9701  0.0000  0.0151   0.0134   0.0389    0.0438   0.0000   439.8243      -1.06556       21.4045      -3.67527     -0.668232       1.09443      0.868657       1.13072       1.25249       1.28520       1.34267       1.29187
  29   7 2105.3429    0.8170  0.7568 10.0779 -0.0000  0.0178   0.0166   0.0459    0.0673   0.0000   439.3725       1.53745       22.0339      -1.83311      -3.43604       2.53347      0.956608       1.27673       1.39740       1.50263       1.62373       1.59717
  29   8 2275.4030    1.1857  0.9431 10.4730  0.0000  0.0194   0.0213   0.0508    0.0825   0.0000   438.2154       1.19809       16.8773      0.291189      -3.60812      -1.60571       1.00070       1.37282       1.53998       1.59801       1.56098       1.52925
  29   9 2439.0889    1.6140  1.1530 10.9809  0.0000  0.0223   0.0271   0.0577    0.1086   0.0000   441.5092       2.25001       13.8355      -1.28874     -0.245988       1.77820       1.23031       1.61936       1.77502       1.89524       1.94078       1.87656
  29  10 2598.7522    2.1682  1.1099 11.6379  0.0000  0.0217   0.0368   0.0571    0.1008   0.0000   436.9458       2.02150       15.3796       5.34736    0.00730258      -1.83945       1.10069       1.61246       1.65080       1.81619       1.85380       1.80900
  29  11 2756.2347    2.7573  0.9971 12.2893  0.0000  0.0210   0.0483   0.0500    0.0922   0.0000   441.1793       5.98526       15.4711     0.0787017      -1.29287       1.39761       1.06585       1.47566       1.57725       1.73251       1.72788       1.58597
  29  12 2911.7145    3.4277  1.1287 11.9978  0.0000  0.0210   0.0565   0.0514    0.2044   0.0000   439.6670       6.15764       18.1841      0.653974     -0.248573       1.40128       1.21435       1.62586       1.79065       1.87837       1.87449       1.87220
  29  13 3065.1157    3.9435  1.1914 12.7356 -0.0000  0.0219   0.0644   0.0600    0.1464   0.0000   440.5435       8.34098       15.9316       1.98486     -0.153390     -0.616258       1.18241       1.62997       1.68841       1.94490       1.90038       1.83113
  29  14 3216.9192    3.7803  1.4004 12.6261  0.0001  0.0235   0.0569   0.0648    0.1085   0.0000   440.2989       9.56062       13.7317       4.20062      -1.51482      -5.93830       1.27473       1.75219       1.83857       2.01570       2.10227       1.99969
  29  15 3367.7105    3.2083  1.9711 12.6388  0.0000  0.0301   0.0442   0.0806    0.0748   0.0000   437.4581       16.3584       12.1788       2.46860       4.72781      -2.02886       1.62827       2.17674       2.47311       2.51859       2.63981       2.54804
  29  16 3518.1365    2.6069  3.2943 11.9443 -0.0006  0.0385   0.0291   0.1114    0.0674   0.0000   445.9351       9.98530       7.97606       5.33227       1.69561      -5.14122       2.08691       2.79975       3.06228       3.24008       3.33019       3.23279
  29  17 3667.8581    2.1213  4.4256 11.5828  0.0000  0.0480   0.0221   0.1353    0.0557   0.0000   441.8614       7.19981       19.7900       4.04689      -8.90319      -3.94281       2.53374       3.35283       3.77198       3.93616       3.96667       3.91959
  29  18 3817.1007    1.7064  6.0483 11.2742  0.0000  0.0609   0.0173   0.1752    0.0469   0.0000   446.7130       9.84167       21.1884       5.83635      0.569331      -9.82638       3.15469       4.23084       4.75207       4.91683       4.97335       4.86988
  29  19 3966.1047    1.3518  7.9680 11.1404  0.0000  0.0777   0.0154   0.2410    0.0404   0.0000   428.3565       10.1374       19.9253       3.33352      -5.80436      -1.49687       4.01048       5.39256       6.03235       6.29384       6.36976       6.13531
  29  20 4114.3766    1.0052  8.7175 11.2605 -0.0049  0.1002   0.0164   0.3369    0.0338   0.0000   439.4771       5.63288       6.18692       5.00938       8.03137       10.8163       5.14307       6.89868       7.90794       8.02523       8.25217       7.90306
  29  21 4263.2659    0.6897  8.9893 11.3150 -0.0082  0.1411   0.0253   0.6415    0.0373   0.0000   432.6378       12.5055       28.4947      -6.39301      -9.90589       8.56750       7.22509       9.56675       10.8742       11.3642       11.3166       11.0410
  30   3 1376.5944    0.1138  0.0553  9.8127  0.0000  0.0100   0.0105   0.0158    0.0223   0.0000   440.6337      -1.97790       18.8495       1.16181      -4.51191       1.73737      0.614334      0.738439      0.751064      0.876404      0.802524      0.885210
  30   4 1581.9195    0.2277  0.1677  9.7957  0.0000  0.0101   0.0099   0.0219    0.0259   0.0000   441.0612     -0.865501       22.5856     -0.656810      -2.53544     -0.421789      0.619464      0.690294      0.821840      0.834503      0.876153      0.921352
  30   5 1770.0511    0.3716  0.3435  9.8398  0.0000  0.0137   0.0109   0.0303    0.0330   0.0000   440.8958       1.30542       18.9672     -0.520173     -0.498706      0.821370      0.717343      0.994167       1.09213       1.15450       1.17371       1.25095
  30   6 1949.9230    0.5714  0.5966  9.9597  0.0000  0.0165   0.0128   0.0405    0.0491   0.0000   441.2581       1.70150       21.5162     -0.489509      -3.38015      0.656810      0.898963       1.15358       1.29859       1.32712       1.33918       1.38682
  30   7 2126.3655    0.8569  0.6766 10.2534  0.0000  0.0158   0.0175   0.0411    0.0578   0.0000   438.9444       1.89449       18.5253      -1.30888      -3.23005      -1.79812      0.819172       1.06969       1.23179       1.24711       1.32427       1.29857
  30   8 2297.3818    1.2331  0.9341 10.7134  0.0000  0.0200   0.0222   0.0488    0.0825   0.0000   440.7917      0.500741       18.1359       1.87500      -1.86048     -0.772423       1.04268       1.41098       1.54748       1.65370       1.70846       1.63156
  30   9 2462.2858    1.7009  1.1999 10.9680 -0.0001  0.0219   0.0277   0.0608    0.1156   0.0000   439.5371       4.41877       18.8321      -3.31300      -3.59142      0.410301       1.12011       1.51083       1.60063       1.77875       1.86953       1.78288
  30  10 2623.5716    2.2582  1.1300 11.4097  0.0000  0.0211   0.0367   0.0550    0.1306   0.0000   439.5942       3.64204       18.4136      0.207086     -0.648230      -3.91546       1.08104       1.45155       1.55074       1.64782       1.66158       1.64114
  30  11 2782.5347    2.9216  1.0394 12.0992  0.0000  0.0196   0.0484   0.0505    0.1053   0.0000   440.9641       6.65565       13.1824       1.57658       1.81183      0.822944       1.07816       1.44918       1.54869       1.69353       1.76099       1.73940
  30  12 2939.2249    3.5528  0.9561 12.6962  0.0000  0.0187   0.0617   0.0488    0.1009   0.0000   440.4490       3.84632       13.8511       3.45896     -0.810888     -0.251472       1.00776       1.32558       1.43243       1.56372       1.60639       1.59701
  30  13 3093.4705    4.0511  1.1720 12.3763  0.0000  0.0209   0.0649   0.0562    0.2037   0.0000   441.1898       6.46007       17.2925       1.33987      -3.31662      -1.01128       1.12006       1.49777       1.58966       1.73870       1.69633       1.73443
  30  14 3246.1200    3.7486  1.5223 12.8207  0.0000  0.0257   0.0538   0.0669    0.0890   0.0000   439.9197       9.18816       14.7967       1.01039      -3.91306      -2.74516       1.28083       1.79465       1.93511       2.02689       2.03601       2.00683
  30  15 3397.8620    3.0788  1.9623 12.4008  0.0000  0.0289   0.0398   0.0752    0.0768   0.0000   440.6369       8.41213       11.4432       7.48658       3.90569      -2.37990       1.53611       1.99162       2.25108       2.45298       2.47131       2.37040
  30  16 3548.9181    2.4919  3.5166 11.9391  0.0000  0.0400   0.0268   0.1156    0.0605   0.0000   442.8555       11.0249       7.31422       5.19681       6.57075     -0.493098       2.10327       2.73672       3.03464       3.19135       3.25502       3.18614
  30  17 3699.2702    2.0285  4.9070 11.4584  0.0000  0.0500   0.0198   0.1412    0.0530   0.0000   436.7304       17.9161       21.1198       1.96602     -0.800336      -9.29573       2.54261       3.41992       3.86450       3.94914       4.12013       4.06933
  30  18 3849.2336    1.6220  6.3161 11.3186  0.0000  0.0633   0.0166   0.1836    0.0428   0.0000   441.1758       1.93169       14.8528       18.9620     -0.111495      -1.35042       3.15718       4.29039       4.76350       5.06709       5.06830       4.91026
  30  19 3998.7720    1.2342  8.0139 11.2698  0.0000  0.0830   0.0157   0.2588    0.0370   0.0000   442.1242       20.1143       12.7522       5.61947       2.32688      -14.6196       4.19859       5.63610       6.36319       6.53215       6.66130       6.54856
  30  20 4148.0811    0.8884  8.6020 11.3650  0.0000  0.1096   0.0194   0.4105    0.0355   0.0000   440.6094     -0.153958       8.20251       14.4224      -5.93632       5.17572       5.40068       7.20528       8.25068       8.50789       8.76220       8.51431
  31   3 1393.1662    0.1252  0.0830  9.7594  0.0000  0.0114   0.0091   0.0196    0.0224   0.0000   439.6736      -1.42230       21.3136     -0.152084      -3.59726      0.488685      0.568176      0.747855      0.931079      0.854264       1.26382       1.00827
  31   4 1599.3299    0.2378  0.1587  9.7979  0.0000  0.0104   0.0100   0.0188    0.0253   0.0000   441.2568      0.465073       20.5806     -0.958303      -1.49839      0.203916      0.440715      0.712399      0.677862      0.773931      0.844027      0.762984
  31   5 1788.2532    0.3973  0.4185  9.7962  0.0000  0.0139   0.0107   0.0352    0.0361   0.0000   439.6673     -0.383801       21.7245      0.344731      -4.02830     -0.260696      0.728740      0.929539       1.04532       1.16450       1.12289       1.16904
  31   6 1969.4166    0.6165  0.6633  9.9078  0.0000  0.0179   0.0131   0.0416    0.0540   0.0000   440.7022     -0.373642       21.1212   -0.00649090      -2.66781      0.607780      0.872402       1.24590       1.21923       1.43533       1.49600       1.49383
  31   7 2147.0317    0.8974  0.7824 10.1488  0.0000  0.0175   0.0169   0.0444    0.0681   0.0000   441.6665       2.90959       20.4453      0.764658      -2.83225       1.54645      0.853058       1.11838       1.32335       1.35810       1.42626       1.40983
  31   8 2318.9622    1.2741  1.0520 10.7448  0.0000  0.0209   0.0218   0.0534    0.0871   0.0000   440.7662     -0.289657       18.7984       3.07268      -2.72447     -0.710416       1.05295       1.39981       1.50848       1.71558       1.66057       1.66362
  31   9 2485.0600    1.8185  1.1566 10.8989  0.0000  0.0206   0.0293   0.0554    0.1329   0.0000   439.5573       2.73282       19.7078      0.758955      -4.29774      0.265651       1.08778       1.43495       1.56458       1.65758       1.68968       1.62271
  31  10 2647.8548    2.3606  1.1932 11.4388 -0.0001  0.0208   0.0371   0.0569    0.1311   0.0000   440.4855       2.27793       17.0491      0.487161      -1.10496       1.93895       1.10715       1.48350       1.61751       1.75619       1.83171       1.74893
  31  11 2808.4134    3.1388  1.0754 11.8712  0.0000  0.0205   0.0497   0.0484    0.1350   0.0000   439.8546       6.33612       17.0512     -0.738993      -2.80265     0.0965866      0.999223       1.45346       1.48948       1.61730       1.63305       1.64596
  31  12 2966.2216    3.7333  1.0247 12.3522  0.0000  0.0192   0.0606   0.0466    0.1286   0.0000   441.2544       5.32693       15.9895       4.13347     -0.574557     -0.655842       1.03070       1.37885       1.49233       1.61686       1.57220       1.55613
  31  13 3121.4663    4.0400  1.2864 12.3555  0.0000  0.0221   0.0599   0.0558    0.1686   0.0000   439.8079       8.65089       15.0077       1.10545     0.0389850     -0.177710       1.08550       1.54758       1.60199       1.70723       1.73907       1.72402
  31  14 3274.9719    3.6282  1.5407 12.7833  0.0000  0.0259   0.0521   0.0661    0.0980   0.0000   437.7997       9.97972       15.0863       1.50350      0.167935     -0.373668       1.22668       1.69174       1.83662       1.96729       2.07289       1.96441
  31  15 3427.5196    2.9918  2.4229 12.2209  0.0000  0.0314   0.0337   0.0852    0.0653   0.0000   440.0235       10.5062       13.1884       2.62417       2.71105     -0.145553       1.53700       2.12993       2.36291       2.45011       2.56812       2.44334
  31  16 3579.4011    2.3981  3.6807 11.9421  0.0000  0.0407   0.0245   0.1161    0.0511   0.0000   442.5211       7.87659       8.53753       7.17852       3.36983       3.17052       2.02585       2.70296       3.01703       3.15387       3.31852       3.24488
  31  17 3730.4391    1.9286  5.5397 11.2875  0.0000  0.0535   0.0180   0.1518    0.0512   0.0000   436.7706       17.7807       12.6690       5.01946      -2.17952      -4.21353       2.64149       3.49183       3.93078       4.15693       4.24300       4.24038
  31  18 3880.8718    1.5058  6.8926 11.2021  0.0000  0.0664   0.0154   0.1953    0.0412   0.0000   440.7065       26.0938       26.6893      -5.39370       3.59440       1.31878       3.27856       4.41038       4.97290       5.21292       5.32096       5.30838
  31  19 4031.2653    1.1559  8.0842 11.2985 -0.0055  0.0891   0.0167   0.2832    0.0370   0.0000   448.2946       9.11061       15.0231      -1.40016      -1.22855       5.88927       4.19057       5.81996       6.37522       6.87333       6.69520       6.57654
  31  20 4180.6637    0.7750  8.2459 11.4314 -0.0097  0.1196   0.0266   0.5388    0.0429   0.0000   436.6719       44.2019       19.5897      -7.76261      -2.27026      -6.35871       5.78240       7.59853       8.81467       9.10370       9.34894       9.12854
  32   3 1409.4307    0.1391  0.1098  9.7609  0.0000  0.0106   0.0087   0.0233    0.0227   0.0000   441.4388     -0.689435       20.9269     -0.837569      -2.40369      0.319348      0.499879      0.603291      0.798743      0.786432      0.835245      0.702953
  32   4 1616.4246    0.2529  0.2275  9.7474  0.0000  0.0101   0.0094   0.0274    0.0263   0.0000   442.0315      -1.00484       21.1848     -0.790448      -2.05122     -0.815022      0.522002      0.686471      0.731033      0.775899      0.840700      0.878973
  32   5 1806.1534    0.4105  0.4280  9.7961  0.0000  0.0140   0.0107   0.0345    0.0362   0.0000   440.5720      -1.14900       19.1016      -1.43686      -1.96442      -1.97098      0.740517      0.967751       1.02952       1.21456       1.23231       1.20890
  32   6 1988.6673    0.6389  0.6297  9.9579  0.0000  0.0157   0.0136   0.0412    0.0510   0.0000   441.0321      -1.00422       21.0151     -0.947089      -3.91708      0.943009      0.758794       1.01269       1.10612       1.29243       1.23622       1.24919
  32   7 2167.3559    0.9091  0.8415 10.3873  0.0000  0.0182   0.0170   0.0480    0.0635   0.0000   440.7106       3.99601       20.0408      -1.26299     0.0664691      0.909861      0.873611       1.16582       1.29112       1.31902       1.36493       1.36024
  32   8 2340.1039    1.3504  1.1336 10.4454  0.0000  0.0208   0.0215   0.0549    0.1103   0.0000   440.7856       1.91292       18.1758       1.39546      -3.46546      -2.72474      0.994753       1.39248       1.51114       1.61715       1.61932       1.55892
  32   9 2507.2997    1.8582  1.2339 11.1113  0.0000  0.0214   0.0286   0.0591    0.1049   0.0000   441.6645       4.49166       14.1473       1.90583     -0.299200     -0.454561       1.07202       1.47120       1.61343       1.71574       1.73253       1.78599
  32  10 2671.6966    2.4836  1.1026 11.7098  0.0000  0.0204   0.0398   0.0508    0.1193   0.0000   439.1490       1.92764       17.2903       1.23660      -2.87040      -2.16311       1.05277       1.44613       1.51960       1.61780       1.66835       1.62945
  32  11 2833.7893    3.1448  1.0591 12.1580  0.0000  0.0188   0.0507   0.0504    0.1123   0.0000   439.6451       3.30173       16.8639       2.76601      -1.50094      -1.84729      0.963447       1.28201       1.44341       1.59610       1.61585       1.57570
  32  12 2992.8046    3.8181  1.0430 12.5026  0.0000  0.0185   0.0623   0.0509    0.1224   0.0000   439.1503       5.40861       17.2243       2.60953       1.60648      -1.13331      0.927473       1.25480       1.33794       1.44429       1.46230       1.42630
  32  13 3149.0527    4.0939  1.2351 12.6460  0.0000  0.0210   0.0622   0.0560    0.1296   0.0000   440.2498       9.08220       16.3857       3.58935      -1.93238     -0.175627       1.08305       1.52740       1.62947       1.75339       1.78373       1.74473
  32  14 3303.4332    3.4592  1.7143 12.6763  0.0001  0.0261   0.0464   0.0704    0.0916   0.0000   439.6461       10.1105       13.3886       2.95640      -3.37779      -2.00055       1.24983       1.74368       1.87443       2.02587       2.12016       2.06007
  32  15 3456.8997    2.8851  2.6182 12.1825  0.0001  0.0324   0.0317   0.0872    0.0617   0.0000   439.6080       10.9776       6.21339      0.217858       7.06811      0.208219       1.58679       2.11726       2.35308       2.43468       2.55927       2.52381
  32  16 3609.6352    2.2496  3.9452 11.8426  0.0000  0.0427   0.0222   0.1192    0.0468   0.0000   437.3618       7.08260       13.2254       7.24281       4.08838      -4.81819       2.06333       2.68619       3.09678       3.18088       3.28156       3.17441
  32  17 3761.4510    1.8256  5.5593 11.4120  0.0000  0.0549   0.0175   0.1551    0.0449   0.0000   439.3384       11.7404       13.0549      -2.34089       1.05362      -9.86270       2.71174       3.56295       4.13229       4.26096       4.40049       4.38170
  32  18 3912.5482    1.4466  7.1434 11.2376  0.0000  0.0692   0.0154   0.2055    0.0395   0.0000   433.4292       15.5160       24.5207       5.22793      -5.20117       2.30043       3.28123       4.43175       4.93268       5.28210       5.37029       5.28519
  32  19 4063.2571    1.1033  8.4520 11.2808 -0.0004  0.0905   0.0168   0.3073    0.0360   0.0000   423.7311       9.90207       29.9250       12.5887      -20.2085      -3.40966       4.22335       5.70655       6.38389       6.73222       6.84902       6.73710
  32  20 4213.6369    0.7078  8.4451 11.4431  0.0445  0.1322   0.0466   0.9938    0.0642   0.0000   424.5324     -0.847761       19.9058       5.79182      -28.7832      -4.99681       6.11499       8.20061       9.42798       9.74707       9.88517       9.83882
  33   3 1425.4211    0.1468  0.0949  9.7702  0.0000  0.0097   0.0091   0.0178    0.0222   0.0000   440.1839      -1.55849       21.5887      0.996324      -3.08403     -0.477917      0.477859      0.590128      0.676843      0.910442      0.990294       1.07617
  33   4 1633.2291    0.2752  0.1873  9.8452  0.0000  0.0093   0.0108   0.0241    0.0259   0.0000   440.3657     -0.644978       22.7328       1.25077      -3.27564     -0.759587      0.460135      0.539653      0.708625      0.792134      0.746097      0.678451
  33   5 1823.8267    0.4408  0.4201  9.8978  0.0000  0.0130   0.0114   0.0337    0.0362   0.0000   441.5719      -2.70311       21.3040      0.961805      -3.51667      0.187600      0.656204      0.827556      0.952555      0.989483       1.01376       1.00828
  33   6 2007.6147    0.6494  0.6437 10.0952 -0.0004  0.0162   0.0136   0.0409    0.0507   0.0000   440.6451      0.460592       20.8804       2.02292      -1.47055      -2.22148      0.788882       1.05468       1.18159       1.28342       1.33459       1.31894
  33   7 2187.3306    0.9476  0.8933 10.3161  0.0000  0.0191   0.0168   0.0477    0.0745   0.0000   440.4252       4.03738       21.0999      -1.14901      -2.09366       1.64980      0.872776       1.19129       1.30697       1.38376       1.42608       1.37237
  33   8 2360.8488    1.4462  1.1852 10.7446  0.0000  0.0213   0.0229   0.0575    0.1038   0.0000   439.8460       3.13974       19.0082     -0.268490      0.552734      0.119209      0.990564       1.31844       1.43194       1.54416       1.60336       1.62972
  33   9 2529.2098    1.8911  1.1622 11.5619  0.0000  0.0209   0.0307   0.0565    0.0922   0.0000   440.9142       5.03998       18.3381      -1.89077       1.29667      -4.45712       1.07241       1.40112       1.54798       1.65673       1.73799       1.69165
  33  10 2695.1158    2.6230  1.2682 11.1292  0.0001  0.0206   0.0374   0.0542    0.1667   0.0000   441.3434       2.99056       20.4284     -0.132272      -2.76859      0.597566      0.985659       1.37102       1.46428       1.58936       1.59998       1.64646
  33  11 2858.6594    3.3466  1.0055 12.5998  0.0000  0.0185   0.0551   0.0500    0.1000   0.0000   442.8410       4.29556       16.8091       1.66293       2.01033     -0.155475      0.932637       1.27343       1.39981       1.47523       1.51662       1.45443
  33  12 3018.9483    3.8759  1.1272 12.4654  0.0000  0.0197   0.0590   0.0502    0.1297   0.0000   437.8638       5.28768       17.3623       2.40624     -0.324396      0.931771      0.945718       1.27167       1.32798       1.41645       1.47860       1.46599
  33  13 3176.1872    4.0371  1.3389 12.4564 -0.0102  0.0216   0.0563   0.0547    0.1249   0.0000   437.6095       8.23141       12.7692       3.72966      0.549949      -1.19804       1.05834       1.42091       1.51611       1.62215       1.71541       1.69549
  33  14 3331.5478    3.3719  1.9401 12.4848  0.0000  0.0268   0.0425   0.0739    0.0911   0.0000   440.7755       7.73124       17.2518       2.27731      -1.04194      -1.76978       1.22280       1.67227       1.82911       1.96295       1.97303       1.95737
  33  15 3485.8726    2.7679  2.9435 12.1066  0.0000  0.0340   0.0288   0.0949    0.0602   0.0000   438.6658       11.7733       9.19639     -0.153330       5.74965      -1.62952       1.60338       2.16666       2.39415       2.55055       2.65459       2.67143
  33  16 3639.4071    2.1752  4.4884 11.6827  0.0000  0.0447   0.0198   0.1245    0.0450   0.0000   439.4025       9.17638       14.4608       1.74491      0.505828      -7.96459       2.08440       2.78373       3.17796       3.33553       3.37486       3.38962
  33  17 3791.9894    1.7487  6.2872 11.3567  0.0000  0.0577   0.0161   0.1703    0.0416   0.0000   443.8579       14.9366       13.8411      -4.02814      -7.07857       2.30060       2.67402       3.52527       4.06222       4.21684       4.37748       4.25537
  33  18 3943.7871    1.4256  7.9251 11.1939 -0.0000  0.0736   0.0149   0.2183    0.0385   0.0000   441.3513       12.2299       20.2429       5.44609      -7.88127     -0.454029       3.34032       4.53651       5.10718       5.42230       5.51703       5.43357
  34   2 1207.9890    0.0860  0.0505  9.8405  0.0000  0.0110   0.0106   0.0304    0.0209   0.0000   441.2860      -1.07463       20.4297    -0.0674828      -1.39711     -0.999177      0.567667      0.707926      0.704597      0.782936       1.02206      0.810596
  34   3 1441.1562    0.1401  0.0948  9.7555  0.0000  0.0108   0.0090   0.0193    0.0220   0.0000   440.7900      0.349021       21.0539     -0.459973      -4.70389      0.642860      0.512069      0.606803      0.643922      0.719993      0.791283      0.780799
  34   4 1649.7184    0.2713  0.2545  9.7800  0.0000  0.0107   0.0091   0.0264    0.0265   0.0000   441.3176     -0.155260       21.4927      0.144161      -2.28260      -1.17203      0.534830      0.678190      0.768223      0.783516      0.877882      0.813813
  34   5 1841.2728    0.4552  0.4416  9.8699  0.0000  0.0136   0.0111   0.0324    0.0365   0.0000   440.7717     -0.527629       20.4015       1.79822      -2.97633      -1.45263      0.608668      0.845506      0.931427      0.947109       1.08131       1.06430
  34   6 2026.3231    0.6906  0.6202 10.1140 -0.0004  0.0150   0.0142   0.0396    0.0509   0.0000   439.9013       1.29390       22.1790       1.69670      -2.71015       1.69181      0.679941      0.907400       1.03170       1.10284       1.19512       1.15791
  34   7 2207.0532    1.0576  0.8979 10.1949 -0.0001  0.0187   0.0179   0.0441    0.0844   0.0000   440.9880      -1.03791       18.8500     -0.194693      -2.54418       1.79688      0.821427       1.13204       1.28998       1.28323       1.39466       1.32733
  34   8 2381.2387    1.4819  1.1632 10.7900 -0.0000  0.0209   0.0231   0.0534    0.0999   0.0000   439.3683       2.72551       19.7761       1.26009      -4.54061      -1.09758      0.998174       1.32506       1.46974       1.55567       1.60216       1.59767
  34   9 2550.7126    2.0536  1.1708 11.3850  0.0000  0.0204   0.0314   0.0537    0.1071   0.0000   442.9688       2.80779       20.8078      0.746153      0.925871      -2.13691      0.953167       1.31406       1.43363       1.58407       1.55695       1.58124
  34  10 2718.0362    2.7109  1.1234 11.8895 -0.0000  0.0200   0.0420   0.0516    0.1127   0.0000   440.2560       3.96496       17.6061       3.06240     0.0473941      -1.46921      0.946471       1.29208       1.34552       1.43082       1.55684       1.49311
  34  11 2883.0226    3.4114  1.0313 12.4722  0.0000  0.0191   0.0541   0.0474    0.1038   0.0000   440.6543       4.56007       18.4842      0.996247      -1.91473      -1.92308      0.851169       1.19194       1.25562       1.33939       1.36778       1.39535
  34  12 3044.5638    3.8912  1.1405 12.7587 -0.0000  0.0198   0.0604   0.0515    0.1087   0.0000   440.0176       6.48558       18.1568       2.89342      -1.67686      0.506752      0.960323       1.29027       1.36439       1.50227       1.55860       1.55526
  34  13 3202.9415    3.9416  1.3975 12.7891 -0.0000  0.0221   0.0560   0.0597    0.0958   0.0000   441.4921       10.1909       14.3237       2.14515     -0.239139      -1.12125       1.08880       1.46673       1.57735       1.70744       1.78707       1.75869
  34  14 3359.3775    3.2531  2.0990 12.6318  0.0000  0.0285   0.0403   0.0757    0.0694   0.0000   440.9342       8.05250       10.8904       2.16902       3.04654     -0.347398       1.27259       1.73484       1.97274       2.01758       2.05154       2.05627
  34  15 3514.5946    2.5820  3.2493 12.0643  0.0000  0.0370   0.0260   0.0980    0.0529   0.0000   446.7408       8.63159       10.5437       2.33189       3.17773      -1.59938       1.67449       2.27570       2.54600       2.69152       2.82599       2.73108
  34  16 3668.8380    2.0636  4.6338 11.6472  0.0000  0.0458   0.0189   0.1285    0.0421   0.0000   437.7426       10.5192       21.6680      -2.72435      -7.80824      -2.30192       2.04012       2.77442       3.10678       3.33256       3.37508       3.36399
  34  17 3822.0655    1.6523  6.4529 11.3420  0.0000  0.0593   0.0157   0.1773    0.0402   0.0000   439.7747       19.5607       9.62277       5.82451      -10.2010      -3.88782       2.66381       3.61390       4.04195       4.34645       4.37728       4.42898
  34  18 3974.8743    1.2828  7.6047 11.3265 -0.0000  0.0773   0.0152   0.2333    0.0349   0.0000   435.8625       23.1925       20.3455       9.72363      -12.7196      -2.45829       3.35913       4.67930       5.20072       5.56994       5.56912       5.51503
  34  19 4126.7775    0.9486  8.5339 11.3467  0.0013  0.1029   0.0186   0.3644    0.0345   0.0000   436.2898       12.9437       20.4602       13.7101      -9.44099      -6.96119       4.41131       6.06862       6.80235       7.20376       7.27019       7.28042
  35   2 1221.9256    0.0808  0.0512  9.8456  0.0000  0.0129   0.0092   0.0215    0.0206   0.0000   441.4216      0.792022       21.6722      0.904131      -2.34738      -1.79346      0.712139      0.773282      0.836230       1.02318      0.977213      0.929229
  35   3 1456.6258    0.1682  0.1289  9.7161  0.0000  0.0097   0.0085   0.0233    0.0224   0.0000   441.8633     -0.514613       21.3363       1.70690      -2.52476     -0.710357      0.400216      0.598940      0.673017      0.779485      0.672353      0.814160
  35   4 1665.9554    0.2856  0.2641  9.8462  0.0000  0.0128   0.0092   0.0254    0.0267   0.0000   441.1963      -2.23402       23.3087    -0.0382150      -2.67148    -0.0579841      0.558273      0.640709      0.827983      0.886302      0.831262      0.866095
  35   5 1858.4359    0.4849  0.4292  9.8863  0.0000  0.0123   0.0117   0.0313    0.0360   0.0000   442.1226      0.474160       21.6682      -1.81625      -2.78756      0.123902      0.568327      0.765693      0.854815      0.941464      0.934951      0.922362
  35   6 2044.8270    0.7146  0.7389 10.1048  0.0000  0.0170   0.0135   0.0432    0.0538   0.0000   441.1579     -0.261158       22.9138     0.0777361      -2.31346      0.289928      0.744135       1.01259       1.14937       1.22196       1.22545       1.26580
  35   7 2226.4363    1.0927  0.9534 10.3964  0.0000  0.0189   0.0181   0.0461    0.0783   0.0000   440.7059       1.81875       20.7001       1.42793      -2.19626     -0.541112      0.844983       1.16908       1.29131       1.34715       1.41987       1.37767
  35   8 2401.2981    1.5216  1.2375 10.8411  0.0000  0.0218   0.0227   0.0561    0.0944   0.0000   442.0749       4.15848       17.0911      0.624541     -0.562202    0.00284159      0.921032       1.27529       1.41533       1.48910       1.55789       1.51884
  35   9 2571.8760    2.1050  1.2119 11.3287  0.0004  0.0209   0.0310   0.0534    0.1014   0.0000   440.3228       5.43096       18.0942      -2.35349     -0.836590      0.355046      0.909915       1.27876       1.35599       1.45027       1.48458       1.47677
  35  10 2740.6252    2.8328  1.1430 11.9354  0.0000  0.0196   0.0430   0.0511    0.1177   0.0000   442.4378       2.64491       19.9723      0.772759      -2.58465      -1.54536      0.926689       1.22190       1.32668       1.45010       1.49120       1.44499
  35  11 2906.9299    3.5452  1.0909 12.4368  0.0000  0.0186   0.0540   0.0498    0.1141   0.0000   442.4666       3.58958       17.9301      0.864832      -1.81766      -1.84228      0.847181       1.17715       1.23720       1.41269       1.36253       1.42806
  35  12 3069.7582    3.9577  1.1461 12.7797  0.0000  0.0194   0.0602   0.0520    0.1162   0.0000   441.5400       9.49813       15.8340      0.588306      -1.26652      -2.55669      0.866323       1.16607       1.24582       1.36249       1.41833       1.38892
  35  13 3229.3097    3.9245  1.3886 12.8529  0.0001  0.0221   0.0555   0.0584    0.0901   0.0000   441.6161       6.85496       14.8212       2.74752      0.861603      -3.05838       1.00353       1.34892       1.42039       1.55610       1.57663       1.56126
  35  14 3386.8261    3.1599  2.0370 12.6681  0.0000  0.0280   0.0386   0.0759    0.0630   0.0000   442.1546       9.01080       12.2269       4.11274       2.30464       4.91225       1.18987       1.67113       1.77325       1.94366       2.03109       1.94861
  35  15 3543.0341    2.4790  3.4912 12.0657  0.0000  0.0381   0.0249   0.1048    0.0500   0.0000   442.1260       13.4456       17.9213       7.18931      0.991508      -2.61293       1.66683       2.25301       2.54365       2.75354       2.68830       2.77045
  35  16 3698.0212    2.0286  5.0148 11.5616  0.0001  0.0482   0.0180   0.1312    0.0418   0.0000   440.1241       17.5955       12.3739      -3.54028     -0.976538       5.29350       2.07729       2.80206       3.22705       3.29996       3.44479       3.38956
  35  17 3852.0512    1.5499  6.5138 11.4520  0.0000  0.0613   0.0159   0.1826    0.0372   0.0000   439.6456       12.7295       16.9175       5.28209      -7.02886      -7.17410       2.73037       3.61500       4.20364       4.37462       4.53015       4.47249
  35  18 4005.3405    1.2077  8.3416 11.3717  0.0000  0.0833   0.0161   0.2776    0.0343   0.0000   435.3741       9.79867       28.9639     -0.527983      0.305462      -7.03266       3.54199       4.88786       5.48484       5.91107       5.87355       5.94005
  35  19 4157.9810    0.8676  8.7644 11.4143 -0.0155  0.1126   0.0234   0.4795    0.0405   0.0000   432.8445       27.2540       25.2940       2.19901      -4.80534      -3.92051       4.55701       6.45725       7.06210       7.63748       7.69230       7.64551
  36   3 1471.8441    0.1754  0.1674  9.7195  0.0000  0.0091   0.0078   0.0267    0.0228   0.0000   441.2595     0.0486117       21.2634     -0.509785      -2.55501    -0.0344955      0.395399      0.536002      0.644884      0.686912      0.693993      0.711546
  36   4 1681.9134    0.3155  0.3407  9.7118  0.0000  0.0127   0.0089   0.0287    0.0290   0.0000   441.9818      -1.77760       21.2728      0.429684      -2.15163     -0.405422      0.581458      0.740026      0.863959      0.934117      0.917362      0.977536
  36   5 1875.4517    0.4985  0.4837  9.9058  0.0000  0.0138   0.0113   0.0330    0.0377   0.0000   440.4067      -1.20423       19.2088      0.132992      -2.52722     0.0358821      0.603125      0.835978      0.901566      0.997332       1.00369      0.971005
  36   6 2063.0872    0.7599  0.7931  9.9848  0.0000  0.0170   0.0136   0.0437    0.0603   0.0000   440.9827      0.174054       23.6866     0.0598069      -1.98052      0.233413      0.697657      0.964416       1.01624       1.13106       1.11780       1.14681
  36   7 2245.5038    1.1119  1.1122 10.1131  0.0000  0.0204   0.0169   0.0498    0.0994   0.0000   442.0257       1.23917       24.3843     0.0864711      -2.00789      -1.07150      0.862633       1.23278       1.32229       1.43663       1.53116       1.51612
  36   8 2421.1715    1.6173  1.1850 10.6496  0.0000  0.0199   0.0238   0.0521    0.1223   0.0000   440.9901       4.38465       19.6099      0.378775      -2.06154      0.543783      0.876244       1.15888       1.27476       1.39361       1.43527       1.43347
  36   9 2592.8113    2.2042  1.2138 11.5560 -0.0000  0.0204   0.0331   0.0542    0.1024   0.0000   441.3830       1.22791       19.4033       2.36637      -2.57381      -1.97656      0.888655       1.27072       1.34023       1.50114       1.56881       1.51937
  36  10 2762.8212    2.9702  1.1262 12.1728  0.0001  0.0191   0.0452   0.0497    0.1044   0.0000   439.8825       2.34654       21.9110       3.88107      0.691804     -0.425438      0.882604       1.13340       1.26764       1.35619       1.37898       1.40169
  36  11 2930.3729    3.8109  1.1049 12.3047  0.0000  0.0187   0.0562   0.0461    0.1321   0.0000   443.2877       4.18245       16.6247       3.89207     -0.264430      -1.52971      0.804188       1.08751       1.19377       1.29631       1.34094       1.26957
  36  12 3094.4126    4.0203  1.2333 12.7464  0.0000  0.0201   0.0583   0.0520    0.1090   0.0000   441.1804       6.19751       16.5980       3.28505      0.571725      -2.03043      0.913771       1.17409       1.32021       1.37769       1.47380       1.43807
  36  13 3255.2852    3.7152  1.5282 12.9436 -0.0000  0.0238   0.0503   0.0607    0.0744   0.0000   440.5918       9.47302       10.3552       4.90128      0.752463       1.31316       1.05019       1.40904       1.50393       1.66018       1.71359       1.71159
  36  14 3413.8932    3.1058  2.2436 12.4481  0.0000  0.0276   0.0350   0.0789    0.0593   0.0000   444.1239       14.3610       9.98852       6.61269       4.50306      0.424594       1.22106       1.63477       1.84677       1.93304       2.09794       2.04950
  36  15 3570.9871    2.3930  3.6496 12.0698  0.0000  0.0396   0.0237   0.1058    0.0463   0.0000   437.4677       10.3563       15.4467       6.86583      -1.14225      -3.61057       1.63680       2.26189       2.54042       2.70826       2.75144       2.69459
  36  16 3726.8409    1.9259  5.3099 11.5147  0.0000  0.0501   0.0168   0.1383    0.0392   0.0000   439.4176       7.43066       16.8512       1.45623       3.44286      -1.27247       2.07431       2.87065       3.23335       3.36395       3.51257       3.43860
  36  17 3881.5925    1.4783  7.4266 11.3908  0.0000  0.0670   0.0155   0.2064    0.0361   0.0000   441.9257       21.2764       16.4194      0.377457      -6.32789      -7.18391       2.87810       3.84885       4.39579       4.63261       4.82210       4.76434
  36  18 4035.8086    1.1201  8.2471 11.4194  0.0021  0.0872   0.0171   0.2951    0.0342   0.0000   434.3212       7.44561       29.0835      -6.25365      -12.7470      -8.90542       3.57327       4.84787       5.47961       5.93426       5.87766       5.85661
  36  19 4188.9066    0.8100  8.2851 11.4486  0.0288  0.1132   0.0247   0.5091    0.0372   0.0000   428.6713       20.8320       30.3745      -23.7847      -2.94994      -9.35619       4.56718       6.20297       7.08937       7.47027       7.66223       7.43896
  37   2 1249.1920    0.0980  0.0676  9.8591  0.0000  0.0256   0.0101   0.0216    0.0202   0.0000   441.0657    0.00197872       21.7748      0.545153      -2.67493      0.364249       1.24049      0.592271       1.77037       2.19235       1.21735       1.21741
  37   3 1486.8078    0.1675  0.1231  9.7475  0.0000  0.0093   0.0087   0.0224    0.0218   0.0000   442.3571      0.339341       21.7835      0.169275      -2.08276      0.237686      0.373466      0.518283      0.579471      0.584971      0.607171      0.616049
  37   4 1697.5877    0.3189  0.3431  9.7639  0.0000  0.0122   0.0091   0.0329    0.0283   0.0000   441.1803      0.122046       22.6645       1.13471      -2.93079      0.557988      0.493151      0.691409      0.768105      0.822994      0.842605      0.791329
  37   5 1892.2300    0.5508  0.4654  9.9298  0.0000  0.0132   0.0123   0.0306    0.0386   0.0000   440.7665      -1.30610       21.4417       1.11389      -2.60003     -0.333855      0.530317      0.746020      0.831914      0.868019      0.880788      0.926956
  37   6 2081.1255    0.8061  0.7677 10.1477  0.0000  0.0167   0.0144   0.0408    0.0567   0.0000   440.9862       1.14876       20.5440      0.350370     -0.793968      0.328530      0.667347      0.927157       1.00316       1.08307       1.09540       1.11149
  37   7 2264.3872    1.1652  1.0012 10.3876 -0.0001  0.0181   0.0182   0.0470    0.0851   0.0000   440.7792      -1.74301       20.9409       2.62293      -5.06493     -0.743563      0.777008       1.00785       1.12325       1.18659       1.25773       1.30281
  37   8 2440.7019    1.6505  1.2854 11.1511  0.0000  0.0208   0.0239   0.0574    0.0847   0.0000   441.1460      0.789284       19.0219      0.689511     -0.476268      0.182175      0.905753       1.18233       1.32255       1.40639       1.50508       1.48354
  37   9 2613.3961    2.3300  1.1913 11.6575  0.0001  0.0199   0.0340   0.0517    0.1016   0.0000   441.6153       4.09267       22.1513      0.143442      -3.28156     -0.865917      0.836532       1.12632       1.22170       1.33173       1.38559       1.36018
  37  10 2784.6363    3.0369  1.1917 11.7958 -0.0000  0.0193   0.0433   0.0500    0.1388   0.0000   440.8099       3.83606       19.0722    -0.0327816      -1.85555      -1.56232      0.816748       1.11345       1.21573       1.31598       1.33108       1.32743
  37  11 2953.4236    3.7215  1.1622 12.4551 -0.0000  0.0193   0.0542   0.0501    0.1220   0.0000   441.9074       4.96656       19.1822      0.140529      -1.96066     -0.199985      0.819921       1.13215       1.20708       1.33461       1.37735       1.36152
  37  12 3118.6770    4.0627  1.3233 12.5471 -0.0001  0.0210   0.0550   0.0521    0.1205   0.0000   441.2502       9.77267       17.5986       5.32478     -0.694745     -0.302635      0.861983       1.17267       1.26685       1.40575       1.39945       1.42953
  37  13 3280.7769    3.7079  1.7517 12.5549 -0.0001  0.0238   0.0458   0.0636    0.0828   0.0000   441.9194       11.0404       14.2968       3.83734     -0.131370       1.68659       1.04805       1.44994       1.56135       1.66641       1.79131       1.78151
  37  14 3440.5522    2.9443  2.6627 12.2412 -0.0001  0.0300   0.0297   0.0827    0.0542   0.0000   441.8738       11.8561       9.78037       7.81018       3.13115      -1.64741       1.30396       1.72415       1.99599       2.07082       2.23557       2.25270
  37  15 3598.6256    2.2853  4.0769 11.9256  0.0000  0.0406   0.0215   0.1120    0.0433   0.0000   443.1770       6.67070       13.5695       3.64434    -0.0312058      -5.68247       1.71272       2.29668       2.55511       2.74188       2.84250       2.82788
  37  16 3755.4175    1.8314  5.5781 11.5189  0.0000  0.0523   0.0164   0.1452    0.0379   0.0000   439.9830       12.1784       18.7969       4.10720      -4.21901       1.42669       2.11354       2.93647       3.26710       3.46336       3.67322       3.57318
  37  17 3911.0378    1.4402  7.5015 11.4057  0.0000  0.0685   0.0151   0.2110    0.0344   0.0000   435.2849       12.5543       19.8079       3.02767      -7.08875    -0.0166850       2.78011       3.77717       4.31385       4.49030       4.65353       4.63898
  37  18 4065.6682    1.0577  8.4486 11.4951  0.0072  0.0907   0.0190   0.3384    0.0335   0.0000   444.1707       23.7658       11.2019      -3.47739      -2.81470      -5.19142       3.72099       4.87561       5.66304       6.04917       6.19585       6.20862
  38   3 1501.5446    0.1749  0.1580  9.7436  0.0000  0.0093   0.0078   0.0258    0.0219   0.0000   441.7397    -0.0444451       22.6025       1.02644      -4.03709      0.694082      0.358525      0.432498      0.565866      0.546773      0.592894      0.608002
  38   4 1713.0368    0.3450  0.2853  9.8042  0.0000  0.0111   0.0099   0.0243    0.0278   0.0000   441.0962      0.497467       22.6700     -0.458918      -3.92987    0.00686736      0.463017      0.591630      0.691744      0.677498      0.783207      0.768311
  38   5 1908.7866    0.5428  0.5729  9.8250  0.0000  0.0144   0.0110   0.0345    0.0422   0.0000   441.9307     0.0329508       23.4878     -0.128354      -2.82133      0.616851      0.591918      0.795179      0.911811      0.980234      0.971308       1.01365
  38   6 2098.9518    0.8063  0.8261 10.1241  0.0000  0.0168   0.0140   0.0436    0.0596   0.0000   441.2266     -0.318185       22.1944     -0.130776      -2.11628      -1.96785      0.671126      0.915516      0.969482       1.09235       1.10840       1.10928
  38   7 2282.9328    1.2536  1.0718 10.3298  0.0000  0.0189   0.0189   0.0464    0.1022   0.0000   441.1756       1.46209       20.0868      0.633254      -1.36600     -0.203482      0.814007       1.10954       1.21897       1.30212       1.44416       1.38611
  38   8 2459.9961    1.7058  1.3218 11.0036  0.0000  0.0218   0.0237   0.0552    0.0902   0.0000   439.3871       1.91564       18.7174       2.76520      -1.39900      0.294531      0.836466       1.16322       1.26598       1.36745       1.42316       1.41458
  38   9 2633.7876    2.4132  1.2495 11.3024  0.0000  0.0195   0.0329   0.0496    0.1236   0.0000   441.1583       4.31965       19.8174       1.79716      -2.71761    -0.0360070      0.806226       1.09025       1.22061       1.28138       1.33240       1.35586
  38  10 2806.1996    3.1741  1.1246 12.0683  0.0000  0.0180   0.0459   0.0478    0.1113   0.0000   440.1547       4.39242       19.8808       2.68600      -1.11822      0.565134      0.771650      0.998327       1.07204       1.15803       1.21159       1.24587
  38  11 2976.0116    3.8548  1.1461 12.3500 -0.0001  0.0181   0.0552   0.0496    0.1356   0.0000   441.9061       6.87351       19.6893       2.28405      0.560431     -0.269805      0.787807       1.04263       1.12831       1.22112       1.28553       1.27426
  38  12 3142.4418    4.1796  1.3431 12.4432 -0.0000  0.0204   0.0551   0.0510    0.1305   0.0000   441.7447       6.93099       20.1177       2.40580      -1.39868     -0.255983      0.835449       1.14725       1.23435       1.35963       1.40725       1.38434
  38  13 3305.8733    3.5452  1.7988 12.7922  0.0000  0.0253   0.0437   0.0651    0.0706   0.0000   441.1406       5.30727       14.7499       1.92463      -2.42239      -2.67309       1.03710       1.40724       1.56681       1.64524       1.74253       1.69374
  38  14 3466.7873    2.8485  2.9366 12.2066 -0.0000  0.0313   0.0273   0.0900    0.0488   0.0000   444.9224       10.0853       12.6396       5.87436       4.19628      -3.59087       1.26933       1.66582       1.94274       2.04131       2.08342       2.09509
  38  15 3626.0242    2.2245  4.2303 11.8816  0.0000  0.0409   0.0199   0.1158    0.0396   0.0000   439.1421       9.77773       12.4683       4.97657       4.15570      -2.88917       1.62757       2.19497       2.48191       2.66816       2.72339       2.67872
  38  16 3783.6345    1.7467  5.8481 11.5122 -0.0006  0.0544   0.0159   0.1556    0.0367   0.0000   438.2599       7.32064       16.4109       2.83016      -2.50265       5.23851       2.11757       2.94746       3.27412       3.50895       3.57144       3.62942
  38  17 3940.0796    1.3541  7.4538 11.4372  0.0000  0.0713   0.0155   0.2225    0.0340   0.0000   438.4821       5.48478       15.7516       15.2388      -5.17393      -5.90435       2.77508       3.86311       4.28606       4.64482       4.71169       4.72061
  38  18 4095.5863    0.9233  7.7954 11.6281 -0.0001  0.0999   0.0266   0.4504    0.0403   0.0000   438.6464       17.3965       31.0822       5.02100      -22.7553      -3.81632       3.79168       5.12509       6.03862       6.21449       6.28304       6.29694
  39   2 1275.7364    0.0870  0.0714  9.8057  0.0000  0.0167   0.0079   0.0180    0.0197   0.0000   441.2586     -0.299306       21.8651    -0.0167118      -3.31008     -0.161727      0.506320      0.954783      0.821798       1.14997      0.895554       1.24140
  39   3 1516.0525    0.1858  0.1860  9.7459  0.0000  0.0100   0.0075   0.0249    0.0223   0.0000   442.1520      -1.20679       20.6442      0.442223      -4.06376      0.437897      0.403959      0.697294      0.664581      0.863695      0.824896       1.13757
  39   4 1728.2522    0.3427  0.3075  9.8471  0.0000  0.0102   0.0095   0.0267    0.0275   0.0000   440.2343    -0.0256206       21.6262     -0.769387      -3.50314       1.87325      0.434719      0.563551      0.645139      0.682780      0.712060      0.700469
  39   5 1925.1867    0.5630  0.5513  9.9535  0.0000  0.0139   0.0116   0.0339    0.0410   0.0000   441.6238      -1.35121       20.3627       2.93419      -4.13212      -1.14874      0.586122      0.728988      0.854472      0.931102      0.983587      0.945097
  39   6 2116.5534    0.8565  0.8270 10.0688  0.0000  0.0166   0.0143   0.0419    0.0627   0.0000   441.4490       2.41903       21.7210      0.838118      -4.17337     -0.346253      0.611640      0.893776      0.896303       1.04000       1.01587       1.01233
  39   7 2301.2307    1.2976  1.1317 10.4157  0.0000  0.0189   0.0190   0.0491    0.0980   0.0000   442.5758       2.36269       18.6633     -0.839886      -1.46620      0.979685      0.764353       1.02270       1.14318       1.19105       1.24132       1.25357
  39   8 2479.0837    1.7929  1.2210 11.1842  0.0000  0.0195   0.0256   0.0538    0.0985   0.0000   440.8591       2.19094       22.3587       3.20483      -2.56169       1.23603      0.807573       1.07909       1.20575       1.30965       1.37612       1.35337
  39   9 2653.9760    2.5456  1.1912 11.5265  0.0000  0.0188   0.0357   0.0494    0.1237   0.0000   440.1053       1.63367       21.7425     -0.302675      -1.18254      -1.75300      0.780051       1.03035       1.15124       1.28036       1.32285       1.29529
  39  10 2827.3799    3.2757  1.2300 11.7760  0.0001  0.0184   0.0440   0.0502    0.1391   0.0000   442.0638       4.13110       18.6626       3.11541      -1.01449     -0.499372      0.754511       1.01415       1.13350       1.20283       1.28719       1.25174
  39  11 2998.3062    3.7520  1.2189 12.6205 -0.0093  0.0194   0.0519   0.0513    0.1026   0.0000   441.6627       5.72717       20.0603       2.02291      -1.49631     0.0874513      0.778184       1.06571       1.19010       1.25227       1.25738       1.28720
  39  12 3165.8572    4.1109  1.3430 12.7919  0.0000  0.0205   0.0555   0.0531    0.1012   0.0000   442.4213       7.34344       16.6675       2.31315      -2.82013     -0.838288      0.865989       1.20423       1.30192       1.39595       1.45965       1.46465
  39  13 3330.4967    3.4631  1.9129 12.5603 -0.0000  0.0251   0.0397   0.0659    0.0686   0.0000   444.1601       5.94754       15.3509       5.66387     -0.742517      -1.81913       1.01816       1.39349       1.58172       1.63427       1.73142       1.71534
  39  14 3492.7711    2.7404  3.0328 12.3580  0.0000  0.0322   0.0265   0.0919    0.0426   0.0000   442.8870       10.9428       8.16509       1.75472       5.28138      0.458952       1.31042       1.71766       1.95457       2.06872       2.20231       2.18933
  39  15 3652.9205    2.1156  4.7531 11.8213 -0.0001  0.0446   0.0182   0.1240    0.0357   0.0000   441.5788       10.5269       12.7524       4.89047       1.88038      -1.29408       1.70696       2.35814       2.69687       2.78334       2.91113       2.88543
  39  16 3811.3928    1.7054  6.5286 11.4419  0.0000  0.0566   0.0150   0.1648    0.0354   0.0000   441.2721       7.91348       17.9538       6.76553     0.0352600      -10.1437       2.17227       2.95237       3.38224       3.60281       3.64589       3.69319
  39  17 3968.6149    1.2457  7.6121 11.5310 -0.0085  0.0769   0.0170   0.2477    0.0340   0.0000   435.3939       11.9164       23.8174      0.100037      -7.85362       5.19878       2.92728       4.02845       4.55415       4.89132       4.90403       4.98550
  40   2 1288.7290    0.1005  0.0987  9.8041  0.0000  0.0121   0.0077   0.0314    0.0197   0.0000   441.2726      0.115030       21.9775      0.288160      -2.78266     -0.618050      0.494971      0.651766      0.742803      0.711541      0.776769      0.819566
  40   3 1530.3319    0.2049  0.1585  9.7381  0.0000  0.0076   0.0085   0.0226    0.0218   0.0000   442.1793    -0.0431880       20.4994      0.740222      -3.81999     -0.629637      0.319789      0.450404      0.491468      0.502420      0.538054      0.497895
  40   4 1743.2647    0.3861  0.3491  9.7334  0.0000  0.0110   0.0097   0.0261    0.0295   0.0000   441.6670     -0.598231       21.9672      0.467514      -2.10103     0.0856474      0.443396      0.588378      0.681274      0.710670      0.745491      0.689235
  40   5 1941.4101    0.5874  0.5959  9.9020  0.0000  0.0139   0.0114   0.0355    0.0426   0.0000   441.8201       1.77909       22.4597     -0.702882      -3.08678     -0.106332      0.557159      0.730505      0.827991      0.871005      0.953473      0.957613
  40   6 2133.9734    0.8948  0.8179 10.2586  0.0000  0.0165   0.0151   0.0414    0.0615   0.0000   441.4486      0.541379       20.5110       1.23088      -3.07003      -1.27876      0.651053      0.902864      0.974375       1.10395       1.11041       1.15137
  40   7 2319.3445    1.3344  1.0558 10.5207 -0.0000  0.0180   0.0194   0.0464    0.0889   0.0000   440.9766       2.64960       21.9559      0.244589      -1.98982     -0.239957      0.677491      0.965914       1.03570       1.18003       1.16615       1.15410
  40   8 2497.9297    1.9083  1.2007 11.2670  0.0000  0.0194   0.0274   0.0517    0.1013   0.0000   440.7864       5.01631       18.9450     -0.565408      -2.03834      -3.11213      0.776345       1.05312       1.15246       1.26720       1.32546       1.26525
  40   9 2673.8283    2.5626  1.1989 11.7668  0.0000  0.0191   0.0360   0.0498    0.1089   0.0000   439.8264       5.04875       19.9856      0.932671      -3.00871      -2.09764      0.785198       1.05136       1.18618       1.28017       1.29804       1.27266
  40  10 2848.3758    3.3509  1.1018 12.1515  0.0000  0.0175   0.0475   0.0460    0.1155   0.0000   441.3833       3.81577       20.2444      0.118971      -2.01624       1.75337      0.699455      0.945278       1.07161       1.07883       1.15764       1.15119
  40  11 3020.2072    3.9901  1.2090 12.6328 -0.0001  0.0192   0.0553   0.0485    0.1182   0.0000   441.3397       6.03433       19.5953       3.97163     -0.913018     -0.791078      0.781608       1.07400       1.14369       1.23584       1.30178       1.32699
  40  12 3188.9026    4.0059  1.3814 13.0837  0.0000  0.0208   0.0541   0.0567    0.0759   0.0000   441.6174       7.18083       17.5559       5.29153      -2.89164      -1.64142      0.811596       1.12730       1.21478       1.32862       1.38037       1.32185
  40  13 3354.8131    3.4085  2.0137 12.5298  0.0000  0.0247   0.0377   0.0665    0.0661   0.0000   441.9805       4.52815       11.5803      0.204014      0.303828       1.94142      0.995723       1.34978       1.49823       1.63583       1.66190       1.68421
  40  14 3518.3908    2.5962  3.3207 12.2899  0.0000  0.0354   0.0240   0.0961    0.0388   0.0000   442.1146       7.79804       14.4347       8.44227      -3.84970     0.0355902       1.30964       1.85041       2.00333       2.19445       2.26010       2.26731
  40  15 3679.5813    2.0324  4.8730 11.7700  0.0000  0.0451   0.0175   0.1276    0.0353   0.0000   438.2921       11.2381       15.5430       7.02444      0.205920       4.30092       1.71864       2.34417       2.64606       2.84699       2.92958       2.89145
  40  16 3838.9675    1.6175  6.4364 11.4823 -0.0001  0.0579   0.0152   0.1681    0.0354   0.0000   444.1003       12.3088       13.3721       4.56681      -1.37535      -5.76312       2.15848       2.99272       3.35198       3.65292       3.70550       3.73855
  41   2 1301.5721    0.1010  0.1271  9.7426  0.0000  0.0136   0.0067   0.0298    0.0198   0.0000   440.8070     -0.810430       21.4137      0.185419      -2.95498      -2.32324      0.524106      0.646989      0.821998      0.951113      0.798011       1.02701
  41   3 1544.3675    0.2091  0.1752  9.7198  0.0000  0.0087   0.0078   0.0200    0.0221   0.0000   441.2766     -0.663847       20.9785      0.804763      -2.12351      0.611782      0.390554      0.489242      0.565707      0.551386      0.578703      0.637104
  41   4 1758.0405    0.3793  0.3710  9.8362  0.0001  0.0117   0.0095   0.0284    0.0298   0.0000   440.9726     -0.119294       20.7583      -1.67977      -3.18182       1.52424      0.485152      0.643678      0.723188      0.796322      0.876820      0.828429
  41   5 1957.4846    0.6351  0.5622  9.9214  0.0000  0.0133   0.0123   0.0319    0.0428   0.0000   441.1862     -0.552947       21.0385    -0.0779509     -0.200104      -1.56802      0.487518      0.667812      0.718435      0.779387      0.850145      0.847799
  41   6 2151.1287    0.9344  0.9131 10.0782 -0.0000  0.0168   0.0147   0.0425    0.0754   0.0000   441.6882      0.375949       20.5034       1.34280      -3.11353      0.860552      0.681322      0.933899       1.04093       1.18817       1.22379       1.26518
  41   7 2337.2070    1.3582  1.1311 10.5304  0.0000  0.0188   0.0195   0.0486    0.0974   0.0000   441.6960       2.67115       21.0294     0.0154183      -1.13636      -1.71763      0.722628      0.988222       1.04588       1.13087       1.17872       1.21377
  41   8 2516.6431    1.9569  1.2112 11.5223  0.0000  0.0196   0.0281   0.0529    0.0883   0.0000   440.0553      0.967037       22.2520     -0.486507      -2.87648      0.327617      0.736421       1.02144       1.10277       1.18194       1.22602       1.24534
  41   9 2693.5680    2.7174  1.2849 11.2477  0.0000  0.0188   0.0352   0.0491    0.1515   0.0000   442.1948       3.96278       19.0828       3.79322      -1.41419      -1.72881      0.744028       1.00183       1.13620       1.19002       1.19508       1.22208
  41  10 2869.0445    3.5055  1.0572 12.3314  0.0000  0.0169   0.0500   0.0445    0.1065   0.0000   440.2683       4.87515       21.7568      0.885066      -4.76978      0.469268      0.666700      0.910383      0.985251       1.03767       1.13697       1.15956
  41  11 3041.7702    4.1248  1.2397 12.3368 -0.0001  0.0181   0.0551   0.0491    0.1304   0.0000   441.1091       7.10820       20.8599       3.31959      -2.17549      -2.86189      0.714665      0.979794       1.04403       1.16381       1.21618       1.21398
  41  12 3211.4998    4.0767  1.4990 12.5849  0.0000  0.0208   0.0508   0.0553    0.0971   0.0000   442.1988       5.67282       16.6318       3.10121      -2.83026      -4.83323      0.824697       1.15543       1.24895       1.37630       1.41657       1.38369
  41  13 3378.6937    3.2611  2.1492 12.6161  0.0000  0.0260   0.0355   0.0717    0.0571   0.0000   442.4611       9.39000       12.8860       2.03459       5.19059      -1.21290      0.987363       1.32801       1.51032       1.60243       1.72833       1.72035
  41  14 3543.5092    2.5302  3.7169 12.0341  0.0001  0.0360   0.0216   0.1014    0.0385   0.0000   441.9230       7.63891       11.4429       4.09057       3.44257      -7.83477       1.31151       1.84696       2.02480       2.21823       2.24359       2.27124
  41  15 3705.9156    1.9757  5.0541 11.7128 -0.0000  0.0471   0.0169   0.1299    0.0346   0.0000   438.2622       12.8509       22.2321     -0.266283      -4.14949      -2.40924       1.69814       2.39657       2.61147       2.89225       3.01429       3.03604
  41  16 3866.1322    1.5477  7.2765 11.5136  0.0032  0.0642   0.0157   0.1935    0.0343   0.0000   439.9102       14.7301       17.5525       5.69098      -1.12631      -5.42630       2.34260       3.16633       3.64058       3.85468       4.00946       3.97877
  41  17 4025.0493    1.0535  7.9487 11.6941 -0.0285  0.0913   0.0235   0.3608    0.0378   0.0000   439.3778       13.9394       28.9950      -2.58709      -7.51931       15.0361       3.23152       4.45783       5.06321       5.40470       5.56119       5.54853
  42   2 1314.2354    0.1082  0.0924  9.7312  0.0000  0.0105   0.0073   0.0223    0.0192   0.0000   442.1556     -0.309679       21.2928      0.169631      -3.38149      0.210741      0.354402      0.490181      0.555584      0.600050      0.645494      0.583015
  42   3 1558.1927    0.2339  0.1883  9.7090  0.0000  0.0078   0.0083   0.0218    0.0221   0.0000   442.2760      0.255847       21.3246     -0.180571      -2.93678      0.230753      0.332285      0.420063      0.455647      0.489563      0.501928      0.532369
  42   4 1772.6236    0.3907  0.4039  9.8009  0.0000  0.0118   0.0092   0.0295    0.0300   0.0000   440.6495     0.0488946       22.1379     0.0535790      -3.91377      0.197316      0.454627      0.618163      0.717041      0.800651      0.785229      0.832305
  42   5 1973.3700    0.6428  0.6106  9.9407 -0.0000  0.0140   0.0120   0.0334    0.0445   0.0000   441.2774     -0.572690       21.1419       1.78836      -2.61949      -1.19846      0.502939      0.725478      0.766696      0.883581      0.874583      0.903933
  42   6 2168.1215    0.9912  0.8861 10.1815  0.0000  0.0164   0.0153   0.0407    0.0681   0.0000   442.0840       1.38421       20.2495    -0.0233216      -1.59887      -1.47105      0.596875      0.844412      0.909685      0.977997       1.03121       1.00899
  42   7 2354.8433    1.4213  1.1537 10.8316  0.0000  0.0188   0.0206   0.0504    0.0820   0.0000   441.0639       2.80122       22.5885     -0.460909      -1.25891      0.383786      0.689122      0.937550       1.04403       1.15693       1.19257       1.17573
  42   8 2535.1054    2.0830  1.2532 10.9749  0.0000  0.0188   0.0274   0.0490    0.1195   0.0000   441.3462       1.48709       20.8309      -1.27853      -2.53174     0.0471519      0.706514      0.966869       1.04597       1.09694       1.15401       1.19740
  42   9 2713.1304    2.7170  1.2343 11.7784 -0.0000  0.0185   0.0367   0.0504    0.1066   0.0000   441.5352       3.42478       20.2170       2.17108      -1.00069     -0.649219      0.698092      0.952943       1.03578       1.13251       1.17297       1.18649
  42  10 2889.5148    3.4567  1.1969 12.3317 -0.0113  0.0183   0.0459   0.0473    0.1047   0.0000   442.1446       5.34248       20.2119     -0.256992      -1.51335     -0.516750      0.720286      0.954885       1.05592       1.11707       1.17897       1.20872
  42  11 3063.0571    4.2097  1.2006 12.5944 -0.0000  0.0186   0.0564   0.0466    0.1241   0.0000   440.8236       7.22773       20.2006       1.25858      -1.29012     -0.990413      0.695222      0.977621       1.02573       1.16881       1.20722       1.18166
  42  12 3233.8244    3.9002  1.5290 12.8673 -0.0065  0.0209   0.0478   0.0578    0.0718   0.0000   442.5021       7.27931       17.4660      0.706638      -1.53650     -0.699096      0.814639       1.07882       1.21895       1.29481       1.37030       1.36414
  42  13 3402.1635    3.2805  2.2035 12.5773  0.0004  0.0265   0.0350   0.0716    0.0578   0.0000   443.2835       5.78009       11.6740     -0.181506       2.90280      -1.33933      0.948990       1.32992       1.46690       1.53891       1.64384       1.64021
  42  14 3568.1759    2.4133  3.8420 12.0465 -0.0001  0.0377   0.0209   0.1017    0.0374   0.0000   442.1335       13.1849       15.7902       2.03542       4.01543      -4.04651       1.36710       1.85286       2.12634       2.23722       2.36726       2.32224
  42  15 3731.7312    1.9202  5.7611 11.6320  0.0000  0.0493   0.0151   0.1419    0.0302   0.0000   444.8385       9.16207       18.8121       5.15401    -0.0621058     0.0266195       1.76110       2.38996       2.76683       2.88109       3.00347       3.05371
  42  16 3893.2048    1.4416  7.3166 11.5954  0.0006  0.0682   0.0160   0.2079    0.0324   0.0000   442.5229       16.3006       17.2196       7.71881       14.1851       2.02588       2.39518       3.33209       3.71886       4.01014       4.15803       4.19710
  43   2 1326.7272    0.0943  0.0869  9.7258  0.0000  0.0115   0.0067   0.0207    0.0189   0.0000   441.8848      0.191097       20.6417     -0.935993      -2.95425    0.00469266      0.385844      0.564584      0.593799      0.656129      0.704551      0.707569
  43   3 1571.8388    0.2246  0.1612  9.7457  0.0000  0.0077   0.0085   0.0202    0.0214   0.0000   442.1117      -1.08952       21.5182      0.667699      -3.76032     -0.408781      0.258614      0.330505      0.418539      0.447226      0.417847      0.457401
  43   4 1787.0379    0.4070  0.4272  9.7632 -0.0003  0.0126   0.0091   0.0285    0.0315   0.0000   441.5418      0.257615       20.5844    -0.0994526      -3.06151      -1.47328      0.471918      0.653335      0.698525      0.748379      0.825152      0.831885
  43   5 1989.0573    0.6621  0.6657  9.9888  0.0000  0.0143   0.0118   0.0363    0.0462   0.0000   442.3203      0.832442       22.3681     -0.653180      -1.49535      -1.58950      0.511653      0.679451      0.750028      0.855486      0.860439      0.881511
  43   6 2184.8604    1.0278  0.9348 10.0724 -0.0000  0.0162   0.0155   0.0422    0.0797   0.0000   441.8505      0.596626       22.0204      0.334808      -2.24067     -0.369592      0.619433      0.799605      0.900982      0.935947      0.988921      0.989798
  43   7 2372.2585    1.4945  1.2463 10.5817  0.0000  0.0188   0.0201   0.0509    0.0997   0.0000   440.9586       2.07397       20.2542      0.707946      -2.46976     -0.863751      0.690774      0.931860       1.04056       1.15736       1.21971       1.21002
  43   8 2553.3711    2.0628  1.3036 11.4349  0.0000  0.0198   0.0275   0.0529    0.0838   0.0000   442.1650       3.37690       21.7667       1.54249      -1.04261      -1.41906      0.690819      0.986475       1.05764       1.16958       1.21177       1.26567
  43   9 2732.4975    2.8389  1.2300 11.6548  0.0000  0.0180   0.0375   0.0473    0.1191   0.0000   440.7673       4.37184       21.1902       2.55542      -1.48601      0.358083      0.683048      0.932773       1.01619       1.10487       1.18343       1.16758
  43  10 2909.7352    3.6691  1.1653 12.2769  0.0000  0.0174   0.0493   0.0462    0.1209   0.0000   441.3505       4.75640       21.0973       1.72590      -2.91399     -0.701930      0.663685      0.890325      0.981559       1.07739       1.15861       1.11377
  43  11 3084.0848    4.1696  1.3248 12.5170  0.0000  0.0183   0.0526   0.0506    0.1066   0.0000   440.9260       5.92717       16.4533       1.08397      -2.26914      -1.45261      0.694215      0.913842       1.03278       1.10727       1.18718       1.15260
  43  12 3255.8394    3.8033  1.6671 12.7834  0.0000  0.0220   0.0452   0.0620    0.0726   0.0000   440.9805       7.44387       15.0547       3.80186      -2.19897      -2.89876      0.799188       1.11027       1.20536       1.26713       1.34218       1.35040
  43  13 3425.3118    3.0522  2.7211 12.3465  0.0000  0.0285   0.0284   0.0813    0.0469   0.0000   443.3718       8.73840       13.3458       1.41244       5.74239      -2.86478      0.997733       1.40182       1.53956       1.66689       1.69104       1.73688
  43  14 3592.6477    2.3720  4.3612 11.8396  0.0000  0.0397   0.0191   0.1090    0.0374   0.0000   441.5973       7.28996       19.0782       1.25467      -2.92051      -1.75704       1.39327       1.91422       2.15893       2.33843       2.45010       2.45754
  43  15 3757.3562    1.8037  5.7279 11.6678 -0.0001  0.0517   0.0153   0.1466    0.0306   0.0000   439.4615       8.50922       17.2410       2.31738      -4.11263      -2.79720       1.78104       2.46804       2.80577       2.98995       3.10173       3.14107
  43  16 3919.6240    1.3630  7.4388 11.6200 -0.0091  0.0731   0.0172   0.2259    0.0338   0.0000   443.0437       22.1116       19.2731      -2.66913      -9.26365      -5.08659       2.46622       3.45202       3.89124       4.11639       4.30148       4.25680
  44   2 1339.0682    0.1096  0.0716  9.7149  0.0000  0.0108   0.0077   0.0140    0.0188   0.0000   442.3401      0.555921       21.1150      0.337500      -3.56498      0.634935      0.378758      0.469832      0.585216      0.594287      0.794301      0.716273
  44   3 1585.2290    0.2413  0.2280  9.6913  0.0000  0.0104   0.0077   0.0221    0.0228   0.0000   441.5494     -0.178693       21.1467      0.594257      -1.98913     -0.314901      0.478273      0.618943      0.710457      0.692619      0.766310      0.804227
  44   4 1801.2415    0.4236  0.4098  9.8510 -0.0000  0.0116   0.0095   0.0278    0.0303   0.0000   441.8143     -0.355655       22.3040      0.297089      -3.84764     0.0548279      0.425575      0.560475      0.658112      0.680573      0.716261      0.709876
  44   5 2004.5817    0.6942  0.7049  9.9749  0.0000  0.0145   0.0119   0.0372    0.0507   0.0000   440.6784       1.36379       20.8795      0.705172      -2.68920    -0.0350449      0.516493      0.680149      0.809204      0.826758      0.881969      0.882984
  44   6 2201.4536    1.0428  1.0099 10.2748  0.0000  0.0176   0.0152   0.0436    0.0741   0.0000   440.9617       1.41371       21.6781      0.249786      -2.33445      0.569665      0.633309      0.887880      0.963189       1.05404       1.11008       1.12312
  44   7 2389.4715    1.5490  1.1979 10.7366 -0.0000  0.0182   0.0210   0.0495    0.1022   0.0000   442.6140       2.93160       21.6139      0.772076      -3.62070       2.24142      0.677188      0.910687       1.01068       1.07816       1.18287       1.18701
  44   8 2571.5009    2.1701  1.2571 11.4208  0.0000  0.0190   0.0286   0.0487    0.0985   0.0000   443.0304       1.37703       22.2872       1.34033      0.454328      0.760899      0.676075      0.946341       1.03719       1.12598       1.18547       1.19770
  44   9 2751.6649    2.8800  1.2270 12.1439  0.0000  0.0184   0.0382   0.0486    0.0873   0.0000   441.2669       6.11079       20.0480       1.04530     -0.990044      0.165190      0.649267      0.892313      0.976953       1.06891       1.12181       1.09369
  44  10 2929.7687    3.6893  1.2498 12.4402 -0.0000  0.0180   0.0480   0.0484    0.1004   0.0000   441.6198       5.63849       22.1760       2.90480      -1.71380     -0.574978      0.667377      0.893445      0.974543       1.13289       1.17620       1.17000
  44  11 3104.9460    4.2548  1.2305 12.8825  0.0000  0.0186   0.0555   0.0475    0.0950   0.0000   441.2135       5.42280       19.3490       4.16005     -0.792190      -2.14480      0.654918      0.911319      0.971365       1.08200       1.14248       1.14466
  44  12 3277.5356    3.7960  1.7508 12.7588  0.0000  0.0226   0.0429   0.0599    0.0675   0.0000   442.6497       8.05603       17.1892      0.574403     -0.209306      -2.38096      0.795159       1.13092       1.20473       1.32677       1.40426       1.40904
  44  13 3448.1256    2.9098  2.9417 12.3676  0.0000  0.0302   0.0265   0.0845    0.0434   0.0000   442.0311       8.82014       11.5697       3.48860      0.425853      -2.89468       1.05118       1.47750       1.60176       1.78492       1.81499       1.83193
  44  14 3616.6213    2.3024  4.6526 11.7901  0.0000  0.0414   0.0180   0.1112    0.0364   0.0000   440.7077       8.93519       19.3264       5.25964      -4.41578       1.21703       1.42203       1.97637       2.23506       2.36593       2.47219       2.50354
  44  15 3782.5625    1.7558  5.9996 11.6977  0.0000  0.0540   0.0155   0.1539    0.0312   0.0000   436.0354       8.06745       26.2364       5.45317      -7.82901      -4.67167       1.82807       2.50859       2.85956       3.05666       3.15580       3.23326
  45   2 1351.2691    0.1107  0.0868  9.7554  0.0018  0.0108   0.0068   0.0179    0.0186   0.0000   442.4057      0.402758       22.4350      0.368313      -2.62163     -0.416109      0.367631      0.595793      0.600215      0.667547      0.643223      0.716422
  45   3 1598.4211    0.2456  0.1895  9.7352  0.0000  0.0081   0.0082   0.0191    0.0217   0.0000   442.6790     0.0408696       21.5189      0.283048      -2.98680     0.0843972      0.293453      0.370144      0.426295      0.424538      0.446901      0.465460
  45   4 1815.3080    0.4528  0.4498  9.8215  0.0000  0.0119   0.0095   0.0286    0.0317   0.0000   441.6519      0.186144       21.3776      -1.27304      -2.92374      -1.30193      0.406511      0.550582      0.642507      0.691613      0.691028      0.701472
  45   5 2020.0194    0.7142  0.6980  9.9580  0.0000  0.0142   0.0120   0.0346    0.0490   0.0000   442.1186     -0.592740       21.3265      0.468800      -3.52141     -0.562348      0.503575      0.684529      0.740482      0.869417      0.887320      0.834992
  45   6 2217.8198    1.0800  1.0010 10.4602  0.0000  0.0176   0.0159   0.0432    0.0704   0.0000   442.0009       1.20514       18.8742      0.158151      -3.42748    -0.0666578      0.594996      0.834328      0.907360      0.975386       1.03625       1.02045
  45   7 2406.5181    1.5779  1.2504 10.7909  0.0000  0.0184   0.0208   0.0501    0.0936   0.0000   441.6293       2.08761       22.7710      -1.52027      -1.09875      0.700439      0.655177      0.896978      0.979760       1.10571       1.14393       1.14848
  45   8 2589.5313    2.2503  1.2937 11.4261  0.0000  0.0184   0.0287   0.0504    0.0921   0.0000   440.8086       1.11916       19.5250      0.856883      -3.12189      -1.50937      0.643224      0.863419      0.953991       1.05943       1.10785       1.11034
  45   9 2770.6348    3.0157  1.2025 12.0985 -0.0000  0.0186   0.0403   0.0470    0.1077   0.0000   442.3906       3.72629       18.8861       2.89095      -2.03857      -1.85063      0.628823      0.902414      0.934697       1.06754       1.11403       1.16693
  45  10 2949.6188    3.8350  1.1633 12.4929 -0.0000  0.0173   0.0506   0.0451    0.1075   0.0000   442.1020       4.91738       21.6487       1.10862      -2.35570     -0.562161      0.592202      0.818597      0.894139      0.971836       1.02093       1.00201
  45  11 3125.5284    4.2344  1.3317 12.8023 -0.0000  0.0184   0.0529   0.0505    0.0928   0.0000   440.8162       6.77784       21.1225       1.97321      -2.34375     -0.789686      0.646255      0.886576      0.975879       1.08196       1.08099       1.12981
  45  12 3299.0199    3.7021  1.7563 12.8348  0.0000  0.0220   0.0418   0.0615    0.0624   0.0000   441.0546       7.35463       22.8424       1.52255      -1.95223      -2.23383      0.751864       1.04159       1.14485       1.27610       1.28159       1.31068
  45  13 3470.6150    2.8454  3.0591 12.4583  0.0000  0.0316   0.0257   0.0871    0.0392   0.0000   441.8265       5.54563       13.4181       4.03067       2.99202     -0.114095       1.05418       1.49787       1.65056       1.78294       1.84353       1.87474
  45  14 3640.2247    2.2090  4.7304 11.9147 -0.0001  0.0418   0.0177   0.1184    0.0331   0.0000   440.9710       9.99242       18.3974       5.52347     0.0665309      -6.04636       1.40131       1.92179       2.15841       2.30980       2.41782       2.46555
  45  15 3807.3594    1.7004  6.8678 11.6621 -0.0018  0.0612   0.0159   0.1784    0.0330   0.0000   440.3960       7.01748       25.4342       5.37751      -11.6266      -2.69625       1.97535       2.76786       3.13500       3.36965       3.44806       3.49715
  46   2 1363.2938    0.1280  0.0913  9.7409  0.0003  0.0117   0.0074   0.0159    0.0187   0.0000   442.1477    -0.0316461       22.3471      0.120717      -3.24478     -0.112315      0.459059      0.656848      0.681995      0.794831      0.843597      0.805042
  46   3 1611.4219    0.2410  0.2415  9.7378  0.0000  0.0103   0.0073   0.0215    0.0222   0.0000   441.8935      0.520593       22.1590      0.278907      -2.90917      0.770548      0.334595      0.458758      0.530056      0.595757      0.587581      0.591844
  46   4 1829.2029    0.4715  0.4662  9.8161  0.0000  0.0118   0.0098   0.0303    0.0329   0.0000   441.9250      0.243418       22.0277     -0.551851      -3.20338     -0.476590      0.410680      0.517386      0.623046      0.688412      0.771128      0.779972
  46   5 2035.2371    0.7337  0.7912  9.9682  0.0000  0.0155   0.0118   0.0383    0.0542   0.0000   441.9964      0.199052       22.2554       1.19642      -1.93491      0.837122      0.511860      0.729664      0.787357      0.897847      0.884121      0.923222
  46   6 2233.9735    1.1086  1.0180 10.6123  0.0000  0.0171   0.0162   0.0444    0.0646   0.0000   441.7919       1.19079       21.7533     -0.760055      -3.62617       1.80193      0.608353      0.826826      0.905302      0.981171       1.06732       1.03968
  46   7 2423.3535    1.6840  1.2652 10.8593  0.0000  0.0184   0.0214   0.0485    0.0894   0.0000   441.7667       1.14927       20.5292       1.42343      -1.52437      -1.72018      0.618176      0.838782      0.954024       1.00470       1.03876       1.06677
  46   8 2607.3201    2.3156  1.2926 11.4266 -0.0001  0.0183   0.0289   0.0484    0.0935   0.0000   441.8244       3.08539       21.1803       1.13204      -2.95545     -0.674697      0.629514      0.844874      0.929950       1.02102       1.07302       1.05298
  46   9 2789.4116    3.1567  1.1054 12.1550 -0.0001  0.0168   0.0422   0.0448    0.1002   0.0000   442.1342       4.20309       21.1640       2.82782     -0.637261     -0.732666      0.546222      0.781312      0.825319      0.919758      0.976965      0.962373
  46  10 2969.1786    3.9920  1.1777 12.4113 -0.0000  0.0167   0.0516   0.0450    0.1217   0.0000   440.6411       5.54954       21.4634      0.747305      -2.49999      -1.85791      0.591579      0.789668      0.874417      0.975168       1.01129       1.01220
  46  11 3145.8594    4.2426  1.4121 12.7774 -0.0000  0.0194   0.0518   0.0526    0.0923   0.0000   441.8660       5.73425       19.6439      0.917168     -0.290057      -1.74221      0.664405      0.915844       1.02160       1.11445       1.18309       1.20190
  46  12 3320.2931    3.6936  1.9841 12.3819  0.0000  0.0222   0.0378   0.0616    0.0736   0.0000   442.8431       5.68468       17.0855       2.49001      0.716721      -1.52166      0.781588       1.03268       1.17113       1.24567       1.35227       1.33747
  46  13 3492.8843    2.8235  3.4188 12.1191 -0.0000  0.0322   0.0235   0.0881    0.0430   0.0000   443.7155       4.29514       15.7756       3.96305       2.72163       1.74852       1.06359       1.48315       1.62933       1.76255       1.87336       1.88206
  46  14 3663.4814    2.1064  4.9995 11.9024  0.0000  0.0463   0.0173   0.1242    0.0326   0.0000   444.1235       7.18065       21.0290       3.44709      -2.06010      -2.51873       1.43438       2.12204       2.27541       2.52763       2.55855       2.63892
  46  15 3831.7871    1.6232  6.7546 11.7060 -0.0006  0.0613   0.0161   0.1826    0.0329   0.0000   436.0260       12.9107       23.6194       10.4410      -13.2441      -6.06347       1.95999       2.74622       3.09126       3.29090       3.50230       3.48634
  47   3 1624.2187    0.2657  0.2539  9.6752  0.0000  0.0093   0.0076   0.0224    0.0226   0.0000   442.3411      0.109845       21.9220     -0.373585      -3.49531     -0.519128      0.345380      0.477962      0.535190      0.577164      0.629463      0.593314
  47   4 1842.9501    0.4815  0.4756  9.7783  0.0000  0.0121   0.0096   0.0276    0.0342   0.0000   441.8705   -0.00621511       21.4458      -1.44662      -3.30622      0.347920      0.409638      0.531244      0.602293      0.662206      0.699990      0.708082
  47   5 2050.3643    0.7398  0.7267 10.1970  0.0000  0.0148   0.0123   0.0353    0.0467   0.0000   442.0969      0.318598       20.2662       1.11941      -2.85373     -0.549900      0.488954      0.662174      0.726167      0.817893      0.818573      0.818474
  47   6 2249.9328    1.1469  1.1003 10.3640  0.0000  0.0178   0.0156   0.0456    0.0797   0.0000   443.4010      0.705591       22.1798       1.09588      -1.57711     -0.288729      0.573683      0.816120      0.896438      0.961465       1.01837       1.01242
  47   7 2439.9907    1.7264  1.2803 10.8449 -0.0036  0.0188   0.0217   0.0480    0.0959   0.0000   441.9004      0.237962       19.8306       2.58238      -1.78602    -0.0838348      0.642394      0.876048      0.943823       1.03570       1.05702       1.08037
  47   8 2625.0135    2.3401  1.2929 11.5396 -0.0000  0.0185   0.0289   0.0480    0.0858   0.0000   440.9718       2.87873       21.4496       1.93642      -2.32571      0.465589      0.632571      0.891263      0.966996       1.06619       1.10667       1.13305
  47   9 2808.0611    3.2440  1.2359 11.9216 -0.0002  0.0173   0.0406   0.0462    0.1148   0.0000   440.7440       4.49101       20.1776     0.0652564      -2.31209     -0.254703      0.586053      0.800358      0.875706      0.965372       1.04988       1.03821
  47  10 2988.5454    4.0340  1.1751 12.7738 -0.0001  0.0170   0.0529   0.0455    0.0949   0.0000   441.1759       8.28393       19.1402       1.05228      -2.53383      0.604768      0.592714      0.800831      0.853940      0.947294      0.955115       1.01415
  47  11 3166.0458    4.1628  1.4402 12.6779  0.0000  0.0188   0.0489   0.0519    0.0876   0.0000   441.8178       6.22758       19.7894       2.80446      -2.18477      -3.47867      0.650121      0.901368      0.997758       1.08259       1.11037       1.10853
  47  12 3341.2258    3.4981  2.0928 12.6210 -0.0003  0.0235   0.0355   0.0667    0.0594   0.0000   440.3960       6.70599       17.0586       1.89453     -0.326025       1.08748      0.786619       1.06784       1.20356       1.28224       1.37414       1.38635
  47  13 3514.8263    2.6964  3.5015 12.1760  0.0000  0.0328   0.0222   0.0916    0.0386   0.0000   441.0279       10.2329       17.5858       3.71385     -0.600152      -7.14131       1.05856       1.46559       1.63325       1.80027       1.83227       1.86413
  47  14 3686.4296    2.0859  5.5302 11.7951 -0.0005  0.0474   0.0163   0.1323    0.0323   0.0000   439.9888       11.2971       21.2686       2.07716      -9.43110      -4.80972       1.48756       2.12124       2.34188       2.54769       2.70635       2.73266
  47  15 3855.9327    1.5720  7.2272 11.7447 -0.0003  0.0661   0.0179   0.2082    0.0353   0.0000   441.1648       11.1505       23.3240       3.53970      -11.7733       5.94555       2.08072       2.87067       3.28499       3.49371       3.63937       3.68615
  48   1 1091.5726    0.0494  0.0221  9.8326  0.0000  0.0110   0.0074   0.0150    0.0170   0.0000   441.6338       1.01711       20.2196      -1.47061      -4.77795      -1.48381      0.549828      0.559604      0.572719      0.638867      0.614481      0.681450
  48   2 1386.9384    0.1324  0.1052  9.7403  0.0000  0.0083   0.0070   0.0204    0.0185   0.0000   442.1338     -0.205050       22.1531     0.0166512      -3.23555     -0.511807      0.269004      0.387528      0.427351      0.498650      0.554538      0.548171
  48   3 1636.8830    0.2914  0.2296  9.7375  0.0000  0.0083   0.0084   0.0204    0.0226   0.0000   442.1953     -0.530360       22.4245      0.232471      -3.44630      0.133945      0.269219      0.365980      0.384887      0.425005      0.457589      0.465802
  48   4 1856.5168    0.4916  0.4824  9.8679  0.0000  0.0119   0.0098   0.0294    0.0328   0.0000   441.5572      -1.34580       22.3673      0.554717      -2.39280     -0.393139      0.376993      0.501798      0.550790      0.624548      0.643760      0.626594
  48   5 2065.2666    0.8015  0.7819  9.9235  0.0000  0.0141   0.0124   0.0374    0.0574   0.0000   441.4455      0.884809       20.9025   -0.00520022      -3.48905      0.153310      0.440951      0.608179      0.670095      0.717282      0.787819      0.794070
  48   6 2265.7300    1.1707  1.0661 10.6295  0.0000  0.0174   0.0163   0.0449    0.0686   0.0000   442.3677       1.71549       20.2750     -0.183231      -1.71870      0.983524      0.544562      0.762354      0.828155      0.924723      0.913468      0.926306
  48   7 2456.5189    1.7880  1.2441 11.1176 -0.0001  0.0184   0.0228   0.0467    0.0848   0.0000   441.2507       2.63493       20.6600      0.253765      -2.57032     -0.635328      0.618074      0.850314      0.958838       1.03218       1.08113       1.07594
  48   8 2642.4941    2.4323  1.2774 11.9120  0.0000  0.0184   0.0315   0.0499    0.0789   0.0000   442.9617       3.05825       19.3960     -0.764477      -3.10706      0.464381      0.599567      0.830248      0.878204      0.994129       1.04506       1.05308
  48   9 2826.5868    3.3651  1.1107 12.2055  0.0000  0.0162   0.0441   0.0428    0.1041   0.0000   441.6604       3.69439       20.6187      0.759632      -2.87065      0.183700      0.539687      0.729070      0.792199      0.887229      0.937127      0.944981
  48  10 3007.8474    4.0680  1.1493 12.9188  0.0001  0.0174   0.0536   0.0445    0.0883   0.0000   440.1915       5.56144       21.5426       3.10597      -2.03554      -1.44594      0.551737      0.780218      0.801316      0.912780      0.951884      0.964032
  48  11 3186.0201    4.1601  1.4327 12.9401  0.0000  0.0189   0.0492   0.0515    0.0733   0.0000   442.0839       7.09515       19.5277      0.786316      -3.31418      -1.62938      0.634016      0.859580      0.954919       1.01618       1.08523       1.07714
  48  12 3361.9988    3.4410  2.1474 12.5591  0.0000  0.0241   0.0343   0.0648    0.0581   0.0000   443.1511       9.58223       14.5706       2.82153       1.16003      -3.69486      0.783660       1.08265       1.19746       1.29321       1.35003       1.36340
  48  13 3536.5130    2.6433  3.8134 12.0877 -0.0000  0.0344   0.0208   0.0950    0.0370   0.0000   444.8448       9.84474       21.1626       1.72540       1.48192      -2.32065       1.06651       1.49264       1.67244       1.79533       1.89162       1.91849
  48  14 3709.2191    1.9879  5.5367 11.8021 -0.0000  0.0497   0.0162   0.1363    0.0330   0.0000   440.6093       6.99376       16.6397       5.98119      -5.04212      -5.94618       1.46780       2.16696       2.34138       2.55892       2.62292       2.67335
  48  15 3879.7578    1.4632  7.2392 11.8340 -0.0060  0.0705   0.0196   0.2334    0.0368   0.0000   438.0379       12.4732       20.1760       2.87398      -13.6946      -4.99641       2.12633       2.96883       3.38477       3.63911       3.72107       3.74273
  49   3 1649.3352    0.2824  0.2708  9.7563  0.0000  0.0095   0.0076   0.0221    0.0225   0.0000   442.2202     -0.762637       22.1893      0.575048      -2.31404     -0.217905      0.310327      0.423667      0.470380      0.528418      0.533698      0.561588
  49   4 1869.9494    0.5088  0.5566  9.8380  0.0000  0.0126   0.0094   0.0319    0.0352   0.0000   442.7439      0.131707       22.7497       1.53070      -4.31099     -0.910911      0.424746      0.563510      0.615481      0.671799      0.723037      0.705099
  49   5 2080.0577    0.8224  0.8413 10.0267 -0.0000  0.0147   0.0123   0.0379    0.0564   0.0000   441.5511      0.310256       21.2662      0.234855      -3.47195     -0.201226      0.484133      0.659647      0.734871      0.786666      0.852774      0.862190
  49   6 2281.3575    1.2685  1.2061 10.4580  0.0002  0.0182   0.0165   0.0465    0.0864   0.0000   441.2787      0.802367       21.4100     -0.885590      -1.15314     -0.543366      0.599667      0.835871      0.906935       1.02091       1.02221       1.05478
  49   7 2472.8801    1.8444  1.2992 11.0024 -0.0000  0.0180   0.0226   0.0482    0.0882   0.0000   441.6143       2.94223       21.1575      0.127483      -2.71213     -0.212921      0.563678      0.767252      0.854821      0.939760      0.971149       1.00551
  49   8 2659.8807    2.5520  1.3051 11.4272  0.0000  0.0174   0.0307   0.0470    0.1059   0.0000   440.4434       3.95486       19.5498      0.117873      -1.94874      0.689512      0.561781      0.773882      0.830716      0.919351      0.962368      0.977167
  49   9 2844.8929    3.3859  1.2397 12.3308  0.0061  0.0170   0.0428   0.0469    0.0997   0.0000   441.8759       3.84297       21.4433     -0.246682      -1.33975     -0.205950      0.564092      0.751599      0.816769      0.898528      0.932971      0.952934
  49  10 3026.9176    4.0296  1.2723 12.7792 -0.0001  0.0178   0.0499   0.0479    0.0912   0.0000   440.5960       4.80094       20.7463       2.00063      -2.01059      -1.54778      0.573832      0.792453      0.870227      0.948453      0.997399       1.00271
  49  11 3205.8004    4.0766  1.5856 12.9210  0.0000  0.0200   0.0461   0.0548    0.0678   0.0000   442.3232       8.17588       20.1768      0.170595     -0.388508      -1.76816      0.631802      0.876250      0.978944       1.05315       1.12898       1.12186
  49  12 3382.6599    3.3067  2.2099 12.7396  0.0000  0.0249   0.0327   0.0684    0.0501   0.0000   442.6438       8.33438       17.3368       2.12287       1.94314      -1.04219      0.773243       1.07091       1.18636       1.28882       1.34113       1.36438
  49  13 3558.0912    2.5425  3.9671 12.0517  0.0000  0.0356   0.0197   0.0955    0.0360   0.0000   442.9918       8.87421       17.3227       8.53322      0.635213      -5.17537       1.08640       1.50345       1.71628       1.80933       1.90613       1.92624
  49  14 3731.5711    1.9519  5.9311 11.7608  0.0000  0.0513   0.0164   0.1450    0.0354   0.0000   440.8437       10.3073       23.1916       1.57210      -4.25985       3.58055       1.52972       2.14945       2.43623       2.57928       2.75441       2.71323
  49  15 3903.0913    1.4019  7.4551 11.8972 -0.0013  0.0775   0.0234   0.2750    0.0407   0.0000   441.5124       10.3647       24.3703      -3.49317      -1.43988      -3.49344       2.20590       3.23238       3.59490       3.83592       3.97162       3.98127
  50   1 1110.7688    0.0568  0.0189  9.8902  0.0045  0.0121   0.0092   0.0104    0.0168   0.0000   441.5209       2.43166       21.4333      -1.60368      -2.82863       2.96837      0.397501      0.582104      0.609235      0.693285      0.710388      0.717313
  50   3 1661.6132    0.3054  0.2924  9.6904  0.0000  0.0093   0.0078   0.0228    0.0234   0.0000   441.8170     0.0293511       21.4711    -0.0828702      -3.56037       1.17691      0.298423      0.412294      0.463315      0.472017      0.508590      0.530405
  50   4 1883.3076    0.5421  0.5062  9.8041  0.0001  0.0116   0.0101   0.0278    0.0360   0.0000   442.1331    -0.0687761       22.2622      0.117537      -3.18297     -0.180246      0.375738      0.474846      0.574149      0.594085      0.610695      0.640554
  50   5 2094.6694    0.8305  0.8886 10.1574  0.0000  0.0157   0.0123   0.0401    0.0549   0.0000   441.4738    -0.0648302       20.8058      -1.65182      -3.80046      0.109217      0.502904      0.688837      0.783455      0.845066      0.911814      0.894794
  50   6 2296.8133    1.3111  1.1475 10.4718  0.0001  0.0172   0.0174   0.0463    0.0921   0.0000   442.6594       1.37967       20.1160      0.711119      -1.60075      0.739261      0.544583      0.769368      0.846978      0.926328      0.992053       1.00244
  50   7 2489.0900    1.9244  1.2980 11.0032 -0.0000  0.0177   0.0230   0.0470    0.0910   0.0000   441.3957       3.31224       21.4738      0.645915      -2.88193      0.165542      0.579090      0.799662      0.879506      0.962983       1.01230       1.02077
  50   8 2677.1100    2.6130  1.3332 11.8191  0.0000  0.0181   0.0316   0.0488    0.0821   0.0000   442.1737       2.51543       20.6432      0.981631      -2.62371     -0.685997      0.551269      0.759568      0.839760      0.935480      0.965437      0.970632
  50   9 2863.0845    3.5952  1.1833 12.2098  0.0000  0.0160   0.0449   0.0447    0.1118   0.0000   442.4160       4.08044       20.9999       1.29444      -1.92533     -0.500265      0.545007      0.739541      0.825087      0.890487      0.927240      0.933647
  50  10 3045.8264    4.1580  1.2713 12.5392 -0.0059  0.0171   0.0491   0.0447    0.0998   0.0000   441.3111       5.71745       21.5484       1.50695     -0.616742     -0.605694      0.533011      0.735567      0.812828      0.884468      0.919255      0.944455
  50  11 3225.4223    3.9859  1.6120 12.7149  0.0000  0.0197   0.0435   0.0537    0.0712   0.0000   440.8596       5.76752       22.9752       2.95686      -3.56696     0.0126125      0.629821      0.879372      0.997735       1.07866       1.13641       1.11811
  50  12 3403.0937    3.2665  2.6450 12.4274  0.0000  0.0260   0.0285   0.0731    0.0476   0.0000   442.1458       8.43434       14.0870       5.06226       4.73180      -3.13898      0.793910       1.10803       1.22831       1.34692       1.40846       1.46166
  50  13 3579.2313    2.4500  4.2140 12.0266  0.0000  0.0374   0.0193   0.1027    0.0362   0.0000   443.9654       9.87270       18.7894       6.56395      -4.60397      -1.80059       1.11844       1.57708       1.75612       1.89928       1.98148       2.00810
  50  14 3753.6217    1.8968  6.1502 11.7975  0.0002  0.0535   0.0164   0.1532    0.0345   0.0000   439.1313       10.6522       17.5162       6.03080      -4.39249      -9.52194       1.55968       2.20533       2.49270       2.67086       2.79582       2.80832
  50  15 3926.3594    1.2532  7.0327 11.9706  0.0091  0.0798   0.0339   0.3609    0.0537   0.0000   440.8178       6.79389       22.1166      0.259557      -3.35478       4.00168       2.25485       3.29833       3.62596       3.99861       4.01688       4.14269
  51   1 1120.2183    0.0609  0.0670  9.8422  0.0000  0.0203   0.0085   0.0270    0.0171   0.0000   440.3629      -1.02461       21.3361      0.542139      -3.43848     -0.359419      0.489689      0.823856      0.756756       1.00320       1.20668       1.16553
  51   2 1421.2887    0.1575  0.1164  9.7214  0.0000  0.0083   0.0072   0.0185    0.0184   0.0000   442.7516    -0.0523318       21.9509     -0.100581      -2.96981     -0.138113      0.222727      0.323326      0.347494      0.404353      0.391044      0.460076
  51   3 1673.7393    0.3290  0.2808  9.7009  0.0000  0.0089   0.0082   0.0213    0.0238   0.0000   442.3399      0.433252       21.7826      0.813675      -2.69092     -0.827582      0.275354      0.367134      0.408122      0.462682      0.510742      0.552041
  51   4 1896.4885    0.5627  0.5821  9.7765  0.0000  0.0127   0.0098   0.0306    0.0382   0.0000   442.2972      0.660877       20.9572     -0.299602      -2.30873      0.402784      0.366706      0.517799      0.579568      0.646411      0.662274      0.684256
  51   5 2109.1788    0.8649  0.9184 10.1421 -0.0000  0.0161   0.0125   0.0395    0.0601   0.0000   442.7680      0.708102       21.5852      0.247715      -3.39896      -1.08676      0.486556      0.678988      0.730874      0.803921      0.842377      0.879784
  51   6 2312.0272    1.3504  1.2439 10.4712  0.0002  0.0179   0.0167   0.0462    0.0872   0.0000   442.5504       1.52124       21.4174     -0.332450      -3.24165      -2.77799      0.564435      0.776360      0.859540      0.915652       1.00927       1.01451
  51   7 2505.1249    1.9684  1.3175 11.1077 -0.0000  0.0178   0.0236   0.0472    0.0906   0.0000   443.1405       2.74057       21.1499      0.747244      -1.70863      0.459651      0.553698      0.764795      0.821511      0.937322       1.00261      0.984277
  51   8 2694.2004    2.6603  1.3183 11.8542  0.0000  0.0178   0.0314   0.0475    0.0836   0.0000   441.5730       4.74462       21.4986      0.723873      -2.03810      -1.34641      0.557398      0.760751      0.877699      0.943791       1.01440      0.992083
  51   9 2881.0918    3.5990  1.2327 12.1574  0.0027  0.0167   0.0436   0.0448    0.1225   0.0000   442.0289       4.33819       21.3396       3.22982      -2.33523      0.469776      0.533101      0.735798      0.812537      0.905774      0.954425      0.984111
  51  10 3064.4942    4.2127  1.3440 12.5981  0.0000  0.0175   0.0489   0.0469    0.1016   0.0000   442.1477       5.57303       19.6286       2.54743      -1.68111     -0.605449      0.545958      0.757147      0.812127      0.909236      0.933983      0.949277
  51  11 3244.9414    3.9150  1.6889 12.6721  0.0000  0.0202   0.0415   0.0548    0.0708   0.0000   442.5661       6.12165       20.3429       3.11378     -0.170895      -2.11527      0.616184      0.870553      0.945036       1.03584       1.08277       1.08783
  51  12 3423.3838    3.1060  2.7242 12.4691  0.0000  0.0268   0.0275   0.0749    0.0466   0.0000   443.1580       7.94970       17.0091       1.36875     -0.573067     -0.970502      0.817130       1.11999       1.24547       1.35740       1.44283       1.46497
  51  13 3600.2595    2.3722  4.4171 12.0301  0.0000  0.0385   0.0183   0.1053    0.0342   0.0000   442.9418       10.9459       20.6021       1.81550     -0.797303      -1.56804       1.13304       1.58676       1.77927       1.89744       2.02066       2.03270
  51  14 3775.5474    1.8426  6.5079 11.8431 -0.0001  0.0575   0.0173   0.1689    0.0363   0.0000   438.8420       9.84433       16.9616       1.30315      -9.64226      -6.80099       1.61291       2.33788       2.59375       2.78973       2.86971       2.92258
  52   1 1129.5039    0.0614  0.0396  9.8310  0.0000  0.0150   0.0086   0.0150    0.0167   0.0000   441.0660     -0.337924       22.0367      0.252198      -1.35460      -1.68725      0.500116      0.590839      0.650884      0.703341      0.743274      0.958082
  52   2 1432.4515    0.1568  0.1260  9.6841  0.0000  0.0080   0.0068   0.0185    0.0182   0.0000   442.1392     -0.408010       22.6100      0.127780      -3.32699     -0.394256      0.250483      0.330581      0.378776      0.399867      0.431489      0.417024
  52   3 1685.6970    0.3248  0.3244  9.6887  0.0000  0.0106   0.0079   0.0263    0.0241   0.0000   441.9990     -0.158150       22.9243     -0.362347      -4.09080       1.40021      0.391715      0.589018      0.692482      0.775242      0.775380      0.707378
  52   4 1909.5733    0.5715  0.6137  9.8542  0.0000  0.0125   0.0098   0.0325    0.0378   0.0000   441.6399     -0.575682       21.1706      0.976021      -3.57857    -0.0510915      0.378608      0.520249      0.570514      0.639055      0.676433      0.683717
  52   5 2123.5169    0.8966  0.9234 10.0980  0.0000  0.0152   0.0126   0.0393    0.0596   0.0000   441.5195       1.33205       21.5276      0.907298      -2.55083     -0.681581      0.446174      0.599767      0.675984      0.732272      0.764313      0.765927
  52   6 2327.1124    1.4293  1.2403 10.3097  0.0099  0.0172   0.0177   0.0468    0.1080   0.0000   442.1404      0.888656       20.7162      0.998443      -2.67492      0.950667      0.532764      0.743107      0.825677      0.909722      0.968626      0.984548
  52   7 2521.0319    2.0182  1.3446 11.1041 -0.0004  0.0180   0.0237   0.0472    0.0943   0.0000   442.2165       1.21567       20.8920       1.02678     -0.109373     -0.373491      0.548912      0.750825      0.814018      0.919227      0.948460      0.980647
  52   8 2711.1848    2.8284  1.2529 11.7789 -0.0000  0.0175   0.0338   0.0439    0.1014   0.0000   441.6555       1.44539       20.4561       1.31223      -2.15901     -0.725336      0.516157      0.729742      0.795284      0.865189      0.936528      0.916509
  52   9 2898.9112    3.6277  1.1998 12.4923  0.0000  0.0166   0.0450   0.0455    0.0981   0.0000   442.5492       5.05722       20.3064       1.81663      -3.16876      -2.77133      0.512721      0.689273      0.748327      0.816321      0.868611      0.884095
  52  10 3083.0716    4.2125  1.2466 13.0493  0.0000  0.0174   0.0513   0.0455    0.0761   0.0000   441.7934       5.50168       21.0867       2.71970      -1.44877      -1.74578      0.516070      0.732883      0.783722      0.875128      0.907752      0.943514
  52  11 3264.2197    3.9315  1.7105 12.7155  0.0000  0.0198   0.0413   0.0558    0.0679   0.0000   442.0273       7.54473       18.3809       2.86755      0.456913    -0.0469803      0.619649      0.850994      0.945577       1.03140       1.09876       1.11241
  52  12 3443.4494    3.0172  2.9749 12.3694 -0.0001  0.0285   0.0252   0.0782    0.0421   0.0000   444.4586       8.21314       19.1864       2.55139       4.96294     -0.517935      0.826520       1.17226       1.28491       1.43268       1.51142       1.54701
  52  13 3621.0849    2.2934  4.7636 11.8526  0.0000  0.0410   0.0166   0.1110    0.0354   0.0000   440.7350       7.83006       18.9429       4.87221      -2.96512     -0.886330       1.13844       1.64846       1.81436       1.97258       2.07681       2.13024
  52  14 3797.0294    1.6238  6.1052 11.6942 -0.0000  0.0562   0.0127   0.1630    0.0345   0.0000   441.0724       15.1169       31.6760      -6.51961      -5.77417       7.83753       1.57938       2.23539       2.48922       2.74074       2.79926       2.85947
  53   2 1443.4921    0.1545  0.1548  9.6524  0.0000  0.0082   0.0062   0.0208    0.0184   0.0000   442.0851     -0.576703       21.6497      0.547217      -3.92178     -0.458023      0.249323      0.325547      0.367009      0.403756      0.415306      0.417491
  53   3 1697.4844    0.3328  0.3451  9.7483  0.0000  0.0102   0.0077   0.0253    0.0242   0.0000   442.7240     0.0280558       21.9664      0.323567      -3.58353     -0.466871      0.319690      0.414341      0.491342      0.516310      0.565082      0.566729
  53   4 1922.4922    0.5778  0.6424  9.8299  0.0000  0.0140   0.0097   0.0317    0.0404   0.0000   442.3431     -0.574173       21.5262      0.375695      -3.51344    0.00828740      0.391338      0.519837      0.622033      0.664559      0.686748      0.723873
  53   5 2137.7063    0.9302  1.0376 10.0786  0.0000  0.0163   0.0124   0.0427    0.0661   0.0000   441.8008     -0.674717       20.7669      0.918176      -2.67028      0.735042      0.462996      0.642851      0.724932      0.784363      0.832416      0.846865
  53   6 2342.0168    1.4193  1.2776 10.6553  0.0005  0.0179   0.0174   0.0484    0.0843   0.0000   441.9212       3.17095       22.2038       1.13138      -3.09090     -0.346388      0.517250      0.722252      0.807704      0.851838      0.928160      0.953950
  53   7 2536.7920    2.0698  1.4121 11.2795  0.0001  0.0186   0.0236   0.0483    0.0817   0.0000   442.5885       2.65997       20.9869       1.09948      -3.22308     -0.172862      0.539119      0.743856      0.820251      0.916120      0.931685      0.961781
  53   8 2728.0153    2.8718  1.2493 12.0590 -0.0000  0.0172   0.0344   0.0444    0.0825   0.0000   442.2986       3.87155       21.8738       2.21332     -0.522086      -3.05205      0.505287      0.703731      0.768793      0.846308      0.919897      0.929748
  53   9 2916.6117    3.7608  1.2110 12.3830 -0.0105  0.0167   0.0440   0.0415    0.1025   0.0000   441.2711       3.69383       22.8670       1.68091      -1.19409    -0.0241380      0.491312      0.681434      0.750849      0.807344      0.848163      0.872534
  53  10 3101.4745    4.1736  1.4044 12.6843 -0.0009  0.0178   0.0473   0.0481    0.0818   0.0000   441.3523       4.76862       20.7954       4.94243      -1.61705       1.12458      0.527960      0.719302      0.801948      0.876753      0.925264      0.946668
  53  11 3283.3758    3.7452  1.7865 12.9536  0.0000  0.0209   0.0396   0.0596    0.0559   0.0000   441.2758       6.80346       19.5702       1.50289      0.209080      -2.97518      0.620991      0.850646      0.943706       1.02193       1.05865       1.08403
  53  12 3463.3964    2.8919  3.2556 12.3707 -0.0000  0.0298   0.0233   0.0834    0.0375   0.0000   443.2081       9.38310       18.8016       5.23153      -1.18007      -4.00651      0.849664       1.17682       1.31461       1.45659       1.49398       1.56917
  53  13 3641.9138    2.5578  6.1114 11.2741  0.0009  0.0435   0.0104   0.1149    0.0152   0.0000   439.8475       9.63417       29.2843       2.11902      -16.6863      -1.14992       1.33216       1.71356       2.00662       2.13456       2.31507       2.34020
  54   1 1147.9160    0.0745  0.0699  9.7833  0.0000  0.0126   0.0077   0.0229    0.0167   0.0000   441.0851    -0.0490500       22.0210     -0.924445      -3.97816      0.611009      0.418339      0.538599      0.658873      0.683688      0.843726      0.855877
  54   2 1454.4014    0.1653  0.1214  9.6908  0.0000  0.0071   0.0069   0.0168    0.0180   0.0000   442.6425     -0.298316       22.4082     0.0557694      -3.45226     -0.314152      0.220992      0.298988      0.346686      0.368966      0.400235      0.458445
  54   3 1709.1315    0.3447  0.3687  9.7028  0.0000  0.0108   0.0077   0.0257    0.0250   0.0000   442.7293     -0.327679       22.0573      0.857360      -2.78594     -0.262774      0.301710      0.425774      0.464242      0.526571      0.525446      0.545703
  54   4 1935.3410    0.6142  0.6673  9.8727  0.0000  0.0130   0.0099   0.0331    0.0410   0.0000   442.1866     -0.381232       21.7051     -0.482455      -3.99845    -0.0897555      0.383076      0.514686      0.570203      0.608194      0.667834      0.715871
  54   5 2151.7781    0.9847  0.9580 10.0944  0.0000  0.0149   0.0132   0.0393    0.0680   0.0000   441.9798      0.729212       21.9876       1.05723      -3.64218     -0.296844      0.436966      0.602198      0.667024      0.733668      0.786399      0.798944
  54   6 2356.7986    1.4964  1.2446 10.6067  0.0000  0.0171   0.0177   0.0443    0.0840   0.0000   442.9535       1.06880       21.1743      0.706526      -1.26053     -0.673012      0.492346      0.680646      0.741597      0.829415      0.884969      0.931132
  54   7 2552.4219    2.1111  1.2873 11.5837  0.0009  0.0178   0.0256   0.0463    0.0797   0.0000   442.4631       2.70856       21.8216      0.951244      -3.02185     -0.232618      0.529166      0.719483      0.778610      0.852036      0.917495      0.896827
  54   8 2744.7531    2.9373  1.2620 11.9149 -0.0000  0.0170   0.0344   0.0442    0.0934   0.0000   442.2661       3.26050       22.0198      0.725958      -2.98993      -1.48829      0.484675      0.688509      0.732228      0.801149      0.855469      0.849433
  54   9 2934.1564    3.8497  1.2492 12.4209 -0.0000  0.0165   0.0450   0.0437    0.0994   0.0000   441.8181       4.55521       22.5966       2.50957      -2.84030     -0.487074      0.484696      0.667588      0.728739      0.810827      0.861956      0.865516
  54  10 3119.7521    4.2248  1.4061 12.8544  0.0000  0.0178   0.0478   0.0477    0.0787   0.0000   442.0609       4.90330       19.9096       2.95214      -2.49841     -0.468739      0.527175      0.733704      0.789550      0.868133      0.923779      0.932698
  54  11 3302.3474    3.7098  1.9662 12.7808  0.0000  0.0217   0.0364   0.0613    0.0551   0.0000   442.8371       8.01657       18.1680       1.54174       1.23816      -1.35655      0.605062      0.862982      0.946253       1.05250       1.06097       1.11704
  54  12 3483.2652    2.8124  3.2405 12.4167  0.0001  0.0296   0.0230   0.0841    0.0364   0.0000   440.7487       10.1530       18.1012      0.459945      -1.18251      -4.51061      0.848330       1.17910       1.31882       1.43657       1.55605       1.59367
  54  13 3662.4840    2.2328  5.4356 11.7303 -0.0015  0.0439   0.0106   0.1133    0.0182   0.0000   438.7541       6.29330       22.1789       1.48777      -5.36089      -2.37580       1.25220       1.71411       1.96331       2.08500       2.22029       2.27919
  54  14 3840.3256    1.8948  9.3252 11.2775  0.0126  0.0699   0.0059   0.1862    0.0133   0.0000   439.5096       15.9005       21.2038      -4.23777      -10.5962       4.12723       2.09691       2.70290       3.22394       3.31104       3.72322       3.68868
  55   2 1465.1442    0.1649  0.1560  9.6714  0.0000  0.0087   0.0063   0.0184    0.0182   0.0000   442.4705      0.241588       22.0672     -0.109818      -2.95581       1.22007      0.228539      0.376390      0.373794      0.467206      0.452596      0.457538
  55   3 1720.6189    0.3534  0.3869  9.6646  0.0000  0.0109   0.0075   0.0253    0.0253   0.0000   441.8517     -0.331339       21.5533      0.939063      -3.37871     -0.213509      0.289090      0.418716      0.427436      0.507925      0.517573      0.530192
  55   4 1948.0403    0.6461  0.6765  9.7535 -0.0000  0.0127   0.0100   0.0311    0.0432   0.0000   442.2321     -0.297524       22.2288      0.252937      -4.23085      0.243671      0.369052      0.483964      0.552307      0.592989      0.627260      0.652696
  55   5 2165.6683    0.9774  1.0198 10.1662 -0.0000  0.0160   0.0130   0.0398    0.0654   0.0000   441.9890     -0.128730       21.1823      0.825008      -2.48669      -1.51809      0.454406      0.617529      0.690732      0.759349      0.807873      0.835307
  55   6 2371.3734    1.5645  1.2847 10.4853  0.0000  0.0174   0.0180   0.0443    0.0949   0.0000   441.7559       2.64454       20.5679       1.33409     -0.974211      -1.12061      0.469662      0.668658      0.717184      0.798924      0.859854      0.880776
  55   7 2567.9575    2.2126  1.4140 11.2947  0.0000  0.0178   0.0246   0.0480    0.0855   0.0000   441.8132       1.00091       21.6972      0.344409      -3.25900      -2.09499      0.512073      0.712352      0.778567      0.864684      0.899561      0.920533
  55   8 2761.3242    2.9736  1.3029 11.9099 -0.0002  0.0168   0.0340   0.0450    0.0918   0.0000   441.4335       3.20765       20.9450      0.299864      -2.08367      0.836991      0.495777      0.658349      0.737523      0.823291      0.849739      0.888550
  55   9 2951.5502    3.9060  1.2816 12.3668  0.0006  0.0168   0.0447   0.0438    0.0973   0.0000   441.9012       5.82058       22.0405       1.04231      -2.49674     -0.165131      0.483088      0.664231      0.749569      0.807679      0.873671      0.892897
  55  10 3137.8695    4.2852  1.3693 12.8695  0.0037  0.0171   0.0484   0.0462    0.0809   0.0000   441.2544       6.54564       22.2969       2.18430      -1.36483      -1.46933      0.503423      0.678414      0.765924      0.818366      0.870290      0.878317
  55  11 3321.2503    3.6110  1.9797 12.7217  0.0000  0.0215   0.0345   0.0606    0.0534   0.0000   442.2928       8.06640       20.5345       1.52321      -1.55474      0.112325      0.588704      0.833369      0.918828       1.01095       1.07877       1.09749
  55  12 3502.9178    2.7890  3.5972 12.2127  0.0000  0.0314   0.0212   0.0851    0.0363   0.0000   443.4699       7.98062       20.5005       2.73234     -0.121877       2.00291      0.863135       1.19591       1.36257       1.45656       1.53250       1.54781
  55  13 3682.8344    2.0775  5.3827 11.9544  0.0000  0.0461   0.0166   0.1302    0.0334   0.0000   441.4561       8.18275       20.8043       4.24211      -6.36223      -1.12811       1.21704       1.73491       1.93615       2.10305       2.21533       2.24349
  55  14 3861.0060    1.4336  6.3216 11.7547 -0.0092  0.0657   0.0108   0.1721    0.0288   0.0000   445.2605       14.7645       17.2527       2.69555      -2.24867      -2.71292       1.69218       2.48443       2.72194       2.98342       3.09356       3.13308
  56   1 1165.9041    0.0714  0.0488  9.7982  0.0000  0.0151   0.0073   0.0147    0.0161   0.0000   440.8787     -0.272234       21.3437     -0.816373      -4.24500       1.55944      0.372788      0.400998      0.631674      0.640208      0.626970      0.798816
  56   2 1475.8053    0.1668  0.2002  9.6634  0.0000  0.0095   0.0059   0.0230    0.0186   0.0000   442.3361     -0.424845       22.1736     -0.286237      -3.42488    -0.0740712      0.282735      0.394301      0.424492      0.475917      0.502810      0.466086
  56   3 1731.9910    0.3838  0.3912  9.6795  0.0002  0.0099   0.0079   0.0253    0.0262   0.0000   441.8932      -1.58698       22.7273       1.42156      -3.34726     -0.527915      0.285617      0.385456      0.452291      0.479925      0.528142      0.540075
  56   4 1960.6503    0.6572  0.7245  9.8881  0.0000  0.0135   0.0101   0.0334    0.0442   0.0000   442.6770      0.549127       22.5116     0.0550947      -3.50398     -0.913385      0.387446      0.517268      0.597662      0.643798      0.671250      0.675499
  56   5 2179.4585    1.0338  0.9900 10.2898  0.0000  0.0149   0.0137   0.0404    0.0627   0.0000   442.2872      0.686562       22.1785      0.665021      -3.58356       1.09948      0.416666      0.568746      0.610535      0.674230      0.723415      0.740770
  56   6 2385.8829    1.5861  1.2738 10.9318 -0.0064  0.0176   0.0187   0.0465    0.0753   0.0000   441.8284       1.32003       21.7774       1.55528      -2.17009     -0.610577      0.495208      0.674152      0.731720      0.818018      0.855904      0.894430
  56   7 2583.3769    2.2790  1.4177 11.1565 -0.0001  0.0175   0.0245   0.0459    0.0922   0.0000   442.5293       2.19311       21.6873      0.446136      -2.32832       1.30445      0.487950      0.669163      0.739101      0.817980      0.862742      0.918132
  56   8 2777.7691    3.0681  1.2754 12.0238 -0.0095  0.0165   0.0347   0.0441    0.0837   0.0000   441.3245       4.57494       20.5828       1.15783      -2.68222     0.0691602      0.464198      0.651452      0.709786      0.792467      0.839771      0.845605
  56   9 2968.7899    4.0008  1.2788 12.3574 -0.0059  0.0161   0.0447   0.0428    0.1010   0.0000   441.5802       4.77170       21.3455       3.13074      -3.17265      0.338097      0.469039      0.644051      0.707719      0.782049      0.822855      0.819540
  56  10 3155.8638    4.0926  1.4994 12.9099  0.0001  0.0180   0.0442   0.0504    0.0658   0.0000   442.4491       5.14447       20.6471       3.21573      -1.83034      -1.98161      0.497981      0.681053      0.770939      0.818408      0.883911      0.891274
  56  11 3340.0136    3.5113  2.2090 12.7499  0.0000  0.0228   0.0322   0.0635    0.0485   0.0000   441.9496       6.05168       18.4441       2.36213      0.163724      -2.04457      0.628587      0.871915      0.977170       1.04572       1.14996       1.15754
  56  12 3522.3273    2.6313  3.7038 12.2966  0.0000  0.0329   0.0207   0.0912    0.0347   0.0000   443.7939       9.31128       16.7083       1.87593       4.97826       1.64272      0.875244       1.23851       1.37669       1.51954       1.57665       1.61694
  56  13 3702.9903    2.0377  5.7553 12.0171 -0.0003  0.0493   0.0126   0.1300    0.0225   0.0000   438.5382       11.3837       22.2006      0.129361      -9.89322      0.950707       1.27874       1.83120       2.05796       2.22176       2.33608       2.39805
  57   1 1174.7674    0.0642  0.0360  9.7506  0.0000  0.0127   0.0077   0.0143    0.0159   0.0000   439.7706       2.04467       19.2731       1.63403      -4.97027      0.222085      0.454546      0.660412      0.733987      0.595365      0.536768      0.610720
  57   2 1486.3111    0.1839  0.1996  9.6412  0.0000  0.0093   0.0060   0.0196    0.0185   0.0000   442.1973     -0.492318       21.6729      0.327327      -3.22950     -0.521901      0.255973      0.362880      0.425278      0.420217      0.451624      0.449569
  57   3 1743.1975    0.3786  0.4506  9.7077 -0.0000  0.0114   0.0075   0.0282    0.0266   0.0000   441.6900    -0.0587673       22.7642      0.100716      -3.39740     0.0643649      0.303109      0.440485      0.474494      0.521827      0.566506      0.581292
  57   4 1973.1894    0.6691  0.7233  9.9618  0.0000  0.0136   0.0102   0.0336    0.0419   0.0000   442.7947      0.257811       21.9653     -0.787160      -3.30318    -0.0146982      0.361017      0.518045      0.562038      0.596352      0.633315      0.644678
  57   5 2193.0415    1.0623  1.1340 10.0962  0.0000  0.0163   0.0132   0.0429    0.0776   0.0000   442.8682      0.437802       22.4547      0.127765      -2.65652     -0.867881      0.438910      0.610102      0.668711      0.737586      0.792095      0.804952
  57   6 2400.1914    1.6330  1.3284 10.7564 -0.0001  0.0174   0.0188   0.0460    0.0853   0.0000   442.4835       1.20565       22.2310     -0.733173      -2.66333      0.600796      0.485387      0.671777      0.723846      0.800896      0.852612      0.859561
  57   7 2598.6551    2.3094  1.3429 11.5451 -0.0048  0.0170   0.0259   0.0468    0.0781   0.0000   441.6601       2.19113       21.3000       1.57660      -2.35846      0.627697      0.477171      0.633831      0.732668      0.788969      0.841506      0.877455
  57   8 2794.0837    3.1643  1.2704 12.0725 -0.0057  0.0165   0.0358   0.0438    0.0881   0.0000   442.5086       3.22938       21.7187       1.86358      -2.31039     -0.803731      0.464940      0.636357      0.701560      0.774501      0.822915      0.839582
  57   9 2985.9213    4.0584  1.2204 12.4021 -0.0000  0.0157   0.0467   0.0425    0.1173   0.0000   441.6305       4.61049       21.3634       1.72273      -1.70812     -0.240827      0.456864      0.614184      0.687019      0.762787      0.803275      0.812047
  57  10 3173.6755    3.9981  1.5241 12.8296  0.0000  0.0183   0.0427   0.0496    0.0682   0.0000   442.6429       5.59077       21.0227       1.79285      -1.19105      -2.26161      0.509034      0.678513      0.769686      0.811980      0.875502      0.902560
  57  11 3358.6374    3.5117  2.2444 12.6607  0.0000  0.0228   0.0319   0.0627    0.0511   0.0000   443.6259       8.41428       16.4535       3.25095       1.95820     -0.306751      0.619924      0.839499      0.951475       1.03591       1.07580       1.10279
  57  12 3541.6849    2.6155  4.0148 12.1731  0.0000  0.0343   0.0196   0.0935    0.0346   0.0000   442.9477       7.13518       20.6226       6.14951      -2.64345      -2.65916      0.895687       1.25968       1.43121       1.55837       1.65609       1.69843
  57  13 3723.1297    1.9185  5.7051 12.0701 -0.0005  0.0522   0.0197   0.1545    0.0371   0.0000   439.7218       9.05666       23.2617       7.05554      -3.95615     -0.896449       1.30520       1.89371       2.12798       2.29886       2.40813       2.44346
  58   1 1183.5126    0.0476  0.0213  9.7747  0.0000  0.0113   0.0081   0.0089    0.0156   0.0000   442.2170       1.12099       21.3270      -1.74856      -3.94277       1.05330      0.240906      0.351126      0.428972      0.424453      0.465642      0.450122
  58   2 1496.7001    0.2014  0.1570  9.6657  0.0000  0.0069   0.0067   0.0166    0.0181   0.0000   442.1867     -0.134372       22.7488      0.108582      -2.79397      0.507350      0.207555      0.250345      0.273358      0.314251      0.336924      0.347582
  58   3 1754.2923    0.3970  0.4969  9.6937  0.0000  0.0122   0.0075   0.0285    0.0280   0.0000   442.1781     0.0696501       22.2945      0.258231      -2.70001      0.133656      0.330002      0.447586      0.537429      0.574183      0.593894      0.631306
  58   4 1985.5733    0.6977  0.7091  9.8520  0.0001  0.0128   0.0104   0.0321    0.0462   0.0000   441.7886     -0.190087       21.9117      0.762868      -3.12821     -0.512992      0.348398      0.484876      0.525123      0.595844      0.651138      0.668305
  58   5 2206.5058    1.1017  1.1597 10.1671  0.0000  0.0166   0.0135   0.0431    0.0800   0.0000   442.8657       2.11555       21.1928     0.0552147      -1.00325     -0.222485      0.440104      0.592034      0.678505      0.731991      0.775545      0.785804
  58   6 2414.3381    1.6862  1.3416 10.8931 -0.0064  0.0172   0.0189   0.0462    0.0738   0.0000   442.9712       2.04737       20.9395      0.684498      -3.10165     -0.540920      0.462435      0.642724      0.686271      0.774632      0.829579      0.842792
  58   7 2613.8486    2.3845  1.3947 11.6031  0.0000  0.0171   0.0263   0.0474    0.0760   0.0000   442.7918       2.67934       20.3725     -0.244364      -2.20057     -0.531450      0.471948      0.633038      0.705510      0.768208      0.846295      0.845648
  58   8 2810.2589    3.2131  1.3205 11.9970  0.0000  0.0165   0.0355   0.0436    0.0918   0.0000   442.5068       4.14807       21.4425      0.613437      -2.22584     0.0973655      0.451577      0.631969      0.674930      0.755587      0.802692      0.809860
  58   9 3002.8649    4.0438  1.3532 12.5685  0.0049  0.0162   0.0443   0.0454    0.0831   0.0000   442.4796       3.37530       22.9046       1.71740      -2.52351     -0.804219      0.448282      0.628439      0.682767      0.740429      0.798160      0.803682
  58  10 3191.3324    4.1386  1.5978 12.8360  0.0000  0.0186   0.0428   0.0497    0.0683   0.0000   442.1719       6.18401       20.2384       1.34203     -0.693300      -1.39652      0.509826      0.713733      0.778771      0.856600      0.905458      0.917743
  58  11 3377.0868    3.3422  2.3606 12.7145  0.0000  0.0237   0.0295   0.0665    0.0455   0.0000   443.5043       6.66756       18.8410       1.85608     -0.188391      -1.96780      0.614475      0.861573      0.970238       1.04115       1.10849       1.15372
  58  12 3560.8888    2.5195  4.5067 12.0703 -0.0001  0.0367   0.0185   0.1017    0.0352   0.0000   441.3888       8.23512       18.7369       2.34230      0.412567      -6.74853      0.948876       1.32751       1.49743       1.62630       1.70405       1.73333
  58  13 3743.0673    1.8520  6.2790 12.0452 -0.0074  0.0568   0.0197   0.1712    0.0411   0.0000   445.4744       9.97255       22.9844      0.239054      -5.96141       5.71363       1.39701       2.03293       2.23246       2.45414       2.53489       2.56384
  59   1 1192.2649    0.0848  0.0837  9.7580  0.0000  0.0120   0.0063   0.0227    0.0160   0.0000   441.6146     -0.779703       21.9497     0.0679817      -2.41008      0.881249      0.294638      0.445120      0.474621      0.519892      0.557198      0.587839
  59   2 1506.9587    0.1998  0.1923  9.6003  0.0007  0.0077   0.0062   0.0195    0.0185   0.0000   441.9842     -0.227072       22.5886      0.277118      -3.03941     -0.577992      0.209514      0.264607      0.319366      0.333147      0.332500      0.347145
  59   3 1765.2719    0.4127  0.4382  9.7097  0.0000  0.0109   0.0079   0.0264    0.0275   0.0000   442.3878      0.482227       22.3131       1.15702      -2.92014    -0.0233819      0.277998      0.372888      0.452480      0.486167      0.506554      0.520644
  59   4 1997.8979    0.7260  0.7376  9.8841  0.0000  0.0131   0.0106   0.0324    0.0465   0.0000   442.3814      0.307519       22.0704      0.937503      -2.18985     -0.757982      0.349174      0.483207      0.549246      0.587856      0.622103      0.632371
  59   5 2219.8668    1.1143  1.1493 10.2499 -0.0000  0.0160   0.0136   0.0429    0.0745   0.0000   442.2380      0.566238       21.4433     -0.178668      -3.42374      -1.15463      0.429117      0.585742      0.666977      0.696064      0.753186      0.761359
  59   6 2428.3943    1.7086  1.3275 11.1043 -0.0001  0.0177   0.0195   0.0455    0.0708   0.0000   441.9204       1.65108       22.1936      0.722053      -2.29798      0.362395      0.460412      0.631164      0.713476      0.766020      0.809115      0.804651
  59   7 2628.9018    2.4300  1.4040 11.6421 -0.0000  0.0170   0.0263   0.0473    0.0734   0.0000   441.7516       1.93074       21.4285       2.57902      -1.24098      -1.86655      0.458675      0.637830      0.709698      0.763809      0.812957      0.839871
  59   8 2826.3419    3.3903  1.3008 11.9717  0.0000  0.0163   0.0370   0.0429    0.0972   0.0000   441.8673       4.67849       22.4905       1.67979      -1.36174      0.860625      0.415455      0.608756      0.632523      0.722718      0.764222      0.811717
  59   9 3019.7147    4.1636  1.2658 12.8458 -0.0001  0.0163   0.0470   0.0424    0.0787   0.0000   442.3891       3.88171       22.5286      0.751456      -3.85556      -1.66206      0.450495      0.635809      0.696529      0.763364      0.822862      0.837538
  59  10 3208.9359    4.1208  1.5789 13.0255  0.0000  0.0187   0.0432   0.0504    0.0609   0.0000   442.4414       5.13712       20.1909       1.99076      -1.23354      -1.25128      0.494565      0.700105      0.766145      0.852033      0.886773      0.904600
  59  11 3395.4523    3.2592  2.6748 12.5136  0.0000  0.0249   0.0266   0.0696    0.0428   0.0000   444.5967       7.09650       16.7692       1.28382       2.20051      -1.01163      0.631677      0.908146      0.983958       1.10324       1.16906       1.20457
  59  12 3580.0599    2.4495  4.5367 12.0926 -0.0002  0.0377   0.0183   0.1038    0.0349   0.0000   442.8627       7.97298       22.6625       3.51159      0.135029      0.310215      0.935875       1.32901       1.50987       1.60457       1.70252       1.72425
  59  13 3762.6785    1.9458  7.2707 11.8708  0.0065  0.0614   0.0077   0.1565    0.0145   0.0000   444.2518       11.3289       25.3063       4.43953      -6.24552       4.44157       1.51916       2.16891       2.44047       2.66479       2.78052       2.88532
  60   1 1200.8603    0.0840  0.0610  9.7053  0.0000  0.0156   0.0061   0.0169    0.0157   0.0000   440.6858     -0.786430       21.1512      0.277569      -2.74628     -0.569934      0.284955      0.590380      0.437999      0.625835      0.735134      0.551562
  60   2 1517.1070    0.2112  0.1946  9.6276  0.0000  0.0074   0.0064   0.0195    0.0185   0.0000   442.2228     -0.498431       21.7680      0.219719      -3.72967     -0.293637      0.208829      0.287537      0.301769      0.345463      0.374789      0.371665
  60   3 1776.1238    0.4166  0.4854  9.7401  0.0000  0.0114   0.0077   0.0282    0.0276   0.0000   442.3748      0.162339       21.8878      0.529487      -3.24135    -0.0637921      0.298567      0.406009      0.460343      0.494487      0.552281      0.571975
  60   4 2010.0778    0.7313  0.7769 10.0062  0.0000  0.0132   0.0104   0.0337    0.0442   0.0000   442.0679      0.279178       21.1343      0.878598      -2.29384     -0.572229      0.365035      0.484400      0.558421      0.587181      0.638635      0.647728
  60   5 2233.0698    1.1559  1.2268 10.3558  0.0000  0.0170   0.0138   0.0434    0.0700   0.0000   442.6786      0.409099       22.7916     -0.103078      -3.90490      -1.44865      0.437527      0.607437      0.677479      0.753514      0.795872      0.823523
  60   6 2442.3614    1.7897  1.3936 10.8323  0.0000  0.0171   0.0192   0.0462    0.0820   0.0000   442.6259       1.10397       21.0156       1.15511      -2.64326      0.910481      0.436494      0.605471      0.669273      0.745059      0.768357      0.809322
  60   7 2643.8504    2.4959  1.4113 11.5917 -0.0000  0.0172   0.0265   0.0459    0.0794   0.0000   442.2416       1.67638       21.4373       1.21951      -2.06088      0.456443      0.450739      0.625474      0.672732      0.762313      0.779076      0.813535
  60   8 2842.2820    3.3575  1.3235 12.2693  0.0000  0.0166   0.0369   0.0441    0.0824   0.0000   441.6317       3.06714       20.7090       2.15637      -1.73011     -0.645011      0.426208      0.590097      0.660026      0.716025      0.770573      0.799635
  60   9 3036.4371    4.1562  1.2811 12.7373 -0.0073  0.0162   0.0452   0.0422    0.0800   0.0000   441.5892       4.35482       20.2427       1.42823      -3.59220     -0.989869      0.419500      0.579017      0.647246      0.705529      0.736372      0.741117
  60  10 3226.4032    4.0608  1.7280 12.6711  0.0000  0.0190   0.0388   0.0513    0.0652   0.0000   443.1112       7.50858       18.8354       2.24449     -0.956665      -1.31215      0.477990      0.683653      0.738643      0.831011      0.865313      0.887723
  60  11 3413.6803    3.1272  2.9247 12.4600  0.0000  0.0264   0.0249   0.0733    0.0410   0.0000   443.6711       5.16142       17.8200       2.79244      0.479797      0.509067      0.666865      0.941681       1.03580       1.14955       1.22285       1.25727
  60  12 3599.0763    2.3939  4.6315 12.0107 -0.0026  0.0380   0.0177   0.1051    0.0372   0.0000   440.5278       9.17411       24.7386       1.19402      -2.61407      -2.30770      0.933598       1.33527       1.49510       1.62620       1.70684       1.75807
  60  13 3782.2909    1.7962  6.9841 11.7144 -0.0062  0.0608   0.0075   0.1499    0.0173   0.0000   441.5380       6.66341       28.8985       4.40071      -12.1890      0.267570       1.46398       2.13368       2.33759       2.60228       2.67600       2.78345
  61   1 1209.3998    0.0835  0.1011  9.6905  0.0000  0.0124   0.0061   0.0255    0.0160   0.0000   441.2918      0.233929       21.9242     -0.911270      -3.30877      0.999184      0.331691      0.446525      0.530618      0.565413      0.631076      0.618320
  61   2 1527.1229    0.2079  0.1800  9.6110  0.0000  0.0072   0.0063   0.0169    0.0179   0.0000   442.2041     -0.539707       22.0200      0.333797      -3.33262      0.992517      0.185291      0.227947      0.268444      0.297433      0.331909      0.347995
  61   3 1786.8565    0.4608  0.4521  9.6703  0.0000  0.0098   0.0084   0.0254    0.0283   0.0000   442.4525      0.205089       22.4103      0.345307      -2.95553     -0.323100      0.267434      0.355535      0.407082      0.448768      0.483932      0.512216
  61   4 2022.1794    0.7547  0.8183  9.8513  0.0000  0.0132   0.0104   0.0343    0.0503   0.0000   442.3621      0.334952       21.9021      0.174486      -3.67003      0.428868      0.338530      0.469993      0.518130      0.581535      0.604030      0.625707
  61   5 2246.1187    1.1979  1.2854 10.1075  0.0000  0.0166   0.0136   0.0454    0.0838   0.0000   442.7760       1.47902       21.3134    -0.0838385      -1.92102     -0.726564      0.416139      0.584045      0.631310      0.713971      0.740746      0.778978
  61   6 2456.1624    1.8101  1.3614 11.0171 -0.0004  0.0169   0.0197   0.0462    0.0728   0.0000   442.4449       1.80440       22.5875      0.450909      -2.20321      -1.01373      0.434066      0.609553      0.671594      0.724546      0.782615      0.799563
  61   7 2658.7169    2.5515  1.3717 11.8599 -0.0002  0.0168   0.0277   0.0454    0.0672   0.0000   442.4963       3.72654       22.9053      0.418278      -2.34356      0.293000      0.441415      0.598056      0.659801      0.745896      0.777463      0.792962
  61   8 2858.1012    3.5069  1.3344 12.3036  0.0000  0.0166   0.0376   0.0429    0.0808   0.0000   442.5105       3.53150       21.2668       1.06970     -0.790920      0.522006      0.431049      0.592024      0.662542      0.733917      0.778833      0.801747
  61   9 3052.9998    4.2495  1.3299 12.6131 -0.0093  0.0166   0.0448   0.0415    0.0844   0.0000   442.3790       5.32554       22.8767      0.754400      -2.20785     -0.355286      0.431596      0.607821      0.654638      0.731005      0.774128      0.777057
  61  10 3243.6994    3.9507  1.7484 12.8012 -0.0000  0.0189   0.0383   0.0523    0.0578   0.0000   442.5920       5.39082       20.3724       5.56659      -2.32248     -0.850237      0.490858      0.677068      0.741757      0.828286      0.867427      0.896092
  61  11 3431.7667    3.0610  3.1684 12.4171  0.0000  0.0279   0.0235   0.0765    0.0378   0.0000   444.4199       6.14169       18.5329       2.74126     -0.217574      -1.08814      0.681934      0.965848       1.07622       1.17545       1.23174       1.28420
  61  12 3617.9122    2.4537  5.3571 11.7793 -0.0013  0.0415   0.0103   0.1031    0.0148   0.0000   440.5956       5.22201       21.8909       2.20021      -3.48884      0.959456       1.03650       1.44831       1.60764       1.77819       1.87658       1.94805
  61  13 3801.7013    2.0451  8.9316 11.3881  0.0006  0.0673   0.0061   0.1716    0.0123   0.0000   438.8928       18.1839       29.8972      -6.48431      -16.3050       1.77790       1.66125       2.31342       2.48556       2.86122       2.87356       3.09166
  62   1 1217.8712    0.0797  0.0746  9.7130  0.0000  0.0112   0.0060   0.0173    0.0156   0.0000   441.2222      0.144586       21.4296      0.820860      -2.82351      0.128682      0.318438      0.391297      0.455476      0.518219      0.582490      0.537970
  62   2 1537.0153    0.2256  0.1950  9.6414  0.0000  0.0069   0.0066   0.0190    0.0184   0.0000   441.9400     -0.621767       22.2416    -0.0939585      -3.38570     -0.426549      0.184040      0.251331      0.286066      0.309727      0.310590      0.328593
  62   3 1797.5124    0.4651  0.4515  9.7435  0.0000  0.0100   0.0084   0.0252    0.0281   0.0000   442.1658     -0.358270       22.8238     -0.226444      -3.81549      0.653197      0.254794      0.341213      0.363464      0.426016      0.433500      0.456697
  62   4 2034.1329    0.7719  0.8620  9.9458  0.0000  0.0135   0.0103   0.0352    0.0490   0.0000   442.1874       1.13985       20.8828     -0.544374      -3.32253      -2.01312      0.348758      0.462628      0.522576      0.564422      0.603253      0.626612
  62   5 2259.0998    1.2420  1.2051 10.3988 -0.0000  0.0161   0.0146   0.0434    0.0798   0.0000   443.0921       1.19097       21.6703       1.25839      -3.20216      0.265174      0.412838      0.566562      0.628797      0.711516      0.761037      0.761235
  62   6 2469.7894    1.8391  1.3919 11.0526 -0.0129  0.0169   0.0191   0.0452    0.0713   0.0000   442.5254       2.78736       22.4213      -2.09522      -2.59487       1.20727      0.429347      0.582029      0.655311      0.703717      0.750084      0.768413
  62   7 2673.4359    2.6579  1.4000 11.6710 -0.0078  0.0167   0.0276   0.0447    0.0782   0.0000   442.5148       2.67236       22.0013       1.12227      -2.26261      -1.08378      0.420005      0.591060      0.646651      0.722473      0.769128      0.764555
  62   8 2873.7933    3.5828  1.3140 12.2166  0.0000  0.0160   0.0384   0.0414    0.0913   0.0000   442.9582       4.68917       21.1245      0.999309      -3.92102      -2.09461      0.409525      0.571589      0.628797      0.676679      0.737015      0.744569
  62   9 3069.3934    4.2877  1.3922 12.7423  0.0000  0.0166   0.0449   0.0444    0.0791   0.0000   441.7863       4.17237       22.1542       1.04527      -2.80783      0.227518      0.409747      0.580944      0.621746      0.701571      0.747868      0.760380
  62  10 3260.9191    3.9481  1.7332 13.0069  0.0000  0.0189   0.0390   0.0537    0.0567   0.0000   442.3558       6.33087       21.0236       1.34054      -3.64749      -1.60478      0.496873      0.667902      0.761600      0.804995      0.879293      0.911141
  62  11 3449.7677    3.0528  3.1511 12.4099 -0.0001  0.0274   0.0233   0.0759    0.0390   0.0000   443.0850       7.44725       19.2709       1.85051       1.05380      -2.51935      0.667830      0.932368       1.06430       1.14124       1.19900       1.24893
  62  12 3636.6274    2.4086  5.6510 11.7969  0.0012  0.0434   0.0092   0.1095    0.0116   0.0000   441.7802       9.20265       22.2277       3.75696      -6.45036      -3.40899       1.06718       1.47389       1.66376       1.80196       1.91702       1.98740
  62  13 3821.4644    1.9364  8.4299 11.5245  0.0055  0.0649   0.0056   0.1653    0.0095   0.0000   439.0883       18.5839       27.3978      -10.1857     -0.674187       5.25005       1.59670       2.17580       2.46205       2.64646       2.77968       2.90341
  63   1 1226.2326    0.0969  0.0723  9.6491  0.0000  0.0090   0.0062   0.0158    0.0155   0.0000   441.2740     -0.550450       21.8574      0.461029      -3.27618     -0.303089      0.210769      0.313713      0.318157      0.419641      0.385246      0.354113
  63   2 1546.7839    0.2279  0.2457  9.5883  0.0000  0.0087   0.0061   0.0203    0.0187   0.0000   442.1305     -0.264613       21.8018      0.215148      -3.58369    -0.0691240      0.215887      0.297117      0.310461      0.335416      0.383935      0.388866
  63   3 1808.0579    0.4775  0.4718  9.7249  0.0000  0.0100   0.0084   0.0251    0.0280   0.0000   442.3428      0.476696       21.6811      0.280264      -3.00984     -0.488947      0.261363      0.361384      0.397787      0.445248      0.476372      0.492176
  63   4 2046.0642    0.7972  0.8570  9.9269  0.0000  0.0138   0.0106   0.0340    0.0508   0.0000   442.6026      0.236376       21.5654    -0.0887737      -3.08282     -0.768064      0.339196      0.458919      0.517109      0.565612      0.589216      0.644266
  63   5 2271.9199    1.2518  1.3000 10.3443  0.0000  0.0167   0.0140   0.0441    0.0713   0.0000   442.8482      0.981715       20.7675      0.877695      -3.13506      -1.14192      0.421524      0.585913      0.649842      0.715520      0.774827      0.801124
  63   6 2483.3684    1.9412  1.3975 11.1738  0.0000  0.0173   0.0206   0.0454    0.0723   0.0000   443.1545       2.82825       20.6177      0.471323      -3.14742      0.750216      0.420846      0.593573      0.633247      0.736550      0.752899      0.777567
  63   7 2688.1244    2.6808  1.3330 11.9358 -0.0003  0.0167   0.0290   0.0440    0.0715   0.0000   442.2416       3.41170       21.9311      0.627335      -1.71854     -0.473100      0.409950      0.570632      0.617072      0.695284      0.746651      0.754610
  63   8 2889.4142    3.6569  1.3261 12.2803 -0.0000  0.0156   0.0388   0.0432    0.0851   0.0000   442.6150       4.10689       20.6274       1.42566      -2.97396      0.421104      0.395135      0.546980      0.608047      0.666621      0.717718      0.737111
  63   9 3085.7635    4.1678  1.4024 13.0094 -0.0013  0.0169   0.0442   0.0462    0.0602   0.0000   442.0127       5.52531       21.2126      0.983238      -3.58298      -1.93035      0.421953      0.579680      0.635098      0.709944      0.767713      0.782779
  63  10 3277.9889    3.7945  1.9217 12.8683 -0.0113  0.0203   0.0356   0.0558    0.0521   0.0000   442.7050       6.31135       20.6702       3.32955      -2.43510     -0.655600      0.503776      0.687659      0.782947      0.843492      0.898952      0.938008
  63  11 3467.6066    2.9551  3.3248 12.3782  0.0000  0.0282   0.0221   0.0798    0.0362   0.0000   443.1876       8.38420       18.8522       1.95615       1.34118      -2.75785      0.676026      0.963904       1.05997       1.17212       1.21212       1.27115
  63  12 3655.2238    2.2051  5.1914 11.9792 -0.0014  0.0427   0.0097   0.1085    0.0151   0.0000   440.5845       9.17014       20.3807       1.94346      -5.56468       1.26321      0.984126       1.43172       1.56457       1.72825       1.84080       1.88506
  63  13 3840.5707    1.5562  6.9924 11.7253 -0.0084  0.0646   0.0053   0.1670    0.0106   0.0000   440.0370       10.9056       21.9955      -4.52765      -6.49914       5.27783       1.50577       2.11765       2.38862       2.58836       2.74328       2.80720
  64   1 1234.5372    0.0892  0.0737  9.6588  0.0000  0.0096   0.0062   0.0160    0.0154   0.0000   440.9954     -0.222389       21.9967     -0.616543      -3.47173     -0.265072      0.203556      0.319364      0.335152      0.362406      0.419579      0.419004
  64   2 1556.4904    0.2310  0.2482  9.5959  0.0000  0.0080   0.0061   0.0210    0.0186   0.0000   442.0937     -0.508636       21.9088     -0.712229      -3.14063     -0.326381      0.213062      0.257905      0.305583      0.332459      0.352907      0.353833
  64   3 1818.4728    0.4863  0.5180  9.7235 -0.0000  0.0108   0.0081   0.0270    0.0300   0.0000   442.6243     -0.531267       22.5502     -0.224976      -3.23788      0.929815      0.252459      0.354032      0.409720      0.431727      0.459927      0.478077
  64   4 2057.8273    0.8211  0.9227  9.9278  0.0000  0.0139   0.0105   0.0367    0.0537   0.0000   442.7383     0.0559767       21.8530     -0.239642      -4.61630     -0.145290      0.332950      0.472606      0.506941      0.571510      0.595202      0.629946
  64   5 2284.6059    1.2770  1.2400 10.7264  0.0000  0.0164   0.0149   0.0446    0.0616   0.0000   442.3189       1.63277       21.2482      0.560854      -1.97163      -2.23717      0.408525      0.554964      0.610582      0.682869      0.731256      0.749949
  64   6 2496.8403    1.9453  1.3721 11.3497  0.0000  0.0168   0.0208   0.0453    0.0634   0.0000   442.2391       2.25793       21.3222      0.643149      -3.34400      -1.26464      0.416460      0.566635      0.657377      0.713132      0.749971      0.781640
  64   7 2702.6998    2.7873  1.4004 11.7050 -0.0046  0.0161   0.0283   0.0441    0.0775   0.0000   442.5661       3.09483       21.8133       2.00698      -3.48860     -0.312419      0.399823      0.549150      0.605859      0.677864      0.712036      0.727414
  64   8 2904.8590    3.6553  1.3092 12.6592  0.0000  0.0161   0.0398   0.0435    0.0700   0.0000   442.4348       3.94154       20.8909       1.60443      -1.07937      0.296471      0.392727      0.546576      0.608776      0.686160      0.738746      0.726727
  64   9 3101.9978    4.2018  1.4082 13.0472 -0.0002  0.0169   0.0449   0.0462    0.0663   0.0000   442.1403       4.36254       20.8078       1.56036      -3.24454     -0.654427      0.411702      0.573306      0.632307      0.694948      0.745490      0.763153
  64  10 3294.9980    3.7856  1.9159 12.7831 -0.0001  0.0196   0.0351   0.0549    0.0556   0.0000   442.5549       5.79723       19.6250       3.52637     -0.655475     -0.701274      0.486947      0.670352      0.751440      0.816851      0.856501      0.908617
  64  11 3485.3862    2.8815  3.5628 12.3273 -0.0000  0.0292   0.0212   0.0822    0.0360   0.0000   442.0408       9.37089       18.3702       1.74499       1.58517       1.11689      0.697475      0.976771       1.08718       1.21385       1.25965       1.31326
  64  12 3673.5188    2.2086  5.9560 11.8320  0.0003  0.0460   0.0083   0.1192    0.0125   0.0000   439.4323       9.47890       25.1617      -1.88820      -10.0123      -2.95972       1.10634       1.50950       1.75526       1.90300       2.00024       2.09175
  65   1 1242.7635    0.0924  0.0658  9.6617  0.0000  0.0087   0.0064   0.0142    0.0152   0.0000   440.7008    -0.0764762       21.8568      0.775552      -3.13707      0.638637      0.219794      0.293272      0.365323      0.420785      0.364532      0.459271
  65   2 1566.0284    0.2233  0.2735  9.5395  0.0000  0.0090   0.0057   0.0221    0.0188   0.0000   441.9271     -0.384653       22.2895      0.176776      -3.74672      0.893249      0.217077      0.289266      0.340717      0.387555      0.378720      0.398279
  65   3 1828.7835    0.4851  0.5847  9.6984  0.0000  0.0113   0.0078   0.0313    0.0307   0.0000   442.4984     -0.228775       21.8981      0.765578      -2.81802     0.0732417      0.267619      0.368094      0.411065      0.444256      0.487453      0.510983
  65   4 2069.5607    0.8257  0.9766  9.8893  0.0000  0.0146   0.0104   0.0375    0.0577   0.0000   442.9747     -0.469385       20.5967     -0.134222      -2.11844     -0.859366      0.352015      0.493086      0.549851      0.605572      0.662417      0.683561
  65   5 2297.1244    1.3070  1.3440 10.4803 -0.0081  0.0164   0.0140   0.0462    0.0632   0.0000   442.4169      0.637186       21.6727     -0.131058      -2.92959     -0.234654      0.396402      0.535796      0.597088      0.657682      0.711420      0.725185
  65   6 2510.1861    1.9556  1.4710 11.2245 -0.0051  0.0173   0.0201   0.0470    0.0655   0.0000   442.6942       2.16127       21.0814      0.826451      -2.47289     0.0688415      0.415261      0.577757      0.643242      0.708267      0.744385      0.774732
  65   7 2717.1520    2.8733  1.4011 11.6873 -0.0001  0.0161   0.0294   0.0439    0.0888   0.0000   442.5534       2.36495       20.9732      0.745700      -2.99766      -1.16469      0.394581      0.542851      0.606459      0.648328      0.701059      0.725469
  65   8 2920.2544    3.7955  1.3054 12.5869  0.0000  0.0155   0.0404   0.0428    0.0704   0.0000   442.2242       4.29170       22.6186      0.585844      -2.41432     -0.793862      0.374991      0.515681      0.572497      0.640213      0.673120      0.701253
  65   9 3118.0876    4.3716  1.3479 12.8233 -0.0050  0.0160   0.0449   0.0425    0.0734   0.0000   443.3612       5.46532       21.8709       1.84438      -2.56385      -2.37541      0.384271      0.527112      0.588292      0.634248      0.679345      0.713898
  65  10 3311.8836    3.6770  2.0422 12.7949 -0.0000  0.0202   0.0332   0.0587    0.0510   0.0000   442.4962       5.45909       20.9751       2.41342     -0.686057      -1.16177      0.494012      0.670434      0.741215      0.822399      0.890651      0.907400
  65  11 3503.0901    2.7697  3.7391 12.3168 -0.0000  0.0312   0.0203   0.0863    0.0339   0.0000   441.7154       8.14326       14.6801       3.79368       2.27892     -0.257915      0.700990       1.02229       1.12328       1.25892       1.27252       1.33661
  66   1 1250.9257    0.0938  0.0550  9.6472  0.0000  0.0104   0.0059   0.0098    0.0151   0.0000   440.6212      0.203224       22.3280    -0.0293912      -3.37412      0.435965      0.233140      0.348285      0.360969      0.407508      0.402969      0.434182
  66   2 1575.4756    0.2391  0.2542  9.5609  0.0000  0.0082   0.0060   0.0200    0.0189   0.0000   442.2117     -0.379392       22.5019     -0.527894      -3.71255      0.115933      0.198588      0.259997      0.295180      0.333328      0.347470      0.361175
  66   3 1839.0413    0.5122  0.5627  9.7019  0.0000  0.0109   0.0082   0.0281    0.0318   0.0000   442.0289     -0.472910       21.8165      0.880696      -3.85538      0.100656      0.257677      0.337075      0.384022      0.428779      0.460464      0.477281
  66   4 2081.1767    0.8645  1.0634  9.8972  0.0000  0.0151   0.0105   0.0407    0.0631   0.0000   441.6453      0.321989       22.9028      0.800751      -1.75413     -0.216947      0.351968      0.484622      0.552450      0.610198      0.654683      0.692092
  66   5 2309.5808    1.3336  1.3447 10.6103 -0.0032  0.0169   0.0145   0.0450    0.0633   0.0000   442.9799       1.43290       22.9748      0.735874      -1.94425     -0.134393      0.403619      0.567833      0.630154      0.690535      0.725874      0.745045
  66   6 2523.4543    2.0530  1.5128 11.2083 -0.0001  0.0169   0.0204   0.0467    0.0675   0.0000   442.1893       1.24567       21.3356      0.480845      -2.38453     -0.446115      0.408363      0.564558      0.628867      0.678922      0.722162      0.739143
  66   7 2731.5270    2.8825  1.3740 12.0365  0.0000  0.0162   0.0301   0.0445    0.0720   0.0000   442.0289       2.14203       21.9295       1.18580      -2.42864      -1.15049      0.396569      0.537048      0.595168      0.660837      0.691000      0.711488
  66   8 2935.4504    3.8259  1.3632 12.4642  0.0000  0.0153   0.0395   0.0431    0.0761   0.0000   442.6910       4.21444       20.8960       2.56705      -2.44494      -1.46985      0.386937      0.519909      0.592669      0.658954      0.700609      0.700116
  66   9 3134.0006    4.2982  1.5169 12.6931 -0.0002  0.0163   0.0420   0.0459    0.0733   0.0000   443.3416       5.07310       21.6764       1.13030      -2.28499     -0.292862      0.397489      0.544495      0.608630      0.654725      0.706589      0.734652
  66  10 3328.6107    3.5707  2.1081 12.9193 -0.0001  0.0212   0.0321   0.0608    0.0451   0.0000   443.4282       6.18012       20.0694       3.42419      -1.26234     -0.530526      0.484057      0.690212      0.754569      0.843656      0.880319      0.909614
  66  11 3520.5446    2.7344  3.9201 12.3255  0.0000  0.0318   0.0202   0.0901    0.0344   0.0000   444.4435       8.81846       18.9497       2.96536     0.0659517      -2.02088      0.711642       1.01454       1.12598       1.24818       1.29243       1.33986
  66  12 3710.2702    2.2070  6.8497 11.6006  0.0027  0.0531   0.0072   0.1303    0.0120   0.0000   444.9222       8.39237       21.2622       2.30600      -3.57455       1.09948       1.16970       1.68362       1.86087       2.04449       2.12948       2.22222
  67   1 1259.0417    0.0895  0.0944  9.6136  0.0000  0.0113   0.0055   0.0182    0.0152   0.0000   441.1782     -0.200577       22.3696     -0.164552      -3.54849     -0.152172      0.219931      0.361280      0.345726      0.451806      0.418787      0.525420
  67   2 1584.8000    0.2528  0.2791  9.5683  0.0000  0.0084   0.0060   0.0212    0.0191   0.0000   442.1056      0.540892       22.0086      0.186034      -3.74905     -0.138138      0.198140      0.265008      0.307241      0.341824      0.368163      0.392253
  67   3 1849.1510    0.5077  0.6348  9.7289  0.0000  0.0123   0.0078   0.0303    0.0324   0.0000   442.4771      0.475988       22.5475      0.601406      -3.30396     0.0276197      0.284157      0.399529      0.442444      0.489592      0.536333      0.555137
  67   4 2092.6790    0.8826  0.9799 10.0421  0.0000  0.0144   0.0109   0.0374    0.0555   0.0000   442.5026      0.543853       22.1150      0.241058      -3.36202      -1.88100      0.327782      0.452903      0.498864      0.553139      0.598395      0.612035
  67   5 2321.9111    1.4149  1.3115 10.5747  0.0000  0.0160   0.0152   0.0434    0.0700   0.0000   443.4176       1.94438       21.5558      0.443597      -2.63168      0.366695      0.375542      0.508129      0.570111      0.637553      0.673454      0.685330
  67   6 2536.6667    2.0848  1.4735 11.4902 -0.0000  0.0170   0.0215   0.0474    0.0625   0.0000   442.2853       2.77381       21.3220     -0.171851      -2.31953       1.95728      0.402609      0.561406      0.616846      0.681003      0.735633      0.781242
  67   7 2745.7514    3.0802  1.4068 11.7059  0.0000  0.0159   0.0306   0.0418    0.0899   0.0000   442.7876       3.02628       21.8327       1.14291      -3.27086    -0.0603348      0.368431      0.516702      0.573415      0.626510      0.668503      0.695543
  67   8 2950.5702    4.0002  1.3499 12.4617 -0.0005  0.0153   0.0402   0.0411    0.0788   0.0000   442.6200       3.45548       21.6081       1.46135      -2.32619     -0.613476      0.364449      0.498419      0.572155      0.608374      0.643680      0.652513
  67   9 3149.9094    4.3125  1.4477 12.8853 -0.0000  0.0164   0.0432   0.0445    0.0680   0.0000   442.9943       3.81122       22.4774       2.10439      -1.37609     -0.433308      0.379986      0.536557      0.579205      0.647557      0.699569      0.695412
  67  10 3345.2463    3.5919  2.3557 12.5373  0.0000  0.0215   0.0289   0.0593    0.0496   0.0000   443.2418       4.95092       18.3529       3.94360      0.318341      -2.51457      0.493994      0.696092      0.766828      0.840996      0.899046      0.928220
  67  11 3538.0284    2.6390  4.0755 12.2679 -0.0004  0.0333   0.0199   0.0941    0.0362   0.0000   443.2165       5.80579       20.5163      0.948531      0.686918       3.89591      0.740410       1.05079       1.17921       1.28896       1.35690       1.40074
  67  12 3728.2572    2.0437  6.5294 11.7069 -0.0031  0.0521   0.0070   0.1325    0.0124   0.0000   440.7295       11.4394       25.9660      -3.00998      -6.49762      0.533592       1.13391       1.64054       1.82039       1.99917       2.07312       2.17357
  68   1 1267.0347    0.0995  0.1139  9.6041  0.0000  0.0114   0.0053   0.0244    0.0153   0.0000   440.7191     0.0174855       22.8889      0.425686      -2.90013     -0.159498      0.301407      0.469194      0.539753      0.606585      0.668817      0.665714
  68   2 1594.0149    0.2663  0.3083  9.5383  0.0000  0.0090   0.0060   0.0213    0.0198   0.0000   442.1557     -0.304239       22.1183     0.0641961      -3.41815     -0.237308      0.214608      0.291598      0.340177      0.384102      0.410967      0.442083
  68   3 1859.2353    0.5384  0.5762  9.7441  0.0000  0.0107   0.0083   0.0271    0.0315   0.0000   442.3475      0.668972       22.2476     0.0211350      -3.14764      0.300555      0.254188      0.336527      0.385572      0.419489      0.457609      0.470404
  68   4 2104.1408    0.9106  1.0322  9.9712 -0.0004  0.0144   0.0107   0.0372    0.0594   0.0000   443.4994     -0.450404       22.0939      0.313502      -2.55172      0.852057      0.329587      0.456872      0.508056      0.558600      0.596812      0.614639
  68   5 2334.1245    1.4243  1.3850 10.6555  0.0003  0.0169   0.0150   0.0445    0.0662   0.0000   443.0185       1.83707       21.6942      0.633465      -2.25989     0.0896409      0.393506      0.552660      0.614953      0.695220      0.715572      0.726767
  68   6 2549.7316    2.1205  1.4787 11.4575 -0.0003  0.0169   0.0211   0.0468    0.0597   0.0000   442.4168       2.70495       21.7911       1.29173      -2.85058     -0.169029      0.383156      0.539228      0.593807      0.659032      0.698356      0.724354
  68   7 2759.9137    3.0034  1.3552 12.1608  0.0000  0.0155   0.0311   0.0445    0.0666   0.0000   442.4243       3.92956       21.5826       1.50366      -2.09791      -1.15094      0.358215      0.491733      0.552429      0.606744      0.668543      0.677428
  68   8 2965.5972    4.0080  1.2793 12.6187 -0.0069  0.0151   0.0420   0.0415    0.0781   0.0000   443.1588       4.36025       23.1095       1.52207      -3.92527      0.220147      0.355185      0.497878      0.542239      0.614314      0.654006      0.657729
  68   9 3165.6804    4.3144  1.5694 12.8479  0.0000  0.0167   0.0412   0.0472    0.0636   0.0000   441.7169       4.23784       22.2218      0.573399      -1.15435      -2.12456      0.388112      0.542331      0.606884      0.672194      0.702212      0.720584
  68  10 3361.7976    3.4236  2.4881 12.7081 -0.0003  0.0231   0.0277   0.0640    0.0422   0.0000   443.5758       6.44039       17.9779      0.963655       1.83699     -0.166449      0.500318      0.714459      0.788586      0.882257      0.914165      0.946124
  68  11 3555.3209    2.6257  4.5604 12.1033 -0.0018  0.0360   0.0118   0.0886    0.0153   0.0000   442.4428       5.11429       20.3431       2.43965     -0.790892      -2.15671      0.772485       1.11219       1.24425       1.35843       1.45540       1.48911
  69   1 1275.0108    0.1001  0.1294  9.5988  0.0000  0.0099   0.0055   0.0231    0.0155   0.0000   440.8544     -0.342634       21.7277     -0.200919      -4.03492     -0.296759      0.246874      0.324990      0.389225      0.415651      0.458086      0.455166
  69   2 1603.1507    0.2696  0.2455  9.5458  0.0000  0.0070   0.0064   0.0189    0.0188   0.0000   442.3657    0.00981437       22.0187     -0.168384      -2.98425      0.669136      0.168126      0.221917      0.244856      0.284130      0.289655      0.285566
  69   3 1869.2149    0.5373  0.6376  9.7625  0.0000  0.0118   0.0081   0.0301    0.0327   0.0000   442.2536     -0.748827       21.8386      0.193352      -2.48058       1.06178      0.259702      0.361978      0.399781      0.436121      0.463449      0.476477
  69   4 2115.4712    0.9180  1.1338  9.8224  0.0000  0.0150   0.0105   0.0416    0.0680   0.0000   442.8707       1.31355       21.6468     0.0848830      -2.74059     -0.624189      0.340395      0.479165      0.514335      0.590266      0.588556      0.627761
  69   5 2346.1997    1.4708  1.3603 10.8815  0.0094  0.0166   0.0159   0.0461    0.0620   0.0000   442.6942       1.83812       22.4461       2.06530      -3.64788      0.179969      0.373348      0.526080      0.587241      0.643420      0.712559      0.736654
  69   6 2562.6834    2.2279  1.4105 11.5217 -0.0059  0.0165   0.0225   0.0444    0.0632   0.0000   442.3444       2.53782       21.9156      0.552415      -3.17389     -0.171252      0.379628      0.522438      0.580973      0.652517      0.704208      0.712170
  69   7 2773.9888    3.1917  1.3940 11.9155 -0.0000  0.0156   0.0316   0.0424    0.0812   0.0000   442.3750       3.00166       21.5519       1.54579      -3.12551      -1.57092      0.353624      0.490889      0.550411      0.611802      0.656622      0.679150
  69   8 2980.4673    4.0625  1.4093 12.4802  0.0000  0.0158   0.0404   0.0425    0.0813   0.0000   442.3123       2.83256       21.4726       1.51869      -2.18696      0.533448      0.356280      0.495538      0.548472      0.601792      0.644719      0.657175
  69   9 3181.2839    4.2573  1.6692 12.5668 -0.0045  0.0169   0.0388   0.0474    0.0687   0.0000   443.2233       4.64111       21.9927       2.55833     -0.760933      -1.14136      0.387364      0.528812      0.590012      0.651844      0.697163      0.708531
  69  10 3378.2281    3.3597  2.7264 12.5644  0.0000  0.0236   0.0257   0.0667    0.0403   0.0000   444.0495       5.92753       18.3763       2.46856       2.32922      -1.18453      0.525251      0.729263      0.827735      0.898716      0.966600      0.981664
  69  12 3764.4124    2.1411  8.3971 11.2357  0.0000  0.0590   0.0058   0.1575    0.0104   0.0000   438.3085       4.24309       26.9610       6.67655      -11.9257      -1.98040       1.33356       1.79819       2.05375       2.24443       2.36363       2.51778
  70   1 1282.9071    0.1052  0.1212  9.5534  0.0000  0.0089   0.0052   0.0220    0.0152   0.0000   440.8875      0.202029       22.2216     -0.627649      -3.91089     -0.251754      0.192642      0.274942      0.303309      0.336192      0.386032      0.399189
  70   2 1612.1653    0.2896  0.3124  9.5381  0.0000  0.0084   0.0062   0.0215    0.0202   0.0000   442.1099     -0.345716       22.3277      0.242922      -2.73871   -0.00119740      0.190083      0.261610      0.301328      0.316937      0.325425      0.360951
  70   3 1879.0657    0.5566  0.7325  9.6797  0.0000  0.0129   0.0079   0.0317    0.0369   0.0000   442.3187      0.150454       22.2639    -0.0685385      -3.17848     -0.145853      0.285207      0.394368      0.439309      0.500004      0.530564      0.536832
  70   4 2126.7159    0.9419  1.1197  9.9643  0.0000  0.0152   0.0107   0.0392    0.0634   0.0000   442.9955      0.708956       22.3556       1.12979      -2.81629       1.60018      0.336846      0.458676      0.518695      0.574184      0.616956      0.632941
  70   5 2358.1676    1.4967  1.4064 10.8004  0.0000  0.0170   0.0155   0.0452    0.0630   0.0000   443.1694       1.52593       21.6648       1.05197      -4.22600     -0.236556      0.382292      0.542789      0.584791      0.660501      0.700646      0.729041
  70   6 2575.5883    2.2207  1.4874 11.4905  0.0002  0.0169   0.0220   0.0458    0.0633   0.0000   442.4623       2.51590       21.7075    -0.0582323      -2.59645       1.10011      0.367177      0.519508      0.573617      0.636358      0.657830      0.702012
  70   7 2787.9760    3.1566  1.4492 12.1045  0.0000  0.0161   0.0305   0.0437    0.0650   0.0000   442.4787       3.19118       21.4265       2.06193      -1.82032     -0.226804      0.351973      0.487697      0.549706      0.612410      0.627451      0.652757
  70   8 2995.2608    4.0721  1.3355 12.7899 -0.0000  0.0156   0.0420   0.0413    0.0698   0.0000   442.9563       4.74660       21.3161       1.31114      -1.77299     -0.463745      0.352814      0.488512      0.536140      0.597017      0.644447      0.650335
  70   9 3196.8793    4.1633  1.6646 13.0105 -0.0001  0.0175   0.0395   0.0502    0.0553   0.0000   442.5933       5.52524       21.0392       1.18102      -2.42418      -1.37351      0.388722      0.531513      0.603602      0.655935      0.696447      0.719060
  70  10 3394.6058    3.3091  2.9181 12.3791 -0.0003  0.0244   0.0241   0.0675    0.0422   0.0000   442.2838       6.15309       19.5732       2.45361      -1.07892       1.08939      0.529896      0.758260      0.836408      0.921965      0.985104       1.00443
  70  12 3782.3055    2.1301  8.7111 11.1122 -0.0005  0.0599   0.0056   0.1610    0.0099   0.0000   435.0068      -2.67989       33.0885       7.87203      -17.8281      -8.39471       1.37222       1.79584       2.02843       2.28059       2.35882       2.56264
  71   1 1290.7391    0.1155  0.1136  9.5832  0.0000  0.0077   0.0055   0.0215    0.0152   0.0000   441.2497      0.177427       22.2524     -0.462761      -3.44238    -0.0836482      0.179719      0.200404      0.266849      0.287175      0.305858      0.367157
  71   2 1621.0836    0.2779  0.3017  9.5953  0.0000  0.0087   0.0061   0.0204    0.0193   0.0000   442.1022     -0.198635       22.2625     -0.164310      -4.22500    -0.0179588      0.200146      0.265474      0.310159      0.326135      0.348538      0.367986
  71   3 1888.8945    0.5699  0.7062  9.7356 -0.0000  0.0119   0.0081   0.0313    0.0359   0.0000   442.2586     -0.589901       22.3649    -0.0517598      -3.92110      0.667847      0.270325      0.365023      0.405648      0.463048      0.509928      0.495558
  71   4 2137.7944    0.9970  1.0919  9.9384  0.0000  0.0145   0.0113   0.0376    0.0697   0.0000   442.8153     0.0244664       21.9708       1.24527      -2.98466     0.0508047      0.323600      0.452535      0.502865      0.564097      0.608517      0.622664
  71   5 2370.0367    1.5602  1.3680 10.8426 -0.0000  0.0167   0.0162   0.0434    0.0659   0.0000   442.6545      0.814145       22.1713     -0.535186      -1.87928     -0.295719      0.368047      0.517885      0.589991      0.638906      0.659177      0.682327
  71   6 2588.4348    2.2776  1.5443 11.5678  0.0056  0.0169   0.0222   0.0477    0.0616   0.0000   442.8351       1.68579       22.1148      0.642321      -3.12434     -0.390188      0.364835      0.509615      0.579202      0.619415      0.676931      0.680440
  71   7 2801.8471    3.2505  1.3477 12.3146  0.0000  0.0153   0.0332   0.0433    0.0690   0.0000   442.6783       3.74213       21.5501    -0.0970494      -3.60175     -0.250801      0.342734      0.475168      0.531829      0.583306      0.619569      0.639199
  71   8 3009.9730    4.1679  1.3925 12.6446  0.0000  0.0153   0.0416   0.0424    0.0759   0.0000   442.7442       4.75232       20.1227       1.62564      -3.47813      -1.45633      0.348642      0.474002      0.538840      0.598013      0.631305      0.635377
  71   9 3212.3002    4.1481  1.7478 12.7206  0.0000  0.0178   0.0370   0.0485    0.0601   0.0000   442.3041       4.46297       21.3357       1.39154      -2.16611      -2.81432      0.387237      0.560752      0.595722      0.678509      0.709405      0.741445
  71  10 3410.8235    3.1844  3.0071 12.5934  0.0000  0.0253   0.0242   0.0723    0.0372   0.0000   442.9427       4.45540       18.4525       1.26884     -0.694180      -1.42982      0.548250      0.772607      0.855641      0.945847      0.999700       1.04024
  71  11 3606.7524    2.7635  6.4555 11.5128  0.0047  0.0447   0.0086   0.1127    0.0092   0.0000   440.9247       4.39736       25.3491       5.57562      -8.02822      -2.81183      0.995295       1.30629       1.55702       1.63208       1.81390       1.81333
  72   1 1298.4959    0.1012  0.1352  9.5627  0.0000  0.0107   0.0051   0.0242    0.0151   0.0000   441.1568      0.123240       21.9361      0.131028      -3.62139      0.284591      0.368963      0.383538      0.567547      0.596985      0.656959      0.727800
  72   2 1629.9034    0.2957  0.3353  9.5155  0.0000  0.0088   0.0061   0.0220    0.0203   0.0000   442.1298     0.0937778       22.5680      0.277489      -3.98652      0.232053      0.194164      0.255413      0.310972      0.329233      0.346511      0.343068
  72   3 1898.6559    0.5829  0.6647  9.7690  0.0000  0.0118   0.0083   0.0292    0.0343   0.0000   442.4954      0.103772       22.5397      0.687471      -2.59292      0.160755      0.255407      0.371110      0.406995      0.467946      0.504000      0.523976
  72   4 2148.8711    0.9865  1.1907 10.1404  0.0000  0.0156   0.0113   0.0426    0.0630   0.0000   442.5962      0.757869       21.9790      0.879358      -2.46295     -0.448301      0.331912      0.462970      0.520542      0.564880      0.597559      0.609322
  72   5 2381.8124    1.5966  1.4934 10.7941 -0.0000  0.0167   0.0155   0.0459    0.0589   0.0000   442.3816       1.63374       22.7042      0.450633      -2.07797      0.312987      0.356881      0.498763      0.552391      0.604373      0.636216      0.669480
  72   6 2601.1365    2.3801  1.5540 11.4413  0.0002  0.0168   0.0224   0.0448    0.0682   0.0000   442.7640       2.15231       21.8128      0.348025      -3.71852      0.431600      0.365182      0.504174      0.565982      0.626508      0.654870      0.685367
  72   7 2815.6026    3.3150  1.3683 12.2873  0.0000  0.0152   0.0329   0.0428    0.0655   0.0000   442.4698       3.79161       22.5588       1.45760      -2.49399      -1.71137      0.335640      0.453515      0.508925      0.567919      0.604780      0.623353
  72   8 3024.5557    4.2665  1.4136 12.4514  0.0000  0.0150   0.0409   0.0427    0.0848   0.0000   442.7765       3.64139       22.0842       2.77420      -3.00055      0.208491      0.330986      0.446214      0.500077      0.557144      0.599713      0.605134
  72   9 3227.6788    4.0942  1.7769 12.8659  0.0000  0.0177   0.0363   0.0498    0.0528   0.0000   442.1385       6.05297       21.0773       2.91661      -2.76590     -0.515758      0.388273      0.531520      0.604267      0.661768      0.720360      0.726126
  72  10 3427.0142    3.1468  3.1010 12.4883  0.0000  0.0254   0.0227   0.0719    0.0358   0.0000   444.4382       4.96037       18.2949       2.17993     -0.944214      0.909846      0.536744      0.756413      0.849768      0.921523       1.00198       1.02660
  72  11 3623.5511    2.3154  4.9219 11.8864 -0.0027  0.0390   0.0090   0.0988    0.0142   0.0000   441.6865       7.45326       24.2180      0.975302      -3.31611      -1.36981      0.823936       1.14887       1.30531       1.42719       1.50809       1.56814
  73   1 1306.2151    0.1238  0.1200  9.5389  0.0000  0.0074   0.0054   0.0190    0.0150   0.0000   441.0034     -0.240019       21.7777      0.457301      -3.76400     -0.191858      0.158347      0.207692      0.241794      0.278423      0.277365      0.295470
  73   2 1638.5894    0.2978  0.3446  9.5650  0.0000  0.0089   0.0061   0.0223    0.0202   0.0000   441.5794      0.277548       22.4390     0.0566743      -2.39446      0.423488      0.193756      0.252716      0.299325      0.322044      0.343794      0.363042
  73   3 1908.3232    0.6107  0.7669  9.6557  0.0000  0.0127   0.0081   0.0312    0.0391   0.0000   442.1916      0.330854       21.9742      0.129897      -3.42908      0.134981      0.257794      0.372035      0.403375      0.449745      0.486772      0.485662
  73   4 2159.8640    1.0133  1.1576 10.0574  0.0000  0.0151   0.0114   0.0397    0.0672   0.0000   442.8702    -0.0701514       22.3531     0.0273458      -3.53959     -0.448252      0.328301      0.455332      0.499273      0.553872      0.616010      0.640005
  73   5 2393.4893    1.6318  1.4595 10.9314 -0.0001  0.0169   0.0164   0.0454    0.0627   0.0000   442.7579       1.68897       21.4344       1.25098      -1.42724      -1.09657      0.357928      0.485541      0.536415      0.604844      0.647578      0.663020
  73   6 2613.7932    2.4280  1.5316 11.4564  0.0000  0.0163   0.0230   0.0455    0.0711   0.0000   442.9760       2.41860       21.3977       1.10447      -2.66075     -0.177204      0.349264      0.472590      0.542200      0.597846      0.627588      0.673581
  73   7 2829.2981    3.4133  1.3751 12.2375  0.0000  0.0152   0.0334   0.0419    0.0688   0.0000   442.3628       2.24239       21.4555     -0.478716      -2.90692      0.664952      0.322456      0.452521      0.502570      0.552835      0.596834      0.614540
  73   8 3039.0218    4.2879  1.3620 12.8619  0.0000  0.0156   0.0423   0.0400    0.0649   0.0000   443.3319       3.44485       21.0884       1.10571      -1.78535     -0.511420      0.329136      0.455411      0.499492      0.550920      0.601065      0.615617
  73   9 3242.9043    4.0037  1.9091 12.7036 -0.0000  0.0184   0.0349   0.0512    0.0586   0.0000   443.0779       5.21068       20.2233       2.04016      -1.62834     -0.916437      0.399095      0.544714      0.601506      0.659256      0.719315      0.750695
  73  10 3443.0318    3.1042  3.4952 12.3428 -0.0000  0.0270   0.0217   0.0778    0.0373   0.0000   443.3197       5.71217       17.3666       2.32899     -0.311766      -2.90427      0.559978      0.796501      0.882090      0.981806       1.04392       1.09354
  73  11 3640.1866    2.5379  6.5451 11.5695  0.0037  0.0456   0.0078   0.1183    0.0106   0.0000   441.1935       5.33524       26.6311    -0.0649042      -10.5239      0.252696      0.961820       1.30540       1.51338       1.61989       1.74883       1.75722
  74   1 1313.8396    0.1150  0.1123  9.5209  0.0000  0.0085   0.0052   0.0172    0.0149   0.0000   440.8548     0.0932943       22.5457    -0.0102374      -3.42810      0.567297      0.172202      0.229598      0.292384      0.298745      0.321574      0.346289
  74   2 1647.2340    0.3092  0.3437  9.4935  0.0001  0.0089   0.0061   0.0216    0.0204   0.0000   441.9774    -0.0450031       22.4987     0.0470132      -2.82860     -0.160422      0.179080      0.248083      0.282931      0.301667      0.335105      0.341018
  74   3 1917.9064    0.6102  0.7775  9.7389  0.0000  0.0126   0.0081   0.0321    0.0381   0.0000   442.0202    -0.0552689       22.6407      0.203607      -3.57020      0.576446      0.269567      0.370971      0.426215      0.466758      0.502812      0.523714
  74   4 2170.7153    1.0664  1.2089 10.0202  0.0000  0.0151   0.0115   0.0406    0.0710   0.0000   443.3745      0.360809       21.5512       1.17636      -2.97086     -0.395324      0.318542      0.445227      0.508703      0.559020      0.594620      0.610569
  74   5 2405.0562    1.6598  1.4872 10.9177  0.0068  0.0164   0.0164   0.0470    0.0621   0.0000   442.7495       1.23766       21.4458      0.848933      -2.31148      0.816712      0.339648      0.474108      0.538643      0.575252      0.625321      0.645117
  74   6 2626.3818    2.4945  1.4673 11.6334 -0.0139  0.0163   0.0236   0.0433    0.0668   0.0000   442.2608       3.07739       21.2346       1.31219      -2.66475     -0.897932      0.342000      0.478954      0.534891      0.583637      0.624161      0.637740
  74   7 2842.9501    3.5128  1.3751 12.3559  0.0000  0.0153   0.0342   0.0410    0.0675   0.0000   443.0587       3.40661       22.3027       1.57220      -2.48953     -0.402782      0.329494      0.449777      0.503050      0.550055      0.593303      0.618944
  74   8 3053.4454    4.2726  1.4701 12.7438  0.0000  0.0158   0.0402   0.0424    0.0655   0.0000   442.4785       3.71366       21.0718       2.11347      -5.13337     -0.624542      0.337048      0.466415      0.513637      0.565222      0.606902      0.636203
  74   9 3258.0623    3.9878  1.9324 12.7269  0.0000  0.0183   0.0338   0.0519    0.0537   0.0000   443.0601       5.61758       20.9301       2.73944     -0.472477     -0.251471      0.383150      0.533606      0.598164      0.665223      0.713174      0.738318
  74  10 3459.0259    2.9196  3.2586 12.5702  0.0000  0.0277   0.0222   0.0784    0.0340   0.0000   442.6055       5.90521       21.0120       2.95951      -1.05530     -0.162328      0.550778      0.788316      0.882909      0.989983       1.02026       1.06359
  74  11 3657.0466    2.5645  6.7401 11.2144 -0.0030  0.0473   0.0075   0.1215    0.0096   0.0000   441.1031       5.12463       26.2143       6.12836      -9.24779      -3.49814       1.01537       1.34005       1.55183       1.69271       1.84024       1.87979
  75   1 1321.4267    0.1224  0.1475  9.5087  0.0000  0.0080   0.0049   0.0200    0.0150   0.0000   441.1869      0.259895       22.3925      0.606543      -2.98760     -0.276836      0.166577      0.224122      0.244501      0.264493      0.292835      0.291277
  75   2 1655.7636    0.3084  0.3743  9.5345  0.0000  0.0096   0.0060   0.0225    0.0206   0.0000   441.9058     -0.438719       22.1776     -0.701789      -3.25085      0.288041      0.201973      0.283729      0.325625      0.350313      0.378608      0.397515
  75   3 1927.4446    0.6388  0.8062  9.7835  0.0000  0.0131   0.0083   0.0324    0.0397   0.0000   442.7498      0.137447       22.0932      0.735255      -2.79764       1.25631      0.263132      0.379310      0.416834      0.460102      0.490029      0.498929
  75   4 2181.5003    1.0854  1.2292 10.1583  0.0092  0.0151   0.0119   0.0416    0.0688   0.0000   442.3147      0.888812       23.1209      0.788609      -3.79430     -0.446452      0.316233      0.426393      0.484402      0.538112      0.566969      0.582289
  75   5 2416.5127    1.6921  1.4740 11.0539 -0.0034  0.0169   0.0168   0.0453    0.0584   0.0000   442.2973       1.29285       21.9314       1.39995      -2.56763     -0.205674      0.347881      0.484474      0.540466      0.591025      0.633283      0.664324
  75   6 2638.9065    2.5394  1.4945 11.7110 -0.0002  0.0159   0.0240   0.0447    0.0616   0.0000   443.3570       1.61016       21.6621      0.430146      -2.88057     -0.574274      0.334254      0.457982      0.513303      0.576820      0.624370      0.627134
  75   7 2856.4258    3.5715  1.3538 12.4270  0.0036  0.0146   0.0353   0.0417    0.0720   0.0000   443.0175       2.61683       22.6554       1.28676      -2.66386      -1.64361      0.322090      0.437845      0.492021      0.520923      0.571323      0.578017
  75   8 3067.6737    4.3930  1.4280 12.6285  0.0097  0.0151   0.0418   0.0416    0.0789   0.0000   442.8574       5.00582       21.5504       1.67422      -2.45582     -0.174781      0.323857      0.452866      0.506398      0.553961      0.589200      0.618504
  75   9 3273.1371    3.9121  2.0196 12.9016  0.0000  0.0189   0.0327   0.0555    0.0457   0.0000   443.5758       5.78541       20.2340       2.59495     -0.329755      -2.08370      0.386755      0.547104      0.604552      0.663568      0.710078      0.738804
  75  10 3474.9253    2.9033  3.7237 12.4669  0.0000  0.0295   0.0209   0.0838    0.0335   0.0000   442.4621       5.63513       20.4227       1.62274      -2.45170      -2.18788      0.586443      0.841419      0.913422       1.03145       1.09444       1.12503
  75  11 3673.7735    2.5611  7.4142 11.1136  0.0040  0.0498   0.0070   0.1322    0.0078   0.0000   440.0205       5.55414       26.5920       2.62612      -7.79645      -3.17346       1.07078       1.42542       1.65961       1.74459       1.96058       1.96441
  76   1 1328.9580    0.1181  0.1032  9.5190  0.0000  0.0073   0.0053   0.0158    0.0147   0.0000   440.3166     -0.195774       21.9965    -0.0719630      -4.34402     -0.171986      0.170971      0.206195      0.238400      0.276602      0.293658      0.311469
  76   2 1664.1990    0.3297  0.3789  9.5532 -0.0000  0.0090   0.0062   0.0219    0.0208   0.0000   441.8152     -0.571554       22.5214      0.275897      -3.04161     -0.120707      0.193368      0.258851      0.303916      0.318975      0.350027      0.365166
  76   3 1936.9107    0.6483  0.7570  9.8172 -0.0000  0.0120   0.0085   0.0312    0.0381   0.0000   442.0501      0.200359       22.7442    -0.0293145      -2.94864      0.177770      0.253753      0.346908      0.377735      0.415640      0.446227      0.445964
  76   4 2192.1506    1.0994  1.2186 10.2675  0.0000  0.0156   0.0120   0.0408    0.0654   0.0000   442.7606      0.520508       22.2220      0.464688      -3.96053    -0.0924969      0.312550      0.432333      0.492816      0.541891      0.568780      0.585533
  76   5 2427.9343    1.7141  1.5366 11.0733 -0.0022  0.0168   0.0166   0.0477    0.0563   0.0000   442.7696       1.89487       21.8790       1.69680      -2.77405    -0.0842468      0.349100      0.487514      0.540674      0.587184      0.639776      0.669251
  76   6 2651.3233    2.5362  1.4845 11.8387 -0.0000  0.0162   0.0242   0.0442    0.0578   0.0000   443.2205       2.37599       21.2385      0.644418      -2.49678     -0.607973      0.334310      0.463207      0.520002      0.578335      0.613063      0.646960
  76   7 2869.8492    3.6709  1.3691 12.3393  0.0000  0.0147   0.0353   0.0401    0.0701   0.0000   443.2130       4.17537       21.9472      0.929857      -1.47380     -0.845659      0.315577      0.425322      0.476655      0.514929      0.563332      0.566964
  76   8 3081.8698    4.2992  1.4194 12.9470  0.0111  0.0152   0.0419   0.0440    0.0620   0.0000   442.6301       3.39398       21.4590       1.60572      -3.64088      -1.13444      0.310752      0.438362      0.480645      0.535886      0.566109      0.597988
  76   9 3288.0926    3.7567  2.0051 13.0171  0.0000  0.0194   0.0330   0.0571    0.0442   0.0000   442.7352       5.51235       20.0371       2.10032      -1.26291      -1.84196      0.385118      0.542921      0.607171      0.654386      0.695924      0.725296
  76  10 3490.6713    2.7889  3.8277 12.4842  0.0000  0.0309   0.0217   0.0894    0.0356   0.0000   443.1149       6.84941       20.3524       2.17817     -0.546508      -1.64770      0.598792      0.860549      0.961392       1.05157       1.11108       1.13794
  77   1 1336.4115    0.1244  0.1322  9.4984  0.0000  0.0089   0.0049   0.0168    0.0148   0.0000   440.8324     -0.233354       22.3326      0.207757      -3.04606      0.194169      0.164164      0.267473      0.270165      0.262947      0.330515      0.343349
  77   2 1672.5300    0.3498  0.3841  9.4991  0.0000  0.0087   0.0064   0.0216    0.0216   0.0000   441.8860    -0.0961439       21.8573     -0.339953      -3.58549     -0.401906      0.191559      0.257242      0.296868      0.323424      0.346991      0.355164
  77   3 1946.3345    0.6817  0.8315  9.7116  0.0000  0.0127   0.0085   0.0323    0.0425   0.0000   442.5949     -0.125428       21.8703    -0.0500075      -3.29787     -0.387566      0.246810      0.351387      0.388386      0.432319      0.458856      0.479668
  77   4 2202.7637    1.0984  1.2391 10.3187  0.0000  0.0155   0.0117   0.0417    0.0582   0.0000   442.5057      0.790809       22.2030      0.943939      -3.04490     -0.410738      0.306920      0.432752      0.476708      0.535262      0.566257      0.573982
  77   5 2439.1846    1.8017  1.4836 11.1257  0.0090  0.0163   0.0177   0.0454    0.0604   0.0000   442.8997       2.38822       22.5744      0.412096      -2.10200      0.541699      0.333387      0.467359      0.517425      0.573592      0.617082      0.634476
  77   6 2663.6712    2.6593  1.4904 11.7550  0.0000  0.0159   0.0248   0.0439    0.0628   0.0000   442.2583       3.00191       21.5367       1.12427      -3.05904     -0.690175      0.318819      0.452776      0.500080      0.554310      0.588277      0.619671
  77   7 2883.1840    3.6852  1.3981 12.5072 -0.0000  0.0155   0.0353   0.0413    0.0643   0.0000   442.7934       3.47787       21.4030       1.40860      -1.65433      -1.91764      0.306634      0.439225      0.471318      0.530131      0.570741      0.585059
  77   8 3095.9767    4.2787  1.5255 12.9426  0.0003  0.0160   0.0398   0.0445    0.0578   0.0000   443.0860       4.18780       20.9596       1.82401      -2.68939      0.390738      0.331812      0.463362      0.515376      0.565516      0.607909      0.634940
  77   9 3302.9617    3.7161  2.2036 12.8214 -0.0000  0.0199   0.0301   0.0567    0.0434   0.0000   442.4026       4.56712       19.6341       1.50422      -1.23664     -0.772335      0.394326      0.557285      0.611202      0.684993      0.731855      0.760390
  77  10 3506.3340    2.7572  3.8828 12.4287  0.0016  0.0308   0.0205   0.0880    0.0348   0.0000   442.4288       5.96771       20.3558       2.42587      -2.11490     -0.979971      0.598027      0.848936      0.954264       1.04735       1.10504       1.15608
  78   1 1343.8270    0.1183  0.1742  9.5256  0.0000  0.0096   0.0049   0.0250    0.0150   0.0000   441.1054     -0.428971       22.5209     -0.446525      -2.43050     -0.166713      0.182688      0.250024      0.323487      0.309309      0.341928      0.325437
  78   2 1680.8016    0.3433  0.4093  9.5415 -0.0000  0.0092   0.0062   0.0235    0.0216   0.0000   441.9786     -0.544548       22.4907      0.228654      -3.72020      0.205835      0.189806      0.261054      0.299931      0.321425      0.367439      0.358306
  78   3 1955.6758    0.6837  0.8405  9.7371  0.0000  0.0128   0.0084   0.0319    0.0426   0.0000   442.0761      0.123172       21.6966    -0.0859685      -2.54247    -0.0429944      0.245639      0.354345      0.388590      0.442513      0.481593      0.494258
  78   4 2213.2165    1.1699  1.2943 10.2337 -0.0001  0.0156   0.0120   0.0408    0.0642   0.0000   442.4898      0.343434       21.9116      0.313801      -2.64654     -0.822753      0.303143      0.424172      0.476594      0.519850      0.556031      0.577385
  78   5 2450.4139    1.8001  1.5357 11.1995  0.0003  0.0169   0.0174   0.0465    0.0579   0.0000   442.4409       2.68014       21.6595     -0.199560      -1.83389      -2.74765      0.335428      0.460516      0.516440      0.568248      0.600465      0.633088
  78   6 2675.9549    2.7077  1.5476 11.7941  0.0003  0.0159   0.0246   0.0446    0.0594   0.0000   442.9342       2.68150       21.7255      0.756608      -3.08976      -1.08638      0.314380      0.438753      0.493735      0.540518      0.585584      0.593628
  78   7 2896.4305    3.8073  1.4273 12.2312  0.0001  0.0146   0.0349   0.0407    0.0752   0.0000   442.8506       3.18914       22.4705       2.13674      -2.20920      -1.44145      0.302713      0.411871      0.458047      0.497632      0.542764      0.552348
  78   8 3109.9563    4.2859  1.5335 12.8544  0.0000  0.0159   0.0393   0.0436    0.0623   0.0000   442.8420       4.08079       21.3806       1.48052      -3.20759      -1.73228      0.319649      0.447369      0.498092      0.542178      0.580368      0.596691
  78   9 3317.7232    3.6694  2.2782 12.8332  0.0000  0.0202   0.0293   0.0582    0.0424   0.0000   444.7666       6.56238       20.5978       1.62546     -0.839277     -0.858275      0.403593      0.563638      0.628163      0.690856      0.734735      0.758779
  78  10 3521.9555    2.7728  4.1594 12.2940  0.0008  0.0322   0.0128   0.0823    0.0175   0.0000   442.4777       5.85355       18.6036       1.84149      -1.77398      -1.83949      0.610569      0.871188      0.986557       1.07489       1.14457       1.17726
  78  11 3723.0538    2.0967  6.7136 11.5929 -0.0096  0.0527   0.0062   0.1344    0.0122   0.0000   441.9336       4.29297       21.7083       7.74189      -2.99826      -5.38132       1.01685       1.44342       1.62463       1.78201       1.88598       1.96874
  79   1 1351.1571    0.1303  0.1537  9.5151  0.0000  0.0074   0.0049   0.0195    0.0148   0.0000   440.6525    -0.0207061       22.3139     -0.305526      -3.02430     0.0250553      0.149964      0.215324      0.238939      0.245410      0.261480      0.279460
  79   2 1688.9456    0.3505  0.4185  9.5552  0.0000  0.0096   0.0061   0.0223    0.0216   0.0000   441.9172     -0.160754       22.2443      0.212254      -3.10583      0.794565      0.192749      0.264708      0.301658      0.342075      0.361383      0.364322
  79   3 1964.9464    0.7023  0.8515  9.8532  0.0000  0.0127   0.0087   0.0319    0.0408   0.0000   442.0813      0.409245       21.9314      0.760896      -3.74070      0.178960      0.251076      0.343766      0.388467      0.429277      0.450222      0.473424
  79   4 2223.6528    1.1581  1.2725 10.3916 -0.0094  0.0157   0.0120   0.0403    0.0586   0.0000   443.1770      0.654948       22.5047     0.0153447      -3.67497      0.584445      0.302243      0.425187      0.477147      0.519954      0.552503      0.573850
  79   5 2461.5195    1.8624  1.5624 11.1233  0.0000  0.0163   0.0173   0.0471    0.0602   0.0000   442.3430       2.08873       22.2703       1.43669      -2.17832      -1.54400      0.322816      0.434688      0.501934      0.564099      0.592178      0.620899
  79   6 2688.1650    2.7075  1.5453 11.9776  0.0077  0.0162   0.0253   0.0457    0.0579   0.0000   443.2401       1.53822       21.8714      0.723951      -1.83645       2.02037      0.322189      0.460781      0.508026      0.569931      0.617076      0.634447
  79   7 2909.5992    3.8377  1.4819 12.3766  0.0054  0.0150   0.0351   0.0425    0.0715   0.0000   443.2905       3.26175       22.0756      0.970437      -2.01791     -0.877807      0.300039      0.411425      0.466434      0.506555      0.551811      0.559773
  79   8 3123.9206    4.2396  1.6217 12.9474  0.0055  0.0160   0.0381   0.0469    0.0546   0.0000   443.3178       4.03881       22.5331       2.63840      -1.99022      -1.79645      0.315807      0.435745      0.487690      0.541411      0.580517      0.600952
  79   9 3332.4715    3.5962  2.4769 12.7882  0.0000  0.0216   0.0278   0.0611    0.0410   0.0000   443.3638       6.41185       19.8361       1.76466     0.0344031     -0.830412      0.409554      0.587824      0.647928      0.712383      0.774806      0.808638
  79  10 3537.3878    2.8710  4.7760 11.9674 -0.0008  0.0356   0.0102   0.0890    0.0096   0.0000   444.2336       4.36572       21.9123       2.38601      -2.86590      -4.79057      0.669495      0.962413       1.07285       1.18601       1.26852       1.29848
  80   1 1358.4793    0.1377  0.1511  9.4885  0.0000  0.0071   0.0049   0.0183    0.0148   0.0000   440.8549     -0.190092       22.4032      0.278328      -3.54715     0.0346304      0.142942      0.188623      0.227548      0.244435      0.275376      0.276970
  80   2 1697.0318    0.3535  0.4362  9.5604  0.0000  0.0093   0.0062   0.0248    0.0220   0.0000   442.0358     -0.511351       22.4425   0.000757838      -3.24453      0.324989      0.191316      0.265641      0.298860      0.337126      0.366689      0.372868
  80   3 1974.1474    0.6898  0.9141  9.7984  0.0000  0.0132   0.0084   0.0350    0.0433   0.0000   442.5344    -0.0987456       21.7002      0.116219      -2.53261     0.0251722      0.258632      0.365523      0.408580      0.442987      0.469132      0.484862
  80   4 2233.9638    1.2088  1.3490 10.3477  0.0000  0.0156   0.0123   0.0433    0.0633   0.0000   442.6389       1.16394       22.8520       1.28587      -3.08668      -1.96341      0.301304      0.424736      0.462661      0.512577      0.555475      0.583814
  80   5 2472.5717    1.8942  1.5811 11.2107 -0.0000  0.0166   0.0177   0.0476    0.0600   0.0000   442.7068       2.32690       22.8998      0.523496      -3.33709      0.268567      0.327253      0.452847      0.520062      0.555293      0.607361      0.621742
  80   6 2700.3168    2.8369  1.6009 11.7973  0.0000  0.0158   0.0250   0.0443    0.0636   0.0000   442.6759       2.28558       21.4014       1.16624      -2.53730    -0.0428624      0.318118      0.432463      0.480031      0.534439      0.588693      0.604956
  80   7 2922.6789    3.7723  1.4003 12.6910  0.0001  0.0152   0.0359   0.0409    0.0598   0.0000   443.2514       3.70261       21.7289       2.38213      -3.82926     0.0678436      0.299019      0.407104      0.463684      0.506710      0.552448      0.557532
  80   8 3137.7107    4.2692  1.5975 12.8829 -0.0088  0.0163   0.0376   0.0439    0.0557   0.0000   443.0654       3.35743       23.6155       1.61059      -2.75895      -2.43502      0.314697      0.436845      0.495811      0.537261      0.586426      0.590548
  80   9 3347.0811    3.5153  2.4949 12.7752  0.0001  0.0217   0.0271   0.0620    0.0405   0.0000   443.4707       6.18073       19.1853       2.71561      0.683002     -0.641959      0.405277      0.580021      0.639471      0.713463      0.748612      0.772811
  81   1 1365.7084    0.1377  0.1562  9.4598  0.0000  0.0071   0.0048   0.0175    0.0147   0.0000   440.8687     -0.336082       22.1875    -0.0844011      -3.19489      0.376531      0.138161      0.186663      0.217729      0.247157      0.253258      0.282125
  81   2 1705.0413    0.3765  0.4681  9.5334  0.0000  0.0097   0.0062   0.0247    0.0230   0.0000   441.8648     0.0828384       22.4421     -0.359469      -3.22596     -0.765761      0.184535      0.256182      0.278606      0.318431      0.335596      0.366940
  81   3 1983.3064    0.7175  0.9288  9.8269 -0.0000  0.0134   0.0085   0.0348    0.0439   0.0000   442.2756      0.692432       21.8168     0.0478848      -2.44696      0.780794      0.246774      0.343866      0.381124      0.435417      0.463969      0.488233
  81   4 2244.2181    1.2345  1.3540 10.4302  0.0091  0.0155   0.0124   0.0431    0.0599   0.0000   442.2324      0.969898       22.1608     -0.217590      -3.20389      0.186597      0.295299      0.403270      0.445591      0.507995      0.526590      0.551201
  81   5 2483.5657    1.9407  1.5006 11.3795  0.0000  0.0161   0.0183   0.0445    0.0544   0.0000   443.1022       1.13983       22.4479      0.783517      -3.01805      -1.26074      0.318838      0.431111      0.493595      0.541896      0.570642      0.595681
  81   6 2712.3774    2.8638  1.5147 11.9583 -0.0000  0.0158   0.0261   0.0432    0.0619   0.0000   443.0755       1.99239       20.6447       1.74516      -2.15521      -1.22254      0.306753      0.425401      0.482115      0.521777      0.570164      0.584601
  81   7 2935.5816    3.8958  1.4591 12.6143  0.0000  0.0151   0.0359   0.0419    0.0625   0.0000   443.1929       3.27277       21.9023       1.03117      -3.38898    -0.0582589      0.295328      0.409693      0.452791      0.506762      0.546720      0.557664
  81   8 3151.4315    4.3052  1.6091 12.8043 -0.0002  0.0157   0.0373   0.0440    0.0570   0.0000   442.9762       4.04928       22.4454       1.77946      -2.19452      -1.95455      0.310314      0.431616      0.486962      0.530813      0.570939      0.588265
  81   9 3361.6943    3.4290  2.8692 12.6112  0.0000  0.0233   0.0247   0.0661    0.0393   0.0000   442.9619       5.09194       19.7789       2.29430      -1.13099      -1.96338      0.434496      0.626532      0.693749      0.767688      0.815927      0.865407
  81  10 3568.2597    2.4722  4.5920 11.9136 -0.0452  0.0386   0.0136   0.0995    0.0379   0.0000   443.2559       6.64951       21.4263       3.55409      -2.36830      -2.86293      0.739945       1.00477       1.19117       1.28416       1.36540       1.42984
  82   1 1372.9022    0.1478  0.1321  9.4488 -0.0000  0.0065   0.0052   0.0154    0.0146   0.0000   440.8295     -0.128544       22.3486      0.203873      -3.54874     0.0316890      0.125038      0.170720      0.208388      0.236516      0.247466      0.257795
  82   2 1712.9754    0.3720  0.4737  9.5540  0.0000  0.0099   0.0062   0.0250    0.0230   0.0000   441.5376      0.168686       21.9786     -0.111164      -3.48717     0.0874571      0.186178      0.251929      0.295399      0.310185      0.339898      0.364918
  82   3 1992.3961    0.7523  0.9696  9.7363 -0.0003  0.0131   0.0087   0.0351    0.0483   0.0000   442.6032      0.376263       21.7524     -0.380356      -3.67950      0.904706      0.250224      0.349994      0.383767      0.427630      0.453260      0.475298
  82   4 2254.3315    1.2670  1.3758 10.3384 -0.0002  0.0155   0.0125   0.0427    0.0654   0.0000   442.8773      0.713405       22.7294       1.22537      -3.19165     -0.107030      0.295744      0.404884      0.457350      0.498232      0.544176      0.557890
  82   5 2494.4494    2.0070  1.5360 11.3406 -0.0000  0.0161   0.0183   0.0451    0.0555   0.0000   442.9929       2.17240       21.7844      0.974835      -3.04547      0.115193      0.304328      0.419520      0.474899      0.522700      0.562741      0.593855
  82   6 2724.3894    2.9466  1.5181 11.9870 -0.0001  0.0155   0.0264   0.0430    0.0593   0.0000   443.1384       3.03507       22.2028       1.51452      -2.68598     -0.686677      0.302855      0.419409      0.470821      0.527890      0.554991      0.581228
  82   7 2948.5475    3.9956  1.4544 12.5655 -0.0000  0.0149   0.0366   0.0413    0.0666   0.0000   443.5681       3.57047       21.9091      0.907444      -3.19115      -1.30123      0.295065      0.401161      0.449193      0.497048      0.526724      0.538929
  82   8 3165.0755    4.2444  1.6568 13.0027 -0.0093  0.0162   0.0367   0.0469    0.0480   0.0000   443.1869       5.12032       21.4960       1.02008      -2.78674      -1.43917      0.310021      0.433145      0.490323      0.533693      0.562430      0.600212
  82   9 3376.1377    3.3994  2.9717 12.5697  0.0000  0.0237   0.0246   0.0675    0.0401   0.0000   443.4346       4.46423       20.6270       1.68372      -1.80517     -0.517447      0.439751      0.610143      0.694157      0.772498      0.802777      0.845135
  83   1 1380.0286    0.1397  0.1552  9.4619  0.0000  0.0075   0.0048   0.0181    0.0147   0.0000   440.8163     -0.255314       22.0956      0.150781      -3.61458      0.123015      0.153753      0.202968      0.246886      0.263569      0.267963      0.284079
  83   2 1720.7991    0.3934  0.4607  9.5143 -0.0000  0.0094   0.0063   0.0231    0.0231   0.0000   441.6751     0.0680064       22.8846    0.00971883      -3.69279     -0.338236      0.173073      0.242518      0.271579      0.300137      0.332471      0.343225
  83   3 2001.4524    0.7507  0.9879  9.8465  0.0000  0.0137   0.0087   0.0363    0.0465   0.0000   442.3394      0.187838       21.7234      0.225884      -2.86878      0.552572      0.247407      0.350436      0.398560      0.435473      0.461868      0.477492
  83   4 2264.3975    1.2810  1.3939 10.4724 -0.0136  0.0156   0.0123   0.0424    0.0563   0.0000   442.4555       2.12941       22.2886      0.636602      -3.60117     -0.149154      0.300096      0.404827      0.467128      0.507120      0.549061      0.568910
  83   5 2505.2535    2.0659  1.6077 11.2528  0.0000  0.0163   0.0184   0.0446    0.0596   0.0000   443.3413       1.31084       21.7330     -0.687144      -3.32504      0.204504      0.318905      0.429806      0.485884      0.538756      0.574201      0.596413
  83   6 2736.3055    2.9413  1.5331 12.1586 -0.0086  0.0160   0.0265   0.0438    0.0531   0.0000   443.0485       3.04391       21.5805       2.35659      -2.42229       1.17026      0.301839      0.421490      0.477091      0.520392      0.570607      0.597996
  83   7 2961.3403    4.0451  1.5155 12.5107 -0.0002  0.0151   0.0358   0.0414    0.0658   0.0000   443.7886       3.66535       20.9074      0.367925      -2.13986     -0.363576      0.289592      0.397462      0.456278      0.489970      0.531682      0.542699
  83   8 3178.6695    4.2224  1.7294 12.8897  0.0000  0.0168   0.0365   0.0472    0.0554   0.0000   443.0040       4.18808       21.3395       2.83315      -2.84307     -0.130923      0.316720      0.446571      0.496524      0.546777      0.587879      0.618409
  83   9 3390.5422    3.3329  3.0952 12.5486  0.0000  0.0242   0.0239   0.0704    0.0389   0.0000   444.0563       5.35680       19.9126       2.56693      -2.78857     -0.350151      0.441082      0.622196      0.701618      0.781451      0.818942      0.851771
  84   1 1387.1071    0.1493  0.1513  9.3956  0.0000  0.0066   0.0049   0.0155    0.0146   0.0000   440.7307     -0.400220       21.8982     -0.338119      -3.82731     -0.112546      0.130844      0.177357      0.206837      0.214823      0.251077      0.274370
  84   2 1728.5768    0.3952  0.4933  9.5008 -0.0000  0.0098   0.0063   0.0246    0.0239   0.0000   441.6972     -0.168752       22.6731      0.181077      -3.11778     -0.210435      0.189374      0.257907      0.291324      0.333667      0.364851      0.381914
  84   3 2010.4269    0.7659  1.0270  9.8576 -0.0003  0.0139   0.0088   0.0377    0.0474   0.0000   442.5531      0.714256       22.5343      0.125768      -2.78933     -0.172939      0.254830      0.346523      0.398050      0.432829      0.474679      0.483719
  84   4 2274.4077    1.3133  1.4073 10.5421 -0.0105  0.0162   0.0128   0.0434    0.0565   0.0000   442.6931      0.984356       21.7204    -0.0428257      -3.32481      0.732454      0.291432      0.420634      0.462272      0.518506      0.569180      0.575635
  84   5 2516.0315    2.0513  1.5983 11.4891  0.0001  0.0167   0.0188   0.0461    0.0521   0.0000   441.9932       1.83587       21.5599      0.299381      -1.99699     -0.962542      0.317738      0.430727      0.490121      0.554916      0.584852      0.622646
  84   6 2748.1562    3.0321  1.5597 12.0619  0.0075  0.0156   0.0270   0.0435    0.0587   0.0000   442.7590       2.28509       21.2739       1.17435      -3.22312      0.190851      0.292596      0.405583      0.460704      0.496370      0.544777      0.560582
  84   7 2974.0778    4.0617  1.4665 12.6083 -0.0077  0.0150   0.0362   0.0404    0.0625   0.0000   443.3662       4.09218       22.4201      0.990439      -2.63441      0.141528      0.287664      0.389469      0.447500      0.485663      0.536719      0.545285
  84   8 3192.1928    4.1421  1.8538 12.8457 -0.0001  0.0172   0.0343   0.0486    0.0503   0.0000   443.3945       3.62556       21.4665       1.15721      -3.27689     -0.286057      0.318498      0.438655      0.501047      0.545782      0.593216      0.615783
  84   9 3404.8524    3.1850  2.9291 12.7364  0.0001  0.0247   0.0243   0.0714    0.0345   0.0000   442.9276       4.70515       21.8171       2.54114      0.621824     -0.779753      0.426684      0.627050      0.686961      0.769102      0.806987      0.836037
  85   1 1394.1298    0.1509  0.1659  9.4210  0.0000  0.0067   0.0048   0.0173    0.0146   0.0000   440.8900     -0.227314       22.2458     0.0964250      -3.44386     -0.191702      0.129506      0.176993      0.211077      0.247870      0.275629      0.289172
  85   2 1736.2796    0.4076  0.4936  9.4838  0.0000  0.0095   0.0063   0.0241    0.0241   0.0000   441.8363    -0.0777293       21.8663      0.538327      -2.98896     -0.525765      0.175271      0.238312      0.261128      0.290113      0.304922      0.323166
  85   3 2019.3580    0.7901  1.0021  9.7939 -0.0002  0.0133   0.0088   0.0348    0.0498   0.0000   442.0065      0.617678       22.4027     -0.162596      -3.78584      0.222210      0.243883      0.336084      0.378554      0.418607      0.450737      0.465496
  85   4 2284.2834    1.3045  1.4092 10.6620 -0.0101  0.0161   0.0127   0.0437    0.0522   0.0000   442.7060       1.77993       23.0522      0.187056      -2.90825      0.151138      0.291190      0.402879      0.452140      0.499331      0.531468      0.562937
  85   5 2526.6831    2.0719  1.6390 11.5079 -0.0000  0.0163   0.0186   0.0482    0.0501   0.0000   443.3099       2.35624       22.3979      0.785285      -2.56088     -0.948624      0.305718      0.409228      0.468335      0.528008      0.555050      0.581795
  85   6 2759.9988    3.0435  1.5237 12.1741 -0.0003  0.0154   0.0276   0.0439    0.0567   0.0000   442.7717       3.16734       22.6832      0.926693      -3.46260     -0.349143      0.284480      0.396784      0.441889      0.496884      0.531675      0.558002
  85   7 2986.7300    4.1737  1.4294 12.7383 -0.0001  0.0145   0.0377   0.0405    0.0589   0.0000   443.2668       2.82936       21.9288       1.53323      -2.61403      0.189714      0.280481      0.389996      0.432705      0.481253      0.507921      0.535629
  85   8 3205.5909    4.1530  1.9226 12.8428  0.0000  0.0172   0.0336   0.0506    0.0495   0.0000   443.5663       4.56038       21.2418       1.93542      -2.61064     -0.515429      0.316725      0.442100      0.499807      0.548779      0.593387      0.613555
  85   9 3419.0427    3.1881  3.1446 12.7060  0.0001  0.0252   0.0242   0.0744    0.0354   0.0000   443.2917       5.93037       20.1588      0.808785     -0.127761      -1.53588      0.449275      0.635218      0.713674      0.793039      0.833987      0.873615
  86   1 1401.1126    0.1513  0.1567  9.3983  0.0000  0.0062   0.0048   0.0181    0.0144   0.0000   440.8570    -0.0967751       22.2328     -0.476969      -3.99140     -0.219624      0.115554      0.166840      0.182872      0.205153      0.227305      0.221919
  86   2 1743.8973    0.4231  0.5226  9.5055  0.0000  0.0099   0.0064   0.0246    0.0248   0.0000   441.5971      0.311688       22.7708     -0.220004      -3.73989      0.391929      0.182373      0.249020      0.287135      0.306328      0.334134      0.352594
  86   3 2028.2209    0.8122  1.0696  9.8043  0.0000  0.0136   0.0089   0.0371    0.0504   0.0000   442.1403    -0.0352552       22.4638      0.461401      -2.77507      0.675906      0.254374      0.347599      0.386774      0.423348      0.466612      0.485183
  86   4 2294.0659    1.3566  1.4828 10.6477 -0.0005  0.0161   0.0128   0.0447    0.0520   0.0000   443.2927       1.46337       22.0767    -0.0879811      -2.71900      0.114349      0.291605      0.407146      0.458707      0.508920      0.546120      0.564729
  86   5 2537.3681    2.1482  1.6541 11.3707  0.0000  0.0163   0.0185   0.0467    0.0543   0.0000   442.9217       2.03032       21.6923      0.765062      -2.45590     0.0678934      0.300895      0.422149      0.478840      0.525034      0.565010      0.589978
  86   6 2771.6669    3.1372  1.5288 12.1563 -0.0060  0.0154   0.0275   0.0427    0.0538   0.0000   443.0693       3.33540       21.8785      0.551391      -1.30702     -0.720651      0.278081      0.383601      0.432916      0.480777      0.504783      0.525584
  86   7 2999.2941    4.1696  1.4362 12.8254 -0.0000  0.0149   0.0377   0.0402    0.0553   0.0000   442.7986       4.00631       21.6088       1.61612      -3.88928      -1.94117      0.269775      0.381990      0.416138      0.476934      0.503168      0.524808
  86   8 3218.9298    4.1339  1.9112 12.7433 -0.0001  0.0170   0.0330   0.0488    0.0519   0.0000   443.0966       5.19776       21.2080       1.45092      -2.64859     -0.438715      0.313566      0.428515      0.492217      0.543417      0.581461      0.593608
  86   9 3433.2373    3.0848  3.5368 12.6668  0.0000  0.0276   0.0239   0.0822    0.0356   0.0000   443.0043       5.71088       19.3083       1.12865     -0.561463      -1.29578      0.482810      0.673894      0.766040      0.845286      0.915891      0.938348
  87   1 1408.0316    0.1570  0.1805  9.4117  0.0000  0.0071   0.0047   0.0179    0.0146   0.0000   440.7860      0.207141       22.1096    -0.0626248      -3.46050   -0.00881910      0.136419      0.182973      0.195478      0.241041      0.264040      0.298511
  87   2 1751.4704    0.4311  0.5311  9.5394  0.0000  0.0099   0.0064   0.0248    0.0251   0.0000   441.5230     -0.145102       22.0977      0.377619      -3.32043      0.327933      0.177474      0.236246      0.278486      0.309673      0.335669      0.341678
  87   3 2037.0694    0.8149  1.0493  9.8444  0.0000  0.0138   0.0090   0.0359    0.0509   0.0000   442.3055      0.107139       22.2404     -0.191762      -3.62520     0.0651146      0.243505      0.335714      0.375347      0.428511      0.454388      0.464732
  87   4 2303.8223    1.3539  1.4957 10.7515 -0.0002  0.0158   0.0127   0.0467    0.0481   0.0000   441.9213       1.57899       21.9862      0.569385      -2.19567     -0.929279      0.287733      0.394550      0.443663      0.488352      0.529645      0.545605
  87   5 2547.9139    2.1724  1.6485 11.4956  0.0000  0.0163   0.0192   0.0473    0.0549   0.0000   442.5481       1.46027       21.6304      0.446337      -2.07715      -1.03603      0.298443      0.410685      0.469883      0.513020      0.563226      0.585666
  87   6 2783.3235    3.1971  1.5411 12.2356  0.0000  0.0153   0.0282   0.0437    0.0570   0.0000   443.3274       2.36468       21.5568      0.504275      -2.62360      -1.38209      0.277460      0.388561      0.431282      0.481365      0.516645      0.539218
  87   7 3011.7880    4.2138  1.5383 12.6776  0.0000  0.0152   0.0369   0.0421    0.0629   0.0000   442.7349       3.68744       22.2487      0.428916      -3.50136     -0.161995      0.281408      0.395867      0.442932      0.488894      0.533791      0.555294
  87   8 3232.1633    4.1002  1.9140 12.9649 -0.0000  0.0176   0.0340   0.0502    0.0480   0.0000   443.9405       4.79760       21.7364       1.26852      -1.46033     -0.625363      0.317400      0.443336      0.496162      0.558881      0.587191      0.612301
  87   9 3447.4207    3.0735  3.6280 12.6182  0.0000  0.0282   0.0236   0.0827    0.0373   0.0000   443.8248       3.51273       20.3475       3.14120     -0.636519      -1.64785      0.481411      0.686039      0.769672      0.856116      0.901686      0.929842
  88   1 1414.9114    0.1602  0.1728  9.3891  0.0000  0.0066   0.0047   0.0168    0.0145   0.0000   440.7794     -0.248070       22.2161     -0.329380      -3.28687      0.377580      0.121081      0.170995      0.190734      0.212280      0.224596      0.233053
  88   2 1758.9428    0.4325  0.5508  9.5023  0.0000  0.0101   0.0063   0.0251    0.0256   0.0000   441.4412     -0.210566       22.5797     -0.129879      -3.33183      0.250633      0.175989      0.240586      0.277589      0.304598      0.333938      0.346495
  88   3 2045.8564    0.8322  1.0334  9.9606  0.0000  0.0135   0.0092   0.0351    0.0476   0.0000   442.2377      0.341354       22.9382     -0.653184      -3.66092      0.501911      0.242740      0.329947      0.372895      0.405325      0.437513      0.460979
  88   4 2313.4432    1.4068  1.5220 10.6868 -0.0000  0.0161   0.0131   0.0455    0.0543   0.0000   442.6524      0.800006       22.1855       1.64087      -3.36803     -0.569052      0.283259      0.397230      0.446305      0.496131      0.546236      0.558052
  88   5 2558.3737    2.2036  1.7005 11.5094 -0.0002  0.0165   0.0188   0.0466    0.0517   0.0000   442.6608       1.48683       20.9867      0.461041      -2.90917     -0.592988      0.301040      0.413126      0.469544      0.514539      0.559955      0.577951
  88   6 2794.8924    3.2408  1.5964 12.1616  0.0000  0.0153   0.0276   0.0439    0.0573   0.0000   443.3768       2.59197       22.1955      0.307025      -3.12547      0.504244      0.274953      0.375743      0.424991      0.462875      0.508076      0.521701
  88   7 3024.1821    4.2620  1.5776 12.7460 -0.0001  0.0152   0.0361   0.0416    0.0552   0.0000   443.1967       2.99963       22.4860       2.06380      -3.01420     -0.846849      0.275671      0.383753      0.416720      0.466276      0.504228      0.521564
  88   8 3245.3633    4.0856  1.9271 12.9141  0.0000  0.0173   0.0332   0.0511    0.0481   0.0000   443.7304       4.67158       22.0269      0.982039     -0.440901     -0.684115      0.308066      0.424202      0.481287      0.525854      0.567568      0.588612
  88   9 3461.3810    2.9661  3.6906 12.6109  0.0000  0.0291   0.0237   0.0855    0.0381   0.0000   443.1096       5.78276       20.1547       5.66291      -2.21345      -2.01824      0.492097      0.708592      0.798216      0.880208      0.945760      0.991753
  89   1 1421.7309    0.1653  0.1732  9.3454  0.0000  0.0067   0.0047   0.0156    0.0145   0.0000   440.4490    0.00277325       22.4751      0.221876      -3.55297    0.00385008      0.130105      0.178462      0.202917      0.205735      0.249328      0.236376
  89   2 1766.3362    0.4509  0.5849  9.4724  0.0000  0.0102   0.0064   0.0262    0.0268   0.0000   441.2555      0.322723       22.5452      0.219591      -3.73544     -0.736843      0.181949      0.247442      0.284403      0.316993      0.343741      0.354053
  89   3 2054.5500    0.8495  1.0124  9.9486  0.0001  0.0133   0.0094   0.0341    0.0483   0.0000   442.4994      0.460647       22.5495      0.629401      -3.97349     -0.519522      0.231377      0.317519      0.359976      0.405408      0.442864      0.446814
  89   4 2323.0599    1.4382  1.4887 10.7506  0.0006  0.0159   0.0135   0.0442    0.0534   0.0000   442.4547       1.16212       21.5052     -0.181541      -2.98414      0.144065      0.282500      0.390301      0.440548      0.481853      0.517813      0.544244
  89   5 2568.8200    2.2599  1.6178 11.5041  0.0000  0.0160   0.0196   0.0450    0.0549   0.0000   442.5140       2.60923       22.1665      0.512901      -1.82840      -1.19154      0.281971      0.382461      0.439325      0.472211      0.514398      0.546780
  89   6 2806.4972    3.3230  1.5289 12.1797 -0.0100  0.0154   0.0284   0.0408    0.0577   0.0000   442.8215       3.09534       22.8974      0.974814      -2.09055     -0.763777      0.265029      0.381188      0.423278      0.459781      0.498744      0.510635
  89   7 3036.5125    4.1642  1.5156 13.0051 -0.0000  0.0152   0.0370   0.0439    0.0482   0.0000   442.9987       4.15218       22.6557       1.18371      -2.11009     -0.241450      0.263582      0.367149      0.416743      0.460208      0.497265      0.516743
  89   8 3258.4469    3.9663  2.2282 12.7579  0.0000  0.0185   0.0295   0.0538    0.0436   0.0000   443.3231       4.33373       21.0357      0.853615      -2.72913     -0.374397      0.318797      0.444617      0.492265      0.557413      0.577889      0.605659
  89   9 3475.3630    2.9237  3.8255 12.6346 -0.0006  0.0301   0.0237   0.0903    0.0364   0.0000   443.6992       5.54301       20.7403       4.01086      -3.58873      -3.59230      0.501837      0.715371      0.805453      0.885938      0.934745      0.986602
  90   1 1428.5041    0.1659  0.2103  9.3130  0.0000  0.0077   0.0046   0.0183    0.0148   0.0000   440.3474     -0.346742       21.8167      0.177736      -3.50244      0.144019      0.134010      0.184383      0.208508      0.242505      0.270163      0.271932
  90   2 1773.7092    0.4593  0.5845  9.5278  0.0000  0.0102   0.0064   0.0257    0.0262   0.0000   441.3460      0.116316       22.4320      0.300801      -2.98172      0.115121      0.177302      0.242352      0.281961      0.300461      0.313724      0.335350
  90   3 2063.2023    0.8559  1.0622  9.9854  0.0000  0.0139   0.0094   0.0359    0.0492   0.0000   442.0987      0.897105       22.2045      0.635965      -3.31149      0.272328      0.232140      0.323663      0.360456      0.402356      0.426318      0.454163
  90   4 2332.5422    1.4827  1.4976 10.8228 -0.0000  0.0157   0.0138   0.0447    0.0519   0.0000   442.3539       1.25691       21.8264      0.226098      -2.09526     0.0727407      0.278611      0.372748      0.431730      0.460759      0.510694      0.527904
  90   5 2579.1604    2.3373  1.6831 11.5767  0.0000  0.0163   0.0201   0.0466    0.0542   0.0000   442.7201       1.93834       22.8484      0.926758      -2.33530      -1.00729      0.276655      0.386137      0.431467      0.489108      0.511575      0.530961
  90   6 2817.8931    3.3749  1.5120 12.2908 -0.0001  0.0149   0.0296   0.0426    0.0573   0.0000   443.4700       2.67359       22.1198       1.22986      -2.64152      -1.40668      0.262084      0.364953      0.410844      0.453099      0.492497      0.513897
  90   7 3048.8039    4.2937  1.5964 12.6169 -0.0003  0.0150   0.0356   0.0417    0.0604   0.0000   443.2136       3.61804       21.6835       1.81022      -2.54333     -0.949112      0.265146      0.360552      0.404209      0.453653      0.484713      0.503797
  90   8 3271.5221    3.9518  2.2234 12.8209  0.0000  0.0190   0.0295   0.0537    0.0422   0.0000   443.2506       5.46873       20.9087       2.48681     -0.646474      -2.62342      0.311986      0.450980      0.498778      0.556999      0.596471      0.630431
  90   9 3489.1440    2.6984  3.7016 12.6694 -0.0009  0.0304   0.0237   0.0936    0.0386   0.0000   444.2077       5.35960       19.1335       2.62047     -0.941630      -1.08207      0.502435      0.711600      0.793363      0.892687      0.954187      0.989372
  91   1 1435.2562    0.1623  0.2134  9.3193  0.0000  0.0077   0.0045   0.0183    0.0147   0.0000   440.7226     -0.145015       22.3749     -0.218800      -3.42921    -0.0817840      0.135517      0.181285      0.217394      0.229947      0.265326      0.259354
  91   2 1780.9928    0.4464  0.6192  9.4828  0.0000  0.0108   0.0062   0.0272    0.0272   0.0000   441.1832     -0.127243       22.4330    -0.0108732      -2.90574      0.677487      0.182060      0.252921      0.285828      0.313677      0.343003      0.352709
  91   3 2071.8030    0.8935  1.1565  9.7938  0.0000  0.0138   0.0093   0.0375    0.0580   0.0000   442.2925      0.439514       22.4784     -0.321923      -3.78451     -0.187331      0.239663      0.328873      0.373062      0.402747      0.440639      0.470239
  91   4 2341.9629    1.5041  1.5616 10.7690  0.0000  0.0161   0.0134   0.0454    0.0523   0.0000   442.5404       1.38927       22.3885      0.461085      -3.47940     -0.672504      0.270180      0.378814      0.414199      0.468558      0.501941      0.518863
  91   5 2589.5005    2.3263  1.6750 11.6977  0.0000  0.0168   0.0203   0.0462    0.0505   0.0000   443.1379       2.67049       21.6946       1.06365      -2.65501      0.167727      0.282938      0.404996      0.446382      0.500774      0.529057      0.556074
  91   6 2829.3436    3.4577  1.5504 12.2483  0.0052  0.0148   0.0298   0.0425    0.0607   0.0000   442.5054       2.62828       22.3603       1.29066      -2.94350      0.183773      0.255258      0.352534      0.396586      0.440890      0.469481      0.496059
  91   7 3060.9962    4.2904  1.5428 12.7690 -0.0073  0.0151   0.0363   0.0406    0.0566   0.0000   443.3795       3.41059       22.5409       2.17101      -2.06645      -1.12706      0.263236      0.365723      0.408055      0.452866      0.477271      0.508358
  91   8 3284.4930    3.7562  2.3030 12.9730  0.0000  0.0201   0.0298   0.0579    0.0394   0.0000   443.6644       5.44724       21.0549       2.11092      -1.52505      -1.76837      0.330859      0.466979      0.532529      0.579311      0.607673      0.649194
  92   1 1441.9360    0.1749  0.1980  9.3599  0.0000  0.0069   0.0046   0.0166    0.0144   0.0000   440.5566     -0.129793       22.0230      0.147772      -2.83131      0.187320      0.121087      0.157085      0.193642      0.195875      0.221141      0.223149
  92   2 1788.2039    0.4798  0.6687  9.4389  0.0000  0.0110   0.0063   0.0277    0.0292   0.0000   441.4400     -0.128734       22.0888      0.399515      -3.25361     -0.366741      0.181036      0.249126      0.281532      0.310784      0.322676      0.342755
  92   3 2080.3609    0.9061  1.2272  9.8946  0.0004  0.0145   0.0092   0.0397    0.0538   0.0000   442.0581      0.588731       22.1651     0.0194224      -2.67577     -0.182301      0.247087      0.349020      0.394403      0.425325      0.476694      0.495315
  92   4 2351.2585    1.5145  1.6380 10.7562  0.0000  0.0163   0.0133   0.0467    0.0530   0.0000   442.5586      0.969361       22.3400     -0.111723      -3.04143     -0.245547      0.277960      0.382437      0.437121      0.480074      0.513932      0.535884
  92   5 2599.7591    2.3798  1.7826 11.5910  0.0000  0.0163   0.0195   0.0483    0.0512   0.0000   443.6089       2.66890       22.6314      0.205326      -2.81058      0.145973      0.282635      0.388052      0.444326      0.478688      0.524590      0.552149
  92   6 2840.6163    3.4226  1.5450 12.4006  0.0042  0.0152   0.0297   0.0420    0.0556   0.0000   442.9296       2.94983       22.2269       1.28165      -3.09965    -0.0982752      0.259070      0.355643      0.401021      0.446950      0.474384      0.496663
  92   7 3073.1009    4.3464  1.6108 12.8190  0.0001  0.0149   0.0359   0.0433    0.0520   0.0000   443.2326       4.12609       21.4975       1.08936      -3.15943     -0.367113      0.255586      0.353920      0.397069      0.442701      0.465691      0.483421
  92   8 3297.4121    3.7447  2.2298 13.0065  0.0000  0.0197   0.0305   0.0582    0.0407   0.0000   443.2612       4.93794       20.9460       2.91710      -2.62720     -0.115581      0.325398      0.464797      0.518557      0.567979      0.611286      0.634978
  93   1 1448.5751    0.1817  0.2129  9.3294  0.0000  0.0070   0.0047   0.0170    0.0148   0.0000   440.6619     -0.370588       22.2772     -0.400692      -4.04065      0.259518      0.125381      0.164543      0.191670      0.200444      0.223995      0.237276
  93   2 1795.3793    0.4791  0.6808  9.4977  0.0000  0.0109   0.0064   0.0286    0.0290   0.0000   441.2118     -0.365090       22.2148      0.519087      -3.13897      0.245015      0.185653      0.250809      0.291566      0.319744      0.339415      0.358656
  93   3 2088.8704    0.9092  1.2274  9.9159  0.0074  0.0144   0.0094   0.0404    0.0561   0.0000   442.6295      0.464353       22.5992      0.706170      -3.11548      -1.00731      0.237561      0.329624      0.369972      0.412035      0.441316      0.470100
  93   4 2360.5676    1.5101  1.6622 10.9163  0.0000  0.0171   0.0137   0.0488    0.0508   0.0000   442.8940       1.27468       21.8249       1.07888      -1.96006     -0.915810      0.280839      0.392363      0.448558      0.488770      0.524358      0.551773
  93   5 2609.9530    2.3884  1.6363 11.8821 -0.0000  0.0165   0.0214   0.0467    0.0485   0.0000   442.8135       1.57093       22.0724      0.321676      -1.86140     -0.241662      0.274607      0.389372      0.426734      0.480033      0.511463      0.535090
  93   6 2851.8887    3.5861  1.5386 12.3506  0.0000  0.0146   0.0305   0.0418    0.0573   0.0000   443.6552       2.97249       21.7884      0.447687      -3.23767     -0.884627      0.252455      0.347430      0.389892      0.426887      0.462895      0.478431
  93   7 3085.1186    4.3329  1.6830 12.7429  0.0067  0.0153   0.0353   0.0438    0.0550   0.0000   443.3044       3.12911       21.1309       1.90376      -2.13241     -0.795351      0.255660      0.358138      0.397282      0.444465      0.475504      0.490695
  93   8 3310.2982    3.6623  2.4813 12.9006  0.0000  0.0210   0.0283   0.0598    0.0389   0.0000   442.7984       4.18116       20.4481       1.73082      -1.12852     -0.841481      0.338380      0.484153      0.535756      0.610546      0.618079      0.669929
  94   1 1455.1596    0.1814  0.2177  9.3078  0.0000  0.0074   0.0046   0.0174    0.0146   0.0000   440.5434     -0.134275       22.0527      0.450989      -3.09420   -0.00980200      0.125036      0.169390      0.198036      0.215294      0.233366      0.245648
  94   2 1802.4671    0.5000  0.6875  9.4875  0.0000  0.0106   0.0065   0.0286    0.0300   0.0000   441.6442     -0.216164       22.2479     -0.145665      -3.24072      0.495772      0.179400      0.241312      0.281867      0.302218      0.315359      0.335303
  94   3 2097.3268    0.9212  1.2154 10.0785  0.0001  0.0149   0.0097   0.0396    0.0527   0.0000   442.1580      0.815759       21.6120      0.358883      -2.90724     -0.318659      0.241914      0.347148      0.375686      0.425614      0.461724      0.482993
  94   4 2369.7775    1.5813  1.6948 10.8731  0.0000  0.0168   0.0139   0.0490    0.0523   0.0000   442.5237      0.983144       22.0083      0.757948      -3.10660      -1.57942      0.268122      0.378187      0.439532      0.468284      0.512283      0.535318
  94   5 2620.1088    2.4670  1.7000 11.8387 -0.0000  0.0164   0.0210   0.0471    0.0478   0.0000   443.0119       2.70971       22.0656       1.33856      -3.27607     -0.449224      0.269325      0.381299      0.428724      0.468360      0.502208      0.528035
  94   6 2863.1185    3.5971  1.6085 12.3413  0.0000  0.0151   0.0295   0.0419    0.0535   0.0000   442.9366       3.26280       21.7526       1.65359      -2.90056     -0.965246      0.246720      0.339682      0.381388      0.425680      0.457828      0.472788
  94   7 3097.0879    4.3131  1.6118 13.0191  0.0090  0.0152   0.0365   0.0428    0.0478   0.0000   442.9016       3.70571       21.4202       1.09296      -2.64599      -1.17774      0.260088      0.354021      0.405029      0.441556      0.478762      0.500180
  94   8 3323.0270    3.6322  2.7148 12.7602 -0.0000  0.0216   0.0269   0.0631    0.0396   0.0000   443.5038       4.33242       20.8853       1.02364      -2.38135     -0.912860      0.343827      0.490353      0.547760      0.608759      0.650528      0.672026
  94   9 3543.8516    2.7535  4.7818 12.1022  0.0000  0.0224   0.0087   0.0436    0.0064   0.0000   444.6604       6.76153       21.6875       2.02552     -0.966231      -2.24012      0.548100      0.582558      0.697957      0.765898      0.732358      0.615227
  95   1 1461.7033    0.1870  0.1980  9.2959  0.0000  0.0063   0.0047   0.0162    0.0146   0.0000   440.7411      0.219278       22.2508     -0.124662      -3.45476     -0.261748      0.108069      0.143992      0.160844      0.182594      0.189220      0.209414
  95   2 1809.5097    0.4931  0.6797  9.5047  0.0000  0.0112   0.0064   0.0284    0.0294   0.0000   441.3680      0.687226       21.7004     0.0930209      -3.88848     -0.785743      0.176451      0.251357      0.285896      0.308507      0.338107      0.356740
  95   3 2105.7093    0.9367  1.2300 10.0184  0.0000  0.0144   0.0095   0.0400    0.0518   0.0000   441.8291      0.413603       22.3419      0.783942      -2.68835     -0.158346      0.237775      0.329729      0.377076      0.414432      0.443930      0.470812
  95   4 2378.9428    1.5771  1.5325 11.1870  0.0000  0.0165   0.0150   0.0472    0.0468   0.0000   442.2657       1.41456       22.3230      0.569772      -2.74668     -0.927983      0.268213      0.372838      0.417813      0.461054      0.503081      0.524649
  95   5 2630.2334    2.4846  1.7247 11.7819  0.0000  0.0165   0.0211   0.0475    0.0518   0.0000   443.2409       2.29612       21.9903      0.856890      -3.75901     -0.992591      0.269513      0.374188      0.423454      0.470957      0.495654      0.519947
  95   6 2874.2281    3.5900  1.5318 12.5997  0.0000  0.0151   0.0311   0.0421    0.0493   0.0000   443.2194       3.34272       21.9329       1.09652      -2.94541      -1.35644      0.250006      0.349123      0.399836      0.442841      0.474268      0.492634
  95   7 3109.0213    4.3141  1.7129 12.8359  0.0003  0.0158   0.0354   0.0447    0.0525   0.0000   443.3048       3.58360       21.8087       2.20978      -2.05103      -1.31397      0.258691      0.365094      0.409111      0.447240      0.485551      0.505450
  95   8 3335.7531    3.5764  2.8118 12.7805  0.0000  0.0225   0.0266   0.0656    0.0384   0.0000   443.8974       4.79033       21.1764       2.31453      -2.36725     -0.989906      0.351805      0.507882      0.565714      0.642292      0.661153      0.709290
  96   0  995.5166    0.0377  0.0081  9.5403  0.0000  0.0195   0.0068   0.0052    0.0120   0.0000   435.4971      -2.11005       19.0325      -2.68057      -6.44788     -0.971824      0.393289      0.698733      0.740908      0.779158      0.660349      0.677119
  96   1 1468.1979    0.1951  0.2504  9.2667  0.0000  0.0072   0.0046   0.0203    0.0151   0.0000   440.3040      0.419704       22.3600     -0.119530      -3.51786      0.119116      0.126026      0.170775      0.195301      0.206765      0.222420      0.246966
  96   2 1816.5418    0.5186  0.6348  9.5111 -0.0000  0.0103   0.0067   0.0258    0.0288   0.0000   440.9697     -0.134520       22.2734     0.0143117      -3.43226    -0.0361736      0.166368      0.224535      0.257672      0.279526      0.299359      0.316617
  96   3 2114.0170    0.9620  1.2774 10.0419 -0.0133  0.0147   0.0095   0.0399    0.0523   0.0000   442.1187      0.427569       21.8731       1.09032      -3.11021     -0.287193      0.241515      0.331835      0.371187      0.415588      0.446967      0.474308
  96   4 2387.9937    1.6281  1.6288 11.0773 -0.0001  0.0166   0.0146   0.0466    0.0480   0.0000   442.8297       1.03538       22.6515      0.745435      -3.36915      -1.03308      0.266153      0.372982      0.427306      0.471894      0.510850      0.541034
  96   5 2640.2817    2.5493  1.6877 11.8882  0.0000  0.0158   0.0214   0.0475    0.0475   0.0000   442.7693       1.64366       21.6238      0.819251      -2.40159     -0.261408      0.258629      0.354554      0.403008      0.437241      0.473820      0.497004
  96   6 2885.3118    3.6367  1.6129 12.5395  0.0000  0.0150   0.0303   0.0437    0.0486   0.0000   442.8360       2.60678       21.4469       1.14747      -2.51990      -1.09980      0.249781      0.341525      0.382374      0.422138      0.467798      0.486151
  96   7 3120.8354    4.2826  1.7759 12.9044  0.0002  0.0157   0.0342   0.0463    0.0463   0.0000   443.2736       4.21623       20.4693       1.03030      -1.91285      0.151862      0.258171      0.354982      0.403452      0.443581      0.477868      0.497779
  96   8 3348.4154    3.5440  2.9998 12.8512  0.0000  0.0235   0.0271   0.0704    0.0371   0.0000   443.6714       4.90267       20.9359       1.66450      -2.04929      0.486133      0.366893      0.523576      0.584782      0.646096      0.694166      0.723598
  97   1 1474.6585    0.2016  0.2536  9.2996  0.0000  0.0073   0.0046   0.0189    0.0150   0.0000   440.2087     -0.299712       22.7848      0.330322      -3.69384     -0.120262      0.126219      0.154074      0.186507      0.201876      0.209615      0.230827
  97   2 1823.4743    0.5273  0.6621  9.5681  0.0000  0.0104   0.0068   0.0273    0.0296   0.0000   441.3434    -0.0218446       22.1230      0.161368      -3.46074    -0.0800005      0.163154      0.226653      0.251688      0.277084      0.312861      0.328735
  97   3 2122.3580    0.9858  1.2658 10.0326 -0.0003  0.0144   0.0097   0.0399    0.0554   0.0000   442.4100       1.51855       22.6272      0.285326      -3.95298      0.325549      0.229820      0.321411      0.359752      0.408027      0.434679      0.441244
  97   4 2396.9624    1.6545  1.6410 11.1086  0.0000  0.0163   0.0147   0.0473    0.0484   0.0000   442.5835       1.09475       21.4796       1.13337      -2.73781     -0.209978      0.261996      0.357909      0.416510      0.450052      0.492753      0.514013
  97   5 2650.3135    2.6057  1.7950 11.8295  0.0000  0.0165   0.0217   0.0477    0.0531   0.0000   442.9929       2.03766       21.7759       1.08617      -2.51115    -0.0275816      0.269578      0.370128      0.416581      0.456432      0.509840      0.537003
  97   6 2896.3160    3.6988  1.5522 12.6445  0.0000  0.0146   0.0311   0.0425    0.0479   0.0000   443.0013       2.18748       21.7460      0.744641      -2.79597     -0.828860      0.241920      0.330626      0.373078      0.409403      0.440292      0.466276
  97   7 3132.6162    4.2757  1.7539 12.9679  0.0000  0.0158   0.0347   0.0463    0.0476   0.0000   443.3554       3.55385       21.8547       2.07758      -2.59371     -0.255173      0.254806      0.349120      0.399169      0.441380      0.457677      0.488512
  97   8 3360.9913    3.4061  2.9880 12.8963  0.0002  0.0240   0.0273   0.0727    0.0374   0.0000   443.2978       4.79944       20.2478       2.44927      -2.20474     0.0194237      0.368676      0.520933      0.588958      0.651090      0.705075      0.731709
  98   1 1481.0594    0.2001  0.2428  9.2419  0.0000  0.0073   0.0046   0.0171    0.0150   0.0000   440.5324     -0.138511       21.8088      0.778211      -3.57568      0.139726      0.125466      0.158810      0.189809      0.212270      0.243254      0.252930
  98   2 1830.3544    0.5267  0.7274  9.4616  0.0000  0.0107   0.0065   0.0289    0.0311   0.0000   441.1158     0.0781657       22.9527      0.730305      -2.96426     -0.284742      0.173993      0.240035      0.275971      0.301157      0.317053      0.325710
  98   3 2130.5786    0.9931  1.3132 10.0090 -0.0001  0.0147   0.0097   0.0410    0.0550   0.0000   442.1160      0.178092       22.6130      0.964676      -2.54754      0.998560      0.232846      0.320417      0.364772      0.403142      0.441690      0.452298
  98   4 2405.9253    1.6924  1.7150 11.0500  0.0001  0.0167   0.0149   0.0490    0.0520   0.0000   442.7790       1.05810       22.3822     -0.564813      -3.13286       1.22067      0.266000      0.370695      0.420645      0.457248      0.494779      0.513431
  98   5 2660.2545    2.6151  1.7549 11.9856 -0.0000  0.0168   0.0223   0.0484    0.0476   0.0000   442.5525       1.99105       21.7243       1.10307      -2.81596      -1.09776      0.259055      0.373838      0.407683      0.454275      0.501650      0.516381
  98   6 2907.2677    3.7485  1.6607 12.4586 -0.0102  0.0152   0.0298   0.0427    0.0508   0.0000   443.2475       3.21347       21.7693       1.59868      -2.40229     -0.941178      0.244112      0.338554      0.383797      0.422891      0.456082      0.468941
  98   7 3144.3179    4.3331  1.8281 12.7960 -0.0003  0.0159   0.0337   0.0461    0.0499   0.0000   443.1782       4.13084       21.7513       2.31606      -1.76818     -0.915908      0.252205      0.350596      0.399081      0.439576      0.477833      0.498156
  98   8 3373.5324    3.4007  3.1615 12.8199  0.0000  0.0246   0.0272   0.0744    0.0379   0.0000   444.3775       5.56711       20.9152       1.19871      -2.08949     -0.953710      0.383585      0.544489      0.606826      0.690182      0.718665      0.761512
  98   9 3597.6429    2.5951  5.9507 11.9741  0.0000  0.0365   0.0068   0.0941    0.0056   0.0000   443.3043       7.99688       22.1630       2.02314      -2.76140      -1.17577      0.650832      0.764003      0.888903       1.00658      0.885872       1.18830
  99   1 1487.4268    0.2023  0.2682  9.2842  0.0000  0.0077   0.0045   0.0194    0.0153   0.0000   440.2219     -0.208251       22.5278     -0.127438      -3.49722   -0.00246745      0.123439      0.161582      0.199673      0.220528      0.230716      0.243870
  99   2 1837.2056    0.5412  0.6973  9.5166  0.0000  0.0103   0.0067   0.0275    0.0309   0.0000   441.2669      0.665930       22.7644     -0.378755      -3.39705     -0.488841      0.163943      0.220631      0.251510      0.275667      0.302586      0.318928
  99   3 2138.7653    1.0256  1.3231 10.1419  0.0000  0.0147   0.0098   0.0411    0.0507   0.0000   442.0543      0.723665       22.8985     -0.523445      -2.91733      0.220978      0.229182      0.318483      0.367047      0.406849      0.438061      0.468336
  99   4 2414.7738    1.6841  1.7317 11.2309  0.0006  0.0172   0.0152   0.0499    0.0477   0.0000   442.5713       2.04335       21.5099      0.326664      -3.45143     -0.577979      0.263108      0.368875      0.421450      0.459743      0.496880      0.518987
  99   5 2670.1617    2.6605  1.7629 11.9591 -0.0000  0.0163   0.0218   0.0475    0.0477   0.0000   442.9138       2.43930       21.5460       1.00370      -3.09391      0.298170      0.257739      0.356504      0.406719      0.442821      0.472506      0.496816
  99   6 2918.1664    3.8726  1.5918 12.5897 -0.0003  0.0147   0.0319   0.0417    0.0518   0.0000   442.8508       3.02362       22.1831       2.15071      -3.91604     -0.347223      0.233427      0.323662      0.363599      0.399192      0.440643      0.453863
  99   7 3155.9658    4.2264  1.7981 13.0657 -0.0084  0.0165   0.0341   0.0466    0.0419   0.0000   443.2853       4.38606       21.4267       1.47206      -2.77150      -1.00836      0.257039      0.362377      0.408125      0.440146      0.480886      0.500157
  99   8 3386.0299    3.2768  3.1019 12.9471  0.0000  0.0253   0.0277   0.0774    0.0362   0.0000   444.1582       5.66032       22.0775       2.68565      -1.50309      -1.25289      0.379037      0.550771      0.599877      0.693151      0.719648      0.766190
 100   0 1015.5490    0.0353  0.0187  9.4845  0.0000  0.0171   0.0060   0.0093    0.0118   0.0000   437.0993     -0.392577       20.9373     -0.412062      -3.46892      0.231981      0.383912      0.552752      0.548152      0.616853      0.740754      0.463874
 100   1 1493.7413    0.2095  0.2684  9.2578  0.0000  0.0078   0.0046   0.0186    0.0153   0.0000   440.4997     -0.234185       21.9390      0.272381      -3.80258    -0.0655697      0.123787      0.170856      0.204813      0.220958      0.232308      0.247629
 100   2 1844.0214    0.5483  0.7859  9.5164  0.0000  0.0116   0.0066   0.0300    0.0332   0.0000   441.1664    -0.0727898       23.1151     0.0371692      -3.73574     -0.393579      0.175534      0.244510      0.272014      0.305209      0.318578      0.343478
 100   3 2146.9027    1.0344  1.3429 10.2003  0.0000  0.0149   0.0100   0.0417    0.0506   0.0000   442.7933      0.420139       22.2107      0.157593      -2.76484     -0.467409      0.232286      0.319461      0.370464      0.406429      0.430799      0.453022
 100   4 2423.6026    1.7166  1.7433 11.2625  0.0096  0.0168   0.0152   0.0508    0.0465   0.0000   442.7807       1.75510       22.3323       1.13078      -3.54810      -1.37372      0.262298      0.363910      0.420023      0.458939      0.506796      0.525337
 100   5 2680.0069    2.6915  1.6457 12.1455  0.0000  0.0162   0.0234   0.0455    0.0463   0.0000   443.2692       2.14579       22.0210     0.0410803      -3.29583      0.471336      0.253145      0.347075      0.397549      0.437692      0.471119      0.490924
 100   6 2928.9626    3.8522  1.5704 12.7334 -0.0001  0.0147   0.0322   0.0426    0.0473   0.0000   442.8688       2.95252       22.6123      0.799628      -2.26969     -0.324490      0.237984      0.322264      0.368198      0.400372      0.429491      0.445755
 100   7 3167.5527    4.1267  1.8514 13.1490 -0.0003  0.0167   0.0335   0.0493    0.0396   0.0000   443.2274       4.11696       23.1791       1.66709      -2.94389     -0.909508      0.259965      0.366023      0.409092      0.453149      0.488456      0.507017
 100   8 3398.3763    3.2834  3.3018 12.8915  0.0000  0.0261   0.0281   0.0821    0.0377   0.0000   443.9354       4.87458       20.0956       1.91251     -0.859105      -1.06751      0.387113      0.556554      0.622630      0.698467      0.748587      0.787260
 101   0 1020.5130    0.0242  0.0050  9.4528  0.0007  0.0090   0.0059   0.0043    0.0116   0.0000   437.3022      0.820480       21.2238       1.84270      -3.04988       1.08149      0.166687      0.224111      0.232265      0.234520      0.242618      0.255041
 101   1 1500.0330    0.2151  0.2536  9.2503  0.0000  0.0071   0.0047   0.0176    0.0151   0.0000   440.3333     -0.190291       22.1345      0.161489      -3.47579     -0.255685      0.109937      0.153740      0.176817      0.196011      0.215783      0.216192
 101   2 1850.7086    0.5653  0.7452  9.5313  0.0000  0.0110   0.0069   0.0282    0.0332   0.0000   441.1808      0.399860       22.6367     0.0657241      -3.82818     0.0153782      0.176343      0.237442      0.264447      0.300582      0.316090      0.333439
 101   3 2154.9878    1.0415  1.3272 10.2830  0.0000  0.0149   0.0102   0.0415    0.0473   0.0000   441.9090     -0.144203       22.5380     -0.110471      -3.87292      0.335161      0.225783      0.319531      0.354451      0.399169      0.430747      0.441854
 101   4 2432.3355    1.7705  1.7681 11.2767  0.0001  0.0170   0.0158   0.0510    0.0480   0.0000   442.3161       1.45995       22.6679       1.29988      -2.76469     -0.438243      0.259585      0.362919      0.411179      0.456505      0.481621      0.503810
 101   5 2689.7930    2.8058  1.7370 11.9166  0.0000  0.0157   0.0229   0.0460    0.0521   0.0000   443.0374       1.97023       21.7279    -0.0124530      -2.99981     -0.565185      0.248168      0.342093      0.389737      0.426379      0.466912      0.480652
 101   6 2939.7182    4.0015  1.6275 12.4663  0.0000  0.0146   0.0316   0.0412    0.0541   0.0000   443.5451       3.27014       22.2633       1.78365      -2.80544     -0.774529      0.227383      0.314085      0.352276      0.398560      0.417720      0.454438
 101   7 3179.0648    4.2327  1.8549 13.0533  0.0000  0.0166   0.0342   0.0486    0.0435   0.0000   443.2655       4.14921       20.9493       1.21816      -2.28936    -0.0818038      0.251918      0.353678      0.393496      0.448564      0.468650      0.491228
 101   8 3410.8030    3.1500  3.3117 12.9367 -0.0000  0.0271   0.0284   0.0837    0.0363   0.0000   444.5641       4.22098       20.6241       1.51931     -0.831598      -2.02354      0.395064      0.567883      0.635794      0.712994      0.754745      0.791422
 102   0 1025.4403    0.0245  0.0076  9.4107  0.0000  0.0096   0.0045   0.0099    0.0117   0.0000   437.4914     -0.106025       21.7152    -0.0473235      -3.70337      0.141921      0.150602      0.177520      0.364984      0.225516      0.326159      0.364331
 102   1 1506.2580    0.2103  0.2849  9.2331  0.0001  0.0079   0.0045   0.0195    0.0153   0.0000   440.1118    -0.0892151       22.0522      0.184300      -3.18219      0.221225      0.118889      0.155629      0.194100      0.213678      0.227596      0.235279
 102   2 1857.4414    0.5726  0.7995  9.4820  0.0000  0.0115   0.0067   0.0290    0.0343   0.0000   440.9512     0.0778962       22.3782      0.463493      -3.23869     0.0142761      0.175528      0.237658      0.277164      0.301265      0.327443      0.346715
 102   3 2163.0379    1.0456  1.4512 10.2019  0.0007  0.0158   0.0100   0.0430    0.0490   0.0000   442.4034      0.421824       22.1390     0.0655281      -2.97233     -0.199117      0.240763      0.337138      0.380962      0.421856      0.453092      0.477288
 102   4 2441.0267    1.7574  1.8080 11.2866  0.0000  0.0174   0.0158   0.0528    0.0486   0.0000   442.3470       2.30524       21.6354      0.146083      -2.39104     -0.175804      0.259441      0.361163      0.412316      0.456623      0.482026      0.500453
 102   5 2699.5867    2.8362  1.7071 11.9397 -0.0000  0.0157   0.0234   0.0455    0.0536   0.0000   442.9733       2.70166       21.6682       1.45812      -2.33724     -0.576853      0.245480      0.340643      0.385667      0.433792      0.462644      0.483856
 102   6 2950.4200    3.9526  1.6845 12.5708  0.0000  0.0151   0.0312   0.0430    0.0512   0.0000   443.1254       3.32052       22.5892       2.22814      -2.74768      0.229303      0.235552      0.326626      0.371365      0.409116      0.437360      0.464475
 102   7 3190.4784    4.1921  1.9923 12.9976  0.0000  0.0170   0.0328   0.0508    0.0430   0.0000   442.8111       4.80157       22.0332       1.24095      -1.64665    -0.0566470      0.261703      0.362561      0.407727      0.456559      0.489706      0.505960
 102   8 3423.1357    3.1116  3.4699 12.9522 -0.0001  0.0282   0.0295   0.0897    0.0369   0.0000   443.3985       4.74395       21.1538       1.33025      -2.97853      -1.61385      0.408989      0.582487      0.663024      0.734299      0.778383      0.821012
 103   0 1030.3411    0.0276  0.0086  9.3935 -0.0069  0.0099   0.0055   0.0054    0.0116   0.0000   436.7953     -0.554734       21.3564      0.318369      -3.16658       1.08931      0.194337      0.254423      0.372313      0.440818      0.486907      0.581434
 103   1 1512.4399    0.2174  0.2813  9.1777  0.0000  0.0077   0.0045   0.0184    0.0152   0.0000   440.1873     0.0809600       22.4009     -0.356734      -3.64312      0.273843      0.113164      0.159797      0.179479      0.195603      0.221641      0.216124
 103   2 1864.0946    0.5715  0.7874  9.5036  0.0002  0.0113   0.0068   0.0294    0.0336   0.0000   441.1618     -0.230083       22.1173      0.402989      -3.44004     -0.239059      0.169101      0.232148      0.272829      0.291002      0.322708      0.336223
 103   3 2170.9853    1.0904  1.4167 10.1544  0.0140  0.0148   0.0103   0.0425    0.0514   0.0000   441.9898      0.386863       22.1559     -0.425195      -3.70478     -0.812359      0.222352      0.312264      0.349403      0.395233      0.408754      0.430750
 103   4 2449.6388    1.7926  1.8213 11.2977 -0.0001  0.0175   0.0160   0.0527    0.0482   0.0000   442.1316       2.29076       22.2828     -0.406180      -3.34809     -0.559014      0.261572      0.358866      0.414805      0.454184      0.494747      0.516815
 103   5 2709.3114    2.8873  1.7645 11.9811 -0.0000  0.0159   0.0232   0.0462    0.0495   0.0000   443.1675       1.57979       22.5115      0.964140      -3.09462      -1.16032      0.241016      0.339116      0.391354      0.428273      0.462393      0.480685
 103   6 2961.0543    4.0432  1.7167 12.4390 -0.0011  0.0151   0.0312   0.0427    0.0560   0.0000   442.6872       3.36924       22.2904      0.459427      -3.06983     -0.781442      0.230854      0.317733      0.358553      0.392438      0.431320      0.453454
 103   7 3201.9001    4.2461  1.9899 12.9465 -0.0000  0.0170   0.0326   0.0499    0.0429   0.0000   443.3755       4.86100       22.7213       1.33775      -1.33702     -0.476311      0.252027      0.356981      0.400778      0.444920      0.479522      0.503240
 103   8 3435.3760    3.0001  3.5266 12.9937 -0.0000  0.0293   0.0320   0.0993    0.0381   0.0000   444.5974       6.07004       18.9137       2.55220     -0.900579      -1.25113      0.416955      0.593875      0.672946      0.745357      0.782806      0.822881
 104   1 1518.5821    0.2234  0.2844  9.2336 -0.0000  0.0074   0.0045   0.0183    0.0153   0.0000   440.3177     -0.276230       21.9929     -0.130890      -3.48931     -0.227298      0.114462      0.148620      0.180152      0.194157      0.210128      0.228349
 104   2 1870.6853    0.5849  0.8403  9.5639  0.0000  0.0117   0.0068   0.0308    0.0352   0.0000   440.6760      0.684164       22.6965      0.216646      -3.37739     -0.256642      0.177030      0.241409      0.276669      0.306910      0.350003      0.364745
 104   3 2178.9216    1.0832  1.4313 10.3214  0.0155  0.0152   0.0104   0.0439    0.0484   0.0000   442.1581       1.08819       22.5851       1.00202      -3.47779     -0.534258      0.227840      0.315890      0.358879      0.405818      0.428382      0.446201
 104   4 2458.2361    1.8335  1.7741 11.4446 -0.0005  0.0176   0.0168   0.0506    0.0476   0.0000   442.0204       1.18173       21.6734     0.0411033      -3.15615      0.161225      0.256785      0.362027      0.411440      0.450206      0.483307      0.503238
 104   5 2718.9596    2.8729  1.7203 12.2162  0.0000  0.0161   0.0238   0.0471    0.0455   0.0000   442.6040       2.66510       22.3634       1.36230      -3.28497      0.177199      0.238425      0.333905      0.374228      0.419499      0.452815      0.472161
 104   6 2971.6498    4.0799  1.6650 12.7302 -0.0101  0.0149   0.0319   0.0423    0.0472   0.0000   442.8828       2.92567       21.6097       1.09745      -2.91417     -0.564702      0.225844      0.310266      0.353662      0.385065      0.416299      0.445038
 104   7 3213.2479    4.0288  2.1833 12.9967  0.0000  0.0184   0.0312   0.0535    0.0415   0.0000   444.0145       3.46307       21.0200       1.96046      -2.22926     -0.246888      0.268411      0.378923      0.428346      0.469609      0.500166      0.525500
 104   8 3447.4444    2.8585  3.4866 13.0500 -0.0010  0.0305   0.0346   0.1030    0.0419   0.0000   444.2805       6.18270       19.9242      0.959554     -0.858826      -2.67068      0.427930      0.618543      0.693889      0.763882      0.808129      0.850553
 105   1 1524.7058    0.2315  0.3129  9.2105  0.0000  0.0078   0.0046   0.0205    0.0157   0.0000   440.2158     -0.350504       22.2672     -0.104600      -3.90500    -0.0915056      0.121729      0.162626      0.191013      0.204424      0.222140      0.228947
 105   2 1877.2486    0.5906  0.8595  9.5589  0.0000  0.0116   0.0068   0.0318    0.0356   0.0000   440.9281      0.254106       21.8815     -0.573853      -3.18007     -0.153104      0.175391      0.242856      0.275066      0.301789      0.338243      0.349638
 105   3 2186.7743    1.0700  1.4564 10.4226  0.0004  0.0157   0.0103   0.0458    0.0450   0.0000   441.9654      0.915339       22.8639      0.816659      -4.33618     -0.280872      0.232766      0.321076      0.366865      0.410434      0.446718      0.474376
 105   4 2466.7774    1.8090  1.8530 11.5450 -0.0092  0.0183   0.0168   0.0548    0.0443   0.0000   442.3898       1.78290       21.4994      0.884633      -2.02721     -0.566099      0.267134      0.375462      0.427188      0.474338      0.513858      0.529833
 105   5 2728.5804    2.9473  1.7258 12.1652  0.0000  0.0162   0.0241   0.0454    0.0474   0.0000   442.7314       1.83470       22.7467      0.846742      -2.95138     -0.459533      0.232863      0.326998      0.373195      0.409452      0.436463      0.458735
 105   6 2982.1292    4.0699  1.6747 12.7986 -0.0004  0.0151   0.0324   0.0438    0.0453   0.0000   443.4793       1.89122       22.4115       1.03693      -3.29001      0.210295      0.222326      0.313515      0.348522      0.391983      0.424548      0.446206
 105   7 3224.5464    4.0655  2.2190 12.9596  0.0000  0.0185   0.0312   0.0542    0.0418   0.0000   443.6623       3.96842       21.0166       2.23930      -2.17472     -0.842619      0.265666      0.383980      0.424051      0.471816      0.506934      0.536537
 106   0 1044.8135    0.0301  0.0026  9.3824  0.0028  0.0051   0.0057   0.0020    0.0114   0.0000   436.8295     -0.353777       21.8339      0.590600      -4.57052     -0.340935     0.0754597      0.120254      0.141311      0.203417      0.151293      0.132719
 106   1 1530.7922    0.2311  0.2808  9.1831  0.0000  0.0069   0.0046   0.0182    0.0154   0.0000   440.0378      0.155894       22.0443     0.0842161      -3.97764     0.0557676      0.111371      0.140797      0.160029      0.180564      0.198685      0.200273
 106   2 1883.8168    0.6156  0.9018  9.5023  0.0000  0.0120   0.0069   0.0319    0.0381   0.0000   440.9475     0.0653495       22.8404      0.136418      -3.54652     -0.489250      0.171701      0.240099      0.272025      0.301792      0.328582      0.351549
 106   3 2194.6252    1.1062  1.4666 10.4348 -0.0008  0.0158   0.0106   0.0452    0.0460   0.0000   442.0435       1.28191       21.8996     -0.262634      -3.16898     -0.500706      0.231302      0.321924      0.357732      0.405504      0.441883      0.465312
 106   4 2475.2614    1.8847  1.7968 11.4680 -0.0002  0.0176   0.0170   0.0518    0.0478   0.0000   441.9459       1.51171       22.7361      0.126488      -2.79246      0.192856      0.254999      0.358866      0.412130      0.447913      0.480028      0.502868
 106   5 2738.1835    2.9845  1.8028 12.0342 -0.0001  0.0160   0.0235   0.0462    0.0501   0.0000   443.2271       2.76033       22.0689      0.608852      -3.34557     -0.739312      0.233101      0.330674      0.366811      0.408373      0.450624      0.467122
 106   6 2992.6175    4.0853  1.6082 12.8726 -0.0001  0.0150   0.0334   0.0424    0.0450   0.0000   443.1381       3.41135       22.9614       2.10576      -2.09189     -0.597814      0.217724      0.304457      0.342610      0.380174      0.408658      0.430016
 106   7 3235.7716    4.0064  2.1547 13.0028  0.0000  0.0183   0.0318   0.0545    0.0421   0.0000   443.4631       4.55177       22.0467       1.81712      -1.70084      -1.79731      0.264475      0.376569      0.422825      0.465701      0.502917      0.535151
 106   8 3471.7055    2.6884  3.5271 12.9527 -0.0021  0.0314   0.0360   0.1084    0.0490   0.0000   445.5352       5.86121       18.8020       1.85141      -3.06994     -0.182350      0.441870      0.627640      0.715307      0.794683      0.832839      0.870417
 107   0 1049.6484    0.0255  0.0050  9.3749  0.0000  0.0076   0.0057   0.0042    0.0114   0.0000   437.7510     -0.479535       21.7915      0.561593      -3.05988     -0.665385      0.214069      0.170757      0.138191      0.185411      0.274249      0.262970
 107   1 1536.7951    0.2347  0.3346  9.1641  0.0000  0.0079   0.0045   0.0208    0.0161   0.0000   439.8870     -0.213520       22.4751      0.847087      -3.84450      0.518783      0.123987      0.156682      0.180841      0.198804      0.223733      0.237346
 107   2 1890.2781    0.6176  0.9282  9.4723  0.0000  0.0122   0.0068   0.0321    0.0394   0.0000   440.8885     -0.101182       22.7586      0.447849      -3.82082     -0.655240      0.174595      0.240627      0.277963      0.298691      0.328022      0.341883
 107   3 2202.3978    1.1316  1.4735 10.4781 -0.0122  0.0157   0.0106   0.0449    0.0444   0.0000   442.1314       1.03718       21.7223      0.610976      -3.82739      0.902245      0.223805      0.316997      0.356227      0.392971      0.428803      0.445669
 107   4 2483.6801    1.9392  1.9165 11.3805 -0.0002  0.0177   0.0169   0.0532    0.0513   0.0000   442.3349       1.32027       22.3438       1.39476      -2.99534     -0.411988      0.255008      0.359547      0.411475      0.450008      0.496617      0.508279
 107   5 2747.6962    3.0239  1.8731 12.0908 -0.0004  0.0163   0.0235   0.0481    0.0483   0.0000   443.0390       2.89629       22.5077      0.321604      -3.23164     -0.491939      0.230564      0.326885      0.370756      0.408981      0.432283      0.462496
 107   6 3002.9922    4.2141  1.6960 12.7338  0.0000  0.0149   0.0337   0.0432    0.0510   0.0000   442.6132       2.91810       22.2087       1.21229      -3.32054     -0.914236      0.223393      0.307625      0.348972      0.380302      0.413207      0.433414
 107   7 3246.9402    3.9056  2.4241 13.0388 -0.0001  0.0195   0.0308   0.0603    0.0381   0.0000   444.3385       5.19036       22.1026       2.22520      -1.65531     -0.504561      0.284808      0.399500      0.451550      0.503536      0.533799      0.567006
 107   8 3483.5727    3.1008  4.5805 12.5023  0.0001  0.0274   0.0090   0.0599    0.0059   0.0000   442.4198       5.82794       22.0735      0.813790      -4.43293      -1.49293      0.482993      0.547259      0.710108      0.724697      0.765325      0.774359
 108   1 1542.8074    0.2420  0.3637  9.1442  0.0000  0.0085   0.0044   0.0216    0.0163   0.0000   439.9951    -0.0451337       22.5421     -0.261121      -3.30140     0.0773602      0.127096      0.171689      0.202497      0.223088      0.233869      0.239419
 108   2 1896.7297    0.6204  0.9319  9.5360  0.0000  0.0123   0.0069   0.0332    0.0390   0.0000   440.9200     0.0805189       22.5487      0.329440      -3.36202     0.0171169      0.176575      0.245276      0.281475      0.309105      0.325814      0.347272
 108   3 2210.0950    1.1524  1.5285 10.3792 -0.0004  0.0158   0.0108   0.0449    0.0499   0.0000   442.0389       1.17362       22.6019      0.713735      -3.45962      0.303212      0.230369      0.321284      0.363504      0.396386      0.434470      0.452243
 108   4 2492.0067    1.9672  1.8744 11.5374 -0.0004  0.0174   0.0176   0.0540    0.0474   0.0000   442.3869       1.72931       21.6611     -0.218793      -3.18730      0.653879      0.246627      0.343456      0.393122      0.435228      0.468588      0.491889
 108   5 2757.2073    3.0364  1.7328 12.3056 -0.0074  0.0162   0.0250   0.0458    0.0438   0.0000   442.8894       2.44805       21.8728      0.789640      -2.19142      0.123786      0.230162      0.321763      0.365421      0.400455      0.433339      0.448412
 108   6 3013.3313    4.1442  1.6965 12.8557 -0.0004  0.0151   0.0327   0.0436    0.0441   0.0000   443.0175       3.23823       22.1155      0.766181      -2.75092      -2.01467      0.218007      0.298816      0.344718      0.374345      0.407616      0.425047
 108   7 3258.0734    3.9065  2.3718 13.0440 -0.0002  0.0197   0.0320   0.0593    0.0409   0.0000   444.3775       3.74299       21.5087       2.09020      -1.71084     -0.167022      0.276646      0.392929      0.435346      0.495207      0.525025      0.553383
 109   1 1548.7580    0.2494  0.3618  9.1317  0.0000  0.0084   0.0045   0.0204    0.0166   0.0000   440.2253     -0.149112       22.7267      0.119007      -3.72594     -0.281613      0.122434      0.169081      0.188111      0.208480      0.222434      0.233705
 109   2 1903.1497    0.6265  0.8870  9.6506 -0.0000  0.0120   0.0072   0.0318    0.0362   0.0000   440.8080      0.260186       21.8456     0.0625012      -3.01698      0.421545      0.172169      0.240498      0.274234      0.305307      0.327297      0.344637
 109   3 2217.7972    1.1611  1.5216 10.5354 -0.0000  0.0159   0.0108   0.0462    0.0434   0.0000   442.2858      0.957650       23.0080      0.236538      -3.93570     -0.466872      0.223094      0.310371      0.353035      0.398518      0.420185      0.448993
 109   4 2500.3778    1.9270  1.8013 11.7304 -0.0133  0.0176   0.0177   0.0539    0.0410   0.0000   442.0202       1.74158       21.5212      0.526857      -2.99805    -0.0398727      0.246390      0.344047      0.398153      0.435272      0.472889      0.481774
 109   5 2766.6657    3.0261  1.7754 12.3799 -0.0005  0.0161   0.0252   0.0492    0.0422   0.0000   442.7416       3.13564       21.8249      0.798420      -1.74611      0.622879      0.230576      0.317439      0.362378      0.402125      0.432552      0.455795
 109   6 3023.5982    4.2760  1.6674 12.8583 -0.0106  0.0151   0.0336   0.0423    0.0455   0.0000   442.9564       2.89868       22.2752      0.844887      -3.06456     -0.429816      0.214610      0.300670      0.342603      0.378774      0.406510      0.425577
 109   7 3269.1582    3.8904  2.5081 12.8992 -0.0106  0.0200   0.0300   0.0604    0.0418   0.0000   443.3581       4.19034       20.9756       1.26124      -3.17864      -1.22417      0.271870      0.396342      0.434064      0.490785      0.511901      0.545180
 110   1 1554.6414    0.2502  0.3470  9.1235  0.0000  0.0080   0.0045   0.0202    0.0163   0.0000   439.9164     0.0883964       22.4256      0.322593      -3.91413    -0.0237278      0.111175      0.158700      0.178295      0.192072      0.206657      0.216548
 110   2 1909.5254    0.6431  0.9276  9.6159  0.0000  0.0123   0.0072   0.0327    0.0379   0.0000   440.7265      0.365896       22.2801      0.187711      -3.68016      0.244197      0.173336      0.241717      0.277166      0.304697      0.336180      0.358263
 110   3 2225.4159    1.1639  1.5395 10.5714  0.0000  0.0162   0.0113   0.0469    0.0451   0.0000   442.2509       1.40913       22.9466      0.928438      -3.98463     -0.120764      0.223983      0.308340      0.358346      0.395847      0.423867      0.436500
 110   4 2508.6829    1.9972  1.8305 11.6386 -0.0006  0.0174   0.0184   0.0542    0.0465   0.0000   442.5901       1.77778       21.9040      0.501046      -3.38117      0.454588      0.246078      0.338846      0.390348      0.428062      0.466916      0.490803
 110   5 2776.0251    3.1333  1.7289 12.3383 -0.0000  0.0157   0.0258   0.0464    0.0452   0.0000   442.9895       2.29555       22.5090      0.592774      -2.80231     -0.236394      0.223930      0.309135      0.350996      0.384093      0.422037      0.442233
 110   6 3033.8644    4.1965  1.7685 12.8753 -0.0004  0.0154   0.0328   0.0461    0.0438   0.0000   443.1217       3.48584       21.6871     0.0202453      -3.55126     0.0907831      0.217872      0.306190      0.342587      0.385451      0.406222      0.430079
 110   7 3280.1912    3.7828  2.6278 13.0312 -0.0004  0.0214   0.0310   0.0647    0.0380   0.0000   443.4837       5.19206       21.3941       1.12625     -0.472070     -0.335671      0.288117      0.411697      0.469938      0.517181      0.552852      0.584806
 111   0 1068.5680    0.0480  0.0394  9.2680  0.0000  0.0141   0.0056   0.0151    0.0115   0.0000   436.8902     -0.186381       21.6390     -0.469442      -3.49388      0.587804      0.235959      0.316048      0.364240      0.372339      0.414780      0.406532
 111   1 1560.5088    0.2517  0.3570  9.1114  0.0000  0.0081   0.0045   0.0199    0.0163   0.0000   439.8989     -0.157701       22.4880      0.135345      -4.05672     -0.102214      0.118807      0.160105      0.180238      0.204940      0.226913      0.238714
 111   2 1915.8899    0.6371  0.8863  9.6470  0.0001  0.0119   0.0072   0.0316    0.0370   0.0000   440.7921     0.0831041       22.6040      0.234849      -3.49397      0.373077      0.169542      0.235906      0.271678      0.296707      0.315785      0.322667
 111   3 2232.9467    1.1695  1.5045 10.6493  0.0001  0.0162   0.0114   0.0466    0.0436   0.0000   441.5884       1.30992       22.8085     -0.166595      -4.26632     0.0350376      0.222096      0.309828      0.354308      0.388192      0.418755      0.451079
 111   4 2516.8871    2.0407  1.9210 11.6715 -0.0001  0.0179   0.0185   0.0554    0.0455   0.0000   441.8295       1.75773       23.1168      0.876187      -3.49333     -0.506609      0.247350      0.343736      0.388244      0.425513      0.459029      0.483140
 111   5 2785.3955    3.2057  1.7948 12.3108  0.0001  0.0159   0.0262   0.0476    0.0476   0.0000   442.7650       2.24979       22.4927       1.58890      -2.70265     -0.626512      0.222218      0.308419      0.349262      0.389530      0.419897      0.441356
 111   6 3044.0047    4.2030  1.8313 12.6768 -0.0002  0.0153   0.0316   0.0452    0.0486   0.0000   443.5930       4.14619       22.1292       1.31851      -2.01431      0.100425      0.218665      0.301283      0.341993      0.376757      0.406448      0.423387
 111   7 3291.1704    3.6988  2.5288 13.0819  0.0000  0.0212   0.0325   0.0661    0.0388   0.0000   444.0952       3.65038       20.8208      0.904885      -1.26392      -1.79212      0.282698      0.407613      0.452747      0.513428      0.528059      0.557509
 112   1 1566.3560    0.2502  0.3657  9.0997  0.0000  0.0084   0.0044   0.0202    0.0163   0.0000   440.1503     -0.114973       22.1204      0.221191      -3.31737     -0.151059      0.119394      0.160211      0.181626      0.201832      0.220092      0.231345
 112   2 1922.1456    0.6673  0.9653  9.5272  0.0000  0.0122   0.0072   0.0329    0.0413   0.0000   440.8916      0.170614       22.5796      0.516581      -3.65626      0.362253      0.171830      0.239228      0.276066      0.311218      0.330458      0.343569
 112   3 2240.4627    1.2435  1.5949 10.4968  0.0011  0.0162   0.0115   0.0465    0.0492   0.0000   442.1194     -0.139066       22.6583      0.379753      -3.83057      -1.09489      0.220440      0.309517      0.354155      0.393938      0.418449      0.439493
 112   4 2525.1409    2.0340  1.9268 11.7229  0.0000  0.0184   0.0187   0.0563    0.0445   0.0000   442.0988       2.05066       21.7121    -0.0460429      -2.30232     -0.651741      0.247619      0.348687      0.395988      0.436187      0.463642      0.487848
 112   5 2794.6919    3.2297  1.8215 12.2842  0.0000  0.0161   0.0264   0.0479    0.0484   0.0000   443.2451       2.11792       22.4829      0.949880      -3.84108      0.316548      0.223207      0.313105      0.360607      0.399079      0.419783      0.449189
 112   6 3054.1528    4.2979  1.8633 12.7187  0.0000  0.0156   0.0327   0.0458    0.0492   0.0000   443.5017       3.81419       22.5222       1.89953      -3.51716      -1.57834      0.218341      0.302969      0.340869      0.381544      0.400582      0.421910
 112   7 3302.0797    3.6700  2.6892 13.0644 -0.0000  0.0227   0.0329   0.0693    0.0388   0.0000   443.9058       4.74770       22.0721       2.20334      -1.46800     -0.103847      0.290897      0.433261      0.473512      0.532774      0.565259      0.589118
 113   0 1077.9752    0.0515  0.0289  9.2322  0.0000  0.0093   0.0051   0.0092    0.0113   0.0000   437.5174      0.345194       21.9721      0.568337      -4.25233     -0.486238      0.147257      0.210465      0.226194      0.278616      0.308550      0.305655
 113   1 1572.1515    0.2546  0.3786  9.1220  0.0000  0.0086   0.0045   0.0211    0.0167   0.0000   439.9779      0.158881       22.1204      0.188775      -3.65562    0.00679170      0.125517      0.173833      0.200106      0.219882      0.235303      0.255096
 113   2 1928.4455    0.6729  1.0272  9.6160  0.0000  0.0131   0.0074   0.0352    0.0416   0.0000   440.5980   -0.00531329       22.2755      0.211952      -4.01737      0.263427      0.177117      0.245757      0.276095      0.308243      0.328189      0.347047
 113   3 2247.9578    1.2397  1.6163 10.5269  0.0128  0.0163   0.0117   0.0475    0.0486   0.0000   441.8339      0.360959       22.0013    -0.0258714      -2.73025      0.329976      0.221978      0.307250      0.355065      0.385089      0.414296      0.436381
 113   4 2533.2719    2.0866  1.9835 11.7190 -0.0005  0.0185   0.0197   0.0571    0.0479   0.0000   442.8654       2.04717       21.9720      0.909740      -1.71784     -0.460270      0.254493      0.356818      0.408991      0.449536      0.491582      0.514808
 113   5 2803.9579    3.1914  1.8318 12.3592  0.0001  0.0163   0.0262   0.0477    0.0455   0.0000   443.2835       2.55789       22.2875      0.346568      -3.04120     -0.507285      0.228265      0.312194      0.360523      0.395508      0.434155      0.447444
 113   6 3064.2103    4.1519  1.8218 12.9507 -0.0000  0.0160   0.0329   0.0475    0.0418   0.0000   443.5886       3.02100       22.1788       1.17171      -3.09321     -0.628138      0.214903      0.305275      0.340366      0.378663      0.404679      0.425133
 113   7 3312.9525    3.6191  2.8019 13.0941  0.0000  0.0236   0.0345   0.0731    0.0396   0.0000   443.2125       4.58682       21.6042       1.85579      -1.69015      -1.64074      0.305057      0.446182      0.489500      0.557981      0.573637      0.607172
 114   0 1082.6043    0.0415  0.0184  9.2101  0.0000  0.0130   0.0056   0.0097    0.0112   0.0000   436.9753     -0.101630       21.8328      0.405989      -3.83310     -0.875846      0.302445      0.401538      0.339442      0.211696      0.390766      0.646548
 114   1 1577.8922    0.2701  0.4005  9.0879  0.0000  0.0085   0.0045   0.0221    0.0170   0.0000   439.8515    -0.0550432       22.3110      0.310503      -3.38509      0.183415      0.114844      0.165866      0.182205      0.211026      0.224701      0.231053
 114   2 1934.6757    0.6752  1.0699  9.5886  0.0000  0.0133   0.0072   0.0359    0.0416   0.0000   440.7057     -0.190308       22.4663      0.590602      -4.28930     -0.735683      0.172776      0.247130      0.278965      0.305334      0.332266      0.354959
 114   3 2255.3478    1.2433  1.6229 10.6481  0.0140  0.0165   0.0119   0.0486    0.0460   0.0000   441.4891       1.26614       22.9364      0.497145      -2.98495      0.322923      0.222588      0.313283      0.353163      0.392659      0.419776      0.438183
 114   4 2541.3864    2.0602  1.9260 11.8872 -0.0109  0.0188   0.0198   0.0572    0.0431   0.0000   442.7090       1.62504       22.0753      0.669928      -2.55106     -0.931661      0.249234      0.347446      0.395317      0.436583      0.463705      0.486594
 114   5 2813.1572    3.1868  1.7384 12.5347  0.0001  0.0163   0.0267   0.0462    0.0406   0.0000   442.9293       2.06588       22.0796       1.25543      -3.26524     -0.626570      0.217421      0.307380      0.349641      0.387247      0.408016      0.431145
 114   6 3074.2825    4.2650  1.8592 12.9217 -0.0000  0.0159   0.0328   0.0468    0.0427   0.0000   443.1213       3.28443       22.3767       2.28351      -2.51865     -0.816203      0.215359      0.301575      0.341775      0.377703      0.401899      0.429407
 114   7 3323.8144    3.4596  2.8484 13.1680  0.0001  0.0244   0.0343   0.0782    0.0371   0.0000   443.4318       4.75392       21.2411       3.00022      -1.58504      -1.38284      0.309773      0.450716      0.503690      0.565417      0.587124      0.619645
 115   0 1087.2332    0.0596  0.0784  9.1898  0.0000  0.0116   0.0050   0.0225    0.0115   0.0000   437.4938     -0.426014       22.1247      0.413824      -4.18926      0.176987      0.142769      0.217177      0.220096      0.261765      0.291475      0.291649
 115   1 1583.6118    0.2602  0.3900  9.0709  0.0000  0.0083   0.0044   0.0215    0.0171   0.0000   439.8597    -0.0385180       22.1123      0.204633      -3.66244     0.0680541      0.122449      0.165963      0.192273      0.209295      0.232716      0.242094
 115   2 1940.9081    0.6829  1.0178  9.6358  0.0000  0.0126   0.0074   0.0363    0.0418   0.0000   440.6038      0.159079       22.4636      0.305612      -3.47842    -0.0949724      0.169923      0.231383      0.269133      0.291473      0.319674      0.338332
 115   3 2262.7499    1.2129  1.6659 10.7351  0.0001  0.0174   0.0122   0.0519    0.0454   0.0000   441.9520      0.846927       22.2917     0.0250703      -2.78990     -0.160930      0.231226      0.325088      0.367643      0.418026      0.448024      0.475612
 115   4 2549.4230    2.1417  1.9104 11.8437 -0.0006  0.0184   0.0212   0.0568    0.0474   0.0000   442.4074       2.09603       22.2495      0.716924      -3.24845      0.437938      0.245159      0.336810      0.392025      0.424017      0.456395      0.477596
 115   5 2822.3250    3.3504  1.8067 12.4030  0.0105  0.0159   0.0269   0.0472    0.0451   0.0000   443.0268       2.79367       22.5904      0.939680      -3.02488     -0.671153      0.214365      0.300387      0.339482      0.372738      0.393071      0.426588
 115   6 3084.1831    4.2152  1.8508 13.0218 -0.0000  0.0163   0.0338   0.0473    0.0412   0.0000   443.0788       3.08319       23.0645       1.12243      -3.76199      0.183417      0.218732      0.308030      0.347107      0.385360      0.416528      0.433979
 115   7 3334.5713    3.4479  2.8941 13.1742 -0.0001  0.0248   0.0352   0.0800    0.0376   0.0000   443.9201       4.54943       20.7387       1.27671     -0.749192      -2.22592      0.314670      0.460776      0.501495      0.570187      0.595369      0.637240
 116   0 1091.8570    0.0570  0.0439  9.1566  0.0000  0.0112   0.0049   0.0121    0.0113   0.0000   437.2800     -0.228016       21.5190      0.371547      -3.01934    0.00989034      0.174844      0.252685      0.282478      0.274030      0.305300      0.324170
 116   1 1589.2897    0.2724  0.4163  9.0540  0.0000  0.0087   0.0044   0.0218    0.0174   0.0000   439.9431     0.0853243       22.4646     -0.260516      -3.54741      0.164125      0.117850      0.155379      0.183219      0.203897      0.228221      0.243455
 116   2 1947.0598    0.6987  1.0336  9.5816  0.0000  0.0129   0.0075   0.0344    0.0443   0.0000   440.2642      0.479819       22.0698     -0.478971      -3.55929     -0.264302      0.167832      0.239171      0.263949      0.301240      0.319229      0.346157
 116   3 2270.0439    1.2741  1.6601 10.7491  0.0000  0.0169   0.0125   0.0505    0.0465   0.0000   442.2309      0.517558       21.6890     -0.503511      -2.43942      0.320073      0.228364      0.313221      0.362298      0.400428      0.438526      0.455505
 116   4 2557.5016    2.1524  1.8857 11.8561  0.0173  0.0180   0.0210   0.0565    0.0452   0.0000   442.8482       1.57110       21.7033      0.613141      -3.28442     -0.720636      0.239277      0.329817      0.377858      0.423732      0.450605      0.479153
 116   5 2831.4790    3.3666  1.8880 12.4255 -0.0003  0.0162   0.0266   0.0487    0.0438   0.0000   442.9461       2.51191       22.6536      0.689129      -3.06464     -0.405814      0.214616      0.299286      0.339203      0.378210      0.401057      0.426311
 116   6 3094.1201    4.2071  1.9325 12.9184 -0.0000  0.0164   0.0328   0.0480    0.0424   0.0000   443.2591       3.40870       22.1500      0.945511      -1.91086     -0.834184      0.217552      0.305543      0.348266      0.381975      0.408945      0.430900
 116   7 3345.2769    3.4157  2.9953 13.1586 -0.0001  0.0251   0.0374   0.0854    0.0402   0.0000   444.0524       4.09752       20.6719       1.61077      -2.55233     -0.859216      0.322090      0.461420      0.522173      0.578423      0.615735      0.657223
 117   0 1096.4188    0.0533  0.0590  9.1529  0.0000  0.0106   0.0049   0.0177    0.0113   0.0000   437.3636    -0.0218150       21.9608      0.564148      -3.05632      0.169357      0.134966      0.172475      0.217763      0.250915      0.198386      0.230249
 117   1 1594.9278    0.2757  0.4164  9.0809 -0.0001  0.0086   0.0044   0.0219    0.0174   0.0000   439.7110     -0.365171       22.3211     0.0918281      -4.17904    0.00389289      0.111276      0.156537      0.180180      0.200649      0.207004      0.224232
 117   2 1953.1960    0.7204  1.0941  9.5895  0.0000  0.0131   0.0075   0.0358    0.0455   0.0000   440.7315      0.199621       22.0306      0.195741      -3.05788     -0.468180      0.171825      0.240055      0.269079      0.300496      0.324839      0.347007
 117   3 2277.3474    1.3036  1.7865 10.7556  0.0000  0.0176   0.0128   0.0538    0.0491   0.0000   442.0896      0.918267       21.3877       1.02366      -2.69827    -0.0221792      0.231574      0.319999      0.365392      0.404007      0.440734      0.458882
 117   4 2565.4612    2.1431  1.9455 11.9655 -0.0001  0.0187   0.0208   0.0577    0.0432   0.0000   441.9705       1.44740       22.1851       1.40368      -3.69587     -0.617572      0.238864      0.335312      0.384293      0.426031      0.452756      0.482977
 117   5 2840.5376    3.3374  1.7931 12.5319 -0.0143  0.0165   0.0271   0.0468    0.0431   0.0000   443.0336       2.70407       22.0177      0.508828      -3.14043     -0.578734      0.212824      0.309972      0.342665      0.388161      0.399111      0.427785
 117   6 3103.9442    4.1939  1.8878 13.0690  0.0000  0.0165   0.0335   0.0481    0.0401   0.0000   442.8900       3.60119       21.8058       1.74894      -2.27889     -0.910046      0.219689      0.300037      0.346465      0.379424      0.412720      0.429834
[truncated: 104,149 more chars]
