# Supplementary material for: Global-Mode Analysis of Full-Disk Data from the Michelson Doppler Imager and the Helioseismic and Magnetic Imager
Source: Sol Phys. 2018 Jan 31;293(2):29. doi: 10.1007/s11207-017-1201-5 (PMC6566312; doi:10.1007/s11207-017-1201-5)
Supplement: Supplementary file 2 — (TAR 362.4 MB) [file 11207_2017_1201_MOESM2_ESM.tar › HMI/hmiv72d.7984.36]

   0  15 2228.9174    1.0156  0.4919 10.8844  0.0000  0.0964   0.2032   0.3701    0.6172   0.0000    -0.0000       0.00000       0.00000       0.00000       0.00000       0.00000       0.00000       0.00000       0.00000       0.00000       0.00000       0.00000       0.00000       0.00000       0.00000       0.00000       0.00000       0.00000       0.00000       0.00000       0.00000       0.00000       0.00000       0.00000       0.00000       0.00000       0.00000       0.00000       0.00000       0.00000       0.00000       0.00000       0.00000       0.00000       0.00000       0.00000       0.00000       0.00000       0.00000       0.00000       0.00000       0.00000       0.00000       0.00000       0.00000       0.00000       0.00000       0.00000       0.00000       0.00000       0.00000       0.00000       0.00000       0.00000       0.00000       0.00000       0.00000       0.00000       0.00000       0.00000       0.00000       0.00000       0.00000       0.00000       0.00000       0.00000       0.00000       0.00000       0.00000       0.00000       0.00000       0.00000
   1  12 1885.0762    0.5244  0.2428  9.6893  0.0000  0.0688   0.0695   0.0851    0.1954   0.0000   478.1805       52.3288       0.00000       0.00000       0.00000       0.00000       0.00000       0.00000       0.00000       0.00000       0.00000       0.00000       0.00000       0.00000       0.00000       0.00000       0.00000       0.00000       0.00000       0.00000       0.00000       0.00000       0.00000       0.00000       0.00000       0.00000       0.00000       0.00000       0.00000       0.00000       0.00000       0.00000       0.00000       0.00000       0.00000       0.00000       45.9279       62.5686       0.00000       0.00000       0.00000       0.00000       0.00000       0.00000       0.00000       0.00000       0.00000       0.00000       0.00000       0.00000       0.00000       0.00000       0.00000       0.00000       0.00000       0.00000       0.00000       0.00000       0.00000       0.00000       0.00000       0.00000       0.00000       0.00000       0.00000       0.00000       0.00000       0.00000       0.00000       0.00000       0.00000       0.00000
   1  15 2291.9011    1.1271  0.7748 10.5270  0.0000  0.0718   0.1065   0.2655    0.4961   0.0000   259.4988      -36.6549       0.00000       0.00000       0.00000       0.00000       0.00000       0.00000       0.00000       0.00000       0.00000       0.00000       0.00000       0.00000       0.00000       0.00000       0.00000       0.00000       0.00000       0.00000       0.00000       0.00000       0.00000       0.00000       0.00000       0.00000       0.00000       0.00000       0.00000       0.00000       0.00000       0.00000       0.00000       0.00000       0.00000       0.00000       94.3024       47.7222       0.00000       0.00000       0.00000       0.00000       0.00000       0.00000       0.00000       0.00000       0.00000       0.00000       0.00000       0.00000       0.00000       0.00000       0.00000       0.00000       0.00000       0.00000       0.00000       0.00000       0.00000       0.00000       0.00000       0.00000       0.00000       0.00000       0.00000       0.00000       0.00000       0.00000       0.00000       0.00000       0.00000       0.00000
   1  17 2559.1372    1.8759  1.4070  5.7922  0.0000  0.1001   0.1422   0.3651  200.3563   0.0000   532.7497       68.9629       0.00000       0.00000       0.00000       0.00000       0.00000       0.00000       0.00000       0.00000       0.00000       0.00000       0.00000       0.00000       0.00000       0.00000       0.00000       0.00000       0.00000       0.00000       0.00000       0.00000       0.00000       0.00000       0.00000       0.00000       0.00000       0.00000       0.00000       0.00000       0.00000       0.00000       0.00000       0.00000       0.00000       0.00000       117.951       65.9225       0.00000       0.00000       0.00000       0.00000       0.00000       0.00000       0.00000       0.00000       0.00000       0.00000       0.00000       0.00000       0.00000       0.00000       0.00000       0.00000       0.00000       0.00000       0.00000       0.00000       0.00000       0.00000       0.00000       0.00000       0.00000       0.00000       0.00000       0.00000       0.00000       0.00000       0.00000       0.00000       0.00000       0.00000
   1  22 3233.3598    3.5137  1.2257 10.6046  0.0214  0.0946   0.3092   0.3844    2.2323   0.0000   250.3600       32.2715       0.00000       0.00000       0.00000       0.00000       0.00000       0.00000       0.00000       0.00000       0.00000       0.00000       0.00000       0.00000       0.00000       0.00000       0.00000       0.00000       0.00000       0.00000       0.00000       0.00000       0.00000       0.00000       0.00000       0.00000       0.00000       0.00000       0.00000       0.00000       0.00000       0.00000       0.00000       0.00000       0.00000       0.00000       117.869       69.6369       0.00000       0.00000       0.00000       0.00000       0.00000       0.00000       0.00000       0.00000       0.00000       0.00000       0.00000       0.00000       0.00000       0.00000       0.00000       0.00000       0.00000       0.00000       0.00000       0.00000       0.00000       0.00000       0.00000       0.00000       0.00000       0.00000       0.00000       0.00000       0.00000       0.00000       0.00000       0.00000       0.00000       0.00000
   1  23 3368.5629    3.3710  2.3341  8.0232  0.0000  0.1282   0.1910   0.4935   43.6025   0.0000   451.3475       201.094       0.00000       0.00000       0.00000       0.00000       0.00000       0.00000       0.00000       0.00000       0.00000       0.00000       0.00000       0.00000       0.00000       0.00000       0.00000       0.00000       0.00000       0.00000       0.00000       0.00000       0.00000       0.00000       0.00000       0.00000       0.00000       0.00000       0.00000       0.00000       0.00000       0.00000       0.00000       0.00000       0.00000       0.00000       160.251       95.2260       0.00000       0.00000       0.00000       0.00000       0.00000       0.00000       0.00000       0.00000       0.00000       0.00000       0.00000       0.00000       0.00000       0.00000       0.00000       0.00000       0.00000       0.00000       0.00000       0.00000       0.00000       0.00000       0.00000       0.00000       0.00000       0.00000       0.00000       0.00000       0.00000       0.00000       0.00000       0.00000       0.00000       0.00000
   1  24 3504.4764    2.9080  2.6041 11.1599  0.0000  0.1478   0.1669   0.5168    1.4482   0.0000   576.8054       224.063       0.00000       0.00000       0.00000       0.00000       0.00000       0.00000       0.00000       0.00000       0.00000       0.00000       0.00000       0.00000       0.00000       0.00000       0.00000       0.00000       0.00000       0.00000       0.00000       0.00000       0.00000       0.00000       0.00000       0.00000       0.00000       0.00000       0.00000       0.00000       0.00000       0.00000       0.00000       0.00000       0.00000       0.00000       156.812       105.646       0.00000       0.00000       0.00000       0.00000       0.00000       0.00000       0.00000       0.00000       0.00000       0.00000       0.00000       0.00000       0.00000       0.00000       0.00000       0.00000       0.00000       0.00000       0.00000       0.00000       0.00000       0.00000       0.00000       0.00000       0.00000       0.00000       0.00000       0.00000       0.00000       0.00000       0.00000       0.00000       0.00000       0.00000
   2  12 1945.7820    0.5393  0.4628  9.9818  0.0000  0.0482   0.0472   0.1292    0.1809   0.0000   433.3644      -21.8034       14.8318       8.14694       0.00000       0.00000       0.00000       0.00000       0.00000       0.00000       0.00000       0.00000       0.00000       0.00000       0.00000       0.00000       0.00000       0.00000       0.00000       0.00000       0.00000       0.00000       0.00000       0.00000       0.00000       0.00000       0.00000       0.00000       0.00000       0.00000       0.00000       0.00000       0.00000       0.00000       0.00000       0.00000       34.8543       29.4383       18.1524       6.19950       0.00000       0.00000       0.00000       0.00000       0.00000       0.00000       0.00000       0.00000       0.00000       0.00000       0.00000       0.00000       0.00000       0.00000       0.00000       0.00000       0.00000       0.00000       0.00000       0.00000       0.00000       0.00000       0.00000       0.00000       0.00000       0.00000       0.00000       0.00000       0.00000       0.00000       0.00000       0.00000
   2  13 2082.0962    0.7490  0.4345 10.0509  0.0000  0.0393   0.0725   0.1349    0.2240   0.0000   429.2310      -8.43719       11.4887      -7.40345       0.00000       0.00000       0.00000       0.00000       0.00000       0.00000       0.00000       0.00000       0.00000       0.00000       0.00000       0.00000       0.00000       0.00000       0.00000       0.00000       0.00000       0.00000       0.00000       0.00000       0.00000       0.00000       0.00000       0.00000       0.00000       0.00000       0.00000       0.00000       0.00000       0.00000       0.00000       0.00000       28.1191       24.0513       12.2628       4.91168       0.00000       0.00000       0.00000       0.00000       0.00000       0.00000       0.00000       0.00000       0.00000       0.00000       0.00000       0.00000       0.00000       0.00000       0.00000       0.00000       0.00000       0.00000       0.00000       0.00000       0.00000       0.00000       0.00000       0.00000       0.00000       0.00000       0.00000       0.00000       0.00000       0.00000       0.00000       0.00000
   2  14 2217.6101    0.9714  0.6645 10.0871  0.0000  0.0606   0.0789   0.1946    0.3897   0.0000   436.6656      -8.96328       10.7153       4.73034       0.00000       0.00000       0.00000       0.00000       0.00000       0.00000       0.00000       0.00000       0.00000       0.00000       0.00000       0.00000       0.00000       0.00000       0.00000       0.00000       0.00000       0.00000       0.00000       0.00000       0.00000       0.00000       0.00000       0.00000       0.00000       0.00000       0.00000       0.00000       0.00000       0.00000       0.00000       0.00000       42.4513       33.5847       23.4519       7.06312       0.00000       0.00000       0.00000       0.00000       0.00000       0.00000       0.00000       0.00000       0.00000       0.00000       0.00000       0.00000       0.00000       0.00000       0.00000       0.00000       0.00000       0.00000       0.00000       0.00000       0.00000       0.00000       0.00000       0.00000       0.00000       0.00000       0.00000       0.00000       0.00000       0.00000       0.00000       0.00000
   2  15 2352.1577    1.3301  0.9761  1.5716  0.0000  0.0591   0.0759   0.1825 1000.0000   0.0000   521.7799      -2.28757     0.0561528       6.86221       0.00000       0.00000       0.00000       0.00000       0.00000       0.00000       0.00000       0.00000       0.00000       0.00000       0.00000       0.00000       0.00000       0.00000       0.00000       0.00000       0.00000       0.00000       0.00000       0.00000       0.00000       0.00000       0.00000       0.00000       0.00000       0.00000       0.00000       0.00000       0.00000       0.00000       0.00000       0.00000       36.6114       36.4784       18.4680       9.22582       0.00000       0.00000       0.00000       0.00000       0.00000       0.00000       0.00000       0.00000       0.00000       0.00000       0.00000       0.00000       0.00000       0.00000       0.00000       0.00000       0.00000       0.00000       0.00000       0.00000       0.00000       0.00000       0.00000       0.00000       0.00000       0.00000       0.00000       0.00000       0.00000       0.00000       0.00000       0.00000
   2  16 2485.8801    1.7385  1.1333  3.3635  0.0000  0.0613   0.0982   0.2349 1000.0000   0.0000   528.2337       20.2000      -31.5673      -1.83099       0.00000       0.00000       0.00000       0.00000       0.00000       0.00000       0.00000       0.00000       0.00000       0.00000       0.00000       0.00000       0.00000       0.00000       0.00000       0.00000       0.00000       0.00000       0.00000       0.00000       0.00000       0.00000       0.00000       0.00000       0.00000       0.00000       0.00000       0.00000       0.00000       0.00000       0.00000       0.00000       46.7378       37.5359       21.0245       7.41340       0.00000       0.00000       0.00000       0.00000       0.00000       0.00000       0.00000       0.00000       0.00000       0.00000       0.00000       0.00000       0.00000       0.00000       0.00000       0.00000       0.00000       0.00000       0.00000       0.00000       0.00000       0.00000       0.00000       0.00000       0.00000       0.00000       0.00000       0.00000       0.00000       0.00000       0.00000       0.00000
   2  17 2619.7504    2.2559  0.8813 10.1774  0.0000  0.0584   0.1342   0.1569    1.8588   0.0000   404.0797       41.5822       39.1747       3.64956       0.00000       0.00000       0.00000       0.00000       0.00000       0.00000       0.00000       0.00000       0.00000       0.00000       0.00000       0.00000       0.00000       0.00000       0.00000       0.00000       0.00000       0.00000       0.00000       0.00000       0.00000       0.00000       0.00000       0.00000       0.00000       0.00000       0.00000       0.00000       0.00000       0.00000       0.00000       0.00000       47.3932       37.1855       18.7300       6.54421       0.00000       0.00000       0.00000       0.00000       0.00000       0.00000       0.00000       0.00000       0.00000       0.00000       0.00000       0.00000       0.00000       0.00000       0.00000       0.00000       0.00000       0.00000       0.00000       0.00000       0.00000       0.00000       0.00000       0.00000       0.00000       0.00000       0.00000       0.00000       0.00000       0.00000       0.00000       0.00000
   2  19 2889.6847    3.2491  1.0666 11.6157  0.0000  0.0662   0.1893   0.1945    1.3434   0.0000   429.4663       25.6372       4.93124     -0.590946       0.00000       0.00000       0.00000       0.00000       0.00000       0.00000       0.00000       0.00000       0.00000       0.00000       0.00000       0.00000       0.00000       0.00000       0.00000       0.00000       0.00000       0.00000       0.00000       0.00000       0.00000       0.00000       0.00000       0.00000       0.00000       0.00000       0.00000       0.00000       0.00000       0.00000       0.00000       0.00000       47.3007       39.5866       24.1426       8.74291       0.00000       0.00000       0.00000       0.00000       0.00000       0.00000       0.00000       0.00000       0.00000       0.00000       0.00000       0.00000       0.00000       0.00000       0.00000       0.00000       0.00000       0.00000       0.00000       0.00000       0.00000       0.00000       0.00000       0.00000       0.00000       0.00000       0.00000       0.00000       0.00000       0.00000       0.00000       0.00000
   2  21 3160.0896    3.7667  1.1121 12.2012  0.0000  0.0678   0.2235   0.2189    1.2801   0.0000   477.9272       80.6299      0.705444       26.6537       0.00000       0.00000       0.00000       0.00000       0.00000       0.00000       0.00000       0.00000       0.00000       0.00000       0.00000       0.00000       0.00000       0.00000       0.00000       0.00000       0.00000       0.00000       0.00000       0.00000       0.00000       0.00000       0.00000       0.00000       0.00000       0.00000       0.00000       0.00000       0.00000       0.00000       0.00000       0.00000       50.2983       41.2109       23.8617       8.42317       0.00000       0.00000       0.00000       0.00000       0.00000       0.00000       0.00000       0.00000       0.00000       0.00000       0.00000       0.00000       0.00000       0.00000       0.00000       0.00000       0.00000       0.00000       0.00000       0.00000       0.00000       0.00000       0.00000       0.00000       0.00000       0.00000       0.00000       0.00000       0.00000       0.00000       0.00000       0.00000
   2  22 3295.1164    3.6046  1.6928  5.4380  0.0000  0.0851   0.1863   0.2396  718.0703   0.0000   501.5600       88.7186       11.1872       11.2765       0.00000       0.00000       0.00000       0.00000       0.00000       0.00000       0.00000       0.00000       0.00000       0.00000       0.00000       0.00000       0.00000       0.00000       0.00000       0.00000       0.00000       0.00000       0.00000       0.00000       0.00000       0.00000       0.00000       0.00000       0.00000       0.00000       0.00000       0.00000       0.00000       0.00000       0.00000       0.00000       63.7043       54.9961       26.9357       11.1385       0.00000       0.00000       0.00000       0.00000       0.00000       0.00000       0.00000       0.00000       0.00000       0.00000       0.00000       0.00000       0.00000       0.00000       0.00000       0.00000       0.00000       0.00000       0.00000       0.00000       0.00000       0.00000       0.00000       0.00000       0.00000       0.00000       0.00000       0.00000       0.00000       0.00000       0.00000       0.00000
   2  23 3431.0110    3.0966  2.2252 11.5782  0.0000  0.1139   0.1354   0.2627    0.7321   0.0000   378.0667       64.3103       1.95816       9.02054       0.00000       0.00000       0.00000       0.00000       0.00000       0.00000       0.00000       0.00000       0.00000       0.00000       0.00000       0.00000       0.00000       0.00000       0.00000       0.00000       0.00000       0.00000       0.00000       0.00000       0.00000       0.00000       0.00000       0.00000       0.00000       0.00000       0.00000       0.00000       0.00000       0.00000       0.00000       0.00000       77.5221       71.4659       34.7871       16.0917       0.00000       0.00000       0.00000       0.00000       0.00000       0.00000       0.00000       0.00000       0.00000       0.00000       0.00000       0.00000       0.00000       0.00000       0.00000       0.00000       0.00000       0.00000       0.00000       0.00000       0.00000       0.00000       0.00000       0.00000       0.00000       0.00000       0.00000       0.00000       0.00000       0.00000       0.00000       0.00000
   2  24 3567.1452    2.6264  3.3600  9.2181  0.0173  0.1242   0.0984   0.3858    1.1283   0.0000   559.8938      -25.3765       22.6872       17.4248       0.00000       0.00000       0.00000       0.00000       0.00000       0.00000       0.00000       0.00000       0.00000       0.00000       0.00000       0.00000       0.00000       0.00000       0.00000       0.00000       0.00000       0.00000       0.00000       0.00000       0.00000       0.00000       0.00000       0.00000       0.00000       0.00000       0.00000       0.00000       0.00000       0.00000       0.00000       0.00000       82.8384       75.5425       43.0530       18.1046       0.00000       0.00000       0.00000       0.00000       0.00000       0.00000       0.00000       0.00000       0.00000       0.00000       0.00000       0.00000       0.00000       0.00000       0.00000       0.00000       0.00000       0.00000       0.00000       0.00000       0.00000       0.00000       0.00000       0.00000       0.00000       0.00000       0.00000       0.00000       0.00000       0.00000       0.00000       0.00000
   3  11 1865.2239    0.4151  0.2910 10.1786  0.0000  0.0398   0.0401   0.0917    0.1018   0.0000   418.5406       16.1272       26.1357      -8.91880    -0.0994993       1.13456       0.00000       0.00000       0.00000       0.00000       0.00000       0.00000       0.00000       0.00000       0.00000       0.00000       0.00000       0.00000       0.00000       0.00000       0.00000       0.00000       0.00000       0.00000       0.00000       0.00000       0.00000       0.00000       0.00000       0.00000       0.00000       0.00000       0.00000       0.00000       0.00000       0.00000       15.7890       20.8093       11.8035       12.0540       3.42254       1.58433       0.00000       0.00000       0.00000       0.00000       0.00000       0.00000       0.00000       0.00000       0.00000       0.00000       0.00000       0.00000       0.00000       0.00000       0.00000       0.00000       0.00000       0.00000       0.00000       0.00000       0.00000       0.00000       0.00000       0.00000       0.00000       0.00000       0.00000       0.00000       0.00000       0.00000
   3  12 2001.1665    0.6260  0.4016  9.9708  0.0000  0.0750   0.0478   0.0965    0.1664   0.0000   406.7009      -15.5124      0.295775      -2.53733      -3.50254      -1.64651       0.00000       0.00000       0.00000       0.00000       0.00000       0.00000       0.00000       0.00000       0.00000       0.00000       0.00000       0.00000       0.00000       0.00000       0.00000       0.00000       0.00000       0.00000       0.00000       0.00000       0.00000       0.00000       0.00000       0.00000       0.00000       0.00000       0.00000       0.00000       0.00000       0.00000       53.3694       50.3033       28.8171       11.8734       4.01352      0.986617       0.00000       0.00000       0.00000       0.00000       0.00000       0.00000       0.00000       0.00000       0.00000       0.00000       0.00000       0.00000       0.00000       0.00000       0.00000       0.00000       0.00000       0.00000       0.00000       0.00000       0.00000       0.00000       0.00000       0.00000       0.00000       0.00000       0.00000       0.00000       0.00000       0.00000
   3  13 2137.7137    0.8585  0.4273 10.2875  0.0000  0.0419   0.0635   0.0818    0.1914   0.0000   426.4876       66.2560       11.3805      -11.4896       4.56715       1.71861       0.00000       0.00000       0.00000       0.00000       0.00000       0.00000       0.00000       0.00000       0.00000       0.00000       0.00000       0.00000       0.00000       0.00000       0.00000       0.00000       0.00000       0.00000       0.00000       0.00000       0.00000       0.00000       0.00000       0.00000       0.00000       0.00000       0.00000       0.00000       0.00000       0.00000       18.3726       19.9857       15.2486       8.61148       4.27482       1.42621       0.00000       0.00000       0.00000       0.00000       0.00000       0.00000       0.00000       0.00000       0.00000       0.00000       0.00000       0.00000       0.00000       0.00000       0.00000       0.00000       0.00000       0.00000       0.00000       0.00000       0.00000       0.00000       0.00000       0.00000       0.00000       0.00000       0.00000       0.00000       0.00000       0.00000
   3  14 2273.3845    1.0525  0.8635 10.3165  0.0000  0.0579   0.0566   0.1309    0.3623   0.0000   440.2738       10.8963      -1.16233       2.32845      -1.53802       1.06656       0.00000       0.00000       0.00000       0.00000       0.00000       0.00000       0.00000       0.00000       0.00000       0.00000       0.00000       0.00000       0.00000       0.00000       0.00000       0.00000       0.00000       0.00000       0.00000       0.00000       0.00000       0.00000       0.00000       0.00000       0.00000       0.00000       0.00000       0.00000       0.00000       0.00000       28.0028       23.8157       20.6344       13.4665       5.56616       1.46672       0.00000       0.00000       0.00000       0.00000       0.00000       0.00000       0.00000       0.00000       0.00000       0.00000       0.00000       0.00000       0.00000       0.00000       0.00000       0.00000       0.00000       0.00000       0.00000       0.00000       0.00000       0.00000       0.00000       0.00000       0.00000       0.00000       0.00000       0.00000       0.00000       0.00000
   3  15 2407.6555    1.4737  0.8286 10.1710  0.0000  0.0554   0.0803   0.1219    0.6935   0.0000   395.6368      -8.48504       32.2276       1.00649      -3.23240     0.0372218       0.00000       0.00000       0.00000       0.00000       0.00000       0.00000       0.00000       0.00000       0.00000       0.00000       0.00000       0.00000       0.00000       0.00000       0.00000       0.00000       0.00000       0.00000       0.00000       0.00000       0.00000       0.00000       0.00000       0.00000       0.00000       0.00000       0.00000       0.00000       0.00000       0.00000       29.7732       26.5544       19.9885       12.0306       5.11223       1.43160       0.00000       0.00000       0.00000       0.00000       0.00000       0.00000       0.00000       0.00000       0.00000       0.00000       0.00000       0.00000       0.00000       0.00000       0.00000       0.00000       0.00000       0.00000       0.00000       0.00000       0.00000       0.00000       0.00000       0.00000       0.00000       0.00000       0.00000       0.00000       0.00000       0.00000
   3  19 2946.9777    3.4175  1.0960  5.3650  0.0000  0.0572   0.1636   0.1545  557.9238   0.0000   407.5190       18.7614      -67.3152      -14.0738       6.62091      -2.64013       0.00000       0.00000       0.00000       0.00000       0.00000       0.00000       0.00000       0.00000       0.00000       0.00000       0.00000       0.00000       0.00000       0.00000       0.00000       0.00000       0.00000       0.00000       0.00000       0.00000       0.00000       0.00000       0.00000       0.00000       0.00000       0.00000       0.00000       0.00000       0.00000       0.00000       27.3941       27.9983       20.7701       11.6567       5.67579       1.79280       0.00000       0.00000       0.00000       0.00000       0.00000       0.00000       0.00000       0.00000       0.00000       0.00000       0.00000       0.00000       0.00000       0.00000       0.00000       0.00000       0.00000       0.00000       0.00000       0.00000       0.00000       0.00000       0.00000       0.00000       0.00000       0.00000       0.00000       0.00000       0.00000       0.00000
   3  20 3082.4380    3.8038  1.1254  4.3892  0.0000  0.0526   0.1779   0.1563 1000.0000   0.0000   458.4017       52.8303       30.2457       19.2195      -1.04625     -0.209795       0.00000       0.00000       0.00000       0.00000       0.00000       0.00000       0.00000       0.00000       0.00000       0.00000       0.00000       0.00000       0.00000       0.00000       0.00000       0.00000       0.00000       0.00000       0.00000       0.00000       0.00000       0.00000       0.00000       0.00000       0.00000       0.00000       0.00000       0.00000       0.00000       0.00000       28.8923       27.8688       19.4116       10.1165       4.81295       1.44222       0.00000       0.00000       0.00000       0.00000       0.00000       0.00000       0.00000       0.00000       0.00000       0.00000       0.00000       0.00000       0.00000       0.00000       0.00000       0.00000       0.00000       0.00000       0.00000       0.00000       0.00000       0.00000       0.00000       0.00000       0.00000       0.00000       0.00000       0.00000       0.00000       0.00000
   3  21 3217.9034    3.8281  1.4137 11.0879  0.0000  0.0755   0.1764   0.1704    2.4881   0.0000   452.7973       40.2456       8.01337       1.71007     -0.608931     -0.585510       0.00000       0.00000       0.00000       0.00000       0.00000       0.00000       0.00000       0.00000       0.00000       0.00000       0.00000       0.00000       0.00000       0.00000       0.00000       0.00000       0.00000       0.00000       0.00000       0.00000       0.00000       0.00000       0.00000       0.00000       0.00000       0.00000       0.00000       0.00000       0.00000       0.00000       41.7653       42.9501       27.7503       13.6738       6.75408       2.18195       0.00000       0.00000       0.00000       0.00000       0.00000       0.00000       0.00000       0.00000       0.00000       0.00000       0.00000       0.00000       0.00000       0.00000       0.00000       0.00000       0.00000       0.00000       0.00000       0.00000       0.00000       0.00000       0.00000       0.00000       0.00000       0.00000       0.00000       0.00000       0.00000       0.00000
   3  22 3353.6693    3.2668  2.1701 11.5352  0.0000  0.0887   0.1150   0.2253    0.5663   0.0000   405.4248       58.5538       14.7173       22.7892       3.29276       2.50899       0.00000       0.00000       0.00000       0.00000       0.00000       0.00000       0.00000       0.00000       0.00000       0.00000       0.00000       0.00000       0.00000       0.00000       0.00000       0.00000       0.00000       0.00000       0.00000       0.00000       0.00000       0.00000       0.00000       0.00000       0.00000       0.00000       0.00000       0.00000       0.00000       0.00000       46.5192       47.9817       30.3636       18.6019       7.18128       2.76095       0.00000       0.00000       0.00000       0.00000       0.00000       0.00000       0.00000       0.00000       0.00000       0.00000       0.00000       0.00000       0.00000       0.00000       0.00000       0.00000       0.00000       0.00000       0.00000       0.00000       0.00000       0.00000       0.00000       0.00000       0.00000       0.00000       0.00000       0.00000       0.00000       0.00000
   3  23 3489.6910    2.9011  2.3611 11.2320  0.0000  0.0848   0.0977   0.2355    0.5618   0.0000   430.9668       64.1363       17.8587       2.53001      -6.70394      0.311704       0.00000       0.00000       0.00000       0.00000       0.00000       0.00000       0.00000       0.00000       0.00000       0.00000       0.00000       0.00000       0.00000       0.00000       0.00000       0.00000       0.00000       0.00000       0.00000       0.00000       0.00000       0.00000       0.00000       0.00000       0.00000       0.00000       0.00000       0.00000       0.00000       0.00000       41.1769       39.0417       30.5051       18.6816       8.38666       2.52077       0.00000       0.00000       0.00000       0.00000       0.00000       0.00000       0.00000       0.00000       0.00000       0.00000       0.00000       0.00000       0.00000       0.00000       0.00000       0.00000       0.00000       0.00000       0.00000       0.00000       0.00000       0.00000       0.00000       0.00000       0.00000       0.00000       0.00000       0.00000       0.00000       0.00000
   3  24 3626.0977    2.5213  4.0877  9.2822  0.0000  0.1127   0.0632   0.3136    1.3513   0.0000   393.7365       48.6771       23.3283       16.0615      -1.76129      0.316319       0.00000       0.00000       0.00000       0.00000       0.00000       0.00000       0.00000       0.00000       0.00000       0.00000       0.00000       0.00000       0.00000       0.00000       0.00000       0.00000       0.00000       0.00000       0.00000       0.00000       0.00000       0.00000       0.00000       0.00000       0.00000       0.00000       0.00000       0.00000       0.00000       0.00000       60.3045       58.1576       41.1326       22.7393       10.2706       3.12982       0.00000       0.00000       0.00000       0.00000       0.00000       0.00000       0.00000       0.00000       0.00000       0.00000       0.00000       0.00000       0.00000       0.00000       0.00000       0.00000       0.00000       0.00000       0.00000       0.00000       0.00000       0.00000       0.00000       0.00000       0.00000       0.00000       0.00000       0.00000       0.00000       0.00000
   4  12 2051.6406    0.6185  0.5008 10.3276 -0.0119  0.0438   0.0406   0.1018    0.1383   0.0000   444.1755       20.8230       19.6233      -5.45826       4.11918      -4.37267      -1.35522      0.503133       0.00000       0.00000       0.00000       0.00000       0.00000       0.00000       0.00000       0.00000       0.00000       0.00000       0.00000       0.00000       0.00000       0.00000       0.00000       0.00000       0.00000       0.00000       0.00000       0.00000       0.00000       0.00000       0.00000       0.00000       0.00000       0.00000       0.00000       0.00000       16.0789       19.0866       15.4055       8.93621       6.44934       2.13884       1.33672      0.339863       0.00000       0.00000       0.00000       0.00000       0.00000       0.00000       0.00000       0.00000       0.00000       0.00000       0.00000       0.00000       0.00000       0.00000       0.00000       0.00000       0.00000       0.00000       0.00000       0.00000       0.00000       0.00000       0.00000       0.00000       0.00000       0.00000       0.00000       0.00000
   4  13 2188.3303    0.9108  0.7613 10.1151 -0.0053  0.0421   0.0467   0.1189    0.2925   0.0000   446.0142       7.55991      -4.96448      -2.27711       4.17518       7.93854      0.155164     -0.612653       0.00000       0.00000       0.00000       0.00000       0.00000       0.00000       0.00000       0.00000       0.00000       0.00000       0.00000       0.00000       0.00000       0.00000       0.00000       0.00000       0.00000       0.00000       0.00000       0.00000       0.00000       0.00000       0.00000       0.00000       0.00000       0.00000       0.00000       0.00000       14.8876       15.9678       13.5618       9.36582       6.20547       2.70346       1.17128      0.300681       0.00000       0.00000       0.00000       0.00000       0.00000       0.00000       0.00000       0.00000       0.00000       0.00000       0.00000       0.00000       0.00000       0.00000       0.00000       0.00000       0.00000       0.00000       0.00000       0.00000       0.00000       0.00000       0.00000       0.00000       0.00000       0.00000       0.00000       0.00000
   4  14 2324.1824    1.2052  0.7159 10.6034  0.0034  0.0510   0.0641   0.1058    0.3612   0.0000   455.3717       8.00590      -9.56881       8.59325       5.60628       3.53917      0.249055     -0.418550       0.00000       0.00000       0.00000       0.00000       0.00000       0.00000       0.00000       0.00000       0.00000       0.00000       0.00000       0.00000       0.00000       0.00000       0.00000       0.00000       0.00000       0.00000       0.00000       0.00000       0.00000       0.00000       0.00000       0.00000       0.00000       0.00000       0.00000       0.00000       16.7630       19.4871       16.1352       10.6614       7.16607       3.06551       1.42108      0.379694       0.00000       0.00000       0.00000       0.00000       0.00000       0.00000       0.00000       0.00000       0.00000       0.00000       0.00000       0.00000       0.00000       0.00000       0.00000       0.00000       0.00000       0.00000       0.00000       0.00000       0.00000       0.00000       0.00000       0.00000       0.00000       0.00000       0.00000       0.00000
   4  16 2593.1028    2.0619  0.9643 10.6176 -0.0031  0.0503   0.0925   0.1269    1.1670   0.0000   430.4178       42.0634       11.5667       8.63301      -7.78558      -1.66992      -1.05683    -0.0766948       0.00000       0.00000       0.00000       0.00000       0.00000       0.00000       0.00000       0.00000       0.00000       0.00000       0.00000       0.00000       0.00000       0.00000       0.00000       0.00000       0.00000       0.00000       0.00000       0.00000       0.00000       0.00000       0.00000       0.00000       0.00000       0.00000       0.00000       0.00000       17.8570       18.6224       15.5158       12.3315       7.71967       3.60678       1.38656      0.373402       0.00000       0.00000       0.00000       0.00000       0.00000       0.00000       0.00000       0.00000       0.00000       0.00000       0.00000       0.00000       0.00000       0.00000       0.00000       0.00000       0.00000       0.00000       0.00000       0.00000       0.00000       0.00000       0.00000       0.00000       0.00000       0.00000       0.00000       0.00000
   4  17 2728.5438    2.5118  0.8745 12.0419 -0.0091  0.0914   0.1510   0.1331    0.4777   0.0000   435.3275      -7.83921       16.4905       19.3646      -6.20141      0.599507       1.83896     -0.402798       0.00000       0.00000       0.00000       0.00000       0.00000       0.00000       0.00000       0.00000       0.00000       0.00000       0.00000       0.00000       0.00000       0.00000       0.00000       0.00000       0.00000       0.00000       0.00000       0.00000       0.00000       0.00000       0.00000       0.00000       0.00000       0.00000       0.00000       0.00000       21.1613       30.3439       23.8055       13.8813       13.0099       3.20586       2.80280      0.713521       0.00000       0.00000       0.00000       0.00000       0.00000       0.00000       0.00000       0.00000       0.00000       0.00000       0.00000       0.00000       0.00000       0.00000       0.00000       0.00000       0.00000       0.00000       0.00000       0.00000       0.00000       0.00000       0.00000       0.00000       0.00000       0.00000       0.00000       0.00000
   4  18 2864.3906    3.0743  0.9630 10.7494  0.0014  0.0567   0.1355   0.1154    1.6756   0.0000   470.4923       37.4952       32.7191       14.4114       2.86312      -1.26123       1.46020    -0.0650617       0.00000       0.00000       0.00000       0.00000       0.00000       0.00000       0.00000       0.00000       0.00000       0.00000       0.00000       0.00000       0.00000       0.00000       0.00000       0.00000       0.00000       0.00000       0.00000       0.00000       0.00000       0.00000       0.00000       0.00000       0.00000       0.00000       0.00000       0.00000       16.6700       23.7222       15.1011       14.1819       6.84375       4.22122       1.29911      0.535917       0.00000       0.00000       0.00000       0.00000       0.00000       0.00000       0.00000       0.00000       0.00000       0.00000       0.00000       0.00000       0.00000       0.00000       0.00000       0.00000       0.00000       0.00000       0.00000       0.00000       0.00000       0.00000       0.00000       0.00000       0.00000       0.00000       0.00000       0.00000
   4  19 3000.2918    3.8378  0.8210 11.6396 -0.0020  0.0408   0.1842   0.1162    0.9263   0.0000   438.0416       35.2149       39.0116      -8.95644      -1.57372      -3.47294     0.0657968    -0.0756977       0.00000       0.00000       0.00000       0.00000       0.00000       0.00000       0.00000       0.00000       0.00000       0.00000       0.00000       0.00000       0.00000       0.00000       0.00000       0.00000       0.00000       0.00000       0.00000       0.00000       0.00000       0.00000       0.00000       0.00000       0.00000       0.00000       0.00000       0.00000       16.1735       16.1104       13.3064       9.65388       5.75970       2.84017       1.06739      0.288513       0.00000       0.00000       0.00000       0.00000       0.00000       0.00000       0.00000       0.00000       0.00000       0.00000       0.00000       0.00000       0.00000       0.00000       0.00000       0.00000       0.00000       0.00000       0.00000       0.00000       0.00000       0.00000       0.00000       0.00000       0.00000       0.00000       0.00000       0.00000
   4  21 3271.8752    3.5502  1.7666  5.3370  0.0004  0.0612   0.1197   0.1905   36.8062   0.0000   434.4247       86.9544       47.4298      -9.19528      -3.68486     -0.544822    -0.0256970     -0.332487       0.00000       0.00000       0.00000       0.00000       0.00000       0.00000       0.00000       0.00000       0.00000       0.00000       0.00000       0.00000       0.00000       0.00000       0.00000       0.00000       0.00000       0.00000       0.00000       0.00000       0.00000       0.00000       0.00000       0.00000       0.00000       0.00000       0.00000       0.00000       21.9247       22.3250       19.6027       14.6858       8.40028       4.49964       1.60753      0.426723       0.00000       0.00000       0.00000       0.00000       0.00000       0.00000       0.00000       0.00000       0.00000       0.00000       0.00000       0.00000       0.00000       0.00000       0.00000       0.00000       0.00000       0.00000       0.00000       0.00000       0.00000       0.00000       0.00000       0.00000       0.00000       0.00000       0.00000       0.00000
   4  22 3408.2535    3.1232  2.0733 12.0819 -0.0030  0.0739   0.1062   0.2016    0.3585   0.0000   429.0836       33.4887      -17.8395      -3.07630       5.12875       6.19928      0.917785     -0.341500       0.00000       0.00000       0.00000       0.00000       0.00000       0.00000       0.00000       0.00000       0.00000       0.00000       0.00000       0.00000       0.00000       0.00000       0.00000       0.00000       0.00000       0.00000       0.00000       0.00000       0.00000       0.00000       0.00000       0.00000       0.00000       0.00000       0.00000       0.00000       28.1888       28.4096       24.6349       17.3891       10.9289       5.01675       1.99055      0.487919       0.00000       0.00000       0.00000       0.00000       0.00000       0.00000       0.00000       0.00000       0.00000       0.00000       0.00000       0.00000       0.00000       0.00000       0.00000       0.00000       0.00000       0.00000       0.00000       0.00000       0.00000       0.00000       0.00000       0.00000       0.00000       0.00000       0.00000       0.00000
   4  23 3544.7791    2.8250  2.6909 10.7552  0.0002  0.0795   0.0810   0.2214    0.6315   0.0000   369.8282       103.703       26.2086      -4.77469       6.07112      -3.71315       1.57311      0.371848       0.00000       0.00000       0.00000       0.00000       0.00000       0.00000       0.00000       0.00000       0.00000       0.00000       0.00000       0.00000       0.00000       0.00000       0.00000       0.00000       0.00000       0.00000       0.00000       0.00000       0.00000       0.00000       0.00000       0.00000       0.00000       0.00000       0.00000       0.00000       30.0595       31.2710       26.0829       18.5466       11.2204       5.28484       2.10119      0.552425       0.00000       0.00000       0.00000       0.00000       0.00000       0.00000       0.00000       0.00000       0.00000       0.00000       0.00000       0.00000       0.00000       0.00000       0.00000       0.00000       0.00000       0.00000       0.00000       0.00000       0.00000       0.00000       0.00000       0.00000       0.00000       0.00000       0.00000       0.00000
   4  24 3681.6898    2.2401  4.5488 10.6140  0.0010  0.1110   0.0522   0.3115    0.3375   0.0000   430.0727       97.8319       31.8627       17.0864       21.1577       16.1701      0.604955     -0.123891       0.00000       0.00000       0.00000       0.00000       0.00000       0.00000       0.00000       0.00000       0.00000       0.00000       0.00000       0.00000       0.00000       0.00000       0.00000       0.00000       0.00000       0.00000       0.00000       0.00000       0.00000       0.00000       0.00000       0.00000       0.00000       0.00000       0.00000       0.00000       43.3516       44.3233       36.6996       26.8048       15.9828       7.51414       2.84559      0.734034       0.00000       0.00000       0.00000       0.00000       0.00000       0.00000       0.00000       0.00000       0.00000       0.00000       0.00000       0.00000       0.00000       0.00000       0.00000       0.00000       0.00000       0.00000       0.00000       0.00000       0.00000       0.00000       0.00000       0.00000       0.00000       0.00000       0.00000       0.00000
   5  11 1960.5850    0.5045  0.4521 10.0144 -0.0022  0.0357   0.0302   0.0863    0.1173   0.0000   441.9844       4.18444      0.635280      -6.87829      -1.25735      0.697568     -0.538993      0.323586     -0.108381   -0.00701609       0.00000       0.00000       0.00000       0.00000       0.00000       0.00000       0.00000       0.00000       0.00000       0.00000       0.00000       0.00000       0.00000       0.00000       0.00000       0.00000       0.00000       0.00000       0.00000       0.00000       0.00000       0.00000       0.00000       0.00000       0.00000       0.00000       13.2922       14.7153       12.5185       8.83602       5.64488       2.99397       1.52258      0.577896      0.209359     0.0477089       0.00000       0.00000       0.00000       0.00000       0.00000       0.00000       0.00000       0.00000       0.00000       0.00000       0.00000       0.00000       0.00000       0.00000       0.00000       0.00000       0.00000       0.00000       0.00000       0.00000       0.00000       0.00000       0.00000       0.00000       0.00000       0.00000
   5  12 2098.3533    0.7017  0.5989 10.0803 -0.0070  0.0494   0.0383   0.0985    0.1592   0.0000   459.9001      -4.89458      -22.1478       12.6123      -2.26795       1.96965      0.252455      0.194995     -0.102726     0.0843925       0.00000       0.00000       0.00000       0.00000       0.00000       0.00000       0.00000       0.00000       0.00000       0.00000       0.00000       0.00000       0.00000       0.00000       0.00000       0.00000       0.00000       0.00000       0.00000       0.00000       0.00000       0.00000       0.00000       0.00000       0.00000       0.00000       12.3182       14.3643       14.2597       9.47246       7.32317       4.29973       2.15549       1.02616      0.396646     0.0793829       0.00000       0.00000       0.00000       0.00000       0.00000       0.00000       0.00000       0.00000       0.00000       0.00000       0.00000       0.00000       0.00000       0.00000       0.00000       0.00000       0.00000       0.00000       0.00000       0.00000       0.00000       0.00000       0.00000       0.00000       0.00000       0.00000
   5  13 2235.3177    0.9983  0.8619  9.5354  0.0051  0.0435   0.0422   0.1100    0.3714   0.0000   444.0085       9.32212       4.15212      -4.15335       1.65522      -1.59148      0.654091     -0.282105      0.376326    -0.0703136       0.00000       0.00000       0.00000       0.00000       0.00000       0.00000       0.00000       0.00000       0.00000       0.00000       0.00000       0.00000       0.00000       0.00000       0.00000       0.00000       0.00000       0.00000       0.00000       0.00000       0.00000       0.00000       0.00000       0.00000       0.00000       0.00000       14.7448       15.3956       13.2326       10.2788       7.36087       4.15671       1.93907      0.791770      0.274237     0.0607186       0.00000       0.00000       0.00000       0.00000       0.00000       0.00000       0.00000       0.00000       0.00000       0.00000       0.00000       0.00000       0.00000       0.00000       0.00000       0.00000       0.00000       0.00000       0.00000       0.00000       0.00000       0.00000       0.00000       0.00000       0.00000       0.00000
   5  14 2371.1074    1.4102  0.9184 10.0307 -0.0033  0.0454   0.0569   0.1073    0.4997   0.0000   428.3551       22.6797       12.2714      -1.26975      -1.19592       4.70568       2.37128     -0.464072     -0.269650     0.0652931       0.00000       0.00000       0.00000       0.00000       0.00000       0.00000       0.00000       0.00000       0.00000       0.00000       0.00000       0.00000       0.00000       0.00000       0.00000       0.00000       0.00000       0.00000       0.00000       0.00000       0.00000       0.00000       0.00000       0.00000       0.00000       0.00000       14.4651       16.7310       13.7333       10.5314       6.91575       3.93099       1.96801      0.803253      0.276585     0.0724327       0.00000       0.00000       0.00000       0.00000       0.00000       0.00000       0.00000       0.00000       0.00000       0.00000       0.00000       0.00000       0.00000       0.00000       0.00000       0.00000       0.00000       0.00000       0.00000       0.00000       0.00000       0.00000       0.00000       0.00000       0.00000       0.00000
   5  15 2506.1175    1.7393  1.0172 10.5038  0.0000  0.0516   0.0683   0.1096    0.5827   0.0000   447.2163       6.45147       6.95683      -10.8812      -11.2739      -3.81990       1.21830      0.351920     0.0147843     0.0402185       0.00000       0.00000       0.00000       0.00000       0.00000       0.00000       0.00000       0.00000       0.00000       0.00000       0.00000       0.00000       0.00000       0.00000       0.00000       0.00000       0.00000       0.00000       0.00000       0.00000       0.00000       0.00000       0.00000       0.00000       0.00000       0.00000       13.6859       16.6899       13.6771       12.0396       7.86718       5.19320       2.28283       1.14910      0.358267     0.0973296       0.00000       0.00000       0.00000       0.00000       0.00000       0.00000       0.00000       0.00000       0.00000       0.00000       0.00000       0.00000       0.00000       0.00000       0.00000       0.00000       0.00000       0.00000       0.00000       0.00000       0.00000       0.00000       0.00000       0.00000       0.00000       0.00000
   5  16 2641.2370    2.1556  1.0950 11.0577 -0.0138  0.0496   0.0911   0.1196    0.7878   0.0000   422.5629       4.44095       21.8742       14.6191      -1.07166       4.87254       1.31508      0.778371     -0.653742    -0.0414820       0.00000       0.00000       0.00000       0.00000       0.00000       0.00000       0.00000       0.00000       0.00000       0.00000       0.00000       0.00000       0.00000       0.00000       0.00000       0.00000       0.00000       0.00000       0.00000       0.00000       0.00000       0.00000       0.00000       0.00000       0.00000       0.00000       15.8728       17.8983       15.0825       11.7849       7.86537       4.74387       2.16900      0.986382      0.340764     0.0822924       0.00000       0.00000       0.00000       0.00000       0.00000       0.00000       0.00000       0.00000       0.00000       0.00000       0.00000       0.00000       0.00000       0.00000       0.00000       0.00000       0.00000       0.00000       0.00000       0.00000       0.00000       0.00000       0.00000       0.00000       0.00000       0.00000
   5  19 3050.0441    3.9023  1.0273 11.9725 -0.0031  0.0523   0.1664   0.1221    1.3846   0.0000   455.7119       30.6157       2.86782       3.84999      -15.5301      -5.02864       2.28806     -0.935457     -0.175534     0.0688730       0.00000       0.00000       0.00000       0.00000       0.00000       0.00000       0.00000       0.00000       0.00000       0.00000       0.00000       0.00000       0.00000       0.00000       0.00000       0.00000       0.00000       0.00000       0.00000       0.00000       0.00000       0.00000       0.00000       0.00000       0.00000       0.00000       13.9419       19.2830       14.1462       13.3278       7.83976       5.61361       2.10378       1.31085      0.347102      0.113320       0.00000       0.00000       0.00000       0.00000       0.00000       0.00000       0.00000       0.00000       0.00000       0.00000       0.00000       0.00000       0.00000       0.00000       0.00000       0.00000       0.00000       0.00000       0.00000       0.00000       0.00000       0.00000       0.00000       0.00000       0.00000       0.00000
   5  20 3186.2548    3.8817  1.1640 11.8930 -0.0098  0.0508   0.1535   0.1375    1.5976   0.0000   450.5440       41.7275      -12.3895       2.45658      -7.77596      -3.90130      -3.54043     0.0766415      0.603498     -0.100368       0.00000       0.00000       0.00000       0.00000       0.00000       0.00000       0.00000       0.00000       0.00000       0.00000       0.00000       0.00000       0.00000       0.00000       0.00000       0.00000       0.00000       0.00000       0.00000       0.00000       0.00000       0.00000       0.00000       0.00000       0.00000       0.00000       15.0744       16.5677       14.9317       11.6646       8.32811       5.35344       2.26285       1.17313      0.365073     0.0834703       0.00000       0.00000       0.00000       0.00000       0.00000       0.00000       0.00000       0.00000       0.00000       0.00000       0.00000       0.00000       0.00000       0.00000       0.00000       0.00000       0.00000       0.00000       0.00000       0.00000       0.00000       0.00000       0.00000       0.00000       0.00000       0.00000
   5  21 3322.7201    3.3652  1.6606 11.9739 -0.0127  0.0631   0.1129   0.1757    0.7990   0.0000   454.6121       34.3365       33.0494       19.4736      0.208002      0.246129       3.00069     -0.699694     -0.268987     -0.159561       0.00000       0.00000       0.00000       0.00000       0.00000       0.00000       0.00000       0.00000       0.00000       0.00000       0.00000       0.00000       0.00000       0.00000       0.00000       0.00000       0.00000       0.00000       0.00000       0.00000       0.00000       0.00000       0.00000       0.00000       0.00000       0.00000       18.1764       20.0589       18.6890       14.7825       10.4839       6.96113       2.96319       1.57340      0.479890      0.107649       0.00000       0.00000       0.00000       0.00000       0.00000       0.00000       0.00000       0.00000       0.00000       0.00000       0.00000       0.00000       0.00000       0.00000       0.00000       0.00000       0.00000       0.00000       0.00000       0.00000       0.00000       0.00000       0.00000       0.00000       0.00000       0.00000
   5  22 3459.6392    2.9757  2.3295 11.6633 -0.0090  0.0760   0.0875   0.1945    0.5263   0.0000   465.3063       70.6393       13.1591       67.5338       12.0413      -5.40496      -1.60197       2.65085      0.237082    -0.0140952       0.00000       0.00000       0.00000       0.00000       0.00000       0.00000       0.00000       0.00000       0.00000       0.00000       0.00000       0.00000       0.00000       0.00000       0.00000       0.00000       0.00000       0.00000       0.00000       0.00000       0.00000       0.00000       0.00000       0.00000       0.00000       0.00000       23.3795       27.2173       22.3945       19.2330       11.9425       8.05444       3.31810       1.79754      0.495583      0.134694       0.00000       0.00000       0.00000       0.00000       0.00000       0.00000       0.00000       0.00000       0.00000       0.00000       0.00000       0.00000       0.00000       0.00000       0.00000       0.00000       0.00000       0.00000       0.00000       0.00000       0.00000       0.00000       0.00000       0.00000       0.00000       0.00000
   5  23 3596.7548    2.4572  3.7496 10.8014 -0.0052  0.0952   0.0573   0.2523    0.4258   0.0000   461.7362       41.7923       5.53622      -1.79726       16.4711       13.9615      -3.14858     -0.818725     -0.467688      0.169431       0.00000       0.00000       0.00000       0.00000       0.00000       0.00000       0.00000       0.00000       0.00000       0.00000       0.00000       0.00000       0.00000       0.00000       0.00000       0.00000       0.00000       0.00000       0.00000       0.00000       0.00000       0.00000       0.00000       0.00000       0.00000       0.00000       27.6159       31.9750       28.9580       22.2714       15.1940       8.99973       4.73894       2.09131      0.729170      0.166211       0.00000       0.00000       0.00000       0.00000       0.00000       0.00000       0.00000       0.00000       0.00000       0.00000       0.00000       0.00000       0.00000       0.00000       0.00000       0.00000       0.00000       0.00000       0.00000       0.00000       0.00000       0.00000       0.00000       0.00000       0.00000       0.00000
   6  10 1866.1018    0.4209  0.4012  9.9546  0.0008  0.0410   0.0263   0.0843    0.0858   0.0000   439.5059       11.7899       1.94009      -16.3756       3.45799       3.15643      -1.13282     -0.708402     -0.316902      0.109529     0.0424628    -0.0327807       0.00000       0.00000       0.00000       0.00000       0.00000       0.00000       0.00000       0.00000       0.00000       0.00000       0.00000       0.00000       0.00000       0.00000       0.00000       0.00000       0.00000       0.00000       0.00000       0.00000       0.00000       0.00000       0.00000       0.00000       8.17067       11.5622       9.67979       9.18513       5.97140       4.51597       2.24871       1.76239      0.507758      0.277786     0.0724483     0.0204571       0.00000       0.00000       0.00000       0.00000       0.00000       0.00000       0.00000       0.00000       0.00000       0.00000       0.00000       0.00000       0.00000       0.00000       0.00000       0.00000       0.00000       0.00000       0.00000       0.00000       0.00000       0.00000       0.00000       0.00000
   6  12 2142.4614    0.8003  0.6555  9.9543  0.0025  0.0364   0.0351   0.0812    0.1737   0.0000   439.5879      -15.3695       8.82767       3.64954       3.82243      -3.28282     -0.224075      0.950768     -0.634561     -0.307574    -0.0348763   -0.00790573       0.00000       0.00000       0.00000       0.00000       0.00000       0.00000       0.00000       0.00000       0.00000       0.00000       0.00000       0.00000       0.00000       0.00000       0.00000       0.00000       0.00000       0.00000       0.00000       0.00000       0.00000       0.00000       0.00000       0.00000       9.04339       10.5865       8.95009       8.15938       5.90994       4.65591       2.31456       1.31617      0.525063      0.242898     0.0604189     0.0153574       0.00000       0.00000       0.00000       0.00000       0.00000       0.00000       0.00000       0.00000       0.00000       0.00000       0.00000       0.00000       0.00000       0.00000       0.00000       0.00000       0.00000       0.00000       0.00000       0.00000       0.00000       0.00000       0.00000       0.00000
   6  13 2279.7566    1.0887  0.8588 10.2773 -0.0081  0.0401   0.0447   0.0997    0.2557   0.0000   418.5481       17.5299       12.6116     0.0179892       5.04823     -0.447584       4.99653      -1.08902      0.489182      0.356731      0.102226    -0.0108615       0.00000       0.00000       0.00000       0.00000       0.00000       0.00000       0.00000       0.00000       0.00000       0.00000       0.00000       0.00000       0.00000       0.00000       0.00000       0.00000       0.00000       0.00000       0.00000       0.00000       0.00000       0.00000       0.00000       0.00000       10.6415       12.2270       11.1520       9.24545       6.90523       4.52468       2.74632       1.42092      0.598763      0.243495     0.0714509     0.0155328       0.00000       0.00000       0.00000       0.00000       0.00000       0.00000       0.00000       0.00000       0.00000       0.00000       0.00000       0.00000       0.00000       0.00000       0.00000       0.00000       0.00000       0.00000       0.00000       0.00000       0.00000       0.00000       0.00000       0.00000
   6  14 2415.5842    1.3652  1.0509  9.8780 -0.0027  0.0405   0.0483   0.1119    0.4621   0.0000   445.1335       11.4022       27.0171      -12.2997      -4.69041      -2.69643      -3.03450     -0.327918      0.373334      0.229033    -0.0257470    -0.0146445       0.00000       0.00000       0.00000       0.00000       0.00000       0.00000       0.00000       0.00000       0.00000       0.00000       0.00000       0.00000       0.00000       0.00000       0.00000       0.00000       0.00000       0.00000       0.00000       0.00000       0.00000       0.00000       0.00000       0.00000       11.0169       13.1214       11.8156       9.26874       6.71499       4.23337       2.45768       1.32722      0.559911      0.229348     0.0722799     0.0154842       0.00000       0.00000       0.00000       0.00000       0.00000       0.00000       0.00000       0.00000       0.00000       0.00000       0.00000       0.00000       0.00000       0.00000       0.00000       0.00000       0.00000       0.00000       0.00000       0.00000       0.00000       0.00000       0.00000       0.00000
   6  15 2551.0946    1.9208  1.0805 10.6288 -0.0029  0.0454   0.0684   0.1045    0.5515   0.0000   429.9121       18.2315      -1.67564      -18.3451       5.24788       3.37799     -0.676753      -1.05261      0.486567      0.109350    -0.0204944    -0.0151452       0.00000       0.00000       0.00000       0.00000       0.00000       0.00000       0.00000       0.00000       0.00000       0.00000       0.00000       0.00000       0.00000       0.00000       0.00000       0.00000       0.00000       0.00000       0.00000       0.00000       0.00000       0.00000       0.00000       0.00000       12.2280       13.0654       12.1206       10.6018       7.63916       5.19248       2.98441       1.59983      0.697861      0.269510     0.0732292     0.0159815       0.00000       0.00000       0.00000       0.00000       0.00000       0.00000       0.00000       0.00000       0.00000       0.00000       0.00000       0.00000       0.00000       0.00000       0.00000       0.00000       0.00000       0.00000       0.00000       0.00000       0.00000       0.00000       0.00000       0.00000
   6  16 2687.1104    2.4610  0.9681 11.4726 -0.0030  0.0404   0.0936   0.1014    0.4087   0.0000   431.4068       24.2586       29.7036      -14.0832      -6.90471     -0.366667       1.62782      -2.42290       1.09334     -0.234941     0.0414156     0.0271380       0.00000       0.00000       0.00000       0.00000       0.00000       0.00000       0.00000       0.00000       0.00000       0.00000       0.00000       0.00000       0.00000       0.00000       0.00000       0.00000       0.00000       0.00000       0.00000       0.00000       0.00000       0.00000       0.00000       0.00000       10.6479       12.4848       11.2987       9.44561       6.47586       4.54625       2.53024       1.37485      0.611570      0.248397     0.0691840     0.0163023       0.00000       0.00000       0.00000       0.00000       0.00000       0.00000       0.00000       0.00000       0.00000       0.00000       0.00000       0.00000       0.00000       0.00000       0.00000       0.00000       0.00000       0.00000       0.00000       0.00000       0.00000       0.00000       0.00000       0.00000
   6  17 2823.7077    3.1112  0.9434 10.6742 -0.0060  0.0391   0.1124   0.0908    1.4632   0.0000   434.5713       29.9672       20.6677       13.1594       1.79583     -0.732231       3.91696    -0.0948628    -0.0364967      0.182562     0.0404202    -0.0295425       0.00000       0.00000       0.00000       0.00000       0.00000       0.00000       0.00000       0.00000       0.00000       0.00000       0.00000       0.00000       0.00000       0.00000       0.00000       0.00000       0.00000       0.00000       0.00000       0.00000       0.00000       0.00000       0.00000       0.00000       11.1518       12.2717       11.2580       9.59340       6.73314       4.10839       2.64838       1.32745      0.612188      0.205681     0.0652434     0.0138189       0.00000       0.00000       0.00000       0.00000       0.00000       0.00000       0.00000       0.00000       0.00000       0.00000       0.00000       0.00000       0.00000       0.00000       0.00000       0.00000       0.00000       0.00000       0.00000       0.00000       0.00000       0.00000       0.00000       0.00000
   6  19 3097.4540    3.9575  0.9952 11.5316  0.0090  0.0434   0.1434   0.1066    0.7638   0.0000   431.8715       43.2714       17.9760       25.4412       1.89153       1.44868       2.29994      -1.23486      0.599146     0.0160701     0.0326864    -0.0316087       0.00000       0.00000       0.00000       0.00000       0.00000       0.00000       0.00000       0.00000       0.00000       0.00000       0.00000       0.00000       0.00000       0.00000       0.00000       0.00000       0.00000       0.00000       0.00000       0.00000       0.00000       0.00000       0.00000       0.00000       12.1450       11.7274       11.8093       10.5911       7.57226       4.32410       3.07519       1.76594      0.724434      0.237789     0.0744853     0.0138810       0.00000       0.00000       0.00000       0.00000       0.00000       0.00000       0.00000       0.00000       0.00000       0.00000       0.00000       0.00000       0.00000       0.00000       0.00000       0.00000       0.00000       0.00000       0.00000       0.00000       0.00000       0.00000       0.00000       0.00000
   6  20 3234.1540    3.7010  1.3381 11.7869 -0.0030  0.0536   0.1230   0.1276    0.8476   0.0000   435.0163       33.4897      -5.57179      -14.3810      -3.21349      -7.61109      -6.25018      -2.42612     -0.544808    0.00556927     -0.107790    -0.0415613       0.00000       0.00000       0.00000       0.00000       0.00000       0.00000       0.00000       0.00000       0.00000       0.00000       0.00000       0.00000       0.00000       0.00000       0.00000       0.00000       0.00000       0.00000       0.00000       0.00000       0.00000       0.00000       0.00000       0.00000       16.0508       19.5843       17.0449       13.2241       8.88838       5.61282       3.16602       1.50083      0.722161      0.265025     0.0842964     0.0193829       0.00000       0.00000       0.00000       0.00000       0.00000       0.00000       0.00000       0.00000       0.00000       0.00000       0.00000       0.00000       0.00000       0.00000       0.00000       0.00000       0.00000       0.00000       0.00000       0.00000       0.00000       0.00000       0.00000       0.00000
   6  21 3371.0595    3.4027  2.3607  9.7126 -0.0050  0.0623   0.0800   0.1694    3.4051   0.0000   431.3643       21.1858       29.7948       8.32515       1.60053      -17.1533      -3.01327     -0.730691     -0.172399     -0.412240     -0.190138   -0.00119004       0.00000       0.00000       0.00000       0.00000       0.00000       0.00000       0.00000       0.00000       0.00000       0.00000       0.00000       0.00000       0.00000       0.00000       0.00000       0.00000       0.00000       0.00000       0.00000       0.00000       0.00000       0.00000       0.00000       0.00000       17.4976       18.7151       17.4080       14.7906       10.9358       7.51649       4.31186       2.13391       1.00433      0.373456      0.107156     0.0216057       0.00000       0.00000       0.00000       0.00000       0.00000       0.00000       0.00000       0.00000       0.00000       0.00000       0.00000       0.00000       0.00000       0.00000       0.00000       0.00000       0.00000       0.00000       0.00000       0.00000       0.00000       0.00000       0.00000       0.00000
   6  22 3508.4179    2.8465  3.0821 10.4991 -0.0098  0.0772   0.0626   0.2024    0.7753   0.0000   397.5643       17.4818       15.3443       14.4870       12.7186       2.91807      -7.45440      -4.93800      -1.56334      -1.28325     0.0460407    -0.0663805       0.00000       0.00000       0.00000       0.00000       0.00000       0.00000       0.00000       0.00000       0.00000       0.00000       0.00000       0.00000       0.00000       0.00000       0.00000       0.00000       0.00000       0.00000       0.00000       0.00000       0.00000       0.00000       0.00000       0.00000       19.7321       22.7685       21.6122       18.0548       12.9235       8.45310       5.12848       2.76600       1.25962      0.490725      0.148886     0.0310255       0.00000       0.00000       0.00000       0.00000       0.00000       0.00000       0.00000       0.00000       0.00000       0.00000       0.00000       0.00000       0.00000       0.00000       0.00000       0.00000       0.00000       0.00000       0.00000       0.00000       0.00000       0.00000       0.00000       0.00000
   6  23 3646.1874    2.3781  4.2127  9.8628 -0.0014  0.0891   0.0450   0.2489    0.5515   0.0000   445.3643       38.0596       73.8216       30.0413       10.9464      -16.7172      -10.6059      -4.48413      -3.19482      -1.08708      0.173749    -0.0403278       0.00000       0.00000       0.00000       0.00000       0.00000       0.00000       0.00000       0.00000       0.00000       0.00000       0.00000       0.00000       0.00000       0.00000       0.00000       0.00000       0.00000       0.00000       0.00000       0.00000       0.00000       0.00000       0.00000       0.00000       23.1927       26.4031       25.2788       20.2955       15.7250       9.85883       6.33070       3.08719       1.53405      0.547576      0.184118     0.0343612       0.00000       0.00000       0.00000       0.00000       0.00000       0.00000       0.00000       0.00000       0.00000       0.00000       0.00000       0.00000       0.00000       0.00000       0.00000       0.00000       0.00000       0.00000       0.00000       0.00000       0.00000       0.00000       0.00000       0.00000
   6  24 3784.0541    2.0054  5.6471 10.0015  0.0013  0.1085   0.0350   0.3067    0.3142   0.0000   449.9411       51.6408      -6.04767       67.4138       32.3169      -10.2695      -3.89845      0.454109      0.489697      -1.18911      0.169151    -0.0270627       0.00000       0.00000       0.00000       0.00000       0.00000       0.00000       0.00000       0.00000       0.00000       0.00000       0.00000       0.00000       0.00000       0.00000       0.00000       0.00000       0.00000       0.00000       0.00000       0.00000       0.00000       0.00000       0.00000       0.00000       28.1228       32.7792       30.4920       26.1295       18.9591       11.8063       7.64103       3.80537       1.86827      0.662619      0.219519     0.0452156       0.00000       0.00000       0.00000       0.00000       0.00000       0.00000       0.00000       0.00000       0.00000       0.00000       0.00000       0.00000       0.00000       0.00000       0.00000       0.00000       0.00000       0.00000       0.00000       0.00000       0.00000       0.00000       0.00000       0.00000
   6  26 4060.8493    1.3840  9.4586  9.7454  0.0017  0.1691   0.0209   0.4555    0.1554   0.0000   485.1642       122.833      -33.1552       16.5463       43.4435       17.1440      -7.63593      -5.58320       4.45219     -0.833287     -0.361311      0.122240       0.00000       0.00000       0.00000       0.00000       0.00000       0.00000       0.00000       0.00000       0.00000       0.00000       0.00000       0.00000       0.00000       0.00000       0.00000       0.00000       0.00000       0.00000       0.00000       0.00000       0.00000       0.00000       0.00000       0.00000       39.5914       49.9131       46.2431       37.6135       29.2169       18.7808       11.4063       6.00849       2.76696       1.10301      0.369192     0.0753524       0.00000       0.00000       0.00000       0.00000       0.00000       0.00000       0.00000       0.00000       0.00000       0.00000       0.00000       0.00000       0.00000       0.00000       0.00000       0.00000       0.00000       0.00000       0.00000       0.00000       0.00000       0.00000       0.00000       0.00000
   7  11 2045.8248    0.6614  0.6088  9.9934  0.0013  0.0352   0.0289   0.0790    0.1273   0.0000   440.8895      0.374577       8.51596      -4.49013      -2.62623      -6.49028       2.17976       1.72576     -0.512517     0.0248786    -0.0358786    -0.0729967    0.00638478   0.000558539       0.00000       0.00000       0.00000       0.00000       0.00000       0.00000       0.00000       0.00000       0.00000       0.00000       0.00000       0.00000       0.00000       0.00000       0.00000       0.00000       0.00000       0.00000       0.00000       0.00000       0.00000       0.00000       7.45663       8.21928       8.44667       6.89513       5.95402       4.29903       2.63447       1.69730      0.939542      0.366487      0.171479     0.0660424     0.0180230    0.00306736       0.00000       0.00000       0.00000       0.00000       0.00000       0.00000       0.00000       0.00000       0.00000       0.00000       0.00000       0.00000       0.00000       0.00000       0.00000       0.00000       0.00000       0.00000       0.00000       0.00000       0.00000       0.00000
   7  12 2184.5392    0.9446  0.7250  9.8632 -0.0022  0.0365   0.0372   0.0803    0.2172   0.0000   440.2889       9.47490       7.67114      -7.21451       3.12956      -4.94104      -3.88585      -1.61543      0.824080     -0.203945    -0.0917879    -0.0504614     0.0218552   0.000475801       0.00000       0.00000       0.00000       0.00000       0.00000       0.00000       0.00000       0.00000       0.00000       0.00000       0.00000       0.00000       0.00000       0.00000       0.00000       0.00000       0.00000       0.00000       0.00000       0.00000       0.00000       0.00000       7.15532       9.73520       8.44053       8.48060       5.26545       5.00390       2.53266       1.92871      0.738148      0.519720      0.157307     0.0803078     0.0154018    0.00439948       0.00000       0.00000       0.00000       0.00000       0.00000       0.00000       0.00000       0.00000       0.00000       0.00000       0.00000       0.00000       0.00000       0.00000       0.00000       0.00000       0.00000       0.00000       0.00000       0.00000       0.00000       0.00000
   7  13 2322.2365    1.2058  0.8533 10.1616 -0.0036  0.0419   0.0474   0.0844    0.2918   0.0000   438.5886      -5.49882       10.2935      -3.97772     -0.549193       9.40466      -7.05665      -1.85119    -0.0369272      0.826654    -0.0227365     0.0817458   -0.00137842    0.00561226       0.00000       0.00000       0.00000       0.00000       0.00000       0.00000       0.00000       0.00000       0.00000       0.00000       0.00000       0.00000       0.00000       0.00000       0.00000       0.00000       0.00000       0.00000       0.00000       0.00000       0.00000       0.00000       9.16800       9.41350       10.6211       8.43157       6.59652       5.29431       3.44285       1.97727      0.970282      0.541912      0.210431     0.0813694     0.0189184    0.00326501       0.00000       0.00000       0.00000       0.00000       0.00000       0.00000       0.00000       0.00000       0.00000       0.00000       0.00000       0.00000       0.00000       0.00000       0.00000       0.00000       0.00000       0.00000       0.00000       0.00000       0.00000       0.00000
   7  14 2458.1139    1.6085  1.2241  9.3927 -0.0019  0.0407   0.0496   0.1135    0.8606   0.0000   438.6689       6.59095       6.70305       19.1876      -3.47042       7.69719      -6.77593      0.813423     -0.123926      0.657478      0.115380     0.0446832    0.00641561    0.00367653       0.00000       0.00000       0.00000       0.00000       0.00000       0.00000       0.00000       0.00000       0.00000       0.00000       0.00000       0.00000       0.00000       0.00000       0.00000       0.00000       0.00000       0.00000       0.00000       0.00000       0.00000       0.00000       8.95486       10.7637       10.3608       8.70854       6.84187       4.85724       3.12413       1.88848      0.920351      0.482391      0.179205     0.0710515     0.0189470    0.00384199       0.00000       0.00000       0.00000       0.00000       0.00000       0.00000       0.00000       0.00000       0.00000       0.00000       0.00000       0.00000       0.00000       0.00000       0.00000       0.00000       0.00000       0.00000       0.00000       0.00000       0.00000       0.00000
   7  15 2594.3614    1.9520  0.9433 10.7506 -0.0015  0.0384   0.0667   0.0877    0.4166   0.0000   438.5811       10.5498      -11.2447       13.0536      -1.80110      -1.47543       3.16456      -1.51242     -0.180227     0.0232836     0.0204739    -0.0195901     0.0148689   7.35573e-05       0.00000       0.00000       0.00000       0.00000       0.00000       0.00000       0.00000       0.00000       0.00000       0.00000       0.00000       0.00000       0.00000       0.00000       0.00000       0.00000       0.00000       0.00000       0.00000       0.00000       0.00000       0.00000       8.44295       9.99222       9.19798       8.20723       6.42030       4.69267       3.18708       1.69823      0.983609      0.408826      0.197513     0.0603434     0.0181154    0.00367021       0.00000       0.00000       0.00000       0.00000       0.00000       0.00000       0.00000       0.00000       0.00000       0.00000       0.00000       0.00000       0.00000       0.00000       0.00000       0.00000       0.00000       0.00000       0.00000       0.00000       0.00000       0.00000
   7  16 2731.2840    2.6805  0.9395 10.2620  0.0012  0.0357   0.0912   0.0889    0.8798   0.0000   425.0494       24.4298      -2.39922       11.8018      -5.99043       5.33151      0.616194      0.446236      0.260460      0.127313      0.390661     0.0169387    -0.0120629    0.00144139       0.00000       0.00000       0.00000       0.00000       0.00000       0.00000       0.00000       0.00000       0.00000       0.00000       0.00000       0.00000       0.00000       0.00000       0.00000       0.00000       0.00000       0.00000       0.00000       0.00000       0.00000       0.00000       8.48461       9.61213       8.70833       7.68448       6.11670       4.70727       3.00601       1.66555      0.778246      0.408874      0.157426     0.0567309     0.0145946    0.00311859       0.00000       0.00000       0.00000       0.00000       0.00000       0.00000       0.00000       0.00000       0.00000       0.00000       0.00000       0.00000       0.00000       0.00000       0.00000       0.00000       0.00000       0.00000       0.00000       0.00000       0.00000       0.00000
   7  17 2868.4631    3.2946  0.9439 11.4558  0.0018  0.0379   0.1109   0.0873    0.4725   0.0000   434.1256      -3.26567       5.57422       13.4803      -16.9053      -9.09649      -1.19650      -1.71838      0.817325     -0.547756     -0.152186     0.0159325     0.0316704   -0.00612199       0.00000       0.00000       0.00000       0.00000       0.00000       0.00000       0.00000       0.00000       0.00000       0.00000       0.00000       0.00000       0.00000       0.00000       0.00000       0.00000       0.00000       0.00000       0.00000       0.00000       0.00000       0.00000       8.90829       9.77159       9.65844       8.50873       6.69312       4.33727       2.75909       1.88343      0.985488      0.464321      0.166509     0.0626670     0.0171329    0.00318118       0.00000       0.00000       0.00000       0.00000       0.00000       0.00000       0.00000       0.00000       0.00000       0.00000       0.00000       0.00000       0.00000       0.00000       0.00000       0.00000       0.00000       0.00000       0.00000       0.00000       0.00000       0.00000
   7  18 3005.7887    3.8545  0.7393 12.3894 -0.0058  0.0352   0.1495   0.0738    0.3037   0.0000   423.0638       19.2539       10.5057      0.710046     0.0509384       5.69524       2.08283     -0.494949       1.27581     -0.430866      0.206477     0.0140076    0.00399350    0.00292715       0.00000       0.00000       0.00000       0.00000       0.00000       0.00000       0.00000       0.00000       0.00000       0.00000       0.00000       0.00000       0.00000       0.00000       0.00000       0.00000       0.00000       0.00000       0.00000       0.00000       0.00000       0.00000       7.33671       8.97958       8.22102       7.38570       5.90797       4.04259       2.82770       1.55471      0.872354      0.399966      0.172875     0.0552251     0.0180395    0.00361656       0.00000       0.00000       0.00000       0.00000       0.00000       0.00000       0.00000       0.00000       0.00000       0.00000       0.00000       0.00000       0.00000       0.00000       0.00000       0.00000       0.00000       0.00000       0.00000       0.00000       0.00000       0.00000
   7  19 3142.8953    3.8104  1.1284 12.2264 -0.0046  0.0538   0.1352   0.1030    0.4460   0.0000   433.5706       19.9026       18.8040       11.5103       7.27755      -10.4810       3.16094      -4.30311       1.98011     -0.537302      0.296203    -0.0605053    -0.0143632   -0.00603838       0.00000       0.00000       0.00000       0.00000       0.00000       0.00000       0.00000       0.00000       0.00000       0.00000       0.00000       0.00000       0.00000       0.00000       0.00000       0.00000       0.00000       0.00000       0.00000       0.00000       0.00000       0.00000       13.9036       13.7332       10.5575       9.69338       10.6056       8.47978       5.33336       2.91693       1.32577      0.501452      0.212837     0.0753858     0.0209045    0.00388204       0.00000       0.00000       0.00000       0.00000       0.00000       0.00000       0.00000       0.00000       0.00000       0.00000       0.00000       0.00000       0.00000       0.00000       0.00000       0.00000       0.00000       0.00000       0.00000       0.00000       0.00000       0.00000
   7  20 3280.1007    3.8691  1.4576 -3.8268 -0.0118  0.0478   0.1138   0.1127  146.4228   0.0000   439.9576       27.8351      0.647678       10.0600       1.89521       9.02320      -2.49035       1.36735      0.263694     -0.501027      0.118771    -0.0535715    -0.0526169   -0.00519744       0.00000       0.00000       0.00000       0.00000       0.00000       0.00000       0.00000       0.00000       0.00000       0.00000       0.00000       0.00000       0.00000       0.00000       0.00000       0.00000       0.00000       0.00000       0.00000       0.00000       0.00000       0.00000       12.1263       14.7071       14.1994       10.9359       8.63170       5.57464       3.67236       2.00180       1.01746      0.513542      0.204070     0.0722233     0.0236279    0.00384335       0.00000       0.00000       0.00000       0.00000       0.00000       0.00000       0.00000       0.00000       0.00000       0.00000       0.00000       0.00000       0.00000       0.00000       0.00000       0.00000       0.00000       0.00000       0.00000       0.00000       0.00000       0.00000
   7  21 3417.6356    3.2585  2.4212  9.8801  0.0017  0.0569   0.0700   0.1583    1.0566   0.0000   448.7174       25.9083       12.2939       11.6132       23.5516      -2.24501       2.87853      -2.70042      0.459741    -0.0107977    -0.0567925     0.0258027    -0.0300388   -0.00715176       0.00000       0.00000       0.00000       0.00000       0.00000       0.00000       0.00000       0.00000       0.00000       0.00000       0.00000       0.00000       0.00000       0.00000       0.00000       0.00000       0.00000       0.00000       0.00000       0.00000       0.00000       0.00000       12.7449       15.2064       14.7122       12.0865       9.45528       7.02725       4.26191       2.58619       1.36614      0.609749      0.271312      0.100787     0.0269225    0.00521477       0.00000       0.00000       0.00000       0.00000       0.00000       0.00000       0.00000       0.00000       0.00000       0.00000       0.00000       0.00000       0.00000       0.00000       0.00000       0.00000       0.00000       0.00000       0.00000       0.00000       0.00000       0.00000
   7  22 3555.5008    2.6903  3.5830  9.8787 -0.0039  0.0771   0.0471   0.1812    0.6790   0.0000   438.9039       16.2497      -3.21500       26.1579      -17.4344       1.57720       4.25727      -10.2805     -0.613178     -0.119621      0.225298    -0.0755209    0.00988422   -0.00169414       0.00000       0.00000       0.00000       0.00000       0.00000       0.00000       0.00000       0.00000       0.00000       0.00000       0.00000       0.00000       0.00000       0.00000       0.00000       0.00000       0.00000       0.00000       0.00000       0.00000       0.00000       0.00000       16.7533       20.8544       19.2391       16.7720       12.8705       9.30770       5.89760       3.60121       1.87849      0.890486      0.370348      0.134072     0.0376422    0.00764983       0.00000       0.00000       0.00000       0.00000       0.00000       0.00000       0.00000       0.00000       0.00000       0.00000       0.00000       0.00000       0.00000       0.00000       0.00000       0.00000       0.00000       0.00000       0.00000       0.00000       0.00000       0.00000
   7  23 3693.7160    2.2293  4.9702  9.3145 -0.0012  0.0929   0.0341   0.2330    0.5499   0.0000   447.6208       44.7514      0.132700       24.1610      -2.19815      -5.99886      -10.4168       4.93295      -2.35664      -1.59051     0.0642897      0.328128     -0.114451   -0.00418563       0.00000       0.00000       0.00000       0.00000       0.00000       0.00000       0.00000       0.00000       0.00000       0.00000       0.00000       0.00000       0.00000       0.00000       0.00000       0.00000       0.00000       0.00000       0.00000       0.00000       0.00000       0.00000       19.6735       25.4479       22.8030       20.4616       15.4734       11.3423       7.16262       4.28988       2.32086       1.06456      0.456087      0.164992     0.0465997    0.00991467       0.00000       0.00000       0.00000       0.00000       0.00000       0.00000       0.00000       0.00000       0.00000       0.00000       0.00000       0.00000       0.00000       0.00000       0.00000       0.00000       0.00000       0.00000       0.00000       0.00000       0.00000       0.00000
   7  26 4109.8334    1.3254 10.2506  9.5634 -0.0025  0.1570   0.0174   0.4464    0.1405   0.0000   441.2526       7.44398      -32.2398      -13.6312       1.87753      -3.70061       21.9793      0.467409      -7.77021      -1.89415      0.985941     0.0820178    -0.0138191     0.0133976       0.00000       0.00000       0.00000       0.00000       0.00000       0.00000       0.00000       0.00000       0.00000       0.00000       0.00000       0.00000       0.00000       0.00000       0.00000       0.00000       0.00000       0.00000       0.00000       0.00000       0.00000       0.00000       34.5928       41.6689       40.1042       35.0468       27.3134       19.6487       12.5406       7.78866       4.20586       1.97856      0.821888      0.300809     0.0822626     0.0156087       0.00000       0.00000       0.00000       0.00000       0.00000       0.00000       0.00000       0.00000       0.00000       0.00000       0.00000       0.00000       0.00000       0.00000       0.00000       0.00000       0.00000       0.00000       0.00000       0.00000       0.00000       0.00000
   8  11 2086.1181    0.7076  0.5237 10.1927 -0.0035  0.0308   0.0313   0.0685    0.1084   0.0000   440.2219      -7.44947       28.9318       2.71909       9.70666       1.81841       2.37836      -1.89698      0.639291      0.878209      0.112168     -0.100861     0.0186576    0.00107843   -0.00255502  -0.000363290       0.00000       0.00000       0.00000       0.00000       0.00000       0.00000       0.00000       0.00000       0.00000       0.00000       0.00000       0.00000       0.00000       0.00000       0.00000       0.00000       0.00000       0.00000       0.00000       0.00000       5.91377       7.32693       7.39743       6.54061       4.71696       3.98517       2.61409       1.54682       1.05407      0.547489      0.254184      0.123738     0.0526999     0.0151321    0.00358305   0.000708796       0.00000       0.00000       0.00000       0.00000       0.00000       0.00000       0.00000       0.00000       0.00000       0.00000       0.00000       0.00000       0.00000       0.00000       0.00000       0.00000       0.00000       0.00000       0.00000       0.00000
   8  12 2225.1755    0.9791  0.7420 10.4151 -0.0050  0.0435   0.0377   0.0813    0.1665   0.0000   437.0123       5.13939       9.66667      -3.16983      -2.28249       3.72531     -0.749595       3.00935     -0.238468      0.323697      0.423686      0.151841     0.0127077   -0.00848662    0.00179421   -0.00160346       0.00000       0.00000       0.00000       0.00000       0.00000       0.00000       0.00000       0.00000       0.00000       0.00000       0.00000       0.00000       0.00000       0.00000       0.00000       0.00000       0.00000       0.00000       0.00000       0.00000       8.19707       8.86904       10.4430       8.68932       7.13695       4.87938       3.94657       2.77472       1.08257      0.741631      0.476518      0.186707     0.0623960     0.0228547    0.00553972   0.000801522       0.00000       0.00000       0.00000       0.00000       0.00000       0.00000       0.00000       0.00000       0.00000       0.00000       0.00000       0.00000       0.00000       0.00000       0.00000       0.00000       0.00000       0.00000       0.00000       0.00000
   8  13 2362.8677    1.3028  1.0369  9.2263 -0.0017  0.0354   0.0389   0.0862    0.5839   0.0000   430.5731       9.84493       8.76070      -1.59491       1.10147       1.79480     -0.351716       1.81733     -0.796582      0.328719     -0.249917     0.0442376     0.0117836    -0.0162826    0.00715486  -0.000623268       0.00000       0.00000       0.00000       0.00000       0.00000       0.00000       0.00000       0.00000       0.00000       0.00000       0.00000       0.00000       0.00000       0.00000       0.00000       0.00000       0.00000       0.00000       0.00000       0.00000       7.01466       8.22874       8.21090       7.34668       5.77187       4.38376       3.16205       1.92922       1.12607      0.617081      0.294227      0.137176     0.0513723     0.0160228    0.00424431   0.000763427       0.00000       0.00000       0.00000       0.00000       0.00000       0.00000       0.00000       0.00000       0.00000       0.00000       0.00000       0.00000       0.00000       0.00000       0.00000       0.00000       0.00000       0.00000       0.00000       0.00000
   8  14 2499.4845    1.6849  0.9605 11.0603 -0.0035  0.0433   0.0555   0.0893    0.2655   0.0000   432.0863       7.45242     -0.230636       14.5639       3.45911      -4.86143      -1.93764      -1.42694       1.37743     -0.817947      0.233731     -0.144137    -0.0338380   -0.00331244    0.00415684  -0.000453609       0.00000       0.00000       0.00000       0.00000       0.00000       0.00000       0.00000       0.00000       0.00000       0.00000       0.00000       0.00000       0.00000       0.00000       0.00000       0.00000       0.00000       0.00000       0.00000       0.00000       9.34348       10.4664       11.0641       9.90570       6.94510       5.07960       4.05190       2.34222       1.15045      0.701996      0.387962      0.181483     0.0611387     0.0180287    0.00473294   0.000833858       0.00000       0.00000       0.00000       0.00000       0.00000       0.00000       0.00000       0.00000       0.00000       0.00000       0.00000       0.00000       0.00000       0.00000       0.00000       0.00000       0.00000       0.00000       0.00000       0.00000
   8  15 2636.2211    2.2742  0.9252 10.9022 -0.0042  0.0355   0.0766   0.0814    0.4053   0.0000   421.4103       7.88230       20.7679       6.28921     -0.973443      0.700731       2.28471      0.324623      0.779467      0.395846     -0.150436     -0.180566     0.0869885    -0.0282332    0.00565635   -0.00149779       0.00000       0.00000       0.00000       0.00000       0.00000       0.00000       0.00000       0.00000       0.00000       0.00000       0.00000       0.00000       0.00000       0.00000       0.00000       0.00000       0.00000       0.00000       0.00000       0.00000       7.81828       8.35877       8.51283       7.60391       6.24195       4.63655       3.20266       2.04257       1.23092      0.657665      0.307580      0.133202     0.0519237     0.0156188    0.00375662   0.000629487       0.00000       0.00000       0.00000       0.00000       0.00000       0.00000       0.00000       0.00000       0.00000       0.00000       0.00000       0.00000       0.00000       0.00000       0.00000       0.00000       0.00000       0.00000       0.00000       0.00000
   8  16 2773.8361    2.8747  0.8640 10.0310 -0.0069  0.0296   0.1016   0.0834    1.5688   0.0000   444.3228       18.5404       1.27385      -3.51419      -11.1027       2.79958      0.624479     0.0899068      -2.19393    -0.0979882     -0.560076     -0.184214     0.0280235   -0.00613899    0.00427770  -0.000137686       0.00000       0.00000       0.00000       0.00000       0.00000       0.00000       0.00000       0.00000       0.00000       0.00000       0.00000       0.00000       0.00000       0.00000       0.00000       0.00000       0.00000       0.00000       0.00000       0.00000       5.88328       6.99169       6.50498       5.99779       4.86548       3.99171       2.71608       1.78104      0.979628      0.529632      0.261575      0.115663     0.0407356     0.0141925    0.00354965   0.000684413       0.00000       0.00000       0.00000       0.00000       0.00000       0.00000       0.00000       0.00000       0.00000       0.00000       0.00000       0.00000       0.00000       0.00000       0.00000       0.00000       0.00000       0.00000       0.00000       0.00000
   8  17 2911.6389    3.2958  0.8640 11.7444 -0.0057  0.0330   0.1087   0.0788    0.4201   0.0000   439.9677       6.24274       7.02067      -2.63152       4.03639    -0.0989010       4.75826       1.50846      0.198272     -0.466078    -0.0603447    -0.0237638    -0.0238375  -0.000269410    0.00308772  -0.000408451       0.00000       0.00000       0.00000       0.00000       0.00000       0.00000       0.00000       0.00000       0.00000       0.00000       0.00000       0.00000       0.00000       0.00000       0.00000       0.00000       0.00000       0.00000       0.00000       0.00000       6.91483       7.67170       7.89824       7.32619       5.30588       4.20484       2.99975       1.87812      0.993095      0.585235      0.298342      0.134125     0.0467004     0.0146464    0.00338857   0.000672230       0.00000       0.00000       0.00000       0.00000       0.00000       0.00000       0.00000       0.00000       0.00000       0.00000       0.00000       0.00000       0.00000       0.00000       0.00000       0.00000       0.00000       0.00000       0.00000       0.00000
   8  18 3049.3626    3.9449  1.1127 10.5430 -0.0020  0.0365   0.1192   0.0946    1.7485   0.0000   443.1361       11.3827       6.00608       13.0848      -3.86626      -3.65697       4.37008     -0.194846      0.894009     -0.843310     -0.132999     -0.160098      0.151582     0.0158679    0.00563130   0.000136404       0.00000       0.00000       0.00000       0.00000       0.00000       0.00000       0.00000       0.00000       0.00000       0.00000       0.00000       0.00000       0.00000       0.00000       0.00000       0.00000       0.00000       0.00000       0.00000       0.00000       7.40655       8.72536       8.43966       7.72053       5.92256       4.75110       3.31514       2.04122       1.18769      0.623625      0.317452      0.134877     0.0551770     0.0167192    0.00415120   0.000822917       0.00000       0.00000       0.00000       0.00000       0.00000       0.00000       0.00000       0.00000       0.00000       0.00000       0.00000       0.00000       0.00000       0.00000       0.00000       0.00000       0.00000       0.00000       0.00000       0.00000
   8  19 3186.9316    3.8994  1.2040 12.0276 -0.0099  0.0449   0.1118   0.0993    0.5085   0.0000   420.1192       2.44327       19.4867       12.2499      -5.72734      -5.09236     -0.592630     -0.286523       1.22528      0.539783      0.122765   -0.00852644    -0.0830098   -0.00251748   -0.00593888   5.64623e-05       0.00000       0.00000       0.00000       0.00000       0.00000       0.00000       0.00000       0.00000       0.00000       0.00000       0.00000       0.00000       0.00000       0.00000       0.00000       0.00000       0.00000       0.00000       0.00000       0.00000       10.8796       13.2931       13.2776       11.2196       8.28500       5.81077       3.55948       2.15836       1.41932      0.706170      0.333496      0.138550     0.0592690     0.0173586    0.00441505   0.000823296       0.00000       0.00000       0.00000       0.00000       0.00000       0.00000       0.00000       0.00000       0.00000       0.00000       0.00000       0.00000       0.00000       0.00000       0.00000       0.00000       0.00000       0.00000       0.00000       0.00000
   8  20 3324.5057    3.6667  1.7328 11.5773  0.0017  0.0491   0.0877   0.1150    0.3672   0.0000   436.2480       23.7855       6.27217      0.543487      -1.66289       5.22467       3.62025       2.10856     -0.571472      0.581175      0.189385     -0.404622    -0.0460252  -0.000929869    0.00514695  -0.000608781       0.00000       0.00000       0.00000       0.00000       0.00000       0.00000       0.00000       0.00000       0.00000       0.00000       0.00000       0.00000       0.00000       0.00000       0.00000       0.00000       0.00000       0.00000       0.00000       0.00000       10.1336       12.1293       11.0735       9.95537       8.32082       6.68622       4.58449       2.89331       1.64263      0.817121      0.419616      0.168370     0.0696310     0.0221438    0.00574445    0.00112819       0.00000       0.00000       0.00000       0.00000       0.00000       0.00000       0.00000       0.00000       0.00000       0.00000       0.00000       0.00000       0.00000       0.00000       0.00000       0.00000       0.00000       0.00000       0.00000       0.00000
   8  21 3462.6224    2.9628  2.5068 11.2299 -0.0059  0.0586   0.0619   0.1487    0.2949   0.0000   431.4871       39.4051       5.70940       22.8455      -2.25313      -3.12519       11.7837      -2.75821     -0.270891      0.306438     -0.617154     -0.153537     0.0264217   -0.00709275    0.00622972   -0.00110902       0.00000       0.00000       0.00000       0.00000       0.00000       0.00000       0.00000       0.00000       0.00000       0.00000       0.00000       0.00000       0.00000       0.00000       0.00000       0.00000       0.00000       0.00000       0.00000       0.00000       11.3287       13.5783       13.3586       11.8057       9.54396       7.55652       5.35435       3.22524       1.95408       1.03293      0.488938      0.226549     0.0884474     0.0276088    0.00720461    0.00134682       0.00000       0.00000       0.00000       0.00000       0.00000       0.00000       0.00000       0.00000       0.00000       0.00000       0.00000       0.00000       0.00000       0.00000       0.00000       0.00000       0.00000       0.00000       0.00000       0.00000
   8  22 3601.1266    2.4400  3.8821 10.7016 -0.0025  0.0759   0.0409   0.1976    0.2249   0.0000   427.6777       21.4154      -12.1223       8.43565       25.6201      -4.29483       6.33701       1.03387      0.864408      -1.25188      0.511105      0.126308     -0.161606     0.0248084   -0.00882062    0.00197571       0.00000       0.00000       0.00000       0.00000       0.00000       0.00000       0.00000       0.00000       0.00000       0.00000       0.00000       0.00000       0.00000       0.00000       0.00000       0.00000       0.00000       0.00000       0.00000       0.00000       14.0159       17.0719       16.6896       15.2570       12.0314       9.89002       6.67055       4.34678       2.47752       1.40799      0.623351      0.311661      0.113369     0.0391334    0.00953841    0.00186921       0.00000       0.00000       0.00000       0.00000       0.00000       0.00000       0.00000       0.00000       0.00000       0.00000       0.00000       0.00000       0.00000       0.00000       0.00000       0.00000       0.00000       0.00000       0.00000       0.00000
   8  23 3739.6216    2.1179  5.3089  9.9783 -0.0013  0.0899   0.0306   0.2318    0.2511   0.0000   454.6112       40.7799       28.0407       16.5416      -3.99329       14.6980      -12.8550      -12.0251       1.93756       1.31336     -0.302058     -0.778785     0.0269500     0.0391898   -0.00669653   -0.00349288       0.00000       0.00000       0.00000       0.00000       0.00000       0.00000       0.00000       0.00000       0.00000       0.00000       0.00000       0.00000       0.00000       0.00000       0.00000       0.00000       0.00000       0.00000       0.00000       0.00000       17.6515       20.8331       20.5550       18.7572       15.1819       11.3417       7.74416       5.11397       3.04759       1.65632      0.808062      0.347515      0.132340     0.0435837     0.0112663    0.00204944       0.00000       0.00000       0.00000       0.00000       0.00000       0.00000       0.00000       0.00000       0.00000       0.00000       0.00000       0.00000       0.00000       0.00000       0.00000       0.00000       0.00000       0.00000       0.00000       0.00000
   8  24 3878.4122    1.7722  7.6846  9.7382 -0.0000  0.1207   0.0223   0.3120    0.1750   0.0000   427.0665       83.7640      -14.0922      -16.6867       14.1678       17.4462       2.78637      -12.6647      -2.58455      -3.02593       1.25192     0.0910475     -0.342902    -0.0257829     0.0248891   -0.00142544       0.00000       0.00000       0.00000       0.00000       0.00000       0.00000       0.00000       0.00000       0.00000       0.00000       0.00000       0.00000       0.00000       0.00000       0.00000       0.00000       0.00000       0.00000       0.00000       0.00000       21.7314       27.6943       26.2036       24.7015       19.7046       15.1788       10.7571       7.04998       3.95883       2.25021       1.10507      0.499318      0.182840     0.0620355     0.0162037    0.00311231       0.00000       0.00000       0.00000       0.00000       0.00000       0.00000       0.00000       0.00000       0.00000       0.00000       0.00000       0.00000       0.00000       0.00000       0.00000       0.00000       0.00000       0.00000       0.00000       0.00000
   8  25 4017.5719    1.4770  9.3130  9.6352 -0.0015  0.1340   0.0183   0.3792    0.1454   0.0000   470.6353       70.2363      -9.16247       11.4108      -15.5203      -13.0291       2.80819      -9.94118       7.25708      -1.22170      -1.92747     -0.747594     -0.261456    -0.0253343     0.0183756    0.00230494       0.00000       0.00000       0.00000       0.00000       0.00000       0.00000       0.00000       0.00000       0.00000       0.00000       0.00000       0.00000       0.00000       0.00000       0.00000       0.00000       0.00000       0.00000       0.00000       0.00000       26.0096       31.3647       30.6788       28.1373       22.4380       17.7041       12.1850       7.88925       4.63265       2.49776       1.21998      0.541683      0.209813     0.0687376     0.0173482    0.00322262       0.00000       0.00000       0.00000       0.00000       0.00000       0.00000       0.00000       0.00000       0.00000       0.00000       0.00000       0.00000       0.00000       0.00000       0.00000       0.00000       0.00000       0.00000       0.00000       0.00000
   8  26 4156.8033    1.2081 11.0324  9.8493 -0.0015  0.1651   0.0156   0.4772    0.0967   0.0000   375.7239       70.8564       60.0483      -29.7442      -32.5682       8.44245       15.9300      -1.19799       5.70753      0.277679     -0.896130     -0.139836      0.336812    -0.0841226     0.0310340    0.00150679       0.00000       0.00000       0.00000       0.00000       0.00000       0.00000       0.00000       0.00000       0.00000       0.00000       0.00000       0.00000       0.00000       0.00000       0.00000       0.00000       0.00000       0.00000       0.00000       0.00000       30.8608       37.3283       36.7020       33.7148       27.9595       21.4141       14.8690       9.92390       5.85618       3.24118       1.57095      0.697791      0.262136     0.0883224     0.0225779    0.00403256       0.00000       0.00000       0.00000       0.00000       0.00000       0.00000       0.00000       0.00000       0.00000       0.00000       0.00000       0.00000       0.00000       0.00000       0.00000       0.00000       0.00000       0.00000       0.00000       0.00000
   9  11 2125.0526    0.7681  0.7137 10.0797 -0.0105  0.0355   0.0290   0.0780    0.1475   0.0000   439.8652       10.4719       20.9688       1.77442      -5.51950      -4.03579     0.0738139       6.35344      0.949425      0.232114     -0.971568     0.0720695      0.131782      0.119853    0.00393518    0.00340309   0.000785613  -0.000114711       0.00000       0.00000       0.00000       0.00000       0.00000       0.00000       0.00000       0.00000       0.00000       0.00000       0.00000       0.00000       0.00000       0.00000       0.00000       0.00000       0.00000       0.00000       6.28638       7.50253       7.84845       6.57531       6.19899       4.32840       3.21469       2.67843       1.26467      0.830617      0.470856      0.222044      0.117108     0.0395532     0.0127944    0.00522131    0.00117160   0.000166809       0.00000       0.00000       0.00000       0.00000       0.00000       0.00000       0.00000       0.00000       0.00000       0.00000       0.00000       0.00000       0.00000       0.00000       0.00000       0.00000       0.00000       0.00000
   9  12 2264.5450    1.0383  0.8087 10.3297 -0.0023  0.0350   0.0365   0.0784    0.1740   0.0000   426.3687     -0.526438       14.0899       4.68773     -0.539168     -0.718236      -2.87368      -2.41725      -2.75347     -0.324767     -0.798833   -0.00726036      0.138871     0.0912169   -0.00950563    0.00414207  -0.000734744   3.10949e-05       0.00000       0.00000       0.00000       0.00000       0.00000       0.00000       0.00000       0.00000       0.00000       0.00000       0.00000       0.00000       0.00000       0.00000       0.00000       0.00000       0.00000       0.00000       6.05607       6.85850       7.13203       6.58121       5.50941       4.46698       3.08829       2.16331       1.38760      0.894007      0.446619      0.223645     0.0974447     0.0439444     0.0141146    0.00460968   0.000990730   0.000175194       0.00000       0.00000       0.00000       0.00000       0.00000       0.00000       0.00000       0.00000       0.00000       0.00000       0.00000       0.00000       0.00000       0.00000       0.00000       0.00000       0.00000       0.00000
   9  13 2402.3279    1.4228  0.8481 10.5411 -0.0022  0.0344   0.0454   0.0762    0.2195   0.0000   430.7983       1.30427       5.32811      -10.3718     -0.436182      -3.40843      -4.02909      -2.59114      0.139137     -0.904266     0.0126374      0.372729     0.0570208    -0.0333253     0.0185701    0.00449294  -0.000348366   0.000119318       0.00000       0.00000       0.00000       0.00000       0.00000       0.00000       0.00000       0.00000       0.00000       0.00000       0.00000       0.00000       0.00000       0.00000       0.00000       0.00000       0.00000       0.00000       6.81043       7.02485       6.30751       6.10734       5.60486       4.91643       3.81622       2.68184       1.58217      0.876636      0.465062      0.231449     0.0993874     0.0376815     0.0132534    0.00383344   0.000865808   0.000152922       0.00000       0.00000       0.00000       0.00000       0.00000       0.00000       0.00000       0.00000       0.00000       0.00000       0.00000       0.00000       0.00000       0.00000       0.00000       0.00000       0.00000       0.00000
   9  14 2539.5653    1.8743  0.8584 11.0232 -0.0070  0.0357   0.0610   0.0739    0.2630   0.0000   438.5263       3.17741       9.56557      -15.7565      -7.76940      -2.07043      -3.25857      -2.51399     -0.567083     -0.139539     -0.409955    -0.0551708     -0.155460     0.0184675   -0.00291373   -0.00185533   0.000884135   0.000391267       0.00000       0.00000       0.00000       0.00000       0.00000       0.00000       0.00000       0.00000       0.00000       0.00000       0.00000       0.00000       0.00000       0.00000       0.00000       0.00000       0.00000       0.00000       5.46056       7.50017       7.30097       6.72086       5.79090       4.11462       3.45248       2.17202       1.47086      0.774200      0.437141      0.258377     0.0974151     0.0462758     0.0162154    0.00457284    0.00138304   0.000230597       0.00000       0.00000       0.00000       0.00000       0.00000       0.00000       0.00000       0.00000       0.00000       0.00000       0.00000       0.00000       0.00000       0.00000       0.00000       0.00000       0.00000       0.00000
   9  15 2677.0494    2.2877  1.0109 11.2916 -0.0092  0.0359   0.0685   0.0902    0.3339   0.0000   438.4451       14.8418       13.1893      -1.71593      -4.87090      0.122547      -2.14918       1.26866     -0.490423     -0.883935      0.602365     -0.381119     -0.128293    -0.0286654     0.0111235    0.00326339  -0.000976805   0.000138064       0.00000       0.00000       0.00000       0.00000       0.00000       0.00000       0.00000       0.00000       0.00000       0.00000       0.00000       0.00000       0.00000       0.00000       0.00000       0.00000       0.00000       0.00000       6.21849       7.74505       8.00001       6.64619       6.09357       4.37436       3.58881       2.12929       1.45915      0.855611      0.433628      0.234468     0.0963528     0.0459582     0.0154629    0.00454587    0.00131303   0.000183590       0.00000       0.00000       0.00000       0.00000       0.00000       0.00000       0.00000       0.00000       0.00000       0.00000       0.00000       0.00000       0.00000       0.00000       0.00000       0.00000       0.00000       0.00000
   9  16 2815.3251    2.9075  0.8206 11.9156 -0.0154  0.0316   0.0950   0.0764    0.2908   0.0000   443.5872       17.0697       19.3967     0.0203967       3.25694       5.93979       6.25364     -0.268784      -1.68642     -0.268744     -0.153186     -0.223787   -0.00736624    -0.0345858    -0.0105521    0.00480700  -0.000842461  -0.000118211       0.00000       0.00000       0.00000       0.00000       0.00000       0.00000       0.00000       0.00000       0.00000       0.00000       0.00000       0.00000       0.00000       0.00000       0.00000       0.00000       0.00000       0.00000       5.96974       7.56928       7.33801       6.73083       5.36032       4.26229       2.97213       1.93366       1.31553      0.668503      0.403662      0.180829     0.0862438     0.0315112     0.0137312    0.00367472   0.000959827   0.000176088       0.00000       0.00000       0.00000       0.00000       0.00000       0.00000       0.00000       0.00000       0.00000       0.00000       0.00000       0.00000       0.00000       0.00000       0.00000       0.00000       0.00000       0.00000
   9  17 2953.7335    3.5475  1.0574 10.6111  0.0012  0.0318   0.1034   0.0912    1.0759   0.0000   434.2903       16.3961       13.4658       9.17145      -8.64925     -0.794677       2.28265     -0.585680     -0.836129     -0.561513     -0.240208      0.156135    -0.0765514   0.000996996  -0.000134514   -0.00237782   0.000157310   0.000190800       0.00000       0.00000       0.00000       0.00000       0.00000       0.00000       0.00000       0.00000       0.00000       0.00000       0.00000       0.00000       0.00000       0.00000       0.00000       0.00000       0.00000       0.00000       6.19334       7.44158       7.29293       6.43981       5.58395       4.19023       3.13950       2.06399       1.28204      0.743190      0.396286      0.190964     0.0878163     0.0339284     0.0120299    0.00375121   0.000961852   0.000155406       0.00000       0.00000       0.00000       0.00000       0.00000       0.00000       0.00000       0.00000       0.00000       0.00000       0.00000       0.00000       0.00000       0.00000       0.00000       0.00000       0.00000       0.00000
   9  18 3091.7595    3.6916  1.1899 11.9061 -0.0068  0.0415   0.1086   0.0966    0.5159   0.0000   444.7202       29.7559       23.7926       11.0913       3.70789       8.27154      -1.93844      -2.76593     -0.305127      -2.09890     -0.391215     -0.619796     0.0382174   -0.00887421     0.0137540   -0.00181195   -0.00178020   0.000134424       0.00000       0.00000       0.00000       0.00000       0.00000       0.00000       0.00000       0.00000       0.00000       0.00000       0.00000       0.00000       0.00000       0.00000       0.00000       0.00000       0.00000       0.00000       8.37597       9.18912       7.97636       7.54569       7.33701       5.90053       4.59995       3.01212       1.97776       1.18080      0.563887      0.270086      0.104207     0.0443868     0.0148625    0.00420088    0.00122974   0.000194896       0.00000       0.00000       0.00000       0.00000       0.00000       0.00000       0.00000       0.00000       0.00000       0.00000       0.00000       0.00000       0.00000       0.00000       0.00000       0.00000       0.00000       0.00000
   9  19 3229.6698    3.7085  1.5480 11.8202 -0.0015  0.0430   0.0894   0.1098    0.3271   0.0000   426.6820       13.4955       18.1841       4.67146       8.42316       1.00202       1.55811       3.28526      0.246510    -0.0446865     0.0533636     -0.248839     0.0660485    -0.0572954     0.0234630   -0.00699867   0.000195349   8.97026e-05       0.00000       0.00000       0.00000       0.00000       0.00000       0.00000       0.00000       0.00000       0.00000       0.00000       0.00000       0.00000       0.00000       0.00000       0.00000       0.00000       0.00000       0.00000       7.60495       9.55690       9.07115       8.26173       7.12582       5.79470       4.04818       2.78260       1.82630      0.962759      0.560359      0.257968      0.118793     0.0445188     0.0189451    0.00547362    0.00137060   0.000248834       0.00000       0.00000       0.00000       0.00000       0.00000       0.00000       0.00000       0.00000       0.00000       0.00000       0.00000       0.00000       0.00000       0.00000       0.00000       0.00000       0.00000       0.00000
   9  20 3368.0617    3.2203  2.1011 11.7973 -0.0025  0.0491   0.0690   0.1399    0.2023   0.0000   431.3801       26.8551       15.6962       10.5960      -2.10524     -0.772824      -4.31784      -11.3394       1.67670     -0.545634     -0.442142     -0.273629      0.140057    -0.0593961   -0.00329497   -0.00337381    0.00132841   0.000141597       0.00000       0.00000       0.00000       0.00000       0.00000       0.00000       0.00000       0.00000       0.00000       0.00000       0.00000       0.00000       0.00000       0.00000       0.00000       0.00000       0.00000       0.00000       9.03076       10.5775       10.9265       9.90709       8.11920       6.41573       4.56959       3.25417       1.96195       1.12094      0.629151      0.322929      0.142785     0.0569711     0.0207306    0.00630246    0.00145283   0.000247824       0.00000       0.00000       0.00000       0.00000       0.00000       0.00000       0.00000       0.00000       0.00000       0.00000       0.00000       0.00000       0.00000       0.00000       0.00000       0.00000       0.00000       0.00000
   9  21 3506.4462    2.8563  2.9060 11.0475 -0.0056  0.0622   0.0533   0.1453    0.2303   0.0000   443.4826       48.9653       31.2982       2.59287      -5.92972       19.4755      -3.46261      -8.20787      -1.02562      0.272333      0.678463     -0.260339     0.0683512     0.0132670     0.0705478   -0.00346556   -0.00232293   0.000118860       0.00000       0.00000       0.00000       0.00000       0.00000       0.00000       0.00000       0.00000       0.00000       0.00000       0.00000       0.00000       0.00000       0.00000       0.00000       0.00000       0.00000       0.00000       11.8861       15.1481       14.8434       13.0649       10.7812       8.32815       6.02457       3.90738       2.47183       1.39202      0.748262      0.366059      0.165522     0.0688602     0.0259094    0.00759462    0.00195337   0.000334685       0.00000       0.00000       0.00000       0.00000       0.00000       0.00000       0.00000       0.00000       0.00000       0.00000       0.00000       0.00000       0.00000       0.00000       0.00000       0.00000       0.00000       0.00000
   9  22 3645.2969    2.2900  4.0858 10.9348 -0.0013  0.0753   0.0368   0.1933    0.1501   0.0000   447.5433       37.6581      -4.68506      -3.36822       5.86979       4.15277      0.701135     -0.817044      0.695221      -2.18070     -0.307604     0.0894943      0.306259     -0.158164     0.0500333    0.00485258   -0.00331639   0.000188002       0.00000       0.00000       0.00000       0.00000       0.00000       0.00000       0.00000       0.00000       0.00000       0.00000       0.00000       0.00000       0.00000       0.00000       0.00000       0.00000       0.00000       0.00000       12.9388       15.6846       15.8394       13.9803       12.1263       9.90079       7.08577       4.96658       3.03430       1.83283      0.963348      0.476937      0.221170     0.0909866     0.0326882     0.0105494    0.00246179   0.000415302       0.00000       0.00000       0.00000       0.00000       0.00000       0.00000       0.00000       0.00000       0.00000       0.00000       0.00000       0.00000       0.00000       0.00000       0.00000       0.00000       0.00000       0.00000
   9  23 3784.2896    2.0001  5.2556 10.4508 -0.0010  0.0874   0.0285   0.2321    0.1493   0.0000   436.5510       29.9772      -5.92176     -0.444961       6.94749       4.91772      -5.62834       6.86334       1.03812      -1.91272      -1.65914     -0.492336     -0.167324    0.00646123    -0.0414422     0.0108628    0.00279028   4.94521e-05       0.00000       0.00000       0.00000       0.00000       0.00000       0.00000       0.00000       0.00000       0.00000       0.00000       0.00000       0.00000       0.00000       0.00000       0.00000       0.00000       0.00000       0.00000       15.1320       18.3945       17.5137       17.3366       14.2163       11.6020       8.09517       5.55602       3.64439       2.26500       1.16962      0.582427      0.253050      0.108839     0.0370406     0.0115183    0.00275607   0.000518417       0.00000       0.00000       0.00000       0.00000       0.00000       0.00000       0.00000       0.00000       0.00000       0.00000       0.00000       0.00000       0.00000       0.00000       0.00000       0.00000       0.00000       0.00000
   9  25 4063.6055    1.3587  9.5580  9.9448 -0.0028  0.1383   0.0170   0.3711    0.1043   0.0000   417.6082       13.2578       12.7720      -1.35907       15.8593      -27.1524       4.96102       6.10956      -2.79239      -2.63500       2.43410      0.128487      0.216428    -0.0717235     0.0619863     0.0242110   -0.00236951   -0.00128906       0.00000       0.00000       0.00000       0.00000       0.00000       0.00000       0.00000       0.00000       0.00000       0.00000       0.00000       0.00000       0.00000       0.00000       0.00000       0.00000       0.00000       0.00000       23.9682       29.2127       28.6548       26.8382       23.3906       18.1472       13.6375       9.26813       5.93916       3.49243       1.86623      0.966064      0.411662      0.175175     0.0612319     0.0192310    0.00489223   0.000794655       0.00000       0.00000       0.00000       0.00000       0.00000       0.00000       0.00000       0.00000       0.00000       0.00000       0.00000       0.00000       0.00000       0.00000       0.00000       0.00000       0.00000       0.00000
   9  26 4203.0155    1.1711 11.1660  9.8890 -0.0009  0.1594   0.0148   0.4589    0.0885   0.0000   484.0568       104.274       42.0050       11.6043      -22.7320       8.27471       10.4886       16.6329      -2.47918       6.01180     -0.189909      -1.28231     -0.263389      0.264817     -0.115099    -0.0149969    0.00451470   4.61517e-05       0.00000       0.00000       0.00000       0.00000       0.00000       0.00000       0.00000       0.00000       0.00000       0.00000       0.00000       0.00000       0.00000       0.00000       0.00000       0.00000       0.00000       0.00000       26.8634       33.3192       32.9136       30.5033       26.3128       21.3076       15.5759       10.7309       6.86982       4.09665       2.17662       1.10754      0.489481      0.208852     0.0745829     0.0233491    0.00560929   0.000939858       0.00000       0.00000       0.00000       0.00000       0.00000       0.00000       0.00000       0.00000       0.00000       0.00000       0.00000       0.00000       0.00000       0.00000       0.00000       0.00000       0.00000       0.00000
   9  28 4483.3276    0.7924 15.8904  9.8574 -0.0032  0.2628   0.0109   0.7047    0.0655   0.0000   509.4832       60.9244      -15.4243      -17.5833       1.82423      -28.2803       20.7861       5.62131      -6.62196       5.87581       4.80725      -3.65065     -0.984635      0.381718      0.200653    -0.0463749   -0.00486765   -0.00155780       0.00000       0.00000       0.00000       0.00000       0.00000       0.00000       0.00000       0.00000       0.00000       0.00000       0.00000       0.00000       0.00000       0.00000       0.00000       0.00000       0.00000       0.00000       44.6547       56.4464       55.6845       50.5292       44.9629       35.0702       26.1278       17.9054       11.6938       6.91499       3.77427       1.89689      0.851079      0.352174      0.128530     0.0394850    0.00973613    0.00154179       0.00000       0.00000       0.00000       0.00000       0.00000       0.00000       0.00000       0.00000       0.00000       0.00000       0.00000       0.00000       0.00000       0.00000       0.00000       0.00000       0.00000       0.00000
   9  29 4623.5338    0.6544 18.8294  9.9082 -0.0039  0.3470   0.0094   0.9200    0.0516   0.0000   471.1290       44.3563      -29.6974      -14.3755       70.2819      -12.6019      -24.9170       28.8891      -6.73939      -10.4170      -1.53532     -0.760795     -0.754766     -0.163494    -0.0104615     0.0187201     0.0126742   -0.00393796       0.00000       0.00000       0.00000       0.00000       0.00000       0.00000       0.00000       0.00000       0.00000       0.00000       0.00000       0.00000       0.00000       0.00000       0.00000       0.00000       0.00000       0.00000       56.0402       71.9231       70.9108       67.0080       57.3449       45.8437       33.5014       23.5656       15.1570       9.14339       5.05741       2.51146       1.17391      0.471989      0.171949     0.0531706     0.0127699    0.00216228       0.00000       0.00000       0.00000       0.00000       0.00000       0.00000       0.00000       0.00000       0.00000       0.00000       0.00000       0.00000       0.00000       0.00000       0.00000       0.00000       0.00000       0.00000
  10  11 2162.9468    0.8581  0.6355 10.2644 -0.0039  0.0408   0.0319   0.0653    0.1347   0.0000   434.3720      -5.51594       2.71395      -2.83869       6.09128      -1.85265       3.06862       3.90769      -1.03270     -0.272797      0.279367      0.484290     -0.165648    0.00378294    -0.0149351    -0.0107409    0.00234310  -5.52330e-05   8.46379e-05   1.91625e-05       0.00000       0.00000       0.00000       0.00000       0.00000       0.00000       0.00000       0.00000       0.00000       0.00000       0.00000       0.00000       0.00000       0.00000       0.00000       0.00000       8.00144       7.52139       6.48156       7.43733       8.22070       6.19317       3.33372       2.31824       2.01610       1.65315       1.02666      0.504666      0.213383     0.0815692     0.0303227    0.00997082    0.00352014    0.00110716   0.000226317   3.14419e-05       0.00000       0.00000       0.00000       0.00000       0.00000       0.00000       0.00000       0.00000       0.00000       0.00000       0.00000       0.00000       0.00000       0.00000       0.00000       0.00000
  10  12 2302.8441    1.1675  0.9457  9.9899 -0.0028  0.0338   0.0347   0.0844    0.2717   0.0000   435.5281       4.55635       10.6402      -3.75930      -8.59461     -0.711115       2.03763      -1.87065     -0.304340     -0.316727     -0.373546     -0.202561      0.108238    -0.0258101    -0.0193107   -0.00278611    0.00168459  -1.36196e-05  -0.000372603   6.80806e-06       0.00000       0.00000       0.00000       0.00000       0.00000       0.00000       0.00000       0.00000       0.00000       0.00000       0.00000       0.00000       0.00000       0.00000       0.00000       0.00000       4.86443       6.23934       6.11813       6.10681       5.20482       3.85518       3.27632       2.12906       1.61475      0.908553      0.560469      0.336642      0.151932     0.0846337     0.0288423     0.0131213    0.00413020    0.00105891   0.000307912   4.81618e-05       0.00000       0.00000       0.00000       0.00000       0.00000       0.00000       0.00000       0.00000       0.00000       0.00000       0.00000       0.00000       0.00000       0.00000       0.00000       0.00000
  10  13 2440.8430    1.6160  0.8230 10.8822 -0.0033  0.0304   0.0535   0.0760    0.2286   0.0000   431.5812      -1.82049       5.35295       17.1970      -4.53438    -0.0752898      -1.26180       1.97555       1.61159     -0.332403     -0.480183     -0.301190     -0.136078   0.000677724    0.00432005    0.00560245    0.00189746  -0.000739500   0.000490014   2.64869e-05       0.00000       0.00000       0.00000       0.00000       0.00000       0.00000       0.00000       0.00000       0.00000       0.00000       0.00000       0.00000       0.00000       0.00000       0.00000       0.00000       5.38600       6.54135       6.94026       6.24659       5.23984       4.18047       2.96716       2.16678       1.35108      0.854984      0.508801      0.265859      0.134340     0.0649058     0.0273333     0.0103324    0.00367094    0.00109034   0.000220127   3.53117e-05       0.00000       0.00000       0.00000       0.00000       0.00000       0.00000       0.00000       0.00000       0.00000       0.00000       0.00000       0.00000       0.00000       0.00000       0.00000       0.00000
  10  14 2578.7589    1.9773  1.0156 10.6344 -0.0049  0.0470   0.0562   0.0862    0.3961   0.0000   431.2759       6.35026      -1.28315      -5.95111       6.55498     -0.751888       1.98757       3.77092      -1.77831     -0.948395     0.0941040    0.00353453    -0.0919917    -0.0592961     0.0463793     0.0180703   0.000844807  -0.000759118   0.000295057   3.38080e-05       0.00000       0.00000       0.00000       0.00000       0.00000       0.00000       0.00000       0.00000       0.00000       0.00000       0.00000       0.00000       0.00000       0.00000       0.00000       0.00000       8.97062       8.72319       6.81696       8.33222       9.19499       7.20565       3.93919       2.49740       2.37092       1.86350       1.13318      0.587427      0.237920     0.0880541     0.0327888     0.0120475    0.00383790    0.00105713   0.000234610   3.80788e-05       0.00000       0.00000       0.00000       0.00000       0.00000       0.00000       0.00000       0.00000       0.00000       0.00000       0.00000       0.00000       0.00000       0.00000       0.00000       0.00000
  10  15 2717.0528    2.5257  1.0118 10.6329 -0.0023  0.0318   0.0722   0.0827    0.5325   0.0000   435.6734       16.8111       19.2554       7.26147      -3.12591       2.89591      -5.92814       2.63135      0.880397      0.191067   -0.00323601     -0.102442    -0.0792624    -0.0118248     0.0671144   -0.00814878   0.000645946   -0.00148269   1.16102e-06   5.96031e-05       0.00000       0.00000       0.00000       0.00000       0.00000       0.00000       0.00000       0.00000       0.00000       0.00000       0.00000       0.00000       0.00000       0.00000       0.00000       0.00000       5.02225       5.61208       6.04460       5.66018       5.04288       3.96591       3.04547       2.17366       1.52222      0.912759      0.563921      0.314668      0.153704     0.0781324     0.0293617     0.0116584    0.00398594    0.00108869   0.000252846   3.70963e-05       0.00000       0.00000       0.00000       0.00000       0.00000       0.00000       0.00000       0.00000       0.00000       0.00000       0.00000       0.00000       0.00000       0.00000       0.00000       0.00000
  10  16 2855.7778    3.1546  1.0213 10.7939 -0.0045  0.0313   0.0899   0.0859    0.8218   0.0000   440.1222       16.0580       15.8864       5.49977      -5.16164       3.29244     -0.594053      -3.12740       2.67258     -0.657125     -0.540129     -0.118438     0.0905143     0.0594369   -0.00594009    -0.0193199    0.00384213   0.000766497  -0.000329536   6.86451e-05       0.00000       0.00000       0.00000       0.00000       0.00000       0.00000       0.00000       0.00000       0.00000       0.00000       0.00000       0.00000       0.00000       0.00000       0.00000       0.00000       4.89647       5.99627       6.29902       5.57424       4.81624       4.23316       2.92746       2.20376       1.52290      0.852180      0.557662      0.276642      0.150425     0.0659170     0.0291291     0.0106630    0.00439230    0.00113476   0.000244256   4.11178e-05       0.00000       0.00000       0.00000       0.00000       0.00000       0.00000       0.00000       0.00000       0.00000       0.00000       0.00000       0.00000       0.00000       0.00000       0.00000       0.00000
  10  17 2994.6286    3.3339  1.0328 12.2998 -0.0148  0.0372   0.1001   0.0876    0.2884   0.0000   438.5560       25.9966       14.3506       9.44321      -1.06597      0.612704     -0.872191      -3.15417       3.30354      -1.69106      0.550700     0.0611922     -0.134120    -0.0253582     0.0476152    0.00168205    0.00709382   -0.00109754  -0.000507341   3.86766e-05       0.00000       0.00000       0.00000       0.00000       0.00000       0.00000       0.00000       0.00000       0.00000       0.00000       0.00000       0.00000       0.00000       0.00000       0.00000       0.00000       5.51669       6.79532       7.11653       6.16886       6.14714       4.10096       3.73086       2.61549       1.71207       1.10820      0.564892      0.360834      0.188109     0.0806306     0.0362844     0.0138792    0.00425617    0.00143626   0.000367539   4.55473e-05       0.00000       0.00000       0.00000       0.00000       0.00000       0.00000       0.00000       0.00000       0.00000       0.00000       0.00000       0.00000       0.00000       0.00000       0.00000       0.00000
  10  18 3133.0318    3.8751  1.1295 12.3350 -0.0110  0.0364   0.1098   0.0850    0.3999   0.0000   440.7612       32.5281       11.0496       15.9171       6.17378       9.60110      -5.73724      -5.57254     -0.508766      -1.96982      0.159915      0.299959      0.413805     0.0453406   -0.00404792    0.00390865    0.00202502   0.000910377  -0.000435872   3.40543e-05       0.00000       0.00000       0.00000       0.00000       0.00000       0.00000       0.00000       0.00000       0.00000       0.00000       0.00000       0.00000       0.00000       0.00000       0.00000       0.00000       5.67143       6.84938       7.58742       6.68735       5.94901       4.51817       3.56576       2.44674       1.65429       1.04280      0.612445      0.344198      0.169739     0.0850699     0.0342884     0.0140458    0.00462923    0.00132958   0.000323124   4.42530e-05       0.00000       0.00000       0.00000       0.00000       0.00000       0.00000       0.00000       0.00000       0.00000       0.00000       0.00000       0.00000       0.00000       0.00000       0.00000       0.00000
  10  19 3271.5126    3.6304  1.6392 11.5231 -0.0062  0.0417   0.0817   0.1086    0.3970   0.0000   456.8551       31.5569       1.91979       4.77906      -6.52309       1.54072      -5.41839     -0.641254      0.179566     -0.456045     -0.310310     -0.716450    -0.0686799    -0.0966830    0.00179193   -0.00463627   -0.00890149  -0.000869552  -0.000458715   3.31475e-05       0.00000       0.00000       0.00000       0.00000       0.00000       0.00000       0.00000       0.00000       0.00000       0.00000       0.00000       0.00000       0.00000       0.00000       0.00000       0.00000       6.87558       8.23926       7.83347       7.93789       6.57589       5.38560       4.36081       3.06061       2.06828       1.23672      0.689948      0.416833      0.201733     0.0964659     0.0379585     0.0154028    0.00467693    0.00131084   0.000330077   5.71397e-05       0.00000       0.00000       0.00000       0.00000       0.00000       0.00000       0.00000       0.00000       0.00000       0.00000       0.00000       0.00000       0.00000       0.00000       0.00000       0.00000
  10  20 3410.2944    3.2980  2.1608 11.2091 -0.0011  0.0458   0.0648   0.1198    0.2482   0.0000   446.0549       46.6559       28.2054       16.6542       5.32082     -0.756129       1.37507      -3.80076      -2.38360      -1.81079      -1.14834      -1.92141    -0.0589665     0.0989510  -0.000901052    0.00538823   0.000268934    0.00108813  -0.000231555  -2.75378e-05       0.00000       0.00000       0.00000       0.00000       0.00000       0.00000       0.00000       0.00000       0.00000       0.00000       0.00000       0.00000       0.00000       0.00000       0.00000       0.00000       7.71507       9.15829       9.37633       8.68967       7.39971       6.04233       4.74822       3.30713       2.22397       1.36338      0.789289      0.433429      0.222578     0.0976579     0.0445219     0.0163753    0.00555238    0.00150517   0.000360604   5.65355e-05       0.00000       0.00000       0.00000       0.00000       0.00000       0.00000       0.00000       0.00000       0.00000       0.00000       0.00000       0.00000       0.00000       0.00000       0.00000       0.00000
  10  21 3549.2402    2.6731  3.2837 11.0483 -0.0016  0.0605   0.0436   0.1588    0.1611   0.0000   440.8001       44.4828       20.3645      -6.30421      -5.93809      -5.90423      -6.45426      -1.07363      -1.81827      0.777088      -1.22865     -0.689400    0.00828114     -0.163778    -0.0353804  -0.000835732   -0.00805057  -0.000710444   0.000469732   5.25041e-05       0.00000       0.00000       0.00000       0.00000       0.00000       0.00000       0.00000       0.00000       0.00000       0.00000       0.00000       0.00000       0.00000       0.00000       0.00000       0.00000       9.63583       11.7725       11.9454       11.0540       9.78116       7.67519       6.13063       4.32421       2.95834       1.71021       1.05527      0.573839      0.287765      0.142986     0.0559659     0.0218463    0.00764894    0.00208078   0.000522397   7.88992e-05       0.00000       0.00000       0.00000       0.00000       0.00000       0.00000       0.00000       0.00000       0.00000       0.00000       0.00000       0.00000       0.00000       0.00000       0.00000       0.00000
  10  22 3688.5859    2.2552  4.7506 10.5042 -0.0001  0.0756   0.0319   0.1944    0.1518   0.0000   434.2706       27.7456       27.0018       11.8752      -6.98323      -12.2374       6.67579      -10.9232      -1.93327      0.636141      -1.11733    -0.0926323    -0.0996761     -0.240683    -0.0236264     0.0101244    0.00511150   -0.00142936   0.000827634  -5.72346e-05       0.00000       0.00000       0.00000       0.00000       0.00000       0.00000       0.00000       0.00000       0.00000       0.00000       0.00000       0.00000       0.00000       0.00000       0.00000       0.00000       12.3262       15.1324       14.8030       14.0986       12.1168       9.85044       7.73343       5.67551       3.64721       2.22699       1.29045      0.714122      0.358947      0.173773     0.0706572     0.0269451    0.00887863    0.00263914   0.000615869   0.000102436       0.00000       0.00000       0.00000       0.00000       0.00000       0.00000       0.00000       0.00000       0.00000       0.00000       0.00000       0.00000       0.00000       0.00000       0.00000       0.00000
  10  23 3828.3262    1.8857  6.3565 10.3010 -0.0015  0.0911   0.0237   0.2469    0.1238   0.0000   470.5884       56.9583      -19.3051       25.8449      -4.00554      -14.4404      -1.44408      0.479255      -4.65697      -5.14630     -0.888081       1.10816      0.152894     -0.418552     0.0509009   -0.00389573   -0.00124943   -0.00166837  -0.000400596  -0.000158591       0.00000       0.00000       0.00000       0.00000       0.00000       0.00000       0.00000       0.00000       0.00000       0.00000       0.00000       0.00000       0.00000       0.00000       0.00000       0.00000       14.3942       17.8875       18.1959       17.1848       14.6275       11.9570       8.98478       6.41989       4.29780       2.70097       1.61401      0.855944      0.447230      0.203780     0.0903728     0.0333616     0.0116269    0.00331194   0.000772134   0.000126079       0.00000       0.00000       0.00000       0.00000       0.00000       0.00000       0.00000       0.00000       0.00000       0.00000       0.00000       0.00000       0.00000       0.00000       0.00000       0.00000
  10  24 3968.0422    1.5753  8.1993  9.9969 -0.0018  0.1089   0.0183   0.3104    0.1091   0.0000   449.0254       12.9056       31.7513       19.1615       8.36428     -0.489847      -5.87718      -23.7655       3.16167       6.87517       4.79789      -2.49941    -0.0641834     -0.379176     -0.109543   -0.00161661   -0.00462817   -0.00263751  -0.000970323   0.000222318       0.00000       0.00000       0.00000       0.00000       0.00000       0.00000       0.00000       0.00000       0.00000       0.00000       0.00000       0.00000       0.00000       0.00000       0.00000       0.00000       16.9949       21.0535       20.6038       19.9971       17.4470       14.4574       10.8150       7.91493       5.25119       3.38001       2.00873       1.07817      0.538374      0.255881      0.106697     0.0405078     0.0138866    0.00409492   0.000933065   0.000155617       0.00000       0.00000       0.00000       0.00000       0.00000       0.00000       0.00000       0.00000       0.00000       0.00000       0.00000       0.00000       0.00000       0.00000       0.00000       0.00000
  10  29 4669.0306    0.5831 18.1197  9.9567 -0.0032  0.3412   0.0087   0.9019    0.0447   0.0000   408.9855      -4.43919       60.2471       39.0001       39.6526       10.9752      -13.4313      -61.4192      -20.9788      0.420871       9.15358       2.24317      -1.34118     -0.964563     -0.307716    -0.0572118     0.0687818    0.00778151   -0.00226737   0.000259809       0.00000       0.00000       0.00000       0.00000       0.00000       0.00000       0.00000       0.00000       0.00000       0.00000       0.00000       0.00000       0.00000       0.00000       0.00000       0.00000       50.8075       63.4901       64.6858       62.1904       54.5922       44.5871       35.4739       25.1533       17.4140       11.3061       6.74404       3.77048       1.88860      0.932976      0.387530      0.152468     0.0496024     0.0139627    0.00322249   0.000493100       0.00000       0.00000       0.00000       0.00000       0.00000       0.00000       0.00000       0.00000       0.00000       0.00000       0.00000       0.00000       0.00000       0.00000       0.00000       0.00000
  11   8 1772.1563    0.3422  0.2935 10.0560 -0.0128  0.0301   0.0206   0.0495    0.0547   0.0000   438.3687      -10.9502       5.77457      -2.22634      0.857145      -1.24174     -0.771688      -1.96684      0.271569      0.581329      0.554866     -0.855412     -0.124278    -0.0127109     0.0229989    0.00466978   0.000416766   -0.00108735   0.000438046  -0.000321209  -3.62443e-05   6.97667e-06       0.00000       0.00000       0.00000       0.00000       0.00000       0.00000       0.00000       0.00000       0.00000       0.00000       0.00000       0.00000       0.00000       0.00000       4.64282       5.58307       5.49234       6.36772       4.86802       3.96645       2.45644       2.45479       1.55039       1.02581      0.484314      0.441422      0.212039      0.134816     0.0531196     0.0253803    0.00734549    0.00339878   0.000839660   0.000296174   4.20216e-05   1.11994e-05       0.00000       0.00000       0.00000       0.00000       0.00000       0.00000       0.00000       0.00000       0.00000       0.00000       0.00000       0.00000       0.00000       0.00000
  11  10 2057.8983    0.6635  0.6838  9.7681  0.0029  0.0291   0.0235   0.0774    0.1154   0.0000   430.1272       3.73402       20.5064      -1.39441      -4.52100      -2.56503       5.81413     -0.526280      -1.35108     -0.136256      0.477833     -0.337981     0.0681996    -0.0593568   -0.00408005     0.0368298    0.00734541    0.00120833   0.000586294  -0.000409031   2.84743e-05  -6.72381e-06       0.00000       0.00000       0.00000       0.00000       0.00000       0.00000       0.00000       0.00000       0.00000       0.00000       0.00000       0.00000       0.00000       0.00000       3.93924       5.12214       5.15421       4.67679       4.52077       3.52873       2.87286       1.94966       1.44630      0.950583      0.548647      0.356009      0.184155     0.0967564     0.0460528     0.0188479    0.00773232    0.00306599   0.000897857   0.000266430   6.64685e-05   8.99761e-06       0.00000       0.00000       0.00000       0.00000       0.00000       0.00000       0.00000       0.00000       0.00000       0.00000       0.00000       0.00000       0.00000       0.00000
  11  11 2199.8526    0.8377  0.7622 10.3439  0.0032  0.0363   0.0290   0.0712    0.1315   0.0000   445.3670       2.68393       10.6420       4.98423      -9.00752       1.59403       4.15110      -4.72008      -2.45836       2.59440    -0.0170326     -0.426667    -0.0431448     0.0177025     0.0759173    -0.0101983   -0.00756922    0.00157782  -0.000645324   0.000239600   8.90791e-05  -2.61400e-05       0.00000       0.00000       0.00000       0.00000       0.00000       0.00000       0.00000       0.00000       0.00000       0.00000       0.00000       0.00000       0.00000       0.00000       5.29459       6.21095       7.23721       6.51799       5.53718       4.69319       3.53125       2.70959       1.75529       1.14682      0.817443      0.449915      0.225953      0.119142     0.0656422     0.0283665     0.0112095    0.00396041    0.00136694   0.000347034   6.60899e-05   1.00963e-05       0.00000       0.00000       0.00000       0.00000       0.00000       0.00000       0.00000       0.00000       0.00000       0.00000       0.00000       0.00000       0.00000       0.00000
  11  12 2340.0536    1.2546  0.9061 10.1313  0.0009  0.0330   0.0371   0.0792    0.2698   0.0000   441.4425      -1.41539       15.4942       4.29874      -14.6496     -0.625815      -5.43673     -0.532135       2.37203     -0.477836     -0.521554      0.206038      0.194031     -0.157770     0.0287299    -0.0155741    0.00185204   -0.00263345  -2.38513e-05  -1.73740e-05  -5.58568e-05  -8.40312e-06       0.00000       0.00000       0.00000       0.00000       0.00000       0.00000       0.00000       0.00000       0.00000       0.00000       0.00000       0.00000       0.00000       0.00000       4.49353       5.55365       6.17067       5.40406       5.24315       4.01463       3.26683       2.19207       1.58211       1.16860      0.656966      0.414710      0.228792      0.111294     0.0535905     0.0224654     0.0105206    0.00373393    0.00110153   0.000340339   7.50893e-05   9.45034e-06       0.00000       0.00000       0.00000       0.00000       0.00000       0.00000       0.00000       0.00000       0.00000       0.00000       0.00000       0.00000       0.00000       0.00000
  11  13 2478.5648    1.7590  0.9214 10.0213 -0.0042  0.0335   0.0493   0.0690    0.4780   0.0000   439.3532      -2.53449       17.9163       6.93041       4.21420       5.98705      -4.29111      -1.69354     -0.667636       1.30177     -0.388518      0.171930      0.206005     -0.161638    -0.0224933    0.00561277    0.00876221  -8.45073e-05  -0.000901812  -0.000410426   3.34210e-05  -4.51894e-06       0.00000       0.00000       0.00000       0.00000       0.00000       0.00000       0.00000       0.00000       0.00000       0.00000       0.00000       0.00000       0.00000       0.00000       4.20410       5.49582       6.06481       5.30019       5.07848       3.87202       3.31074       2.39558       1.70674       1.09171      0.677155      0.426435      0.217289      0.115819     0.0629775     0.0242366     0.0104255    0.00394109    0.00125483   0.000355025   8.33648e-05   1.09034e-05       0.00000       0.00000       0.00000       0.00000       0.00000       0.00000       0.00000       0.00000       0.00000       0.00000       0.00000       0.00000       0.00000       0.00000
  11  14 2616.9881    2.0909  1.0966 11.1475  0.0057  0.0381   0.0589   0.0851    0.2811   0.0000   435.7459       1.33515       12.0874       4.11125       1.06813      -2.32327     -0.137889      -2.23555      -2.44772     -0.961825    -0.0797772     -0.934043    -0.0668805     -0.112793    -0.0552739     0.0265274   -0.00522829    0.00140105    0.00170948   0.000220353   6.72384e-06  -2.31055e-06       0.00000       0.00000       0.00000       0.00000       0.00000       0.00000       0.00000       0.00000       0.00000       0.00000       0.00000       0.00000       0.00000       0.00000       5.18931       6.67391       5.96976       6.61730       5.47389       5.08849       3.47274       2.94851       1.78764       1.48250      0.797556      0.544437      0.262195      0.149675     0.0586348     0.0307641     0.0105337    0.00450290    0.00111469   0.000407909   6.61682e-05   1.51353e-05       0.00000       0.00000       0.00000       0.00000       0.00000       0.00000       0.00000       0.00000       0.00000       0.00000       0.00000       0.00000       0.00000       0.00000
  11  15 2756.1901    2.7681  0.9245 11.4138  0.0017  0.0303   0.0794   0.0756    0.3076   0.0000   442.7907       7.92273       15.8489       1.31435      -3.32703      -5.06715      0.472545      -1.98878       1.08838      0.722180     -0.955880     -0.190218      0.164304    -0.0184300    -0.0260908   -0.00904334    0.00122560   0.000741632  -0.000935761  -0.000148193  -7.80370e-05   5.75342e-06       0.00000       0.00000       0.00000       0.00000       0.00000       0.00000       0.00000       0.00000       0.00000       0.00000       0.00000       0.00000       0.00000       0.00000       4.73661       5.82622       5.73351       5.30069       4.85460       3.84634       3.31593       2.54259       1.68827       1.10176      0.616319      0.383315      0.193890      0.106938     0.0495490     0.0218599    0.00818217    0.00315096   0.000877805   0.000284099   6.47890e-05   9.12304e-06       0.00000       0.00000       0.00000       0.00000       0.00000       0.00000       0.00000       0.00000       0.00000       0.00000       0.00000       0.00000       0.00000       0.00000
  11  16 2895.5011    3.3633  0.9054 12.2048 -0.0050  0.0283   0.1010   0.0781    0.2256   0.0000   437.1232       13.5475       13.6930      -1.56319       3.77881       3.38969      0.939251      -1.92638      -3.21611     -0.877846     -0.670039     -0.335322      0.257464    -0.0969509     0.0610011     0.0136248   -0.00479303  -0.000222330    0.00151941  -0.000562250   5.47996e-05   2.16762e-06       0.00000       0.00000       0.00000       0.00000       0.00000       0.00000       0.00000       0.00000       0.00000       0.00000       0.00000       0.00000       0.00000       0.00000       4.78711       5.94092       6.20233       5.75490       4.94174       4.04596       2.93532       2.14730       1.53327      0.944410      0.594680      0.343545      0.190735     0.0961272     0.0445578     0.0187993    0.00740753    0.00276514   0.000925468   0.000236720   5.08311e-05   8.14132e-06       0.00000       0.00000       0.00000       0.00000       0.00000       0.00000       0.00000       0.00000       0.00000       0.00000       0.00000       0.00000       0.00000       0.00000
  11  17 3034.7066    3.7096  1.0420 12.0463 -0.0050  0.0349   0.0983   0.0767    0.3355   0.0000   437.3800       22.4902       15.2028      -3.46939     -0.563375      0.355662      -1.82933       2.22168      -1.57376      -1.30654      0.296498      0.176755    -0.0986692     -0.116452    -0.0226498     0.0107886   -0.00571468    0.00134051   0.000332920   0.000128662   6.62752e-05  -7.38333e-07       0.00000       0.00000       0.00000       0.00000       0.00000       0.00000       0.00000       0.00000       0.00000       0.00000       0.00000       0.00000       0.00000       0.00000       5.90462       6.85337       6.70513       5.88383       5.28895       4.79142       4.10096       3.19072       2.03093       1.34184      0.830092      0.420391      0.228816      0.113268     0.0522393     0.0264148     0.0100249    0.00317382    0.00107711   0.000300109   5.83871e-05   8.65292e-06       0.00000       0.00000       0.00000       0.00000       0.00000       0.00000       0.00000       0.00000       0.00000       0.00000       0.00000       0.00000       0.00000       0.00000
  11  18 3173.6518    3.9846  1.2453 11.4046 -0.0023  0.0312   0.0959   0.0961    0.6673   0.0000   440.3579       15.4997       1.07681       4.28868       2.99325      -1.68059      -1.39093      0.731623       1.58254     -0.842437     -0.186926     -0.594271    -0.0646119      0.127117    -0.0427678   -0.00179159    0.00266065    0.00363580    0.00142685   0.000206328   5.29593e-05   1.61642e-06       0.00000       0.00000       0.00000       0.00000       0.00000       0.00000       0.00000       0.00000       0.00000       0.00000       0.00000       0.00000       0.00000       0.00000       4.61719       5.40080       5.69504       5.38555       4.84439       3.98372       3.24982       2.34936       1.72097       1.09654      0.667032      0.393350      0.223052      0.115343     0.0520209     0.0237696    0.00932393    0.00343514    0.00108016   0.000285168   6.62485e-05   9.29037e-06       0.00000       0.00000       0.00000       0.00000       0.00000       0.00000       0.00000       0.00000       0.00000       0.00000       0.00000       0.00000       0.00000       0.00000
  11  19 3312.6314    3.5610  1.5871 11.7373 -0.0007  0.0386   0.0765   0.0944    0.2612   0.0000   434.5396       8.79207       14.5744       10.9499      -2.02210       4.20712     -0.299031      -1.19741     -0.435236      -1.19177      0.126835     -0.762352      0.532359      0.224229    -0.0648593    -0.0187593    -0.0140036    0.00580736    0.00253696  -0.000362171   9.60073e-05  -1.68970e-05       0.00000       0.00000       0.00000       0.00000       0.00000       0.00000       0.00000       0.00000       0.00000       0.00000       0.00000       0.00000       0.00000       0.00000       5.58906       6.97283       6.93977       6.90592       5.93004       4.92492       3.95027       2.95985       2.07575       1.36265      0.805024      0.486020      0.279790      0.142625     0.0670310     0.0290997     0.0118816    0.00424083    0.00130873   0.000365697   8.18958e-05   1.32418e-05       0.00000       0.00000       0.00000       0.00000       0.00000       0.00000       0.00000       0.00000       0.00000       0.00000       0.00000       0.00000       0.00000       0.00000
  11  20 3451.8099    3.0766  2.4038 11.3731 -0.0033  0.0466   0.0557   0.1257    0.1751   0.0000   453.0119       21.9335       21.9492       4.06123      -1.73036      -8.50959      -2.31963      -1.16885      -5.13094     -0.471908     -0.273641     -0.172222      0.313067     -0.141378     -0.125732    0.00920050    0.00640807   -0.00293936   -0.00267977   0.000358565   3.20535e-05  -2.58229e-06       0.00000       0.00000       0.00000       0.00000       0.00000       0.00000       0.00000       0.00000       0.00000       0.00000       0.00000       0.00000       0.00000       0.00000       6.80899       7.90142       8.10734       7.88582       7.22976       5.95854       4.66010       3.52295       2.54093       1.61262       1.04184      0.602147      0.335958      0.169502     0.0823303     0.0338799     0.0136549    0.00481521    0.00162432   0.000426617   9.65754e-05   1.42684e-05       0.00000       0.00000       0.00000       0.00000       0.00000       0.00000       0.00000       0.00000       0.00000       0.00000       0.00000       0.00000       0.00000       0.00000
  11  21 3591.4143    2.5644  3.6461 10.6567  0.0029  0.0605   0.0384   0.1567    0.1684   0.0000   433.2623       28.9823       27.8983       12.1793      -12.3900      -6.16603       1.26269      -7.67985      -1.89196     -0.278322     -0.843529     -0.640487     -0.146812    -0.0780541    -0.0385367    -0.0161989   -0.00782008   -0.00549897   -0.00238442   9.51151e-05   8.07668e-05  -2.91869e-05       0.00000       0.00000       0.00000       0.00000       0.00000       0.00000       0.00000       0.00000       0.00000       0.00000       0.00000       0.00000       0.00000       0.00000       9.24229       11.3076       11.2608       11.2259       9.62034       7.89277       6.31062       4.63048       3.09433       2.13966       1.32237      0.782371      0.406942      0.209211      0.104565     0.0446005     0.0178866    0.00629894    0.00187453   0.000542866   0.000120900   1.97469e-05       0.00000       0.00000       0.00000       0.00000       0.00000       0.00000       0.00000       0.00000       0.00000       0.00000       0.00000       0.00000       0.00000       0.00000
  11  23 3871.2552    1.7201  6.6169 10.2903 -0.0034  0.0920   0.0211   0.2518    0.1090   0.0000   420.3296       46.9722       17.1951      -6.59580      -28.7345     -0.553077       19.5545      -2.30200      -6.03807      -2.64469       4.11432      -1.55508     -0.768580    0.00185196      0.117262    -0.0546534    -0.0117663    0.00120415   -0.00520193   0.000313944   0.000352388   4.28241e-05       0.00000       0.00000       0.00000       0.00000       0.00000       0.00000       0.00000       0.00000       0.00000       0.00000       0.00000       0.00000       0.00000       0.00000       12.9909       16.2964       16.7409       15.5335       14.6450       11.7799       9.26668       6.96805       4.95015       3.17112       2.03425       1.19940      0.651719      0.335600      0.165013     0.0688395     0.0275890     0.0101214    0.00337689   0.000938784   0.000213986   3.03471e-05       0.00000       0.00000       0.00000       0.00000       0.00000       0.00000       0.00000       0.00000       0.00000       0.00000       0.00000       0.00000       0.00000       0.00000
  11  24 4011.2600    1.4745  8.3960 10.2087 -0.0016  0.1108   0.0173   0.3109    0.0871   0.0000   426.5297       27.8136       3.17675      -13.7988      -7.47153       15.0450      -4.71824      -1.42196      -15.9958       6.53599       5.07964       1.86257     -0.290699      0.111639      0.233445     0.0681012     0.0434566    0.00229483   -0.00560949   0.000147309  -0.000222765   5.88124e-05       0.00000       0.00000       0.00000       0.00000       0.00000       0.00000       0.00000       0.00000       0.00000       0.00000       0.00000       0.00000       0.00000       0.00000       15.7238       19.7474       19.9044       18.8033       17.0713       14.4423       11.5795       8.49679       6.03527       4.05957       2.46241       1.48499      0.784502      0.410563      0.189819     0.0860633     0.0340356     0.0129894    0.00399837    0.00113398   0.000252828   3.77745e-05       0.00000       0.00000       0.00000       0.00000       0.00000       0.00000       0.00000       0.00000       0.00000       0.00000       0.00000       0.00000       0.00000       0.00000
  11  25 4151.6796    1.2438 10.3371 10.0038  0.0002  0.1350   0.0144   0.3772    0.0796   0.0000   448.3274       59.6840      -45.5658       4.06609       52.7180       22.8296       1.99795     -0.169470      -11.1371       2.33402       1.36792      -4.34001       1.66754     -0.281535      0.208884     -0.159114    -0.0511142     0.0276118   0.000972148    0.00143058  -0.000272588  -3.31325e-05       0.00000       0.00000       0.00000       0.00000       0.00000       0.00000       0.00000       0.00000       0.00000       0.00000       0.00000       0.00000       0.00000       0.00000       18.8802       23.5155       24.9389       23.0129       20.7604       17.6058       13.7552       10.4319       7.20390       4.87928       3.01355       1.79671      0.984762      0.503747      0.249072      0.107227     0.0445885     0.0161840    0.00517826    0.00145867   0.000307655   4.51021e-05       0.00000       0.00000       0.00000       0.00000       0.00000       0.00000       0.00000       0.00000       0.00000       0.00000       0.00000       0.00000       0.00000       0.00000
  12   9 1949.9992    0.5142  0.4571  9.9456 -0.0042  0.0257   0.0213   0.0589    0.0749   0.0000   443.1512      -2.49258       14.1668       4.83000      -4.04015       1.57992      -1.57414      0.371796      0.108347     -0.205636     -0.403083     0.0707221     0.0345231    -0.0248343     0.0610990    -0.0259484   -0.00820049    0.00547488  -0.000394540   0.000271071   0.000299681   7.00905e-05   5.54085e-07  -2.10450e-06       0.00000       0.00000       0.00000       0.00000       0.00000       0.00000       0.00000       0.00000       0.00000       0.00000       0.00000       0.00000       3.49960       4.50379       4.56651       4.34000       3.80922       3.20536       2.71026       2.11615       1.51175      0.916811      0.662969      0.402360      0.207380      0.120638     0.0597916     0.0326685     0.0148157    0.00615102    0.00196337   0.000806035   0.000246029   6.05579e-05   1.36946e-05   2.01194e-06       0.00000       0.00000       0.00000       0.00000       0.00000       0.00000       0.00000       0.00000       0.00000       0.00000       0.00000       0.00000
  12  10 2093.6066    0.7025  0.6724 10.1251 -0.0013  0.0346   0.0245   0.0697    0.1038   0.0000   440.2135      -4.68667       16.8874       1.77066     -0.683988     -0.427415     0.0869334      -1.96288       1.07853     -0.972230      0.140541      0.575922      0.614043    -0.0551237    -0.0929673    -0.0301631   -0.00940233    -0.0114487   -0.00123971    0.00115349   0.000307289  -7.66813e-05   3.15645e-06   1.43134e-06       0.00000       0.00000       0.00000       0.00000       0.00000       0.00000       0.00000       0.00000       0.00000       0.00000       0.00000       0.00000       3.55237       5.76819       4.50548       5.65984       4.18186       4.15294       3.15409       2.57654       1.85117       1.17564      0.938273      0.472024      0.361279      0.128295      0.104787     0.0364460     0.0239572    0.00662771    0.00395116   0.000811482   0.000406715   8.37672e-05   1.97500e-05   3.92760e-06       0.00000       0.00000       0.00000       0.00000       0.00000       0.00000       0.00000       0.00000       0.00000       0.00000       0.00000       0.00000
  12  11 2235.8810    1.0182  0.7523 10.1880 -0.0047  0.0322   0.0316   0.0701    0.1494   0.0000   433.8582      0.258374       4.61790       1.66538       4.10869      -4.07830      -2.56907      -2.49672      -1.09992      0.254604      0.264401     -0.282314    -0.0654421     0.0521357    -0.0330258    -0.0154735    -0.0141976   -0.00309106   0.000672858   0.000116518   8.09498e-05  -3.78861e-05  -1.01886e-05   5.96484e-07       0.00000       0.00000       0.00000       0.00000       0.00000       0.00000       0.00000       0.00000       0.00000       0.00000       0.00000       0.00000       4.89222       6.85251       6.89807       6.76742       5.84764       4.62797       3.41007       2.32722       1.58370       1.16385      0.730276      0.484626      0.260601      0.145473     0.0748149     0.0314363     0.0172031    0.00580859    0.00249344   0.000860306   0.000248021   7.24313e-05   1.62024e-05   2.68650e-06       0.00000       0.00000       0.00000       0.00000       0.00000       0.00000       0.00000       0.00000       0.00000       0.00000       0.00000       0.00000
  12  12 2376.3669    1.3608  0.9107 10.5244 -0.0016  0.0336   0.0388   0.0708    0.2166   0.0000   439.5588       3.90795       10.0683       8.07351       9.03708      -4.15560       1.20760      -2.12010       2.31475      -1.59440      -1.93568     -0.437104     -0.129487     0.0369321    -0.0709756    -0.0161205    -0.0187916    0.00778035  -0.000404937  -0.000274392  -0.000158914  -9.12078e-05  -1.72143e-05  -3.22324e-07       0.00000       0.00000       0.00000       0.00000       0.00000       0.00000       0.00000       0.00000       0.00000       0.00000       0.00000       0.00000       4.45681       5.31656       5.03346       5.69154       5.03448       4.25906       3.44656       2.60488       1.83347       1.29683      0.972450      0.597278      0.335554      0.182294     0.0952618     0.0462368     0.0214335    0.00858973    0.00303618    0.00102738   0.000311326   7.94306e-05   1.77878e-05   2.87518e-06       0.00000       0.00000       0.00000       0.00000       0.00000       0.00000       0.00000       0.00000       0.00000       0.00000       0.00000       0.00000
  12  13 2515.4864    1.8499  0.9789 10.4047 -0.0021  0.0310   0.0524   0.0738    0.4330   0.0000   439.8343       5.84481       9.26510      -5.17759      -2.82068       1.27875       4.08527      -3.27257     -0.822270      -2.50460      0.650146     -0.333502     0.0829215     -0.168026     0.0464114   -0.00709905     0.0210391   -0.00474352   -0.00248427   0.000776016   0.000543381  -0.000127161   2.67084e-05  -4.57084e-06       0.00000       0.00000       0.00000       0.00000       0.00000       0.00000       0.00000       0.00000       0.00000       0.00000       0.00000       0.00000       3.91660       5.08805       5.30106       4.75986       4.67171       3.62854       3.33307       2.36846       1.77767       1.22561      0.750782      0.518406      0.264424      0.152155     0.0796232     0.0378206     0.0187189    0.00698958    0.00290110    0.00107168   0.000286320   8.60089e-05   1.95593e-05   2.44804e-06       0.00000       0.00000       0.00000       0.00000       0.00000       0.00000       0.00000       0.00000       0.00000       0.00000       0.00000       0.00000
  12  14 2654.6211    2.3303  1.0025 11.2304 -0.0053  0.0305   0.0613   0.0805    0.3506   0.0000   442.3505       14.5567       8.96687      -2.04003      -4.04487     -0.792849      -3.68056      0.834250      0.441390     -0.695841      -2.04454     -0.307443    -0.0903109      0.180774    -0.0752741    -0.0431731    -0.0414896   -0.00819038    0.00232900   0.000649255   0.000191831   6.39339e-05   8.51267e-06   5.93495e-07       0.00000       0.00000       0.00000       0.00000       0.00000       0.00000       0.00000       0.00000       0.00000       0.00000       0.00000       0.00000       4.20996       5.01282       5.22791       5.24783       4.69734       3.84053       3.06711       2.35332       1.70152       1.18453      0.792417      0.466397      0.279298      0.167727     0.0839016     0.0385367     0.0189419    0.00756022    0.00272970   0.000948606   0.000284269   7.31383e-05   1.52633e-05   2.35147e-06       0.00000       0.00000       0.00000       0.00000       0.00000       0.00000       0.00000       0.00000       0.00000       0.00000       0.00000       0.00000
  12  15 2794.6328    2.7803  0.9828 12.0753  0.0002  0.0306   0.0765   0.0771    0.2093   0.0000   441.2885       9.85950       13.4631       13.2508       1.10947       2.32784      -5.63800      -6.58348       2.17818      0.699759      0.338503     -0.498879    -0.0702830     0.0837352     0.0267685    -0.0151113     0.0248897    0.00691914   9.93023e-05   0.000510754   1.79369e-05   9.34575e-05   1.01188e-05  -3.70168e-07       0.00000       0.00000       0.00000       0.00000       0.00000       0.00000       0.00000       0.00000       0.00000       0.00000       0.00000       0.00000       4.35000       5.13215       5.21270       5.24061       4.70095       4.06407       3.19397       2.41605       1.71379       1.27330      0.802480      0.500408      0.291862      0.175267     0.0815043     0.0385457     0.0174296    0.00761702    0.00268746   0.000968641   0.000263131   7.38187e-05   1.44704e-05   2.27444e-06       0.00000       0.00000       0.00000       0.00000       0.00000       0.00000       0.00000       0.00000       0.00000       0.00000       0.00000       0.00000
  12  16 2934.4771    3.4905  1.0187 11.4972 -0.0020  0.0312   0.0898   0.0689    0.4999   0.0000   443.3080       13.7761       8.43286       10.9817       3.10309      -1.88091      -4.88783      0.760388       1.60861      -3.01682     -0.591659     -0.258970      0.458334    -0.0511535    0.00719614   -0.00898004     0.0114467    0.00376602  -0.000265960  -7.75849e-05  -0.000407598  -8.84169e-05  -1.53171e-05   2.48541e-06       0.00000       0.00000       0.00000       0.00000       0.00000       0.00000       0.00000       0.00000       0.00000       0.00000       0.00000       0.00000       3.80468       4.96298       5.08471       4.81845       4.47584       4.00629       2.99193       2.47401       1.69274       1.24059      0.807943      0.519873      0.272271      0.173936     0.0797648     0.0392954     0.0190518    0.00788241    0.00269954    0.00111139   0.000324050   9.15529e-05   1.69790e-05   2.72436e-06       0.00000       0.00000       0.00000       0.00000       0.00000       0.00000       0.00000       0.00000       0.00000       0.00000       0.00000       0.00000
  12  17 3074.0197    3.6701  1.1143 12.2025 -0.0092  0.0356   0.0929   0.0759    0.3192   0.0000   433.7201       15.2576       13.3047       13.1443      -3.86394     -0.169440       3.34111      -1.71535     -0.678418     -0.564098      0.159909     -0.872495     0.0801462     -0.252398     0.0898401     0.0527810   -0.00494551    0.00462858   -0.00168305   0.000604777   0.000542648   2.77714e-07   2.21452e-05   1.67153e-06       0.00000       0.00000       0.00000       0.00000       0.00000       0.00000       0.00000       0.00000       0.00000       0.00000       0.00000       0.00000       5.45466       6.24366       6.10576       5.46931       4.73621       4.66908       4.35736       3.34253       2.49811       1.62947       1.01172      0.584229      0.320690      0.180840     0.0874243     0.0419774     0.0195204    0.00851160    0.00314012    0.00109186   0.000309440   7.06679e-05   1.64599e-05   2.30814e-06       0.00000       0.00000       0.00000       0.00000       0.00000       0.00000       0.00000       0.00000       0.00000       0.00000       0.00000       0.00000
  12  18 3213.4442    3.7852  1.3001 12.1768  0.0030  0.0345   0.0881   0.0872    0.2550   0.0000   436.1650       21.3416       16.9372       8.35882      -6.91115       3.64142      -6.50117      -4.32439       1.27364    -0.0334235      -1.25735     -0.240373     -0.188466    0.00313535    -0.0653529     0.0288046     0.0196496  -0.000888990    0.00143094   0.000127200   0.000226672   5.57743e-05   5.16947e-06  -2.21910e-06       0.00000       0.00000       0.00000       0.00000       0.00000       0.00000       0.00000       0.00000       0.00000       0.00000       0.00000       0.00000       4.70988       6.10601       6.07872       5.94967       5.22307       4.49839       3.60463       2.80956       2.04670       1.34320      0.889508      0.522029      0.315933      0.168591     0.0909144     0.0429222     0.0195987    0.00784966    0.00308799    0.00104047   0.000342445   8.54247e-05   1.84328e-05   2.88566e-06       0.00000       0.00000       0.00000       0.00000       0.00000       0.00000       0.00000       0.00000       0.00000       0.00000       0.00000       0.00000
  12  19 3352.9015    3.3067  1.7882 11.8254 -0.0049  0.0438   0.0678   0.1016    0.1956   0.0000   448.3946       23.3822       17.4898     -0.557249       1.24056       8.13170      -2.54691      -1.09692       2.22516      -3.48016      -2.39325    -0.0311704    -0.0560137     -0.412941    -0.0831943     0.0382621    -0.0579226    0.00274589    0.00193790  -0.000406177   0.000507859   0.000232329  -1.83644e-05  -7.82945e-06       0.00000       0.00000       0.00000       0.00000       0.00000       0.00000       0.00000       0.00000       0.00000       0.00000       0.00000       0.00000       5.24702       7.32531       6.50421       7.35083       5.89168       5.61253       4.19937       3.48018       2.45108       1.68773       1.13583      0.673094      0.421893      0.205976      0.123856     0.0537417     0.0278141    0.00971306    0.00435532    0.00129516   0.000454424   0.000113218   2.36232e-05   4.64012e-06       0.00000       0.00000       0.00000       0.00000       0.00000       0.00000       0.00000       0.00000       0.00000       0.00000       0.00000       0.00000
  12  20 3492.6487    2.8911  2.9814 10.9557 -0.0005  0.0523   0.0438   0.1289    0.1558   0.0000   430.8972       34.4869       14.5340      -5.50063       2.47838       2.47324       5.08113       1.59502      -2.45904     -0.118482      -2.11943     -0.458501     0.0961242     -0.202196     0.0544154      0.139122    -0.0288508   -0.00546779    0.00604483  -8.80503e-05  -0.000140176   8.52584e-05  -1.55264e-05  -8.57395e-06       0.00000       0.00000       0.00000       0.00000       0.00000       0.00000       0.00000       0.00000       0.00000       0.00000       0.00000       0.00000       6.61327       8.78541       8.46397       8.76832       7.62955       6.57774       5.31102       4.05419       2.94267       2.03425       1.35683      0.821062      0.488315      0.273468      0.138786     0.0685255     0.0305711     0.0131858    0.00487121    0.00168289   0.000522459   0.000135566   3.02461e-05   4.86827e-06       0.00000       0.00000       0.00000       0.00000       0.00000       0.00000       0.00000       0.00000       0.00000       0.00000       0.00000       0.00000
  12  21 3632.6549    2.3786  3.9141 10.8484 -0.0011  0.0618   0.0331   0.1584    0.1212   0.0000   436.0800       18.8346      -14.6496      -8.56706       9.85597      -8.03273      -8.74675      -8.49875      0.636795      -1.97170       1.29932    -0.0232036     -0.208388      0.593576    -0.0710993      0.121096    0.00138605   -0.00459658   -0.00325011  -0.000932317   2.16012e-05  -0.000408300   2.53452e-05   8.40805e-06       0.00000       0.00000       0.00000       0.00000       0.00000       0.00000       0.00000       0.00000       0.00000       0.00000       0.00000       0.00000       8.46007       9.94872       10.3619       9.98817       8.94253       7.87001       6.57713       5.14560       3.66552       2.51374       1.67769       1.03361      0.577590      0.323791      0.163820     0.0827852     0.0372852     0.0157813    0.00572054    0.00202253   0.000600656   0.000157058   3.20684e-05   4.66399e-06       0.00000       0.00000       0.00000       0.00000       0.00000       0.00000       0.00000       0.00000       0.00000       0.00000       0.00000       0.00000
  12  22 3772.7839    1.9686  5.3093 10.5892 -0.0028  0.0766   0.0253   0.2060    0.1050   0.0000   445.8650       33.9690       9.21273       30.6573      -7.41080      -9.95684      -4.10276      -13.1213      -1.07540      -6.26372       3.23010     -0.683818      0.921044    -0.0627996      0.435037    -0.0203073     0.0141781    -0.0167867    0.00855194   -0.00108611  -0.000831007   0.000159820   1.42873e-05   1.27996e-05       0.00000       0.00000       0.00000       0.00000       0.00000       0.00000       0.00000       0.00000       0.00000       0.00000       0.00000       0.00000       9.49303       12.3996       12.7512       12.4863       10.8558       9.68063       7.63898       6.14485       4.32215       3.02050       1.91343       1.21793      0.686297      0.389133      0.203208     0.0989158     0.0460926     0.0188198    0.00730123    0.00259514   0.000779804   0.000214094   4.29450e-05   6.78806e-06       0.00000       0.00000       0.00000       0.00000       0.00000       0.00000       0.00000       0.00000       0.00000       0.00000       0.00000       0.00000
  12  23 3912.9939    1.6924  7.3250 10.1649 -0.0008  0.0928   0.0192   0.2537    0.1055   0.0000   471.5683       39.6444       13.4040       4.68747       3.09066       12.9099      -6.01778       7.14686      -10.6248      -2.60994       1.91506     0.0933107     -0.449010     -0.430531      0.137014    -0.0781530    -0.0122517     0.0111995    0.00754925   0.000741229   0.000690472   0.000293726  -7.10309e-05   1.09472e-05       0.00000       0.00000       0.00000       0.00000       0.00000       0.00000       0.00000       0.00000       0.00000       0.00000       0.00000       0.00000       12.4741       15.7131       16.1503       15.5797       13.8822       12.1614       9.67290       7.55305       5.45178       3.73366       2.42727       1.50201      0.870216      0.482503      0.249797      0.122388     0.0550120     0.0231309    0.00878899    0.00306971   0.000940707   0.000246828   5.05618e-05   7.61917e-06       0.00000       0.00000       0.00000       0.00000       0.00000       0.00000       0.00000       0.00000       0.00000       0.00000       0.00000       0.00000
  12  24 4053.6512    1.4045  9.3448 10.0352 -0.0016  0.1138   0.0154   0.3251    0.0895   0.0000   451.0706       36.5873       21.5010       35.2840       4.65663      -18.1601      -2.63141       5.53064      -6.13359       2.03768       2.72915       2.11657       1.44374      -1.08034      0.319728      0.144044    -0.0721874    -0.0189822    0.00191802   -0.00111686  -0.000964438   0.000334619  -3.91294e-05  -1.20851e-05       0.00000       0.00000       0.00000       0.00000       0.00000       0.00000       0.00000       0.00000       0.00000       0.00000       0.00000       0.00000       14.8243       18.7774       18.8341       19.0275       16.8523       14.7434       11.7801       9.20729       6.32650       4.69058       3.05039       1.90166       1.10764      0.632501      0.309369      0.159310     0.0689997     0.0312825     0.0111111    0.00385937    0.00114755   0.000319379   6.34582e-05   9.93230e-06       0.00000       0.00000       0.00000       0.00000       0.00000       0.00000       0.00000       0.00000       0.00000       0.00000       0.00000       0.00000
  12  26 4335.5515    0.9627 13.0009 10.0270 -0.0011  0.1720   0.0116   0.4995    0.0620   0.0000   454.4397       52.1583       24.1207     -0.443509       30.8329       15.6481      -42.3080      -7.48630      -3.95872      -1.73747      -5.77586      -1.48522      -1.10995    -0.0919151     -0.248228      0.418868      0.102004    -0.0126674    -0.0153293    -0.0120723    0.00296428   0.000462025   4.63483e-05   1.72699e-05       0.00000       0.00000       0.00000       0.00000       0.00000       0.00000       0.00000       0.00000       0.00000       0.00000       0.00000       0.00000       22.0178       27.1500       28.5793       27.9806       25.6437       21.6545       17.7540       14.0218       10.1075       7.10970       4.65678       2.90610       1.73004      0.966872      0.514323      0.243877      0.115674     0.0465786     0.0181675    0.00610911    0.00188317   0.000497806   0.000100684   1.41417e-05       0.00000       0.00000       0.00000       0.00000       0.00000       0.00000       0.00000       0.00000       0.00000       0.00000       0.00000       0.00000
  12  27 4476.6187    0.8024 15.2841  9.9710 -0.0054  0.2193   0.0097   0.6026    0.0553   0.0000   467.7703       76.2132       81.3192      -18.8550       36.3128       66.2286      -55.5631      -27.5397       33.4649      -7.44852      -14.7635      -4.18668       1.21934      0.738640      -1.34805    -0.0740371      0.282613     -0.112666    -0.0406496     0.0115566    0.00321418  -0.000271826  -0.000235711   3.16830e-05       0.00000       0.00000       0.00000       0.00000       0.00000       0.00000       0.00000       0.00000       0.00000       0.00000       0.00000       0.00000       28.3409       36.0756       37.0251       36.3582       32.8158       28.7811       22.7546       17.9692       12.7683       9.27691       5.98118       3.82810       2.22427       1.26636      0.643692      0.323300      0.142473     0.0622215     0.0231485    0.00815552    0.00240962   0.000649357   0.000126010   1.89299e-05       0.00000       0.00000       0.00000       0.00000       0.00000       0.00000       0.00000       0.00000       0.00000       0.00000       0.00000       0.00000
  12  28 4617.8839    0.6423 18.1885  9.9753 -0.0025  0.2979   0.0080   0.7926    0.0429   0.0000   496.2674       67.1867       6.66031      -63.2486       6.25265      -16.3780       3.04704       5.72947       6.50324      -13.1138      -11.0108      -11.2052       6.41745      -1.52263     -0.133634     -0.554384     0.0427704      0.187842     0.0177716   -0.00956476   -0.00195957    0.00108981  -0.000246468  -2.98773e-06       0.00000       0.00000       0.00000       0.00000       0.00000       0.00000       0.00000       0.00000       0.00000       0.00000       0.00000       0.00000       36.5750       46.9074       48.3154       48.2400       44.3408       37.0711       30.9054       24.0396       17.7914       12.4068       8.30385       5.10977       3.13437       1.74063      0.920307      0.455339      0.203680     0.0873671     0.0330549     0.0111377    0.00346384   0.000884645   0.000185982   2.60118e-05       0.00000       0.00000       0.00000       0.00000       0.00000       0.00000       0.00000       0.00000       0.00000       0.00000       0.00000       0.00000
  13   8 1838.6521    0.4081  0.3369 10.0622 -0.0052  0.0251   0.0197   0.0550    0.0565   0.0000   438.9757      0.614673       10.3976      0.135817      -1.60147     -0.169372       2.75414       3.29434      0.924740       1.67152     -0.349517      0.637718      0.184429     -0.203842     0.0411526     0.0135807    -0.0143328    0.00296776   -0.00308621    0.00137310  -0.000570628   7.39442e-06  -5.94341e-07  -7.69316e-06   5.26123e-07   7.32820e-07       0.00000       0.00000       0.00000       0.00000       0.00000       0.00000       0.00000       0.00000       0.00000       0.00000       3.40470       4.50597       4.45875       3.46107       3.23842       2.86280       3.12908       2.51865       1.97561       1.36079      0.809202      0.548275      0.247346      0.151463     0.0796431     0.0394526     0.0229627     0.0100104    0.00475514    0.00152169   0.000650097   0.000229186   5.42773e-05   1.61037e-05   3.33485e-06   3.68592e-07       0.00000       0.00000       0.00000       0.00000       0.00000       0.00000       0.00000       0.00000       0.00000       0.00000
  13  10 2128.5006    0.8016  0.6368 10.0236 -0.0019  0.0277   0.0261   0.0593    0.1097   0.0000   437.9354     -0.480153       11.4329       3.69261       2.67749       2.24638       3.47575       1.35893      -1.28381      0.430710     -0.810615     -0.496646    -0.0506842      0.119929    -0.0455444    -0.0267182     0.0116481   -0.00875733   0.000332989  -0.000952387   -0.00105832  -0.000208133   1.79715e-05   1.52006e-05   2.58142e-06  -9.09270e-07       0.00000       0.00000       0.00000       0.00000       0.00000       0.00000       0.00000       0.00000       0.00000       0.00000       3.17316       3.95285       4.11004       4.08818       4.03745       2.98453       2.95593       2.03069       1.65328       1.19748      0.729470      0.534538      0.315694      0.189735      0.105132     0.0575249     0.0288810     0.0126770    0.00547678    0.00216796   0.000836934   0.000267060   6.43784e-05   1.97101e-05   4.42269e-06   5.06201e-07       0.00000       0.00000       0.00000       0.00000       0.00000       0.00000       0.00000       0.00000       0.00000       0.00000
  13  11 2271.1165    1.1075  0.7858 10.2546 -0.0102  0.0259   0.0326   0.0656    0.1673   0.0000   442.0022       2.62467       15.1211      -1.68033      -3.57073      0.601671       2.84384       1.23888      0.544132       2.27992      0.326734      0.702693     -0.502956      0.244087    -0.0321099     0.0103595    -0.0231597    0.00266390   -0.00660837   0.000628646   0.000919274  -3.94015e-05  -9.25712e-05  -1.68879e-05   4.61370e-06   1.61104e-07       0.00000       0.00000       0.00000       0.00000       0.00000       0.00000       0.00000       0.00000       0.00000       0.00000       3.17684       3.80726       4.19407       4.08519       3.48220       3.35553       2.66456       1.95595       1.58337       1.15755      0.742835      0.487363      0.306397      0.181594      0.101866     0.0524820     0.0259125     0.0112304    0.00518515    0.00212160   0.000825967   0.000264370   7.10924e-05   1.64537e-05   3.26718e-06   4.81756e-07       0.00000       0.00000       0.00000       0.00000       0.00000       0.00000       0.00000       0.00000       0.00000       0.00000
  13  12 2411.8316    1.3885  0.9944 10.8334 -0.0164  0.0304   0.0383   0.0757    0.1814   0.0000   435.3347       1.01646       11.8036       1.84462       4.46446     -0.362739      -4.25085      -2.79471      0.522040       1.24329     -0.770650     -0.662686      0.790314      0.547536     0.0631100    -0.0864733     0.0270578   -0.00366575    0.00180629   0.000314494   0.000988348   3.96813e-05   4.52485e-05  -1.40101e-06   3.46719e-06   1.62743e-06       0.00000       0.00000       0.00000       0.00000       0.00000       0.00000       0.00000       0.00000       0.00000       0.00000       4.19069       5.37255       5.71933       5.57555       4.83636       4.08507       3.35672       2.62159       1.92082       1.30667      0.872335      0.575549      0.352123      0.193046      0.104512     0.0584904     0.0290974     0.0135613    0.00553281    0.00226210   0.000819960   0.000269194   7.69425e-05   1.93149e-05   3.84725e-06   5.61602e-07       0.00000       0.00000       0.00000       0.00000       0.00000       0.00000       0.00000       0.00000       0.00000       0.00000
  13  13 2551.7570    1.8826  0.9067 11.4754 -0.0058  0.0298   0.0554   0.0721    0.1950   0.0000   437.0845       3.66650       7.17257       4.90177      -4.90553       1.00624      0.854943      -4.00444       2.28399      -1.74098      -1.46574      0.161158     -0.998580      0.175140    -0.0338506     0.0332971    -0.0353736     0.0106635    0.00744204   2.91288e-05   0.000374390   2.01029e-05   0.000118918   1.28714e-05   1.58644e-06   3.87327e-07       0.00000       0.00000       0.00000       0.00000       0.00000       0.00000       0.00000       0.00000       0.00000       0.00000       3.88487       4.93787       5.10644       4.86263       4.43364       3.85772       3.09984       2.60164       1.87134       1.33100      0.880617      0.557577      0.351914      0.195089      0.107132     0.0565742     0.0289221     0.0124837    0.00563258    0.00213323   0.000787313   0.000256758   7.99793e-05   2.00759e-05   3.71824e-06   5.55727e-07       0.00000       0.00000       0.00000       0.00000       0.00000       0.00000       0.00000       0.00000       0.00000       0.00000
  13  14 2691.7574    2.4273  1.0610  9.4788 -0.0042  0.0297   0.0601   0.0735    2.1975   0.0000   430.3645       6.50266       14.5834      -6.22831      -6.38856      -5.89074      -2.03122    -0.0634897       3.83483      -1.56158     -0.692556     -0.108212     -0.307051    -0.0928062      0.221471   -0.00245132    -0.0308172     0.0112085    0.00208843   -0.00254049  -0.000474449   2.65910e-06   3.25493e-05   2.04652e-06  -1.76767e-06  -4.07171e-07       0.00000       0.00000       0.00000       0.00000       0.00000       0.00000       0.00000       0.00000       0.00000       0.00000       3.84484       4.91483       5.11626       4.76098       4.59188       3.74158       3.22836       2.41587       1.90781       1.33512      0.849508      0.572370      0.326345      0.205614      0.107985     0.0577516     0.0282847     0.0122700    0.00548740    0.00213452   0.000772819   0.000281229   7.31594e-05   2.04644e-05   4.29009e-06   5.25229e-07       0.00000       0.00000       0.00000       0.00000       0.00000       0.00000       0.00000       0.00000       0.00000       0.00000
  13  15 2832.2374    2.9685  0.9298 11.7277 -0.0012  0.0344   0.0813   0.0730    0.3323   0.0000   440.7138       18.5287       6.39262       8.39756       3.96373     -0.957111      -1.05060      -3.57480       4.63158       1.84181     -0.692454      -1.24642     0.0463976    -0.0567648      0.171696    -0.0406013   -0.00490299   -0.00205484    0.00434503   -0.00162946  -0.000901272   8.41651e-05   2.51389e-05  -1.42003e-06  -1.02008e-05   7.60141e-07       0.00000       0.00000       0.00000       0.00000       0.00000       0.00000       0.00000       0.00000       0.00000       0.00000       4.43331       4.40434       5.13362       6.01946       4.92757       3.60763       3.36696       3.08951       2.22941       1.19537      0.962340      0.741893      0.437034      0.196776      0.110977     0.0757176     0.0435214     0.0203044    0.00739864    0.00276322   0.000874193   0.000277617   7.62503e-05   1.77865e-05   3.87649e-06   5.23262e-07       0.00000       0.00000       0.00000       0.00000       0.00000       0.00000       0.00000       0.00000       0.00000       0.00000
  13  16 2972.6735    3.5455  0.9151 12.4359 -0.0082  0.0362   0.0980   0.0738    0.2754   0.0000   439.5170       8.54397       16.8253       2.51287      0.816079       5.70180       3.68934      -4.14465       1.49272      -2.64860     -0.311003     -0.233115     0.0216474    -0.0684735    -0.0461225     0.0307659     0.0189054    0.00264243    -0.0122227    0.00262978    0.00133330  -1.33998e-05   2.17481e-05  -1.60864e-05  -6.11921e-07  -3.32289e-08       0.00000       0.00000       0.00000       0.00000       0.00000       0.00000       0.00000       0.00000       0.00000       0.00000       5.31609       5.14144       4.50469       6.04444       6.24656       4.72661       2.98808       2.82653       2.81780       2.02924       1.02819      0.526652      0.426718      0.317416      0.201457      0.102320     0.0441750     0.0167658    0.00606475    0.00223599   0.000834376   0.000259311   7.47316e-05   1.63189e-05   3.75523e-06   5.22021e-07       0.00000       0.00000       0.00000       0.00000       0.00000       0.00000       0.00000       0.00000       0.00000       0.00000
  13  17 3112.6586    3.9152  1.1329 11.8005 -0.0068  0.0316   0.0953   0.0727    0.4950   0.0000   439.6945       24.5887       14.7420       2.10687      -4.07776      -4.29983    -0.0913802      -1.69483      -1.16987     -0.628571      0.721613     -0.405137     -0.348223     -0.612729      0.128828    -0.0245818  -0.000565172     0.0108329    0.00274459   0.000546466  -0.000627189  -0.000447790   3.76077e-06   1.47195e-06   3.98380e-06   2.70226e-07       0.00000       0.00000       0.00000       0.00000       0.00000       0.00000       0.00000       0.00000       0.00000       0.00000       4.33283       5.23086       5.02445       4.75954       4.29950       4.03664       3.54642       2.91701       2.26313       1.57037       1.03855      0.620996      0.391015      0.217851      0.120781     0.0614007     0.0298980     0.0133347    0.00565454    0.00228822   0.000859918   0.000262737   8.17869e-05   1.83887e-05   3.98210e-06   5.84403e-07       0.00000       0.00000       0.00000       0.00000       0.00000       0.00000       0.00000       0.00000       0.00000       0.00000
  13  18 3252.5101    3.8769  1.3794 11.8150  0.0003  0.0325   0.0852   0.0867    0.3223   0.0000   439.2792       27.1602       20.4388       6.82941      -4.22700      -6.70782      -2.77069     -0.172269      -5.89491       2.38580    -0.0974934      0.241994     -0.652191      0.342435     -0.104390     0.0353159    -0.0135908     0.0237671   0.000325191    0.00166401   -0.00134594  -0.000501222   5.70617e-05   3.09828e-05  -5.08177e-06  -5.10160e-07       0.00000       0.00000       0.00000       0.00000       0.00000       0.00000       0.00000       0.00000       0.00000       0.00000       4.22896       5.03086       5.34638       5.26971       4.65248       4.06448       3.47770       2.78055       2.05916       1.44796      0.964880      0.648630      0.386012      0.220944      0.117052     0.0656272     0.0322420     0.0155496    0.00631693    0.00259997   0.000896406   0.000300228   8.17825e-05   2.13326e-05   4.09328e-06   5.95077e-07       0.00000       0.00000       0.00000       0.00000       0.00000       0.00000       0.00000       0.00000       0.00000       0.00000
  13  19 3392.5079    3.1789  1.9268 12.1124 -0.0048  0.0432   0.0608   0.1051    0.1380   0.0000   438.8256       19.4437       12.7091       7.42586      -2.06369       1.47845      -1.20300      -4.49700       2.97245      0.600593      0.682506      0.990236      0.356222      0.286296    -0.0850814    -0.0909090    -0.0282317   0.000459491    0.00195118   -0.00249068  -0.000953020   0.000552071   0.000106179   2.26606e-05   7.57467e-06   1.13550e-06       0.00000       0.00000       0.00000       0.00000       0.00000       0.00000       0.00000       0.00000       0.00000       0.00000       5.26557       6.93140       7.13340       7.19724       6.10759       5.43543       4.56777       3.57238       2.60302       1.94002       1.26965      0.795801      0.463245      0.302421      0.163465     0.0821408     0.0400705     0.0188385    0.00880403    0.00345725    0.00122692   0.000414494   0.000113305   3.02873e-05   6.01782e-06   9.27197e-07       0.00000       0.00000       0.00000       0.00000       0.00000       0.00000       0.00000       0.00000       0.00000       0.00000
  13  20 3532.8287    2.6969  3.0397 10.9759 -0.0019  0.0512   0.0398   0.1266    0.1419   0.0000   431.6815       12.6079       15.2862       5.53129       6.68268     0.0143006       5.41196      0.111557      -3.62573      -1.15142      -1.76032     -0.579713      0.716017      0.208324      0.181271    -0.0374927    -0.0125448    -0.0260162    0.00408403    -0.0102375    0.00118574  -0.000230438   7.24188e-06  -7.99939e-05   4.39751e-06   1.65848e-06       0.00000       0.00000       0.00000       0.00000       0.00000       0.00000       0.00000       0.00000       0.00000       0.00000       6.56930       8.07802       8.26032       8.33498       7.66599       6.85626       5.37132       4.01512       3.00965       2.17066       1.54158       1.03565      0.639754      0.372885      0.196410      0.104651     0.0497534     0.0225393    0.00959824    0.00396128    0.00140137   0.000480358   0.000136349   3.33840e-05   6.75587e-06   1.00691e-06       0.00000       0.00000       0.00000       0.00000       0.00000       0.00000       0.00000       0.00000       0.00000       0.00000
  13  21 3673.3038    2.2805  4.6377 10.6238 -0.0008  0.0642   0.0284   0.1668    0.1137   0.0000   424.9615       17.8665       19.2868      -9.37408      -14.2696     -0.559820       2.60934      -3.50248     -0.321344       1.26062      -2.05473      0.202893     -0.893231    -0.0883196      0.209214    -0.0559493     0.0146276     0.0403264    -0.0112001   -0.00697114   0.000522187   3.40003e-06  -0.000220982   2.24755e-05   3.58307e-06  -1.89872e-06       0.00000       0.00000       0.00000       0.00000       0.00000       0.00000       0.00000       0.00000       0.00000       0.00000       7.89116       10.0369       10.3817       10.0966       9.27900       8.06562       6.71947       5.28024       3.94007       2.85796       1.90387       1.23036      0.758853      0.441597      0.249945      0.127531     0.0630098     0.0293904     0.0125968    0.00504474    0.00187161   0.000603906   0.000177190   4.54479e-05   9.16440e-06   1.28203e-06       0.00000       0.00000       0.00000       0.00000       0.00000       0.00000       0.00000       0.00000       0.00000       0.00000
  13  22 3813.9152    1.9008  6.0725 10.3876 -0.0017  0.0784   0.0219   0.2098    0.1047   0.0000   453.6888       42.9498       31.5392       1.53013      -16.1657       7.98780      -9.05602     -0.750239      -2.40842       2.17457      -3.45600    -0.0954996      0.110484     -0.108965      0.223763     -0.180565    -0.0748944     0.0416236    -0.0144515   -0.00326151    0.00186276   0.000470760  -0.000350763  -2.08607e-05  -7.06697e-06   2.42329e-07       0.00000       0.00000       0.00000       0.00000       0.00000       0.00000       0.00000       0.00000       0.00000       0.00000       9.42871       12.0330       12.6100       12.3551       11.5795       9.96651       8.01610       6.31593       4.69940       3.35799       2.34166       1.50371      0.943690      0.549994      0.309531      0.157831     0.0795804     0.0355571     0.0159041    0.00609661    0.00230017   0.000751878   0.000229976   5.69702e-05   1.14789e-05   1.58662e-06       0.00000       0.00000       0.00000       0.00000       0.00000       0.00000       0.00000       0.00000       0.00000       0.00000
  13  23 3954.6061    1.5996  8.1776 10.1638 -0.0013  0.0993   0.0172   0.2738    0.0937   0.0000   456.8273       30.2195      -8.34568       7.24516      -4.50670      -11.5905      -12.3802      -10.5875      -9.57802      -6.62846       2.51079       2.24144     -0.335426      -1.47037      0.254138     -0.228337    -0.0276631    -0.0176088    -0.0107922    0.00654777   -0.00230017   0.000404978  -0.000535625  -1.53976e-05  -1.92723e-05   1.46778e-06       0.00000       0.00000       0.00000       0.00000       0.00000       0.00000       0.00000       0.00000       0.00000       0.00000       11.7273       14.9026       15.5013       14.6156       14.0331       12.0918       10.3492       8.21705       6.27872       4.46903       3.04871       1.90916       1.20223      0.699951      0.396323      0.204439     0.0992949     0.0471008     0.0199703    0.00811167    0.00299139   0.000973277   0.000296105   7.33753e-05   1.50950e-05   1.97414e-06       0.00000       0.00000       0.00000       0.00000       0.00000       0.00000       0.00000       0.00000       0.00000       0.00000
  13  25 4236.8447    1.1279 12.3513 10.0072 -0.0011  0.1468   0.0123   0.4262    0.0693   0.0000   447.6394       92.2208       32.9556       33.0799       40.0781       11.1066       4.27974       4.14654       4.25023       4.25570      -6.27645      -3.75497     -0.759370     -0.378928     -0.185580      0.416886    -0.0956543    -0.0435300     0.0101559    -0.0119983   -0.00621944    0.00162963   0.000146231   4.32612e-05  -4.24232e-05   5.27173e-06       0.00000       0.00000       0.00000       0.00000       0.00000       0.00000       0.00000       0.00000       0.00000       0.00000       17.6092       22.5813       23.3287       23.3884       21.3474       18.6125       15.3144       12.2046       9.02322       6.45560       4.45734       2.95071       1.80219       1.05724      0.580247      0.308687      0.155244     0.0710193     0.0310241     0.0121403    0.00442748    0.00148165   0.000432949   0.000110234   2.20241e-05   3.09478e-06       0.00000       0.00000       0.00000       0.00000       0.00000       0.00000       0.00000       0.00000       0.00000       0.00000
  13  26 4377.9272    0.9185 14.3189 10.0090 -0.0015  0.1854   0.0105   0.5232    0.0578   0.0000   483.3533       29.2750      -11.1169       68.4418       5.16278      -17.6156      -10.9676     -0.149909       1.18704      -8.53090       4.06920      -2.79509      -1.91765      -1.75684      0.353023     -0.197353     -0.246630      0.134380     0.0749664   -0.00776434   -0.00319196   0.000263407  -0.000203382  -0.000125371  -3.02192e-06  -5.62743e-07       0.00000       0.00000       0.00000       0.00000       0.00000       0.00000       0.00000       0.00000       0.00000       0.00000       21.3911       27.5213       28.6454       28.1983       26.6962       22.8984       19.3296       15.1904       11.2475       8.36793       5.61824       3.81742       2.33784       1.37636      0.759173      0.401129      0.203608     0.0908462     0.0409250     0.0159638    0.00595327    0.00195478   0.000560558   0.000147704   2.89413e-05   3.89011e-06       0.00000       0.00000       0.00000       0.00000       0.00000       0.00000       0.00000       0.00000       0.00000       0.00000
  14  10 2162.5193    0.9085  0.6385 10.1319 -0.0105  0.0238   0.0293   0.0536    0.1193   0.0000   434.0285       5.21271       15.5040    -0.0743391      -1.99030       4.39940      0.479845       1.71649     -0.497552       1.10601     0.0982980     -0.626832     -0.487707      0.123225     -0.174723     -0.159710   -0.00500222   -0.00638416     0.0122763   -0.00636793    0.00117945   0.000964009   0.000269063   4.42440e-05   2.23598e-05   5.11528e-07  -3.21280e-09   1.70789e-07       0.00000       0.00000       0.00000       0.00000       0.00000       0.00000       0.00000       0.00000       2.80101       3.39030       3.53535       3.51976       3.34042       2.98805       2.39440       2.00103       1.42368       1.07771      0.743130      0.544768      0.361512      0.213860      0.113724     0.0686335     0.0345422     0.0179663    0.00841078    0.00346263    0.00142985   0.000568326   0.000178812   6.17076e-05   1.68256e-05   4.22446e-06   7.25464e-07   1.07648e-07       0.00000       0.00000       0.00000       0.00000       0.00000       0.00000       0.00000       0.00000
  14  11 2305.7374    1.2073  0.7784 10.1987 -0.0042  0.0303   0.0341   0.0557    0.1678   0.0000   434.7973       4.03478       16.0534      0.800504     -0.292329       7.18153     -0.409425       1.86853      -2.75487      0.862603     -0.104673     -0.409789      0.250327     -0.265389     -0.277450   -0.00105783    -0.0402571   -0.00671688   -0.00725724   -0.00124497   -0.00248330   0.000257930   8.71081e-05  -5.50877e-05   3.46009e-05   6.29244e-06  -1.08816e-06   1.12074e-07       0.00000       0.00000       0.00000       0.00000       0.00000       0.00000       0.00000       0.00000       3.51006       4.54257       4.60122       3.98493       3.76354       3.49779       3.04701       2.84113       2.12296       1.61587       1.10140      0.627865      0.437287      0.238936      0.141367     0.0809792     0.0408860     0.0195310     0.0106334    0.00366610    0.00191703   0.000707359   0.000226931   7.10048e-05   2.51508e-05   5.53878e-06   9.74323e-07   1.41322e-07       0.00000       0.00000       0.00000       0.00000       0.00000       0.00000       0.00000       0.00000
  14  12 2446.7884    1.5342  0.9914 10.5695 -0.0042  0.0304   0.0371   0.0693    0.2150   0.0000   437.3615       8.93572       9.15385       2.57806      -2.71032      -4.41493     0.0658289    -0.0783249     -0.490810     -0.202994     -0.313088    -0.0520823     -0.780750     0.0866710     0.0686161    -0.0151234     0.0304021   -0.00959626  -0.000621857    0.00332999    0.00111111   0.000371504   4.60551e-05  -1.18942e-05  -9.19905e-06  -4.46278e-06   7.39056e-07   6.96567e-08       0.00000       0.00000       0.00000       0.00000       0.00000       0.00000       0.00000       0.00000       3.36517       4.18183       4.25601       4.28606       4.00861       3.57556       3.03435       2.53785       2.01158       1.37417       1.01098      0.690064      0.462497      0.267242      0.149992     0.0855071     0.0457431     0.0232836     0.0113346    0.00458970    0.00194202   0.000719678   0.000252667   8.08946e-05   2.32855e-05   5.33485e-06   1.08306e-06   1.51754e-07       0.00000       0.00000       0.00000       0.00000       0.00000       0.00000       0.00000       0.00000
  14  13 2587.3610    2.0476  1.0809 11.2773 -0.0064  0.0305   0.0506   0.0751    0.2256   0.0000   433.8487       7.40338       16.5697       1.28106      -2.89021       5.46445       2.74699      -3.23164     -0.245888     -0.894897     -0.716436     -0.119056      -1.20378    -0.0514138      0.163562     0.0186039    -0.0855120    -0.0356874    -0.0153957    0.00273407    0.00249048   -0.00112229  -0.000290276   7.70586e-06  -2.62666e-05  -1.45783e-06   2.54885e-07  -3.58466e-08       0.00000       0.00000       0.00000       0.00000       0.00000       0.00000       0.00000       0.00000       3.72853       4.89545       4.89461       5.15105       4.63903       4.20453       3.14594       2.53109       1.87562       1.44474      0.968907      0.656515      0.427119      0.272467      0.155005     0.0914607     0.0451137     0.0225693     0.0101046    0.00430877    0.00176718   0.000717272   0.000232182   7.99650e-05   2.12367e-05   5.31964e-06   9.58920e-07   1.61346e-07       0.00000       0.00000       0.00000       0.00000       0.00000       0.00000       0.00000       0.00000
  14  14 2728.2922    2.5313  0.9880 11.7398 -0.0130  0.0304   0.0657   0.0677    0.2799   0.0000   437.8071       7.44533       11.9824       11.0819      -1.54653      -1.27132       2.10345     -0.171207      0.549973      -1.52565     -0.219834      0.732754      0.459189     0.0585128    -0.0923224    -0.0293020    -0.0218629    -0.0258618   -0.00217532   -0.00437289   -0.00188415   0.000333626  -4.38237e-05  -7.88414e-05   8.73744e-07  -1.00814e-05  -5.45996e-07  -6.64122e-09       0.00000       0.00000       0.00000       0.00000       0.00000       0.00000       0.00000       0.00000       3.45562       4.52277       4.55864       4.30495       4.13891       3.75608       3.24429       2.53735       1.93228       1.44398       1.03073      0.707003      0.452125      0.267942      0.163407     0.0826468     0.0447729     0.0210191     0.0106638    0.00450360    0.00198254   0.000704304   0.000276731   8.21507e-05   2.38443e-05   5.66199e-06   1.10162e-06   1.47493e-07       0.00000       0.00000       0.00000       0.00000       0.00000       0.00000       0.00000       0.00000
  14  15 2869.3212    3.1768  1.1220 10.7529 -0.0032  0.0330   0.0761   0.0784    0.9920   0.0000   428.9955       3.86445       15.5676       13.3520     -0.162102       1.46494      -1.40274      -1.31453       1.48915      0.326890      0.738700      0.936176      0.198454     -0.240659     -0.234741   -0.00875686    -0.0233748    0.00686711   -0.00922623    0.00157001    0.00377684   0.000436987  -0.000149383   0.000105869  -1.12804e-05   2.40807e-06   7.96335e-07  -1.72179e-07       0.00000       0.00000       0.00000       0.00000       0.00000       0.00000       0.00000       0.00000       3.88803       4.89635       5.30469       4.63932       4.57291       3.84771       3.58912       2.83633       2.35662       1.60187       1.16264      0.749216      0.423175      0.297472      0.149312     0.0915220     0.0469278     0.0226458     0.0113030    0.00465356    0.00217430   0.000763804   0.000256512   9.95552e-05   2.42074e-05   5.93863e-06   1.26561e-06   1.31683e-07       0.00000       0.00000       0.00000       0.00000       0.00000       0.00000       0.00000       0.00000
  14  16 3010.3138    3.8417  0.9407 12.4427 -0.0056  0.0302   0.0998   0.0683    0.2983   0.0000   429.7018       15.2062       8.50885       7.65417       2.47507      -6.81466       2.20881     -0.385025       2.69218      0.235645       2.14753      0.570819      0.568107     -0.337583     0.0467214    -0.0159117    -0.0343901    0.00196228    0.00704097   -0.00520803  -0.000998208   0.000154148  -8.55676e-05   4.20048e-05   2.15761e-05  -4.18381e-06  -1.40522e-06  -5.46101e-08       0.00000       0.00000       0.00000       0.00000       0.00000       0.00000       0.00000       0.00000       4.09491       4.75810       4.87764       4.96899       4.61124       3.98152       3.21252       2.64874       2.15361       1.61661       1.10094      0.629936      0.391592      0.261404      0.168213     0.0953877     0.0466282     0.0217801     0.0102347    0.00428687    0.00175130   0.000643746   0.000214193   6.68604e-05   1.90332e-05   4.23352e-06   8.17722e-07   1.15886e-07       0.00000       0.00000       0.00000       0.00000       0.00000       0.00000       0.00000       0.00000
  14  17 3150.6740    3.7599  1.1322 12.7077 -0.0148  0.0351   0.0959   0.0762    0.2664   0.0000   437.2427       14.4088       21.3559      -1.37121       2.19267     -0.412773     -0.967217      -1.33318       5.71398      -4.52006      -3.24940     -0.635540    -0.0246846     -0.377113      0.181387    -0.0114173    -0.0661463     0.0149890     0.0233972  -9.39121e-06   0.000170560  -0.000202273  -4.35522e-05  -7.78879e-05  -2.15687e-05   1.36608e-06   8.79067e-07   1.61881e-07       0.00000       0.00000       0.00000       0.00000       0.00000       0.00000       0.00000       0.00000       3.62217       4.79740       5.21049       4.67300       4.98009       4.09926       3.48289       2.80564       2.09833       1.60244       1.11199      0.794250      0.479187      0.306734      0.187362     0.0870901     0.0556435     0.0259037     0.0107846    0.00596917    0.00219461   0.000783635   0.000323902   9.76871e-05   2.85629e-05   7.60124e-06   1.36773e-06   1.62663e-07       0.00000       0.00000       0.00000       0.00000       0.00000       0.00000       0.00000       0.00000
  14  18 3291.0534    3.5326  1.4467 12.5231 -0.0016  0.0364   0.0788   0.0918    0.2001   0.0000   437.9450       23.5360       12.5468      0.349342       5.17409       1.20443      -2.87934     -0.105656      -1.61608      -1.04255      -1.98710      0.690219     -0.693575    -0.0651371     -0.155698    -0.0123086     0.0914053     0.0145063   -0.00944093    0.00420673   0.000899749   0.000363113   1.06526e-05  -0.000101412   1.52770e-05  -4.38259e-06   2.44976e-07   3.01102e-07       0.00000       0.00000       0.00000       0.00000       0.00000       0.00000       0.00000       0.00000       4.24001       5.31517       5.59030       5.32200       5.03700       4.36919       3.80918       3.16777       2.37004       1.73380       1.21056      0.831669      0.540105      0.312822      0.179268     0.0998923     0.0531564     0.0271840     0.0128599    0.00563505    0.00226635   0.000884641   0.000303119   9.69947e-05   2.75268e-05   6.80639e-06   1.25600e-06   1.63393e-07       0.00000       0.00000       0.00000       0.00000       0.00000       0.00000       0.00000       0.00000
  14  19 3431.6195    2.9712  2.3286 11.7534 -0.0043  0.0445   0.0504   0.1127    0.1452   0.0000   440.9941       22.5299       22.2620       9.40572       6.01031      0.759922      -1.42571      -5.14426      0.788064      -1.65595      -2.50423     -0.324578      0.354148     -0.381444     -0.199168     -0.152441     -0.115270     0.0453942     0.0248919     0.0160586   0.000709050   0.000687272   0.000236455   0.000278360  -1.84798e-06  -1.14020e-06  -1.50631e-06  -1.10536e-07       0.00000       0.00000       0.00000       0.00000       0.00000       0.00000       0.00000       0.00000       5.09243       6.47329       6.93793       6.88686       6.07792       5.59632       4.54373       3.76953       2.83317       2.09366       1.43925      0.989838      0.610331      0.389571      0.216433      0.126840     0.0642996     0.0344747     0.0148796    0.00735716    0.00276292    0.00115462   0.000377314   0.000128039   3.32946e-05   8.23955e-06   1.48576e-06   2.19891e-07       0.00000       0.00000       0.00000       0.00000       0.00000       0.00000       0.00000       0.00000
  14  20 3572.4347    2.5830  3.4900 10.9629 -0.0054  0.0526   0.0352   0.1374    0.1331   0.0000   431.6852       22.4700       24.8196       25.5390      -7.93506      -6.30835       1.12953      -2.30054      -5.54671      0.519995       2.60172       2.33128     -0.344802     -0.144391     -0.524125      0.420188     0.0267508     0.0123251   -0.00923370     0.0147998    0.00210552   -0.00161633   0.000486349   0.000100035   2.05652e-05  -4.53608e-06  -1.32065e-06  -4.66114e-07       0.00000       0.00000       0.00000       0.00000       0.00000       0.00000       0.00000       0.00000       6.06632       7.80115       8.18482       8.20978       7.52002       6.54390       5.59026       4.29486       3.28871       2.42263       1.72071       1.15363      0.751984      0.452702      0.272663      0.147665     0.0775873     0.0390578     0.0180028    0.00836514    0.00334994    0.00130297   0.000457133   0.000138846   3.95772e-05   9.50235e-06   1.92109e-06   2.57063e-07       0.00000       0.00000       0.00000       0.00000       0.00000       0.00000       0.00000       0.00000
  14  21 3713.2844    2.1393  5.0867 10.5643 -0.0019  0.0685   0.0250   0.1766    0.1121   0.0000   443.2569       33.6613       17.9995      0.205722      -9.08694       10.5240      -2.83622      -3.09103      -3.82649      -3.43118       4.65550      0.165323      0.744336      0.276667      0.731986      0.103295     -0.249406   -0.00105592     0.0332695   -0.00422532  -0.000813830   0.000372101   0.000749356   4.14017e-05  -5.58532e-05  -1.01701e-05   1.84407e-06   3.78122e-07       0.00000       0.00000       0.00000       0.00000       0.00000       0.00000       0.00000       0.00000       7.76338       9.99323       10.8472       10.4489       9.61971       8.63176       6.93900       5.89149       4.29517       3.20326       2.26039       1.48949      0.957146      0.590810      0.339675      0.191326      0.100458     0.0505005     0.0238438     0.0106349    0.00442877    0.00169062   0.000583872   0.000192817   5.56063e-05   1.33260e-05   2.37292e-06   3.34921e-07       0.00000       0.00000       0.00000       0.00000       0.00000       0.00000       0.00000       0.00000
  14  22 3854.3865    1.8071  6.7138 10.3226 -0.0018  0.0818   0.0193   0.2142    0.0957   0.0000   437.5209       25.3008       12.7739      -1.78424      -1.72137      0.486255      -1.20758       1.52153      -1.25722      0.458238     -0.367403     -0.641324     -0.952730      -1.09603      0.173453     -0.535756    0.00916091     0.0685641     0.0397562    -0.0167116    0.00120222    0.00238024  -0.000292646   3.55897e-05  -4.34865e-05   3.73711e-05  -1.04765e-06   1.33670e-07       0.00000       0.00000       0.00000       0.00000       0.00000       0.00000       0.00000       0.00000       9.38357       11.7724       12.4155       12.6779       11.4640       10.3126       8.43002       6.90052       5.28984       3.84939       2.72921       1.84694       1.18154      0.730301      0.427283      0.241702      0.124570     0.0642971     0.0295083     0.0134423    0.00527810    0.00208524   0.000714037   0.000231528   6.40805e-05   1.52495e-05   2.90600e-06   4.10366e-07       0.00000       0.00000       0.00000       0.00000       0.00000       0.00000       0.00000       0.00000
  14  23 3995.7491    1.4600  8.8514 10.2226 -0.0002  0.1049   0.0153   0.2867    0.0787   0.0000   429.2863       37.2267       5.86991       5.25128       7.78797       21.3048      -12.1713      -12.6794      -1.85621       3.98163      -4.85998      -3.53542      -1.06408      0.235498    -0.0182604      0.468639     -0.161371     0.0760684     0.0179877    0.00477455    -0.0115006   -0.00504962   0.000337004  -6.01996e-05   6.20704e-05  -4.34591e-06   2.77647e-06   3.69192e-07       0.00000       0.00000       0.00000       0.00000       0.00000       0.00000       0.00000       0.00000       11.3531       14.9577       15.6286       15.5539       14.3678       12.9604       10.8890       8.62475       6.83657       4.90437       3.53121       2.35706       1.53519      0.946361      0.543602      0.298027      0.165526     0.0807912     0.0372275     0.0168749    0.00712066    0.00267135   0.000970461   0.000309657   8.73288e-05   2.06078e-05   4.15588e-06   5.53171e-07       0.00000       0.00000       0.00000       0.00000       0.00000       0.00000       0.00000       0.00000
  14  24 4136.9692    1.2263 10.4807 10.2084 -0.0030  0.1256   0.0134   0.3468    0.0685   0.0000   441.5571      -16.0040      -26.7164       27.0158       12.8326      -22.4696      -26.1865       28.3558       20.2749      -7.24787      -5.77750      -1.53571       4.02596     -0.274985      0.713046     0.0702955      0.205856    -0.0369429   -0.00661159    -0.0227295    0.00900287    0.00135871   -0.00151361  -2.90103e-05   0.000151955  -7.40507e-06  -6.75410e-06  -3.63583e-07       0.00000       0.00000       0.00000       0.00000       0.00000       0.00000       0.00000       0.00000       14.0124       17.8830       18.4776       18.7209       17.2436       15.5338       12.9342       10.7463       8.17731       6.01319       4.28193       2.87375       1.91813       1.14024      0.667876      0.378161      0.197859      0.102027     0.0473070     0.0210437    0.00848066    0.00335592    0.00114426   0.000360891   0.000104799   2.46461e-05   4.68752e-06   6.50100e-07       0.00000       0.00000       0.00000       0.00000       0.00000       0.00000       0.00000       0.00000
  14  25 4278.7669    1.0425 13.1728 10.0474  0.0013  0.1602   0.0111   0.4475    0.0617   0.0000   421.6360       41.4274      -7.96690       20.7424       36.6063       11.3915       13.3919      -25.8398      -6.02083      -6.62530      -9.04338      -2.28391       6.97028      -2.93175      0.202190     0.0614862     -0.285062    -0.0318251     -0.132667    -0.0412576    0.00719981   -0.00784666  -0.000386504  -0.000469968   9.11366e-06   1.06561e-05  -6.67544e-06  -1.04456e-06       0.00000       0.00000       0.00000       0.00000       0.00000       0.00000       0.00000       0.00000       17.2892       22.5731       23.7110       23.6621       22.0488       19.2063       16.5755       13.4721       10.3843       7.56428       5.45588       3.64635       2.42000       1.46747      0.848650      0.483455      0.256899      0.132263     0.0613896     0.0278251     0.0112633    0.00443236    0.00150150   0.000481740   0.000137990   3.24140e-05   6.33392e-06   8.26603e-07       0.00000       0.00000       0.00000       0.00000       0.00000       0.00000       0.00000       0.00000
  15   8 1902.3537    0.4740  0.3449 10.0633 -0.0219  0.0264   0.0326   0.0443    0.0628   0.0000   436.8300      -2.73015       12.1991       3.25938      -6.64647     -0.552368       2.10688       1.29706     -0.727195      -1.52801     -0.775870       1.08000     -0.310860     -0.344547     -0.236979    -0.0551046     0.0436707   -0.00330860     0.0106301   -0.00307391   -0.00292255  -0.000826498  -0.000105870   0.000130708  -3.76152e-05  -1.27250e-05   1.43106e-06  -5.96591e-07  -4.05989e-08  -2.52100e-08       0.00000       0.00000       0.00000       0.00000       0.00000       0.00000       2.46154       3.64786       3.12979       3.29275       3.66133       2.82688       3.48844       1.73845       1.82015       1.18528      0.811010      0.727495      0.498986      0.410481      0.165703     0.0991314     0.0472553     0.0361901     0.0147902    0.00552072    0.00333961   0.000972192   0.000532388   0.000182229   5.03459e-05   2.37957e-05   4.33390e-06   1.50182e-06   3.68289e-07   3.95694e-08       0.00000       0.00000       0.00000       0.00000       0.00000       0.00000
  15   9 2049.5936    0.7024  0.5549  9.9848  0.0019  0.0237   0.0227   0.0537    0.0960   0.0000   441.1766       2.23017       15.4278      -2.01724      -2.06260       2.35240     -0.438290      -3.73889      0.561191       3.66928      0.225088     -0.700910      0.236942     -0.204773    -0.0229593     0.0365892     0.0285518     0.0165567   -0.00444250   -0.00569431    0.00106185   0.000570966  -0.000513969  -0.000261591   2.08833e-05   1.80124e-05   1.83255e-06  -5.98744e-07   1.77579e-07   4.09723e-08       0.00000       0.00000       0.00000       0.00000       0.00000       0.00000       2.63468       3.49442       3.51029       3.61085       3.27737       2.77931       2.62854       1.92575       1.74166       1.23695      0.905494      0.559628      0.360926      0.246331      0.132376     0.0875391     0.0453788     0.0260211     0.0125247    0.00558094    0.00279595    0.00110735   0.000476290   0.000170467   4.89345e-05   1.74773e-05   4.02776e-06   9.47083e-07   2.39322e-07   2.76000e-08       0.00000       0.00000       0.00000       0.00000       0.00000       0.00000
  15  10 2195.8195    0.9354  0.7605 10.1931 -0.0079  0.0366   0.0271   0.0592    0.1295   0.0000   438.9190       1.98850       14.4044       5.30397       2.40297      -1.85577      -2.20189       1.78538       1.93089     -0.482273      0.495941      -1.22618     -0.115667    -0.0795837     0.0528750    -0.0291129    -0.0236858    -0.0123488    0.00201467   0.000690760   -0.00225282  -0.000115755   0.000192279   0.000178315  -0.000114061  -1.53946e-05  -1.61751e-06  -1.93002e-06  -6.90311e-08   4.57705e-09       0.00000       0.00000       0.00000       0.00000       0.00000       0.00000       4.09216       3.83001       4.45990       5.26195       5.23710       4.01830       2.68100       3.11708       2.78352       1.58315       1.01846      0.909488      0.654734      0.401652      0.221116      0.106272     0.0783466     0.0533898     0.0268521     0.0117499    0.00530716    0.00181269   0.000556743   0.000220323   8.50826e-05   2.55311e-05   6.68234e-06   1.33980e-06   2.11977e-07   2.83713e-08       0.00000       0.00000       0.00000       0.00000       0.00000       0.00000
  15  11 2339.5219    1.2732  0.9403 10.2757 -0.0058  0.0307   0.0313   0.0677    0.1842   0.0000   443.2884       1.97480       12.5447       1.20518      0.939948       1.36307      -1.79093      -3.45160     -0.835920      -1.19552      -1.48225     -0.744349     -0.151293     -0.567707     0.0325252    -0.0843518     0.0568947    -0.0233495   -0.00276259    -0.0169243    0.00145903   0.000437374  -0.000121030  -5.18805e-05  -2.44069e-05   3.32172e-05  -1.84453e-06  -1.12550e-06   4.50052e-07  -5.91681e-09       0.00000       0.00000       0.00000       0.00000       0.00000       0.00000       3.25757       3.66806       4.15486       4.47123       4.16527       3.58503       2.77616       2.52357       2.23346       1.34243      0.954946      0.799449      0.507321      0.349803      0.191513      0.104120     0.0629829     0.0408009     0.0198551    0.00932113    0.00426452    0.00160186   0.000550935   0.000217385   8.05567e-05   2.65272e-05   5.86850e-06   1.33986e-06   2.53450e-07   3.27066e-08       0.00000       0.00000       0.00000       0.00000       0.00000       0.00000
  15  13 2622.4120    2.1601  1.0112 11.0400 -0.0012  0.0276   0.0522   0.0689    0.2436   0.0000   431.6053       7.82039       13.5131       4.19022      -9.56382      -4.92198       1.96318      -1.41191      -1.05636      -2.41546      0.459946     -0.560343     -0.119810     -0.222321      0.202253     -0.147152    -0.0846392     0.0324645    -0.0172681   -0.00686645    0.00414568    0.00100018  -8.81370e-05  -0.000392192   4.20886e-06   9.05288e-06  -1.07582e-05  -3.53263e-07   1.90400e-07   1.24943e-08       0.00000       0.00000       0.00000       0.00000       0.00000       0.00000       2.84798       3.64493       3.62115       3.85301       3.73302       3.16448       2.80691       2.23774       1.80503       1.31345      0.957352      0.675460      0.483467      0.294605      0.184969     0.0985633     0.0604768     0.0318769     0.0159825    0.00804033    0.00311697    0.00149182   0.000530764   0.000198165   6.95844e-05   1.91457e-05   5.89343e-06   1.30714e-06   2.71959e-07   3.40604e-08       0.00000       0.00000       0.00000       0.00000       0.00000       0.00000
  15  14 2764.2340    2.8669  0.8901 11.3803 -0.0077  0.0295   0.0756   0.0643    0.3297   0.0000   441.4838       14.8005       13.4242       4.29337       3.08611     0.0228258      0.124422      -6.08250       3.04611      -2.83710      0.335783      0.912540     -0.146656    -0.0793868     0.0835261    -0.0935028    -0.0837730     0.0153762   0.000526615     0.0127867   -0.00473217  -0.000515787   0.000291564   8.59207e-05   9.34746e-05   5.65007e-06  -1.06413e-05  -9.19094e-07  -1.32512e-07  -3.51520e-08       0.00000       0.00000       0.00000       0.00000       0.00000       0.00000       3.88883       5.27290       5.65458       5.68778       5.20029       4.48884       3.41234       2.74450       2.01888       1.60037       1.06459      0.633675      0.413755      0.258961      0.174716      0.111038     0.0599304     0.0307472     0.0142921    0.00688764    0.00289449    0.00127372   0.000496126   0.000189890   5.84006e-05   1.76603e-05   5.31674e-06   1.20020e-06   2.14147e-07   2.60358e-08       0.00000       0.00000       0.00000       0.00000       0.00000       0.00000
  15  15 2905.9228    3.3089  0.9077 12.0273 -0.0126  0.0256   0.0876   0.0674    0.3253   0.0000   439.3776       10.2681       12.9961       6.64013      -2.99456      -3.61151      -2.33957      -2.27176       1.07232      -1.41374      -1.01508     -0.509738    -0.0547879     -0.189517     -0.230979     -0.101170     0.0985263     0.0530451   -0.00116067    -0.0127373   0.000860964   -0.00142355   0.000251073   0.000114746  -0.000101895  -1.35406e-05  -5.03021e-06   3.27548e-07   2.79042e-07   3.69913e-08       0.00000       0.00000       0.00000       0.00000       0.00000       0.00000       2.81570       3.47489       3.56275       3.54559       3.49788       3.16474       2.59304       2.19142       1.66817       1.32528      0.944944      0.633733      0.442459      0.282686      0.165885      0.103876     0.0562041     0.0301412     0.0148126    0.00685448    0.00300720    0.00122195   0.000518263   0.000188556   5.86817e-05   1.91329e-05   5.39788e-06   1.23981e-06   2.17016e-07   2.96917e-08       0.00000       0.00000       0.00000       0.00000       0.00000       0.00000
  15  16 3047.1854    3.8693  1.0230 12.0268 -0.0083  0.0325   0.0937   0.0689    0.4826   0.0000   439.7608       14.9697       16.5479       1.87288      -1.66984    -0.0411735       6.53652      -2.82862      0.435682       2.26606     -0.822126      -1.23435     0.0449555     -0.328227    -0.0243454     -0.113218     0.0563451    -0.0107897    0.00263946   -0.00288803   -0.00414202    0.00147024   0.000377811   1.22362e-06   1.74781e-05  -1.10764e-05   2.56732e-06  -7.32284e-07   3.54485e-08   2.51091e-08       0.00000       0.00000       0.00000       0.00000       0.00000       0.00000       3.08966       4.28979       4.48508       4.06697       4.45425       3.13874       3.45171       2.53267       1.99741       1.68959      0.952727      0.861569      0.494766      0.330935      0.218334     0.0955761     0.0744917     0.0330873     0.0179931    0.00951058    0.00321326    0.00189594   0.000637922   0.000219740   9.81833e-05   2.15715e-05   6.06638e-06   1.98427e-06   3.50678e-07   3.58462e-08       0.00000       0.00000       0.00000       0.00000       0.00000       0.00000
  15  17 3188.2108    3.8633  1.1474 12.7573 -0.0014  0.0310   0.0945   0.0816    0.2618   0.0000   433.9527       22.4729       7.95648      -1.22157      -3.62207      -3.16187       5.27673      -1.56596       6.70475      -1.84737     -0.303094       1.15673     -0.478040     -0.384987      0.128094      0.178039     0.0419557   -0.00249602    0.00601520     0.0240303   0.000530008   -0.00204042    0.00110318   0.000230589  -1.90716e-05  -7.45103e-06   1.80945e-06  -2.34790e-07   3.02442e-07  -1.54836e-08       0.00000       0.00000       0.00000       0.00000       0.00000       0.00000       3.36019       4.24595       4.28768       4.38990       4.32992       3.69840       3.26198       2.49191       2.05499       1.54030       1.09407      0.760019      0.523193      0.331624      0.211138      0.116257     0.0704763     0.0362011     0.0176377    0.00903466    0.00336991    0.00170195   0.000615382   0.000227491   7.91999e-05   2.15898e-05   6.22282e-06   1.47062e-06   2.92873e-07   3.59997e-08       0.00000       0.00000       0.00000       0.00000       0.00000       0.00000
  15  18 3329.1197    3.4121  1.6137 12.5513 -0.0123  0.0367   0.0686   0.0934    0.1835   0.0000   439.1310       15.7653       10.7719       15.5464      -1.69141       2.69359       8.51250     -0.432090      -1.64339      0.745352      0.690123     -0.191194     -0.602300     -0.147962      0.242763     0.0860469   -0.00974721     -0.101487   -0.00334145    -0.0263739   -0.00204686   0.000273222   0.000324863  -0.000222339   0.000134346   1.32599e-05  -3.68416e-06  -3.10537e-07  -3.08690e-08   7.62208e-09       0.00000       0.00000       0.00000       0.00000       0.00000       0.00000       3.88067       4.98874       5.21171       5.12088       4.96575       4.49709       3.75285       2.97239       2.42307       1.80832       1.31776      0.902237      0.612392      0.387404      0.240507      0.142443     0.0790711     0.0410543     0.0204609     0.0100114    0.00414130    0.00182426   0.000721065   0.000273106   9.36049e-05   2.87172e-05   7.79033e-06   1.74431e-06   3.34709e-07   4.31774e-08       0.00000       0.00000       0.00000       0.00000       0.00000       0.00000
  15  19 3470.1496    2.9287  2.6100 11.4320 -0.0047  0.0458   0.0457   0.1104    0.1716   0.0000   435.7286       16.3785       15.2721       11.1034       3.17787    -0.0695979      0.707700      -4.04942      -3.10692       3.24753     -0.691516      -1.65940      0.849635     -0.701351     -0.391885   -0.00683440     0.0914417    -0.0176373     0.0239751   -0.00674937   -0.00705446  -3.84786e-05  -0.000598837   5.36633e-05  -5.81761e-05   7.81941e-05   1.93668e-06  -5.24089e-06  -2.40308e-07   6.57352e-08       0.00000       0.00000       0.00000       0.00000       0.00000       0.00000       5.07829       6.44912       6.58017       6.77314       6.29769       5.68971       4.82498       3.84717       3.02543       2.33029       1.69065       1.14908      0.766878      0.490188      0.307934      0.176024     0.0992711     0.0517562     0.0251744     0.0121214    0.00531693    0.00235584   0.000903927   0.000334193   0.000112805   3.34701e-05   9.15894e-06   2.12631e-06   4.06148e-07   5.51097e-08       0.00000       0.00000       0.00000       0.00000       0.00000       0.00000
  15  20 3611.4804    2.4725  4.0295 10.6917 -0.0010  0.0578   0.0304   0.1381    0.1406   0.0000   440.5262       14.9157       23.7506      -1.52636       6.89117      -4.33191      -4.61811       3.13309      -2.13913      -8.13443       2.30262     -0.579225      0.281058      0.362951      0.780979     -0.108633     0.0947077    0.00612897    -0.0149239    0.00831618    -0.0105493   -0.00240689    0.00206630   0.000519775  -0.000247037   4.62518e-05   9.36715e-06  -1.58477e-06   7.75882e-07   6.53593e-08       0.00000       0.00000       0.00000       0.00000       0.00000       0.00000       6.12265       7.75391       8.23371       8.20931       7.73163       6.93857       5.94149       4.86294       3.77257       2.90010       2.07345       1.44933      0.968373      0.612281      0.373399      0.225188      0.120390     0.0647157     0.0326850     0.0156701    0.00715830    0.00294297    0.00119365   0.000445902   0.000144127   4.48905e-05   1.21035e-05   2.86579e-06   5.27930e-07   6.83783e-08       0.00000       0.00000       0.00000       0.00000       0.00000       0.00000
  15  21 3752.8163    2.0936  5.1917 10.5681 -0.0021  0.0672   0.0235   0.1761    0.1031   0.0000   437.1686       18.1286       26.1908       11.7722      -7.75907      0.707915      -10.0365      -4.55411       7.92009      -4.37095      -2.01270      -4.13525      0.908381    -0.0719495    -0.0439587     -0.339059     -0.123990    -0.0235856    -0.0115945    0.00899208    -0.0105885    0.00237310   0.000752509  -0.000228580  -9.82073e-05   7.43070e-05  -3.81968e-06   3.12560e-06   9.01633e-07   4.27945e-08       0.00000       0.00000       0.00000       0.00000       0.00000       0.00000       7.08896       9.04603       9.21776       9.38402       9.10759       8.00512       6.90211       5.49707       4.52318       3.50914       2.45112       1.71344       1.09938      0.730798      0.450332      0.267396      0.151931     0.0798859     0.0388659     0.0187829    0.00793765    0.00358069    0.00136950   0.000514469   0.000174535   5.29961e-05   1.38043e-05   3.42173e-06   6.52716e-07   8.24690e-08       0.00000       0.00000       0.00000       0.00000       0.00000       0.00000
  15  22 3894.2977    1.6874  7.3408 10.3641 -0.0015  0.0859   0.0175   0.2306    0.0832   0.0000   452.5341       22.3718      -2.79278       12.3419       5.52028       4.54137      -18.1484       7.62252       9.36706      0.276801     -0.651131      -2.80288     -0.521910      0.100272      -1.44340     -0.297274     0.0588857    -0.0143428   -0.00974478     0.0308727   -0.00553206    0.00301731   0.000210498   -0.00108100  -5.39959e-05   4.27552e-05  -3.54042e-06  -1.04103e-06  -1.09477e-06  -3.01318e-08       0.00000       0.00000       0.00000       0.00000       0.00000       0.00000       9.20611       11.5523       12.2010       12.2664       11.6885       10.5480       8.90236       7.19600       5.74839       4.31882       3.15090       2.21885       1.42616      0.945007      0.582765      0.344279      0.188794      0.102586     0.0500876     0.0237807     0.0110904    0.00462983    0.00179767   0.000669819   0.000225551   7.04335e-05   1.81100e-05   4.27622e-06   8.00405e-07   1.02517e-07       0.00000       0.00000       0.00000       0.00000       0.00000       0.00000
  15  23 4035.8053    1.4154  9.1744 10.2277 -0.0018  0.1034   0.0144   0.2915    0.0743   0.0000   450.6675       18.8061       17.2186      -19.4637      -29.4052       12.5682       13.2488      -21.9826      -11.5056       2.55771      -2.45871      0.475949      0.935463     -0.837700      0.247833      0.259661     -0.306305     0.0509130     0.0136512     0.0269218    -0.0204950    0.00324168    0.00310537   0.000771450   0.000180848   5.03283e-05   3.55552e-05   4.54491e-07  -2.21564e-07   3.27645e-09       0.00000       0.00000       0.00000       0.00000       0.00000       0.00000       10.9041       13.7721       15.0252       14.6840       13.8554       12.6316       10.6710       8.74243       7.02857       5.15084       3.79926       2.65675       1.76899       1.10818      0.700898      0.402894      0.225153      0.119572     0.0601393     0.0294496     0.0131458    0.00563844    0.00217506   0.000824455   0.000286142   8.60533e-05   2.33459e-05   5.20548e-06   9.80618e-07   1.22507e-07       0.00000       0.00000       0.00000       0.00000       0.00000       0.00000
  15  24 4177.8608    1.1760 11.3845 10.1822 -0.0033  0.1314   0.0125   0.3712    0.0647   0.0000   425.4820       12.9020       22.5025       35.8300       20.0546       1.24016       15.7235      -22.1294       5.64584      -7.02606      -5.42867       2.77466      -1.48928       1.80866      0.936577      0.734044      0.468722     -0.153596     -0.114640     0.0461070     0.0148901  -0.000582982   -0.00434916  -0.000105004   7.20960e-06  -0.000192120   3.16189e-05   5.01093e-06   1.94559e-06  -8.66169e-08       0.00000       0.00000       0.00000       0.00000       0.00000       0.00000       13.6131       17.4573       18.3150       18.4095       17.6257       15.5974       13.7069       11.0726       8.75534       6.68377       4.86287       3.38463       2.26352       1.46949      0.888828      0.530484      0.297404      0.155454     0.0798940     0.0387211     0.0170083    0.00739959    0.00294689    0.00106503   0.000356117   0.000109583   2.93541e-05   6.91051e-06   1.30079e-06   1.61587e-07       0.00000       0.00000       0.00000       0.00000       0.00000       0.00000
  15  25 4319.9373    1.0018 14.3466 10.0776  0.0001  0.1699   0.0100   0.4771    0.0558   0.0000   427.2684      0.769223       6.01658      -2.88464      -10.2051       2.04729       15.7521       25.9434       4.82441      -12.9595      -1.97943       1.37158      -7.51809      -2.48900      0.963011     0.0516938     -0.461411      0.194960     0.0185224    -0.0206389    0.00197313    0.00390122   -0.00432571   0.000634609   0.000515032  -0.000282065  -2.34622e-06   2.18760e-05  -2.75150e-06  -2.26169e-07       0.00000       0.00000       0.00000       0.00000       0.00000       0.00000       17.2761       22.2798       23.1917       23.5380       22.2016       19.9386       17.5015       14.2871       11.4653       8.63920       6.31551       4.44593       2.97178       1.91731       1.17634      0.697391      0.390018      0.210052      0.106217     0.0519835     0.0231856    0.00999278    0.00390669    0.00145137   0.000481592   0.000147015   3.88669e-05   8.96950e-06   1.69073e-06   2.14951e-07       0.00000       0.00000       0.00000       0.00000       0.00000       0.00000
  15  27 4603.7012    0.6696 18.1343 10.0029 -0.0019  0.2592   0.0072   0.6845    0.0387   0.0000   409.1923       98.6072       65.2950      -12.8788      -30.1711      -9.20495      -23.1247      -6.10352      -1.06023       13.3324      -5.53721      -6.17388      -1.06954      -3.32800       3.73853     -0.112370      0.247223     0.0445225     0.0912006     0.0471180  -0.000859020   -0.00648717   -0.00110033   -0.00231630  -8.01909e-06  -0.000347230   6.78982e-05   2.04515e-05   1.52575e-06  -2.58506e-08       0.00000       0.00000       0.00000       0.00000       0.00000       0.00000       25.8744       33.5455       35.7200       36.4352       34.1301       30.3631       26.4759       21.5740       17.4476       13.2876       9.50149       6.83171       4.49380       2.98077       1.80032       1.09509      0.618383      0.329705      0.172998     0.0819102     0.0377709     0.0156361    0.00641634    0.00229724   0.000773949   0.000235795   5.99026e-05   1.42292e-05   2.60264e-06   3.29629e-07       0.00000       0.00000       0.00000       0.00000       0.00000       0.00000
  16  10 2228.3794    1.0304  0.7930 10.0971 -0.0001  0.0355   0.0283   0.0647    0.1495   0.0000   432.4086      -5.45907       12.2423       2.57554      -8.79265      0.907321      0.283887      -1.39954       3.30366       1.39584       1.65608     -0.346529    -0.0352481      0.281868    -0.0805231     0.0664546     0.0498448     0.0491760     0.0157074  -0.000399285    0.00685872   0.000746606   0.000877825  -0.000473750   0.000129971  -2.07383e-06  -2.86614e-05  -9.87759e-06   5.05512e-07   4.06192e-08  -2.34006e-09   1.36916e-09       0.00000       0.00000       0.00000       0.00000       2.97147       4.29114       3.58134       4.24969       3.38248       3.51645       3.23886       2.54124       2.38866       1.63847       1.47835      0.784982      0.652498      0.339492      0.270318      0.131957     0.0861868     0.0504894     0.0254027     0.0145901    0.00521339    0.00354324    0.00105938   0.000622712   0.000166023   7.58724e-05   2.25369e-05   5.90641e-06   2.03068e-06   2.73959e-07   9.51290e-08   1.28602e-08       0.00000       0.00000       0.00000       0.00000
  16  11 2372.5778    1.3663  0.9233 10.5733 -0.0168  0.0278   0.0353   0.0605    0.1785   0.0000   437.9111       10.0790       3.94021      -1.55967       2.24475     -0.949913      0.140841     -0.861627       1.47550     -0.621106     0.0898307      0.344362      0.356216       1.02492      0.661228    -0.0592106     0.0157652     0.0679030     0.0275240    -0.0258724    0.00364826    0.00434116   0.000677037   8.07091e-05   0.000205241   2.91851e-06   9.88848e-06  -1.24140e-05  -4.32275e-06  -3.81305e-07  -8.82274e-08  -1.51478e-08       0.00000       0.00000       0.00000       0.00000       3.04883       3.63272       3.88789       4.22178       3.82846       3.36412       2.93119       2.57625       1.80481       1.39410       1.04954      0.821519      0.522406      0.354976      0.223610      0.147685     0.0783072     0.0440449     0.0209685     0.0120882    0.00608760    0.00291503    0.00123893   0.000475894   0.000165244   6.00475e-05   1.67798e-05   5.52104e-06   1.34427e-06   3.30172e-07   5.19840e-08   7.69388e-09       0.00000       0.00000       0.00000       0.00000
  16  12 2514.9394    1.8085  1.1291 10.3312 -0.0095  0.0289   0.0403   0.0713    0.3358   0.0000   442.2351       6.89519       13.2325       3.29988      -5.27731      -3.10425    -0.0533029       3.58370      -3.01717       2.26077      0.244632      0.648624     -0.828763    0.00656642      0.291489    -0.0656873     -0.139941    -0.0928552     0.0141659    -0.0108557    0.00462637   -0.00480637   -0.00112841   0.000653866  -6.33029e-05  -3.14748e-05   6.50745e-06  -3.54552e-07   1.30784e-06   5.61010e-07  -3.16260e-08   2.84609e-09       0.00000       0.00000       0.00000       0.00000       2.94277       3.59374       3.50552       3.77005       3.58292       3.39837       2.96915       2.35459       1.93844       1.47856       1.16190      0.804016      0.558616      0.363459      0.244586      0.147336     0.0867722     0.0483687     0.0248260     0.0123321    0.00569519    0.00276094    0.00116585   0.000485407   0.000174952   6.37247e-05   2.01714e-05   5.69274e-06   1.50571e-06   3.14244e-07   6.56647e-08   8.49191e-09       0.00000       0.00000       0.00000       0.00000
  16  13 2656.9955    2.2836  1.0301 10.6957 -0.0066  0.0262   0.0531   0.0663    0.3746   0.0000   437.6833       6.13927       7.99041       6.04907       4.10555      -3.30366   -0.00404178      -5.77051      -1.85390      0.717177      -1.71724     -0.580550      0.723136    -0.0683424      0.182106     -0.192746     0.0752778    -0.0193685    -0.0236527    0.00271100    0.00508120   -0.00461904   0.000420595   0.000588754  -8.24124e-05  -7.48712e-05  -5.83808e-07  -5.19358e-07   1.32300e-07  -3.04806e-08   4.19558e-08   1.03168e-09       0.00000       0.00000       0.00000       0.00000       2.87900       3.56710       3.74558       3.75571       3.52608       3.27751       2.84853       2.35177       1.80605       1.37802       1.07475      0.722625      0.515557      0.334783      0.214101      0.129879     0.0733496     0.0405887     0.0216194     0.0103553    0.00497185    0.00235147    0.00101276   0.000422340   0.000159120   5.43457e-05   1.70569e-05   5.06100e-06   1.38760e-06   2.84601e-07   5.41842e-08   6.97340e-09       0.00000       0.00000       0.00000       0.00000
  16  14 2799.5910    2.9042  0.9875 11.5960  0.0009  0.0261   0.0663   0.0644    0.2581   0.0000   437.5451       10.2025       17.2476       6.72683      -3.77710       4.19615       1.91931     -0.649284     -0.664682      0.659357      0.483244     -0.233225      0.300040   -0.00521270     -0.284661     0.0182959     0.0857269    0.00929723    0.00400639     0.0142827   -0.00841993    0.00321993    0.00207807   7.70993e-05  -0.000118510  -2.51307e-06  -1.01465e-05  -3.15797e-06  -7.95956e-08  -3.00197e-07   1.58596e-08   4.23635e-10       0.00000       0.00000       0.00000       0.00000       2.61298       3.22833       3.72003       3.62388       3.30164       3.18196       2.65835       2.17276       1.70842       1.35855      0.973527      0.702021      0.490380      0.327914      0.189413      0.130601     0.0744000     0.0393657     0.0201459     0.0115173    0.00546017    0.00247650    0.00102673   0.000466537   0.000179770   6.44094e-05   1.95609e-05   6.06453e-06   1.44617e-06   3.25604e-07   5.36062e-08   7.17312e-09       0.00000       0.00000       0.00000       0.00000
  16  16 3083.6326    3.8865  1.2312 12.0471 -0.0075  0.0311   0.0869   0.0784    0.4377   0.0000   434.0912       15.0033       14.0903       4.98440      -7.40712     -0.307022      -6.91926      -4.35492     -0.924083      0.426886     -0.100835     -0.841673      0.256341     -0.236417     0.0930331    -0.0199362     0.0428506   -0.00681425     0.0223669    -0.0215773   0.000502223   -0.00138048   3.21104e-05   0.000305542   0.000344288  -0.000171565   1.60015e-06  -1.95912e-06  -3.35008e-06  -2.21174e-07   1.21716e-07  -5.55438e-09       0.00000       0.00000       0.00000       0.00000       3.12413       3.69413       4.21427       4.16246       3.97715       3.71711       2.89256       2.59921       2.26571       1.52451       1.15725      0.852901      0.587730      0.391922      0.251228      0.138591     0.0859143     0.0502641     0.0272149     0.0146394    0.00682518    0.00307046    0.00131162   0.000525957   0.000183440   7.25295e-05   2.52528e-05   7.25317e-06   1.81832e-06   3.48658e-07   6.40500e-08   8.13434e-09       0.00000       0.00000       0.00000       0.00000
  16  17 3225.2103    3.9526  1.3520 10.7986  0.0040  0.0315   0.0826   0.0780    0.9253   0.0000   434.5617       27.0156       8.96593       6.75500      -4.65231      -2.37761      -1.31116       3.67246      -1.29065      0.768665      0.358412    -0.0288159    -0.0374031     -0.242905      0.326762      0.100352    -0.0547411     0.0831890     0.0484262    0.00235042    0.00174547   -0.00150453   0.000778488  -0.000529723  -0.000149575   3.79088e-06   4.03574e-05   9.76892e-06  -3.28030e-06   2.76797e-07  -3.82807e-09  -2.85009e-09       0.00000       0.00000       0.00000       0.00000       3.33451       4.17208       4.09553       4.18509       4.05101       3.89849       3.38199       2.61047       2.13212       1.61653       1.27192      0.874314      0.620551      0.409898      0.267300      0.160879     0.0922040     0.0518694     0.0260079     0.0131042    0.00575398    0.00284509    0.00115549   0.000515640   0.000182261   6.81050e-05   2.11411e-05   6.32176e-06   1.66730e-06   3.47137e-07   6.86796e-08   8.76885e-09       0.00000       0.00000       0.00000       0.00000
  16  18 3366.5513    3.3589  1.9210 12.0795 -0.0060  0.0387   0.0623   0.0981    0.2225   0.0000   438.0492       22.1835       13.4198       7.12622     -0.147356      -1.20124     -0.906169      -4.94088      -1.94204       1.44937      -1.36755      -2.84440      0.241499     -0.151986      0.278259      0.134383   -0.00967025     0.0282020   -0.00628112  -0.000488363    -0.0139030    0.00118185  -5.32961e-05    0.00103252  -0.000299593  -3.00702e-05  -2.05721e-05   4.35495e-06  -2.00818e-06  -3.28264e-07   1.20638e-07   1.69341e-09       0.00000       0.00000       0.00000       0.00000       3.91758       4.89123       5.11739       5.28959       4.74423       4.50796       4.07334       3.32585       2.63690       2.11245       1.50253       1.10950      0.779290      0.516659      0.304017      0.196255      0.113046     0.0599322     0.0317338     0.0173216    0.00850085    0.00368785    0.00160462   0.000687819   0.000273818   9.30804e-05   2.83397e-05   8.39764e-06   2.09860e-06   4.96171e-07   8.79062e-08   1.16016e-08       0.00000       0.00000       0.00000       0.00000
  16  19 3508.1591    2.8831  2.6187 11.7523 -0.0045  0.0455   0.0445   0.1169    0.1394   0.0000   433.4094       22.4739       12.3792       4.19087       1.08171       2.84844      -1.78403      -5.53987      -1.11173      -1.29834      -2.31099      -2.30355       1.10029   -0.00480764     -0.463245     -0.221722     -0.165005     -0.131016    -0.0693156    -0.0291629   -0.00272639  -0.000211034    0.00161424  -0.000583910   8.28540e-05  -9.51047e-05  -1.17581e-05   9.05010e-06   1.82489e-06  -3.32274e-07  -4.96198e-08  -2.39992e-09       0.00000       0.00000       0.00000       0.00000       4.61117       6.05481       6.40132       6.20707       5.93818       5.23471       4.75282       4.00587       3.23671       2.53091       1.81087       1.30006      0.888358      0.563522      0.359930      0.213699      0.125513     0.0710625     0.0357047     0.0198250    0.00922859    0.00421882    0.00182459   0.000775219   0.000279265   0.000106677   3.33079e-05   9.71200e-06   2.63502e-06   6.15853e-07   1.10705e-07   1.32150e-08       0.00000       0.00000       0.00000       0.00000
  16  20 3649.9342    2.3506  4.4398 10.7929 -0.0021  0.0586   0.0275   0.1584    0.1157   0.0000   440.2036       17.0350       2.59371      -4.11831      -8.64786       2.89921       5.19847      -7.82357      -3.89773      -4.21410       4.32554      -1.32832     0.0831725     -0.601018      0.171471      0.304255    -0.0638145    -0.0657477    0.00441061     0.0151254   -0.00313631   0.000249238   0.000185739   0.000601648  -0.000346198  -7.02321e-05   4.95489e-05   1.27134e-07  -7.41294e-06  -7.83258e-07   2.17439e-08   1.10738e-08       0.00000       0.00000       0.00000       0.00000       6.08903       7.57512       8.21847       8.27639       7.86778       6.98081       6.22385       5.06012       3.99439       3.16233       2.26482       1.64754       1.11039      0.770633      0.470690      0.284146      0.164465     0.0946557     0.0510246     0.0255348     0.0122277    0.00563551    0.00248162    0.00102014   0.000387579   0.000134648   4.31492e-05   1.26730e-05   3.17939e-06   7.67564e-07   1.33562e-07   1.60552e-08       0.00000       0.00000       0.00000       0.00000
  16  21 3791.6832    1.9639  6.2179 10.3065 -0.0012  0.0722   0.0196   0.1959    0.0989   0.0000   421.9807       16.8129       7.02794       6.59720      -11.2057       7.53418       4.13859      -11.0576      -3.81073      0.498024      -3.38443     -0.374085      0.332515       1.11256    -0.0983182     -0.101416     0.0656466     -0.176528     0.0564604    -0.0272155  -0.000677998   -0.00183446   0.000735448  -0.000481827   0.000361754   4.13843e-05   3.14612e-05  -8.03896e-07  -2.98644e-06  -3.64916e-07  -3.73364e-08  -6.43278e-09       0.00000       0.00000       0.00000       0.00000       7.01235       9.33436       9.54166       10.0293       9.15618       8.75417       7.23274       6.21415       4.88464       3.87498       2.78782       2.05651       1.34481      0.927009      0.568589      0.356510      0.206225      0.115249     0.0610378     0.0309679     0.0151258    0.00675549    0.00301083    0.00121005   0.000472096   0.000166192   5.48291e-05   1.66837e-05   4.13354e-06   9.95587e-07   1.70358e-07   2.41324e-08       0.00000       0.00000       0.00000       0.00000
  16  22 3933.8366    1.6062  7.4923 10.2843 -0.0027  0.0865   0.0159   0.2315    0.0792   0.0000   439.4786       14.0529       8.92743       12.7141       6.80132       12.7265      -4.22900      -15.6099       1.94733       5.63960       1.21632     -0.953926      -2.20787      0.162680       1.23774    -0.0458580      0.143105     -0.154126    -0.0645664    -0.0206887     0.0441559    -0.0141573   -0.00570759   0.000537475   0.000599402   0.000192702  -6.86954e-05  -7.04892e-06   6.60268e-07  -3.36167e-07  -7.88161e-09  -5.26134e-09       0.00000       0.00000       0.00000       0.00000       8.41868       10.8008       11.5297       11.4173       11.1558       10.0362       8.78386       7.40470       5.75961       4.43371       3.34602       2.42096       1.66173       1.11983      0.703282      0.426337      0.252939      0.136881     0.0745266     0.0377745     0.0187970    0.00849545    0.00376424    0.00152593   0.000585843   0.000199020   6.70752e-05   1.97927e-05   5.20876e-06   1.18526e-06   2.08298e-07   2.53032e-08       0.00000       0.00000       0.00000       0.00000
  16  23 4075.9404    1.3676 10.0051 10.1546 -0.0005  0.1088   0.0132   0.3003    0.0688   0.0000   459.1362       22.5147       17.0135      -3.90319     -0.512074      -2.95981      -2.74802       6.87754     -0.965971       9.14738      -7.75290       1.47325       1.96196     -0.146092      0.507313      -1.20810    -0.0195281    -0.0416505   -0.00214074     0.0295778     0.0353545   -0.00631034    -0.0106531   0.000657476   0.000457589   0.000411485   1.88096e-05  -7.76036e-06   6.02655e-06   1.53671e-06   4.50017e-07  -5.94825e-09       0.00000       0.00000       0.00000       0.00000       10.5822       13.8844       14.9707       14.8528       14.2483       12.5633       11.2547       9.26095       7.49813       5.67744       4.32040       3.02487       2.07797       1.38940      0.868412      0.536074      0.313076      0.174872     0.0939410     0.0486476     0.0232247     0.0111626    0.00469330    0.00199912   0.000745442   0.000263388   8.48058e-05   2.56795e-05   6.67205e-06   1.49032e-06   2.76806e-07   3.23205e-08       0.00000       0.00000       0.00000       0.00000
  16  24 4217.9117    1.1250 12.3852 10.1331 -0.0023  0.1384   0.0112   0.3943    0.0603   0.0000   449.1669       41.5567       21.5467       2.92014       16.0304       2.78660       19.4377      -12.1227       6.60374      -2.26496       2.22075      -4.17755       1.75064       2.91502     -0.405024      0.559789     -0.300452     -0.158577      0.178353    0.00562628    -0.0244985    -0.0307429     0.0136408   -0.00226473   -0.00130432   0.000376119   0.000170408   2.63432e-06  -9.99311e-06  -1.70895e-06  -7.84214e-08   1.04821e-07       0.00000       0.00000       0.00000       0.00000       13.4966       17.1328       18.4048       18.3161       17.9656       16.0852       14.0551       11.8692       9.41651       7.36574       5.52684       3.91016       2.72434       1.80352       1.15118      0.699929      0.415723      0.229503      0.123997     0.0629911     0.0306407     0.0140419    0.00612700    0.00251483   0.000962798   0.000334705   0.000111081   3.27710e-05   8.76449e-06   1.93622e-06   3.39416e-07   4.07054e-08       0.00000       0.00000       0.00000       0.00000
  16  25 4360.4177    0.9394 14.7017 10.0073 -0.0025  0.1724   0.0091   0.4770    0.0550   0.0000   447.3832       22.6336      -31.0184       3.06047       2.13414      -21.3005      -22.9672      -8.24857       1.21142      -21.9407      0.303148       3.66998     0.0946458      -4.21478       5.06171       1.23211     -0.726383    -0.0755384      0.110594    -0.0398466    -0.0140975     0.0157086    -0.0144413   -0.00375286  -0.000532675  -0.000796085  -0.000216236  -1.30088e-05  -2.96714e-06  -3.29711e-06   6.30761e-07  -3.02396e-08       0.00000       0.00000       0.00000       0.00000       16.5941       21.6662       22.7101       23.1054       21.8441       20.2007       17.4660       14.8085       11.8740       9.18314       6.91229       4.93144       3.41243       2.27296       1.45225      0.882367      0.514686      0.293244      0.156112     0.0802654     0.0384577     0.0181700    0.00779885    0.00324972    0.00121520   0.000437632   0.000141399   4.20017e-05   1.08929e-05   2.39310e-06   4.27478e-07   5.43996e-08       0.00000       0.00000       0.00000       0.00000
  17  10 2260.3360    1.0543  0.8279  9.9968 -0.0031  0.0239   0.0265   0.0605    0.1601   0.0000   438.6229       2.91744       20.6084      -3.39808       1.66417      -1.06843       4.00589      0.647314      0.821278     -0.207164       1.91726      0.918423     -0.607939     -0.168650      0.200832     0.0193720      0.129520   -0.00973969     0.0493929     0.0144000    0.00325940  -0.000494101   0.000490762   0.000768703  -0.000150825   5.51288e-05  -3.10653e-05   1.08071e-05   1.17736e-06  -5.52092e-07   3.09736e-07   1.21293e-08  -2.91769e-08   1.97848e-09       0.00000       0.00000       2.29791       2.88163       3.08758       3.18263       2.91707       2.76022       2.45949       2.06584       1.65368       1.26354      0.996792      0.698994      0.522247      0.345808      0.239561      0.137182     0.0851704     0.0489847     0.0277762     0.0153181    0.00734086    0.00374326    0.00167461   0.000813492   0.000327728   0.000134873   4.55259e-05   1.62170e-05   4.97839e-06   1.34322e-06   3.68706e-07   7.11055e-08   1.33865e-08   1.71541e-09       0.00000       0.00000
  17  11 2405.0153    1.4741  0.9522 10.4210 -0.0024  0.0276   0.0341   0.0592    0.2030   0.0000   437.7368       6.71988       16.5205      -1.57659      -2.95842     -0.763879       4.56774      -4.40519      -3.09530     -0.334282     -0.340687      0.715408      0.396725     -0.602428      0.377679    -0.0785931      0.205131    -0.0152351    -0.0195752     0.0258687    0.00487087   -0.00522533  -0.000483943   0.000395905   0.000103252  -0.000286790   0.000104229  -1.11852e-05   6.24660e-07  -2.08872e-06  -2.55109e-07   6.78899e-08   1.56249e-08  -1.83344e-09       0.00000       0.00000       2.49116       3.22389       3.26267       3.59358       3.38311       3.18425       2.55685       2.25849       1.89859       1.44261       1.04047      0.772053      0.581609      0.388490      0.270416      0.156691     0.0969366     0.0567114     0.0340143     0.0184127    0.00954256    0.00455821    0.00209348   0.000907811   0.000364883   0.000141866   5.40328e-05   1.88315e-05   6.05366e-06   1.59646e-06   4.26797e-07   8.61774e-08   1.57232e-08   2.21407e-09       0.00000       0.00000
  17  12 2548.1374    1.9036  1.1584 10.2605 -0.0013  0.0283   0.0388   0.0677    0.3647   0.0000   443.5567       3.77135       6.11471       2.51568      -2.54621      -1.77586      0.801928      -3.23308      -1.76887       1.49654      -1.30592     -0.326428     -0.723686     -0.137994     0.0510624    -0.0597543     0.0822241     0.0628103    -0.0813059     0.0101065   -0.00132178   -0.00389481    0.00294971   -0.00142348   0.000416150  -0.000287721   6.22424e-06   6.78526e-06   1.07149e-05  -3.52600e-06   2.76696e-07   7.53697e-08  -5.99797e-09   1.62110e-09       0.00000       0.00000       2.83901       3.35456       3.40633       3.65362       3.47935       3.26591       2.89359       2.45980       1.92544       1.46498       1.14635      0.831976      0.622664      0.441991      0.296737      0.173348      0.101640     0.0592119     0.0350929     0.0188052    0.00895956    0.00446174    0.00205060   0.000942405   0.000372244   0.000151231   5.05387e-05   1.72764e-05   5.43972e-06   1.50930e-06   3.87336e-07   7.89264e-08   1.45979e-08   1.89394e-09       0.00000       0.00000
  17  13 2691.1045    2.4977  1.0378 11.0004 -0.0075  0.0269   0.0560   0.0654    0.3079   0.0000   436.3124       1.77188       12.7895       2.36307      -3.68028      -3.51600       2.42087      0.536669      -1.19750      0.182059     -0.471133      -2.03149    -0.0815258    -0.0328429     -0.329912     -0.258155     -0.218399    -0.0572170    0.00516053     0.0221705     0.0194491   -0.00621041    0.00382615  -0.000358260  -4.51737e-05  -0.000108923  -3.35147e-05   1.77392e-05  -8.88085e-06  -3.54239e-06   5.67982e-07  -3.92241e-08   5.35752e-09  -1.38055e-09       0.00000       0.00000       2.61320       3.15478       3.30711       3.36297       3.47871       3.06484       2.59599       2.26856       1.89398       1.45511       1.06533      0.797225      0.554981      0.428485      0.257360      0.156221      0.100739     0.0530137     0.0340105     0.0180889    0.00947005    0.00450949    0.00201315   0.000839685   0.000343820   0.000143784   5.06283e-05   1.50255e-05   5.89215e-06   1.63336e-06   3.92948e-07   8.97577e-08   1.49448e-08   1.77363e-09       0.00000       0.00000
  17  14 2834.4021    3.0242  1.0243 11.3355 -0.0028  0.0291   0.0663   0.0652    0.3550   0.0000   436.8347       8.79321       4.74487       4.50524      -4.48404       2.27573      0.473680      -1.29889      0.303886      0.704231     -0.173796      0.356596     0.0413692     -0.436343     0.0429551      0.192357   -0.00368791    -0.0989321    -0.0240066     0.0179493     0.0181485    0.00278520  -0.000629574  -0.000402230  -0.000222241  -0.000240862   6.27268e-05   7.96680e-07   3.91740e-06   1.92043e-06  -6.27114e-07  -8.05095e-08   1.56824e-08   9.36971e-10       0.00000       0.00000       2.85147       4.03410       4.07489       4.47400       4.04642       3.58375       3.10425       2.54813       2.12584       1.56930       1.16829      0.860585      0.579407      0.429545      0.248358      0.181024     0.0831516     0.0637701     0.0305510     0.0194702    0.00879287    0.00467312    0.00211327   0.000951244   0.000382574   0.000151566   5.10935e-05   2.07102e-05   4.75964e-06   1.92032e-06   3.74699e-07   9.79125e-08   1.89533e-08   2.47391e-09       0.00000       0.00000
  17  15 2977.3310    3.8024  1.0580 10.2667  0.0026  0.0252   0.0796   0.0602    0.9066   0.0000   434.8023       6.86401       9.07674       3.63062     -0.941174      0.572323      0.864209      -2.24282       1.11579       1.18452     -0.981273      0.473950     -0.562810      0.289374     0.0504097     0.0203841     0.0361282     0.0149470    -0.0178470    -0.0199703  -0.000323697  -0.000775220   -0.00129261   0.000325044   0.000350389   8.28278e-05  -7.92798e-05  -1.06919e-05   9.45305e-06   1.20120e-07  -7.37626e-07  -6.96315e-08  -1.11742e-09  -2.04975e-10       0.00000       0.00000       2.49642       3.08397       3.24677       3.23122       3.12705       2.92584       2.65381       2.21424       1.75249       1.32225       1.07068      0.753849      0.560078      0.386464      0.247364      0.155134     0.0920887     0.0520451     0.0285559     0.0157565    0.00753142    0.00382471    0.00180904   0.000777060   0.000335360   0.000136535   4.70840e-05   1.58671e-05   4.90953e-06   1.47749e-06   3.73314e-07   7.53773e-08   1.42214e-08   1.65229e-09       0.00000       0.00000
  17  16 3119.6085    3.8638  1.1641 12.2159 -0.0013  0.0296   0.0832   0.0743    0.3384   0.0000   439.3795       11.9036       15.1373       8.39318      -1.76689      -1.45297      -2.70334      -2.02671      -3.03545      -2.07818      -1.05142      0.531483      0.371072     -0.681075     -0.175387    -0.0389621    0.00123403     -0.102179     0.0376790     0.0157787    -0.0132676  -0.000406973    0.00124660  -0.000761015   7.62981e-05  -0.000119160   9.97212e-06   8.94639e-07   4.47672e-06  -2.18322e-06   3.31299e-07   2.49731e-08   9.17607e-09  -1.04605e-09       0.00000       0.00000       2.81306       3.52379       3.98440       3.54083       3.64898       3.39056       2.77711       2.59221       2.16484       1.62121       1.33702      0.901902      0.599296      0.457306      0.261670      0.170224      0.109987     0.0576478     0.0357731     0.0192807    0.00895857    0.00470739    0.00216422   0.000914088   0.000382066   0.000171870   5.52464e-05   1.77911e-05   6.86585e-06   2.08451e-06   4.88560e-07   9.79093e-08   1.59286e-08   1.84989e-09       0.00000       0.00000
  17  17 3261.5135    3.6400  1.4534 12.2517 -0.0088  0.0351   0.0734   0.0809    0.2682   0.0000   434.2542       14.5874       11.8715       6.02693      -3.45398       4.65460    0.00627852     0.0619000     -0.333729      -3.42014      -1.15671      -2.67961     -0.161969     -0.392687      0.372706     -0.284178    0.00444785    -0.0837451     0.0301624   -0.00230036    -0.0105540   -0.00261882   4.66134e-05  -0.000885134  -0.000104466  -0.000213845   4.18679e-05   2.41271e-05   3.88672e-06  -1.70178e-08  -2.51289e-07  -5.01104e-08   1.99908e-08   2.51217e-10       0.00000       0.00000       3.11299       4.17861       4.55718       4.26425       4.60587       3.77775       3.59496       2.99101       2.22946       1.92013       1.28008       1.07065      0.747223      0.468294      0.352451      0.197718      0.128150     0.0745199     0.0372940     0.0230197     0.0105931    0.00556774    0.00276531    0.00109198   0.000506948   0.000193594   6.40823e-05   2.63918e-05   7.64289e-06   1.91712e-06   6.04490e-07   1.39894e-07   2.22559e-08   2.39574e-09       0.00000       0.00000
  17  18 3403.5514    3.2323  2.3008 11.5053 -0.0008  0.0392   0.0517   0.1072    0.2494   0.0000   442.4590       29.1004      0.467485       3.33048      0.323356     -0.793846      -6.38751       3.73279     -0.398943      -4.03200     -0.507316       1.24659      0.126048      0.347001     -0.537844      0.252993      0.278465     0.0723279    -0.0107617     0.0301953    0.00511423  -0.000944701   -0.00224931  -8.60659e-05   0.000433768  -0.000131573   0.000156036   4.72451e-06   9.31227e-06  -2.96624e-06  -1.46670e-07   5.50872e-08  -2.78876e-08  -4.96423e-09       0.00000       0.00000       3.72544       4.74016       4.94709       5.04548       4.78499       4.48873       4.03424       3.39952       2.69743       2.09119       1.55208       1.20890      0.857465      0.603421      0.384942      0.243343      0.145799     0.0810274     0.0465956     0.0243603     0.0128203    0.00636799    0.00293105    0.00133352   0.000536032   0.000215857   8.03992e-05   2.63563e-05   8.53986e-06   2.37236e-06   5.86016e-07   1.32892e-07   2.26985e-08   2.87631e-09       0.00000       0.00000
  17  19 3545.6893    2.6827  3.3572 10.9082 -0.0041  0.0480   0.0347   0.1248    0.1880   0.0000   438.4567       20.3231       16.4074       4.86693      0.891508      -4.43639       2.02534       1.37069     -0.851735     -0.416677      -1.29235      -2.35818      0.506022      0.909550     -0.572158     -0.201501      0.116963     -0.157708     0.0870291    -0.0450457    0.00164141   -0.00795127    0.00529090   0.000712881  -3.42956e-05  -2.69885e-05   5.17257e-05   3.27367e-05  -3.68372e-06   4.40807e-07   2.94929e-07   1.52356e-07   2.62047e-08   3.70167e-09       0.00000       0.00000       4.57175       5.76508       6.09181       6.34345       6.08295       5.44890       4.89309       4.08023       3.35942       2.68301       2.02978       1.49066       1.01409      0.699161      0.456701      0.288219      0.180153      0.103352     0.0590574     0.0313886     0.0158929    0.00786260    0.00363035    0.00163017   0.000670607   0.000269459   9.66730e-05   3.23938e-05   1.04666e-05   2.89708e-06   7.32773e-07   1.66603e-07   2.92766e-08   3.47976e-09       0.00000       0.00000
  17  20 3688.0016    2.2356  4.7549 10.6417 -0.0017  0.0616   0.0246   0.1545    0.1131   0.0000   429.8804       28.4137       3.26481       9.78180       8.00379       4.33278      -3.14265      -1.81287       12.9403       5.50209     -0.664345     -0.180583      -1.82217      0.752193      0.415212     -0.397424     -0.146735     0.0581259    0.00915759    -0.0822624   -0.00453013   -0.00294537   -0.00126332   -0.00293364   0.000461516   0.000873391   0.000142723   2.61986e-05  -2.43158e-06   8.50784e-07   2.48535e-07   5.21738e-08  -1.03872e-08   6.39382e-09       0.00000       0.00000       5.73564       7.36546       7.70929       7.99866       7.63354       6.98841       6.39118       5.15442       4.24715       3.40487       2.54563       1.90102       1.30035      0.917292      0.587678      0.371149      0.235619      0.133551     0.0743120     0.0392318     0.0208033     0.0101884    0.00445394    0.00213182   0.000866099   0.000357865   0.000127761   4.24068e-05   1.37231e-05   3.73741e-06   9.31427e-07   2.18808e-07   3.86742e-08   4.63334e-09       0.00000       0.00000
  17  21 3830.2099    1.8842  6.4679 10.2986 -0.0012  0.0738   0.0183   0.1944    0.0929   0.0000   443.1283       24.4825       9.48545       5.80653      -9.93816       6.27351      -1.19613       4.21103     -0.417879      -1.14729       2.14158      0.837012     -0.940032      -1.35469      0.630445      0.426547     0.0209037    -0.0317023   -0.00698654     0.0118515    0.00284994    -0.0184136    0.00160867   -0.00224464   -0.00233698   0.000571677  -0.000104592  -3.19753e-05  -3.41750e-06  -3.46241e-06   3.77235e-07  -2.23363e-07  -5.91754e-09   7.99162e-09       0.00000       0.00000       7.01211       9.15311       9.73572       10.2064       9.70633       8.64122       7.69139       6.31182       5.15286       4.01515       3.00146       2.22478       1.54740       1.06912      0.702156      0.437807      0.269222      0.157908     0.0877538     0.0474711     0.0245593     0.0120661    0.00548796    0.00250066    0.00103459   0.000409506   0.000147794   5.13438e-05   1.61377e-05   4.49824e-06   1.14075e-06   2.59061e-07   4.61944e-08   5.50113e-09       0.00000       0.00000
  17  22 3972.5686    1.5356  8.4799 10.1731 -0.0012  0.0882   0.0139   0.2492    0.0716   0.0000   438.9629       23.9623       7.34257       5.86418       26.0122      -13.4433      -2.81464       11.4040       5.17322       6.42825       2.16632      -2.12395      -2.06829      -1.01649      0.343622     -0.224155      0.194487     0.0412940    -0.0994740    -0.0462492     0.0212765   0.000998414    -0.0146297   -0.00514328    0.00143301    0.00122786   0.000112365  -4.23014e-05   8.32725e-06   1.13512e-06   1.77918e-06  -1.99707e-07  -3.73179e-08   4.16024e-09       0.00000       0.00000       8.25563       10.2792       10.9647       11.2670       10.6967       10.1086       8.85256       7.44020       6.10721       4.87087       3.74099       2.69840       1.90776       1.30470      0.869879      0.538876      0.338376      0.196442      0.110342     0.0592461     0.0303589     0.0148899    0.00678903    0.00310430    0.00129840   0.000519256   0.000187273   6.40812e-05   2.02533e-05   5.57223e-06   1.42429e-06   2.98770e-07   5.22623e-08   6.45670e-09       0.00000       0.00000
  17  23 4115.1823    1.2932 10.0164 10.1349 -0.0026  0.1093   0.0121   0.3013    0.0650   0.0000   452.9534       4.15158       20.4421       1.43325     -0.289108       13.3220     -0.548000      -18.2528      0.453809      -3.15257       7.54668       5.71697       1.15909      -1.02743      -1.18018     0.0489884     -0.669661     -0.145124    -0.0758549     -0.166531     0.0562538    0.00862372     0.0106659   -0.00493825  -0.000664750  -0.000321190   0.000200132  -6.24834e-06  -2.53571e-05   3.89865e-06  -1.55041e-06   3.22754e-07  -1.42057e-08   3.15690e-09       0.00000       0.00000       9.85073       12.8183       13.8255       13.8563       13.5135       12.2178       10.9893       9.19787       7.60950       5.91927       4.60011       3.30173       2.35528       1.61149       1.06850      0.663004      0.405734      0.237928      0.134618     0.0720983     0.0373064     0.0181588    0.00842066    0.00383336    0.00160782   0.000634098   0.000234493   8.00590e-05   2.55159e-05   7.27452e-06   1.85864e-06   3.93458e-07   7.02809e-08   8.04901e-09       0.00000       0.00000
  17  24 4257.7069    1.0776 12.8485 10.1011 -0.0022  0.1406   0.0101   0.3960    0.0562   0.0000   425.0584       19.9731       51.4285      -7.95909      -1.55151       11.0180      -12.3892       10.7447      -20.2614      -4.55173     -0.161187    -0.0461310       3.17297      -1.51099     0.0471800      0.622911     -0.200954    -0.0333903      0.114730    -0.0187021    -0.0258784   -0.00948039    0.00720788    0.00504705    0.00194205  -0.000566189   0.000221083   0.000134440   6.27584e-05  -6.65435e-06  -2.90726e-07  -6.81069e-07   3.48348e-08  -2.95999e-09       0.00000       0.00000       12.7523       16.5538       17.7135       17.6097       17.4384       15.6518       14.2525       11.9619       9.73893       7.81520       5.83974       4.37804       3.06022       2.11848       1.38630      0.877198      0.538047      0.314041      0.175871     0.0947989     0.0492782     0.0238633     0.0114419    0.00493139    0.00215383   0.000832155   0.000310026   0.000105660   3.34542e-05   9.41866e-06   2.38540e-06   5.32597e-07   8.93271e-08   1.02896e-08       0.00000       0.00000
  17  25 4400.2578    0.9145 15.5013 10.0227 -0.0011  0.1796   0.0083   0.4836    0.0491   0.0000   464.1677       28.3127      -10.0628       9.14110       4.69684      -38.5000       14.4313      -17.3798       15.4461       12.4885     -0.800809      -3.52133      -4.06306       2.71271      -1.83657       1.44358      -1.69241     -0.483203      0.377930      0.204184    -0.0860062    -0.0358302    0.00802167   0.000426163   -0.00134037  -0.000128466   0.000107995  -2.03305e-06   5.68343e-05   9.97194e-06   6.69125e-07  -8.46207e-07   5.75140e-08   1.74140e-08       0.00000       0.00000       16.1807       20.9019       22.7850       22.8852       21.9484       20.2310       18.1475       15.1883       12.3413       10.0800       7.45914       5.52418       3.95442       2.67530       1.77401       1.11920      0.686624      0.407603      0.223415      0.122250     0.0634304     0.0312368     0.0142931    0.00650689    0.00273932    0.00109850   0.000405674   0.000141441   4.30976e-05   1.21046e-05   3.08785e-06   6.70869e-07   1.12488e-07   1.33858e-08       0.00000       0.00000
  17  26 4543.1503    0.7337 17.5033 10.0007 -0.0029  0.2229   0.0070   0.5965    0.0393   0.0000   470.8929       19.5285       21.1102      -14.3533       20.2102       14.4864      -45.7172      -5.64992      -7.07243      -13.3013       7.60343      -9.86281     -0.206344       1.40150       2.10018      0.545423     -0.109267     -0.649168      0.401218     0.0679871     0.0744472    -0.0435550     0.0130332    0.00682692   0.000585092    0.00159339    0.00113391  -0.000154108  -2.08402e-06   1.52439e-06   3.64144e-06   3.51797e-07   1.52449e-07  -4.37009e-09       0.00000       0.00000       20.1964       26.3148       28.7919       28.3638       27.7796       25.4265       22.5556       18.8721       15.5694       12.4354       9.33510       6.99111       4.84385       3.34702       2.22022       1.40161      0.867025      0.511100      0.284929      0.156862     0.0790204     0.0400326     0.0182337    0.00840120    0.00343977    0.00140754   0.000503400   0.000178486   5.56031e-05   1.55053e-05   3.84713e-06   8.39241e-07   1.40360e-07   1.62976e-08       0.00000       0.00000
  18   8 1992.8486    0.6146  0.4867 10.0748 -0.0106  0.0270   0.0201   0.0442    0.0724   0.0000   437.3893    -0.0480274       11.7461      -1.82112       1.93319       2.02148      -1.25929     0.0178629      -2.36598      0.638531     -0.985706     -0.486697      0.671534     -0.347531    -0.0919398     0.0340502     0.0240728     0.0335096   -0.00258797    0.00750647   0.000855491   -0.00152677   -0.00325211  -0.000636030   0.000388111  -0.000222315   9.37013e-05   6.68559e-05   1.38238e-05   2.56700e-06  -7.57342e-07   5.71822e-07   1.68886e-08  -1.52128e-08   7.73929e-10   1.46660e-10       2.64574       2.97285       2.43791       3.27115       3.51036       3.15116       2.32976       2.10819       2.08261       1.60051       1.05838      0.622799      0.644345      0.499413      0.375157      0.199042      0.106783     0.0618336     0.0455866     0.0288308     0.0167979    0.00821305    0.00369090    0.00159673   0.000574542   0.000264572   8.94653e-05   3.58525e-05   1.30041e-05   3.97842e-06   1.23090e-06   3.04533e-07   9.91236e-08   1.55952e-08   3.40266e-09   4.66346e-10
  18  12 2580.8970    2.0261  1.0818 10.7302 -0.0054  0.0268   0.0420   0.0618    0.2726   0.0000   438.5417       3.08239       14.1546       1.70123      -1.69495      -1.59125       1.29776       1.05554      -1.17893      -1.04004      0.529885      -1.02130      0.618509     -0.297483      0.204870    -0.0417591    -0.0790833      0.106408     0.0173389    -0.0239369    0.00608461  -0.000634274  -0.000705999   0.000543487   0.000271817   0.000303321   1.84213e-05  -6.99435e-05   1.99784e-05  -7.50387e-06  -2.91801e-07   6.00637e-07   1.36010e-07   7.55482e-09   4.34739e-09  -2.60043e-10       2.64198       3.43874       3.87016       3.95147       3.76078       3.51241       2.84690       2.41921       1.91914       1.47702       1.13702      0.824129      0.598623      0.415888      0.270048      0.179749      0.117620     0.0698319     0.0404052     0.0226151     0.0121528    0.00628123    0.00314357    0.00149511   0.000632916   0.000279223   0.000111771   4.38748e-05   1.53186e-05   5.12876e-06   1.60532e-06   4.49377e-07   1.05989e-07   2.06902e-08   3.43861e-09   4.45726e-10
  18  13 2724.8003    2.6761  0.8903 11.5550 -0.0088  0.0259   0.0611   0.0543    0.2180   0.0000   442.0281       8.51645       13.7254       3.82439      0.642268       6.59332       4.34775     -0.812625       1.45682       1.85172     -0.366087     -0.508213     -0.355230     -0.786103    -0.0776260     -0.412519    -0.0548125    -0.0441116     0.0131019    -0.0254056    0.00364907     0.0110574   -0.00403462  -0.000206138  -0.000562753  -0.000337948   0.000141447  -1.31845e-05   4.77562e-05  -7.65502e-07   3.49918e-07   6.38758e-07  -2.11240e-08   4.70345e-09   3.96366e-09   1.47680e-11       2.33342       2.81828       3.22514       3.27241       3.32977       2.90441       2.51060       2.08657       1.87858       1.47343       1.03269      0.784123      0.588793      0.423357      0.273657      0.180784      0.113195     0.0651362     0.0402778     0.0242216     0.0134340    0.00652378    0.00348355    0.00165706   0.000642255   0.000281727   0.000114677   4.39777e-05   1.66647e-05   5.24814e-06   1.63602e-06   4.37349e-07   1.04339e-07   2.25934e-08   3.79615e-09   3.96820e-10
  18  14 2868.7451    3.3200  0.9562 11.7253 -0.0001  0.0237   0.0728   0.0608    0.2425   0.0000   436.8549       10.9649       11.8522       2.04158      -5.69599      -1.64864      -1.77787     -0.893867      0.639880       1.08508     -0.415393      -1.20756      0.707838     -0.107033     0.0836837     0.0193237    -0.0612657     0.0320547    -0.0225744     0.0217440   -0.00499964    0.00500162   0.000859408   -0.00101791  -0.000577883   9.47510e-05  -8.39031e-05   1.21377e-06  -2.89508e-05   3.70636e-06  -2.92214e-06   3.37859e-07   1.00581e-07  -2.38157e-08  -1.02442e-08  -6.86385e-10       2.23319       2.83721       2.92299       3.02038       2.68352       2.58775       2.34828       2.11576       1.76945       1.44512       1.13005      0.816620      0.566084      0.409220      0.267884      0.164518      0.105387     0.0615236     0.0366873     0.0203287     0.0115630    0.00548910    0.00285212    0.00130480   0.000589954   0.000261693   0.000110642   3.88104e-05   1.41524e-05   4.37057e-06   1.44171e-06   3.71764e-07   9.00216e-08   1.89495e-08   3.29159e-09   4.30934e-10
  18  15 3012.2848    3.7452  1.0425 12.1993 -0.0084  0.0253   0.0816   0.0630    0.2795   0.0000   437.3737       12.7222       14.0203       3.25919      -3.04616       2.69650       2.17937      -7.58539     -0.882591      0.215957      0.637186     -0.864168      0.282484      0.181381      0.205228     -0.302181    -0.0581359     0.0933791     0.0317186    -0.0196539    0.00276218    0.00259042   -0.00132736   0.000532764   0.000474093  -5.68228e-05  -2.71763e-05   4.98496e-05   2.65782e-05   1.23166e-05  -6.61385e-07  -2.37369e-08   3.52667e-08   1.38187e-10  -4.89754e-09   7.23410e-11       2.39641       2.89662       3.12914       3.14319       3.02466       2.76385       2.47906       2.27884       1.87216       1.54821       1.18489      0.836073      0.616392      0.428560      0.292428      0.177732      0.111975     0.0666180     0.0396484     0.0229032     0.0129326    0.00618275    0.00319203    0.00145789   0.000622232   0.000278564   0.000116692   4.20919e-05   1.53816e-05   4.91765e-06   1.49262e-06   3.98767e-07   1.04313e-07   2.04635e-08   3.48258e-09   4.02091e-10
  18  16 3155.0243    3.9325  1.1877 11.9604 -0.0101  0.0288   0.0774   0.0641    0.3656   0.0000   436.2026       12.4306       16.7980      0.624249      -3.19488       8.48358     -0.690485      -2.08617       2.03687      0.956888      0.245144     -0.768260      0.439108      0.210017      0.115243     -0.213514     -0.178793     0.0571868    -0.0840353    -0.0138379   -0.00265222   8.61289e-05    0.00298392   -0.00177383  -0.000547668   1.95959e-05  -0.000183301  -1.83780e-05  -2.00726e-06   5.71908e-06   1.27207e-06  -9.36903e-07   1.69048e-07  -1.07892e-08  -2.38513e-09  -4.03070e-10       2.69211       3.55262       3.46817       3.63883       3.24825       3.23900       2.90230       2.62032       2.14582       1.71617       1.30641      0.995340      0.724886      0.502215      0.340319      0.213707      0.133976     0.0747936     0.0458896     0.0240965     0.0135130    0.00654029    0.00355215    0.00150643   0.000782252   0.000281619   0.000131396   4.45226e-05   1.74849e-05   5.30194e-06   1.75012e-06   4.49191e-07   1.16302e-07   2.44021e-08   4.19041e-09   5.78110e-10
  18  17 3297.5828    3.6232  1.6233 12.0392 -0.0042  0.0343   0.0651   0.0810    0.2498   0.0000   441.2880       16.2309       11.3940     -0.102313      -4.06954      -3.38260       1.05828      -3.26004      -1.05331       1.85828      0.472025     -0.614945       1.01403      0.900668      0.561273    -0.0188300     -0.123003     0.0713141   -0.00240850     0.0118912    0.00976817    0.00634152    0.00286455   -0.00223514  -0.000293490   9.10377e-05   2.88156e-06  -2.93917e-05   1.36510e-05   7.01972e-06   1.40212e-06  -4.25876e-07   2.03886e-07   1.10132e-08  -8.08857e-10   2.97990e-10       2.92416       3.98307       3.81761       4.48878       3.97096       3.86690       3.24557       2.90709       2.37157       1.95366       1.45717       1.09649      0.764263      0.578231      0.372834      0.247473      0.145287     0.0929047     0.0535506     0.0315524     0.0171442    0.00862890    0.00441926    0.00193579   0.000942125   0.000371984   0.000163617   5.71846e-05   2.09974e-05   6.86879e-06   2.02540e-06   5.95626e-07   1.33605e-07   3.12956e-08   5.27409e-09   7.65445e-10
  18  18 3440.1386    3.0597  2.4781 11.4425 -0.0031  0.0403   0.0451   0.1074    0.1992   0.0000   440.8170       15.4408       20.2615       2.19584       5.42528      -2.12110      -3.00352      -2.53187       1.13447      -3.06891     -0.974025     -0.129863     -0.243863     -0.923857      0.221469    -0.0801001    -0.0651673      0.176896     0.0924915    -0.0338912    -0.0266161    -0.0140424   -0.00296902    0.00456775   0.000386826  -0.000966043   0.000142459  -8.72958e-05  -2.53062e-05  -1.10724e-05  -1.75027e-06   1.02897e-06  -2.11480e-07  -4.38504e-08  -3.28961e-09   4.03968e-10       3.77980       4.76417       5.06979       5.02152       4.97553       4.57208       4.15115       3.53696       2.92270       2.36071       1.74987       1.32386      0.965504      0.699643      0.473976      0.298271      0.178645      0.110383     0.0626805     0.0362239     0.0198286    0.00996716    0.00486125    0.00232983   0.000984308   0.000455135   0.000177628   6.73236e-05   2.40964e-05   8.15435e-06   2.41718e-06   6.72720e-07   1.63752e-07   3.58024e-08   5.85950e-09   6.68664e-10
  18  19 3582.8259    2.5393  3.5256 11.0707 -0.0062  0.0491   0.0321   0.1290    0.1447   0.0000   442.1609       24.8659       19.5018       2.49626      -6.52929      -10.4177       3.67603      0.198832      -3.15033       2.15781       3.19337     -0.523236      -2.80112      0.311627      0.730838      0.164160    -0.0229484      0.264674    -0.0779287    -0.0361266    0.00273738     0.0200753   0.000161655   -0.00625559  -0.000147741  -0.000849577  -0.000157715  -0.000125700   6.41214e-05   1.08317e-05   1.35163e-06  -1.11782e-06  -1.64059e-07   3.89593e-08  -5.28629e-09  -1.38025e-10       4.34292       5.62214       5.95009       6.10070       5.89470       5.38954       4.81408       4.20577       3.52479       2.84685       2.18840       1.65598       1.17014      0.804931      0.532563      0.352733      0.217768      0.136008     0.0774582     0.0435518     0.0236197     0.0122318    0.00615172    0.00286142    0.00131470   0.000548952   0.000224366   8.29029e-05   3.03606e-05   1.00842e-05   3.02680e-06   8.70236e-07   2.09743e-07   4.58429e-08   7.58670e-09   8.98229e-10
  18  20 3725.4811    2.1288  5.0376 10.5013  0.0007  0.0604   0.0224   0.1648    0.1124   0.0000   440.4714       17.4326       6.02730       15.7346      -21.4314      -11.8480      0.825539      -10.7716       2.30702       3.03670       2.47946      -2.10093      0.160329     -0.403152     -0.173585     -0.192544      0.259865     0.0599417     0.0745844    -0.0131268    -0.0501494     0.0229209  -6.14432e-05   -0.00160479    0.00257517  -3.72323e-05   7.46312e-05   3.03887e-05   5.00635e-05  -1.76140e-08  -7.22128e-06  -2.35214e-07  -8.02979e-08   9.13039e-09   1.35426e-08   3.50138e-10       5.55668       7.24491       7.75832       8.05140       7.67951       7.03792       6.13296       5.32280       4.33754       3.48380       2.66990       2.00631       1.42446      0.969860      0.649120      0.430781      0.270583      0.167941     0.0957315     0.0534118     0.0293747     0.0148270    0.00762825    0.00354895    0.00160881   0.000676789   0.000278205   0.000101182   3.75697e-05   1.23342e-05   3.71566e-06   1.04123e-06   2.56012e-07   5.44664e-08   9.01153e-09   1.10355e-09
  18  21 3868.3387    1.8288  6.5660 10.2747 -0.0018  0.0735   0.0173   0.1907    0.0887   0.0000   426.5552       12.5361       24.2105       10.9997      -9.83370      -8.82155      -8.56094      -11.7010       5.29715      -5.04160       5.26167      -2.56553      -1.11357       1.15901      0.486590      -1.02021      0.907344      0.110859     -0.173614     -0.103480    -0.0419697     0.0118364    -0.0152893  -0.000467671   -0.00156838    0.00115398   0.000387641  -0.000114284   3.64686e-05  -3.57604e-06  -5.69499e-06   1.67241e-06  -3.49445e-07  -1.09794e-09  -1.76011e-09  -4.76819e-10       6.47331       8.44410       8.93337       9.01672       8.81672       8.19164       7.20998       6.28433       5.30960       4.20550       3.35592       2.46896       1.72720       1.20240      0.803584      0.518054      0.339266      0.204160      0.118871     0.0668836     0.0357997     0.0186769    0.00916232    0.00440987    0.00192901   0.000856212   0.000340619   0.000130523   4.52583e-05   1.53885e-05   4.81143e-06   1.31439e-06   3.22906e-07   6.73655e-08   1.16424e-08   1.35691e-09
  18  22 4011.2153    1.4693  8.7800 10.1159 -0.0005  0.0908   0.0129   0.2506    0.0684   0.0000   433.7930       11.2215       12.9310       27.9408       3.60956      -18.2880      -17.7214      -1.42254       10.0710       1.14046       8.53023      -7.04637      0.286063      0.123683    -0.0852907     0.0373008    0.00223738     -0.376990     0.0301589   -0.00811428    -0.0309414    0.00750882     0.0330071   -0.00252546  -0.000570653  -0.000222985   0.000127110   0.000190260  -1.09853e-05  -1.35750e-05  -1.09695e-05  -8.18780e-07   3.06550e-07   2.32413e-08   3.45813e-09   1.78974e-09       8.06075       10.3546       10.9527       11.5034       10.9167       10.2067       9.05863       7.84563       6.46035       5.11121       3.96718       2.99244       2.14874       1.53628       1.01869      0.668093      0.421114      0.251721      0.147730     0.0829211     0.0451572     0.0231351     0.0115722    0.00564967    0.00240213    0.00108352   0.000423417   0.000163884   5.76392e-05   1.89201e-05   5.90028e-06   1.62547e-06   3.90017e-07   8.30085e-08   1.39523e-08   1.69583e-09
  18  23 4154.1052    1.2549 11.6458 10.0439 -0.0029  0.1170   0.0108   0.3362    0.0620   0.0000   425.9879       12.9342       36.4153       4.23678       2.19136       19.0834      -1.89912      -9.36124       11.7695       9.23057       2.95831      -1.26192      -1.26223      0.943584      0.780210     -0.779033     0.0881236      0.580048      0.139386    -0.0892216     0.0410998     0.0513889     0.0138386    0.00756358   -0.00138474   -0.00185612   0.000909816  -0.000263873  -8.47815e-05   8.33671e-05  -9.56871e-06  -2.92520e-06  -6.10263e-08   9.63304e-09  -3.47211e-08  -9.29780e-11       10.1081       13.2728       13.8588       14.4453       13.7351       13.0020       11.4957       10.0260       8.23944       6.72935       5.04599       3.94667       2.76733       1.96996       1.31279      0.856322      0.550290      0.326759      0.194522      0.105607     0.0587705     0.0300191     0.0151867    0.00707320    0.00323533    0.00136524   0.000561548   0.000210173   7.73424e-05   2.49575e-05   7.90819e-06   2.10037e-06   5.15459e-07   1.13265e-07   1.83066e-08   2.28604e-09
  18  24 4297.0851    1.0328 13.4514 10.0809 -0.0011  0.1445   0.0092   0.4057    0.0523   0.0000   418.5833       10.2925       13.8353       38.3748       47.2481       29.7059       1.42656      -13.0658       6.29709     -0.360225      -8.78716       2.21638       4.81032       1.75823      -4.57155     -0.646378     -0.520240       1.05966     -0.106293    -0.0516985      0.105061     0.0122126   -0.00600359     0.0141109   -0.00418942   -0.00212525  -0.000438909  -0.000164382  -0.000204503   3.55706e-05   1.76121e-05  -1.90029e-07  -1.17690e-06  -1.22375e-10   1.21727e-08   1.33619e-09       12.6043       16.2760       17.7453       17.9573       17.1889       16.0694       14.3507       12.3696       10.2617       8.30874       6.39873       4.81306       3.44434       2.42459       1.65410       1.05382      0.675010      0.408716      0.236576      0.136037     0.0722240     0.0379991     0.0186751    0.00889186    0.00402086    0.00173975   0.000712071   0.000273549   9.55644e-05   3.26854e-05   9.88428e-06   2.67776e-06   6.54857e-07   1.36185e-07   2.24594e-08   2.64106e-09
  18  26 4583.5198    0.6956 18.3850 10.0266  0.0032  0.2347   0.0066   0.6188    0.0355   0.0000   462.5181       25.4346       20.6240      -40.1648       1.08224       2.86860      -13.0296      -13.7016      -16.6260      -26.1052      -18.0565       7.77257       2.32134      0.554742      -1.43148       1.40553      -1.60516     -0.309363      0.591680      0.232477     -0.175946    -0.0878868   -0.00616053     0.0203375   -0.00249553   -0.00310815    0.00171080   0.000619824  -0.000361608  -6.97941e-05  -7.42101e-07   6.48244e-06  -8.55085e-07  -2.05465e-07   1.13888e-08  -4.39345e-09       19.8476       25.4721       27.9882       28.3262       27.4890       25.6977       22.7054       19.7860       16.5126       13.2908       10.2712       7.59649       5.63187       4.03732       2.72651       1.75835       1.11924      0.681782      0.402737      0.230355      0.127012     0.0665502     0.0330625     0.0156373    0.00702875    0.00305293    0.00124646   0.000476152   0.000168386   5.53893e-05   1.68692e-05   4.59247e-06   1.10599e-06   2.23792e-07   3.68475e-08   4.30620e-09
  19   8 2021.7499    0.6516  0.5453 10.0629 -0.0008  0.0240   0.0208   0.0480    0.0802   0.0000   440.3251       3.93119       14.7561      0.809838      -3.69677     -0.663617       2.33040      -2.47665     -0.102458      0.830323      -1.77606      -1.17650      0.907417      0.437252     -0.221070    -0.0527080     0.0174123   0.000125141    0.00677851    -0.0176012   0.000919128    0.00313960   -0.00194239    0.00220408   0.000468731  -0.000170710  -0.000115765  -2.25419e-05   4.71801e-05   6.14984e-06  -5.68428e-06   4.26686e-07   5.03283e-07  -8.37085e-08  -2.19081e-08   6.06087e-09       1.95533       2.52112       2.86202       2.73717       2.39187       2.36454       2.14189       1.92454       1.66807       1.53703       1.20106      0.860391      0.625690      0.427673      0.271983      0.183262      0.124604     0.0715351     0.0441498     0.0250449     0.0162909    0.00732480    0.00393185    0.00235622    0.00105002   0.000458976   0.000186530   9.26112e-05   3.61452e-05   1.37897e-05   5.02441e-06   1.35541e-06   4.36634e-07   1.08945e-07   2.59347e-08   5.18505e-09
  19   9 2173.7865    0.8557  0.8677 10.1793 -0.0068  0.0282   0.0212   0.0588    0.1132   0.0000   440.3043   0.000508222       13.4560      -2.21768      0.472615      -1.51261       3.40507      0.897495     -0.346381       1.01285      -2.08475     -0.776127     -0.496258      0.233303      0.134457     -0.262720     -0.146358     0.0383389    -0.0463862    -0.0267832   0.000540225   -0.00273424    0.00626819    0.00220317  -0.000219166  -0.000430827   3.72787e-05   0.000237642   1.68896e-05   6.07742e-06   1.01141e-05   1.55388e-06  -8.07896e-08  -7.30276e-08   1.30697e-08  -4.06012e-10       2.25722       3.28765       3.35298       3.60092       3.22507       3.15107       2.77844       2.39979       2.01963       1.59757       1.31598      0.881314      0.741469      0.460437      0.363567      0.209355      0.156395     0.0763680     0.0554440     0.0288308     0.0181341    0.00862822    0.00490108    0.00229767    0.00113913   0.000530670   0.000211636   9.45130e-05   3.80252e-05   1.40762e-05   5.00386e-06   1.53467e-06   4.80261e-07   1.19638e-07   3.31922e-08   5.80327e-09
  19  10 2322.3143    1.2380  0.9002 10.4837 -0.0031  0.0248   0.0275   0.0579    0.1354   0.0000   443.1467       4.26150       10.8811       2.51750       2.03078       2.13970      -6.37114       1.82685     -0.512803     -0.666989     0.0303529    0.00443081    -0.0286244      0.150719      0.134223     -0.101503     -0.184252    -0.0916881     0.0139434  -0.000741572    0.00260276    0.00682779   -0.00343338    0.00355064   0.000197293  -0.000297474   6.68822e-05  -3.58179e-05  -2.80678e-05   6.76340e-07   1.28549e-06   9.44101e-07   8.32379e-07  -2.02123e-08  -2.85364e-08  -2.75301e-10       2.24475       2.56235       3.05111       3.23880       2.96454       2.70621       2.59477       2.19925       1.67584       1.40064       1.17315      0.852019      0.592870      0.456261      0.318766      0.199247      0.132235     0.0878334     0.0544360     0.0281970     0.0154158    0.00957517    0.00504074    0.00224479    0.00103565   0.000525285   0.000252810   0.000103574   3.99325e-05   1.38389e-05   4.40593e-06   1.36640e-06   4.15308e-07   1.07293e-07   2.47351e-08   5.17041e-09
  19  12 2613.0972    2.1820  1.0379 10.9667 -0.0067  0.0259   0.0469   0.0605    0.2896   0.0000   435.0655       5.97635       8.88463      0.203096      -4.16552      -2.11328     0.0229170      -3.22244       1.00479      -1.24619      0.958104      -1.01033     -0.218652     -0.316820     -0.129543     -0.255529     -0.300463     0.0439055     0.0340961    -0.0204715    0.00255963    0.00431778   -0.00491115   -0.00134526    0.00155918  -0.000327661  -0.000208633   9.06660e-05   2.05481e-05   6.11447e-06   5.34475e-06   2.14036e-06  -5.14740e-07  -4.03807e-08  -1.37395e-08   1.73964e-09       2.25111       2.90292       2.96135       2.99298       3.05000       2.87023       2.62587       2.28923       1.80971       1.46204       1.08895      0.894258      0.654111      0.484439      0.339560      0.229567      0.149308     0.0893200     0.0535323     0.0313111     0.0165257    0.00942418    0.00461303    0.00237522    0.00112859   0.000514575   0.000228595   8.95569e-05   3.45497e-05   1.32306e-05   4.36257e-06   1.48738e-06   4.26354e-07   1.14139e-07   2.77415e-08   6.02120e-09
  19  13 2758.0252    2.7811  1.0373 11.3556 -0.0002  0.0241   0.0584   0.0653    0.2440   0.0000   437.4246       10.1019       17.6659       1.50655       4.70639       5.63577      0.194925     -0.121696       3.02725     -0.276490     -0.938767      0.473801      0.264911     -0.213447     -0.471730     -0.134748      0.138486     -0.152093    -0.0447342     0.0280108   -0.00147353    0.00405418  -0.000993467    0.00396497   0.000370566  -0.000358302   0.000476065   2.57245e-05   2.42083e-05  -1.81108e-05   1.37271e-06   3.17490e-06  -1.14261e-06  -2.90486e-07   4.08421e-08  -2.54410e-09       2.13801       2.78094       3.05016       3.22841       3.09123       2.76958       2.53043       2.03466       1.72325       1.40453       1.07170      0.782664      0.583109      0.405142      0.294810      0.180942      0.122504     0.0755495     0.0470641     0.0265481     0.0152166    0.00859343    0.00432351    0.00216764    0.00100865   0.000438025   0.000210639   8.50815e-05   3.28231e-05   1.26808e-05   4.17393e-06   1.32935e-06   3.99152e-07   9.33040e-08   2.58201e-08   5.04777e-09
  19  14 2902.6354    3.2821  1.0247 11.9077 -0.0065  0.0250   0.0681   0.0606    0.2566   0.0000   436.7926       11.0253       9.59316       1.50738       1.06199       1.79261      -2.37143      -3.03374       3.30820     -0.447141       1.19222     -0.300458      -1.09478     0.0224544     -0.267372    -0.0936315    -0.0539529      0.115699    -0.0116472    0.00818460    -0.0258173     0.0117398   -0.00262242   -0.00106722   0.000711879   -0.00108747   0.000176578   6.54434e-05   6.80847e-05   8.35892e-07  -3.97050e-06  -2.03136e-07  -2.69399e-07   5.77413e-08   9.71834e-09   8.95102e-10       2.20135       2.84985       3.17131       3.24409       3.09695       2.91132       2.57942       2.14958       1.78209       1.45267       1.08597      0.822099      0.615815      0.428073      0.308689      0.203594      0.129408     0.0790272     0.0485095     0.0290540     0.0160514    0.00894935    0.00437091    0.00225816    0.00102064   0.000510321   0.000206057   9.06597e-05   3.36991e-05   1.36955e-05   4.47985e-06   1.48151e-06   4.05984e-07   1.06821e-07   2.65888e-08   5.37614e-09
  19  15 3046.6854    3.8352  1.1803 11.6275 -0.0041  0.0267   0.0749   0.0647    0.4100   0.0000   439.6959       11.2057       7.96731       3.54717      -4.44306      -1.68205       1.82753       2.66622      -2.80576      -2.19534      -2.49639    -0.0475065     -0.661707      0.310413     -0.592751     0.0440496     -0.155586    -0.0984166     0.0144561    -0.0216698   -0.00475197     0.0285844    0.00230471   -0.00223339   0.000750206   0.000187641  -0.000207804   5.79022e-05   7.44829e-05  -3.11274e-05  -3.81912e-07   1.07759e-06   3.86770e-07  -1.77569e-10   2.00731e-08  -1.17620e-09       2.51221       3.20339       3.39316       3.43567       3.36313       3.21066       2.74892       2.38328       1.99138       1.58541       1.29843      0.954648      0.680094      0.489015      0.339610      0.222702      0.146729     0.0887871     0.0533474     0.0331473     0.0177489    0.00959534    0.00468962    0.00233752    0.00111953   0.000506702   0.000219158   8.98273e-05   3.63934e-05   1.31715e-05   4.24302e-06   1.49347e-06   4.49006e-07   1.18909e-07   2.73462e-08   5.38118e-09
  19  16 3190.0442    3.8261  1.4308 12.1971  0.0003  0.0303   0.0679   0.0732    0.1923   0.0000   439.7411       17.6949       11.2254       5.37693     0.0342701      -2.91902      0.563660       2.15202       1.13102      -2.11210      -3.22304     -0.566672      0.821272      0.221543     -0.550791      0.177321     0.0728627     0.0876166   -0.00623829   -0.00970044    0.00723182     0.0140210   -0.00119287   -0.00246971    0.00116379  -0.000223040   2.95381e-05  -1.13915e-05   3.53464e-05   2.15913e-05   1.25858e-05  -9.18853e-08  -5.41155e-07  -9.42365e-08   5.11237e-09   3.88648e-09       2.65865       3.19184       3.52721       3.52939       3.41692       3.38183       2.93521       2.48301       2.17671       1.77149       1.43297       1.11194      0.774164      0.546606      0.369088      0.246711      0.172297      0.106535     0.0634405     0.0381666     0.0214864     0.0108177    0.00546457    0.00287474    0.00139798   0.000581058   0.000265075   0.000109392   4.44507e-05   1.60145e-05   5.59580e-06   1.88173e-06   5.52475e-07   1.37970e-07   3.11553e-08   6.36576e-09
  19  17 3333.0978    3.6096  1.9529 11.1108 -0.0021  0.0327   0.0541   0.0865    0.2921   0.0000   442.2621       15.3043       11.1843       5.95449     -0.466123      0.169402       4.18162     -0.988273     -0.442165    -0.0950931     -0.149725      -1.71694     -0.397047     0.0655480      0.578207      0.337362    -0.0883657     -0.130006     0.0252319    0.00514221    -0.0104000    -0.0200945    0.00515462    0.00430054   -0.00134156  -0.000769602   5.05491e-05  -8.71137e-05  -2.20291e-05   2.75025e-05   2.07516e-07   7.01221e-07  -1.38916e-06  -5.61414e-08  -2.33358e-08  -7.77356e-09       2.99863       3.76222       3.96682       4.05967       3.99158       3.66411       3.33302       2.83506       2.35694       1.99822       1.55846       1.17268      0.870709      0.586964      0.402713      0.262867      0.179842      0.114199     0.0682685     0.0393517     0.0209893     0.0119000    0.00602737    0.00303442    0.00140676   0.000634835   0.000276830   0.000113802   4.50898e-05   1.70927e-05   5.53810e-06   1.81650e-06   5.16780e-07   1.35402e-07   3.48582e-08   6.88827e-09
  19  18 3476.4567    2.9469  2.7446 11.3847 -0.0014  0.0433   0.0385   0.1037    0.1482   0.0000   439.6268       19.5910       17.1265       3.17915      -3.89224      -2.49555     -0.415311      -1.27056      0.809194      -2.07310       2.56934       1.05445      -2.78012      -1.46089    -0.0534587      0.469709      0.215556     0.0207030    -0.0172464   -0.00423249     0.0459102    -0.0117129    0.00444839    0.00399049    0.00136937  -0.000391705  -0.000253225   1.34987e-05  -3.92730e-05  -2.15694e-05  -1.42057e-05  -5.87317e-07  -6.41220e-07   8.96956e-08   2.84027e-09  -1.21829e-08       3.69488       4.77614       4.95942       5.18357       4.95315       4.80004       4.32136       3.74010       3.12172       2.43730       1.93636       1.45706       1.13822      0.816148      0.556796      0.374603      0.245821      0.151052     0.0889021     0.0522984     0.0280713     0.0157539    0.00809617    0.00416060    0.00194327   0.000911271   0.000377705   0.000161594   6.28920e-05   2.40682e-05   7.87462e-06   2.61373e-06   7.55569e-07   2.08772e-07   4.76656e-08   9.64685e-09
  19  19 3619.4675    2.4421  3.9340 10.9502 -0.0018  0.0509   0.0278   0.1373    0.1203   0.0000   442.0527       27.3336       8.63545      -2.66736      0.283450       5.77189       9.21835      -3.15920       1.94117      -2.79087     -0.387918      -2.84064       1.61042      -1.14790      0.833146     -0.140087      0.646102    -0.0211868     -0.101899    -0.0248110   -0.00406761   0.000604175     0.0127274    0.00216436  -0.000535221   -0.00300625  -6.23212e-05   9.00600e-05  -0.000118364   8.81502e-06   4.05135e-06  -1.48260e-06  -5.19337e-07  -2.64867e-07  -9.67457e-08  -2.50196e-10       4.42926       5.75805       6.16809       6.30751       6.09803       5.59362       5.18128       4.38769       3.77571       3.00539       2.34055       1.81513       1.31929      0.939985      0.633368      0.434996      0.274063      0.173001      0.103609     0.0602500     0.0330186     0.0184464    0.00933191    0.00479878    0.00230022    0.00104966   0.000463396   0.000187204   7.24577e-05   2.79480e-05   9.37682e-06   3.06790e-06   8.80554e-07   2.42900e-07   5.54714e-08   1.20480e-08
  19  20 3762.6586    2.0762  5.6640 10.5072 -0.0021  0.0642   0.0201   0.1715    0.0970   0.0000   448.5854       14.6580      -3.49876       15.8052       2.15167      -5.69138       4.37429     -0.916986      -2.76103      -1.27903       1.21012      0.509438      -1.28127     -0.373890       1.68336     -0.315976     -0.319241     -0.118883    -0.0922655     0.0506591   0.000134765     0.0123714  -0.000416575    -0.0139537    0.00147195   0.000810544   3.66109e-05  -2.36546e-05  -9.28774e-05  -5.12136e-05  -3.18159e-07   5.21425e-06  -7.38221e-07  -8.45569e-08  -1.17099e-08   2.97307e-08       5.43045       7.11355       7.61782       7.93641       7.45600       7.36053       6.26531       5.54178       4.60706       3.72943       2.91567       2.23590       1.62645       1.17012      0.806318      0.539296      0.347926      0.219578      0.129976     0.0772186     0.0431340     0.0232373     0.0118549    0.00607974    0.00286312    0.00130078   0.000566091   0.000239800   9.27741e-05   3.48782e-05   1.20768e-05   4.00452e-06   1.16432e-06   3.15776e-07   7.24444e-08   1.46097e-08
  19  21 3906.0955    1.6865  7.4322 10.2316 -0.0025  0.0776   0.0148   0.2126    0.0751   0.0000   443.5885       27.7989       9.92034       14.2499      -10.1937      -6.71613       2.47366      -5.30241      0.569799      -10.1111       10.5126      0.739500     -0.333654     -0.263125      -1.77999       1.01303     -0.318743   0.000514286      0.100311     0.0296338    -0.0528776    -0.0288248    0.00448533    0.00416998   -0.00212604    0.00192720  -0.000167419  -0.000438227  -0.000143555   3.58178e-07  -4.52891e-05  -7.03422e-06   1.03594e-06  -4.50185e-07   7.19786e-08   5.29944e-09       6.53478       8.52422       9.23458       9.32962       9.20222       8.43187       7.61248       6.68431       5.63013       4.57245       3.56619       2.69957       2.01535       1.41262      0.989594      0.646895      0.422650      0.263700      0.157078     0.0933518     0.0513931     0.0286792     0.0147902    0.00751754    0.00356270    0.00163882   0.000707481   0.000295205   0.000115085   4.31093e-05   1.46777e-05   4.88137e-06   1.41315e-06   3.81621e-07   9.29814e-08   1.87139e-08
  19  22 4049.4305    1.3904  9.3598 10.1319 -0.0009  0.0959   0.0120   0.2641    0.0640   0.0000   437.8813       20.9834       14.7652       20.3249       5.63953       7.29416      -11.2241       4.76008       1.19707      -4.17399       2.55185       4.25328       1.51709      -2.45242     -0.905007      0.243295     0.0301997     0.0191617     -0.212180      0.113707    -0.0367941    0.00402543    0.00396934   -0.00148193    0.00306720  -0.000452851   0.000181077   0.000210612   9.56144e-05   5.73538e-05   1.39425e-06  -2.56204e-07  -1.80577e-06   6.76036e-07  -1.27547e-07   7.21349e-09       8.01417       10.5621       11.4768       11.5306       11.1968       10.3559       9.37442       8.26495       6.93079       5.66481       4.48199       3.37270       2.48901       1.74864       1.21589      0.812661      0.520748      0.321658      0.196474      0.115679     0.0654026     0.0350205     0.0182701    0.00911087    0.00444858    0.00203251   0.000895883   0.000368381   0.000146500   5.41023e-05   1.89256e-05   6.03632e-06   1.80024e-06   4.85461e-07   1.16075e-07   2.31047e-08
  19  23 4192.7517    1.1723 11.3779 10.0889 -0.0036  0.1153   0.0103   0.3299    0.0579   0.0000   453.1731       24.3360      -8.80919       12.0616     -0.210105      -17.2442      -9.22824       5.13632      -2.19220      -5.44945    -0.0776927       2.23712       2.98916       2.80087       1.10671     -0.927517       1.47566      0.195814     -0.118838     -0.203078    -0.0334175     0.0188426    -0.0305543    0.00402007   5.19796e-05   -0.00286199   -0.00130390   3.70888e-05  -0.000220685   0.000128198   2.83496e-05   3.74940e-06  -1.02303e-06  -2.58100e-09   4.04676e-08   4.39518e-08       9.67441       12.5686       13.5210       13.9510       13.3946       12.5636       11.2798       9.99009       8.33452       6.75362       5.35077       4.01375       3.00335       2.14946       1.49013      0.980449      0.636246      0.399969      0.238435      0.139386     0.0776622     0.0427942     0.0225510     0.0110864    0.00535411    0.00242960    0.00108303   0.000442960   0.000177470   6.44630e-05   2.22703e-05   7.27941e-06   2.14098e-06   5.83976e-07   1.37624e-07   2.75171e-08
  19  24 4336.2250    1.0111 13.8259 10.0667 -0.0014  0.1456   0.0087   0.4091    0.0501   0.0000   427.0318       56.7061       27.9719       9.96255       37.3304       19.5661       20.2304      -21.9934      -13.8709       10.8079       12.4095       1.74882      -1.37365       2.56194       2.06952     -0.989141    0.00311584      0.245244      0.379232    -0.0216856     0.0321446     -0.102816    0.00793731    0.00776422    0.00495640  -9.61564e-05   0.000152006   -0.00101894   5.81233e-05   3.25116e-05   9.45967e-06  -1.68191e-05   1.24956e-06  -3.81761e-07  -3.27676e-08   4.44726e-08       11.9157       15.7223       16.7291       17.2202       17.0662       15.6996       14.3616       12.4026       10.2594       8.39169       6.66177       5.06557       3.71735       2.69768       1.87461       1.25594      0.813451      0.514389      0.312053      0.180923      0.102822     0.0555505     0.0290706     0.0145351    0.00687277    0.00325422    0.00139090   0.000598480   0.000229100   8.47594e-05   2.93498e-05   9.36760e-06   2.79630e-06   7.52874e-07   1.78140e-07   3.66831e-08
  19  25 4479.3003    0.7476 15.5183 10.1806 -0.0012  0.1966   0.0073   0.5225    0.0386   0.0000   431.8983       65.3300       43.2917       2.29517      -28.2915      -1.82593      0.721573       2.51644      -12.0167      -18.5786       6.36318       2.57209      -8.34538      -5.84761     -0.788384      0.554225      0.502176      0.798117      0.174669     0.0175986     0.0365806   -0.00608218     0.0349767   -0.00788554    0.00575415    0.00108143  -0.000794757    0.00116041  -0.000279473  -0.000381579  -3.94237e-05  -2.87310e-06  -3.24582e-06   1.88987e-06  -1.55415e-07  -4.98234e-08       15.8053       20.5640       22.9016       22.6221       22.5778       20.8351       18.7667       16.5677       13.9432       11.4496       8.91388       6.93709       5.06423       3.62135       2.51932       1.71436       1.10150      0.687329      0.427162      0.250317      0.141083     0.0788890     0.0398342     0.0208124    0.00989520    0.00460879    0.00202512   0.000837121   0.000318863   0.000123965   4.17100e-05   1.35405e-05   3.98200e-06   1.05788e-06   2.47948e-07   5.00715e-08
  20   7 1893.8639    0.4646  0.4428 10.0150 -0.0102  0.0212   0.0161   0.0450    0.0534   0.0000   439.1436     0.0370166       16.0764       3.78677      0.873654       4.23221      -3.06915      -1.78995      -1.03759      -1.55136      -1.15997    -0.0850137      0.974849      0.254631     0.0694815      0.145375      0.141842    -0.0107664     0.0161067     0.0720784   -0.00899361    0.00242349    0.00397976   -0.00386819  -0.000706204   8.26561e-05  -0.000433180  -0.000134998  -1.82719e-06  -4.53071e-05   2.62756e-06  -3.57597e-06  -8.87239e-07   4.07341e-07  -2.48265e-08  -2.25202e-08       1.62498       1.92380       2.13072       2.23422       2.25756       2.05610       1.84559       1.53648       1.37732       1.16128      0.932761      0.753995      0.512026      0.368811      0.281231      0.181934      0.127623     0.0772873     0.0459197     0.0334545     0.0185021     0.0112300    0.00563807    0.00283005    0.00151077   0.000702197   0.000334140   0.000145950   6.03544e-05   2.39385e-05   9.53222e-06   3.13001e-06   1.05748e-06   3.88583e-07   9.33455e-08   2.47190e-08
  20   9 2203.1528    0.9503  0.7658 10.2914 -0.0022  0.0249   0.0231   0.0528    0.1128   0.0000   440.5842     -0.148659       19.2006      0.819634      -3.70267      -1.49565      -4.14636      0.747145     -0.116546     -0.504954     -0.664219      -1.89253      0.207695     0.0346199      0.356579     -0.392904      0.163341    -0.0661305     0.0234160     0.0124438    0.00525710     0.0136104    0.00100866  -0.000784159  -0.000656554   0.000691275   7.43535e-05  -2.08397e-05   5.54384e-05  -4.85861e-05   6.26906e-06  -5.32487e-06   8.79560e-08  -1.47669e-07  -7.59455e-08  -2.33853e-08       2.07629       2.59186       2.68531       2.64525       2.59922       2.54172       2.54712       2.24118       1.81461       1.28055       1.04582      0.828375      0.654306      0.504073      0.387520      0.269929      0.171887      0.104514     0.0596859     0.0363368     0.0201242     0.0116326    0.00559224    0.00316076    0.00153506   0.000812550   0.000358863   0.000168052   6.95531e-05   2.81389e-05   1.01606e-05   3.69282e-06   1.16469e-06   4.01603e-07   1.12858e-07   2.91945e-08
  20  10 2352.4539    1.2897  0.9457 10.3915 -0.0047  0.0250   0.0275   0.0573    0.1637   0.0000   439.6284       2.29715       18.1001       1.59574      -4.30056      -1.02103       3.67918     -0.211130      -1.61160     -0.805312      0.351480      -1.26491      -1.06884     -0.231593     0.0493997     -0.216272     -0.124053     0.0690228    -0.0229710     0.0296367   -0.00139131   -0.00779036   -0.00406157   -0.00159684   0.000410544   0.000727871  -0.000242802  -0.000146989  -9.26746e-06   3.31520e-05   7.63679e-06   3.31766e-06   8.61192e-07  -2.77823e-07  -1.79701e-08   2.32661e-08       1.93226       2.63185       2.64800       2.92321       2.80271       2.70304       2.39507       2.06156       1.72169       1.36780       1.07808      0.794664      0.650980      0.469896      0.341737      0.226484      0.155943     0.0983352     0.0642976     0.0348063     0.0217447     0.0117104    0.00671289    0.00342053    0.00183187   0.000829225   0.000373057   0.000170624   7.06248e-05   2.89396e-05   1.09709e-05   3.90564e-06   1.38182e-06   3.85803e-07   1.22167e-07   3.02954e-08
  20  11 2498.9841    1.7630  1.0640 10.6415 -0.0054  0.0271   0.0364   0.0602    0.2350   0.0000   439.9970       7.52784       13.2917     -0.894294     -0.853666     -0.500842       2.99242      0.168992       2.94326      0.968061      0.238925      -1.07738     -0.314200    -0.0584474     0.0824839     0.0251721    -0.0430788    -0.0742024    -0.0970760     0.0519636    -0.0104903   -0.00294534   -0.00181601   -0.00190683   -0.00333553   0.000232225   0.000118596   0.000208350   3.83117e-05  -2.76490e-05  -7.36481e-06  -3.01168e-06   2.16811e-07  -7.24245e-07   1.45765e-08  -1.29508e-08       2.38271       3.02580       2.98360       2.93272       3.11200       2.95573       2.65056       2.24723       1.95171       1.68589       1.45875       1.16214      0.807929      0.544516      0.353658      0.243357      0.176118      0.117317     0.0789347     0.0452471     0.0273939     0.0135745    0.00738283    0.00369891    0.00177983   0.000884292   0.000405095   0.000173927   7.15426e-05   3.05940e-05   1.08209e-05   3.89077e-06   1.44214e-06   4.02104e-07   1.29677e-07   3.31427e-08
  20  12 2644.9166    2.3368  1.0371 11.3201 -0.0043  0.0266   0.0470   0.0573    0.2149   0.0000   437.3464       10.6965       13.0621      -1.17838     -0.577504       1.79350      -1.64341      -2.34398     -0.171590      -3.58071      0.614716     -0.762570     -0.212017      0.303479      0.469909     -0.330662     0.0517864     0.0682006   0.000557931    -0.0109642    -0.0104948     0.0274626   -0.00222836   -0.00320971   0.000261343  -0.000263241  -1.38981e-05   9.55259e-05   9.28839e-05   3.14414e-05  -3.10752e-06  -2.26131e-06   1.13495e-06  -3.35706e-07   1.09637e-07   4.92782e-08       2.10044       2.66852       2.75972       3.03190       2.81629       2.69282       2.49849       2.15465       1.77196       1.66348       1.30368      0.941655      0.701785      0.532649      0.380318      0.251971      0.165918      0.106345     0.0625720     0.0404214     0.0244554     0.0143951    0.00715195    0.00387854    0.00189818   0.000915179   0.000385899   0.000183397   8.01839e-05   3.44690e-05   1.25933e-05   4.49707e-06   1.38183e-06   4.41471e-07   1.14315e-07   3.21666e-08
  20  13 2790.8249    2.8927  0.9506 11.8537 -0.0066  0.0236   0.0623   0.0567    0.1970   0.0000   435.3788       7.96079       15.7358       6.44367     -0.374593      -3.25477       2.45668     0.0511192     -0.589714     -0.206478      0.724686     -0.658178     -0.503506     0.0287683     -0.137499     -0.274625     -0.195936     -0.257901    -0.0262378     0.0106626    0.00705667    -0.0101400   -0.00546307    0.00301695  -0.000499289   0.000692417  -0.000133159   0.000320641   2.42192e-05   1.24756e-08  -3.03726e-05   1.40967e-06  -7.10601e-07  -1.91469e-07  -2.49439e-08  -4.78684e-09       2.03588       2.52727       2.59357       2.64490       2.75147       2.53596       2.33076       1.99552       1.66866       1.39690       1.18358      0.923155      0.655675      0.466304      0.322040      0.233346      0.149043      0.102366     0.0633670     0.0381612     0.0228189     0.0120160    0.00673744    0.00321999    0.00161210   0.000793935   0.000357385   0.000178173   6.53422e-05   2.83750e-05   1.01274e-05   3.48831e-06   1.28631e-06   3.56811e-07   1.12100e-07   2.99966e-08
  20  14 2936.0732    3.6611  0.9929 11.2173 -0.0026  0.0227   0.0743   0.0556    0.4434   0.0000   438.4993       5.70511       14.8815     0.0347721      -4.29596      -1.06607     -0.921806      -1.02183     -0.136122     -0.410947      -1.54152     -0.952067      0.955802      -1.22459     -0.789852      0.251076    -0.0784201     -0.163172     0.0107775    -0.0507959    -0.0265538    0.00895177     0.0116023   0.000220033   0.000295725   -0.00107336  -0.000248644   7.91373e-05   6.80699e-05   2.73300e-05   1.08382e-05  -3.39852e-06   8.12048e-07   3.29802e-07   5.44547e-08   2.59941e-08       1.96926       2.41903       2.62759       2.71622       2.62077       2.40108       2.37477       2.00720       1.62775       1.34635       1.05046      0.797110      0.606829      0.476248      0.333597      0.233407      0.146524     0.0964460     0.0561987     0.0341676     0.0197125     0.0109481    0.00605786    0.00309434    0.00155196   0.000748783   0.000343146   0.000157888   6.68820e-05   2.76591e-05   1.02748e-05   3.55923e-06   1.14526e-06   3.44435e-07   9.40945e-08   2.64404e-08
  20  15 3080.6069    3.9222  1.0596 12.2692 -0.0066  0.0245   0.0794   0.0601    0.2524   0.0000   438.1149       14.1157       6.43409       3.34291       1.22867      -2.71985      -2.17218      -5.08456       3.19980      -2.48411       1.48866      0.774450      0.214422     0.0547680     -0.237035     -0.164736     0.0674904    -0.0132330     0.0328376    -0.0107369     0.0327415     0.0181930   -0.00482257    0.00469537   0.000103921  -5.82137e-05  -0.000170513  -8.77947e-05   0.000117096   9.36903e-06  -2.43521e-06  -4.35267e-06  -6.60004e-07   1.36788e-07   7.77438e-09   4.97844e-08       2.13312       2.56281       2.80669       2.90739       2.68066       2.44086       2.31046       2.21301       1.88721       1.49953       1.21168      0.982254      0.701321      0.508944      0.348458      0.240470      0.160306     0.0972481     0.0592482     0.0358114     0.0216349     0.0118211    0.00605069    0.00323605    0.00175238   0.000867989   0.000411686   0.000174627   7.56894e-05   2.82463e-05   1.07197e-05   3.69990e-06   1.22317e-06   3.93078e-07   1.16733e-07   2.80813e-08
  20  16 3224.5999    3.8742  1.5411 11.9510  0.0002  0.0302   0.0645   0.0724    0.1919   0.0000   437.7156       17.1323       8.34855       11.3499      -3.30056      -2.03187      -1.57439      -1.58479       1.39066      -2.84915    -0.0322701      -1.08770      0.687045     -0.408197     0.0579071     -0.156860     -0.116152     -0.179941      0.130900     0.0185706    -0.0169564     0.0114408     0.0107401    0.00603704   0.000156216    0.00205144  -0.000312479   0.000115563   0.000137386  -5.67358e-05   4.29258e-06   2.23628e-06   1.69490e-06   1.29476e-07  -3.80460e-07  -8.15590e-09       2.65232       3.45330       3.65822       3.74361       3.30735       3.13882       2.84809       2.72767       2.35072       2.11177       1.62335       1.29532      0.900337      0.654932      0.430932      0.296155      0.181160      0.121604     0.0717192     0.0440570     0.0254328     0.0147594    0.00767641    0.00417175    0.00205370    0.00101479   0.000461136   0.000208105   8.98981e-05   3.59702e-05   1.32510e-05   4.85415e-06   1.61643e-06   5.01929e-07   1.37502e-07   3.66914e-08
  20  17 3368.2243    3.3545  1.9205 11.9063 -0.0023  0.0341   0.0509   0.0836    0.1364   0.0000   442.7814       15.7009       10.0291       2.76862      -6.41292      -3.41442     0.0962728      -4.45369      0.427082      -3.94912      0.649975      -2.89096     -0.756324     -0.484110    -0.0500550     0.0335015    -0.0985740    -0.0536336    -0.0377481    -0.0694881     0.0425229    -0.0333186    0.00219284   -0.00592623    0.00320476  -0.000528936  -0.000312326  -7.96724e-06   0.000124452  -4.96689e-06  -5.68196e-06  -9.41014e-06  -5.91943e-07   3.75124e-07   8.11009e-11   6.12669e-08       2.78772       3.72121       4.04500       4.28649       4.13875       3.82912       3.37465       2.92010       2.44776       1.99023       1.59646       1.22496      0.863063      0.645801      0.464896      0.307815      0.209657      0.128526     0.0817401     0.0502023     0.0303138     0.0166336    0.00930962    0.00479852    0.00232458    0.00115030   0.000546889   0.000234391   0.000101403   4.12206e-05   1.52785e-05   5.34408e-06   1.79679e-06   5.78473e-07   1.71187e-07   4.18931e-08
  20  18 3512.0122    2.8086  2.9743 11.4420 -0.0022  0.0443   0.0355   0.1064    0.1231   0.0000   434.0867       21.5993       19.4714       14.3647      -2.86859       2.14873       3.18021     -0.972611       1.77358      -2.61243      -3.11229     -0.127717     -0.467456     -0.686623     -0.411577      0.399333     -0.396242     0.0502925     0.0336699     0.0840828    -0.0356667     0.0220232    0.00200003    0.00580662  -0.000367544   -0.00151348  -0.000926148  -0.000456620  -0.000168958   2.32207e-05   2.69034e-05  -5.97553e-06  -3.78568e-06  -6.45480e-07   1.38471e-07   6.28513e-08       3.70717       4.69892       5.09289       5.27313       5.15721       4.97310       4.37005       3.82206       3.19434       2.58872       2.06259       1.59825       1.19548      0.880826      0.630498      0.423796      0.286812      0.184550      0.115353     0.0685242     0.0400041     0.0225787     0.0120815    0.00636504    0.00322117    0.00150823   0.000710549   0.000303894   0.000136051   5.20527e-05   2.01392e-05   7.19815e-06   2.41951e-06   7.70116e-07   2.19529e-07   5.61382e-08
  20  19 3655.7741    2.3420  4.4460 10.7574 -0.0022  0.0536   0.0241   0.1414    0.1068   0.0000   431.7784       16.8798       19.0205       10.8652      -4.36945       3.29482      -4.05134      -6.03394       7.09255     -0.555528     -0.113786      -1.85602      0.446245      0.788803      0.594379     -0.516642     -0.247936      0.346613    -0.0614877    -0.0837227     0.0834758    -0.0314567    0.00596935   -0.00580925  -0.000978914   0.000438821   0.000808377   9.50662e-05  -0.000107093  -2.32938e-05   3.34384e-05   2.03323e-05  -6.37514e-07  -1.04495e-06   3.52728e-07   1.10158e-07       4.24778       5.55152       5.89536       6.22470       6.08997       5.68310       5.18581       4.57211       3.86604       3.11794       2.55280       1.89282       1.44775       1.07738      0.762622      0.528265      0.347029      0.217467      0.134986     0.0817514     0.0487524     0.0277252     0.0146558    0.00770641    0.00393127    0.00190456   0.000867853   0.000392598   0.000165323   6.68559e-05   2.52132e-05   9.05946e-06   2.94847e-06   9.25122e-07   2.72775e-07   7.19568e-08
  20  20 3799.5439    1.9640  6.0460 10.4591 -0.0030  0.0662   0.0181   0.1717    0.0825   0.0000   436.2325       16.3358       22.4817       8.11606      -4.15144      -1.76723      -6.43830      -5.27299    -0.0281282      -1.87313      -5.98683    -0.0388428       2.47124      -5.77822      -1.30575       1.25092      0.962654     -0.367592     -0.190196     0.0900220     0.0730297    -0.0159620     0.0224971   -0.00151990   0.000934692   -0.00141088   -0.00102764  -0.000139295  -0.000228984  -6.98157e-05   7.57920e-05  -8.20248e-06  -3.32984e-06  -1.71610e-07   3.62290e-07  -3.66237e-09       5.45638       6.95396       7.72490       7.83592       7.78503       7.38201       6.49627       5.66091       4.72041       3.90456       3.17414       2.41164       1.79923       1.31348      0.904989      0.637939      0.420804      0.271987      0.169889      0.104295     0.0607862     0.0339647     0.0183113    0.00944747    0.00470592    0.00233199    0.00104249   0.000485431   0.000194018   8.21669e-05   3.08076e-05   1.12200e-05   3.73281e-06   1.16386e-06   3.41090e-07   9.05371e-08
  20  21 3943.3008    1.6553  8.1581 10.1737  0.0005  0.0811   0.0138   0.2183    0.0700   0.0000   433.0971       23.1936       12.1805       11.3569      0.167249      -3.23674       6.55421      -5.60590      -1.89838      -8.72500      -1.18861       1.34846       4.11531       1.07731      -1.54192     -0.177555    -0.0199016     0.0386786      0.203358    -0.0340666    -0.0197088    0.00842892     0.0167987    0.00781192    0.00255654  -0.000752425  -0.000460925  -0.000439757   7.94053e-05  -4.23329e-05  -0.000104431   1.61282e-05   1.06784e-05  -3.66922e-07   1.59955e-07  -1.79836e-07       6.50688       8.25988       9.06788       9.46282       9.01894       8.75875       7.85794       6.96710       5.79149       4.77985       3.76171       2.92708       2.22012       1.62051       1.16081      0.794109      0.530053      0.335553      0.208047      0.125771     0.0734029     0.0416146     0.0222434     0.0116046    0.00597583    0.00291573    0.00130214   0.000614224   0.000247379   0.000103165   3.89208e-05   1.40458e-05   4.66277e-06   1.46468e-06   4.14821e-07   1.07655e-07
  20  24 4374.5782    0.9523 14.4947 10.0365 -0.0009  0.1535   0.0077   0.4209    0.0455   0.0000   451.3174       4.72928       25.8972       36.5197      -1.23899      -12.8990       5.53488      0.755996      -8.88600      -15.5219       14.9759      -5.94416     -0.875266      -1.49115     -0.850282       2.52925      0.690374      0.576859     -0.337310      0.327276      0.307288     -0.147960    -0.0770356     0.0299648  -0.000397772   -0.00863019   -0.00267571   -0.00139038  -0.000156191  -0.000106029   9.34867e-05   4.98094e-05   5.82290e-06  -5.70101e-06  -1.43823e-06   8.05660e-08       11.7075       15.1955       16.9523       16.9998       17.0650       16.1495       14.4342       12.7630       10.8328       8.95353       7.23827       5.50252       4.22792       3.05828       2.17964       1.50579      0.997555      0.649521      0.404821      0.244953      0.144010     0.0818774     0.0440447     0.0231396     0.0117934    0.00569537    0.00259212    0.00118381   0.000496152   0.000201791   7.71276e-05   2.81905e-05   9.49494e-06   2.98162e-06   8.54928e-07   2.26895e-07
  20  25 4518.2962    0.7865 17.7038 10.0501  0.0004  0.2029   0.0067   0.5349    0.0364   0.0000   456.5437      -10.3581       31.6008       20.7383       9.64087      -5.87870      -11.0927       22.1745      -3.09767      -15.1216       6.16809      -2.35139       2.80291       6.85618      -2.03919      -2.89312      -1.95689      0.208303      0.249223      0.257269     -0.132059     -0.166588    -0.0275353    0.00605510    0.00334521   -0.00348232    0.00526803  -0.000948853  -0.000153192  -7.65908e-05   0.000143640  -7.73870e-05  -2.86912e-05   4.43693e-06  -1.75024e-07  -4.94244e-07       15.6246       20.3768       22.2669       22.9467       22.5966       21.4962       19.2601       16.7573       14.6647       11.9171       9.49142       7.31951       5.60560       4.08191       2.91525       2.02738       1.32317      0.868591      0.537492      0.328042      0.192482      0.110142     0.0601513     0.0314184     0.0161950    0.00771465    0.00358530    0.00159675   0.000678634   0.000269557   0.000104848   3.78380e-05   1.29477e-05   4.01830e-06   1.12356e-06   2.95074e-07
  21   7 1919.8210    0.5342  0.4883  9.9923 -0.0057  0.0244   0.0167   0.0430    0.0579   0.0000   439.6367      0.318372       16.3244      -1.24572      -5.37966      0.784271       2.47686       2.55501      0.767815    -0.0772414     -0.669092    0.00272249     -0.995455     -0.175587      0.465090      0.205204    -0.0369292    -0.0457411     -0.116698    -0.0447751    -0.0253543    -0.0136241     0.0149065    0.00173729   0.000864948    0.00168165  -0.000302210  -0.000255926  -3.99929e-05   1.55635e-07   9.66905e-07   2.36098e-06  -5.60216e-06   2.14779e-07   3.10351e-07   1.33303e-07       1.65192       2.29274       2.38915       2.43184       2.50575       1.94813       2.29198       1.82230       1.67554       1.36802       1.11666      0.929326      0.608711      0.535638      0.303846      0.258087      0.150584      0.101022     0.0722702     0.0383880     0.0260849     0.0121091    0.00841111    0.00442722    0.00219882    0.00122347   0.000510635   0.000303086   0.000123492   5.46910e-05   2.39556e-05   7.91189e-06   3.46516e-06   1.10213e-06   3.23300e-07   1.00778e-07
  21   8 2077.7208    0.7229  0.5746 10.2535 -0.0059  0.0225   0.0210   0.0462    0.0738   0.0000   440.4111      -1.18733       14.7992     -0.855793      0.339653      0.458836      0.755793       1.21152      0.785554      -1.22577       1.93776      -1.71267     0.0447395     -0.412624      0.145609      0.175131    -0.0183975    -0.0538660     0.0308962    -0.0165810     0.0115233   -0.00626902   -0.00243907  -0.000155433    0.00162924    0.00107380  -0.000305533  -9.14998e-05  -0.000104487  -6.31949e-07  -2.06811e-05   4.50324e-06  -1.37562e-06   1.20735e-06   3.18075e-07  -1.21834e-07       1.64005       2.36127       2.51990       2.86233       2.45514       2.76092       2.13695       2.00833       1.56654       1.30866      0.925308      0.834869      0.553104      0.474949      0.334860      0.246459      0.155195      0.119133     0.0566312     0.0425004     0.0245904     0.0142919    0.00737735    0.00419634    0.00215326    0.00108953   0.000580050   0.000293975   0.000110911   5.16397e-05   2.24295e-05   8.74877e-06   2.81973e-06   1.03819e-06   4.21094e-07   1.20505e-07
  21   9 2231.9084    0.9946  0.9503 10.0124 -0.0081  0.0253   0.0216   0.0597    0.1575   0.0000   440.2500       2.03449       16.3311       1.84500      -1.85085      0.706130       1.45821      0.357404      0.146097       1.57092      0.895491      0.389238      0.887386    -0.0644897      0.388370     -0.343968     -0.599233    0.00354870    0.00306056     0.0297575    -0.0158431    0.00277192    0.00905021   -0.00126558   -0.00224284    0.00103873   0.000669684  -5.46928e-05  -2.46937e-05  -8.54341e-05  -1.62124e-05   2.30056e-05  -3.32738e-06  -1.08667e-06   3.58766e-07  -2.32416e-07       1.83136       2.54196       2.86278       2.87522       2.83287       2.73353       2.38191       2.16310       1.71987       1.43740       1.19032      0.872082      0.702483      0.503402      0.358974      0.253009      0.165241      0.116743     0.0730118     0.0427425     0.0277144     0.0158867    0.00813222    0.00503342    0.00249612    0.00125915   0.000650036   0.000299520   0.000126732   5.92254e-05   2.65107e-05   9.43059e-06   3.51082e-06   1.28986e-06   4.13428e-07   1.25879e-07
  21  10 2381.9865    1.4054  0.9846 10.7470 -0.0031  0.0256   0.0293   0.0588    0.1451   0.0000   436.1473       2.52065       11.8000       1.09117      -2.53264    -0.0522294       3.27346      -2.26278     -0.114392      -3.30228       1.11140      -1.37835      0.587267      -1.17570     -0.140366     -0.352557      0.196616     0.0645255     0.0405689     0.0422985     0.0114998    -0.0164910   -0.00382012   -0.00238754    0.00174768   -0.00197419   0.000536741   7.04446e-05  -0.000205373   3.56397e-05   1.64436e-05   1.53115e-06  -1.81127e-06   1.27853e-07   5.01554e-07  -3.79179e-08       1.77405       2.34919       2.49529       2.68880       2.57911       2.34432       2.25329       2.02336       1.70248       1.43386       1.15024      0.927950      0.681777      0.526199      0.388878      0.248095      0.187335      0.113824     0.0786980     0.0414530     0.0302794     0.0153441    0.00960541    0.00474406    0.00278020    0.00137082   0.000699704   0.000316490   0.000141592   6.30558e-05   2.67857e-05   1.02113e-05   3.56525e-06   1.19906e-06   4.17195e-07   1.16472e-07
  21  11 2529.3437    1.8437  1.1592 10.8555 -0.0068  0.0256   0.0366   0.0645    0.2129   0.0000   439.5234     -0.527291       13.0333       1.58448       2.18687      -2.41068       1.48661      0.891849      -1.78275      -2.83939       1.05711     -0.338950       1.25790     -0.503382      0.278388      0.215797      0.152708    -0.0353027    -0.0103805     0.0275708    -0.0388673     0.0227607    0.00998502   -0.00595707  -0.000812769  -0.000929352   0.000468866   0.000319920  -0.000266856  -4.08080e-05   2.46149e-05  -4.25531e-06  -6.90508e-06  -8.50751e-07   2.95269e-07   8.36352e-08       2.14291       2.73100       2.93385       3.05561       2.77309       2.65018       2.53681       2.28373       1.88959       1.66790       1.34564       1.05279      0.793494      0.574974      0.403392      0.289804      0.184731      0.123267     0.0777008     0.0495080     0.0280414     0.0163707    0.00916133    0.00509918    0.00255243    0.00125859   0.000629280   0.000306795   0.000142736   6.12626e-05   2.49710e-05   9.66091e-06   3.63543e-06   1.24183e-06   3.81322e-07   1.10960e-07
  21  12 2676.2598    2.5238  1.1065  9.9537 -0.0021  0.0261   0.0476   0.0573    0.7042   0.0000   436.0504       10.8621       8.99683       1.83208      -2.02741      -3.22110       2.07383      -2.16802      -1.21746      -2.57104     -0.643134       1.19944       2.53649      0.354905     -0.144458    -0.0417551     -0.111009     -0.163159     -0.101802     0.0609013     0.0373264    -0.0321815    -0.0136257    0.00306791    0.00271592   0.000244432   0.000190598   6.91968e-05   0.000115624   4.35529e-05  -1.56946e-05   1.09498e-05   7.20552e-06  -6.97759e-07   1.32948e-07  -1.78033e-09       2.20503       2.74615       2.53601       2.82276       2.93785       3.03039       2.60596       2.19366       1.74607       1.54291       1.27693       1.03636      0.782980      0.576347      0.384975      0.271895      0.195009      0.137761     0.0923722     0.0575752     0.0337708     0.0196324     0.0105607    0.00546167    0.00288063    0.00139322   0.000652541   0.000287200   0.000129028   5.50086e-05   2.28861e-05   8.63931e-06   3.39959e-06   1.09895e-06   3.50534e-07   1.10223e-07
  21  13 2822.9859    3.1720  1.0356 10.9925 -0.0016  0.0226   0.0602   0.0555    0.4393   0.0000   441.1454       6.97694       12.6648       2.17992      -2.30513     0.0812403     -0.929435      -1.44204    -0.0502816       3.25834    -0.0664241      -1.04641      0.412628     -0.375986      0.482105     0.0813328     0.0716909     0.0914086     0.0870789     0.0164437    -0.0413033     0.0191155   -0.00374598    0.00470630   -0.00408101   0.000926779   0.000125688   0.000117556   1.87804e-05   3.56480e-05   1.92269e-05  -2.16590e-06  -6.01811e-07  -4.30637e-07   3.63568e-08   8.25071e-08       1.79392       2.23866       2.40673       2.50974       2.40137       2.34229       2.10231       1.94782       1.62846       1.36036       1.08505      0.873783      0.646790      0.501751      0.346414      0.244808      0.171162      0.109683     0.0687834     0.0430156     0.0259810     0.0149516    0.00833710    0.00444728    0.00237072    0.00119530   0.000602519   0.000278828   0.000123870   5.23139e-05   2.21881e-05   8.58210e-06   3.18210e-06   1.06310e-06   3.45891e-07   1.07564e-07
  21  14 2969.0334    3.6653  0.9621 12.3304 -0.0055  0.0233   0.0751   0.0546    0.2041   0.0000   440.1582       6.62779       16.6390      -1.51084      -2.58044     -0.936170      0.478589      -1.63461      -1.82027      -1.73432     -0.600764    -0.0154117     0.0504333     -0.844824     -0.377600    0.00329970     -0.126810     0.0995492     0.0510703    -0.0145519   -0.00187450    -0.0261348    0.00344988  -0.000639413   0.000722014   -0.00214665   -0.00132788  -8.44707e-05   5.18383e-05   4.84332e-05   2.88670e-05  -6.01723e-06   5.21388e-06   1.53364e-06  -6.46985e-07  -1.36966e-08       1.97438       2.41077       2.69619       3.02996       2.81719       2.45786       2.40959       2.14762       1.71408       1.38854       1.18967      0.894038      0.643262      0.505548      0.360307      0.246691      0.158283      0.112772     0.0699056     0.0441537     0.0252820     0.0150453    0.00857737    0.00477389    0.00256173    0.00125776   0.000622727   0.000303526   0.000134653   6.46755e-05   2.53057e-05   9.71185e-06   3.24350e-06   1.06260e-06   3.25239e-07   1.00360e-07
  21  15 3114.1424    3.9132  1.2184 12.2429 -0.0059  0.0267   0.0718   0.0620    0.2530   0.0000   435.3834       9.89219       13.9358       4.03904      -5.76518     -0.604755       1.52312      -4.28586       1.50781      -4.23966       2.15782      -1.71546      0.260654      0.764546     -0.102068     0.0281238     -0.288452    -0.0184974    -0.0794731    0.00713096    -0.0244221     0.0159157   -0.00246289   -0.00471761   -0.00284986   -0.00101085   7.44619e-05  -2.97566e-05   0.000106243  -1.44134e-05   3.19985e-06  -5.81447e-06   1.92427e-06   3.27425e-08  -7.99740e-07  -9.02898e-08       1.99397       2.42074       2.82722       2.88240       2.84413       2.71418       2.41960       2.23388       1.89567       1.48100       1.28114      0.982056      0.732734      0.546367      0.393149      0.286324      0.194875      0.121368     0.0793197     0.0523378     0.0293286     0.0177804     0.0105364    0.00528301    0.00288463    0.00146715   0.000720804   0.000348652   0.000173452   6.98197e-05   2.66646e-05   1.13330e-05   4.27041e-06   1.31571e-06   4.58969e-07   1.53491e-07
  21  16 3258.6799    3.7726  1.5724 12.1852 -0.0039  0.0293   0.0603   0.0728    0.1652   0.0000   436.0989       14.4179       9.37818       8.13805     -0.789066      -1.34527    -0.0113348     0.0717938     0.0759280      0.959869     -0.546637     -0.179498      0.338666     -0.636303      0.120773   -0.00262319      0.143091      0.133051     0.0698316    -0.0655808    -0.0201468   -0.00235384    -0.0101730   -0.00393715    0.00107814  -0.000971797   0.000746104   0.000155765  -0.000118492   0.000168512   6.02755e-05   3.36560e-06   7.78585e-07   2.22836e-06   8.34042e-07  -1.31705e-07       2.27232       2.90282       3.15597       3.33384       3.12675       3.11982       2.72871       2.43441       2.11079       1.76379       1.35766       1.12461      0.864289      0.604301      0.444562      0.313337      0.210188      0.138725     0.0918293     0.0556558     0.0336331     0.0192937     0.0112091    0.00566559    0.00317336    0.00160102   0.000776195   0.000365082   0.000168254   7.20108e-05   2.74853e-05   1.08117e-05   4.17513e-06   1.48441e-06   5.08750e-07   1.44188e-07
  21  17 3402.9979    3.2689  2.3010 11.4648 -0.0012  0.0347   0.0424   0.0870    0.1275   0.0000   437.4785       15.9150       9.43112       2.87958     -0.241940       7.84304      -2.80316      -1.90389       1.68127       1.19518       1.12216      -1.64620     -0.361454      0.152519      0.279731      0.107828     -0.209832      0.183667     -0.250660    -0.0265960    -0.0327330    0.00632003    0.00188164   -0.00593996    0.00325032   -0.00164805  -0.000583532  -0.000138304  -0.000173656   2.08497e-05   3.83509e-05  -8.61489e-06   5.48255e-06  -1.24619e-06  -8.66267e-07  -1.30879e-08       2.73134       3.43642       3.84192       3.99935       3.95736       3.61766       3.33995       2.98004       2.52972       2.00242       1.64281       1.31140      0.977148      0.725602      0.529014      0.373345      0.253944      0.164184      0.106583     0.0653073     0.0399324     0.0227556     0.0131387    0.00702710    0.00369449    0.00190755   0.000937210   0.000445437   0.000207774   8.59541e-05   3.55914e-05   1.35022e-05   4.95359e-06   1.71571e-06   5.65874e-07   1.72505e-07
  21  18 3547.3439    2.7523  3.3151 11.0621 -0.0016  0.0428   0.0312   0.1106    0.1141   0.0000   434.1170       21.3741       27.5650       14.5936    -0.0108384      -2.11976      -2.06713      -4.17782     -0.310696      -5.05149      -2.42065      -5.17805      0.147421     -0.765638     -0.165221     -0.420116    -0.0905574     -0.169587      0.213004    -0.0479132     0.0818896     0.0202652     0.0107899    0.00508246   0.000923252    0.00249956    0.00169547  -0.000971206   0.000355488   0.000119788   4.29374e-05  -1.49330e-05  -4.42251e-07   6.83615e-07  -2.24988e-07   2.39612e-07       3.48335       4.36763       4.77699       4.87205       4.71158       4.37213       4.07348       3.64314       3.19000       2.71515       2.19557       1.74364       1.31056      0.960353      0.663423      0.468041      0.314448      0.209117      0.130850     0.0820209     0.0499766     0.0286198     0.0160875    0.00863838    0.00458071    0.00233634    0.00115280   0.000542567   0.000236371   0.000103049   4.18154e-05   1.66823e-05   6.08970e-06   2.11171e-06   6.91115e-07   2.05494e-07
  21  19 3691.7246    2.2270  4.5348 10.7917 -0.0032  0.0534   0.0225   0.1406    0.0950   0.0000   448.9577       25.9234       17.0480       3.53194       5.12211      -5.51744      0.231135      -5.38470      -3.13406      -12.6760      -2.03360    -0.0284975      0.838088      -1.17610     -0.635919    0.00819136     -0.462248     0.0328687    0.00241055     0.0470075      0.143880     0.0129135    0.00408958   -0.00113984   -0.00263841   -0.00403633  -0.000713106  -0.000321155  -1.23022e-05  -3.56734e-05   8.75899e-05   2.19967e-05   1.59118e-06   1.20032e-06  -8.81953e-07   3.04388e-07       4.09024       5.29028       5.76618       5.90072       5.80963       5.62123       5.05757       4.43361       3.87591       3.21880       2.57240       2.06281       1.51029       1.16160      0.821899      0.573122      0.393542      0.257384      0.164446      0.101771     0.0622806     0.0359874     0.0200710     0.0111879    0.00573003    0.00293449    0.00143672   0.000672344   0.000299877   0.000128755   5.41360e-05   2.09838e-05   7.67598e-06   2.73011e-06   8.84728e-07   2.78475e-07
  21  20 3835.8911    1.8718  6.7044 10.3152 -0.0005  0.0676   0.0159   0.1857    0.0781   0.0000   448.8512       20.7638       26.7319       10.6762      -10.3286       3.28460       2.18865      -1.30261       4.34041      -3.80380     -0.643550       1.37453       1.88910      -1.70033      0.639889      0.582371      0.641394     -0.211859     -0.166809    -0.0124539     0.0485692     0.0552219    0.00826502     0.0231147     0.0126914    0.00442938   0.000557236   0.000802082  -0.000126113  -0.000199459   3.31667e-05  -1.23024e-05  -1.79815e-05  -6.73221e-06   1.12931e-07   1.40380e-07       5.07288       6.72412       7.27386       7.49507       7.42028       6.98644       6.47141       5.66402       4.84805       4.01147       3.30586       2.57635       1.94394       1.44668       1.04073      0.725820      0.495337      0.323167      0.210626      0.129123     0.0781454     0.0457576     0.0257538     0.0138759    0.00728395    0.00374623    0.00179526   0.000842257   0.000392668   0.000166991   6.95798e-05   2.70857e-05   1.00170e-05   3.51527e-06   1.11937e-06   3.45093e-07
  21  21 3980.1011    1.5512  8.8882 10.1824 -0.0010  0.0852   0.0122   0.2337    0.0615   0.0000   438.0048       29.9117       18.3683       16.9710       26.0163       11.5585      0.555989      -9.51879      -1.48863      -5.52378      0.640831       2.91921      -3.17277      -2.66069       2.28067      0.892172      0.534212      -1.21528     -0.197581     -0.123477     0.0744220    0.00157271     0.0122259    -0.0116183    -0.0117934    0.00187539    0.00214962  -0.000459305   0.000583432  -9.07121e-05  -0.000123697   1.32330e-05   2.32136e-05  -3.96942e-06  -1.54247e-06  -1.93333e-07       6.54433       8.63572       9.16073       9.54666       9.53054       8.87029       8.18247       7.21002       6.22047       5.19853       4.19093       3.28477       2.50215       1.85806       1.33427      0.941924      0.631791      0.417503      0.267622      0.166271     0.0994180     0.0587879     0.0326448     0.0182107    0.00940004    0.00479450    0.00231696    0.00110254   0.000486846   0.000213177   8.64756e-05   3.38231e-05   1.24982e-05   4.45198e-06   1.38652e-06   4.29754e-07
  21  22 4124.3814    1.2743 10.4741 10.1732 -0.0019  0.1047   0.0104   0.2824    0.0536   0.0000   431.3041       28.9320       18.4178      -20.2676      -14.6737       14.7659      -15.2782      -4.13098       10.1515      -12.8118      -1.77542      -2.61475       5.39082      0.781265       2.80348       1.73227      0.704856      -1.28330     0.0949712      0.208696    -0.0684854     0.0670631     0.0426305     0.0147602    0.00255771    -0.0172157   -0.00156001    0.00494162  -0.000454159  -0.000299322   4.09257e-05   2.40558e-05   1.31022e-05  -3.47699e-06  -6.36214e-07  -2.38242e-07       7.85004       10.3447       11.2749       11.4702       11.5094       10.7166       9.93958       8.73587       7.54061       6.31761       5.17174       4.01951       3.10694       2.25670       1.63004       1.13993      0.763195      0.512131      0.328864      0.204049      0.123153     0.0710672     0.0400174     0.0223602     0.0116328    0.00575673    0.00290085    0.00136008   0.000607406   0.000263147   0.000110008   4.20993e-05   1.57453e-05   5.57471e-06   1.78266e-06   5.42576e-07
  21  23 4268.5483    1.0957 13.2383 10.0152 -0.0003  0.1290   0.0083   0.3634    0.0505   0.0000   433.8557       28.3330      -2.80222       22.1061      -19.0307      -3.60726      -4.68528      -19.1997      -1.83124       11.9921       1.38013      -12.6202       5.25276       2.50510      -3.11232       1.41053       1.36019     0.0559879     -0.900150     -0.372085     0.0592219    -0.0496676    0.00926355   -0.00893077    0.00883717   -0.00327351   -0.00471715   0.000468757    0.00209546  -0.000562780  -0.000162024   2.28803e-05  -1.74132e-08   2.12775e-06   4.73023e-08   5.42191e-07       9.73474       12.8162       13.8108       14.3966       14.1238       13.3116       12.2048       10.8541       9.33171       7.86678       6.33991       4.91665       3.85315       2.77862       2.02428       1.43089      0.961911      0.632382      0.403291      0.252190      0.152591     0.0889554     0.0505709     0.0274502     0.0145879    0.00728320    0.00364979    0.00171003   0.000769421   0.000330359   0.000136626   5.27972e-05   2.00231e-05   6.95949e-06   2.22283e-06   6.61994e-07
  21  25 4556.8815    0.7205 17.7603 10.0602 -0.0045  0.2126   0.0062   0.5527    0.0340   0.0000   432.6513       49.4201      -26.4407       49.3420       16.4961      -19.0929      -13.9125      -5.52409       10.2593      -11.1371       2.23674       4.25867       4.70193       5.01428      -4.30782       1.97187       1.09388     -0.154031     -0.862038      0.942302     -0.505971     0.0187155     0.0905646      0.137137     0.0626066    -0.0178388   -0.00657790    0.00146925    0.00115390  -0.000438432  -0.000396863  -0.000112250   1.94110e-05   8.06881e-06   6.67305e-06  -2.66672e-06       15.3507       20.3795       22.2542       22.9112       22.6547       21.7276       19.6158       17.5949       15.0113       12.6081       10.1831       8.07102       6.19698       4.60610       3.32619       2.35186       1.58324       1.08325      0.691083      0.433770      0.262151      0.152508     0.0871238     0.0480659     0.0253564     0.0130034    0.00635019    0.00299680    0.00136187   0.000586356   0.000243322   9.53776e-05   3.50329e-05   1.23549e-05   3.97109e-06   1.19834e-06
  22   8 2104.7731    0.7605  0.6881 10.2207 -0.0013  0.0207   0.0189   0.0494    0.0791   0.0000   438.1977      -1.46715       12.9738       2.76847      -2.95912       2.16505      -1.88581      -1.13598     -0.796412    -0.0521895      -1.35685     -0.827154     -0.938710      0.177143      0.183879     0.0403176      0.221187     -0.104354     0.0266404    -0.0272097    -0.0180098     0.0178665   -0.00661960    0.00260824   -0.00260348   0.000630444   3.99826e-05  -0.000980661   0.000230604   6.25853e-06  -2.36231e-05  -7.56639e-06   6.15236e-06  -2.73471e-06   1.34262e-06  -5.12420e-07       1.57735       1.93607       2.10351       2.08351       2.17707       2.06272       1.88867       1.68705       1.46293       1.20183       1.02583      0.852357      0.635247      0.471100      0.337027      0.238588      0.175716      0.112912     0.0774605     0.0471500     0.0301043     0.0189228     0.0108404    0.00563401    0.00306735    0.00161689   0.000823328   0.000427727   0.000195750   8.84994e-05   3.89848e-05   1.66263e-05   5.98309e-06   2.39412e-06   8.68221e-07   2.84547e-07
  22   9 2259.9810    1.0457  0.8881 10.4136 -0.0064  0.0231   0.0228   0.0559    0.1182   0.0000   439.1921       6.28892       15.0022       1.78691    0.00548494      0.918207       3.42191       1.52629       2.06803       1.54626       1.04361      0.663547    -0.0454637     -0.109877      0.508413     -0.162876     0.0677337     -0.162969     0.0627263      0.113056    -0.0282268    -0.0122513    0.00796107   -0.00958215   0.000931539    0.00100545   -0.00145701  -0.000541085   0.000227681  -2.51090e-05   5.07384e-05  -8.34993e-06   3.23345e-06   6.37674e-07  -5.20512e-07   5.05624e-07       1.81329       2.41419       2.49224       2.56132       2.49951       2.44110       2.21416       1.99134       1.71059       1.44798       1.19275      0.947858      0.712589      0.550572      0.382593      0.282714      0.188675      0.131473     0.0809136     0.0545164     0.0316077     0.0197205     0.0112526    0.00613430    0.00333999    0.00174767   0.000864395   0.000436578   0.000200297   8.85740e-05   4.00869e-05   1.64790e-05   6.39083e-06   2.55151e-06   9.00514e-07   2.97434e-07
  22  10 2410.8890    1.5296  0.9719 10.6326 -0.0006  0.0226   0.0306   0.0577    0.1837   0.0000   437.6827       3.09617       16.2389     -0.400081      0.356901     -0.724125     -0.129218      -1.87804      0.721383      0.248187     -0.478688     -0.888413     0.0854040     -0.123760     -0.474482     -0.217637     0.0787793   -0.00734528    -0.0451451    -0.0203924    -0.0112531   -0.00387599     0.0109480   -0.00732262  -0.000589268  -0.000492827  -0.000984343  -0.000331981   0.000210571   0.000104798  -3.52425e-05  -3.55556e-06   1.96158e-06   6.19657e-06  -1.91597e-06  -3.26997e-07       1.62963       2.10071       2.33461       2.42829       2.39510       2.27600       1.96383       1.84217       1.57315       1.36800       1.06427      0.861951      0.657993      0.500046      0.353287      0.260431      0.172588      0.120632     0.0752354     0.0494650     0.0299012     0.0186590     0.0106659    0.00623933    0.00329826    0.00180429   0.000930627   0.000450998   0.000212165   9.82131e-05   4.10609e-05   1.71928e-05   6.90707e-06   2.63104e-06   9.65977e-07   3.28534e-07
  22  11 2559.2727    2.0017  1.0542 11.2449 -0.0002  0.0257   0.0390   0.0571    0.1601   0.0000   438.8016       3.14989       14.0204       3.76369      -1.64089       1.20669       1.08177      -2.45477       2.38902       1.96775       1.95291      -1.64902      0.360282      -1.51489      0.380768     -0.242550    -0.0300141    -0.0561330      0.206839    -0.0710389     0.0177696    0.00634915   -0.00897139   -0.00173573   -0.00429896    0.00114994   -0.00114489  -7.29027e-05  -2.76322e-05  -0.000104999   6.58566e-06   2.03611e-05  -2.91775e-06   7.52635e-07  -1.13677e-06   1.64602e-07       1.99639       2.34793       2.72267       2.93600       2.79882       2.52603       2.49017       2.18645       1.80197       1.56976       1.34269      0.919181      0.754009      0.616894      0.445055      0.291161      0.200290      0.147248     0.0985614     0.0562846     0.0347167     0.0226678     0.0126946    0.00682059    0.00397260    0.00222168    0.00118085   0.000547356   0.000229095   0.000108953   5.13568e-05   2.35008e-05   9.05910e-06   3.35943e-06   1.16703e-06   3.80489e-07
  22  12 2707.1400    2.5759  1.0239 11.2029 -0.0032  0.0220   0.0515   0.0584    0.2555   0.0000   437.6549       1.38648       15.9376       2.39286     -0.877121       3.16173       1.93670      0.866521      0.113454     -0.430202     -0.535153      -1.81894    -0.0347436     -0.235098      0.530934     0.0381439      0.238379     0.0730323    -0.0235546     0.0331657    -0.0169728    -0.0410382    0.00660455   9.35391e-05    0.00181705   -0.00105448   0.000483903  -0.000232745   7.20133e-05  -1.66759e-06  -4.01887e-05   4.61373e-05   1.59031e-05  -1.42528e-06  -2.22736e-06  -3.31668e-07       1.72453       2.05805       2.25639       2.45068       2.49566       2.24602       2.07441       1.88535       1.62365       1.29536       1.05795      0.871052      0.658855      0.495288      0.363447      0.261581      0.185768      0.118807     0.0809693     0.0534636     0.0322772     0.0185861     0.0111112    0.00636965    0.00358158    0.00181595   0.000898893   0.000469655   0.000226547   0.000103271   4.44534e-05   1.79367e-05   6.79235e-06   2.58364e-06   9.05341e-07   2.95692e-07
  22  13 2854.8707    3.3017  0.9377 11.7890 -0.0025  0.0234   0.0653   0.0511    0.2249   0.0000   438.9775       8.66415       12.5756       6.47757      -5.30892      0.877848     -0.561260      0.340101     -0.572282       1.73659       1.13737     -0.813168      0.910674     -0.211471     -0.819420     -0.186428     0.0414520    -0.0723799    -0.0460955    -0.0235230    -0.0151128    0.00484422     0.0171474   -0.00141510    0.00145587  -0.000528455   0.000423584   0.000195897   0.000306458  -5.29207e-05  -8.58348e-05   2.24017e-05   7.70331e-06  -8.75610e-07   5.53500e-08   5.97138e-07       1.85372       2.29838       2.46548       2.54894       2.61824       2.56783       2.46731       1.99489       1.61219       1.32383       1.10912      0.949384      0.710698      0.548419      0.348850      0.257471      0.181789      0.131645     0.0944667     0.0594382     0.0369145     0.0219649     0.0117748    0.00649783    0.00330180    0.00178723   0.000930721   0.000435763   0.000209326   9.56479e-05   4.28808e-05   1.78191e-05   7.28310e-06   2.65803e-06   1.00299e-06   3.32475e-07
  22  14 3001.5675    3.7431  0.9878 12.0092 -0.0012  0.0217   0.0739   0.0528    0.2489   0.0000   438.0477       10.9428       13.7873       4.13478     -0.401692      0.652932     -0.833790     -0.188761      0.247905      0.415854      0.420497      0.288964      0.396984      0.374134      0.327668     -0.240536      0.108712      0.143797     0.0798069    -0.0370736     0.0175704     0.0107769  -0.000199989   -0.00519254    0.00152873    0.00224165    0.00209652   0.000240157   0.000154120   1.10060e-05   0.000101276   8.39987e-06  -4.68475e-06   7.45036e-06   4.89024e-07  -2.01312e-07       1.63138       2.07275       2.26287       2.37346       2.41283       2.16521       2.08898       1.82459       1.52089       1.29487       1.06432      0.844058      0.645062      0.475950      0.364899      0.251168      0.181818      0.116743     0.0792692     0.0500522     0.0300139     0.0188773     0.0109765    0.00608063    0.00325027    0.00177087   0.000907515   0.000423580   0.000204181   9.63602e-05   4.33096e-05   1.72742e-05   6.90963e-06   2.66109e-06   9.41676e-07   3.00979e-07
  22  15 3147.2019    4.0091  1.2141 12.2953 -0.0059  0.0241   0.0736   0.0651    0.2394   0.0000   441.8400       13.0692       13.5964       7.29777      -6.20817      -4.57198      0.908243      -7.07753       1.29087      -1.08908      -2.72223      -1.23225      0.755425     -0.266542     -0.571726      0.429725     0.0734006    -0.0627707    -0.0245841    -0.0106475     0.0252234    0.00398075    -0.0216869   0.000842823   -0.00406156  -0.000334259   -0.00179687   0.000234833   0.000145100   4.87047e-05  -3.91413e-06   2.06674e-05   3.31444e-06   8.80654e-07   5.45134e-07  -3.91015e-07       1.97443       2.44908       2.68855       2.86205       2.76648       2.62885       2.37799       2.12763       1.77854       1.56581       1.28974      0.979537      0.730347      0.570283      0.411954      0.295339      0.201392      0.133388     0.0847044     0.0538052     0.0342868     0.0206647     0.0122565    0.00697280    0.00381319    0.00196683   0.000991299   0.000473908   0.000225705   9.95923e-05   4.39271e-05   1.87676e-05   7.81782e-06   2.88795e-06   1.01556e-06   3.27190e-07
  22  16 3292.4014    3.7461  1.6930 11.6120 -0.0006  0.0282   0.0549   0.0729    0.1964   0.0000   442.8733       12.4192       12.1925       4.29171     -0.971938      -1.38565      -1.98794      -1.85362      0.761435      0.292850      -1.00083      0.771084      0.378767      0.449077     -0.195846   0.000233660      0.283782      0.136472     -0.118542    -0.0229311     0.0130437     0.0151748    -0.0232764    0.00590147    0.00336612   -0.00375834  -0.000704727  -0.000496919   2.34192e-05  -7.75610e-05  -2.73850e-05  -1.29608e-05   2.41285e-07   1.79879e-06   8.26935e-07   1.26687e-07       2.11847       2.70595       2.89366       3.01953       3.00057       2.93143       2.69495       2.34978       2.00462       1.69728       1.40088       1.06908      0.833354      0.647925      0.475553      0.336792      0.235548      0.160383      0.102778     0.0664061     0.0415443     0.0240107     0.0141016    0.00814091    0.00446014    0.00228028    0.00114105   0.000564087   0.000268337   0.000117596   5.17890e-05   2.19853e-05   9.23004e-06   3.46631e-06   1.21421e-06   4.06178e-07
  22  17 3437.4531    3.0888  2.4678 11.5509 -0.0022  0.0360   0.0386   0.0911    0.1047   0.0000   442.5936       16.4624       7.20026       6.30027      -3.55934      -8.32935      -2.57605      -4.54205       6.97374      0.539298       1.71654      0.703214      -1.01817    -0.0848156      0.747416     -0.842338      0.269922    0.00295135      0.113967    -0.0744530     0.0214789     0.0236376   -0.00611689    -0.0110671    0.00577256  -0.000943041  -0.000112238  -0.000315452   0.000323658   0.000238750   2.76637e-05   2.35431e-05   1.35615e-05   4.26329e-06  -1.82186e-06   2.42440e-07       2.77463       3.46604       3.68119       3.96464       4.01210       3.69280       3.34865       3.10507       2.68135       2.21085       1.72674       1.41398       1.10532      0.839630      0.594427      0.437035      0.304438      0.205869      0.132209     0.0832017     0.0521201     0.0313502     0.0185521    0.00996957    0.00550412    0.00299561    0.00157044   0.000775295   0.000365843   0.000162082   7.02351e-05   2.79679e-05   1.11166e-05   4.18851e-06   1.49415e-06   4.97912e-07
  22  18 3582.3369    2.5608  3.6081 11.1734 -0.0019  0.0441   0.0277   0.1170    0.0867   0.0000   445.3193       19.0965       15.7097       4.25091      -3.16028     -0.133232       8.11890      0.210479       3.71665      -2.86028      0.606638      0.614131       2.79991   -0.00782875     -0.158933      0.777340      0.763340     -0.289794      0.317582     0.0736391    -0.0409808     0.0210530    0.00583592    -0.0202030   -0.00747124    0.00310865   0.000535285  -0.000417567   0.000298442   1.28681e-05   0.000242880   3.23995e-05   4.26356e-06  -1.95443e-08   1.16292e-06   9.51004e-07       3.28056       4.26280       4.67489       4.88717       4.78473       4.52020       4.20986       3.66452       3.21495       2.71719       2.19364       1.74677       1.33861       1.02425      0.737325      0.519819      0.360945      0.243840      0.160692      0.102916     0.0628861     0.0377112     0.0218047     0.0125272    0.00686245    0.00364297    0.00185326   0.000905272   0.000434795   0.000191498   8.70003e-05   3.53610e-05   1.46487e-05   5.49611e-06   1.98879e-06   6.67913e-07
  22  19 3726.9931    2.1513  5.3102 10.6521 -0.0008  0.0553   0.0197   0.1535    0.0817   0.0000   443.2712       24.9279       20.2793       8.72595      -3.20449      -6.47157      0.955355       6.20559     -0.947168      -1.67680       2.69832      -2.27901      -2.25059     0.0475450      0.635934      -1.63062      0.180615     -0.304917     -0.236878    -0.0572223     0.0109716    -0.0197430   -0.00819563    -0.0108741    0.00631332    0.00415458   -0.00292175   0.000964720   0.000655945   0.000168581  -3.19014e-05   1.14201e-05  -4.50453e-06   1.19403e-06  -1.06539e-07   8.40403e-07       4.10947       5.19620       5.67392       5.91832       5.88558       5.65377       5.11941       4.56478       4.05604       3.33371       2.75020       2.15082       1.68287       1.28160      0.940327      0.671116      0.461085      0.316043      0.204858      0.130727     0.0804229     0.0483591     0.0282271     0.0158830    0.00881558    0.00464148    0.00238416    0.00116005   0.000551045   0.000242730   0.000109480   4.45814e-05   1.81655e-05   6.80285e-06   2.45616e-06   8.36149e-07
  22  20 3871.8746    1.7849  6.9603 10.3789 -0.0019  0.0683   0.0149   0.1897    0.0698   0.0000   447.4253       22.2954       16.2200      -1.28660      -19.2442       9.78349      -1.59611      -6.90276       6.40815      -6.78817       2.37784       1.24446       1.31103     0.0949853      0.321579      0.211909      0.541484      0.254450     0.0839323     0.0924973     0.0434892     0.0612955    0.00158669    -0.0478021    -0.0158483   -0.00382733   -0.00387674   0.000225113  -0.000710248   0.000333754  -0.000304516  -5.22886e-05  -1.66692e-05   6.40465e-06   5.21257e-06  -3.20937e-07       5.10233       6.49566       7.13021       7.52948       7.38009       7.01509       6.40659       5.73311       5.02624       4.16355       3.44522       2.74898       2.11132       1.60195       1.14659      0.816422      0.561137      0.393140      0.249088      0.158951     0.0996699     0.0603845     0.0350397     0.0195155     0.0104163    0.00572015    0.00297344    0.00144292   0.000674573   0.000312800   0.000134094   5.67461e-05   2.28649e-05   8.55461e-06   2.98781e-06   1.03716e-06
  22  21 4016.6449    1.4784  9.1362 10.2408 -0.0005  0.0877   0.0117   0.2434    0.0565   0.0000   445.1098       24.0099       13.9191       19.4388       6.08002       2.13354      -28.7195      -7.89301       4.39082       5.98795      -5.08459      -3.26065      -3.99183       1.32981       2.45966      -1.79033     -0.611100      0.463346      0.368453     0.0627720     0.0208880    -0.0760542     0.0248119    -0.0142504    -0.0229304    0.00641208   -0.00345461   -0.00235967    0.00125887  -0.000330284  -0.000161940   8.90813e-05   1.01078e-05   8.33298e-06   1.31281e-06   6.22054e-07       6.38892       8.58859       9.17904       9.57963       9.49536       9.01471       8.44473       7.40476       6.44629       5.43045       4.26597       3.42258       2.63461       2.05881       1.49773       1.08166      0.745180      0.501679      0.329990      0.206994      0.126268     0.0763921     0.0443122     0.0250765     0.0136607    0.00741488    0.00374503    0.00183711   0.000862062   0.000389991   0.000174319   7.17450e-05   2.89454e-05   1.11221e-05   3.96872e-06   1.35641e-06
  22  22 4161.3876    1.2397 11.6994 10.1707 -0.0015  0.1101   0.0095   0.3112    0.0497   0.0000   443.1558       14.7168       25.2316      -6.19210       17.2532      -7.80963       8.05088      -14.0545      0.385240      -12.4899      0.421935      -5.75208      -4.16176       4.12599     0.0385178     -0.931358      0.573402      0.246688     -0.459189     -0.197944      0.325365    0.00428505    -0.0252502    -0.0174813    -0.0334048    -0.0100711   -0.00251670    0.00257454  -0.000354295  -0.000441420   0.000122922  -0.000123931  -2.36827e-05   2.38786e-06  -4.08023e-06   1.58296e-06       7.94034       10.3038       11.3605       11.8139       11.7906       10.9917       10.3176       9.12168       7.99342       6.64730       5.42540       4.30889       3.31681       2.53509       1.87444       1.35478      0.915999      0.633813      0.409238      0.258884      0.160844     0.0980072     0.0570405     0.0321534     0.0178704    0.00938891    0.00488575    0.00238025    0.00112594   0.000519932   0.000226334   9.74453e-05   3.82535e-05   1.43212e-05   5.16156e-06   1.75648e-06
  22  23 4306.1770    1.0198 14.0916 10.0807 -0.0011  0.1388   0.0076   0.3849    0.0444   0.0000   444.1879      -3.09355       14.2369       6.20123      -16.8062       16.8661      0.371470       5.55679      -3.03989      -2.65991       3.26486     0.0695826     -0.663558       1.41221      -1.37539      -3.11733      -1.15206     -0.453352     -0.455728      0.279792    -0.0334901     0.0421374    -0.0912307     0.0123456     0.0163881     0.0123935   -0.00173736   -0.00241941   0.000581970   0.000946492   0.000223626  -7.00252e-05   4.22487e-06   1.53138e-05   1.11147e-05  -5.25946e-06       9.89089       12.9634       14.3071       14.5844       14.7062       13.8570       12.8487       11.6992       9.87533       8.36126       6.82818       5.29993       4.24393       3.18723       2.37492       1.70918       1.18814      0.801322      0.524793      0.334719      0.207531      0.123388     0.0725371     0.0412054     0.0225944     0.0119911    0.00611221    0.00305095    0.00143247   0.000672026   0.000285364   0.000123564   4.84859e-05   1.88800e-05   6.56459e-06   2.23475e-06
  22  24 4450.4562    0.8173 16.0512 10.1001 -0.0006  0.1748   0.0065   0.4778    0.0375   0.0000   420.3325       34.2361       17.2182       22.4269      -11.6006      -5.77647       9.48580       3.75073      -16.0503      -7.38144       2.64314      -14.4913       4.22778      -1.42488       1.22456      -1.69691       1.63677     -0.265040      0.790934     0.0563208     0.0462496    -0.0489264     0.0698598    -0.0248333    -0.0455497    0.00684775   -0.00730342   -0.00879131    0.00417763   0.000430024  -0.000268927   0.000125037  -4.72670e-07  -2.05886e-05   1.12155e-05  -2.76418e-06       12.2509       15.8837       17.6169       18.4301       18.1326       17.2867       15.7190       14.3236       12.4942       10.5501       8.62721       6.89156       5.31429       4.07325       2.98413       2.14595       1.49326       1.00729      0.663909      0.420831      0.265562      0.158375     0.0947027     0.0533995     0.0291071     0.0157507    0.00806718    0.00393788    0.00188420   0.000863863   0.000378492   0.000157442   6.39883e-05   2.44416e-05   8.50663e-06   2.94083e-06
  23   7 1969.6333    0.5683  0.5464 10.1439 -0.0209  0.0226   0.0174   0.0437    0.0614   0.0000   437.4949      0.517888       16.7314       5.76166      -2.91449      0.945754     -0.264073       2.01759       1.43301     -0.383921      0.326783      -1.59600     -0.226214      0.393205      0.380131    -0.0542935      0.174963    -0.0160356    -0.0840187     0.0131241     0.0355526     0.0136879    -0.0109798   -0.00992003   -0.00843552    0.00300977    0.00380884  -0.000136885   0.000164779  -9.47673e-06  -6.69430e-05   1.11965e-06   6.81412e-06  -7.63522e-06  -8.41532e-07  -6.28676e-07       1.46580       2.12589       2.16497       2.28557       2.17031       1.97863       1.83317       1.72839       1.53431       1.35147       1.12233      0.919013      0.679239      0.529002      0.389011      0.268826      0.189488      0.126437     0.0814269     0.0578506     0.0313045     0.0210127     0.0126506    0.00756804    0.00401752    0.00233306    0.00133633   0.000669171   0.000316377   0.000144337   7.80110e-05   3.07554e-05   1.43539e-05   5.45124e-06   2.12779e-06   8.25083e-07
  23   8 2131.1127    0.8290  0.7236 10.2793 -0.0105  0.0208   0.0208   0.0539    0.0826   0.0000   440.1240      0.857000       18.8827       2.61740      -2.19826       1.42813       2.85456      -2.55992      -1.94979      -1.61548      0.709516      0.456770      0.845139     -0.256108      0.288751     -0.115681   -0.00994560    -0.0166960     0.0251954   -0.00161418     0.0595379     0.0206362     0.0172597     0.0129404   -0.00232004  -0.000209661  -8.82694e-05   0.000362814   0.000518484   7.56280e-05  -0.000141494   5.88427e-05   2.30249e-05   1.52369e-06  -3.12637e-07   6.34197e-07       1.39366       1.82788       1.96359       2.07547       2.15001       1.91074       1.86036       1.61048       1.41897       1.17629      0.976345      0.791351      0.596799      0.481036      0.340228      0.255317      0.167328      0.122502     0.0840304     0.0523437     0.0345280     0.0205597     0.0128652    0.00706681    0.00404526    0.00225844    0.00119376   0.000643356   0.000305969   0.000145505   6.71215e-05   2.95879e-05   1.35387e-05   5.05203e-06   2.02109e-06   6.97683e-07
  23   9 2287.5086    1.1678  0.9780 10.1892 -0.0082  0.0228   0.0234   0.0540    0.1568   0.0000   439.1649       3.13463       18.1157       2.58689      -1.02642       2.82907       1.54483      -1.55403   -0.00663649       2.35564      0.447411     -0.302114     -0.267818     -0.498602     -0.484208      0.292619     0.0596931     -0.201401     0.0161618   -0.00780009   -0.00917480    -0.0351587    -0.0361436     0.0119415   0.000602812   -0.00637076  -0.000289388  -0.000233817  -0.000527138  -8.78795e-05   4.05678e-05  -3.16459e-05  -8.79962e-06   5.84019e-06  -7.08086e-06  -2.31512e-07       1.68040       2.14229       2.25758       2.38204       2.38805       2.31240       2.15873       1.91217       1.61775       1.40844       1.19594      0.900269      0.715333      0.542374      0.428745      0.301377      0.217137      0.153144     0.0948162     0.0641578     0.0398545     0.0248318     0.0158552    0.00861697    0.00496979    0.00272858    0.00140592   0.000697141   0.000364297   0.000157438   7.64330e-05   3.35161e-05   1.46533e-05   5.86048e-06   2.52080e-06   8.57803e-07
  23  10 2439.2109    1.6140  1.1192 10.4758 -0.0065  0.0251   0.0305   0.0600    0.2212   0.0000   436.9217       3.33523       16.1456       4.07998      -2.70969      0.182806      -1.22227      0.585881     -0.474493       2.14454       2.78258     -0.142172      -1.12639    -0.0998700      0.455897     -0.244446     -0.151520     0.0732161      0.200802     0.0108284    -0.0507312    0.00218514    -0.0122480    -0.0152875    0.00380014   -0.00106918   -0.00124147    0.00102237  -0.000702712   7.27471e-05  -4.90397e-05  -4.50204e-05  -1.64582e-05   7.57813e-06  -1.32026e-06   6.87796e-07       1.88766       2.23885       2.45768       2.82143       2.66088       2.46184       2.29368       2.22279       1.79131       1.47027       1.26969       1.07772      0.832195      0.586560      0.435674      0.333962      0.239513      0.150205      0.104521     0.0724062     0.0472186     0.0279253     0.0158876    0.00963840    0.00596204    0.00293991    0.00146266   0.000783975   0.000396968   0.000213159   0.000106093   4.18777e-05   1.87741e-05   7.03417e-06   2.49464e-06   9.98635e-07
  23  11 2588.6910    2.0957  1.0921 10.8381 -0.0132  0.0241   0.0392   0.0595    0.2452   0.0000   437.0517       4.54489       18.6576       2.99417    -0.0746801      -1.57185      0.119709      -3.95853      -1.10835       2.49250       1.09068      -1.16208      0.571401      0.283628      0.507476     -0.319739    -0.0974316    -0.0239290   0.000790202    -0.0559811    -0.0484696     0.0198719    0.00576434    -0.0166316   -0.00419179   -0.00199631   0.000655615   0.000648282  -0.000416186   9.29588e-06   0.000232350   5.72214e-05   1.88181e-06  -4.61275e-06   2.90194e-06  -2.34042e-06       1.87410       2.35842       2.61566       2.80543       2.78643       2.70858       2.38662       2.04500       1.80355       1.54394       1.26170       1.00761      0.695103      0.552961      0.442498      0.317619      0.226027      0.151583     0.0961170     0.0597889     0.0396270     0.0256821     0.0152566    0.00970709    0.00530071    0.00287059    0.00149995   0.000745756   0.000352264   0.000165683   7.90807e-05   3.38321e-05   1.45376e-05   6.14016e-06   2.31603e-06   8.23326e-07
  23  12 2737.6916    2.6901  1.0039 11.6028 -0.0078  0.0222   0.0526   0.0579    0.2033   0.0000   440.3918       9.31358       21.2071      -1.20477      -1.50276       2.58840      -2.56697      -1.77544      0.270801      -3.91523      0.205234      0.916358     -0.375337     -0.745144      0.343687      0.260231      0.140438     -0.194989     0.0431568     0.0799357     0.0680860    -0.0265985    -0.0150443  -0.000731557   -0.00254816    0.00654001    0.00298105  -6.55274e-05  -0.000279047  -4.84343e-05   4.82646e-05  -7.34802e-06  -2.90114e-05   9.30772e-06   2.44150e-06   4.60385e-07       1.62874       2.04870       2.16170       2.23324       2.17160       2.11808       2.15288       1.79861       1.64307       1.39544       1.14044      0.884120      0.672400      0.550232      0.411564      0.324811      0.220166      0.152634     0.0964573     0.0616062     0.0382984     0.0232629     0.0153032    0.00824956    0.00475606    0.00258758    0.00136261   0.000688071   0.000320649   0.000154274   7.08131e-05   3.29095e-05   1.43369e-05   5.66333e-06   2.26599e-06   8.58193e-07
  23  13 2886.2023    3.2988  1.0433 11.9277 -0.0060  0.0248   0.0633   0.0564    0.2233   0.0000   439.9830       5.35937       13.2789       5.63293      -4.11802     -0.301969       3.94467     -0.522490     -0.536433      0.381035       1.18692     -0.901460      0.386080      0.325086      0.576354     -0.449236     -0.134954      0.233893      0.106510     0.0612030     0.0105361   -0.00902663     0.0305865    -0.0116915   -0.00308981    0.00203377    0.00169186   0.000520658  -0.000220305  -4.16440e-05  -7.56289e-05   1.53213e-05   1.23140e-05  -5.72190e-06   9.45186e-07   5.57013e-07       1.80694       1.95670       2.31851       2.69284       2.43000       2.18020       2.32460       2.16689       1.65173       1.41698       1.30432      0.989814      0.679072      0.582140      0.496571      0.317597      0.200554      0.163427      0.112547     0.0681192     0.0387351     0.0264248     0.0174273    0.00908981    0.00466620    0.00287553    0.00169135   0.000870271   0.000379698   0.000162144   8.51285e-05   4.43256e-05   2.08972e-05   8.15468e-06   2.98357e-06   1.00258e-06
  23  14 3033.5945    3.8967  1.0866 11.8198 -0.0034  0.0226   0.0726   0.0583    0.3138   0.0000   438.3342       9.31445       19.5745       2.82297      -4.35368       4.81945       1.01828     0.0345749       1.98414     -0.694088      -2.33151     -0.351176     -0.703505    -0.0999476      0.382719     -0.384278      0.102484     -0.137672      0.119703    -0.0519111     0.0632881    -0.0335319    0.00299858    0.00503267   0.000625401    0.00333375   -0.00258484  -0.000204538   6.31537e-05   0.000318375  -6.98910e-05   6.41534e-05   1.16786e-05  -9.90553e-06   1.45557e-06   7.54879e-07       1.59177       2.05605       2.24487       2.43246       2.30651       2.26720       2.07597       1.72597       1.65993       1.39214       1.15600      0.884803      0.722149      0.518957      0.408903      0.287956      0.192776      0.137615     0.0943796     0.0598001     0.0376202     0.0237861     0.0138125    0.00834270    0.00467173    0.00277091    0.00136897   0.000753934   0.000345210   0.000165414   7.16596e-05   3.40153e-05   1.48350e-05   5.99698e-06   2.17699e-06   8.66914e-07
  23  15 3179.8800    3.9347  1.2929 12.2214 -0.0034  0.0246   0.0667   0.0656    0.2148   0.0000   439.0511       13.0437       18.1827       6.84020     -0.698024      -1.67050      -1.02598    0.00145079      0.392472      -2.85590       1.20958      -1.65945      0.245025     -0.223166      0.339233      0.428658     -0.309541   -0.00713734     0.0348571    -0.0935976     0.0213071     0.0329508    -0.0136175   0.000581504    0.00446623    0.00461084   -0.00317910  -0.000779970  -7.80012e-05  -0.000133897   7.48711e-06   1.36859e-05   1.97784e-06   6.92183e-06  -2.63977e-06  -9.17987e-07       1.69525       2.23838       2.42497       2.47036       2.49708       2.37305       2.27511       1.97172       1.73542       1.41264       1.20551      0.987589      0.762341      0.594667      0.420759      0.321042      0.209431      0.159641      0.100443     0.0699944     0.0443531     0.0260863     0.0159152    0.00875422    0.00528359    0.00272889    0.00144416   0.000743281   0.000363544   0.000178737   8.36543e-05   3.52380e-05   1.60170e-05   6.42646e-06   2.47302e-06   9.17175e-07
  23  16 3325.7240    3.5507  1.7614 12.0513 -0.0030  0.0300   0.0510   0.0706    0.1258   0.0000   440.6122       11.2571       15.4095       3.08516      -2.61179      -6.86576       7.75262      -4.69536       1.04242   -0.00908729       1.33768      -1.01822    -0.0831920      0.439424     -0.231238     0.0855472    -0.0108812     0.0269109     -0.148908      0.147047    -0.0195491    -0.0221999   -0.00185193   0.000957852    0.00230780   0.000413349    0.00105317   -0.00100980  -0.000221413   2.99797e-05   2.93612e-05  -1.23489e-05   8.60360e-06   2.31263e-06  -1.58578e-06  -2.05353e-06       2.14481       2.77752       2.97010       3.14208       3.03744       2.90926       2.84629       2.48394       2.23157       1.81453       1.49411       1.18707      0.912144      0.728934      0.550952      0.408444      0.286882      0.194857      0.130507     0.0834003     0.0523962     0.0312580     0.0191734     0.0110999    0.00623758    0.00346770    0.00183928   0.000947796   0.000455246   0.000224590   0.000102153   4.68763e-05   1.92053e-05   8.04184e-06   3.05910e-06   1.15509e-06
  23  17 3471.4075    2.9472  2.7166 11.6695 -0.0030  0.0375   0.0347   0.0939    0.0817   0.0000   436.4227       13.6848       13.8928       12.3271  -0.000913476       4.09370      0.320783      -3.67251       1.86276      -3.27346      0.692954      0.933224      0.824938      -1.45653     -0.139114     -0.918893     -0.279603      0.477142    0.00659096    -0.0754834    -0.0717430    -0.0619290    -0.0110401     0.0154726   -0.00913564   -0.00621837   -0.00114307    0.00112260   0.000580578   0.000216789  -3.70620e-05  -4.10652e-05  -7.23760e-06  -6.18197e-06   4.16557e-07  -2.81099e-07       2.63740       3.41509       3.60210       3.86399       3.81456       3.69057       3.34304       3.03923       2.64253       2.29985       1.90463       1.57476       1.18070      0.923958      0.684262      0.485342      0.346333      0.238151      0.161945      0.102613     0.0660946     0.0415269     0.0250995     0.0147472    0.00796606    0.00443207    0.00241810    0.00121192   0.000595914   0.000277216   0.000130292   5.82130e-05   2.44328e-05   1.01647e-05   3.89166e-06   1.38195e-06
  23  18 3616.9334    2.4484  3.8551 11.0997 -0.0022  0.0451   0.0249   0.1182    0.0773   0.0000   432.0946       12.6882       22.6116       4.90515      -7.03587      -2.15278       6.57214     -0.275733      -1.63715      -1.42770      -1.86465    -0.0949524      0.125012      0.601974      0.879223     -0.952010      0.298145     0.0931081     -0.142642     0.0796261   -0.00833023     0.0488226     0.0236951    -0.0103684    -0.0115781     0.0111662    0.00362381   0.000454942   -0.00242119  -0.000262589  -8.85483e-05   4.14005e-05   6.37869e-06  -1.83020e-06  -3.61251e-06   1.16389e-06       3.25631       4.19845       4.51569       4.64030       4.74456       4.50400       4.27938       3.73279       3.32650       2.78909       2.24240       1.82630       1.45644       1.09973      0.834661      0.600245      0.430397      0.298244      0.195642      0.129273     0.0802142     0.0504767     0.0297150     0.0172590    0.00980690    0.00515368    0.00288522    0.00144580   0.000722470   0.000350796   0.000157034   7.15270e-05   2.84266e-05   1.24069e-05   4.57590e-06   1.70906e-06
  23  19 3762.3386    2.0530  5.5915 10.6176 -0.0016  0.0574   0.0180   0.1529    0.0735   0.0000   435.8006       8.41140       14.5645       8.81211      -4.77549     -0.632932      -6.04184      -1.88191      -2.22009       2.71265       2.61731       1.76259     -0.397941     -0.468688     0.0591867      0.164770     0.0989717     -0.541334     -0.196978    -0.0469686   -0.00476938    -0.0885070    -0.0447411     0.0237651     0.0120960    -0.0122702  -0.000243987    0.00152626   0.000412829  -5.20547e-05   3.27481e-05   4.15527e-06   2.21050e-06  -1.33256e-05   1.02265e-05  -2.74964e-06       4.03886       5.24871       5.72711       5.93863       5.92699       5.56924       5.27866       4.66986       4.14115       3.60596       2.93811       2.40667       1.82223       1.43368       1.04961      0.766304      0.528128      0.367826      0.242044      0.159604     0.0989656     0.0615544     0.0373886     0.0215382     0.0122073    0.00670287    0.00360511    0.00181081   0.000903076   0.000425159   0.000194936   8.98581e-05   3.72019e-05   1.54493e-05   5.99510e-06   2.20829e-06
  23  20 3907.5687    1.7289  7.6545 10.3047 -0.0009  0.0722   0.0136   0.1942    0.0650   0.0000   448.8304       20.4782       17.8151       8.01507      -11.7828      -9.94445       1.33746      -4.03008     -0.489075      -2.88316      0.198022      -4.59954     -0.102739      -2.96513       3.80119     -0.495287     -0.917376      0.178077     -0.550621    -0.0597410     0.0199795    -0.0183071     0.0932303     0.0114658    -0.0196943   -0.00160900  -0.000883569    0.00531863   -0.00124001  -0.000404255   0.000317574  -9.20585e-06   1.56726e-05  -1.58017e-05   2.16853e-06   4.43784e-06       5.00165       6.57996       7.08061       7.57851       7.41183       7.18133       6.54339       6.04974       5.15663       4.46119       3.64743       2.96175       2.29486       1.78514       1.30969      0.956466      0.680343      0.463455      0.309968      0.201341      0.128605     0.0785291     0.0475166     0.0278060     0.0155252    0.00851713    0.00459618    0.00231664    0.00117250   0.000557567   0.000257619   0.000115884   4.77014e-05   1.97729e-05   7.73229e-06   2.81031e-06
  23  21 4052.6641    1.4078  9.3966 10.2578 -0.0015  0.0888   0.0112   0.2434    0.0547   0.0000   432.9055       13.0414       26.4974       9.64391      -1.90223      -25.8935       2.23785      -3.41345       9.49049       5.99205       4.84229       1.24653       2.25485       5.04217     -0.831634       1.73781     -0.437690      -1.19786      0.134733    -0.0798180    0.00139927    -0.0312479    -0.0810242     0.0297156   -0.00525186    -0.0112427    0.00117906    0.00185463   -0.00113191   0.000165760   0.000154959   7.04825e-05   9.48915e-06  -2.30635e-05  -8.66342e-06   2.15967e-06       6.35025       8.08237       8.96295       9.12707       9.27214       8.88423       8.20911       7.47165       6.41843       5.47599       4.49542       3.63028       2.81899       2.20153       1.61954       1.19036      0.849594      0.575652      0.388752      0.250240      0.160515     0.0975840     0.0594443     0.0342163     0.0193552     0.0106342    0.00559102    0.00286065    0.00144450   0.000678993   0.000318128   0.000139498   6.02280e-05   2.39687e-05   9.53057e-06   3.49793e-06
  23  22 4197.6383    1.1824 12.4030 10.1385 -0.0005  0.1158   0.0086   0.3318    0.0476   0.0000   443.6452       11.1187       4.14519       27.8962      -2.23300      -8.65867       14.6273       2.05972     0.0868039      0.136009       3.61687      -5.95368      -2.45698     -0.526895       1.42891     -0.292559     -0.724436       1.14903      0.171704     -0.528486    -0.0382658     -0.118373     0.0271073   -0.00756191    -0.0394033   -0.00499508  -0.000487741    0.00374190  -0.000696689  -0.000213362   0.000334656   9.49025e-05  -3.96137e-07   5.16134e-05  -3.64961e-06  -3.00560e-06       7.87955       10.4355       11.3334       12.0051       11.7727       11.2790       10.6110       9.35029       8.36646       6.99931       5.86498       4.66237       3.70586       2.85091       2.09435       1.52402       1.08499      0.750335      0.496535      0.330344      0.209164      0.128332     0.0768117     0.0456154     0.0253902     0.0141465    0.00755782    0.00386441    0.00194996   0.000937490   0.000429065   0.000194503   7.95071e-05   3.34081e-05   1.29758e-05   4.76954e-06
  23  23 4342.9292    0.9695 14.4053 10.1092 -0.0006  0.1449   0.0072   0.4017    0.0410   0.0000   441.7209       6.94953       5.78889      -16.0469      -4.98918       7.34745       20.5851      -4.93131       14.0114       5.17331      -1.57476      -1.42556      -6.25385      -2.30217       1.59951       2.04363     0.0983529      0.158535      0.717992     -0.228726      0.373861     0.0930491    -0.0363076    -0.0189038     0.0199497     0.0242159   -0.00600824  -0.000493004   -0.00265746   0.000356786    0.00159720   0.000257620  -8.48842e-05  -4.88098e-05   3.10954e-05   5.71249e-06       9.60531       12.8743       14.0960       14.7674       14.6388       14.1171       13.1822       11.7692       10.2157       8.78625       7.18381       5.75371       4.61220       3.46539       2.66330       1.91885       1.35275      0.949241      0.633861      0.416182      0.263069      0.161842     0.0991368     0.0571280     0.0321029     0.0178343    0.00955855    0.00491939    0.00241629    0.00116481   0.000536192   0.000245599   0.000102149   4.26673e-05   1.60839e-05   6.05311e-06
  23  24 4487.9813    0.8124 17.8312 10.0330  0.0009  0.1875   0.0061   0.5020    0.0353   0.0000   426.7138       15.4404      -3.45046       19.4838       31.9879      -21.0978       3.73491      -24.3124      -7.08917      -4.22741       6.23143       1.90694       2.04137      -6.56629      -1.84828      0.211564       2.34717     -0.357402      -1.36062     -0.422856     0.0748897     -0.219160      0.218190      0.110605    -0.0572185    0.00252779   -0.00555577  -0.000214730   -0.00560520   -0.00171314   0.000438791  -0.000627019   1.11781e-06   2.39967e-05  -1.17339e-05   5.85890e-07       12.6286       16.6075       18.3474       19.0188       18.8178       18.3577       16.8844       15.2713       13.3293       11.3762       9.29890       7.67493       5.88131       4.64449       3.38812       2.50591       1.77634       1.23164      0.822977      0.539824      0.344205      0.213585      0.128675     0.0749208     0.0426441     0.0231583     0.0125317    0.00636375    0.00322821    0.00153753   0.000714423   0.000318748   0.000134904   5.57683e-05   2.12207e-05   7.86062e-06
  24   6 1826.2854    0.4186  0.3358 10.1377 -0.0242  0.0167   0.0166   0.0377    0.0427   0.0000   441.4423       2.56666       15.8255       4.31511      -3.50420      -1.03239       1.37442     -0.170076      -1.61333       2.47570       1.19629      -1.78011      0.123262      0.278655     -0.445902     -0.187120      0.141344    -0.0996495     0.0475872    -0.0513995    -0.0225944    -0.0255337    -0.0108833     0.0151069   -0.00329009   -0.00652269    0.00100080   0.000806027  -0.000769044   0.000174031  -6.60170e-05  -4.92365e-05  -4.92394e-06   1.62382e-05   6.97990e-08   7.97566e-07       1.25240       1.60655       1.73986       1.90048       1.83068       1.85915       1.69802       1.46170       1.26351       1.05699      0.864653      0.761109      0.562052      0.422249      0.330099      0.226447      0.151827      0.118505     0.0808245     0.0544111     0.0371877     0.0231581     0.0138780    0.00879919    0.00507622    0.00245576    0.00151664   0.000831557   0.000420723   0.000183495   9.93802e-05   4.47002e-05   1.94759e-05   9.27522e-06   4.22397e-06   1.58512e-06
  24   7 1993.5858    0.6409  0.5731 10.0412 -0.0074  0.0192   0.0173   0.0417    0.0666   0.0000   439.9545      0.804355       16.2282      0.311818      -3.76061       1.34065       1.76660      -1.12150      -1.10563     -0.632649     -0.160110      -1.20596      0.491010    -0.0666491      0.328424     -0.267419    -0.0429401    -0.0989344     0.0682661    0.00565033     0.0414429    -0.0309702     0.0174665    0.00398335   -0.00730560   0.000901600  -0.000527527   0.000696339  -0.000130987  -0.000194524   5.42858e-05   1.62656e-05  -9.94796e-06  -5.52045e-06  -6.78390e-07   7.83418e-07       1.19885       1.51666       1.68757       1.71135       1.86650       1.64943       1.66155       1.46953       1.23639       1.08361      0.868220      0.764391      0.615718      0.440207      0.352309      0.248049      0.184186      0.127609     0.0862940     0.0632913     0.0400035     0.0253993     0.0155496    0.00958684    0.00523588    0.00291247    0.00172488   0.000848707   0.000451547   0.000228115   0.000111587   5.32720e-05   2.56175e-05   9.87166e-06   4.05328e-06   1.67980e-06
  24   9 2314.3548    1.1949  1.0117 10.5092 -0.0045  0.0227   0.0234   0.0563    0.1207   0.0000   438.8052      0.690464       19.1721       2.08407       1.00144       2.62351      -1.20793      0.328413      0.896817      -1.26297      0.671091     -0.674875      0.872196     -0.604298      0.889408     -0.708102     -0.198568      0.289723    -0.0663883    -0.0387579    -0.0612252    -0.0497293   -0.00821581     0.0107634    0.00622093    0.00432766   -0.00167906    0.00266389    0.00121321   6.51167e-05  -2.92868e-06  -5.70637e-05  -1.46982e-05   9.28509e-06   2.23311e-06  -1.09220e-06       1.55880       2.04082       2.02358       2.21394       2.10754       2.08750       1.95780       1.84709       1.59115       1.40757       1.18720      0.949476      0.757217      0.597158      0.458577      0.337152      0.239584      0.165328      0.115320     0.0754605     0.0488900     0.0306571     0.0180318     0.0114048    0.00628737    0.00367804    0.00202718    0.00110328   0.000552277   0.000271271   0.000129225   6.18574e-05   2.75355e-05   1.18186e-05   4.85077e-06   1.97637e-06
  24  10 2467.1016    1.6158  1.1333 10.7300 -0.0069  0.0239   0.0302   0.0623    0.2022   0.0000   442.0774       3.07391       12.7290       3.98541     -0.376468      0.153845      -1.30761       2.66047       2.09976     -0.577608      0.885846     -0.654768      0.121447     -0.196502      0.541123     -0.647771     0.0815718     0.0723931    -0.0626602    -0.0125094    0.00903683     0.0368663    -0.0228879    0.00237129   -0.00266845   -0.00431572    0.00100340   -0.00219854   0.000360068   6.94704e-05   2.72772e-05  -7.17895e-05   4.19159e-05   1.46737e-05   1.58538e-06  -2.67223e-06       1.65540       2.11911       2.26663       2.33438       2.43311       2.31637       2.14245       1.89593       1.70720       1.45038       1.22207       1.00797      0.813996      0.617587      0.453168      0.340851      0.228893      0.166846      0.113724     0.0791346     0.0506686     0.0326266     0.0195117     0.0114175    0.00677204    0.00388185    0.00204017    0.00112466   0.000561614   0.000280819   0.000136525   6.22972e-05   2.78471e-05   1.19103e-05   4.84156e-06   1.83909e-06
  24  11 2617.7412    2.2079  1.0458 11.2826 -0.0032  0.0217   0.0416   0.0558    0.1861   0.0000   438.3263       2.12719       13.5261      0.749564      -2.45062      -1.39298       3.36416      -2.42769      -1.52703      0.498051      -1.82525     -0.754008      0.163016     -0.956869      0.252271     -0.194925     0.0461569     0.0448459      0.168997      0.168331   -0.00204918    -0.0228354   -0.00715010   -0.00999129   -0.00364737  -0.000102941  -0.000502942  -0.000800708   0.000228826   9.77367e-05  -0.000116008  -8.99503e-06   4.03563e-05  -6.57906e-06  -2.09838e-06   9.04653e-07       1.47755       1.89215       2.04312       2.19330       2.13071       2.11140       1.97288       1.70128       1.55529       1.33138       1.11058      0.880527      0.705469      0.552124      0.416056      0.304301      0.218578      0.154455      0.104340     0.0704885     0.0449179     0.0287558     0.0176059     0.0104968    0.00616129    0.00355747    0.00189320    0.00104051   0.000527231   0.000260646   0.000124568   5.67056e-05   2.55978e-05   1.10019e-05   4.66136e-06   1.83281e-06
  24  12 2767.7687    2.8855  1.0984 11.2697 -0.0032  0.0233   0.0507   0.0535    0.2705   0.0000   439.3257       10.2777       10.1060       5.55395      -1.28794      -2.24978       1.27607      -2.76090      0.258397      -1.19612      -1.05584      -1.07062     -0.740234      -1.41736     -0.338782     -0.187641     0.0542668     0.0784812    -0.0458161    -0.0532621     0.0171052     0.0153018    -0.0156777    -0.0135522    0.00312651    0.00109983  -0.000593471  -0.000508002   0.000130853  -0.000223201  -4.47103e-05  -7.71936e-05   1.37199e-05  -1.48254e-07  -6.34297e-06  -5.07007e-07       1.52323       2.14443       2.19538       2.45108       2.29732       2.25084       1.99960       1.87907       1.62798       1.44858       1.20839      0.965619      0.785357      0.571278      0.454740      0.314458      0.225734      0.154369      0.107147     0.0706230     0.0469772     0.0288278     0.0180946     0.0104039    0.00633303    0.00362685    0.00196932    0.00105033   0.000536751   0.000270640   0.000129311   5.99152e-05   2.70019e-05   1.17081e-05   4.77256e-06   1.87964e-06
  24  13 2917.1003    3.5476  0.9999 11.9630 -0.0029  0.0216   0.0660   0.0518    0.2373   0.0000   439.5263       4.01343       14.1924       3.50997     -0.698017      0.582882     -0.953675     -0.746505     -0.968591      -1.28316      0.463241      -1.85303      0.907715      0.686470    -0.0885978     0.0566121     -0.145916      0.144023    -0.0582013    -0.0536965     0.0171088     0.0305146     0.0191926    0.00580060    0.00577122   -0.00402611    0.00296376   -0.00140243  -0.000328071  -0.000200790  -2.10586e-06   5.29989e-05   4.09584e-05  -1.66399e-05  -2.63328e-06   2.22479e-06       1.54499       1.87241       2.02130       2.24568       2.27965       2.18517       1.98346       1.82610       1.49062       1.26144       1.14196      0.919259      0.687660      0.511568      0.400670      0.314070      0.215691      0.152128      0.105634     0.0690124     0.0442054     0.0288786     0.0187944     0.0115768    0.00653111    0.00357906    0.00201236    0.00104796   0.000533831   0.000244098   0.000123554   5.82846e-05   2.72973e-05   1.18955e-05   4.97995e-06   1.84459e-06
  24  14 3065.1635    3.9276  1.0716 12.5285 -0.0047  0.0226   0.0736   0.0576    0.2058   0.0000   441.3468       8.49877       18.4364       5.83628       5.51364      -1.94493       3.15695       1.12413       2.41194      -3.21024       1.66539     -0.649831     -0.187956      0.660501      0.272097      0.574552     -0.185825     -0.214839      0.276278     0.0557374     0.0779251    0.00333069    0.00640910    0.00834201     0.0102815   -0.00123233   -0.00208801  -9.59940e-05  -0.000741260  -0.000356653  -0.000211039   9.72063e-05   4.44913e-05  -5.99596e-06  -8.10629e-06  -1.42868e-06       1.56087       2.02784       2.28162       2.38961       2.32085       2.28365       2.13057       1.90075       1.64638       1.36480       1.14799      0.951050      0.740609      0.578661      0.432099      0.307030      0.218796      0.156814      0.107063     0.0744130     0.0472733     0.0300670     0.0183943     0.0106618    0.00611574    0.00361308    0.00188204   0.000995903   0.000533732   0.000265364   0.000127931   6.03059e-05   2.70959e-05   1.22072e-05   4.86698e-06   1.98881e-06
  24  15 3212.1579    3.7874  1.4155 12.3680 -0.0035  0.0261   0.0608   0.0658    0.1696   0.0000   438.4044       11.6043       14.6640      0.326835      -1.37042      -1.94869      0.714663      0.951095      -1.24929     -0.310387     -0.532581     -0.727673      -1.29598      -1.14022     -0.247685   0.000225323      0.360491     0.0303023    -0.0234874     0.0964801  -0.000876062     0.0730041    -0.0234167   -0.00252097   -0.00907539    0.00468274   -0.00172585   0.000152728   0.000605717  -0.000297757  -5.25573e-05  -5.97496e-06   1.17738e-05   9.80343e-06  -3.22003e-06  -3.26743e-07       1.77541       2.27206       2.30428       2.67610       2.56144       2.57027       2.22719       2.12056       1.82104       1.57384       1.30235       1.07144      0.824270      0.650067      0.497966      0.364272      0.264140      0.181132      0.128733     0.0830023     0.0539013     0.0343177     0.0216046     0.0128372    0.00750429    0.00419641    0.00235154    0.00124551   0.000653564   0.000313929   0.000152370   6.89475e-05   3.19407e-05   1.35142e-05   5.63382e-06   2.13629e-06
  24  16 3358.6804    3.4777  1.9909 11.6056 -0.0011  0.0296   0.0451   0.0767    0.1231   0.0000   439.6170       11.7078       14.5323       2.46935      0.561870      -1.17596      -2.38547    -0.0781262      -3.93372      -3.97380       2.01869     -0.493404     -0.637890      -1.20025     0.0985645     -0.533850    -0.0461034    0.00272860    0.00530717      0.115441    -0.0436537     0.0157881    -0.0266981    0.00495277    0.00557543    0.00233533  -0.000703056  -0.000486812   0.000941826  -0.000174847   0.000126900  -1.64790e-05   1.53910e-05   1.04594e-05   5.38419e-06   1.22098e-06       1.98605       2.65714       2.87581       3.04002       2.89225       2.82790       2.53351       2.38224       2.11633       1.85756       1.55513       1.27102      0.989294      0.787608      0.571289      0.415145      0.301762      0.205174      0.140504     0.0930979     0.0604543     0.0383300     0.0231434     0.0140118    0.00805486    0.00471666    0.00256028    0.00132652   0.000710714   0.000356673   0.000170496   7.75691e-05   3.59576e-05   1.51083e-05   6.33341e-06   2.51215e-06
  24  17 3505.0751    2.8410  2.8566 11.4869 -0.0024  0.0381   0.0316   0.0938    0.0779   0.0000   437.2681       22.3131       13.4637       3.19315       3.37024       1.11800      -6.13353      -7.21375       2.42123      -3.10643      -5.35931      -1.68487    -0.0743291      0.939538      -1.36793     -0.455308      0.251937    -0.0761950     -0.158885     -0.157368     0.0299615     -0.101517    -0.0510984    -0.0197389    0.00873288   -0.00348151    0.00274917   0.000124305   -0.00117964  -0.000373139   7.90775e-05   0.000147254  -8.95588e-05  -2.94291e-05   9.83370e-06   7.63462e-06       2.64017       3.36758       3.63775       3.79681       3.88254       3.83157       3.56506       3.07125       2.64638       2.36828       1.98160       1.60304       1.25312      0.941286      0.719973      0.544898      0.401801      0.278773      0.185885      0.120450     0.0793545     0.0513721     0.0332050     0.0197833     0.0115949    0.00638356    0.00344082    0.00178408   0.000913988   0.000454254   0.000217203   9.95292e-05   4.56890e-05   1.94208e-05   8.14456e-06   3.24884e-06
  24  18 3651.1154    2.3533  4.3591 10.9069 -0.0015  0.0472   0.0219   0.1260    0.0713   0.0000   440.8364       16.5709       11.3105      0.310781       2.12325       4.81632      -2.62430      -1.88783       1.13187      0.578340      -4.99893      -1.93419     -0.570159   -0.00850073      0.926736     -0.635143      0.655597    -0.0235137      0.104916     -0.104298     0.0641944    -0.0141075    -0.0492249    -0.0343996    -0.0178132    -0.0115755   -0.00725318  -0.000495501  -0.000467701   0.000337390  -2.98813e-05  -0.000117885  -5.70898e-05  -2.93098e-07  -3.87626e-06   4.91584e-06       3.22274       4.18325       4.48338       4.80543       4.71100       4.54508       4.34768       3.93608       3.42903       2.93813       2.35617       1.95054       1.53064       1.20644      0.923975      0.680450      0.502711      0.353706      0.238416      0.156684     0.0992717     0.0638242     0.0396408     0.0235177     0.0134383    0.00760098    0.00407341    0.00226061    0.00114835   0.000584648   0.000276735   0.000130656   5.67962e-05   2.52815e-05   1.03246e-05   4.09793e-06
  24  19 3797.0126    1.9724  6.2224 10.4837 -0.0017  0.0604   0.0161   0.1607    0.0715   0.0000   435.4400       13.3793       21.4941       4.69890      -1.34881       6.19579      -6.34148       3.47363      -6.59393      -9.84945      -1.41784      -1.86903       1.23750     -0.751887      0.311384      0.819820     -0.886648     -0.117685      0.580362     -0.335327      0.147687      0.158967    -0.0460910    0.00473600    0.00197062    0.00563533    0.00813278  -0.000305081   -0.00146685    0.00151860  -0.000797358  -0.000303484  -0.000102155  -1.97696e-05  -3.55762e-06   6.06520e-06       4.10157       5.40022       5.79726       6.19014       6.11970       5.95452       5.55143       5.01376       4.40741       3.71883       3.12957       2.55811       1.98059       1.56735       1.16306      0.881621      0.626168      0.446815      0.295737      0.199080      0.128889     0.0798736     0.0510622     0.0299081     0.0174609    0.00983955    0.00533065    0.00287820    0.00145996   0.000738768   0.000352746   0.000168667   7.43427e-05   3.26636e-05   1.30967e-05   5.28337e-06
  24  20 3942.7524    1.6323  7.9802 10.3164 -0.0024  0.0735   0.0125   0.2061    0.0596   0.0000   433.1736       21.7572       20.6025     -0.151127      -8.82308       4.53356      -1.96845     -0.555398      -5.46717      -3.37497      -1.26850       2.59008      -1.12810      -1.88422     -0.212398      0.264310       1.35413    -0.0593210      0.316282     0.0751063      0.105865     -0.118608     0.0852449   -0.00589948    -0.0379992    -0.0157907    0.00576468   0.000897439   -0.00391368  -0.000217997   0.000786577   8.92757e-05   0.000161946   3.33696e-05  -2.19165e-06   7.58380e-06       4.82549       6.42858       6.93488       7.29577       7.20449       7.02018       6.58240       6.02558       5.15248       4.54143       3.76178       3.12202       2.44928       1.91155       1.43438       1.05448      0.764566      0.541925      0.356266      0.247826      0.156767      0.100932     0.0609869     0.0369802     0.0212940     0.0120380    0.00656098    0.00343894    0.00179745   0.000887509   0.000438139   0.000201369   9.22848e-05   3.90563e-05   1.62840e-05   6.55175e-06
  24  21 4088.5972    1.3703 10.5717 10.1889 -0.0015  0.0959   0.0101   0.2640    0.0521   0.0000   433.4461       11.5759       21.1568      -3.38123       3.78328      -1.46550       1.77058      -11.5239      -8.81823      0.956767       2.18312       1.58523       4.13582      0.250246      0.498357    -0.0534871      -1.38715      0.297744     -0.549362      0.234513      0.160392      0.141807      0.155541    -0.0121715    -0.0176879    0.00291313    0.00802110   -0.00318598    0.00185975  -0.000728317   0.000636391  -0.000257887   0.000313941   4.21169e-05  -6.25346e-06  -1.92693e-05       6.33303       8.21588       9.02420       9.52472       9.59585       9.16873       8.42919       7.91086       6.76518       5.86663       4.88980       3.92954       3.15161       2.42929       1.88544       1.35154      0.993163      0.700469      0.477973      0.315487      0.201403      0.129163     0.0816016     0.0481371     0.0279030     0.0155590    0.00873203    0.00470910    0.00246229    0.00121477   0.000588480   0.000272246   0.000123128   5.33428e-05   2.20405e-05   8.69124e-06
  25   7 2016.8960    0.6507  0.6259  9.9844 -0.0038  0.0205   0.0162   0.0436    0.0687   0.0000   439.7988     -0.466804       13.6579       1.05757       1.15224      0.380181       1.54851      -1.83812      -1.56605    -0.0890963      0.930621      0.281977      0.191491     0.0540373     -0.764950     -0.295284      0.246353     -0.117273      0.172698     0.0438062     0.0226151     0.0704838     0.0171642   -0.00618248   -0.00716759    0.00388338   -0.00445071   -0.00242849    0.00106687   0.000110456   0.000135051  -9.10068e-05  -7.34386e-06   1.28299e-05  -1.13814e-05  -1.46648e-06       1.28902       1.77748       1.73522       1.93590       1.94722       1.95606       1.84552       1.48860       1.42515       1.14957       1.10793      0.858855      0.695280      0.493764      0.383928      0.297981      0.228019      0.162902      0.103373     0.0683451     0.0445586     0.0307593     0.0200044     0.0126745    0.00790933    0.00450835    0.00252566    0.00126538   0.000665455   0.000326806   0.000167776   8.02373e-05   3.90726e-05   1.66362e-05   7.58375e-06   2.95993e-06
[truncated: 1,532,068 more chars]
