# Supplementary material for: Global-Mode Analysis of Full-Disk Data from the Michelson Doppler Imager and the Helioseismic and Magnetic Imager
Source: Sol Phys. 2018 Jan 31;293(2):29. doi: 10.1007/s11207-017-1201-5 (PMC6566312; doi:10.1007/s11207-017-1201-5)
Supplement: Supplementary file 2 — (TAR 362.4 MB) [file 11207_2017_1201_MOESM2_ESM.tar › HMI/hmiv72d.7840.18]

   0  15 2228.5823    0.8511  1.0348  9.7997  0.0000  0.1752   0.1315   0.4426    1.7108   0.0000    -0.0000       0.00000       0.00000       0.00000       0.00000       0.00000       0.00000       0.00000       0.00000       0.00000       0.00000       0.00000       0.00000       0.00000       0.00000       0.00000       0.00000       0.00000       0.00000       0.00000       0.00000       0.00000       0.00000       0.00000       0.00000       0.00000       0.00000       0.00000       0.00000       0.00000       0.00000       0.00000       0.00000       0.00000       0.00000       0.00000
   0  23 3303.5282    3.1486  2.5070  3.4241  0.0000  0.2313   0.2784   0.7942 1000.0000   0.0000    -0.0000       0.00000       0.00000       0.00000       0.00000       0.00000       0.00000       0.00000       0.00000       0.00000       0.00000       0.00000       0.00000       0.00000       0.00000       0.00000       0.00000       0.00000       0.00000       0.00000       0.00000       0.00000       0.00000       0.00000       0.00000       0.00000       0.00000       0.00000       0.00000       0.00000       0.00000       0.00000       0.00000       0.00000       0.00000       0.00000
   1  12 1885.0223    0.4595  0.2531 10.1187  0.0000  0.0529   0.0771   0.1362    0.1448   0.0000   404.6734      -36.5579       0.00000       0.00000       0.00000       0.00000       0.00000       0.00000       0.00000       0.00000       0.00000       0.00000       0.00000       0.00000       0.00000       0.00000       0.00000       0.00000       77.8616       30.4774       0.00000       0.00000       0.00000       0.00000       0.00000       0.00000       0.00000       0.00000       0.00000       0.00000       0.00000       0.00000       0.00000       0.00000       0.00000       0.00000
   1  13 2020.7802    0.5967  0.6616  9.8754  0.0000  0.1272   0.0677   0.3785    0.4543   0.0000   530.8687      -7.37307       0.00000       0.00000       0.00000       0.00000       0.00000       0.00000       0.00000       0.00000       0.00000       0.00000       0.00000       0.00000       0.00000       0.00000       0.00000       0.00000       154.157       62.6134       0.00000       0.00000       0.00000       0.00000       0.00000       0.00000       0.00000       0.00000       0.00000       0.00000       0.00000       0.00000       0.00000       0.00000       0.00000       0.00000
   1  14 2156.8422    0.8436  0.9681  9.4282  0.0000  0.0935   0.0704   0.2303    0.9840   0.0000   426.5757      -15.4651       0.00000       0.00000       0.00000       0.00000       0.00000       0.00000       0.00000       0.00000       0.00000       0.00000       0.00000       0.00000       0.00000       0.00000       0.00000       0.00000       114.560       58.8499       0.00000       0.00000       0.00000       0.00000       0.00000       0.00000       0.00000       0.00000       0.00000       0.00000       0.00000       0.00000       0.00000       0.00000       0.00000       0.00000
   1  15 2291.7769    1.2523  1.1122  2.3471  0.0000  0.0785   0.0994   0.3727 1000.0000   0.0000   413.9348       8.66060       0.00000       0.00000       0.00000       0.00000       0.00000       0.00000       0.00000       0.00000       0.00000       0.00000       0.00000       0.00000       0.00000       0.00000       0.00000       0.00000       104.714       52.2937       0.00000       0.00000       0.00000       0.00000       0.00000       0.00000       0.00000       0.00000       0.00000       0.00000       0.00000       0.00000       0.00000       0.00000       0.00000       0.00000
   1  16 2425.5012    1.6203  0.8839  6.5158  0.0000  0.0816   0.1318   0.1902   57.6933   0.0000   507.3933       23.9105       0.00000       0.00000       0.00000       0.00000       0.00000       0.00000       0.00000       0.00000       0.00000       0.00000       0.00000       0.00000       0.00000       0.00000       0.00000       0.00000       104.662       54.5959       0.00000       0.00000       0.00000       0.00000       0.00000       0.00000       0.00000       0.00000       0.00000       0.00000       0.00000       0.00000       0.00000       0.00000       0.00000       0.00000
   1  17 2559.1181    2.1368  0.9283  2.6395  0.0000  0.0735   0.1614   0.2146 1000.0000   0.0000   418.1377       40.7550       0.00000       0.00000       0.00000       0.00000       0.00000       0.00000       0.00000       0.00000       0.00000       0.00000       0.00000       0.00000       0.00000       0.00000       0.00000       0.00000       92.8257       48.7195       0.00000       0.00000       0.00000       0.00000       0.00000       0.00000       0.00000       0.00000       0.00000       0.00000       0.00000       0.00000       0.00000       0.00000       0.00000       0.00000
   1  19 2828.2002    3.0954  0.7746 13.0358  0.0000  0.0882   0.2875   0.2030    0.5016   0.0000   481.5595      -19.2725       0.00000       0.00000       0.00000       0.00000       0.00000       0.00000       0.00000       0.00000       0.00000       0.00000       0.00000       0.00000       0.00000       0.00000       0.00000       0.00000       105.027       67.1863       0.00000       0.00000       0.00000       0.00000       0.00000       0.00000       0.00000       0.00000       0.00000       0.00000       0.00000       0.00000       0.00000       0.00000       0.00000       0.00000
   1  22 3233.0794    3.5213  1.5477 12.0092  0.0136  0.1138   0.2768   0.3373    1.5997   0.0000   111.3608       105.113       0.00000       0.00000       0.00000       0.00000       0.00000       0.00000       0.00000       0.00000       0.00000       0.00000       0.00000       0.00000       0.00000       0.00000       0.00000       0.00000       143.865       78.0252       0.00000       0.00000       0.00000       0.00000       0.00000       0.00000       0.00000       0.00000       0.00000       0.00000       0.00000       0.00000       0.00000       0.00000       0.00000       0.00000
   1  24 3504.1658    2.8460  2.4853 11.2958  0.0169  0.1403   0.1875   0.4968    1.2125   0.0000   631.0131      -61.2462       0.00000       0.00000       0.00000       0.00000       0.00000       0.00000       0.00000       0.00000       0.00000       0.00000       0.00000       0.00000       0.00000       0.00000       0.00000       0.00000       172.123       99.8550       0.00000       0.00000       0.00000       0.00000       0.00000       0.00000       0.00000       0.00000       0.00000       0.00000       0.00000       0.00000       0.00000       0.00000       0.00000       0.00000
   1  25 3640.6071    2.4415  4.2504 -0.6158  0.0000  0.1807   0.1166   0.6428 1000.0000   0.0000   520.1587       208.174       0.00000       0.00000       0.00000       0.00000       0.00000       0.00000       0.00000       0.00000       0.00000       0.00000       0.00000       0.00000       0.00000       0.00000       0.00000       0.00000       211.167       135.171       0.00000       0.00000       0.00000       0.00000       0.00000       0.00000       0.00000       0.00000       0.00000       0.00000       0.00000       0.00000       0.00000       0.00000       0.00000       0.00000
   2  11 1810.2189    0.3222  0.3620 10.1911  0.0000  0.0770   0.0350   0.1206    0.1084   0.0000   443.6467       28.0934       13.3122       4.94469       0.00000       0.00000       0.00000       0.00000       0.00000       0.00000       0.00000       0.00000       0.00000       0.00000       0.00000       0.00000       0.00000       0.00000       32.5075       52.8341       17.3782       14.0156       0.00000       0.00000       0.00000       0.00000       0.00000       0.00000       0.00000       0.00000       0.00000       0.00000       0.00000       0.00000       0.00000       0.00000
   2  12 1945.7939    0.4737  0.4819 10.3414  0.0000  0.0556   0.0447   0.1661    0.1628   0.0000   448.5039      -1.85161       12.3416       7.67187       0.00000       0.00000       0.00000       0.00000       0.00000       0.00000       0.00000       0.00000       0.00000       0.00000       0.00000       0.00000       0.00000       0.00000       41.7656       33.1232       18.9242       6.76398       0.00000       0.00000       0.00000       0.00000       0.00000       0.00000       0.00000       0.00000       0.00000       0.00000       0.00000       0.00000       0.00000       0.00000
   2  13 2082.1941    0.6382  0.3690 10.3169  0.0000  0.0482   0.0614   0.1153    0.1707   0.0000   444.8703      -21.2087      -3.30249       7.79493       0.00000       0.00000       0.00000       0.00000       0.00000       0.00000       0.00000       0.00000       0.00000       0.00000       0.00000       0.00000       0.00000       0.00000       28.5032       26.3361       20.4379       7.72832       0.00000       0.00000       0.00000       0.00000       0.00000       0.00000       0.00000       0.00000       0.00000       0.00000       0.00000       0.00000       0.00000       0.00000
   2  14 2217.5671    1.0130  0.6577 10.6340  0.0000  0.0518   0.0724   0.1565    0.3033   0.0000   436.7233       31.2617       11.4986       11.8711       0.00000       0.00000       0.00000       0.00000       0.00000       0.00000       0.00000       0.00000       0.00000       0.00000       0.00000       0.00000       0.00000       0.00000       38.5116       31.9529       17.4180       6.52672       0.00000       0.00000       0.00000       0.00000       0.00000       0.00000       0.00000       0.00000       0.00000       0.00000       0.00000       0.00000       0.00000       0.00000
   2  15 2352.2474    1.2922  0.6576 11.2146  0.0000  0.0589   0.0943   0.1409    0.3161   0.0000   532.4232      -1.62224      -24.2804    -0.0616105       0.00000       0.00000       0.00000       0.00000       0.00000       0.00000       0.00000       0.00000       0.00000       0.00000       0.00000       0.00000       0.00000       0.00000       37.6351       34.3021       20.8220       8.29823       0.00000       0.00000       0.00000       0.00000       0.00000       0.00000       0.00000       0.00000       0.00000       0.00000       0.00000       0.00000       0.00000       0.00000
   2  16 2485.9323    1.7188  1.0063  9.7617 -0.0086  0.0654   0.1015   0.1925    3.8072   0.0000   363.0133      -7.62914       11.7071      -8.28049       0.00000       0.00000       0.00000       0.00000       0.00000       0.00000       0.00000       0.00000       0.00000       0.00000       0.00000       0.00000       0.00000       0.00000       44.5048       37.6785       21.8245       7.94256       0.00000       0.00000       0.00000       0.00000       0.00000       0.00000       0.00000       0.00000       0.00000       0.00000       0.00000       0.00000       0.00000       0.00000
   2  17 2619.7939    2.2954  0.8820  1.3935  0.0000  0.0666   0.1432   0.1442 1000.0000   0.0000   441.4438       29.0570       35.8107       4.85446       0.00000       0.00000       0.00000       0.00000       0.00000       0.00000       0.00000       0.00000       0.00000       0.00000       0.00000       0.00000       0.00000       0.00000       43.6527       33.8147       24.3277       7.85713       0.00000       0.00000       0.00000       0.00000       0.00000       0.00000       0.00000       0.00000       0.00000       0.00000       0.00000       0.00000       0.00000       0.00000
   2  18 2754.4937    2.7490  0.8686  1.5861  0.0000  0.0593   0.1611   0.1625 1000.0000   0.0000   477.2179       33.1348       31.1061       10.7259       0.00000       0.00000       0.00000       0.00000       0.00000       0.00000       0.00000       0.00000       0.00000       0.00000       0.00000       0.00000       0.00000       0.00000       37.2549       30.9781       24.4968       8.08493       0.00000       0.00000       0.00000       0.00000       0.00000       0.00000       0.00000       0.00000       0.00000       0.00000       0.00000       0.00000       0.00000       0.00000
   2  21 3159.9552    4.1708  1.2342  5.0410  0.0000  0.0690   0.2107   0.1873 1000.0000   0.0000   432.0061       42.5220       4.79900       3.23600       0.00000       0.00000       0.00000       0.00000       0.00000       0.00000       0.00000       0.00000       0.00000       0.00000       0.00000       0.00000       0.00000       0.00000       47.7834       40.4719       23.2529       8.91222       0.00000       0.00000       0.00000       0.00000       0.00000       0.00000       0.00000       0.00000       0.00000       0.00000       0.00000       0.00000       0.00000       0.00000
   2  23 3430.7095    3.2130  2.8943  9.6586  0.0000  0.1043   0.1127   0.3345    3.0106   0.0000   493.9254       67.5572       54.1898       10.8084       0.00000       0.00000       0.00000       0.00000       0.00000       0.00000       0.00000       0.00000       0.00000       0.00000       0.00000       0.00000       0.00000       0.00000       72.3493       64.0777       35.4208       14.6263       0.00000       0.00000       0.00000       0.00000       0.00000       0.00000       0.00000       0.00000       0.00000       0.00000       0.00000       0.00000       0.00000       0.00000
   2  24 3566.8933    2.6960  3.5966  9.7892  0.0000  0.1256   0.0888   0.3684    1.7590   0.0000   473.4501       43.1763       35.5984       22.9585       0.00000       0.00000       0.00000       0.00000       0.00000       0.00000       0.00000       0.00000       0.00000       0.00000       0.00000       0.00000       0.00000       0.00000       91.2471       76.9368       42.8171       16.7338       0.00000       0.00000       0.00000       0.00000       0.00000       0.00000       0.00000       0.00000       0.00000       0.00000       0.00000       0.00000       0.00000       0.00000
   3  11 1865.2785    0.5055  0.2450  9.7819  0.0000  0.0336   0.0541   0.0751    0.1350   0.0000   410.5953       13.4548       4.79983       4.56482      -2.49746      0.486348       0.00000       0.00000       0.00000       0.00000       0.00000       0.00000       0.00000       0.00000       0.00000       0.00000       0.00000       0.00000       17.4685       16.5884       12.7194       6.23175       3.41978      0.822647       0.00000       0.00000       0.00000       0.00000       0.00000       0.00000       0.00000       0.00000       0.00000       0.00000       0.00000       0.00000
   3  13 2137.6633    0.7656  0.6667 10.0924  0.0000  0.0476   0.0474   0.1256    0.2375   0.0000   417.6367       11.3224       1.92028       15.9008     -0.940526     -0.851837       0.00000       0.00000       0.00000       0.00000       0.00000       0.00000       0.00000       0.00000       0.00000       0.00000       0.00000       0.00000       23.2430       22.7061       17.1761       9.23878       4.46415       1.31898       0.00000       0.00000       0.00000       0.00000       0.00000       0.00000       0.00000       0.00000       0.00000       0.00000       0.00000       0.00000
   3  14 2273.4392    1.1771  0.9319  9.8705  0.0000  0.0563   0.0599   0.1536    0.5886   0.0000   478.6912       10.2557      -21.7294      -2.21984      -5.41703      0.265718       0.00000       0.00000       0.00000       0.00000       0.00000       0.00000       0.00000       0.00000       0.00000       0.00000       0.00000       0.00000       24.2544       22.8040       18.9728       12.6511       5.42955       1.62802       0.00000       0.00000       0.00000       0.00000       0.00000       0.00000       0.00000       0.00000       0.00000       0.00000       0.00000       0.00000
   3  15 2407.6548    1.4336  0.8831 10.9899  0.0000  0.0621   0.0778   0.1453    0.3794   0.0000   459.5392      -23.1138      -17.3874       3.92157     -0.851117     0.0915956       0.00000       0.00000       0.00000       0.00000       0.00000       0.00000       0.00000       0.00000       0.00000       0.00000       0.00000       0.00000       37.1777       35.4663       23.2792       11.7240       4.98846       1.44244       0.00000       0.00000       0.00000       0.00000       0.00000       0.00000       0.00000       0.00000       0.00000       0.00000       0.00000       0.00000
   3  16 2541.6746    1.7830  0.6737 11.4913  0.0000  0.0580   0.1047   0.1118    0.3098   0.0000   435.6800       84.4747      -17.8656      -4.18207      -2.27887      0.490348       0.00000       0.00000       0.00000       0.00000       0.00000       0.00000       0.00000       0.00000       0.00000       0.00000       0.00000       0.00000       28.7692       19.5778       21.5995       15.3857       6.14237       1.33245       0.00000       0.00000       0.00000       0.00000       0.00000       0.00000       0.00000       0.00000       0.00000       0.00000       0.00000       0.00000
   3  17 2676.1822    2.4914  1.0580  4.3455  0.0000  0.0543   0.1272   0.1498  904.9796   0.0000   401.3197       32.2871       24.9610      -6.16421      0.996041      0.682968       0.00000       0.00000       0.00000       0.00000       0.00000       0.00000       0.00000       0.00000       0.00000       0.00000       0.00000       0.00000       30.6321       28.0468       20.4968       10.7113       4.95361       1.38422       0.00000       0.00000       0.00000       0.00000       0.00000       0.00000       0.00000       0.00000       0.00000       0.00000       0.00000       0.00000
   3  18 2811.4391    3.0854  0.8881  1.3838  0.0000  0.0562   0.1529   0.1290 1000.0000   0.0000   350.9745       21.1637       41.9906      -8.26482       6.53044       2.30968       0.00000       0.00000       0.00000       0.00000       0.00000       0.00000       0.00000       0.00000       0.00000       0.00000       0.00000       0.00000       34.8359       32.0172       20.9243       10.4129       4.15845       1.14630       0.00000       0.00000       0.00000       0.00000       0.00000       0.00000       0.00000       0.00000       0.00000       0.00000       0.00000       0.00000
   3  19 2947.0766    3.5037  0.7744 12.3262  0.0000  0.0466   0.1864   0.1149    0.5034   0.0000   454.4342       51.0064      -17.5768       5.48093      -1.36011     -0.215306       0.00000       0.00000       0.00000       0.00000       0.00000       0.00000       0.00000       0.00000       0.00000       0.00000       0.00000       0.00000       25.1517       23.2850       17.0854       9.73127       4.32577       1.24357       0.00000       0.00000       0.00000       0.00000       0.00000       0.00000       0.00000       0.00000       0.00000       0.00000       0.00000       0.00000
   3  20 3082.3335    3.7338  1.1814  0.2511  0.0000  0.0544   0.1869   0.1713 1000.0000   0.0000   428.9992       42.6036       41.7596      0.171569     -0.521767       1.01634       0.00000       0.00000       0.00000       0.00000       0.00000       0.00000       0.00000       0.00000       0.00000       0.00000       0.00000       0.00000       28.1909       27.1041       19.6195       11.4307       5.19945       1.57167       0.00000       0.00000       0.00000       0.00000       0.00000       0.00000       0.00000       0.00000       0.00000       0.00000       0.00000       0.00000
   3  21 3217.9628    3.7473  1.2503 11.7258  0.0000  0.0586   0.1713   0.1787    1.2761   0.0000   443.4554       23.1865       25.2398       11.2029       4.54652      0.628435       0.00000       0.00000       0.00000       0.00000       0.00000       0.00000       0.00000       0.00000       0.00000       0.00000       0.00000       0.00000       29.5069       29.3944       20.6164       12.9967       5.34253       1.76532       0.00000       0.00000       0.00000       0.00000       0.00000       0.00000       0.00000       0.00000       0.00000       0.00000       0.00000       0.00000
   3  22 3353.6012    3.3532  2.0106 10.8166  0.0000  0.0723   0.1192   0.2373    1.0926   0.0000   491.5386       120.480      -32.2116       1.45597       2.91305      0.764570       0.00000       0.00000       0.00000       0.00000       0.00000       0.00000       0.00000       0.00000       0.00000       0.00000       0.00000       0.00000       36.5758       33.2186       25.8646       16.6551       6.85605       2.00415       0.00000       0.00000       0.00000       0.00000       0.00000       0.00000       0.00000       0.00000       0.00000       0.00000       0.00000       0.00000
   3  23 3489.5218    2.8451  2.7466 10.5759  0.0000  0.0939   0.0869   0.2447    0.7539   0.0000   454.6628       51.7999       22.7336       22.3730      -2.22730      -4.20519       0.00000       0.00000       0.00000       0.00000       0.00000       0.00000       0.00000       0.00000       0.00000       0.00000       0.00000       0.00000       47.1784       45.2245       34.2330       19.4075       9.37394       2.76058       0.00000       0.00000       0.00000       0.00000       0.00000       0.00000       0.00000       0.00000       0.00000       0.00000       0.00000       0.00000
   3  24 3626.1775    2.4309  4.3995  9.5916  0.0000  0.1142   0.0598   0.3323    0.8744   0.0000   499.4458      -99.2865       4.30226       25.0596      -4.25692      -2.67457       0.00000       0.00000       0.00000       0.00000       0.00000       0.00000       0.00000       0.00000       0.00000       0.00000       0.00000       0.00000       54.8378       54.5318       40.5798       24.6861       11.1015       3.47965       0.00000       0.00000       0.00000       0.00000       0.00000       0.00000       0.00000       0.00000       0.00000       0.00000       0.00000       0.00000
   3  25 3762.9782    2.0931  5.5372  9.6043  0.0000  0.1343   0.0476   0.4025    0.6225   0.0000   524.0127       69.0716      -3.09028       31.8649       3.66280      -5.00169       0.00000       0.00000       0.00000       0.00000       0.00000       0.00000       0.00000       0.00000       0.00000       0.00000       0.00000       0.00000       64.8327       62.4995       47.8011       28.8721       13.1006       3.99055       0.00000       0.00000       0.00000       0.00000       0.00000       0.00000       0.00000       0.00000       0.00000       0.00000       0.00000       0.00000
   4  11 1914.6862    0.4802  0.3857 10.1824 -0.0107  0.0304   0.0386   0.1181    0.1080   0.0000   424.1092       14.3533      -3.39443      -20.2543      -1.04676      0.858155       1.00575      0.187621       0.00000       0.00000       0.00000       0.00000       0.00000       0.00000       0.00000       0.00000       0.00000       0.00000       12.6167       13.1044       10.9110       7.56545       4.01753       1.98135      0.736734      0.188140       0.00000       0.00000       0.00000       0.00000       0.00000       0.00000       0.00000       0.00000       0.00000       0.00000
   4  12 2051.6976    0.6630  0.5084 10.3588 -0.0051  0.0559   0.0444   0.1039    0.1327   0.0000   428.7385       33.3827       40.6427       7.75289       11.2059     -0.162238      0.509406     -0.238524       0.00000       0.00000       0.00000       0.00000       0.00000       0.00000       0.00000       0.00000       0.00000       0.00000       23.1309       24.3805       19.2016       10.9771       5.92995       2.77520       1.13983      0.257519       0.00000       0.00000       0.00000       0.00000       0.00000       0.00000       0.00000       0.00000       0.00000       0.00000
   4  13 2188.3347    0.8850  0.7594 10.4299 -0.0024  0.0502   0.0514   0.1237    0.3026   0.0000   406.7939      -31.1004       10.5550       11.7982       7.30487       2.65386      0.121563      0.405997       0.00000       0.00000       0.00000       0.00000       0.00000       0.00000       0.00000       0.00000       0.00000       0.00000       18.6427       19.9950       16.3098       11.3272       6.88665       3.19508       1.26682      0.349506       0.00000       0.00000       0.00000       0.00000       0.00000       0.00000       0.00000       0.00000       0.00000       0.00000
   4  14 2324.1804    1.1966  0.7433 10.5737 -0.0081  0.0515   0.0640   0.1325    0.4241   0.0000   456.9377       27.6905      -35.0587     -0.685210      -8.68330      -4.05620       2.59476     -0.312265       0.00000       0.00000       0.00000       0.00000       0.00000       0.00000       0.00000       0.00000       0.00000       0.00000       20.4637       23.4982       18.0542       11.4061       7.11337       2.65771       1.31213      0.371876       0.00000       0.00000       0.00000       0.00000       0.00000       0.00000       0.00000       0.00000       0.00000       0.00000
   4  16 2593.0533    1.9141  0.8772 11.6235 -0.0089  0.0543   0.0985   0.1282    0.4564   0.0000   420.7604      -9.20150       22.1659      -25.2525      0.587937      -6.95939       2.17542      0.218667       0.00000       0.00000       0.00000       0.00000       0.00000       0.00000       0.00000       0.00000       0.00000       0.00000       20.4579       22.0773       16.3018       13.2181       8.10268       3.40800       1.24921      0.370748       0.00000       0.00000       0.00000       0.00000       0.00000       0.00000       0.00000       0.00000       0.00000       0.00000
   4  17 2728.4805    2.8350  0.9175 10.9741 -0.0006  0.0521   0.1223   0.1203    1.1009   0.0000   420.9969      -9.99548       1.06902       11.6254       4.33647      0.347646     -0.209247    0.00984263       0.00000       0.00000       0.00000       0.00000       0.00000       0.00000       0.00000       0.00000       0.00000       0.00000       16.5369       16.6508       17.4293       10.7930       6.73225       3.98251       1.57505      0.338687       0.00000       0.00000       0.00000       0.00000       0.00000       0.00000       0.00000       0.00000       0.00000       0.00000
   4  19 3000.1703    3.9895  1.0193  1.2237  0.0000  0.0524   0.1764   0.1140 1000.0000   0.0000   434.0061       19.7370       30.9534       13.1209       4.71846      -2.16260       0.00000       0.00000       0.00000       0.00000       0.00000       0.00000       0.00000       0.00000       0.00000       0.00000       0.00000       0.00000       24.8265       25.3653       20.0771       12.2521       6.32372       3.26596       1.12413      0.257047       0.00000       0.00000       0.00000       0.00000       0.00000       0.00000       0.00000       0.00000       0.00000       0.00000
   4  21 3271.9022    3.6113  1.3463 12.2644 -0.0059  0.0635   0.1515   0.1621    0.6805   0.0000   440.0013      -15.7452      -20.4230       24.2473       7.34836       1.77186     -0.459399     -0.602681       0.00000       0.00000       0.00000       0.00000       0.00000       0.00000       0.00000       0.00000       0.00000       0.00000       24.3623       25.3150       23.1107       13.8509       7.22250       4.72115       1.73145      0.403136       0.00000       0.00000       0.00000       0.00000       0.00000       0.00000       0.00000       0.00000       0.00000       0.00000
   4  22 3408.2249    3.2967  2.1542 11.7208  0.0066  0.0735   0.1071   0.2089    0.4278   0.0000   423.6796       7.04234      -15.0083       20.3070       3.45689     -0.761847     -0.498031     -0.978169       0.00000       0.00000       0.00000       0.00000       0.00000       0.00000       0.00000       0.00000       0.00000       0.00000       27.0952       28.6905       23.1911       17.0406       10.5882       4.72942       1.88448      0.517706       0.00000       0.00000       0.00000       0.00000       0.00000       0.00000       0.00000       0.00000       0.00000       0.00000
   4  24 3681.5396    2.1931  4.5247 10.6900  0.0000  0.1176   0.0533   0.3225    0.3078   0.0000   388.9352       13.3229      -17.9068     -0.634844       17.5917      -1.69997     0.0884916      -1.03592       0.00000       0.00000       0.00000       0.00000       0.00000       0.00000       0.00000       0.00000       0.00000       0.00000       48.3998       52.4187       41.1190       26.6291       15.3604       7.22990       2.89926      0.754059       0.00000       0.00000       0.00000       0.00000       0.00000       0.00000       0.00000       0.00000       0.00000       0.00000
   4  25 3818.9614    1.8886  4.7018 10.9056 -0.0024  0.1263   0.0492   0.3335    0.2266   0.0000   480.0698       59.7690      -8.79001       78.6179       4.57257      -1.24898       1.37140     -0.787139       0.00000       0.00000       0.00000       0.00000       0.00000       0.00000       0.00000       0.00000       0.00000       0.00000       45.5576       50.5658       39.9363       29.9148       16.9233       8.62371       3.17813      0.934784       0.00000       0.00000       0.00000       0.00000       0.00000       0.00000       0.00000       0.00000       0.00000       0.00000
   4  26 3956.3182    1.6417  7.2463 10.1237  0.0028  0.1509   0.0340   0.4733    0.2380   0.0000   404.8862       27.7894      -36.8375       38.5735      -8.65527       9.30234     -0.578350      0.797760       0.00000       0.00000       0.00000       0.00000       0.00000       0.00000       0.00000       0.00000       0.00000       0.00000       55.8695       58.3736       49.8765       35.3835       20.8266       10.6538       3.99659       1.03717       0.00000       0.00000       0.00000       0.00000       0.00000       0.00000       0.00000       0.00000       0.00000       0.00000
   4  27 4094.1497    1.2855  8.7550 10.1379  0.0033  0.1893   0.0292   0.5727    0.1862   0.0000   509.9038       191.079       71.5211       59.0483       13.4788       4.18291      -2.18659      -1.00780       0.00000       0.00000       0.00000       0.00000       0.00000       0.00000       0.00000       0.00000       0.00000       0.00000       73.1446       77.2542       64.4030       43.9990       26.9648       12.4945       5.10783       1.29388       0.00000       0.00000       0.00000       0.00000       0.00000       0.00000       0.00000       0.00000       0.00000       0.00000
   5  10 1823.3438    0.3706  0.3061 10.1374 -0.0058  0.0345   0.0295   0.0762    0.0776   0.0000   417.2792     -0.753107       13.6995      0.434960       1.21874       1.34150      0.217231      0.559063      0.237802     0.0742976       0.00000       0.00000       0.00000       0.00000       0.00000       0.00000       0.00000       0.00000       11.5061       11.0612       11.3871       7.50981       5.03888       3.13105       1.61649      0.780434      0.256377     0.0439580       0.00000       0.00000       0.00000       0.00000       0.00000       0.00000       0.00000       0.00000
   5  11 1960.5208    0.5351  0.4264 10.0455 -0.0016  0.0405   0.0359   0.0903    0.1025   0.0000   443.5562       5.20362      0.932648      -8.20270      -4.22449      0.582123    -0.0372873     -0.964020     -0.129124     0.0617641       0.00000       0.00000       0.00000       0.00000       0.00000       0.00000       0.00000       0.00000       9.94872       12.3608       10.7474       10.1482       4.68530       3.86927       1.98660      0.999809      0.239682     0.0790658       0.00000       0.00000       0.00000       0.00000       0.00000       0.00000       0.00000       0.00000
   5  14 2371.1169    1.3556  0.7902 10.8741 -0.0095  0.0453   0.0623   0.1030    0.2572   0.0000   432.8902      -25.0624      -28.1331      -10.2717      -4.23593       1.36152      -3.15946     -0.133471      0.412014     0.0580373       0.00000       0.00000       0.00000       0.00000       0.00000       0.00000       0.00000       0.00000       12.5133       14.5099       12.2570       10.1475       6.94535       4.54544       1.98554      0.994571      0.318293     0.0797805       0.00000       0.00000       0.00000       0.00000       0.00000       0.00000       0.00000       0.00000
   5  16 2641.2462    2.1326  0.7653 11.9706 -0.0447  0.0488   0.1083   0.0933    0.3480   0.0000   443.0680       5.45714      -5.30050       11.3389      -6.38259      -2.94899      -5.59287       1.66176     -0.200443     -0.246796       0.00000       0.00000       0.00000       0.00000       0.00000       0.00000       0.00000       0.00000       17.0476       14.9115       12.7730       12.4079       9.27229       5.38104       2.65104      0.905890      0.266267     0.0607769       0.00000       0.00000       0.00000       0.00000       0.00000       0.00000       0.00000       0.00000
   5  17 2777.2840    2.9265  0.8994 11.3214  0.0018  0.0415   0.1189   0.1064    0.7374   0.0000   413.7697       42.0967       14.3574      -2.70346      -4.37462      -2.20293       1.94995     0.0103787    0.00586358    -0.0310980       0.00000       0.00000       0.00000       0.00000       0.00000       0.00000       0.00000       0.00000       13.3982       14.1167       13.0143       10.2407       6.68325       3.86124       2.22546      0.895175      0.283402     0.0616171       0.00000       0.00000       0.00000       0.00000       0.00000       0.00000       0.00000       0.00000
   5  18 2913.7568    3.6266  0.7999 11.4382 -0.0097  0.0376   0.1757   0.1088    1.3972   0.0000   427.3060       36.3736      -2.72838       8.77199       15.2827      -5.16160      -1.38794      -1.03482    -0.0139659    -0.0962325       0.00000       0.00000       0.00000       0.00000       0.00000       0.00000       0.00000       0.00000       11.8458       12.9319       11.8991       8.78383       5.90753       3.54832       1.74569      0.788272      0.254974     0.0623608       0.00000       0.00000       0.00000       0.00000       0.00000       0.00000       0.00000       0.00000
   5  19 3050.0510    3.7994  0.8650 12.7953 -0.0115  0.0437   0.1690   0.1074    0.5648   0.0000   448.9372       44.2904      -23.5662       15.9646      -3.72292      -6.68001      -6.80171      -1.22711     -0.427986    -0.0342426       0.00000       0.00000       0.00000       0.00000       0.00000       0.00000       0.00000       0.00000       13.4670       14.5004       13.4216       10.3841       7.31642       4.37854       2.30153      0.964119      0.321768     0.0688141       0.00000       0.00000       0.00000       0.00000       0.00000       0.00000       0.00000       0.00000
   5  22 3459.5130    3.0461  2.5005 11.4310  0.0032  0.0776   0.0865   0.2121    0.5067   0.0000   431.4354       29.3386      -37.2048       15.9752       10.4549      -2.65448       1.01507      -1.09920     0.0672056     -0.200587       0.00000       0.00000       0.00000       0.00000       0.00000       0.00000       0.00000       0.00000       23.1424       26.6850       23.8362       18.2648       11.9794       7.21750       3.68231       1.66002      0.559725      0.131421       0.00000       0.00000       0.00000       0.00000       0.00000       0.00000       0.00000       0.00000
   5  23 3596.7344    2.4563  3.5336 10.7726 -0.0021  0.0941   0.0598   0.2537    0.4416   0.0000   444.2452       55.8020       11.6888      -41.9869       8.84066      -2.00733      0.331003      -5.67549     -0.210038    -0.0661550       0.00000       0.00000       0.00000       0.00000       0.00000       0.00000       0.00000       0.00000       26.6656       31.9616       27.4851       21.7715       14.7575       8.46269       4.70435       1.90576      0.690628      0.168694       0.00000       0.00000       0.00000       0.00000       0.00000       0.00000       0.00000       0.00000
   5  24 3734.0833    2.0640  5.3847 10.5441  0.0017  0.1185   0.0400   0.3231    0.2236   0.0000   406.8254      -2.43970       22.4595       15.6857      -26.0258      -4.35497       3.53631      -2.88497     -0.856003     0.0244186       0.00000       0.00000       0.00000       0.00000       0.00000       0.00000       0.00000       0.00000       34.0500       39.0711       35.5248       27.7712       19.5438       11.5411       6.09890       2.60071      0.923634      0.209029       0.00000       0.00000       0.00000       0.00000       0.00000       0.00000       0.00000       0.00000
   5  26 4009.6748    1.5320  8.4395  9.8838  0.0007  0.1576   0.0263   0.4392    0.1858   0.0000   345.4183       60.7052       38.5462      -11.1776       11.0425      -1.30769       1.21769      -4.15713       2.02776     0.0329134       0.00000       0.00000       0.00000       0.00000       0.00000       0.00000       0.00000       0.00000       46.9500       53.5386       48.4020       36.7482       25.9199       15.5057       7.63399       3.45800       1.21558      0.269846       0.00000       0.00000       0.00000       0.00000       0.00000       0.00000       0.00000       0.00000
   6  11 2004.0813    0.5855  0.3656 10.2902 -0.0106  0.0352   0.0367   0.0590    0.0984   0.0000   430.8864      -6.87933       17.5290      -12.1651     -0.488572      -4.74939       3.59602      -1.02238     0.0396172    -0.0981583     0.0103673     0.0103509       0.00000       0.00000       0.00000       0.00000       0.00000       0.00000       8.29111       11.3986       9.14854       8.21720       5.05692       3.97147       1.85540       1.24835      0.374998      0.225571     0.0539605     0.0166250       0.00000       0.00000       0.00000       0.00000       0.00000       0.00000
   6  12 2142.5061    0.8929  0.5302 10.0839 -0.0032  0.0443   0.0450   0.0734    0.1793   0.0000   430.4693      -3.68022       9.75657       6.26061      -4.20083       2.65598     -0.216574      -1.18683     -0.955874     -0.317205   -0.00477753    0.00298792       0.00000       0.00000       0.00000       0.00000       0.00000       0.00000       16.9466       19.5296       17.1691       12.7818       7.47769       4.14173       2.13854       1.13072      0.451838      0.169198     0.0472908     0.0112855       0.00000       0.00000       0.00000       0.00000       0.00000       0.00000
   6  13 2279.8875    1.0848  0.7585 10.3410 -0.0047  0.0489   0.0456   0.0867    0.2091   0.0000   452.0472       14.1670       25.1211      -3.67731     -0.499536       7.05253      -2.41036     -0.523933     -0.478374     -0.199912    -0.0812115    -0.0392518       0.00000       0.00000       0.00000       0.00000       0.00000       0.00000       9.65909       15.0809       10.6525       11.6749       6.22708       5.95816       2.36330       1.85249      0.560751      0.355682     0.0684308     0.0265363       0.00000       0.00000       0.00000       0.00000       0.00000       0.00000
   6  14 2415.4999    1.4515  0.9926 10.9686 -0.0114  0.0484   0.0571   0.1110    0.2712   0.0000   457.3985      -13.5967       7.79635      -1.87182       2.68229      -9.32390      -1.56848       2.62413     -0.872944      0.167558      0.142209   -0.00912159       0.00000       0.00000       0.00000       0.00000       0.00000       0.00000       11.1826       12.8836       12.5332       8.90137       8.41980       5.27706       3.00791       1.73781      0.629995      0.294535      0.100887     0.0172241       0.00000       0.00000       0.00000       0.00000       0.00000       0.00000
   6  15 2551.0633    1.8884  1.0213 11.2566 -0.0071  0.0417   0.0711   0.1104    0.3228   0.0000   431.9014       23.6162       17.8579       17.4953      -1.19962       1.40023      0.418836     -0.650589      0.630798     -0.200746     0.0871331    -0.0190753       0.00000       0.00000       0.00000       0.00000       0.00000       0.00000       10.2546       12.2145       11.3936       8.96579       7.02389       4.63757       2.68192       1.37193      0.643815      0.253392     0.0835551     0.0169045       0.00000       0.00000       0.00000       0.00000       0.00000       0.00000
   6  16 2687.1239    2.3928  0.8799 11.6170  0.0078  0.0438   0.0933   0.0923    0.2926   0.0000   426.8976       24.2728      -4.19439       13.8988       5.97304      -3.95766      -2.22832     -0.477354       1.11696      0.240574     -0.131629    -0.0361582       0.00000       0.00000       0.00000       0.00000       0.00000       0.00000       11.5925       12.9823       12.5743       9.48002       7.57933       4.90430       2.83140       1.44130      0.653657      0.258776     0.0842210     0.0162311       0.00000       0.00000       0.00000       0.00000       0.00000       0.00000
   6  17 2823.8297    3.0626  0.9111 12.1697 -0.0110  0.0387   0.1275   0.0994    0.3594   0.0000   432.5336       41.7131       3.98938       12.1598      -6.00300      -2.95708      -4.42052     -0.582195     -0.247625     -0.310208      0.111859    -0.0104615       0.00000       0.00000       0.00000       0.00000       0.00000       0.00000       10.9763       12.1162       11.0800       9.00866       6.51300       4.36037       2.51201       1.24606      0.563832      0.213131     0.0632269     0.0129794       0.00000       0.00000       0.00000       0.00000       0.00000       0.00000
   6  18 2960.7553    3.3637  0.8453 12.6370 -0.0195  0.0389   0.1414   0.0950    0.3331   0.0000   434.6914       3.70079       9.74136      -1.37244      -1.59410       6.89894      -5.54367       1.66528      -1.13033     -0.321703      0.136415    0.00314607       0.00000       0.00000       0.00000       0.00000       0.00000       0.00000       9.95016       11.6707       10.9329       8.30080       6.37441       4.15304       2.55792       1.18312      0.583737      0.226099     0.0735933     0.0145980       0.00000       0.00000       0.00000       0.00000       0.00000       0.00000
   6  19 3097.3843    4.0068  0.8192 13.1521 -0.0062  0.0509   0.1722   0.0923    0.2597   0.0000   419.1658       5.63395       19.3409      -9.69184       3.59265      -4.33868       4.71777      -1.40829     -0.139459     -0.103106     0.0352759    0.00473583       0.00000       0.00000       0.00000       0.00000       0.00000       0.00000       10.9702       15.6490       12.3807       11.2411       8.44595       4.80043       3.73037       1.39693      0.906956      0.244193      0.106718     0.0252893       0.00000       0.00000       0.00000       0.00000       0.00000       0.00000
   6  20 3234.0420    3.6516  1.3966 11.9721 -0.0093  0.0556   0.1265   0.1341    0.7599   0.0000   458.0101       13.7850       30.5859       12.7650      -9.72381      -3.72068      -1.47309      -4.45370      0.529359     -0.226573     0.0403337    -0.0325494       0.00000       0.00000       0.00000       0.00000       0.00000       0.00000       14.3024       14.9504       14.6472       13.5368       8.66288       5.84424       3.66684       2.16141      0.920447      0.348575     0.0875996     0.0207735       0.00000       0.00000       0.00000       0.00000       0.00000       0.00000
   6  21 3371.1284    3.3085  1.9849 11.9566 -0.0020  0.0689   0.0965   0.1640    0.4125   0.0000   447.3137       40.2022       45.7666       20.2253      -10.3336      -4.71659       1.70713     -0.422524      -1.52120      0.353669     0.0307094    -0.0315254       0.00000       0.00000       0.00000       0.00000       0.00000       0.00000       16.3788       20.5462       18.1615       15.2795       11.2203       7.34398       4.78000       1.98682       1.20614      0.391723      0.135574     0.0299515       0.00000       0.00000       0.00000       0.00000       0.00000       0.00000
   6  22 3508.4655    2.8149  3.1952 10.8610 -0.0021  0.0810   0.0620   0.2090    0.4318   0.0000   417.1676       22.2892       10.2729       18.8913      -18.1050       19.4364      -2.38919      -5.85487      -1.38668      0.103369    -0.0290538    -0.0125626       0.00000       0.00000       0.00000       0.00000       0.00000       0.00000       21.8239       25.8684       23.2287       19.5249       13.3393       9.15159       5.15040       2.86098       1.23399      0.503115      0.142602     0.0328116       0.00000       0.00000       0.00000       0.00000       0.00000       0.00000
   6  23 3646.2465    2.3827  4.0181 10.8042 -0.0005  0.0918   0.0496   0.2499    0.2948   0.0000   466.4193       9.99082      -13.5411       22.5382       18.4502       6.83181      -4.81531     -0.342158      -1.06431     -0.544700      0.135225    -0.0574010       0.00000       0.00000       0.00000       0.00000       0.00000       0.00000       24.2056       27.6745       26.1049       21.3493       15.8385       10.6414       6.14521       3.22256       1.46816      0.582472      0.176302     0.0358717       0.00000       0.00000       0.00000       0.00000       0.00000       0.00000
   6  24 3783.8949    2.0005  5.5263 10.2018 -0.0023  0.1089   0.0355   0.3043    0.2667   0.0000   432.5925       76.7863       21.5833       7.40384      -15.3679       18.5966       11.8347      -2.98762      0.810120      0.948551     -0.286559    -0.0419358       0.00000       0.00000       0.00000       0.00000       0.00000       0.00000       27.2460       33.1787       29.8312       25.2444       19.2035       12.5436       7.62528       3.90341       1.83350      0.692172      0.225026     0.0475776       0.00000       0.00000       0.00000       0.00000       0.00000       0.00000
   6  25 3921.9844    1.6898  7.3392 10.0106 -0.0017  0.1326   0.0267   0.3645    0.1794   0.0000   416.3235       78.2138       34.5989       43.5957      -14.9218      -23.2135       11.8296       1.11079       1.44421     -0.442754     -0.139802    -0.0101972       0.00000       0.00000       0.00000       0.00000       0.00000       0.00000       33.5320       38.4364       36.4551       30.2265       23.2740       15.4010       9.43280       4.73352       2.26381      0.848137      0.273908     0.0545667       0.00000       0.00000       0.00000       0.00000       0.00000       0.00000
   6  27 4199.5486    1.1935 10.8817  9.9647 -0.0028  0.1897   0.0184   0.5274    0.1045   0.0000   496.2184       45.1512      -31.3316      -25.0108      -55.3260       3.20280      -4.30131       8.91952      -3.46004      0.334357      0.184615     -0.100322       0.00000       0.00000       0.00000       0.00000       0.00000       0.00000       46.0467       54.0786       50.5115       43.1322       33.0348       22.2837       13.5538       7.04246       3.31969       1.25874      0.393332     0.0809607       0.00000       0.00000       0.00000       0.00000       0.00000       0.00000
   7  12 2184.5345    0.8728  0.7383  9.9968 -0.0106  0.0407   0.0356   0.0796    0.1997   0.0000   438.6835       3.19844       5.80538      -2.55685      -8.72630      -4.48738       2.99403      -3.70199     -0.110197     -0.172836     -0.113711    -0.0149284    -0.0130384   -0.00146174       0.00000       0.00000       0.00000       0.00000       8.92133       10.1360       9.55820       9.43153       6.68818       4.60034       2.55188       2.10999       1.08569      0.468949      0.177974     0.0697203     0.0163974    0.00376463       0.00000       0.00000       0.00000       0.00000
   7  13 2322.2130    1.1303  0.8386 10.8510 -0.0189  0.0437   0.0452   0.0874    0.1855   0.0000   425.1336      -7.23242       11.8833       14.9968      -1.39688      -5.60977     -0.681438     -0.700811       2.45130      0.183854     0.0467444     -0.103044    -0.0236841   0.000148126       0.00000       0.00000       0.00000       0.00000       10.5176       11.4450       9.63156       8.67989       8.05637       6.08442       4.04620       2.13886       1.07261      0.483511      0.187849     0.0640194     0.0199233    0.00374236       0.00000       0.00000       0.00000       0.00000
   7  14 2458.2499    1.5489  0.8518 11.0947 -0.0175  0.0388   0.0593   0.0915    0.2300   0.0000   432.7354      -1.00932       3.92081       13.5378      -11.7317       3.38246      -5.91150       1.17560      0.682526      0.458229     -0.123127    -0.0958860    -0.0168444   -0.00365178       0.00000       0.00000       0.00000       0.00000       9.39355       10.2155       10.6120       8.88325       6.77094       4.39457       2.82157       1.86470       1.00106      0.459584      0.177386     0.0655815     0.0172674    0.00293552       0.00000       0.00000       0.00000       0.00000
   7  15 2594.2906    2.0136  0.9729 10.9885  0.0142  0.0434   0.0704   0.0879    0.3089   0.0000   430.5161       16.0924       10.1282      -5.66964      -4.48349       3.90326      0.458677      -4.72077      -1.53791       1.17220     -0.155048    -0.0635115     0.0123527    0.00891614       0.00000       0.00000       0.00000       0.00000       9.96259       12.4563       11.5317       9.63275       7.29212       5.20435       3.27128       1.94709      0.889703      0.512040      0.185498     0.0718061     0.0202150    0.00432628       0.00000       0.00000       0.00000       0.00000
   7  16 2731.1570    2.3698  0.9697 12.2731  0.0062  0.0443   0.0866   0.1054    0.2039   0.0000   432.2981       7.15047       8.51046      0.328484      -2.89935       8.03799       2.27593      -2.07074     -0.463748      0.367985     -0.183433     -0.137288   -0.00325081    0.00395717       0.00000       0.00000       0.00000       0.00000       10.0875       12.3216       11.6558       10.3700       7.44480       5.17967       3.59070       1.97111       1.00707      0.546357      0.215140     0.0736591     0.0209662    0.00427399       0.00000       0.00000       0.00000       0.00000
   7  17 2868.3955    3.2773  0.8400 12.1504 -0.0096  0.0347   0.1226   0.0850    0.3200   0.0000   432.2552       22.7047       3.35827      -7.93574      -2.29780      -3.15059      -4.32497     -0.677569     -0.863066    -0.0998857     0.0469429    -0.0781616     0.0157478   -0.00642395       0.00000       0.00000       0.00000       0.00000       7.78453       9.09121       8.32811       7.51483       6.06528       4.00040       2.78626       1.66545      0.850719      0.425486      0.151644     0.0546408     0.0165185    0.00337291       0.00000       0.00000       0.00000       0.00000
   7  18 3005.7307    3.5135  0.9661 12.7907 -0.0001  0.0370   0.1284   0.1048    0.2392   0.0000   445.1293      -1.85772       11.2988       10.7455      -3.35900      -1.91406       5.75085      -1.58313      0.275441     -0.609587    -0.0720442   -0.00695081     0.0152479    0.00105258       0.00000       0.00000       0.00000       0.00000       8.30155       9.76154       9.25966       8.07718       6.20009       4.50269       2.83925       1.69229      0.925979      0.408392      0.177038     0.0614985     0.0170909    0.00349096       0.00000       0.00000       0.00000       0.00000
   7  19 3142.8981    3.7720  1.0992 12.6235  0.0057  0.0409   0.1266   0.1111    0.2993   0.0000   433.9587       35.4191      -6.84468       12.2613       7.69045       2.27772       2.65978    -0.0440916       1.03015     -0.509265    -0.0928760     0.0675161     0.0267440  -9.41581e-05       0.00000       0.00000       0.00000       0.00000       9.05720       10.6615       9.25757       8.67821       6.73852       5.50331       3.38232       1.95770      0.953398      0.469438      0.189493     0.0710633     0.0179843    0.00417096       0.00000       0.00000       0.00000       0.00000
   7  20 3280.0447    3.8452  1.2886 12.2071 -0.0050  0.0466   0.1204   0.1121    0.4299   0.0000   426.6100       18.7701       37.1786       9.86629      -20.5501      -8.45172      -2.69236      -2.47071      0.789568      0.310377     0.0307829     0.0974156     0.0200285   -0.00460045       0.00000       0.00000       0.00000       0.00000       10.7922       10.4110       12.0930       10.5691       7.21238       5.56809       3.98128       2.06335       1.12376      0.629567      0.262905     0.0802897     0.0199200    0.00335657       0.00000       0.00000       0.00000       0.00000
   7  21 3417.5178    3.1009  2.2454 11.8901 -0.0081  0.0595   0.0792   0.1642    0.2765   0.0000   446.7998       41.9573      -12.6692       16.7502      0.390382       6.46993      -2.54178      -1.90200      -2.87849     -0.437707      0.584348     -0.176337    -0.0649208    0.00162003       0.00000       0.00000       0.00000       0.00000       13.5418       15.7612       15.2975       12.7862       10.2583       7.09182       4.69006       2.70182       1.39137      0.690638      0.275254     0.0991739     0.0289935    0.00535298       0.00000       0.00000       0.00000       0.00000
   7  22 3555.4730    2.6689  3.0430 11.2794 -0.0129  0.0729   0.0585   0.1963    0.2877   0.0000   436.0414       19.3918      -6.35326       12.1030       12.6862       2.75273       6.72657     -0.979088     -0.247638      -1.16967     -0.369471    -0.0655986     -0.122577   -0.00532908       0.00000       0.00000       0.00000       0.00000       15.3228       19.4853       17.4367       15.3366       12.5072       8.29742       5.72526       3.24655       1.76385      0.835751      0.343208      0.115769     0.0378176    0.00732470       0.00000       0.00000       0.00000       0.00000
   7  23 3693.7563    2.2493  4.6320  9.9145 -0.0024  0.0888   0.0369   0.2307    0.3812   0.0000   435.3603       12.4347       22.7229      -15.4192      -4.87916       4.30140      -3.68176      -3.47362      -1.75466     -0.833614     -0.256637     -0.173573    -0.0377982   -0.00179098       0.00000       0.00000       0.00000       0.00000       19.7812       23.8447       22.5368       19.9792       15.1218       10.9561       7.02427       4.20529       2.16180       1.08043      0.435753      0.158843     0.0436901    0.00882416       0.00000       0.00000       0.00000       0.00000
   7  24 3832.1430    1.9048  5.7558 10.2304 -0.0016  0.1053   0.0305   0.2902    0.1889   0.0000   464.6327       44.3084       16.0734      -3.00142       1.59740       22.2504       23.1525       3.09041      -1.88228       1.06406     0.0128115    -0.0325094     0.0191927     0.0109250       0.00000       0.00000       0.00000       0.00000       22.3775       27.1501       26.2979       22.8511       17.3884       13.2249       8.20806       5.03559       2.56081       1.26819      0.526609      0.199698     0.0530808     0.0106041       0.00000       0.00000       0.00000       0.00000
   7  26 4109.7777    1.3403 10.0273  9.8749 -0.0006  0.1636   0.0185   0.4437    0.1120   0.0000   434.3476       47.8635      -48.0722      -28.6260      -3.49554       9.16173      -5.93852      -1.10679      -1.91655      -1.31575      -1.05431     0.0264223    -0.0936888   8.10065e-05       0.00000       0.00000       0.00000       0.00000       33.4242       42.5317       40.0829       35.3024       28.5580       19.7465       13.2707       7.76745       4.28566       1.96700      0.855872      0.300343     0.0920767     0.0176819       0.00000       0.00000       0.00000       0.00000
   7  28 4388.3786    0.8891 13.2951 10.0360  0.0014  0.2420   0.0150   0.7012    0.0724   0.0000   418.9775      -5.82672      -17.2016       5.85376      -2.28725       4.37755       14.8934      -20.2241      -12.4958      -1.35620       1.60907    -0.0233321    -0.0848059     0.0319315       0.00000       0.00000       0.00000       0.00000       50.9141       62.7854       61.8545       51.8261       41.9387       31.1739       19.7370       12.0096       6.72230       2.96781       1.35266      0.486016      0.133869     0.0247246       0.00000       0.00000       0.00000       0.00000
   8  10 1946.0613    0.5227  0.4451 10.1908  0.0001  0.0383   0.0274   0.0702    0.0850   0.0000   433.4784      -6.02039       15.4137     -0.773406       5.06722      -4.39414      -1.28210      0.132140      0.709531      0.150678      0.128361     -0.111740   -0.00314876   -0.00134445  -0.000873969  -0.000264018       0.00000       0.00000       6.76906       8.99811       6.71956       6.97530       5.94511       5.29668       3.58458       2.38075       1.31873      0.627922      0.341525      0.122291     0.0551461     0.0199828    0.00507962    0.00126288       0.00000       0.00000
   8  12 2225.1501    0.9041  0.7021 10.3863 -0.0005  0.0379   0.0354   0.0761    0.1371   0.0000   440.6705      -2.17901       7.61821       8.56220       5.10825       1.98425      -4.40486     -0.439431     -0.907878    -0.0887812     -0.343671    0.00105281     0.0176542    -0.0282173    0.00471353  -5.57878e-05       0.00000       0.00000       7.77243       7.69855       7.10543       8.07717       6.61601       4.74633       2.75910       2.24401       1.53156      0.840299      0.354102      0.150844     0.0516364     0.0178382    0.00381896   0.000862272       0.00000       0.00000
   8  13 2362.9162    1.2126  0.8190 11.0689 -0.0004  0.0403   0.0450   0.0891    0.1536   0.0000   441.4976       13.1275       15.0326       12.9745      -1.15190      -9.84572       1.26477       2.32373     -0.250060     -0.971844    -0.0757528     0.0781483   -0.00918983    -0.0181420    0.00258877  -0.000842232       0.00000       0.00000       8.18012       10.0359       10.0082       9.07581       6.12128       5.30222       3.39411       2.13237       1.23853      0.672680      0.328180      0.158878     0.0606728     0.0192582    0.00410644   0.000926519       0.00000       0.00000
   8  14 2499.4872    1.6267  1.0814 10.9643 -0.0127  0.0405   0.0535   0.1015    0.2579   0.0000   437.9818       20.0907       10.0214      -9.08940       5.05934       4.19525      -4.91684      0.607238       2.92783     -0.180309     -0.128320    -0.0468196     -0.153524    -0.0496425    0.00743424  -0.000858872       0.00000       0.00000       7.92553       10.2932       8.96544       8.47539       6.54989       5.41257       3.56209       2.32848       1.26497      0.669416      0.326670      0.141068     0.0561856     0.0193351    0.00463069    0.00104929       0.00000       0.00000
   8  15 2636.1851    2.1315  0.8761 11.8410 -0.0085  0.0456   0.0740   0.0852    0.2031   0.0000   439.5908      -6.63076       13.8177       3.89887      -1.55940      -3.16544      -2.50587      -4.07023     -0.534712     -0.309390     -0.445711     -0.124046     0.0108643    0.00172763    0.00502574   0.000664934       0.00000       0.00000       7.47373       11.6370       9.21936       9.91989       7.03552       5.24399       3.81566       2.13490       1.61398      0.646294      0.450450      0.131211     0.0763370     0.0177762    0.00616471    0.00142076       0.00000       0.00000
   8  16 2773.8465    2.8433  0.7979 11.9699 -0.0031  0.0337   0.0967   0.0733    0.2422   0.0000   429.5585       5.63143       11.6937       9.17166      -9.24379     0.0786179     -0.585665      0.822462      0.698105     -0.234599     0.0526572     0.0150860     0.0191888    -0.0250151    0.00122804    0.00108290       0.00000       0.00000       6.70247       7.51210       7.38460       7.19247       5.69133       3.89834       2.95094       1.88252       1.13752      0.616149      0.326996      0.130120     0.0472882     0.0139562    0.00395719   0.000735310       0.00000       0.00000
   8  17 2911.5909    3.3433  0.8996 12.6165 -0.0049  0.0354   0.1215   0.0930    0.2322   0.0000   439.3683       14.9773       19.0133      0.445351      -6.08488      -1.98587     -0.613972       1.22468     -0.248125      -2.39011      0.186969     0.0223855     0.0688541    -0.0573222  -0.000843561   0.000943320       0.00000       0.00000       7.55404       7.93068       8.62921       8.06408       5.65398       4.14413       3.31856       1.98306       1.02682      0.639508      0.348396      0.152133     0.0528702     0.0153086    0.00369134   0.000655150       0.00000       0.00000
   8  18 3049.2613    3.7075  1.2619 12.2711  0.0011  0.0447   0.1108   0.1129    0.3241   0.0000   426.7138       13.2563       7.78326       18.4587       1.78478       1.22346      -2.15047       4.45689       2.54627      0.841687     -0.231351    0.00405879    -0.0421006   -0.00837155   -0.00618343  -0.000288181       0.00000       0.00000       9.22518       9.30845       10.7088       8.87838       7.14431       6.43692       3.88765       2.45466       1.70363      0.865738      0.332124      0.176125     0.0743428     0.0226148    0.00472970   0.000762817       0.00000       0.00000
   8  19 3186.8577    3.9300  1.0823 13.0856 -0.0055  0.0429   0.1253   0.1022    0.2496   0.0000   435.3579       2.40202       21.8687     -0.900781      0.960875       8.31221       1.80598       4.04249       2.62989     -0.906529     -0.444083     -0.154246   -0.00185807     0.0337942   -0.00542205   0.000191817       0.00000       0.00000       9.64560       9.94350       8.68570       8.32942       7.73609       6.13749       4.26438       2.74551       1.60474      0.814075      0.350898      0.144671     0.0526742     0.0171083    0.00428078   0.000774248       0.00000       0.00000
   8  20 3324.5061    3.5128  1.5962 11.9304 -0.0055  0.0451   0.0939   0.1185    0.3139   0.0000   436.3545       37.6976       9.53633      -9.29942      -6.14604      -9.05601      -2.33921      -3.15416      -4.55276      -1.09259    -0.0553511     0.0631027     0.0332153    -0.0290266     0.0159070    0.00173325       0.00000       0.00000       9.16918       10.5976       10.5618       9.45266       7.66630       5.67141       4.10762       2.60836       1.48992      0.787951      0.418486      0.168453     0.0645500     0.0207699    0.00564755   0.000977177       0.00000       0.00000
   8  21 3462.5947    3.0183  2.2429 11.9151 -0.0102  0.0608   0.0722   0.1401    0.2202   0.0000   426.3684       42.2515       22.4870      -12.8188       2.31519       7.73798      -6.14937     -0.993343       1.87771      -1.61125      -1.12759     -0.477630     0.0483632  -4.30564e-05   -0.00925772   -0.00218619       0.00000       0.00000       12.1299       14.4880       13.6906       13.1601       10.0474       7.61713       5.39891       3.37699       2.00445       1.09686      0.538349      0.234934     0.0870605     0.0265063    0.00705705    0.00143966       0.00000       0.00000
   8  22 3600.9221    2.5533  3.3758 11.0437 -0.0003  0.0696   0.0469   0.1761    0.2106   0.0000   435.2966       41.7610      -2.98793      -3.88176       8.29902      -1.84008       5.04938       1.03220       1.03206     0.0471634      0.938665     -0.437560    -0.0535722     0.0402607   -0.00488628    0.00246317       0.00000       0.00000       13.4993       16.0802       15.5067       14.1915       11.7533       8.79503       6.06237       3.97106       2.34657       1.26471      0.614167      0.263384     0.0994177     0.0331611    0.00880538    0.00162670       0.00000       0.00000
   8  23 3739.6380    2.1211  4.9304 10.6823 -0.0033  0.0886   0.0338   0.2385    0.1670   0.0000   438.5658       51.1797       14.0849       3.40043      -5.87965      -9.85149     -0.398493      0.952780       2.80649      -1.20057      0.292563    -0.0975458     0.0485536    -0.0212688     0.0207867   -0.00347794       0.00000       0.00000       17.4391       21.4640       21.0050       18.3323       15.0781       11.2874       7.89810       4.97992       2.93005       1.52166      0.788959      0.327596      0.132070     0.0428523     0.0116903    0.00207064       0.00000       0.00000
   8  24 3878.6376    1.7995  6.2080 10.4750  0.0014  0.1039   0.0266   0.2889    0.1291   0.0000   398.5264       50.6394       66.6947       40.3426      -6.16739     -0.437898       2.97321       6.17445      -2.85977      -1.97169      0.537558      0.400076     -0.388247     0.0696783   -0.00809898   -0.00301111       0.00000       0.00000       20.0568       24.4231       23.9393       21.6661       17.7518       13.0247       9.23617       5.90071       3.51519       1.96572      0.913712      0.423028      0.155092     0.0508925     0.0139216    0.00248207       0.00000       0.00000
   8  25 4017.4947    1.4551  8.6940 10.0735 -0.0053  0.1319   0.0192   0.3787    0.1079   0.0000   448.3226       104.119      -14.3196      -6.50560      -28.4017      -23.3604      -5.40951       5.71659      -4.80329      -4.84836     0.0861374      0.423947     -0.227332    -0.0562263    -0.0305028   -0.00512649       0.00000       0.00000       25.7776       30.3421       29.9030       27.3175       22.6326       17.1901       11.9508       7.79550       4.63467       2.52406       1.21406      0.530804      0.201059     0.0663595     0.0174902    0.00311732       0.00000       0.00000
   8  26 4157.0524    1.2358 10.9102  9.9243 -0.0006  0.1657   0.0164   0.4678    0.0945   0.0000   401.4200       90.3294       53.4387       6.11317      -15.0205      -12.2398       7.24856      -19.4448       1.85929       7.36109      -1.15681     -0.939487      0.226817     0.0182396    -0.0116566   -0.00563645       0.00000       0.00000       31.0407       37.5638       37.1462       33.2122       28.6033       21.0903       14.9715       9.84689       5.82267       3.26191       1.53962      0.697679      0.257266     0.0873322     0.0234598    0.00398136       0.00000       0.00000
   8  28 4436.0151    0.8719 15.2656 10.0022 -0.0049  0.2573   0.0131   0.7345    0.0658   0.0000   439.5739       18.5083       41.8016       4.66423       83.3601       25.6161      -46.7993      -23.2180       6.32582      -1.99100     -0.684629      -1.66551     -0.324511     0.0972149   0.000934840   -0.00410399       0.00000       0.00000       46.5917       58.6021       59.7422       52.3681       43.7811       32.5676       23.8059       15.0797       9.09923       5.04200       2.46957       1.13500      0.437546      0.143077     0.0379929    0.00633024       0.00000       0.00000
   9   8 1702.4472    0.2699  0.2211 10.0912 -0.0424  0.0322   0.0316   0.0574    0.0556   0.0000   432.2504      -2.00884       21.5488      -3.37203      -3.71795      -5.62525      -1.93929       4.05300      0.715005      0.301435    -0.0596185     -0.322658     -0.102330     0.0167839     0.0302658    0.00147271  -0.000559920  -1.57543e-05       5.40894       6.51470       7.68568       5.63782       6.31063       3.88414       2.89845       3.49799       1.21671      0.628728      0.424781      0.202320     0.0922378     0.0348168     0.0138836    0.00414945    0.00106984   0.000158587
   9  10 1984.1880    0.5916  0.4704  9.9227 -0.0023  0.0365   0.0290   0.0657    0.1009   0.0000   441.6982      -2.95717       9.35522      -2.76305       4.17895       4.46976      -3.34837       1.88040       1.88432      0.160764     -0.990036    -0.0222567     0.0209654    0.00281822     0.0416401    0.00708788   -0.00106686  -3.15656e-05       5.28370       7.77652       7.24909       6.79925       5.18953       4.36037       2.97186       1.96742       1.42027      0.626358      0.471908      0.191984      0.101900     0.0339145     0.0179665    0.00435032    0.00117745   0.000240284
   9  11 2125.0694    0.6949  0.6923 10.2068 -0.0099  0.0366   0.0276   0.0795    0.1246   0.0000   443.7848      -1.47825       15.9849       5.69330      -12.2164      -5.43339       2.73227     -0.178264     -0.816117      0.870823      0.259320    -0.0112798      0.140784    -0.0600261    -0.0137701   -0.00244974   0.000920390   0.000193077       6.52839       8.08440       8.51532       7.03720       6.06012       4.61608       3.31894       2.33246       1.23427      0.966068      0.440664      0.187629      0.116048     0.0444272     0.0139586    0.00545109    0.00115626   0.000180323
   9  12 2264.5178    1.0347  0.7454 10.5193 -0.0013  0.0318   0.0390   0.0877    0.1456   0.0000   439.8364       4.77643       6.01722       5.44884     -0.985195       3.66840       3.27076      -2.21238      -1.29423      0.572861   -0.00364777      0.139769     -0.161469    0.00131572     0.0403683    0.00675289   -0.00195844  -0.000219735       5.37375       6.27327       6.13712       6.20011       4.82952       3.85349       2.83359       1.91960       1.20427      0.754326      0.401174      0.195704     0.0961953     0.0382193     0.0130180    0.00380262   0.000860053   0.000174176
   9  13 2402.3356    1.4813  0.7703 11.0958 -0.0118  0.0312   0.0565   0.0788    0.1730   0.0000   435.7107       6.17637       7.18742       6.56274      -8.75652       1.80342       1.55778      -2.09908       3.93841     -0.698671      0.455707     -0.399833    -0.0529629   -0.00564171    -0.0104755   -0.00259521   0.000197998  -0.000108929       5.78807       6.35979       6.30576       6.24150       5.43719       3.91264       2.87794       1.91541       1.41014      0.828003      0.430990      0.219342     0.0879645     0.0371735     0.0119709    0.00359814   0.000960877   0.000151837
   9  14 2539.6387    1.7710  0.9698 11.5502  0.0057  0.0379   0.0565   0.0873    0.1737   0.0000   436.3129       7.21035       2.46229       2.41022      -4.42056      -8.70309      -1.37023       3.21777       1.21290      -1.64894      0.195273      0.306608     0.0992797    -0.0174638    0.00151701    0.00139888   0.000708779  -0.000266311       7.18623       8.41385       8.96483       8.05615       6.56579       4.66973       3.54021       2.46779       1.43742      0.848608      0.471739      0.267381      0.110746     0.0462264     0.0149659    0.00480801    0.00116089   0.000175855
   9  15 2677.0251    2.2436  1.0577 12.0766 -0.0001  0.0396   0.0731   0.0946    0.2006   0.0000   436.7407       6.35126      -4.20108       7.40306      -3.42762       5.76680       5.84822       2.78653      -1.10234      0.985373     -0.423960    -0.0791683      0.134533    -0.0873786     0.0340763   -0.00461937   0.000881921  -0.000277735       7.22035       8.77935       8.08693       7.26695       6.32341       5.57115       4.07758       2.71729       1.71764      0.924362      0.492683      0.225621      0.106778     0.0427423     0.0170659    0.00489882    0.00118119   0.000221829
   9  16 2815.2701    3.0399  0.8845 11.7307 -0.0008  0.0320   0.0953   0.0777    0.2887   0.0000   433.3168       8.82938       24.1130      -3.71405      -2.56056      -5.20842       5.95613      -1.48548      -1.59507      0.379523      0.289769     -0.109747     0.0509051     0.0418259    0.00990631   -0.00379320   0.000454806  -8.19235e-05       5.24450       6.70896       6.93118       5.85846       5.43298       3.84545       2.93679       1.95855       1.28416      0.750240      0.406167      0.219810     0.0887575     0.0393620     0.0137048    0.00448061    0.00118022   0.000176116
   9  17 2953.5936    3.7305  0.8338 12.3911 -0.0014  0.0332   0.1201   0.0740    0.2386   0.0000   444.4241       20.2041       24.7476       12.1602       4.15268      -2.85059       2.21794     -0.498087      0.592705     -0.604838     -0.143082     -0.314052    -0.0952698    -0.0279289    0.00890373    0.00271126   -0.00182957  -4.03759e-05       5.61829       7.58844       6.86413       7.09057       5.25730       4.36253       2.93089       2.19642       1.25019      0.847380      0.389667      0.254030     0.0849951     0.0459523     0.0126673    0.00470391    0.00100138   0.000229546
   9  18 3091.5655    3.8198  1.0081 12.7326 -0.0032  0.0343   0.1167   0.0884    0.2376   0.0000   439.0478       34.0306       13.9918       24.6740       9.89322       3.65149      -7.27322      0.880719     -0.631556      -1.00710    0.00775117      0.160522     0.0554122   -0.00893642    0.00118863    0.00220420   -0.00196402  -0.000359108       5.90843       7.52693       7.67650       6.52280       5.86310       4.28427       3.32632       2.11419       1.35658      0.811327      0.425613      0.218614     0.0971034     0.0412204     0.0145759    0.00463775    0.00125457   0.000188923
   9  19 3229.6198    3.5836  1.3326 13.0075 -0.0083  0.0409   0.1019   0.1147    0.1691   0.0000   425.3444       25.3823       10.2537       5.11170       4.06999      -5.10877      -3.34514       5.31459      -1.96890      0.456330     -0.105335      0.115494    -0.0620019   -0.00779102    -0.0344623   -0.00787297  -0.000916894  -0.000290247       7.32002       8.93647       8.82639       8.43635       6.83930       5.32473       3.73800       2.59440       1.71408      0.961702      0.540440      0.268305      0.119212     0.0473842     0.0177852    0.00520057    0.00127498   0.000233455
   9  20 3367.8120    3.2683  1.9142 12.3690  0.0018  0.0527   0.0762   0.1242    0.1653   0.0000   433.6309       26.0668       13.2236       2.91431       2.45153      -13.3003       1.37930      -2.91781      -1.09049     -0.424594     -0.108831     0.0466159     -0.143851    -0.0999084     0.0228868   -0.00477558   -0.00122509   9.68876e-06       9.33553       11.4892       10.3360       9.97588       8.58154       6.97278       5.42860       3.59140       2.23695       1.24367      0.673761      0.338964      0.151005     0.0605089     0.0213308    0.00625464    0.00171669   0.000308949
   9  21 3506.4670    2.8636  2.6521 11.6079 -0.0062  0.0572   0.0558   0.1490    0.1600   0.0000   423.7603       14.4391       18.3069       28.1333      -5.85284      -14.9281      -1.23071      -2.48490      -2.49717      -2.22267      0.669997     -0.403467     -0.154175    -0.0213956    -0.0480180    0.00119360    0.00162899  -0.000342053       9.85334       12.4110       12.0925       10.9616       9.30672       7.38188       5.45655       3.66379       2.34028       1.30662      0.726644      0.364972      0.161139     0.0661925     0.0250358    0.00742827    0.00190394   0.000328337
   9  22 3645.3508    2.3593  4.0065 11.1357 -0.0023  0.0742   0.0410   0.1927    0.1422   0.0000   416.0046       18.5815       7.25598       26.3673     -0.706179       4.09753       4.48153      -10.0636       2.18171     -0.219131     -0.846614    -0.0695833     0.0500792      0.118216    -0.0194843   -0.00279009    0.00295054  -0.000322457       13.2984       15.6701       16.0594       14.2887       12.3118       9.82087       6.85846       4.79898       3.07310       1.80049      0.978989      0.487744      0.212018     0.0884629     0.0324137    0.00998734    0.00231789   0.000381543
   9  23 3784.0852    2.0013  4.9597 10.9666 -0.0059  0.0860   0.0316   0.2332    0.1133   0.0000   405.4424       60.9735      -1.59182       12.6108      -2.85495       4.27042      -3.19907      0.483822       3.64411      -1.84229       2.67835    -0.0381492      0.612417    -0.0515644    -0.0143359     0.0195535    0.00131712  -0.000247764       14.6471       17.7868       18.1648       16.4801       14.2562       10.9299       8.37875       5.40613       3.65639       2.05593       1.15605      0.579479      0.258756      0.108123     0.0398330     0.0114174    0.00302592   0.000475504
   9  24 3923.4732    1.6551  7.1417 10.2679 -0.0030  0.1092   0.0223   0.2954    0.1166   0.0000   421.0110       73.9378       18.8975       16.2419       9.03692      -12.3871       8.30143      -6.00853       7.99715      -5.62348     -0.504175      0.152791     -0.194702    -0.0375437     0.0653919     0.0178595  -0.000935503  -0.000165761       18.5296       22.5086       22.6907       21.2880       17.7422       14.1032       10.4345       6.94898       4.66698       2.61798       1.47472      0.752417      0.327579      0.136511     0.0508151     0.0145776    0.00372716   0.000626188
   9  27 4342.8634    0.9791 13.9578 10.0445 -0.0009  0.2134   0.0134   0.6006    0.0660   0.0000   408.8062       71.5671       20.8201      -26.3050      -54.6202       1.52440       39.7766      -7.80649      -4.10893      -2.32610       2.77086     -0.356751      0.397059     0.0846743    -0.0606365    0.00587622    0.00797111   0.000489462       35.2782       45.0394       43.3477       41.7637       35.0814       28.5765       20.4167       14.1352       9.22287       5.56313       3.02384       1.47196      0.683354      0.277627      0.101590     0.0312893    0.00755429    0.00133548
  10  10 2021.4768    0.6011  0.4351 10.3387 -0.0125  0.0338   0.0332   0.0750    0.0860   0.0000   434.4210      -3.07550       15.4739       1.91174       7.16243      -4.37783     -0.378998      -2.37595    -0.0472663     -0.739175     -0.519689      0.358218     -0.115832    -0.0482350    -0.0343996   -0.00689002    0.00389757   0.000397496       4.30821       5.86317       6.42880       5.15234       4.73337       3.78261       2.69084       1.99345       1.37472       1.44541      0.486552      0.565882      0.154112      0.138013     0.0261928     0.0240731    0.00522207    0.00164368
  10  11 2162.9456    0.7999  0.7943 10.2610 -0.0032  0.0326   0.0271   0.0859    0.1351   0.0000   434.9722       1.48075       16.2526       6.42094       8.92077      -1.18181      -1.98942       1.34531    -0.0263474      0.674495     -0.825062     0.0488990     -0.119332      0.108590     0.0119156   -0.00152986   -0.00310153   0.000138832       4.53247       6.06430       5.79590       5.71637       5.06387       4.23010       3.10988       2.14606       1.63240      0.984615      0.638451      0.313960      0.191322     0.0673343     0.0389352     0.0120316    0.00513634    0.00128182
  10  12 2302.7931    1.1811  0.8074 10.6270 -0.0053  0.0331   0.0386   0.0729    0.1682   0.0000   433.7783       3.10701       17.0334       7.22655      -4.70894      -1.91742       3.17128      -3.33471     -0.637215     -0.426466      0.418168      0.225034     -0.294620     0.0357685    -0.0471623    -0.0124674   -0.00148682   0.000631526       6.03270       7.24930       7.05734       6.83514       5.90210       4.63153       3.19024       2.19602       1.51330       1.04278      0.608545      0.326021      0.150882     0.0691801     0.0273864     0.0108180    0.00340019   0.000987670
  10  13 2440.8123    1.5196  0.8887 11.0396 -0.0051  0.0313   0.0475   0.0791    0.1720   0.0000   446.3602       4.90103       11.5441       3.04619      -2.30412      -2.47256      -1.47363       1.35343     0.0797959     -0.441248     -0.448666      0.552263    -0.0286858    -0.0314908   -0.00519691   -0.00751355   0.000978274    0.00134014       4.95374       6.09144       5.84799       5.62980       5.05391       3.94751       3.26694       2.36348       1.52931      0.949612      0.512369      0.314670      0.148185     0.0769934     0.0283942     0.0124400    0.00345104    0.00116192
  10  14 2578.6486    1.8891  0.8023 11.9263 -0.0016  0.0346   0.0633   0.0784    0.1352   0.0000   449.4282       17.4207       8.53239       12.6123      -10.7357       7.57912       1.96095     -0.498090      -1.21475      -1.11252      0.588340     0.0966156     -0.174697     0.0811457   -0.00711515    0.00419814   -0.00248380  -0.000788295       5.35834       6.21387       6.69217       5.97280       5.26487       4.25312       2.98889       2.24477       1.51457      0.929007      0.596927      0.304921      0.153038     0.0749983     0.0310822     0.0109695    0.00438430    0.00117850
  10  15 2717.0364    2.4903  0.9033 12.0359 -0.0023  0.0326   0.0759   0.0765    0.1813   0.0000   429.9171       9.59472       13.3433       8.07455      -5.65454       1.47228      -2.54105     -0.739443       1.25708     -0.332402      0.229606     -0.588801    -0.0455917     0.0113607    -0.0109598     0.0109554  -0.000542876   -0.00180811       5.98972       7.52646       7.93794       7.06053       5.83966       4.55642       3.18454       2.22066       1.45563      0.927633      0.524858      0.291069      0.147524     0.0626963     0.0286142     0.0107426    0.00374448    0.00108958
  10  16 2855.7892    2.9617  0.9447 12.4177 -0.0076  0.0342   0.0884   0.0766    0.2069   0.0000   436.4722   -0.00653930       10.9388      -1.53485       2.82630       16.6436      -3.15352      0.753567      0.896753     -0.358263      0.347528     -0.405176      0.167175    -0.0829213    0.00131860   -0.00747111   -0.00185953  -0.000345555       5.52008       6.99409       7.31842       6.27112       5.89217       4.37308       3.40674       2.34007       1.54207       1.00108      0.575179      0.319872      0.152610     0.0766960     0.0302332     0.0123550    0.00406527    0.00126677
  10  17 2994.5636    3.7176  0.8897 12.7692 -0.0032  0.0378   0.1155   0.0786    0.2025   0.0000   436.5140       15.1112       7.74578       13.4334      -2.09119      -3.53826      -2.75200      0.359900      0.749339     -0.948397     0.0443415     -0.370544     -0.180130    -0.0191147    -0.0436264    0.00435734    0.00360742   -0.00194109       8.12708       10.5469       10.6898       9.46803       7.66848       5.77057       3.94878       2.63382       1.64969      0.961118      0.542765      0.292670      0.131844     0.0687469     0.0250305     0.0104629    0.00354836    0.00104725
  10  18 3133.0259    3.7279  1.0268 12.8502  0.0011  0.0359   0.1089   0.0842    0.1995   0.0000   436.1806       15.3524       9.96804       14.7973      -1.64592      -3.87204      -2.58061      0.240261       1.21014      0.318907     0.0894011     -0.790353      0.198590     0.0279448    -0.0220634   -0.00784249    0.00394119  -2.76146e-05       5.56894       6.60419       7.16219       6.73857       5.56590       4.43295       3.27573       2.49916       1.72803      0.898598      0.606228      0.341997      0.179172     0.0870340     0.0344265     0.0127353    0.00487472    0.00127778
  10  19 3271.4583    3.4613  1.0996 13.2772 -0.0017  0.0427   0.1031   0.0949    0.1701   0.0000   425.7053       25.9101       7.09894       6.84290      -17.6549       6.73686      0.757104      -4.32050      -2.52943    -0.0510781     0.0170294     0.0699832      0.149370    -0.0488586    0.00357850    -0.0174485    0.00604899  -0.000129089       6.88266       8.94227       8.53222       8.14628       6.52662       5.91140       4.03978       2.99220       2.03015       1.23097      0.682176      0.397412      0.194379     0.0797632     0.0367179     0.0145643    0.00529067    0.00144252
  10  20 3410.3513    3.0738  1.7907 12.6782 -0.0035  0.0486   0.0726   0.1213    0.1285   0.0000   450.3407       8.03380       20.3369       8.97104       15.0017      0.703347       6.85299       1.36615      -3.32493       1.40623      0.178099      0.150716      0.285807    -0.0436786     0.0131741    -0.0220960   -0.00501240    0.00156807       8.11612       10.3066       10.4696       9.67069       8.00833       6.46937       4.86062       3.28219       2.24793       1.40497      0.822865      0.441969      0.215200      0.107265     0.0444184     0.0177581    0.00582511    0.00163074
  10  21 3549.1847    2.7151  3.0405 11.3803 -0.0010  0.0604   0.0473   0.1532    0.1373   0.0000   443.3893       26.9797      -23.9234      -8.12551       3.96825      -2.70650      -11.2958     -0.192930      0.443916      -2.71815      -1.42383     -0.249350     0.0704693     -0.109000    -0.0207879   -0.00430543   -0.00105243   8.63912e-06       9.56981       11.1827       11.6650       11.3310       9.43426       7.92281       5.78742       4.26175       2.71992       1.82259       1.12109      0.570887      0.282210      0.147150     0.0598327     0.0218793    0.00753106    0.00213971
  10  22 3688.4470    2.2541  4.2296 11.1765 -0.0005  0.0719   0.0354   0.1956    0.1059   0.0000   420.8805       47.0116       33.9344       33.4095       2.77001       4.69711      -3.12248      -7.78791     -0.475741      -2.17231      0.835104      0.110016     -0.417897     0.0150290     0.0203232    -0.0146502  -0.000753149    0.00143323       11.3841       13.5355       13.7991       12.9025       11.7140       9.17709       7.07061       5.01514       3.48505       2.15908       1.28172      0.720603      0.353267      0.169781     0.0670781     0.0266398    0.00885538    0.00253910
  10  24 3967.6645    1.5782  7.9053 10.2691 -0.0012  0.1100   0.0193   0.3047    0.0915   0.0000   419.3413       69.0651       13.5659       2.35440       13.8937       8.97457      -11.4288      -9.59103    -0.0995092       4.91896      -1.35943      -1.84037      0.995883    -0.0632047    -0.0359758   -0.00475179    0.00319572    0.00122115       17.2877       21.3618       21.2070       20.2656       17.9568       14.4919       11.1322       8.12652       5.39544       3.36207       1.93919       1.08472      0.554677      0.248979      0.106206     0.0406636     0.0136444    0.00415708
  10  27 4388.0853    0.8971 13.5564 10.0900 -0.0005  0.2085   0.0124   0.5791    0.0582   0.0000   429.0431     -0.613650       35.2780      -1.13824      -23.8514       17.0107      -18.0728      -17.3670       28.4754       3.84924      -2.57981     -0.202390       1.08762     0.0769978     -0.331497    -0.0996239   -0.00574941    0.00123482       30.9038       39.3312       39.5819       37.8193       33.1436       27.1650       21.1395       15.3397       10.1958       6.59636       3.92428       2.11061       1.09416      0.515519      0.226770     0.0852236     0.0283279    0.00844852
  11   9 1915.4522    0.4623  0.3778 10.1492 -0.0117  0.0319   0.0255   0.0586    0.0645   0.0000   438.1802      -3.90146       16.4420      0.219179      0.621732      -3.18983     -0.171973     -0.697100      0.405987     -0.415751     -0.334406      0.198001     -0.435855     0.0398243     0.0210864     0.0118200    0.00431515    0.00257938       4.44791       4.06370       5.03178       5.53181       4.06799       3.54528       3.51787       2.25334       1.38837      0.976906      0.808761      0.418862      0.180955      0.102184     0.0653237     0.0297465    0.00973989    0.00332449
  11  10 2057.9168    0.6764  0.5017 10.0905  0.0003  0.0246   0.0259   0.0537    0.0905   0.0000   439.6265      -1.61753       12.3732       2.19342     -0.607724     0.0833695      -3.31414      -2.96711     -0.909391       1.31020     -0.360721    -0.0674278     -0.183671    -0.0557240     0.0134397    -0.0316685   0.000400994    0.00167164       3.35228       3.95653       4.22695       4.25352       3.44018       3.13460       2.37861       1.91216       1.30845      0.968842      0.526725      0.391710      0.176673      0.121031     0.0412981     0.0286225    0.00725422    0.00457297
  11  11 2199.8501    0.9360  0.5846 10.5121 -0.0084  0.0250   0.0389   0.0700    0.1131   0.0000   434.9608      -11.4803       10.0643       1.47112       12.4819       4.83118       1.74143      -3.63481      0.539296    -0.0552352      -1.46571     -0.493501     0.0410086     -0.183440    -0.0609798    -0.0345425   -0.00266376   -0.00343070       3.79749       4.37972       4.51772       4.44251       3.94951       3.25823       2.37335       1.74476       1.25305      0.822323      0.546083      0.320301      0.182399     0.0885957     0.0436809     0.0174321    0.00757337    0.00251145
  11  12 2340.0141    1.2224  0.7862 10.7516 -0.0114  0.0350   0.0424   0.0683    0.1729   0.0000   439.9497       6.35580       15.7638      -1.44113      -3.82722       8.00742      -3.12004      -4.49412      0.562014      -2.07544      0.883926      -1.10890      0.328228     -0.211732    -0.0333803     0.0124191  -8.59571e-05   -0.00158246       6.42029       7.34292       6.21469       4.93324       4.78743       5.19458       4.68449       3.70649       2.52373       1.53592      0.785733      0.466468      0.211973      0.103966     0.0505900     0.0187805    0.00856444    0.00314339
  11  13 2478.4892    1.6008  0.8300 11.3897 -0.0107  0.0313   0.0506   0.0717    0.1751   0.0000   433.3948       15.4282       16.4023      0.431238     0.0417568      -1.84253      -1.18801       1.50738       1.07715      -1.68196      0.317954      0.318619      0.170517     -0.227676    -0.0696508    -0.0549635    0.00294312   -0.00394771       4.77773       5.53435       5.76186       5.58026       4.69740       4.14833       3.35823       2.37908       1.70548       1.13479      0.727354      0.393880      0.222211      0.105799     0.0525945     0.0228932    0.00968542    0.00322569
  11  14 2616.9526    2.1180  1.0657 11.3037  0.0025  0.0317   0.0583   0.0837    0.2522   0.0000   444.7480       10.1196       11.9475       3.47631       6.34313      0.551128     -0.849860      -3.51115       1.15052     -0.291265      0.696586     -0.123224     -0.573453     -0.135764     0.0574935     0.0110446   -0.00728047    0.00140941       4.58302       5.34142       5.83169       5.32531       4.93051       4.02654       3.30502       2.45593       1.65971       1.13777      0.733909      0.418532      0.226907      0.113506     0.0573975     0.0251400     0.0100578    0.00349551
  11  15 2756.1911    2.7944  0.8453 12.1538  0.0002  0.0286   0.0851   0.0742    0.1645   0.0000   437.0231       8.38739       12.2380     -0.507343       5.27632       1.63798     -0.712743     -0.773687       1.91569     -0.201247     -0.312098     -0.230185     0.0607175    -0.0281853     0.0378220   -0.00315169    0.00250737   -0.00376516       4.13920       5.47790       5.26614       5.39790       4.34522       3.67560       2.85410       2.17314       1.40898      0.964673      0.582118      0.348098      0.179184     0.0944767     0.0479673     0.0204340    0.00849825    0.00279434
  11  16 2895.4566    3.1647  0.8538 12.5618 -0.0041  0.0301   0.0943   0.0721    0.1733   0.0000   439.4456       16.1802       7.60309      0.933783      -1.02239     -0.262627      -4.01728     -0.680182       2.06416     -0.212007     -0.468352      0.157627     -0.357506     -0.130762     0.0228407    -0.0179721     0.0106589   -0.00256889       4.55390       5.18292       5.39244       4.85624       4.26192       3.78126       3.30655       2.45902       1.73695       1.06612      0.651979      0.370519      0.202564      0.104313     0.0507967     0.0224623    0.00902021    0.00332375
  11  17 3034.6174    3.9111  0.9306 12.9504 -0.0082  0.0303   0.1147   0.0726    0.1873   0.0000   441.4060       23.9441       9.49054     -0.571601      -6.91569      -1.17279      -7.47046       2.76973      -1.31337      0.400513      0.113893     -0.161979     -0.547494     -0.260911    -0.0291229   -0.00617389   -0.00241238   -0.00462191       4.44091       5.11355       5.62338       5.30933       4.66910       3.83489       3.06216       2.25254       1.58696       1.02746      0.660943      0.389224      0.212546      0.116363     0.0525658     0.0252965    0.00890640    0.00354973
  11  18 3173.6494    3.7159  1.1110 12.9117 -0.0066  0.0361   0.1036   0.0861    0.2063   0.0000   433.2784       17.1842       10.7480       7.86325      -3.35158     0.0752855      -5.76528       1.12553      0.575886      -2.08334     -0.536817      0.173172    -0.0778259     -0.301099    -0.0257711    -0.0107223    0.00298189   -0.00758216       5.56642       6.66091       6.15269       5.82650       5.29472       4.85754       4.07669       3.03273       2.14970       1.38052      0.828613      0.454325      0.258036      0.127699     0.0558712     0.0258163     0.0103467    0.00372424
  11  19 3312.4607    3.6141  1.4328 12.7078 -0.0058  0.0387   0.0852   0.1007    0.1766   0.0000   445.6340       26.2852       2.83223       13.7981      -5.93031      -6.73031      0.567907     -0.177659       1.06778      -3.15094      0.218184      0.152041      0.353509     -0.316043      0.141623    0.00194950     0.0123721   -0.00606809       5.97662       7.65509       7.79107       7.39283       6.26773       5.26706       3.92349       2.90661       1.95456       1.31282      0.832037      0.454139      0.262336      0.126597     0.0633461     0.0265993     0.0115047    0.00375606
  11  20 3451.7739    3.0367  2.1736 11.6442 -0.0022  0.0456   0.0582   0.1147    0.1581   0.0000   435.0150       22.4095       17.5688       3.62948      -12.8543      -8.27902      -1.70078      -9.09505       5.54903    -0.0438926      0.182709      -1.89963      0.392483    -0.0139352   0.000876648   -0.00663980    -0.0190932  -0.000615101       6.69859       8.16751       8.42070       8.21776       7.14356       5.89183       4.60478       3.36942       2.35788       1.61367      0.969311      0.601329      0.324836      0.161571     0.0817960     0.0326624     0.0145603    0.00500708
  11  21 3591.3455    2.5376  3.2803 11.5199 -0.0012  0.0602   0.0407   0.1529    0.1011   0.0000   439.5729       17.2120       16.8120       9.20039       3.91351      -1.16230       3.04439      -5.02233      -1.77223       1.06907      -1.75926     -0.913683    -0.0214310    -0.0914822    -0.0111797    -0.0418606    -0.0203300  -0.000927501       8.44455       10.3683       10.8870       10.3842       9.19386       7.63517       6.08590       4.31463       3.20843       2.06138       1.29141      0.786543      0.419623      0.219868      0.105739     0.0459058     0.0184314    0.00709158
  11  22 3730.8359    2.1240  4.6551 11.0638 -0.0038  0.0746   0.0298   0.1933    0.0878   0.0000   432.0401       52.1212       17.8483       20.9271       5.52294       11.0517      0.519310       1.92505       8.87384     -0.960444      -2.86057     -0.664503    -0.0243937     -0.451010     -0.143799    -0.0945654   -0.00187292   0.000109444       10.6437       12.7666       13.2523       12.4073       11.6300       9.35238       7.58901       5.74810       4.01740       2.68274       1.62839      0.960327      0.547583      0.279121      0.130350     0.0573311     0.0229886    0.00805366
  11  23 3871.0860    1.7568  6.5054 10.6068 -0.0014  0.0923   0.0224   0.2491    0.0879   0.0000   449.5927       37.3683       28.7617       14.5912      -7.78558      -9.08329       15.1045       10.1907      -2.49986      -2.66036       1.92964     -0.187040     -0.152153     -0.241487    -0.0138256     0.0769309    -0.0176337    -0.0301360       12.9428       16.3969       16.5325       16.2485       14.4254       11.7583       9.27492       6.87254       4.93998       3.15877       2.03879       1.17236      0.666863      0.343288      0.159673     0.0716906     0.0273921     0.0100838
  11  24 4011.2576    1.4680  8.3068 10.3544 -0.0015  0.1076   0.0172   0.3156    0.0736   0.0000   411.7307       10.4250       11.8622      -1.58916      -14.1026       10.8410      -20.8683       2.10188      -4.34492       4.25209      -1.16598      -3.11373       2.10277      0.166589     -0.167801     -0.130404    -0.0636764    0.00513998       15.5080       19.3321       19.5621       19.3553       16.9240       13.9562       11.0493       8.08997       5.83476       3.80453       2.39471       1.40477      0.799989      0.401574      0.194691     0.0825807     0.0340097     0.0119083
  12   9 1949.9934    0.5389  0.4234 10.1788 -0.0012  0.0273   0.0235   0.0542    0.0713   0.0000   439.9968      -2.16033       14.1721       2.20839      -2.94969       3.94630     -0.209902      -1.27426     -0.647581      0.721744    -0.0669290    -0.0267349     -0.262716     0.0838029     0.0230410    -0.0892932    0.00614180    0.00107745       4.17046       5.13680       4.30705       3.65665       3.24960       3.43575       3.44804       2.83039       2.11352       1.27841      0.784097      0.428158      0.215793      0.110873     0.0545502     0.0287002     0.0132569    0.00494500
  12  10 2093.6131    0.7437  0.5590 10.2064 -0.0031  0.0275   0.0275   0.0576    0.0932   0.0000   440.2476      -1.44191       11.0698       1.28714      -6.71825      -4.27509     -0.506567       1.54621      0.543438      -1.46047     -0.751443     -0.321448      0.289928      0.252843    -0.0713971    0.00435943    -0.0152605   -0.00688838       3.45688       4.41974       4.96994       4.29928       4.25180       3.67236       2.55950       2.35190       1.57002       1.03768      0.829391      0.345393      0.309615      0.133013     0.0782516     0.0371039     0.0156700    0.00595214
  12  11 2235.8458    1.0148  0.6856 10.5655 -0.0086  0.0271   0.0348   0.0620    0.1226   0.0000   430.6168      0.715563       5.03355       5.75150      -2.63707       2.47512      0.800649     -0.590558      0.964101      -2.83164     -0.334355      0.383871     -0.421345     -0.320620     0.0725504     0.0184956   -0.00261103    0.00829908       3.72455       4.22321       4.62215       4.44263       4.20197       3.17147       2.78041       2.19072       1.53496       1.08619      0.697285      0.406254      0.248368      0.144455     0.0702861     0.0366861     0.0166692    0.00692495
  12  12 2376.3226    1.3717  0.8921 10.6941 -0.0053  0.0308   0.0392   0.0738    0.1912   0.0000   438.0942       5.33917       8.45550       2.30546     -0.173549       3.76618     -0.689247      0.775700     -0.456558       2.74635    -0.0627776     -0.153989     0.0809562      0.310639     0.0826885    -0.0610291    -0.0214367    0.00424822       3.87086       4.61514       4.93597       5.15870       4.22193       3.58427       3.02821       2.44336       1.60215       1.11511      0.806003      0.504764      0.266778      0.150220     0.0777543     0.0428426     0.0209522    0.00800145
  12  13 2515.5002    1.7601  0.9313 11.2091 -0.0135  0.0304   0.0503   0.0746    0.2224   0.0000   439.3792       3.43159       15.5279      -9.95934      -2.31169     -0.131672       1.30725      -3.41478      -2.14803     -0.836537    -0.0179481      -1.01724     0.0574727     -0.230478     0.0652407    0.00327395    0.00681462  -0.000793066       4.14419       5.40353       5.71152       5.50932       5.01240       3.75707       3.23908       2.40147       1.59719       1.15757      0.713088      0.490805      0.266643      0.139501     0.0782562     0.0397079     0.0174579    0.00742537
  12  14 2654.6406    2.1628  0.9588 11.9507 -0.0112  0.0319   0.0617   0.0750    0.1886   0.0000   433.6996       15.2676       14.9897      -4.85264      -6.34027       7.58829      0.301682      -7.44832      0.720092     -0.504415    -0.0813982      0.215285      0.234979     -0.247015    -0.0518419   -0.00384855   -0.00226643    -0.0131743       4.84610       6.05788       6.39634       6.36944       5.48172       4.41899       3.45281       2.65041       1.79050       1.19657      0.832506      0.500623      0.301966      0.158490     0.0875196     0.0413384     0.0197757    0.00785644
  12  15 2794.5289    2.9389  0.8172 12.2852 -0.0069  0.0332   0.0894   0.0666    0.1940   0.0000   442.7873       4.07642       12.3668       1.42223      -5.23702     -0.883546  -0.000698383       2.25703      -1.89135      0.525413      0.360233     -0.106688     -0.386121     -0.101122     0.0232010   -0.00570969   0.000530470    -0.0120770       5.50082       5.80151       4.76685       5.01503       5.76280       5.39474       3.73357       2.26551       1.70864       1.45092       1.16570      0.760376      0.408718      0.197658     0.0882339     0.0352292     0.0160864    0.00590565
  12  16 2934.4412    3.3816  0.9634 12.4718 -0.0005  0.0343   0.0912   0.0699    0.2002   0.0000   446.0215       19.8821       8.41488      -5.20089      -4.44051      -5.76045      -1.36152       2.62682      0.623833     -0.806527     -0.784588      0.273266      0.146204    0.00849207     -0.104662     0.0390291   -0.00297351   -0.00321068       5.60235       7.34355       7.78049       7.36347       6.38879       4.97853       3.73961       2.73596       1.94110       1.22983      0.783222      0.478247      0.283364      0.154294     0.0847679     0.0402868     0.0174858    0.00697880
  12  17 3073.9905    3.9183  0.8959 12.9197 -0.0016  0.0305   0.1105   0.0679    0.1776   0.0000   434.6477       8.35991     -0.919587       1.63116      -3.04990     -0.236386       1.91478       2.71999       3.91945      -1.33324       1.63191      0.628698      0.139309     0.0367905    -0.0359735    -0.0603039     0.0173462    0.00759930       4.59999       5.30631       5.17248       4.74402       4.03045       3.88539       3.56439       2.92927       2.16462       1.35353      0.872597      0.491219      0.273673      0.135777     0.0779080     0.0387510     0.0177412    0.00687530
  12  18 3213.2870    3.8092  1.2953 12.8497 -0.0081  0.0350   0.0909   0.0898    0.1684   0.0000   433.9243       9.47386       18.8886       1.15723       1.08203       2.59268       3.05948      0.714040     0.0471555      -2.13838       1.43203     -0.348648      0.146822     -0.131729      0.107940    0.00826023    0.00809003    -0.0227715       4.55221       5.55340       5.99225       5.45531       5.14722       4.24302       3.54135       2.82835       2.01133       1.31953      0.919967      0.565715      0.314980      0.171756     0.0927727     0.0461239     0.0225308    0.00844198
  12  19 3352.7905    3.2873  1.5503 12.6711 -0.0046  0.0405   0.0744   0.0947    0.1421   0.0000   452.3464       15.2473       9.86439       12.6020      -2.52750     -0.199563      -5.51024      -2.20334      -1.38892      -2.62614     -0.951621     -0.201358      0.377361     -0.193857     0.0839699    -0.0784102     0.0275790    -0.0133090       5.41397       6.40165       6.56411       6.31012       5.72074       5.34734       4.08451       3.31403       2.50155       1.63934       1.06053      0.704210      0.387007      0.209580      0.114503     0.0581502     0.0229996     0.0100115
  12  20 3492.5704    2.8811  2.6388 11.7819 -0.0034  0.0514   0.0502   0.1267    0.1179   0.0000   444.1375       7.18006       6.61874       14.3444      -11.7663       2.97688       1.86111       2.73880       4.53388      -4.51855      0.983557     -0.722064      0.489541   -0.00133357   -0.00474642    -0.0355128     0.0180462     0.0109315       7.16759       8.59275       9.39499       8.78113       7.66723       6.67267       5.57919       4.04536       3.04300       2.14140       1.28348      0.780808      0.483205      0.257470      0.135384     0.0641665     0.0292122     0.0125545
  12  21 3632.6652    2.3313  3.8766 11.4901 -0.0001  0.0644   0.0346   0.1704    0.0783   0.0000   449.4670       18.4778       21.3057       14.5310      -11.3067      -4.79572      -10.0008       2.97330      -4.79417      -5.06027       1.60043      -1.87314      -1.00243     -0.262096      0.177896     0.0719821    -0.0710144    0.00704661       8.87673       11.4177       11.6618       11.2146       10.0327       8.52608       6.81106       5.13944       3.64272       2.56679       1.68306       1.02498      0.600642      0.327804      0.166880     0.0804841     0.0363966     0.0153791
  12  22 3772.6382    1.9925  5.7014 10.8368 -0.0018  0.0793   0.0245   0.2107    0.0789   0.0000   458.1456       1.66328      -18.8566      -10.7323      -11.4764       5.36288       13.6777      -6.64413      -1.22132       7.12798     -0.145298      -2.00117      0.690402      0.185331     -0.328744     0.0448589     0.0336600     0.0354408       10.5149       13.3130       13.2186       12.7658       11.7976       10.1287       8.34567       6.49037       4.69495       3.27013       2.09284       1.27586      0.762097      0.414418      0.214702      0.104892     0.0448066     0.0195064
  12  23 3913.0685    1.6649  7.0665 10.5053 -0.0008  0.0917   0.0195   0.2526    0.0780   0.0000   431.8913       17.4980       42.5561      -34.5036       6.10383      -4.63146       5.34696      -14.5116       5.19886       4.09541      0.151930      0.605902     -0.192228     -0.195581     -0.263923   -0.00542804     0.0654388    -0.0206361       12.0971       15.0097       15.4307       15.2032       13.6263       11.6229       9.73069       7.28864       5.42884       3.70587       2.42426       1.46834      0.873669      0.486220      0.251192      0.119289     0.0551022     0.0230425
  12  24 4053.7135    1.3780  8.7333 10.4107 -0.0005  0.1160   0.0160   0.3066    0.0668   0.0000   450.4937       76.8106       29.4579      -8.22037      -25.1123       8.25813       12.7437      -8.21989      -10.2426      -7.32658       1.60765      0.602531      0.879218     -0.666956      0.382423      0.236506     0.0387024    -0.0111795       14.8819       18.3353       19.0237       18.5226       16.5303       14.5835       12.0515       9.37427       6.96398       4.85832       3.04122       1.88593       1.13728      0.638347      0.334553      0.158446     0.0719605     0.0303162
  12  25 4194.3346    1.1300 10.6204 10.3140  0.0004  0.1408   0.0138   0.3991    0.0589   0.0000   444.4982       6.94294       14.5220      -22.3694       22.5268      -14.8456      -6.48573      -3.73055      -6.92936      -1.66416      -1.10105      -3.22696     -0.614428     -0.497509      0.101922    -0.0573975    -0.0373046   -0.00614585       18.2599       23.4372       24.1778       23.6459       21.2824       18.1737       14.6766       11.1289       8.08378       5.68759       3.75763       2.30797       1.38458      0.764553      0.394591      0.190930     0.0852485     0.0364509
  12  26 4335.7363    0.9636 12.9804 10.1871 -0.0019  0.1740   0.0117   0.4968    0.0525   0.0000   431.2328       15.9603       72.2325       21.3136       61.0797       7.63547       28.9474      -34.0819     -0.699273      -4.66012       17.4194      -1.72382      -1.24429      0.581790    -0.0428809     -0.244293     0.0525019    -0.0920687       22.3292       28.3947       29.0580       28.4867       25.7393       22.2642       18.3084       14.1474       10.3444       7.16838       4.73900       2.96868       1.71829      0.957514      0.497215      0.242567      0.109220     0.0449337
  12  29 4758.4033    0.5103 20.0503 10.0204 -0.0092  0.4026   0.0071   0.9942    0.0324   0.0000   489.8070       79.0160       108.591       38.4120       56.2995       79.5097       44.2935      -40.5414      -47.0176       13.5501      -6.87522       15.0125      -12.1575      -6.16283     -0.939873     -0.121251     -0.439366     -0.137815       49.4157       63.1128       66.4033       65.1886       58.8325       50.6478       42.2907       32.6194       24.3754       16.8606       11.4013       7.23024       4.31681       2.40367       1.27136      0.643698      0.273692      0.117727
  13   8 1838.6282    0.4262  0.3447 10.0865 -0.0176  0.0302   0.0229   0.0536    0.0603   0.0000   442.1199       5.29719       12.5628       4.00513      -2.02453      -3.90904       1.35371      0.439927       2.65406      -1.12652     -0.460901      0.559489      0.695836      0.262271    -0.0207867    -0.0506149    0.00114955   -0.00216873       2.55955       4.83281       4.32860       4.88752       4.41408       4.18425       2.94722       2.86304       1.58523       1.72196      0.647097      0.777352      0.310828      0.272761      0.109879     0.0708054     0.0282874     0.0141084
  13  12 2411.7627    1.3973  0.9226 10.9515  0.0035  0.0298   0.0377   0.0678    0.1516   0.0000   438.1406      0.937248       12.3233       7.08951       9.38289      -4.57664      -5.99742       1.22630       1.98329      0.610363     -0.209480     -0.861416     -0.253106     0.0376597    -0.0196254    -0.0813411    -0.0141747    0.00646727       3.96275       4.67420       4.55649       4.42403       4.19101       3.93430       3.26832       2.56539       1.89621       1.37807      0.963577      0.627411      0.385268      0.218254      0.117676     0.0581744     0.0291974     0.0127015
  13  13 2551.7010    1.8768  0.9614 11.4559 -0.0051  0.0295   0.0506   0.0705    0.1893   0.0000   437.4390       4.32748       10.0329       2.38924      -2.88098      -5.71514      -1.40938      0.374307      -2.46586     -0.117634     -0.631469    -0.0182594    -0.0205675     -0.426382    -0.0796576    0.00777942     0.0385416    0.00789733       3.68412       4.30643       4.67303       4.69912       4.07672       3.64674       3.10221       2.34228       1.74195       1.29580      0.873639      0.552414      0.348715      0.206245      0.114212     0.0574088     0.0280869     0.0137437
  13  14 2691.6899    2.5369  0.9435 11.5533  0.0007  0.0275   0.0686   0.0710    0.2549   0.0000   437.0813       4.48145       9.85787       8.09869      -1.85719      -6.78616      -3.10543     -0.368475       3.95676     -0.240667      0.818604      0.115999      0.603339     -0.221899     -0.241924     0.0215241     0.0217596    0.00234197       3.68707       4.19140       4.52234       4.22770       4.10148       3.69006       2.90122       2.15865       1.74710       1.23775      0.848297      0.560776      0.348852      0.203592      0.113198     0.0581007     0.0272613     0.0120609
  13  15 2832.2304    3.0156  0.9864 12.1200 -0.0033  0.0277   0.0808   0.0742    0.2401   0.0000   440.0060       8.97709       15.8717       5.26564     0.0417079    -0.0709622      -2.56252      0.631720       1.34915      -2.22961      0.510791     -0.477003     -0.741147     -0.310199     -0.168230    -0.0111634    0.00957004   -0.00439442       3.61334       4.23472       4.43046       4.47806       4.12476       3.53399       2.96417       2.23523       1.73866       1.22085      0.823012      0.558961      0.358082      0.188375      0.106800     0.0575882     0.0295715     0.0126770
  13  16 2972.6872    3.7247  0.7751 12.7474  0.0068  0.0247   0.1067   0.0605    0.1691   0.0000   437.6576       9.21644       16.9724       3.11732      -4.30821       1.34823     -0.583844      0.378146      0.622131      -2.59992     -0.506653      0.957935     -0.127206     -0.339081   -0.00371404    0.00576724   0.000953452   -0.00579395       3.19178       3.83210       4.00084       3.85640       3.19138       3.23969       2.71679       2.07827       1.58459       1.14539      0.747572      0.483488      0.296179      0.164472     0.0909824     0.0457830     0.0215521     0.0110570
  13  17 3112.5375    3.9235  0.9320 12.9588 -0.0079  0.0289   0.1030   0.0678    0.1850   0.0000   441.1743       9.17310       9.55124       11.0150       2.18371      0.725593       6.09536       1.60158       3.26721      -1.33920      0.313086     -0.531618     -0.151301      0.168955     0.0522015    -0.0221466    0.00904078     0.0138068       3.64765       4.34078       4.78369       4.30904       4.02549       3.66667       2.95516       2.36805       1.75481       1.25570      0.859955      0.525657      0.340649      0.193136      0.107516     0.0568449     0.0261679     0.0127972
  13  18 3252.4772    3.5685  1.2502 13.1584 -0.0024  0.0361   0.0881   0.0878    0.1544   0.0000   437.9884       14.1864       10.3502       10.1476       3.52005       5.07545       3.48636      -2.09777     -0.399205     -0.268319      0.243079     -0.899950     -0.349423     -0.257561     0.0384880    -0.0133288    -0.0230899   -0.00860882       4.48100       5.97220       6.02953       6.08648       5.32464       4.62186       3.92494       2.98550       2.21114       1.55312       1.09581      0.705277      0.447249      0.234616      0.136876     0.0710824     0.0344020     0.0165871
  13  19 3392.5379    3.1213  2.0088 12.3915 -0.0045  0.0433   0.0604   0.1141    0.1090   0.0000   445.7405       26.7953       12.5226       9.65422      -4.76353      -1.68854      -5.96441      -1.52313     -0.383189      0.649571      -1.41120     -0.325955     -0.843385     -0.531287      0.266784     -0.129745   -0.00371330     0.0170683       4.82757       6.60408       6.34528       6.89203       5.75258       5.29469       4.36229       3.46220       2.52198       1.85039       1.23443      0.825435      0.484296      0.292921      0.160601     0.0826489     0.0416387     0.0189778
  13  20 3532.6464    2.7263  2.7340 11.7791 -0.0008  0.0492   0.0444   0.1290    0.0978   0.0000   433.6091       19.6333       16.6640       4.42853      -20.6841      -7.90149       1.13009      -9.46948       3.33503      -1.41572      -1.98779       1.46565     0.0630020    -0.0118693    -0.0867522     0.0387292    -0.0131478   -0.00551243       6.26148       7.63340       7.83045       8.00713       7.11615       6.18416       5.21106       4.08065       3.05138       2.11543       1.49708      0.953249      0.589165      0.337505      0.186392     0.0992727     0.0491177     0.0228585
  13  21 3673.2419    2.2810  3.9837 11.2184  0.0004  0.0607   0.0312   0.1618    0.0809   0.0000   432.8875       17.5488       7.33175       6.72777       2.51216       6.00226       5.49210     -0.764794     -0.214736       1.85304       1.76157      -2.06101      -1.82687      0.359895      0.427553     -0.101131     0.0948748     0.0140764       7.47490       9.43912       9.53795       9.52908       8.67184       7.57441       6.38027       4.99789       3.70582       2.71272       1.81086       1.18971      0.738364      0.416108      0.239307      0.121224     0.0601172     0.0280495
  13  23 3954.4971    1.5416  7.8804 10.5985 -0.0003  0.0994   0.0175   0.2754    0.0642   0.0000   426.5183     -0.161845       25.5000      -11.7952      -17.6450     -0.842327      -23.7988      -1.16391       7.11343      -1.30100     -0.522567      -2.87765      -1.74614     -0.309042      0.496009    -0.0756744   -0.00173606    -0.0216132       11.9919       15.1257       15.3395       15.4218       14.3140       12.6341       10.4582       8.02013       6.08257       4.39423       3.04839       2.02731       1.23076      0.735189      0.399254      0.208673     0.0985607     0.0473513
  13  24 4095.7258    1.2845  9.5498 10.3366 -0.0008  0.1160   0.0143   0.3457    0.0621   0.0000   417.3605       16.8487       25.2240      -32.9489       18.4574      -28.4518       7.55998       11.7201      -4.86717      0.574975       1.01719    -0.0152422      0.504501     -0.819407       1.19028     -0.171285    0.00470310    -0.0438364       13.9620       17.2847       18.4459       17.8527       17.3434       14.5407       11.7835       9.38687       7.12956       5.12043       3.48332       2.28947       1.43090      0.844587      0.479551      0.247004      0.120430     0.0558015
  13  27 4519.3406    0.7394 15.7600 10.1572 -0.0046  0.2381   0.0090   0.6300    0.0404   0.0000   443.5451       45.8775      -25.8711      -4.72363       33.7571       22.0598      -39.9864       2.40947       3.59349       7.80055      -4.82088      0.280071      -1.22757      -3.64326      0.706875      0.306201     -0.334037    -0.0402935       27.4446       35.0913       37.1740       36.2334       34.0999       29.3843       25.0592       19.4572       14.7005       10.7146       7.45119       4.89253       3.06779       1.81725      0.994368      0.535517      0.252656      0.118830
  14   7 1723.5127    0.2887  0.2493 10.1368 -0.0178  0.0204   0.0168   0.0412    0.0438   0.0000   433.3859       4.32500       17.6071      -2.68923     -0.309047      -4.47631      -1.09058      -3.24710       1.81555      -1.43762     -0.136887     -0.369964     -0.153820      0.157699      0.164264    -0.0394734    -0.0196559    -0.0134606       2.24415       2.67344       3.17404       2.98469       2.48509       2.41753       2.04293       1.84282       1.23780      0.962134      0.678963      0.388601      0.280553      0.177624     0.0915374     0.0587687     0.0286733     0.0139931
  14   8 1870.7999    0.4389  0.4273 10.0678 -0.0196  0.0237   0.0189   0.0574    0.0622   0.0000   436.9977     -0.877549       14.1476      -1.58992     -0.941345       10.9768      -2.15398      0.998895      -1.57668      0.953700      -2.19283     -0.168846    0.00776124      0.130934     -0.239719     0.0449972    0.00558711    -0.0488832       2.42793       3.03929       3.08013       3.02250       3.32054       2.47142       2.30422       1.65198       1.47555       1.00945      0.715883      0.478275      0.304519      0.209753      0.111125     0.0669991     0.0351736     0.0177684
  14  10 2162.5116    0.8625  0.6594 10.3832 -0.0049  0.0237   0.0262   0.0579    0.0994   0.0000   436.5108      -3.05614       9.96985       2.42294      -5.27364       1.45833     0.0171231     -0.606500     -0.861663      -1.80720     -0.284873      0.406090    -0.0171003     0.0597990     -0.173461     0.0806810  -0.000336818    -0.0160321       2.88024       3.55286       3.56106       3.22393       3.18860       2.99563       2.52248       2.09979       1.54750       1.14408      0.829115      0.575287      0.373941      0.211868      0.129113     0.0654599     0.0333360     0.0173392
  14  11 2305.7416    1.1383  0.8581 10.6612  0.0018  0.0272   0.0303   0.0668    0.1207   0.0000   435.4085       11.4868       18.6819      -1.38189      -12.2394       4.14321       1.42065      -2.21333       2.05070       1.15116       1.28772      0.903233      0.220143     -0.377622     0.0577776      0.151038   -0.00373467    -0.0159814       3.12807       3.63106       3.82161       3.75645       3.76804       3.26443       2.69258       2.19756       1.80058       1.29732      0.880212      0.616464      0.378154      0.248170      0.141291     0.0832870     0.0443841     0.0212263
  14  12 2446.6866    1.5528  1.0323 11.1764 -0.0040  0.0301   0.0391   0.0729    0.1489   0.0000   440.2801       7.01304       13.9789      -1.06942       4.38216       4.58956     -0.494313      -4.11051     -0.290125      0.437867     -0.311083      0.880691     -0.377795     0.0576512     -0.207793      0.131850    -0.0215866     0.0158089       3.92991       5.00234       5.32866       5.20071       4.68530       4.09721       3.30356       2.56019       2.05929       1.42265      0.991313      0.640640      0.404522      0.248639      0.146952     0.0834194     0.0421676     0.0214846
  14  13 2587.3339    2.1042  1.0200 11.4990 -0.0010  0.0283   0.0522   0.0779    0.1783   0.0000   437.5856       2.58840       4.89767       5.11677       2.13107     -0.894978      -3.90208       2.67711       2.64544     -0.677068       1.45409     -0.283117      0.541423    -0.0365769     0.0753614     0.0696949    -0.0260440    -0.0212426       3.35334       4.20486       4.39728       3.99559       3.58807       3.45507       2.97558       2.53079       1.94839       1.38813       1.02209      0.619962      0.401203      0.243332      0.135901     0.0715913     0.0402911     0.0192261
  14  14 2728.2707    2.5437  0.9453 12.2265 -0.0044  0.0270   0.0667   0.0714    0.1732   0.0000   437.4629       13.0323       11.6248       3.87900       1.24722      0.924995      -1.64592      -2.19435     -0.765241     -0.874890      -1.89302     -0.994367      0.129271     -0.241739    -0.0229905    -0.0836431     0.0126546     0.0105570       3.19400       3.89196       4.07431       4.12844       3.88277       3.54479       2.73165       2.20415       1.69298       1.27436      0.885550      0.624863      0.390050      0.246902      0.144823     0.0808835     0.0413154     0.0204287
  14  15 2869.2601    3.3118  0.9474 12.4589 -0.0098  0.0271   0.0889   0.0701    0.2132   0.0000   438.0630       15.5660       7.98951       7.24391    -0.0247403       1.77464      -3.25187       3.30414     -0.833664      -4.20749      0.634936      0.433954    -0.0879189     -0.107399      0.475740     0.0848243    -0.0851565     0.0129217       3.34189       3.76584       3.94259       4.03326       3.88308       3.42816       2.76996       2.32354       1.74960       1.21232      0.940968      0.665305      0.411853      0.241175      0.161836     0.0837383     0.0403158     0.0211228
  14  16 3010.2656    3.7214  0.9580 13.0226 -0.0024  0.0279   0.0961   0.0709    0.1948   0.0000   443.0124       19.6255       5.11481       10.3418       5.62840      -3.71577      -3.56737     -0.704306       2.34348      -1.00315     -0.637889      0.454507     -0.382180     -0.197527      0.101086   -0.00227362     0.0284682     0.0136646       3.26345       3.98056       4.14107       4.26671       3.74285       3.49326       2.97078       2.27480       1.80306       1.37891      0.969320      0.612805      0.401648      0.254551      0.153402     0.0825744     0.0435071     0.0212266
  14  17 3150.6593    3.9498  1.0840 12.7409 -0.0032  0.0309   0.0982   0.0771    0.2447   0.0000   434.2588       12.3436       15.3351       6.94133      -5.91214      -3.43222      -1.30126      -5.20961       1.82819     -0.497911     -0.429271     -0.646122      0.216737     -0.454507     -0.131247     0.0893885     0.0426733    0.00146868       3.39499       4.43194       4.58046       4.50637       4.24733       3.32955       3.26947       2.57559       2.03466       1.43257      0.984236      0.705451      0.415278      0.257762      0.144329     0.0865978     0.0421614     0.0231266
  14  18 3290.9249    3.6293  1.5413 12.7253  0.0019  0.0361   0.0764   0.0872    0.1518   0.0000   440.5707       9.70879       13.8300       10.1880       4.62960      0.227452       6.26999      -1.49278       2.85118      -1.00051     -0.902989     -0.208777      0.137425     -0.228468     0.0614263    0.00468944    -0.0919283   -0.00415576       4.21843       5.14418       5.53099       5.53994       5.04373       4.63486       3.83284       2.96934       2.17007       1.71351       1.18221      0.807348      0.529623      0.334714      0.186332      0.103973     0.0553876     0.0264925
  14  19 3431.4523    3.0824  2.1831 12.3211 -0.0013  0.0428   0.0546   0.1134    0.1009   0.0000   430.0126       18.7214       26.6011      -8.56793    -0.0644938      -5.25845       6.46616     -0.559410       1.56198     -0.831836      -1.04154      -1.22074     -0.906496     0.0853561      0.383456     -0.321513     -0.103255    -0.0110186       5.06081       6.29943       6.44667       6.73757       6.04967       5.35506       4.47684       3.63345       2.80534       1.96193       1.41957      0.966226      0.655233      0.369106      0.217370      0.119306     0.0665278     0.0328660
  14  20 3572.2928    2.5715  2.9793 11.8941 -0.0010  0.0514   0.0400   0.1380    0.0867   0.0000   454.3704       11.8117       7.75621       18.1598       9.28279      -5.86907      -7.29510      0.243227      -4.93950     -0.326206      -1.05247     -0.492359     -0.313019     -0.367686     -0.234606     0.0784010    -0.0461075    0.00942886       6.00136       7.49833       7.77990       7.48535       6.95575       6.45338       5.44552       4.26904       3.49812       2.52760       1.73037       1.18996      0.744650      0.457803      0.264063      0.147300     0.0772121     0.0378092
  14  21 3713.1595    2.0799  4.3340 11.4659 -0.0006  0.0647   0.0283   0.1776    0.0668   0.0000   427.9349       15.5094       5.42119       7.00059      -13.8791      -9.04928      -3.46216      -6.49391      0.815370       3.18262      -1.50897     -0.461409     0.0830022   -0.00412416     -0.619831     0.0877211     0.0873784     0.0233370       7.26369       9.18568       9.61217       9.72606       8.89845       7.91186       6.70895       5.45169       4.12143       3.12174       2.19229       1.41335      0.945941      0.578985      0.329238      0.186732     0.0992858     0.0492219
  14  22 3854.3907    1.7929  6.3720 10.9153  0.0012  0.0800   0.0206   0.2301    0.0613   0.0000   443.0866       16.2457       19.0211       8.51211       5.72692   -0.00591612       8.73941       3.31135       4.76696       4.87569      -5.72016       1.59514       1.13229       1.16468     -0.101808     -0.212361     -0.230014      0.119788       9.13138       11.4902       12.2742       11.8358       11.0651       9.97774       8.33845       6.65078       5.21035       3.78275       2.66579       1.82448       1.16329      0.710008      0.416302      0.227931      0.120090     0.0592677
  14  23 3995.3071    1.4780  8.2418 10.5747 -0.0007  0.1007   0.0162   0.2761    0.0602   0.0000   419.8579       58.1525       43.8710      -4.63543      -21.2082       19.4927       22.5779      -11.6823       7.33176      -5.51179       3.12088      -2.60605      -1.10785     -0.689957      0.560778    -0.0580656      0.144474      0.119264       11.1565       14.2083       15.1267       14.7419       14.0070       12.2287       10.4645       8.41680       6.57555       4.78587       3.34482       2.35597       1.44064      0.920451      0.527833      0.295869      0.154170     0.0773443
  14  24 4136.5643    1.2415 10.2278 10.4136 -0.0016  0.1224   0.0136   0.3454    0.0556   0.0000   475.7713       36.7837       8.10550       2.28106       22.6596       1.50646      -9.10794      -14.1129       9.88830      -4.55009      0.410114     -0.531037     -0.543870   -0.00651775      0.403029     -0.495573     -0.287925     0.0399761       13.5707       17.5282       18.4062       18.3399       16.9311       15.2008       12.6990       10.2673       7.90497       5.89689       4.14989       2.81675       1.80141       1.11873      0.656820      0.363776      0.188192     0.0921292
  14  26 4419.7592    0.8722 14.9017 10.2349 -0.0007  0.1959   0.0096   0.5456    0.0420   0.0000   455.7120       38.6780       20.7051       38.6649       19.3839       9.00716       23.1154       5.73003      -6.65412      -10.1809      -1.84395       4.99054      0.601729      -1.99178     -0.685565     0.0234608    -0.0571348     0.0270388       20.6777       27.1447       27.9027       28.2308       26.3259       23.5691       20.2018       16.2269       12.8374       9.33381       6.72348       4.62810       2.98594       1.83067       1.09208      0.595637      0.311702      0.156030
  15   9 2049.6374    0.6452  0.5223 10.2191 -0.0118  0.0226   0.0219   0.0484    0.0756   0.0000   434.7337      -5.08643       12.9164     -0.328855       1.55544       7.41886       2.63793     0.0877976      0.833691       1.88424      0.904291     -0.582008      0.328511   -0.00545988    -0.0671801     -0.237446    0.00119157     0.0159585       2.34830       2.99994       3.28075       3.11719       3.10103       2.83827       2.05184       1.86168       1.37293       1.02610      0.790477      0.503450      0.356091      0.235325      0.135286     0.0890740     0.0454868     0.0248233
  15  10 2195.7671    0.9171  0.7087 10.5345  0.0018  0.0256   0.0258   0.0556    0.0973   0.0000   439.1265     -0.438052       15.8549       10.4899      -1.10022      -2.07943      -3.51923      -1.60989       2.08707      0.524015      0.468261     -0.371552      0.242330    -0.0838746     0.0445865      0.105903      0.101229    -0.0491994       2.78567       3.60343       3.70695       3.68792       3.53488       3.21616       2.71971       2.03522       1.65811       1.13915      0.862111      0.637684      0.431267      0.277273      0.164741     0.0894697     0.0495486     0.0269670
  15  11 2339.4789    1.2625  0.8931 10.7123 -0.0018  0.0252   0.0322   0.0682    0.1285   0.0000   440.5077       8.79026       15.1755       3.54440      -4.13844      -2.76098     -0.691388       3.41304       1.59369    -0.0398387      -1.48334      0.989278    -0.0121275      0.231988    -0.0480051     0.0521164     0.0120646    -0.0134479       2.86331       3.42728       3.44475       3.56535       3.36251       3.18895       2.69028       2.08554       1.52198       1.25345      0.947289      0.648458      0.441904      0.278587      0.182815      0.101619     0.0576446     0.0274732
  15  12 2481.0093    1.6739  0.8759 11.3264 -0.0007  0.0264   0.0433   0.0646    0.1348   0.0000   437.6002       4.03638       16.6392       2.24968      -3.73067       3.81426     -0.470328     -0.429197       3.14523      -2.67114      -1.13473      0.110062      0.237814      0.548139     0.0143458     0.0711791     0.0199601   -0.00642709       2.95007       3.65411       4.06223       3.96310       3.68748       3.32117       2.61734       2.28752       1.73981       1.24628      0.936103      0.640981      0.423473      0.268438      0.166368      0.100836     0.0517081     0.0288264
  15  13 2622.4115    2.1422  0.9336 11.7382 -0.0033  0.0261   0.0528   0.0662    0.1408   0.0000   435.9885       5.37741       11.8648       7.20031      -2.66462       1.26102      -1.67631     -0.950231      -1.02515     -0.415296      -1.18804      0.640754     0.0565112     0.0686859     -0.265238    -0.0773751     -0.123545     0.0194539       2.59885       3.30142       3.49069       3.48642       3.32008       2.98780       2.56062       2.13548       1.68318       1.25622      0.936811      0.639944      0.440073      0.270396      0.167437      0.101338     0.0554729     0.0275752
  15  14 2764.1457    2.7376  0.9359 12.2469 -0.0045  0.0268   0.0693   0.0654    0.1526   0.0000   437.3491       16.2235       14.1438       2.72219       1.85811      -6.68620       2.61145      0.360110     -0.917979     -0.574533       1.46398      -1.45143     -0.410498    -0.0759216     -0.409390    -0.0298062    -0.0143148     0.0126890       2.75777       3.47819       3.58569       3.59324       3.40403       3.13075       2.67223       2.17357       1.76885       1.27529      0.931218      0.700580      0.437966      0.280948      0.174747      0.102231     0.0570378     0.0280097
  15  15 2905.8318    3.4075  0.8510 12.6566  0.0016  0.0260   0.0922   0.0628    0.1805   0.0000   439.8883       10.4614       18.4048       3.77046       2.93286      -5.49413     -0.951202       2.83475     -0.262199      0.270990      0.204202       1.04309     -0.118336     -0.985272     -0.462648    0.00692385    0.00346678    -0.0585516       2.93092       3.85934       3.74190       3.70498       3.20574       2.97650       2.86274       2.36587       2.01252       1.44355       1.06042      0.680788      0.458417      0.276905      0.164598     0.0897993     0.0505688     0.0260120
  15  16 3047.1828    3.7397  0.9924 13.2635 -0.0042  0.0281   0.0967   0.0742    0.1529   0.0000   433.5250       11.5927       9.22500      -2.69206       5.87177      0.864018      -1.67864       1.29252       1.79058       2.68518      0.606647     -0.107478     -0.812949    -0.0280100      0.212652     0.0183322     0.0909412    0.00706308       3.34985       3.98284       4.19678       4.07918       3.85764       3.51681       2.94862       2.51932       2.02162       1.47372       1.06280      0.740646      0.489055      0.308929      0.185241      0.102936     0.0594665     0.0316952
  15  17 3188.0716    3.8418  1.2467 13.2399 -0.0047  0.0327   0.0927   0.0834    0.1653   0.0000   436.9747       6.27271       13.3444       3.88763     -0.872300       2.67061      -4.28269       3.84101      -1.15962       2.68606     -0.747506      -1.14347      -1.57768     -0.191774    -0.0155682     0.0813783     0.0355380     0.0324687       3.67749       4.38071       4.65295       4.61850       4.25230       4.01558       3.57460       2.80769       2.08278       1.65659       1.18591      0.857463      0.584448      0.373235      0.220976      0.127282     0.0692635     0.0341396
  15  18 3328.9534    3.3181  1.7573 12.7338 -0.0035  0.0405   0.0681   0.0963    0.1388   0.0000   432.5584       13.8731       14.5629       8.37026       11.1688      -8.11522      -1.17927      -5.85127     -0.865905      -1.36371       2.42991      -2.39010     -0.961091     -0.154133   -0.00274969     -0.144622     0.0476400    0.00296723       4.38261       5.54214       5.76234       5.97082       5.38791       4.86466       4.24815       3.43612       2.70076       1.99100       1.49330       1.03867      0.647534      0.428743      0.265421      0.154833     0.0833486     0.0443641
  15  19 3470.0328    2.9905  2.2193 12.2326  0.0004  0.0429   0.0524   0.1072    0.1141   0.0000   439.4940       24.8703       14.2043       6.98674      -6.95792      -6.19585      -8.49375      -5.60064     -0.809547      -2.28396     -0.541214     -0.462039      0.305111     -0.590112     0.0744150    -0.0220419      0.113860    -0.0428131       4.61297       5.91126       6.02931       6.32861       5.73688       5.32537       4.41762       3.75585       2.82825       2.11896       1.59558       1.09689      0.724615      0.469658      0.283171      0.170269     0.0912707     0.0467749
  15  20 3611.3733    2.4690  3.3109 11.7565  0.0009  0.0531   0.0359   0.1430    0.0820   0.0000   427.5545       11.0754       5.85543       1.24090      -5.64346      -1.11145      -10.3470      -1.66132       5.21506       3.21359      -1.72122     -0.128737     -0.243850     -0.686451      0.114752      0.169691     0.0270104    -0.0315820       5.70117       7.41562       7.77759       7.77209       7.22027       6.55334       5.58426       4.51334       3.64726       2.64364       1.98756       1.32962      0.903520      0.572964      0.345007      0.201429      0.110680     0.0588584
  15  21 3752.7486    2.0450  5.0411 11.0037 -0.0029  0.0664   0.0245   0.1798    0.0743   0.0000   451.2978       12.3683       11.1454      -1.86651       4.33658     -0.418644       12.1592      -15.5933     -0.528176     0.0794403       2.87484      -1.81820     -0.838886      0.854264    -0.0148951     -0.146874    -0.0663710      0.149518       7.00060       8.75648       9.47154       9.57305       9.12758       7.86153       6.81179       5.52797       4.39332       3.28770       2.36383       1.64086       1.11818      0.700864      0.435277      0.253627      0.143795     0.0765126
  15  22 3894.2818    1.6867  6.6122 10.7183  0.0004  0.0806   0.0184   0.2238    0.0617   0.0000   438.4388       5.06280       30.2145      -3.08414      0.451919       5.32363     -0.162662      -9.67610       11.6913       7.07162      -8.61837       1.92003       2.15443       1.19781     0.0279424     -0.450379     -0.207573     -0.104611       8.60662       10.7357       11.4920       11.3512       10.9749       9.76531       8.34734       6.79086       5.30250       3.95952       2.93536       2.04708       1.39615      0.886505      0.540777      0.315213      0.172795     0.0926507
  15  23 4035.9822    1.3937  8.6393 10.5614  0.0002  0.1023   0.0148   0.2890    0.0532   0.0000   409.6308      -9.34894      -3.79583       7.89491      -2.32888       23.6868      -7.98534      -19.7594      0.854276    0.00391494      -4.93807      0.459506     -0.508176      0.965593     -0.464960     -0.508632     0.0810136   -0.00465761       10.4903       13.5941       14.1641       14.5501       13.3263       12.2808       10.3364       8.80218       6.81249       5.21748       3.72490       2.66012       1.71573       1.12681      0.677289      0.396992      0.218760      0.116502
  15  24 4177.5083    1.1531 10.5353 10.4213 -0.0038  0.1272   0.0124   0.3556    0.0486   0.0000   444.5691       40.7130       8.59002      -42.9504       30.6359      -7.64469      -22.8910       25.6177       12.6016      -13.9562      -6.88673       1.35417       1.17751     -0.697227      -1.02277      0.238987     0.0518463     -0.218469       13.0734       16.5141       17.8128       17.7832       16.9395       15.2430       12.9494       10.4356       8.67790       6.41226       4.64595       3.25813       2.17238       1.40539      0.876476      0.496854      0.285916      0.155597
  15  25 4319.9290    0.9758 13.6668 10.2492 -0.0035  0.1670   0.0104   0.4694    0.0457   0.0000   425.7263       20.0018       20.6572       7.08605      -21.0742       6.53157      -33.7687      -25.4821      -7.45317      -7.20952      -11.1539       5.87578      -2.87083       1.76385       1.25428     -0.973819     -0.593484      0.144636       16.9724       22.2460       23.6015       23.4744       22.2671       20.0249       17.1688       14.0843       11.2876       8.57606       6.16593       4.38526       2.86154       1.86757       1.14323      0.673839      0.367975      0.193859
  15  26 4461.7328    0.8087 15.5999 10.1811 -0.0011  0.2118   0.0086   0.5639    0.0389   0.0000   453.0143       15.2275      -1.58391      -24.3141       12.3444      -6.64690       13.5895       12.4521      -30.9994     -0.836682      -2.78990      -6.38354      -3.61415       2.39547      0.872886      -1.08548     -0.201316      0.376495       21.1326       27.3473       29.8477       29.4829       27.6645       24.9732       21.7589       17.6771       14.1450       10.6961       7.70313       5.56636       3.72316       2.33227       1.49394      0.862486      0.457784      0.247099
  16   8 1933.1706    0.5085  0.3708 10.1514 -0.0173  0.0246   0.0230   0.0430    0.0586   0.0000   433.8351    -0.0834515       13.5033       3.02100      -1.54352       2.77234      -2.63757      0.598127      -2.71934      -2.07656      0.265394     0.0389036      0.744228      0.240211      0.102295    -0.0965489   -0.00528324    0.00104869       2.02594       2.91581       2.89441       3.25598       2.91653       2.35496       2.21657       1.80069       1.46165       1.10191      0.747242      0.561733      0.419784      0.248166      0.150259     0.0999040     0.0519237     0.0297034
  16   9 2081.5975    0.7221  0.5790 10.2732 -0.0133  0.0256   0.0231   0.0505    0.0828   0.0000   442.4550       3.47535       11.3882      -5.11073       2.51208       1.91678      0.470311       1.02546      -3.33415      -1.00251      0.961642    -0.0544288     -0.389900    -0.0297724    -0.0826375     -0.183321    0.00681997    -0.0575678       3.15531       4.01514       4.07608       3.27198       2.64649       2.67304       2.84126       2.81366       2.49980       1.91395       1.37647      0.906142      0.570646      0.329301      0.200027      0.107258     0.0607989     0.0328362
  16  10 2228.3941    0.9942  0.7785 10.3786 -0.0010  0.0238   0.0267   0.0593    0.1190   0.0000   436.2973       6.73940       15.8987      -3.17583      -2.96059       1.60891    -0.0753497      0.467707       4.46414      -1.53016     -0.725855     -0.526108      0.967508     -0.239460     0.0372986    -0.0357780    -0.0159975    -0.0159218       2.33051       2.81937       2.95889       3.04989       2.98669       2.66469       2.29813       1.89873       1.57704       1.24245      0.872760      0.656579      0.436480      0.280060      0.185065      0.116732     0.0665922     0.0381371
  16  11 2372.6283    1.3255  0.9620 10.8202 -0.0077  0.0273   0.0319   0.0665    0.1372   0.0000   438.8883       4.98031       17.9203       2.31829       1.64508      0.668342     -0.405556     -0.112252       3.05237     -0.110582     -0.539395       1.57496     -0.486951     -0.518953     0.0942502    0.00279015    -0.0640121    -0.0942009       2.96995       3.69910       3.62046       3.56881       3.29118       3.01512       2.92638       2.53581       2.06425       1.53612       1.17402      0.836215      0.577896      0.361173      0.232263      0.133935     0.0715404     0.0416619
  16  12 2514.8780    1.8509  0.9436 11.4797  0.0024  0.0259   0.0436   0.0648    0.1345   0.0000   436.8787       7.07460       13.9932       4.38550       1.19592       2.13462      -2.27465     -0.778358       1.95469      -2.37778      -1.68582     -0.283183     -0.488214      0.248896   0.000698209  -0.000208849    -0.0466668     0.0131559       2.50404       3.22973       3.26750       3.60058       3.19380       2.93905       2.52047       2.18120       1.75736       1.34713      0.979686      0.723997      0.476334      0.305033      0.198440      0.124527     0.0707025     0.0395256
  16  13 2656.9919    2.3129  0.9712 12.0462 -0.0031  0.0274   0.0560   0.0686    0.1346   0.0000   437.1104     -0.241486       12.3219       3.48961      0.725962       1.98366      -2.71520      -2.24575       1.42428     -0.662228      -1.77559    0.00959445     0.0110451     -0.480651      0.347040      0.106624    -0.0567611    -0.0357712       2.68021       3.62409       3.57033       3.82615       3.54295       3.33355       2.64904       2.28698       1.84197       1.51631       1.09985      0.728757      0.481934      0.331831      0.209400      0.129052     0.0780651     0.0437742
  16  14 2799.5892    2.8439  0.8956 12.4452  0.0010  0.0256   0.0699   0.0633    0.1311   0.0000   437.6791       7.76844       14.0766       3.03249       8.49989      -1.47636      0.599913      -1.44067     -0.523612      0.517870      -1.85966     -0.774014     0.0752716      0.281226     0.0889957      0.139610    0.00632648     0.0521701       2.55829       2.97236       3.20739       3.48985       3.12904       2.73887       2.62944       2.05160       1.64177       1.21392      0.921666      0.673911      0.466222      0.323384      0.198635      0.118641     0.0682049     0.0380184
  16  15 2941.8948    3.5111  0.8719 12.8768 -0.0052  0.0263   0.0884   0.0626    0.1415   0.0000   435.4328       13.3585       15.9400       1.41983      -3.95722     -0.522374      0.270504      -6.21979       4.60735     -0.256768    -0.0445956      -1.52507      0.499469     -0.411933    -0.0735305    -0.0355732     0.0761502    -0.0560312       3.03311       3.44457       3.46380       3.54380       3.31482       3.01751       2.75140       2.46307       2.14561       1.49131       1.11593      0.848916      0.579800      0.329967      0.215553      0.138462     0.0808567     0.0415191
  16  16 3083.5307    3.9245  0.9331 13.1412 -0.0098  0.0250   0.0994   0.0680    0.1671   0.0000   443.1918       9.35752       11.0424       3.65269     -0.337563       2.80642      0.430162     -0.950027      -3.12712      -1.13090     -0.879947     -0.309279      0.784283     -0.984763   -0.00744220     -0.151311     0.0274723    -0.0249531       2.47379       3.00037       3.06609       3.25451       3.05080       2.79479       2.51481       2.08859       1.66294       1.23922      0.944882      0.700306      0.495255      0.323640      0.205983      0.127169     0.0709984     0.0394260
  16  17 3225.0596    3.8169  1.2136 12.8729 -0.0016  0.0311   0.0867   0.0770    0.1976   0.0000   433.2790       17.1033       15.2148      -3.77194      -1.28204       5.46133       3.19050      0.194736      -1.39629       1.42674       1.74882      0.749135      0.298608     -0.442208     -0.204055    0.00839797    0.00392963   -0.00960214       3.15447       3.96626       4.36150       4.30035       4.02700       3.60941       3.24874       2.63068       2.12888       1.62799       1.21400      0.847869      0.576555      0.405197      0.239832      0.146382     0.0809015     0.0497564
  16  18 3366.4310    3.3273  1.6708 12.7742 -0.0024  0.0376   0.0661   0.0944    0.1362   0.0000   443.3425       12.0698       15.4838       9.59352      -9.25027     -0.837197      -1.26900       4.00388      -2.71733      -2.64138     -0.205571      -1.01945     -0.592589      0.701780    -0.0546812    -0.0910001     0.0730261     0.0108125       3.80291       4.76079       5.38241       5.34670       5.09625       4.42463       3.90109       3.12899       2.55758       1.95198       1.39077       1.01010      0.709334      0.458241      0.284846      0.181153      0.102785     0.0585226
  16  19 3508.0598    2.7676  2.7494 11.8185  0.0004  0.0466   0.0416   0.1209    0.1144   0.0000   435.3932       16.7628       14.4933       19.7497       7.92154       4.19166     -0.456616       3.15162      -1.10543      -1.94070      -2.02194      0.217973      0.220095     -0.796726     0.0199917     0.0267348     0.0730798     0.0236474       4.96855       6.39343       6.88098       7.04980       6.42729       6.01207       4.92077       4.09157       3.19176       2.49156       1.84258       1.29245      0.863591      0.566919      0.380834      0.220624      0.131409     0.0753196
  16  20 3649.9039    2.2639  3.7611 11.5857 -0.0006  0.0577   0.0307   0.1466    0.0774   0.0000   441.4180       20.6296       9.34782       23.5557      -3.02462       7.37229      -2.23231      -3.15810       3.60535      -2.04034     -0.496256      0.566028      0.571786      0.238902      0.174035     -0.227348    -0.0281276    -0.0807913       5.59048       7.25530       7.54664       7.80425       7.36122       6.60960       5.96802       4.75757       3.91393       3.00481       2.24826       1.57852       1.10446      0.730267      0.457935      0.282993      0.161358     0.0914162
  16  21 3791.6417    1.9593  5.4771 10.9031  0.0001  0.0695   0.0223   0.1849    0.0722   0.0000   436.6066       20.9797       17.0333      -13.2560      -3.37266       1.10185     -0.170145     -0.987722      0.328171       2.33414       3.78239      -4.06471     -0.862155      0.135896     -0.530375     -0.212294     0.0458868     0.0517159       7.02089       8.74856       9.23587       9.14426       8.76646       8.17490       7.12041       5.96729       4.82244       3.74472       2.79749       1.99787       1.35503      0.896911      0.566516      0.344205      0.202723      0.110322
  16  22 3933.8276    1.5807  7.1070 10.7412 -0.0018  0.0866   0.0170   0.2343    0.0564   0.0000   449.7234       7.03922       8.63613       14.5766      -7.88560       5.32699     -0.363316       2.62401      -4.68369      -4.53037     -0.986518      -1.90225      -1.24332      0.463706      0.299776      0.687706     -0.239887     0.0259455       8.49225       10.9657       11.7015       11.7491       11.4677       10.1465       8.93010       7.17428       5.91769       4.47395       3.29223       2.42312       1.65102       1.09870      0.693892      0.429475      0.245902      0.137856
  16  23 4075.7213    1.3335  9.1251 10.4438 -0.0008  0.1036   0.0136   0.2877    0.0536   0.0000   446.3008       8.62744       20.9294       21.2774      -7.08447      -13.2553       3.34589     -0.943555      -8.45524       4.80069      -2.61151       2.40951       1.01215     -0.935946      -1.26598     -0.456891     0.0204642     -0.354434       10.4938       13.5594       14.4363       14.7341       14.0444       12.5181       10.9335       8.90317       7.17314       5.42509       4.12851       2.86440       2.02856       1.32920      0.844001      0.515049      0.298700      0.168709
  16  24 4217.9946    1.1170 11.7424 10.3820 -0.0016  0.1329   0.0114   0.3874    0.0459   0.0000   421.3269       31.5075       8.62702       10.2784     -0.769807      -6.77234       4.95785       27.1687       1.46686      -2.11496      -3.06587       1.17933       3.99091      -2.08705      -1.23273     -0.281118      0.473421     -0.188378       13.0947       17.0187       17.8984       18.3646       17.2522       15.7703       13.4219       11.6566       9.05199       7.13342       5.22310       3.81705       2.59768       1.73003       1.08548      0.675206      0.382488      0.213924
  16  25 4360.1129    0.9068 13.6493 10.3038 -0.0008  0.1720   0.0097   0.4776    0.0415   0.0000   448.3816       9.49442       57.6079       10.4945      -20.4586       9.64130       14.9644      -14.3295      -17.4051       4.75664       15.4338       3.96776       6.19760      -2.18062     -0.202375       1.10345      0.233762     -0.274328       16.3350       21.6626       23.0597       23.4024       21.9759       20.2051       17.3474       14.7705       11.7594       9.13818       6.83387       4.92386       3.35335       2.24279       1.40431      0.881042      0.494306      0.274146
  16  26 4502.4758    0.7675 16.8983 10.1550 -0.0022  0.2183   0.0075   0.5941    0.0355   0.0000   450.1929       20.6857       29.1856      -60.1623      -14.1839       1.03073      -7.02173       14.8104      -21.2657      -14.1611      -18.1428       3.28082      -6.31547       4.57335     -0.641849     -0.288914     -0.383933     -0.305702       21.0389       27.1626       29.0145       28.8062       28.3587       25.4764       22.3603       18.3220       15.0417       11.8542       8.67564       6.34763       4.31175       2.91140       1.85476       1.13635      0.650661      0.373310
  16  27 4644.8254    0.6106 19.8431 10.1248  0.0010  0.2952   0.0067   0.7749    0.0300   0.0000   368.1495       15.6969       49.6905      -1.18347       10.9148      0.817707      -13.7283       12.2443      0.295653      -24.4977       5.81754      -1.64955      -1.52326       5.05245      -2.68335    -0.0678170      0.500572     -0.410663       28.3367       36.0926       38.6700       38.5427       37.8281       34.4629       29.5003       24.9369       20.5831       15.8490       11.9976       8.55121       5.88229       4.02804       2.51878       1.57762      0.904542      0.514247
  17   7 1811.9793    0.4049  0.2914 10.0420 -0.0042  0.0213   0.0177   0.0329    0.0453   0.0000   436.3910      -1.28624       15.0472       2.76431       2.65285       1.53332      -1.53693      0.621090     -0.997808     -0.238999     -0.559768     -0.425389     -0.122132      0.231893      0.186085    -0.0558383    -0.0523992     0.0115464       2.35911       2.93129       3.21341       2.73410       2.66170       2.11005       2.11948       2.13762       1.78366       1.39563       1.09058      0.732309      0.477521      0.321920      0.185945      0.103451     0.0629823     0.0358910
  17   8 1963.3024    0.5458  0.4685 10.1788 -0.0056  0.0205   0.0184   0.0444    0.0595   0.0000   436.2627      -2.01032       18.1067       4.43046      -4.25798       2.70177       3.70232      -1.06605      0.350367       1.94364      -1.35963     -0.419966     -0.732965      0.246116     0.0742037    -0.0553565     -0.117421     0.0171456       1.86960       2.50495       2.43126       2.64531       2.29104       2.30649       1.98276       1.69295       1.41819       1.12337      0.878514      0.631142      0.425133      0.277607      0.180576      0.121979     0.0714297     0.0431581
  17   9 2112.9583    0.7793  0.5808 10.2754 -0.0011  0.0249   0.0223   0.0454    0.0796   0.0000   444.0566      -2.00765       13.5434       5.90193    -0.0406167       1.21859      -3.32530      0.312652      0.573624      0.330311      -1.04700     -0.446779     -0.284868      0.126529     -0.222841      0.138346     -0.112388    0.00446816       2.78490       3.92181       4.15726       4.16053       3.67977       3.33992       2.90350       2.35684       1.97035       1.48669       1.08734      0.747728      0.520338      0.349468      0.218597      0.121223     0.0754265     0.0423301
  17  10 2260.3412    1.1109  0.7971 10.4158 -0.0028  0.0239   0.0275   0.0562    0.1231   0.0000   437.1673       1.15275       6.41639      -1.89574      -4.13631       4.08069     -0.352175      -3.88814      0.439415     -0.610508     -0.260385     0.0121525      0.136513      0.394434      0.384139    0.00957883   -0.00897662     0.0694582       2.29931       2.86976       3.07499       3.30616       3.02230       2.90796       2.33126       1.95912       1.59746       1.28933      0.933806      0.711931      0.487199      0.310593      0.222622      0.138809     0.0875089     0.0510976
  17  11 2405.0110    1.4412  0.9600 11.1606 -0.0047  0.0276   0.0342   0.0640    0.1224   0.0000   434.9094       2.40625       9.16998      -3.05036     -0.408978      -3.63413     -0.986690     -0.813671       2.85317       1.68255      0.740901     -0.224190     0.0883470      0.216765      0.386666      0.163110     -0.197711   0.000109954       3.08131       3.89606       3.90096       3.58292       3.27636       3.13317       2.99144       2.74201       2.32075       1.84235       1.38973       1.02630      0.654296      0.439749      0.262860      0.166006     0.0995821     0.0574761
  17  12 2548.0957    1.9661  0.9698 11.4941  0.0018  0.0257   0.0446   0.0616    0.1375   0.0000   441.1700       6.18012       12.6272       5.85779      -3.32093       3.41932      0.886098      -3.95467      0.381117    -0.0397186     -0.356148      -1.47569      0.675842     -0.177339      0.168338     -0.230997      0.131432     0.0318653       2.45389       3.19550       3.18171       3.27371       2.99134       2.94317       2.56607       2.24716       1.83796       1.43831       1.05675      0.812952      0.577527      0.380619      0.250714      0.154330     0.0933973     0.0521167
  17  13 2691.0812    2.3286  0.8800 12.2145 -0.0059  0.0237   0.0558   0.0619    0.1194   0.0000   436.2779       5.58905       14.8222       4.85560       1.06564       1.28462       2.96333      0.374155     -0.201368       1.14619      -1.22393     -0.463005     -0.117091     -0.136986      0.446992      0.169856    -0.0168380    0.00314214       2.17475       2.75633       2.94520       2.99365       2.93439       2.67502       2.45948       1.87807       1.64206       1.29412      0.937370      0.736146      0.496275      0.341217      0.236813      0.144648     0.0852502     0.0528288
  17  14 2834.3952    3.1489  0.9557 12.2814 -0.0051  0.0261   0.0715   0.0583    0.1582   0.0000   437.0570       10.8381       12.9809       7.59624     -0.721250     -0.266171       1.91198      -2.27502      0.396271      -2.17539       1.08354      -1.60199       1.14956     -0.291428     0.0686342      0.147768     -0.138447    0.00598585       2.68362       3.53855       3.53258       3.70091       3.19687       3.06311       2.68886       2.44454       1.93889       1.63377       1.21741      0.867325      0.558954      0.371876      0.229005      0.151039     0.0893661     0.0540864
  17  15 2977.2897    3.7783  0.8780 12.6752 -0.0013  0.0240   0.0868   0.0542    0.1517   0.0000   440.3215       6.07168       7.76953       11.0630     -0.706464      -3.20216     -0.491079      -1.68340       3.45409     -0.990495      0.467122     -0.773134     -0.287416      0.543980      0.203459    0.00846175     0.0115012      0.104195       2.53746       3.28922       3.49079       3.56398       3.25621       2.98294       2.56514       2.11494       1.81161       1.42192       1.06165      0.755430      0.503147      0.335045      0.212056      0.136440     0.0848676     0.0505293
  17  16 3119.4955    3.8381  0.9452 13.2040 -0.0049  0.0250   0.0926   0.0639    0.1411   0.0000   440.5435       3.96710       10.3837       4.19497      -2.96132      -1.21792     -0.997551     -0.222554     0.0403285     -0.380868       1.71911     -0.540719      0.291250     0.0349588     -0.298757      0.218440      0.258020    -0.0292148       2.51231       3.02871       2.97642       3.05833       2.96346       2.85229       2.46842       2.13827       1.73935       1.48595       1.11001      0.786132      0.555632      0.375539      0.238214      0.156939     0.0955183     0.0537322
  17  17 3261.5445    3.7094  1.3304 12.8831 -0.0038  0.0314   0.0780   0.0813    0.1688   0.0000   439.5337       11.0825       11.8054       7.02205       2.05111      -1.30895      -2.89662      -3.19061       3.04536      -3.61911      -1.97289     -0.840388     -0.525436      0.395962      0.256351    -0.0534124     -0.114187    -0.0797445       3.20009       3.94084       3.97155       3.94645       3.80970       3.33354       3.12228       2.86076       2.43625       1.88662       1.42579       1.02668      0.721972      0.492511      0.303930      0.186592      0.111855     0.0676140
  17  18 3403.5131    3.1677  2.1704 12.0250 -0.0064  0.0394   0.0541   0.0999    0.1627   0.0000   432.6347       5.50131       14.4706       8.93090      -4.76589       2.74132       2.18701      -5.22073      0.857507      -4.26511      0.204618      -2.24699      -2.05633    -0.0866183      0.501791     -0.431949     -0.310466     0.0898881       3.75256       4.90636       4.79821       5.20877       4.75493       4.63788       4.01235       3.44805       2.68265       2.14418       1.61612       1.21392      0.873857      0.583263      0.378808      0.243080      0.147315     0.0836914
  17  19 3545.5986    2.7071  3.1141 11.6376 -0.0024  0.0486   0.0385   0.1274    0.1142   0.0000   434.0163       21.6072       16.7823       5.58352      -13.0461      -3.16214       9.10498      -1.99995     0.0888558       2.79488      -2.49382       1.25387     -0.473108     0.0588653       1.02984     -0.103255    -0.0608327    -0.0139384       4.54328       5.96901       6.03949       6.29664       5.87466       5.60041       4.93970       4.10755       3.45315       2.64186       2.00304       1.50223       1.05724      0.715581      0.469356      0.289215      0.176576      0.100355
  17  20 3687.9510    2.2319  4.2005 11.3599 -0.0002  0.0591   0.0280   0.1522    0.0798   0.0000   445.7413       27.5850       8.11526       7.37121      -13.6458       6.43375       4.16238       2.43913     -0.881553      -2.85341      0.507205      0.357400     -0.844377     -0.267077     -0.292578    -0.0162804  -0.000407680     0.0540752       5.73106       7.23555       7.68754       7.64137       7.46972       6.91110       6.17316       5.23331       4.12166       3.21978       2.47961       1.82347       1.29148      0.931191      0.579022      0.365896      0.221669      0.125313
  17  21 3830.1006    1.8585  5.9116 10.7797 -0.0031  0.0709   0.0198   0.1898    0.0680   0.0000   442.8657       14.8519       2.87632      -6.57590      -3.65109       18.1316       1.42750      -1.32862      0.780384      -4.99690      0.375473       2.19534   -0.00897972      -1.34080     -0.834090    -0.0669740      0.558233      0.213542       6.85930       8.90314       9.37693       9.56951       9.00392       8.23359       7.31260       6.18099       5.07250       3.97848       3.01869       2.18113       1.52613       1.04467      0.670895      0.424328      0.252798      0.148569
  17  22 3972.5356    1.5282  7.8101 10.6177 -0.0009  0.0883   0.0152   0.2448    0.0536   0.0000   441.9459       1.69475       8.03027       1.13094      -3.63418      -4.17249      -4.47212       3.15555     0.0546114       1.39267      -4.51153      -2.35612     -0.323330      -1.06641    -0.0494258      0.564869      0.373196     0.0419892       8.31646       10.8156       11.4034       11.6789       10.9436       10.1367       9.02107       7.60617       6.28817       4.91831       3.77876       2.71661       1.93612       1.27778      0.839507      0.535424      0.322868      0.186439
  17  23 4115.1522    1.2764 10.2720 10.4228 -0.0011  0.1109   0.0123   0.3162    0.0481   0.0000   412.2932       13.4368       26.3583       18.4075      -12.6146      -3.44396      -9.36250       2.93507      0.988026       12.2829      -1.04804     0.0205824      0.591100      -2.25627       1.09552      0.129221     0.0458372     -0.166407       10.3207       13.3055       14.2922       14.4929       13.9579       12.7069       11.2328       9.53570       7.86570       6.11675       4.63799       3.40003       2.42606       1.67135       1.07379      0.682705      0.404796      0.234165
  17  25 4400.2234    0.8650 15.1475 10.2764 -0.0010  0.1836   0.0086   0.5119    0.0378   0.0000   416.2357       61.2543       35.9686      -2.97304      -31.3486      -1.85571      -9.44776      -22.4710       17.6089      -4.12798      -13.9658       7.43398       3.04082      -1.62211       2.22360       2.56449      0.383005      0.230632       16.5389       21.2889       22.7906       23.2827       22.5403       20.5311       18.0772       15.7942       12.7899       10.1936       7.66088       5.78484       4.00236       2.76639       1.84287       1.15977      0.671316      0.403559
  17  26 4542.8271    0.7150 17.0087 10.2021  0.0008  0.2282   0.0073   0.6073    0.0328   0.0000   446.8789       28.5183      -7.58529       7.42216       7.00648       13.8004       13.4890       7.66419      -23.0240       17.8888       2.75577      -1.39630      0.236164      -3.58358       2.27061      0.378956      0.161561    -0.0637189       20.0284       26.1381       28.5907       28.9217       27.9710       25.5783       22.7481       19.1665       15.5719       12.4743       9.49531       7.01195       4.99476       3.41724       2.26556       1.44466      0.850449      0.504365
  18   8 1992.8370    0.6040  0.4905 10.3038 -0.0002  0.0202   0.0198   0.0485    0.0631   0.0000   438.0670      -2.38020       13.3115      -2.76462      -3.69123      0.505199      -1.08778      0.944112     -0.737603     -0.925460      0.806854      0.114246     -0.702380    -0.0902739      0.347541    -0.0652287      0.118755    -0.0394389       1.91436       2.40355       2.48622       2.39218       2.11069       2.04272       1.79771       1.73381       1.60119       1.26533       1.02365      0.712619      0.530759      0.340147      0.214517      0.129570     0.0912512     0.0513794
  18  10 2291.6675    1.1745  0.7940 10.5894  0.0009  0.0225   0.0281   0.0544    0.1172   0.0000   439.8751      0.199614       13.1884       4.31414      -6.26584      -7.50239      -1.97155      -2.45450      0.645009      0.357408      -2.40403      -1.07091     0.0839434      0.172713     -0.297544     -0.221405    -0.0222530    -0.0154678       1.94533       2.47500       2.56143       2.70238       2.72764       2.42369       2.06214       1.82765       1.55890       1.23262      0.938494      0.706253      0.516195      0.353582      0.236861      0.154774     0.0977922     0.0598006
  18  11 2436.8757    1.4977  1.0972 11.2340 -0.0022  0.0283   0.0331   0.0695    0.1358   0.0000   436.7739      0.166043       11.8683      -3.27673      -3.01304       1.48211      -1.99812      -1.39050      -1.62264      -1.47433       1.20700     -0.385718     -0.339061      0.153743     -0.135246   -0.00980941     -0.125423     0.0640006       2.58486       3.35574       3.46144       3.58650       3.34145       3.13425       2.80643       2.44673       2.05848       1.58234       1.24671      0.950650      0.681160      0.447260      0.302873      0.195350      0.127510     0.0773607
  18  12 2580.8420    2.0875  0.9769 11.4772 -0.0044  0.0243   0.0451   0.0592    0.1469   0.0000   440.0275       8.07264       10.9498       3.08993      -5.24000     -0.208700     -0.413087      -1.87466       2.49430     -0.964641      0.356618      0.814429      0.338152     -0.656052     -0.598780     0.0442130    -0.0703781    -0.0380403       2.30758       2.83470       3.08559       3.27351       3.12405       2.84160       2.48068       2.12251       1.67386       1.32823       1.05316      0.783584      0.561913      0.377417      0.261873      0.176607      0.108947     0.0653836
  18  13 2724.7723    2.6027  0.9699 12.0698  0.0003  0.0248   0.0569   0.0612    0.1329   0.0000   437.4443       3.70809       11.8386      -3.59891      -4.05540      -2.83533      0.473666      0.139285       1.82406     -0.331208     -0.331167      -1.20475     -0.157877     -0.112502     -0.645641     -0.283824      0.297430    -0.0471881       2.32275       2.64974       3.05145       3.10062       2.93275       2.71087       2.56299       2.13094       1.61613       1.30248       1.06344      0.756888      0.566260      0.404595      0.274613      0.176704      0.115079     0.0655385
  18  14 2868.7481    3.2327  0.8914 12.5529 -0.0037  0.0237   0.0754   0.0595    0.1378   0.0000   438.1725       6.78707       11.2325       3.81517       6.35899      -4.21780      -3.73132     -0.299011      -1.31972      -2.37181     -0.530183     -0.146148      0.368539     -0.694031     0.0350723     -0.383821     -0.199019    -0.0297791       2.41180       3.04735       3.09424       2.98517       2.64775       2.46669       2.33498       2.23908       1.95568       1.60633       1.19749      0.889545      0.611041      0.425717      0.269521      0.171588     0.0960058     0.0586798
  18  15 3012.2600    3.7915  0.9651 12.6990 -0.0035  0.0240   0.0837   0.0618    0.1573   0.0000   434.8202       8.94585       12.0721       2.98954       1.52662       3.90589      0.912872      -3.53295      -1.47224      0.888670      -1.35870      0.768230    0.00688228     -0.398881     0.0656327     0.0460049     -0.125971    -0.0405008       2.30399       2.99138       3.23711       3.29618       3.12726       2.87899       2.62581       2.13022       1.77691       1.39242       1.04248      0.769448      0.588072      0.377958      0.275562      0.167651      0.105402     0.0637357
  18  16 3154.9658    3.9396  1.0992 13.1567 -0.0001  0.0270   0.0860   0.0670    0.1429   0.0000   439.2429       5.57473       12.7194       3.57266      -1.96990      -1.13362       2.75149      -1.60220       3.72436      -2.07357      -3.06383    -0.0736412     -0.132675     -0.539231    -0.0376509     -0.111290   -0.00655868     -0.166980       2.46328       3.04188       3.39217       3.41067       3.13305       2.98518       2.76016       2.34018       1.83456       1.55941       1.18294      0.860611      0.631694      0.435262      0.314216      0.188407      0.116915     0.0708891
  18  17 3297.4780    3.6282  1.4094 13.0547 -0.0028  0.0308   0.0722   0.0783    0.1246   0.0000   437.5405       10.4398       12.0362       3.31104      -3.13844       3.99272       2.19850      -3.40451      0.593871      -2.58550      -1.14205      0.934940     -0.732013     -0.640917      0.429972     -0.230973     0.0835926    -0.0614976       2.85532       3.59908       3.89038       4.09497       3.81350       3.55156       3.14860       2.60823       2.17899       1.75413       1.31257      0.987406      0.717087      0.494627      0.325194      0.220136      0.136109     0.0831370
  18  18 3440.0814    2.9773  2.2226 12.4205 -0.0041  0.0400   0.0494   0.1069    0.1027   0.0000   437.8312       18.4367       14.6916      -2.70317       8.36657     -0.367001       4.32764      -3.43437      0.448685      -8.05157      -1.60785      -1.58362    -0.0508715     -0.495423     -0.307735      0.148082     0.0828769    -0.0239053       3.46052       4.40619       4.62102       4.73377       4.55774       4.46511       3.83279       3.29073       2.77071       2.20297       1.78224       1.34054      0.939424      0.635968      0.430085      0.283412      0.193809      0.117253
  18  19 3582.7242    2.6571  3.4756 11.2944 -0.0004  0.0488   0.0337   0.1261    0.1168   0.0000   434.0376       21.7142       15.2544       4.90002      -1.05927       4.99761      0.199769     -0.976151      -3.03379      -9.01997       2.29258     -0.462303      -3.11740     -0.131673      0.391985    -0.0276150      0.406580     -0.212866       4.36338       5.60222       5.98402       6.23589       5.94197       5.50383       4.93567       4.19175       3.42593       2.69455       2.10643       1.51575       1.17684      0.793695      0.542123      0.353697      0.217674      0.129866
  18  20 3725.5161    2.1129  4.5851 11.2209 -0.0028  0.0607   0.0248   0.1584    0.0730   0.0000   430.5115       11.2562       12.6717       8.73292       1.30689      -8.57960       6.48413      -7.27459       7.75468       1.34265      -7.63987      -3.41715      0.196189     -0.279285      0.535065      0.298699      0.896358      0.211643       5.47148       7.22965       7.47255       7.67482       7.29750       6.71618       6.10398       5.29438       4.45163       3.52755       2.79707       2.05232       1.47522      0.996370      0.665252      0.432498      0.273746      0.162494
  18  21 3868.2709    1.7508  6.6160 10.7043 -0.0020  0.0751   0.0173   0.2067    0.0609   0.0000   444.3439       7.00647       18.9078       14.1217      -6.20245      -2.25803       14.8914      -4.93621       3.12874       3.45431      -8.29827      -4.57958       1.15364     -0.773483     -0.664187      0.396866      0.158755    -0.0434784       6.65442       8.69449       9.11485       9.62327       9.19519       8.45868       7.67448       6.36500       5.37071       4.15300       3.41654       2.48748       1.75231       1.22558      0.806452      0.547150      0.340455      0.207423
  18  22 4011.0228    1.4838  8.6932 10.3423 -0.0001  0.0897   0.0132   0.2534    0.0556   0.0000   432.4435       17.3186       20.2081       12.1072     -0.502998      -8.40887      -5.73241      -3.05349      -8.54877      -4.85290       1.93891      -1.69669     -0.532854       2.57643      0.913705     -0.617893     0.0137677    -0.0900460       7.96393       10.0692       10.8598       11.3603       10.8705       10.0428       8.88941       7.65293       6.35176       5.04331       4.00243       2.93701       2.10600       1.45191       1.00657      0.650295      0.401253      0.246103
  18  23 4153.8496    1.1989 10.7975 10.4354 -0.0005  0.1160   0.0111   0.3288    0.0434   0.0000   426.4094       22.1123       14.8305       1.23792      -16.9542       3.55504     0.0199941       8.81861       16.1544       5.77745      0.396432      -10.2053       1.01136      -2.65770     -0.407803      0.353342     0.0912397     -0.202837       10.2074       12.9622       13.7230       14.2320       13.9496       12.9452       11.5608       9.73550       8.17112       6.56115       5.07517       3.78902       2.76895       1.95175       1.32417      0.865883      0.534402      0.325704
  18  24 4296.9602    1.0134 13.4606 10.2581  0.0002  0.1516   0.0092   0.4140    0.0420   0.0000   458.9545       26.2474       9.93032       16.4295       31.6077      -5.22827      -8.41266      -10.3670       1.45576      0.756177       5.83139      -9.09901      -1.65401      -5.86461    -0.0615697      0.267822      0.287030      0.346810       12.7905       16.7882       17.8512       18.5993       17.7734       16.7573       14.6113       12.8488       10.6373       8.60328       6.60389       4.94935       3.61486       2.53651       1.74157       1.11809      0.672369      0.415754
  18  25 4439.9743    0.8126 15.7080 10.2641 -0.0009  0.1923   0.0077   0.5307    0.0349   0.0000   439.1379       28.1610       13.8061       44.3778       15.7100       2.91979      -5.73601       8.70324       18.1363      -4.27789       3.77286      -5.73195      -4.31646      -3.62281      0.309072       1.11765     -0.726470     -0.397725       16.4220       21.1054       23.0180       23.3108       23.0507       20.9017       19.0377       16.0769       13.5068       10.9648       8.37255       6.36728       4.62468       3.20615       2.20105       1.44172      0.880191      0.540690
  19   7 1867.2933    0.4244  0.4071 10.0679 -0.0084  0.0206   0.0154   0.0431    0.0504   0.0000   438.9344      -3.62410       12.0810       1.02970      0.385634       3.81281       3.42112       1.82742     -0.556739     -0.932137      0.391718     -0.787885     -0.328179     -0.389748     -0.677278     -0.328448     -0.179621    -0.0584294       1.69788       2.19430       2.34525       2.47073       2.16357       2.13561       2.05809       1.71161       1.40890       1.12199      0.883203      0.658520      0.483501      0.371008      0.242807      0.176097      0.104833     0.0676826
  19   8 2021.7677    0.6365  0.4547 10.2853 -0.0094  0.0200   0.0217   0.0424    0.0604   0.0000   440.4426      0.384259       11.3758      -2.06357     0.0625796     -0.533377      -1.23536     -0.664229     -0.922209      -2.46564       1.58019     -0.442356    -0.0795075      0.234947     -0.209643    -0.0752951     -0.100374     0.0184252       1.40976       2.04407       2.00487       2.23687       2.13818       2.11813       1.67919       1.56713       1.27837       1.02959      0.836806      0.590420      0.460349      0.297393      0.221033      0.139284     0.0930443     0.0593837
  19   9 2173.7593    0.9035  0.7794 10.2648 -0.0016  0.0218   0.0219   0.0553    0.0924   0.0000   439.1095     -0.815056       8.08037      -1.83241      0.155373      0.189339     -0.223916       1.74542      -2.33587      0.273242     0.0442186       1.07351     -0.673121    -0.0619791    -0.0484326    -0.0735962     -0.267833    -0.0273798       1.99564       2.40872       2.53911       2.63791       2.39848       2.13487       2.11412       1.88846       1.63461       1.36166       1.10436      0.815126      0.592416      0.405601      0.264767      0.181447      0.119284     0.0706568
  19  10 2322.3469    1.2202  0.8797 10.6603 -0.0012  0.0234   0.0276   0.0558    0.1132   0.0000   434.3294       1.53786       10.3546      -1.49929       1.73232       1.91076       2.02530      -3.81921     -0.224547       1.19779       1.89738      0.793599      0.313594      0.167831      0.256892    -0.0900726    -0.0441125    -0.0562644       1.91133       2.47733       2.46591       2.76473       2.55127       2.55905       2.17715       1.91762       1.58275       1.29538       1.03988      0.757531      0.572906      0.400190      0.295528      0.194721      0.119595     0.0808250
  19  11 2468.1973    1.6562  0.9893 11.1434 -0.0004  0.0240   0.0356   0.0620    0.1283   0.0000   434.0007       5.76253       14.9420      0.631319      -1.69200      -2.58765       1.74351     -0.545942       1.60389     -0.234951     -0.857549     -0.230888      -1.35968     -0.363789     -0.541912      0.121853    -0.0596961      0.114315       2.14086       2.79200       3.01625       3.06400       2.86489       2.58302       2.36931       2.09743       1.79544       1.51248       1.18381      0.896576      0.644667      0.437261      0.283476      0.190337      0.124559     0.0815036
  19  12 2613.0979    2.1425  1.0315 11.6389 -0.0013  0.0255   0.0456   0.0604    0.1433   0.0000   438.1848       5.35569       13.3352       3.78677      -4.09199      -3.85625     -0.599227      -1.63596       1.84143      -1.49855      0.986066     -0.658520      0.196116      0.109866    -0.0741229      0.151705     0.0329775     0.0626003       2.24717       2.78027       3.14977       3.19789       2.80651       2.74050       2.47870       2.16465       1.89938       1.57124       1.20160      0.896479      0.661088      0.451506      0.325110      0.199384      0.130199     0.0764749
  19  13 2757.9881    2.8159  0.9754 12.1388 -0.0049  0.0229   0.0605   0.0578    0.1426   0.0000   441.2004       4.53095       15.7848      -2.76409      -2.13211       2.78171      0.697235      -1.17214      -1.44092      -3.54534     -0.315555      -1.06181     -0.285046      0.651979      0.215110    0.00680502    0.00468991     0.0168414       2.00449       2.48168       2.66517       2.87395       2.67868       2.52200       2.22363       1.99243       1.64031       1.38940       1.04688      0.787649      0.574337      0.429104      0.298838      0.197015      0.120745     0.0767515
  19  14 2902.6114    3.5854  0.8369 12.7217  0.0011  0.0222   0.0800   0.0530    0.1266   0.0000   436.7645       6.01913       14.2234       2.14457    -0.0819639     -0.975429      -3.58954      -1.44068       1.98915     -0.454280     -0.267088     -0.114661      0.175276     -0.204235     -0.230615     -0.165167    -0.0220612    -0.0106860       1.95327       2.57301       2.68347       2.69295       2.64854       2.67846       2.24605       1.95005       1.52974       1.28335      0.959602      0.760674      0.547979      0.404386      0.276337      0.186151      0.118570     0.0730203
  19  15 3046.6447    3.8121  0.9432 13.0881 -0.0018  0.0234   0.0855   0.0591    0.1223   0.0000   438.1228       12.2053       16.8485       3.00250      -1.85921      0.308706      -4.63014       1.89762       4.86255     -0.504962      0.457147      -1.49479      0.438035     -0.982002      0.294720      0.219315    -0.0490762    -0.0919589       2.04699       2.53973       2.71135       2.82439       2.68263       2.47126       2.36796       1.90125       1.67974       1.38559       1.14341      0.858324      0.594364      0.404483      0.286162      0.186895      0.128686     0.0786344
  19  16 3189.9801    3.7645  1.2798 13.0261 -0.0056  0.0283   0.0734   0.0727    0.1239   0.0000   438.1217       7.79967       12.0484       6.85208      -2.88026      -2.70704       2.10343       1.35700      -4.07503       1.47039     -0.303730       1.69500     -0.536378      0.648815    -0.0128775     0.0119321    -0.0475234    0.00924043       2.59685       3.25923       3.64737       3.70853       3.53247       3.28129       2.96679       2.55506       2.05373       1.64096       1.29292      0.963443      0.705492      0.514971      0.343522      0.243063      0.151754     0.0928828
  19  17 3333.0690    3.4560  1.6945 12.5764 -0.0051  0.0321   0.0579   0.0850    0.1016   0.0000   439.7475       10.9847       12.7857      -5.73519      -10.6189    -0.0241849      -5.53009      -2.32149       5.48539      -2.96447       2.95740      0.148064      0.429232      0.416741     -0.272190     0.0189977     0.0175735     -0.105476       2.69010       3.41492       3.68524       3.71314       3.54963       3.47175       3.11883       2.62280       2.27148       1.81000       1.46671       1.11731      0.813245      0.572932      0.395264      0.265348      0.170131      0.112371
  19  18 3476.1511    2.9284  2.6267 11.9500 -0.0028  0.0410   0.0420   0.1116    0.0990   0.0000   437.3293       23.8964       8.59301       9.38540      -3.39322      0.631884       1.06595     0.0579694      -2.12766      -1.93277      -1.89526      0.588861     -0.606830     -0.591605      0.358335     -0.599476      0.461796      0.147399       3.56303       4.55541       4.78795       5.09358       5.03886       4.51418       4.08004       3.52343       2.96598       2.33308       1.87092       1.44052       1.03524      0.726107      0.506164      0.339504      0.222191      0.137592
  19  19 3619.5094    2.4434  3.6664 11.3140 -0.0001  0.0497   0.0298   0.1314    0.0931   0.0000   427.0215       21.4459       2.12250      -2.21272      -4.91067       5.84803     -0.660203      -1.06872       2.72491      0.246099     -0.707005      -2.03753     -0.991102      0.762701      0.462173     -0.238886     0.0171376     0.0778480       4.36894       5.64555       6.22940       6.39728       6.12124       5.79927       5.01354       4.36016       3.65119       2.87709       2.18624       1.68765       1.24262      0.922433      0.620906      0.425122      0.261808      0.164668
  19  20 3762.7299    2.0589  5.3948 10.7271 -0.0034  0.0623   0.0209   0.1652    0.0769   0.0000   441.4801       16.8778       18.8304       9.54562       7.57505      -7.75249     0.0446942      -7.13100       2.55799      -5.52299      -6.79291      -5.87824      -1.73079      0.507813      0.471997      0.567105     -0.683670      0.686591       5.27344       6.74441       7.20042       7.18629       7.11709       6.74251       6.03136       5.29622       4.47569       3.68919       2.97055       2.16766       1.65769       1.14745      0.786893      0.521462      0.342447      0.211092
  19  21 3905.8557    1.6898  6.8550 10.6137 -0.0018  0.0767   0.0162   0.2056    0.0592   0.0000   439.4059       15.2258       14.5234       11.2796     -0.624021       11.7245       2.92895      -4.08669      -2.11239      -6.87159      0.990736      -2.64956      0.752260      -2.89853     -0.836369       1.06209      0.263030     -0.452597       6.14316       8.16084       8.75142       9.02279       8.76979       8.11551       7.38170       6.40965       5.42718       4.41627       3.43393       2.62186       1.94003       1.37145      0.951649      0.628940      0.399111      0.248534
  19  22 4049.3195    1.4076  9.7430 10.2601 -0.0007  0.0972   0.0120   0.2736    0.0520   0.0000   444.2794       26.3811       7.04598       26.7608       7.81590       14.8053      -4.52908       15.7331      -6.49028      -2.26346      0.299945       2.77532      -2.48819     -0.631566     -0.901992     0.0283449      0.382320      0.259480       8.21493       10.6633       11.5462       11.7771       11.3897       10.6475       9.65692       8.48049       7.01375       5.70838       4.49922       3.39341       2.52253       1.80407       1.23904      0.827737      0.524381      0.325364
  19  23 4192.6029    1.1550 11.5255 10.3607 -0.0016  0.1235   0.0103   0.3389    0.0415   0.0000   431.8654       2.91937       26.8847      -21.2564       9.85725      -30.1719      -16.7850      -22.6468      0.593586      -15.8328     0.0621878      -2.50741       5.42436     -0.522322      0.918547      0.224163     -0.394551      0.254348       10.0568       13.3483       14.7062       15.0068       14.6880       13.5096       12.1628       10.5412       8.74110       7.12235       5.57882       4.29322       3.15666       2.22090       1.53139       1.03315      0.652720      0.414061
  19  24 4335.9006    0.9548 14.0988 10.2653 -0.0018  0.1553   0.0084   0.4407    0.0383   0.0000   421.8014       40.4907      -5.16663     -0.195140      -4.01324      -9.30707       5.57399       26.1526      -1.69583      -8.64452       2.95690      -5.56441      -2.14715      -3.87919      -1.85514      0.693503      0.356312     -0.354014       12.4680       16.4739       17.6335       18.3576       17.6484       16.6352       15.1873       13.0092       10.9659       8.96698       7.03160       5.36920       3.99168       2.87944       1.98984       1.31937      0.846212      0.528996
  19  25 4479.1051    0.7879 16.0390 10.2096  0.0005  0.1946   0.0072   0.5202    0.0326   0.0000   417.4883       3.27379       26.6599       9.01326       8.83923      -6.16690       4.51176       6.95521       3.95521      -4.17364       13.6296      -9.04947      -4.35228     -0.903382     -0.587350      0.770918     -0.423234     -0.952015       15.4868       20.4349       22.2361       22.6202       21.9753       20.6530       18.6853       16.4302       13.6985       11.3532       8.88683       6.81497       5.07512       3.63323       2.47691       1.69141       1.05318      0.668784
  20   8 2050.0604    0.6940  0.5416 10.3735 -0.0044  0.0184   0.0198   0.0451    0.0643   0.0000   435.3502      0.785707       11.7572      0.867524      -4.07994      -2.23313       3.08903      0.424979      0.718182     -0.504854    -0.0207642      0.753272      0.174644     -0.362130     -0.147115   -0.00847368     -0.138235     -0.124867       1.49255       1.97458       2.10330       2.23405       2.14822       1.87065       1.75671       1.49346       1.37100       1.07777      0.863652      0.653760      0.488630      0.352118      0.236191      0.160023      0.103241     0.0698315
  20   9 2203.1641    0.9715  0.7280 10.5246 -0.0011  0.0215   0.0233   0.0493    0.0904   0.0000   440.5628       1.74695       16.0476       1.22290      -3.40437       3.00044      0.856852      0.701750     -0.536355     -0.795716      0.419553     0.0739386     -0.101475    -0.0608391      0.127570    -0.0837203      0.161789    -0.0924392       1.69771       2.23759       2.29530       2.46141       2.40420       2.23668       2.06843       1.65072       1.52334       1.22544       1.01062      0.741684      0.578581      0.396721      0.284203      0.187162      0.132633     0.0835754
  20  10 2352.3849    1.2764  1.0064 10.9470 -0.0068  0.0241   0.0276   0.0627    0.1094   0.0000   438.5364       1.50459       11.5707       3.28548      -1.91785      0.392792      0.788126      0.641452      0.286349      -2.19063      0.424761      0.988334       1.09895      0.761005      0.204698      0.415795    -0.0279236     -0.101357       1.97741       2.58745       2.80278       2.80740       2.70586       2.45493       2.31766       2.01468       1.81456       1.45069       1.15595      0.883409      0.677477      0.471964      0.347894      0.229770      0.153499     0.0893185
  20  12 2644.8435    2.2353  1.0363 11.9629 -0.0013  0.0254   0.0480   0.0633    0.1371   0.0000   438.9383       5.01697       12.8877      -5.43816      0.269779     -0.666822      -2.40849      -1.28324      0.592120      -2.12689      0.369144       1.32423     -0.115479      -1.44909     -0.486160      0.258881     0.0503541     -0.328195       2.10798       2.77428       2.84193       3.03639       2.93357       2.80069       2.53681       2.17044       1.81504       1.49396       1.16213      0.963085      0.694493      0.502631      0.335401      0.236143      0.159163      0.109465
  20  13 2790.7501    2.9031  0.8898 12.4979 -0.0032  0.0229   0.0649   0.0561    0.1174   0.0000   440.8925       6.33876       11.5807       1.83665      -1.85554       2.70532       1.49569      -1.03656       1.03787     -0.463650       2.28859     0.0194606      -1.23746      0.115132     -0.239534    -0.0730356     -0.251898    -0.0783159       2.01276       2.65572       2.68662       2.80663       2.67606       2.42737       2.23534       1.88055       1.84386       1.44718       1.22773      0.867845      0.678714      0.458747      0.324587      0.208952      0.133069     0.0870936
  20  14 2936.0095    3.3754  1.0007 12.7364 -0.0011  0.0237   0.0701   0.0595    0.1307   0.0000   439.6163       9.04101       15.0026       2.90665      0.376344      -1.31384      -3.92323     0.0324399       1.66825      0.285566     -0.398740      0.988633      0.527508     -0.374598     -0.154229    -0.0327207   -0.00550986      0.193608       2.07718       2.62861       2.80562       2.85479       2.70245       2.35649       2.28731       2.04899       1.84698       1.51833       1.26192      0.956392      0.696042      0.489740      0.333783      0.225688      0.143431     0.0936365
  20  15 3080.5320    3.9412  0.9284 13.1457 -0.0058  0.0293   0.0850   0.0559    0.1228   0.0000   439.8544       8.55936       14.0911       2.00203     -0.686235      -2.03633       1.08408      -1.64377      0.204250      -1.68571      0.337965     -0.283573      0.140282     -0.373377      0.213611     -0.437348     -0.160348     0.0892372       3.30823       4.70474       5.50959       5.83075       5.56179       5.04446       4.18255       3.37059       2.55941       1.83882       1.28848      0.957260      0.679109      0.465393      0.320685      0.218502      0.143742     0.0930531
  20  16 3224.5460    3.8680  1.2271 13.1196 -0.0025  0.0264   0.0773   0.0718    0.1440   0.0000   435.7043       11.5871       14.5429       5.51298      0.492216      0.264206      -3.50762      -2.39087      -2.33169     -0.535397     -0.221007      0.664038     -0.147377      0.704364      0.867725     -0.190200     0.0506731     0.0245283       2.24934       2.85177       2.92159       3.07463       2.92753       2.75846       2.60888       2.22746       1.93625       1.62156       1.33429       1.04876      0.752070      0.528810      0.373132      0.252869      0.162949      0.111496
  20  17 3368.0986    3.2991  1.9055 12.5276  0.0030  0.0338   0.0509   0.0885    0.0856   0.0000   439.6355       12.2573       10.5420       1.44193       2.04731      -2.06763      -2.88477      0.230656       2.63355      -1.93574     -0.172962     -0.835743      0.519176     -0.421535     0.0422510     -0.499221      0.591895     0.0852305       2.85324       3.75596       4.13367       4.16558       4.04880       3.74916       3.33795       2.97200       2.50930       2.07258       1.63670       1.25706      0.925725      0.669364      0.461556      0.316653      0.208911      0.129208
  20  18 3511.9603    2.7605  2.6064 12.1182  0.0003  0.0402   0.0392   0.1112    0.0844   0.0000   435.8321       3.30410       13.5021       12.0402      -5.59407       4.46957       1.25029      -5.20777       2.84776      -1.13855      0.766702       1.09776    -0.0785231     0.0256715      0.420430      0.298571     -0.184091     -0.215447       3.32883       4.38041       4.73887       4.83588       4.63275       4.33664       3.87269       3.49728       3.00792       2.47275       1.94721       1.52562       1.11681      0.813020      0.554887      0.378600      0.252112      0.153814
  20  19 3655.7982    2.3326  4.0442 11.4094  0.0002  0.0517   0.0264   0.1401    0.0743   0.0000   431.4773       9.37933       8.57107       5.29336      -4.25564      -2.14392      -4.71815      -5.78252      -3.08943       2.61468    -0.0856026     -0.378453      0.629834     -0.151003    0.00956038      0.578454     0.0996649     -0.195130       4.09277       5.31844       5.78942       5.97016       5.85219       5.42803       5.02107       4.36469       3.71268       3.02703       2.39795       1.84806       1.39635       1.01924      0.724557      0.504360      0.320879      0.205509
  20  20 3799.5220    1.9299  5.6392 10.9299 -0.0014  0.0643   0.0191   0.1740    0.0606   0.0000   432.2493       12.8473       12.1816       14.8781      -6.04342       6.67009      -6.20732      -8.10471      -7.65670     -0.477862       2.79542      -5.69313      -1.61209       2.55956     0.0297924     -0.404096     -0.364136     0.0480501       5.19128       6.86408       7.33705       7.74006       7.51299       7.15447       6.46016       5.50974       4.63118       3.80120       2.94246       2.30705       1.72482       1.27334      0.896400      0.616940      0.405899      0.258967
  20  21 3943.0672    1.6002  7.5598 10.6805 -0.0003  0.0801   0.0146   0.2213    0.0497   0.0000   429.6510       15.3279       23.4366       10.6137      -17.6470      -12.0020       12.0192      -2.01990      -1.98830      -9.12781       2.70194      0.805827      -1.35496      -2.49224      0.965407      0.211539      0.347525      0.186623       6.36298       8.26080       8.94032       9.40651       9.03063       8.55724       7.72093       6.77319       5.72336       4.77581       3.82960       2.86977       2.17202       1.58903       1.13664      0.761100      0.499267      0.317274
  20  22 4086.9927    1.3358 10.0112 10.3837 -0.0006  0.1002   0.0111   0.2816    0.0451   0.0000   444.1672       8.70516       30.3210       22.0388      -5.08035     -0.309692       3.43262     0.0301713     -0.856876      -3.66725      -3.65469       3.22281      -1.80287       2.68274       2.04196     -0.404827     -0.671515     -0.364381       7.95213       10.3150       11.1452       11.5950       11.4676       10.4867       9.67010       8.39029       7.32332       5.91074       4.74348       3.61663       2.73180       1.98988       1.44546      0.980266      0.632211      0.396172
  20  24 4374.4633    0.9266 14.6813 10.2888  0.0022  0.1619   0.0078   0.4443    0.0349   0.0000   447.5041       30.0322       31.2167      -6.51595      -10.5047       14.0342      -20.0955      -21.5495      -2.37746       8.39551      -6.44740       11.4411       3.30117      0.754208      -2.69679      0.790532     0.0868644      -1.13655       12.2991       16.2006       17.8448       18.1765       18.1014       16.6889       15.6157       13.3558       11.5020       9.40894       7.46848       5.85285       4.41335       3.24767       2.28058       1.57834       1.02110      0.658938
  20  25 4518.1025    0.7433 16.9274 10.2312  0.0007  0.2062   0.0067   0.5513    0.0306   0.0000   409.3947       6.87852       62.7265       2.14076       5.41511       21.9014      -5.08248      -18.6886      -22.8021      -3.97325       3.92784       5.09076       1.62510      0.906123       1.71374       2.49372      -1.07907    0.00995186       15.6357       20.7522       22.7117       23.4000       23.1621       21.5745       19.5386       17.4349       14.5331       11.9347       9.78576       7.37613       5.65005       4.15618       2.93241       1.99904       1.30565      0.842508
  20  26 4662.1579    0.5901 18.6108 10.1218 -0.0013  0.2540   0.0059   0.6620    0.0272   0.0000   450.3923       34.1889       12.4007       98.6926       27.0612      -51.3284      -36.6965       26.6081       6.07905      -20.0214      -21.4541       2.05116      -1.58850      -4.26544       4.06908      -5.56992      -1.10615       1.32244       19.5046       25.6606       27.8278       28.8188       28.3223       26.4778       24.0866       21.3882       18.0090       14.8971       12.0724       9.21088       7.10317       5.12229       3.66385       2.50465       1.61968       1.06635
  21   6 1758.2278    0.3600  0.2781 10.0457 -0.0027  0.0174   0.0141   0.0316    0.0386   0.0000   442.1429      0.480392       16.0666       1.22726      -1.15022       1.84040       1.27296      0.576183       1.57164       1.29899      -1.00430   -0.00984000    -0.0320754     0.0872787      0.244927     0.0823957    -0.0679518     0.0248414       1.42938       1.68168       1.89367       2.00891       1.82207       1.83023       1.81322       1.42570       1.18040       1.00704      0.771171      0.590995      0.462814      0.345203      0.250049      0.169143      0.121401     0.0682448
  21   7 1919.7935    0.5106  0.4445 10.1399 -0.0070  0.0192   0.0160   0.0384    0.0521   0.0000   436.4479      -2.54404       19.3638    -0.0795860      -4.30474       2.95120       1.47031       3.20540       1.31081      0.608536      0.280446     -0.224836      0.539292     -0.716899     -0.499131     -0.426305   -0.00197198    -0.0189309       1.45012       2.01650       2.09261       2.01627       2.22974       1.85311       1.92717       1.60757       1.40199       1.14212      0.845204      0.714174      0.523014      0.433753      0.273348      0.203884      0.132214     0.0869248
  21   8 2077.7049    0.7351  0.6285 10.2566 -0.0017  0.0185   0.0188   0.0475    0.0695   0.0000   437.1085       4.37436       15.5140      -1.09950      -3.50689       1.07872     0.0909665      0.985185      0.826604      -2.06923      0.856176      0.143657      0.244074     0.0389759      0.214394    -0.0569870      0.165700     0.0700434       1.50178       1.97383       2.11460       2.33641       2.25664       2.11427       1.86512       1.65895       1.33929       1.07685      0.862642      0.708272      0.525342      0.359647      0.255364      0.196180      0.132766     0.0834594
  21   9 2231.8815    1.0240  0.7872 10.6511 -0.0048  0.0219   0.0246   0.0563    0.0940   0.0000   440.1831      -1.23551       12.4185     -0.792794      -3.00933      -3.78496       1.40994       1.68151      -2.81141      -1.07184     -0.529586     0.0451186      -1.76540     0.0137401      0.109480     -0.354764     0.0155863      0.115114       1.68190       2.16078       2.23062       2.40662       2.43858       2.20700       2.05301       1.68885       1.61129       1.26452       1.03274      0.783723      0.625068      0.445941      0.313186      0.225461      0.158501     0.0977734
  21  10 2381.9612    1.4156  0.8848 10.8317 -0.0009  0.0208   0.0303   0.0551    0.1166   0.0000   436.8043       4.12468       11.0320      0.756603      -3.71281       2.39157      -1.59662      -2.12135       2.35561     -0.177015       1.57531     -0.244225      0.190497     -0.150840      0.733264      0.160243     -0.120916    -0.0980958       1.53297       2.01789       2.12887       2.18582       2.29952       2.02450       1.96035       1.69003       1.43539       1.18583       1.00098      0.815518      0.596887      0.431102      0.304269      0.204173      0.153125      0.102678
  21  11 2529.3119    1.8347  0.9954 11.7462 -0.0018  0.0237   0.0381   0.0614    0.1037   0.0000   438.5809       5.70782       14.8623      -2.63612       1.85793       1.15851       2.89165       2.44064      -1.56685     -0.844917       1.09752     -0.473727    -0.0366738    -0.0914604     -0.619911     -0.514351     -0.132084    -0.0693007       1.81286       2.35967       2.47025       2.67022       2.55281       2.36819       2.23074       1.91820       1.68125       1.38426       1.21543      0.915248      0.701337      0.483116      0.347786      0.243336      0.167052      0.108873
  21  12 2676.2351    2.4529  0.9809 11.6943 -0.0016  0.0238   0.0496   0.0578    0.1572   0.0000   436.2880       3.30288       13.7936      -1.18414     -0.430530      -5.90393     -0.673432      -1.02739    -0.0520335      -1.94283     -0.279220      0.193166     -0.256630    -0.0741713     -0.313865     -0.431318     -0.278291     0.0300285       2.24251       3.00659       3.29552       3.36815       3.21984       2.98558       2.61857       2.24382       1.98931       1.68033       1.31806       1.03186      0.731349      0.539853      0.366140      0.250292      0.168646      0.104854
  21  13 2823.0157    2.9998  0.8744 12.3024 -0.0013  0.0216   0.0640   0.0509    0.1389   0.0000   438.3028       4.41962       14.4761       1.72451      0.336190      -3.18955      -1.90323      0.518420       1.48810     0.0232605       1.21754      0.169969      0.484040     -0.487515      0.340938      0.312699     -0.481523      0.138011       1.71825       2.08334       2.29192       2.49003       2.29604       2.14264       2.14004       1.84101       1.48028       1.19735       1.06248      0.819706      0.601186      0.449967      0.326343      0.233744      0.155606      0.101504
  21  14 2969.0023    3.6336  0.8747 12.8146 -0.0004  0.0210   0.0764   0.0513    0.1170   0.0000   439.7655       4.35990       11.2095       3.96905     -0.720547      -1.01347      0.490438     -0.810729      0.639096     -0.495983      -1.01393      -1.14525     0.0529184    -0.0287496    -0.0480164     -0.236899    -0.0722661     0.0698872       1.66502       2.09812       2.17703       2.27272       2.15521       2.32536       1.97219       1.71366       1.45049       1.24993       1.00068      0.812151      0.603217      0.440306      0.320459      0.223918      0.152702      0.105502
  21  15 3114.0113    3.9222  1.1293 13.0078 -0.0045  0.0249   0.0760   0.0658    0.1364   0.0000   440.9334       4.16117       8.46425       3.43657      -1.01011     -0.551801       1.08433      -1.97518      -1.49721      0.303802      0.472676      0.365663      0.775378     -0.562801       1.13485      0.119248      0.126362    0.00231805       2.13957       2.82139       3.26181       3.46943       3.34418       3.08478       2.72962       2.36810       1.83477       1.50292       1.14848      0.907789      0.699090      0.501397      0.344478      0.244498      0.167991      0.110564
  21  16 3258.6017    3.7512  1.4705 12.6209 -0.0019  0.0283   0.0627   0.0706    0.1252   0.0000   441.1771       5.06316       9.40833       2.72312       1.94012       1.61461     -0.433141      0.339214       1.98765      -2.93142      0.408742     0.0283041     -0.373674     -0.636710     -0.250792    -0.0173409      0.149504     -0.153420       2.21248       2.89167       3.08149       3.25605       3.15408       2.89077       2.75775       2.34560       2.05307       1.72124       1.40062       1.08680      0.848762      0.600311      0.424844      0.292274      0.200179      0.136567
  21  17 3402.8781    3.2040  2.0588 12.4775 -0.0009  0.0346   0.0469   0.0906    0.0783   0.0000   437.4112       13.9449       13.5509      -3.85603      -5.19022       4.26798       2.88846     -0.435698       5.17020     -0.341860      0.284191     -0.984385      0.383529      -1.07753      0.629093     0.0358177     -0.173586     -0.131604       2.53685       3.45090       3.54152       3.82001       3.58066       3.50021       3.15859       2.90123       2.38084       2.09841       1.63552       1.33240       1.00472      0.735645      0.526374      0.347849      0.249364      0.161669
  21  18 3547.3378    2.7004  2.8894 11.9764  0.0006  0.0413   0.0343   0.1110    0.0694   0.0000   438.4567       20.6189       22.0143      -4.71777      -8.17937       2.45472      -4.01220      -8.43358       8.03180      0.415227       2.00931      -3.01949      0.111774      0.495613    -0.0358733     -0.967971     -0.186176     -0.256503       3.21390       3.95938       4.27329       4.44673       4.54349       4.30364       3.80863       3.33915       2.98453       2.44492       2.01904       1.53516       1.18803      0.872591      0.639484      0.443856      0.300755      0.199088
  21  19 3691.6199    2.2569  4.2055 11.3622 -0.0022  0.0520   0.0249   0.1407    0.0677   0.0000   445.3313       18.3421       11.8842       8.10438       10.4833       3.61589     -0.322506      -2.18671      -2.12686      -5.79242       3.19908     -0.699004      -1.60462      -2.08988      -1.73255      0.315840     0.0799519    -0.0273632       3.92905       5.11792       5.43579       5.80060       5.52030       5.52164       4.96888       4.31865       3.64885       3.04346       2.43987       1.96077       1.48375       1.10008      0.787542      0.564707      0.371128      0.252055
  21  20 3835.8995    1.8470  6.2641 10.6379 -0.0002  0.0662   0.0166   0.1765    0.0605   0.0000   442.2922       7.23303       24.6458       8.50712       15.1136      -7.97291       2.07473       1.86108      0.434828       2.93404      -5.13375      -2.45212       1.70837      -1.28372    -0.0898831      -1.22988     -0.357784     -0.904178       5.12379       6.63402       7.13841       7.35352       7.28379       7.01340       6.40843       5.52497       4.79002       3.98080       3.20398       2.57164       1.92641       1.41549       1.01819      0.725118      0.481646      0.319524
  21  21 3980.0051    1.5536  8.0936 10.5581 -0.0013  0.0823   0.0134   0.2244    0.0483   0.0000   443.1257       29.5816       18.7852       13.5412      -8.50803      -3.25686       13.1893       2.97705       4.78145       4.06375       3.43387      -2.98640       2.27018      0.128313      -1.64571      -2.00481     -0.665646     -0.222623       6.26285       8.09658       8.69251       9.10608       8.79505       8.45859       7.85539       6.99915       5.96527       5.00891       3.91279       3.13164       2.39259       1.80031       1.31784      0.906089      0.621060      0.402526
  21  22 4124.1170    1.2760 10.8548 10.3837 -0.0003  0.1068   0.0102   0.2962    0.0411   0.0000   441.0827       14.9082       29.4125       6.65038      0.982858       10.1682      -13.0155       5.47361      -8.17929       8.49328      -2.36024      -5.16870      -2.78083      -1.69517      0.399730       1.32802      0.289679     0.0551415       7.98200       10.5357       11.3740       11.8134       11.5215       10.9883       10.0730       8.76104       7.73038       6.42193       5.33994       4.13242       3.17979       2.25341       1.67192       1.16380      0.765782      0.505804
  21  23 4268.2936    1.0399 12.9473 10.3867 -0.0014  0.1366   0.0086   0.3813    0.0356   0.0000   429.2403       20.5571       17.1934      -6.08825       12.0600      -10.6571       7.79796      -1.08055      0.591069      -3.25258       7.47900      -5.37369       6.43046    -0.0546676       3.34180     -0.856968      0.570314    -0.0394594       10.1307       13.3795       14.4917       15.0097       15.0635       13.9392       12.9534       11.3367       9.76488       8.13403       6.61862       5.18998       3.95541       2.95286       2.11957       1.46941      0.992717      0.661279
  22   6 1781.5032    0.3689  0.3277 10.1265 -0.0111  0.0208   0.0140   0.0333    0.0394   0.0000   440.2072      0.111568       20.2739       2.04539      -5.11210     -0.203282       2.75607       2.35007       1.54506     -0.326006      -1.15378     -0.154696     -0.402234   -0.00820060     -0.150359     -0.316283     -0.241149    -0.0651093       1.33353       1.76115       1.99249       1.93771       1.89894       1.83998       1.48260       1.66522       1.29485       1.22756       1.07590      0.853933      0.695560      0.462354      0.308527      0.223021      0.165805     0.0974307
  22   7 1945.0300    0.5511  0.5392 10.1608 -0.0033  0.0226   0.0155   0.0476    0.0575   0.0000   439.5057     -0.390222       17.1619      -1.99995      -1.13232      0.244555      0.773651      0.713386     -0.394097     -0.685445      -1.01334      0.154688     -0.859166      0.458600     -0.252406      0.110608     -0.378638     0.0244322       2.05214       2.54573       2.51592       2.47477       2.19452       1.81014       1.63872       1.75849       1.80365       1.66573       1.46747       1.20348      0.963327      0.693651      0.447511      0.280322      0.179990      0.106130
  22   8 2104.7509    0.7743  0.7004 10.3382 -0.0034  0.0209   0.0188   0.0478    0.0720   0.0000   437.6229      -3.56517       12.7566      0.482240      -1.84868       1.13755      0.696259      0.924859     -0.731767      0.650007      0.726268     -0.180532      0.319650     0.0448988    -0.0384591     -0.445713     -0.314804    -0.0848126       1.66957       2.23267       2.45021       2.65689       2.52700       2.46184       2.27338       1.84936       1.56357       1.23600       1.00251      0.726514      0.589516      0.449424      0.325916      0.245523      0.164548      0.114409
  22   9 2260.0420    1.0672  0.8066 10.8363 -0.0020  0.0215   0.0236   0.0528    0.0874   0.0000   439.2239       2.73465       13.9730       3.46669      -2.77778      -3.45415      -1.54216    -0.0476840       1.01742    -0.0875559     -0.844489     0.0792107      0.446842    -0.0596782      0.132019    -0.0597054    -0.0108326     0.0381978       1.55911       1.98067       2.12112       2.30633       2.07118       2.11899       1.97321       1.69155       1.46252       1.33661       1.02696      0.792562      0.644802      0.477968      0.353728      0.262844      0.169758      0.120842
  22  10 2410.8646    1.4749  0.9768 11.1057 -0.0037  0.0233   0.0303   0.0576    0.1207   0.0000   439.4107    -0.0664065       17.0946      0.126449      -2.19320      -4.03329       1.02526      0.408346      -1.84898     -0.212496      0.803103     -0.651665     -0.375465     -0.160677     -0.420936      0.489188    -0.0472240     0.0706164       1.66692       2.14809       2.39388       2.52909       2.44216       2.37595       2.08665       1.83848       1.66519       1.34846       1.14187      0.888706      0.707161      0.497048      0.373487      0.254949      0.181429      0.123569
  22  12 2707.1277    2.6646  0.9347 12.2721 -0.0018  0.0237   0.0549   0.0537    0.1207   0.0000   437.4734       2.01805       10.4182       1.02596      -5.44069     -0.775423      -1.12078      0.245084      -1.15461      -2.41249      -1.06151     -0.894505     -0.431817      0.110770     -0.818040    -0.0182987     -0.561250     0.0568877       1.98092       2.65002       2.80993       2.88922       2.48099       2.36969       2.25720       2.11713       1.93267       1.66346       1.36657       1.09636      0.818537      0.592183      0.420495      0.282472      0.200689      0.126958
  22  13 2854.7910    3.3111  0.7863 12.8476 -0.0016  0.0193   0.0723   0.0494    0.1036   0.0000   438.5499       10.6237       12.3810       1.79906      0.332427       3.59469     -0.673884       1.87254       3.44142     0.0469666     -0.108303      -1.05680     -0.730525    -0.0451185     -0.418321     0.0162463    -0.0790944      0.264426       1.47345       1.80632       1.99591       2.18226       2.07095       1.99876       1.77630       1.57158       1.39812       1.17398      0.962925      0.731466      0.575077      0.429176      0.326154      0.226863      0.151193      0.103912
  22  14 3001.4832    3.7193  0.9728 13.0946 -0.0044  0.0223   0.0759   0.0550    0.1148   0.0000   437.1253       5.86638       12.3125       3.64614       1.42980       2.66648     -0.276366      -2.49671     -0.744672      -1.00331     0.0314629   -0.00723731     -0.582644      -1.30287    -0.0858821     -0.366633      0.307385     0.0983969       1.74679       2.11956       2.28353       2.49979       2.40387       2.29833       2.15556       1.88520       1.70628       1.33581       1.08225      0.905753      0.703763      0.522387      0.380446      0.271735      0.183132      0.134424
  22  15 3147.0956    3.7228  1.1926 13.3250 -0.0033  0.0258   0.0723   0.0667    0.1190   0.0000   441.9824       9.02233       14.7019     -0.303587       1.48506      -1.41295       2.58093      -1.87303       1.24301      -3.78057      0.270842       2.26944     -0.215588     -0.325177      0.300283      0.202153    -0.0949906    -0.0478601       2.01239       2.54901       2.78583       2.85576       2.80322       2.66697       2.55333       2.26094       1.88671       1.59448       1.31143       1.01786      0.808443      0.600151      0.440539      0.314056      0.219121      0.146891
  22  16 3292.3496    3.6423  1.6011 12.7339 -0.0004  0.0291   0.0583   0.0756    0.1059   0.0000   439.3705       13.1194       14.2698       1.61935      -1.37574     -0.693104      -6.21457      -3.65904      -3.27848      -3.32648      0.509365     0.0401104      0.432161     -0.282343      0.131913     0.0743475     -0.384344      0.111130       2.10586       2.72205       3.01169       3.03522       3.05615       2.98110       2.72993       2.47760       2.04734       1.73542       1.40988       1.11571      0.911697      0.656093      0.473842      0.361884      0.236968      0.165056
  22  17 3437.3614    3.0714  2.1252 12.2782 -0.0005  0.0335   0.0426   0.0908    0.0781   0.0000   431.3814       11.3356       17.2044      0.370140      -4.68417     -0.223638      -2.78194       5.15143     0.0448113     -0.732024      0.334311      -2.88532     -0.118631       1.16883     -0.185675     -0.413774     0.0150450    -0.0672739       2.41802       3.20957       3.36551       3.64966       3.34117       3.38438       2.96847       2.77166       2.43612       2.03578       1.66761       1.35947       1.04892      0.762842      0.557682      0.397654      0.274109      0.181547
  22  18 3582.2633    2.5397  3.3259 11.8279  0.0003  0.0447   0.0295   0.1182    0.0607   0.0000   443.7131       17.6763       17.4007       9.11990       6.15367       2.34464       1.95676       1.89065      0.828211      -1.10142      -3.78088      -1.99079       1.28732      -2.44347      0.300312     0.0619174    -0.0320698    -0.0307846       3.23609       4.41574       4.65247       4.92585       4.79672       4.54768       4.20707       3.75535       3.26659       2.71440       2.24522       1.77421       1.38322       1.02874      0.734744      0.522938      0.367509      0.239963
  22  19 3726.9993    2.0913  4.7013 11.3031 -0.0015  0.0541   0.0213   0.1491    0.0548   0.0000   438.8532       7.56232       11.3003       14.0594      -2.42110      -5.93308     -0.812949      -7.68339      -3.93146      0.245460       5.36509     -0.670486     -0.951865     -0.623698      -2.18216      0.423443    -0.0199255     -0.385088       3.97760       5.24778       5.68520       6.05117       5.88666       5.58854       5.13825       4.61597       3.94240       3.27238       2.65927       2.11875       1.63699       1.22823      0.916361      0.631904      0.439589      0.300161
  22  20 3871.9374    1.7495  6.6221 10.7707 -0.0002  0.0691   0.0154   0.1862    0.0515   0.0000   439.7015      -3.97411       9.77657      -5.98400      -5.75923      -3.51906       2.76302      -1.12871      0.544847       1.66641      -4.66859      -1.65970      -1.95677      -1.22450      -2.13370      0.135185      0.523354     -0.308635       5.01588       6.47626       7.04669       7.39817       7.19918       6.95516       6.41904       5.63022       5.00180       4.21075       3.45411       2.72728       2.14633       1.58050       1.17353      0.827258      0.571267      0.381915
  22  21 4016.2947    1.4672  8.7458 10.5945 -0.0007  0.0862   0.0121   0.2385    0.0426   0.0000   446.2338       25.4755       28.7028      -9.41870       4.61148       5.44518      -2.71535      -1.29909       3.01040      -4.77622      -5.88325       3.76550     -0.688082      -1.09191     -0.986350      0.840440    -0.0231513     -0.116303       6.33002       8.28802       8.98290       9.36951       9.19120       8.69068       7.97593       7.18297       6.29075       5.33411       4.39135       3.54065       2.67693       2.01230       1.45652       1.05079      0.713417      0.469753
  22  22 4161.2146    1.2175 10.8308 10.4149 -0.0000  0.1059   0.0096   0.2978    0.0385   0.0000   437.2120       12.0117       15.1462       5.80178      -12.7378      -1.39125      0.482827      -7.76013      -2.61194      -3.48144      0.895968      -7.56099      -4.55803       1.92022      -1.97033      -1.11073     -0.245211     -0.358704       7.63764       9.95209       10.7745       11.2540       11.3755       10.7214       9.86974       8.88198       7.54883       6.36887       5.11123       4.17706       3.17279       2.44744       1.76260       1.28294      0.875529      0.593426
  22  24 4450.7136    0.8143 15.4446 10.2850 -0.0013  0.1765   0.0068   0.4688    0.0310   0.0000   427.7613       27.0981       22.5222      0.347054      -32.1238      -4.20047       15.8602      -9.28419       15.8474       10.6627       3.93342      -3.77009      -8.87898       2.79700       1.31790       1.31265      -1.39558      0.197385       12.1907       16.0852       17.8058       18.5933       18.3013       17.5056       16.1782       14.3129       12.5127       10.6502       8.53058       6.94549       5.40939       4.01413       2.96548       2.10604       1.45427      0.964997
  23   5 1632.7819    0.2604  0.1879  9.9639 -0.0137  0.0122   0.0141   0.0315    0.0316   0.0000   438.8008      -1.23764       19.3763      0.687778      -1.82223      0.951468       2.43538      0.486569      0.552823      0.256850    -0.0460774      0.938555     -0.157952     -0.244024    -0.0556331     0.0618074     0.0548182    0.00810112      0.784329       1.13957       1.14589       1.24743       1.22552       1.00753       1.12561      0.909888      0.874421      0.701604      0.624685      0.521131      0.443933      0.288110      0.203452      0.161933     0.0952493     0.0700120
  23   6 1804.2067    0.4053  0.3121 10.1580 -0.0040  0.0161   0.0144   0.0321    0.0385   0.0000   439.6085     -0.854701       18.8188       3.11922     0.0158875      -2.44568      0.785207      0.299858      0.337961     -0.283233     -0.243752     -0.311159    -0.0438410      0.125728      0.120715     -0.193558     -0.123050      0.243621       1.32047       1.79475       1.95289       1.92537       1.74775       1.44604       1.39724       1.47666       1.31232       1.16171      0.996254      0.857302      0.644723      0.478451      0.346496      0.225043      0.137412      0.100471
  23   7 1969.6424    0.5809  0.5131 10.2364  0.0009  0.0176   0.0157   0.0408    0.0535   0.0000   439.5146       2.45608       16.6399      -2.31609      -3.10647       1.30778     -0.132791      -1.73826     0.0511182     -0.753961     -0.361331     -0.260419     0.0696015      0.500974    -0.0791781   0.000726584    -0.0519653    0.00220649       1.20966       1.64050       1.77701       1.84370       1.87210       1.84020       1.64374       1.54169       1.22396      0.989715      0.876754      0.634137      0.553102      0.399574      0.302885      0.208599      0.146136      0.107504
  23   8 2131.1061    0.8216  0.6405 10.3842 -0.0020  0.0187   0.0195   0.0438    0.0688   0.0000   438.2721       1.35994       16.7551       2.26233      -2.30672      -1.73808       1.17634      -3.76130      0.147881      0.196146     -0.620464     -0.226776     -0.189589     -0.271710      0.231111   -0.00238039     -0.151415     0.0956878       1.37405       1.67995       1.76508       1.99026       1.81523       1.77530       1.65540       1.52935       1.27873       1.15435      0.972679      0.767866      0.602288      0.456662      0.323906      0.240573      0.178763      0.113998
  23   9 2287.4972    1.1955  0.7894 10.7543 -0.0061  0.0192   0.0261   0.0474    0.0939   0.0000   441.1734       2.15159       14.7228     -0.714708      -1.52871       4.26378       1.41018     -0.875972      -2.52017      -2.24304      0.496869       1.55873      -1.15507      0.643467     0.0541161      0.160192      0.139852    -0.0331493       1.41541       1.76480       1.84788       1.97995       1.99159       1.88583       1.68651       1.51189       1.41400       1.26204      0.986420      0.789933      0.623332      0.490481      0.351277      0.254148      0.176957      0.121834
  23  10 2439.2387    1.5164  0.9803 11.3834 -0.0089  0.0237   0.0312   0.0563    0.1102   0.0000   439.0219     -0.880308       16.2291       1.96038      -1.61032     -0.374296       3.56090      0.532838     -0.479353       1.42116   -0.00912531     -0.571614      -1.19643     -0.826344    -0.0556249     -0.485664      0.125088     -0.107327       1.66551       2.01814       2.17426       2.36831       2.34004       2.33958       2.17972       1.79608       1.60362       1.42980       1.18145      0.914906      0.701510      0.550431      0.410464      0.327998      0.217726      0.151477
  23  11 2588.6993    2.0813  1.0508 11.7129 -0.0010  0.0229   0.0399   0.0584    0.1179   0.0000   441.6918       3.01389       16.4713      -3.48352      -1.54952       1.26366     -0.183177     -0.678166       1.38705      -2.82361     -0.532592     -0.987260     -0.213279    0.00517029     0.0311116      0.204177    -0.0346440    -0.0347845       1.59754       2.08631       2.11008       2.39465       2.34369       2.16778       1.94580       1.89329       1.66625       1.36145       1.11144      0.901447      0.714191      0.534733      0.409354      0.287038      0.211840      0.142579
  23  12 2737.6349    2.7116  0.9720 11.8947 -0.0027  0.0215   0.0520   0.0524    0.1373   0.0000   436.5415      0.784171       15.1750      0.802678      0.261503       4.39338      -1.21057      0.285912      0.270535      -1.56783      0.951394    -0.0435579       1.70512      0.459805     0.0939411      0.255949    -0.0487172    -0.0481476       1.51506       1.98052       1.96809       2.25122       2.28549       2.11075       1.99403       1.60666       1.53945       1.27812       1.10168      0.854150      0.649100      0.515519      0.354181      0.277634      0.186951      0.129969
  23  13 2886.1623    3.2813  0.9592 12.7637 -0.0042  0.0216   0.0649   0.0535    0.1182   0.0000   438.8520       4.57210       12.7682       5.51874      0.253121      -3.63114     -0.907799      -1.08986     -0.414331       1.97269      -1.51686     -0.971705     -0.244869    0.00372323     -0.819076     -0.100712     -0.325444     -0.168506       1.52074       1.91748       2.17662       2.31732       2.16975       2.13748       1.93470       1.78330       1.55657       1.29851       1.09037      0.894899      0.657552      0.499797      0.394605      0.280529      0.197607      0.135886
  23  14 3033.4988    4.0642  0.9940 12.8199  0.0053  0.0220   0.0782   0.0532    0.1514   0.0000   440.4728       9.60748       16.7289       4.37035      -2.11549      -4.04522      -3.58555       3.00216       1.94952      -1.61083     -0.483867      0.607819      0.500619     -0.431855      0.463656      0.221028     -0.253645    -0.0167592       1.62564       2.18188       2.20401       2.35717       2.35121       2.33385       2.12801       1.89440       1.60292       1.36536       1.11110      0.934480      0.719118      0.554773      0.401694      0.274742      0.195108      0.138872
  23  15 3179.8342    3.8694  1.2549 13.0269 -0.0020  0.0252   0.0698   0.0653    0.1320   0.0000   436.2332       10.5534       17.2529       5.99747      -1.33778      0.936280     -0.896581     -0.522637      -1.16535      -1.29077      0.909410      -1.62650     -0.254376     -0.531230      0.850106     -0.152695     -0.144989    0.00203427       1.85223       2.39990       2.49167       2.72182       2.70530       2.60708       2.30147       2.14975       1.85067       1.53516       1.25862       1.03732      0.778363      0.612152      0.446961      0.335177      0.229123      0.158228
  23  16 3325.6596    3.5112  1.6109 12.7876 -0.0006  0.0288   0.0553   0.0737    0.0908   0.0000   434.6824       7.13468       17.8122       9.06564      -4.74829      -5.61171      0.824392      -5.93044       2.57559     -0.741319      0.444973      0.254252      0.431766     -0.484943      0.556254    -0.0863238      0.529726     0.0521757       1.99642       2.58086       2.68605       2.95025       2.90648       2.83721       2.54363       2.38923       1.97676       1.69228       1.40884       1.13756      0.887000      0.686660      0.495419      0.379172      0.261740      0.173947
  23  17 3471.3813    2.8775  2.5183 12.2059 -0.0014  0.0372   0.0363   0.0958    0.0651   0.0000   444.6165       11.1504       14.8879       6.12010       6.79192      -2.24176       2.60676       2.61194      0.720333      -5.66190      -2.35977      0.303358     -0.998683      0.392241     -0.455509     -0.121156      0.355668      0.202362       2.56748       3.45577       3.64392       3.84294       3.89733       3.71372       3.37744       2.99101       2.65421       2.25196       1.87182       1.52225       1.15505      0.908101      0.632501      0.486174      0.337638      0.228857
  23  18 3616.8449    2.3903  3.6901 11.7827  0.0003  0.0462   0.0260   0.1222    0.0512   0.0000   436.6413       21.1525       18.1492     -0.651857      0.494295       5.59483       3.06936     -0.763520       1.84449      -3.92194     -0.529115      0.331831       1.93606      0.355850     -0.569022     -0.132411     -0.104102     0.0417366       3.30282       4.12808       4.57511       4.86184       4.83875       4.55707       4.22495       3.69920       3.37173       2.79586       2.35133       1.88863       1.49687       1.12254      0.854927      0.585973      0.416202      0.287449
  23  19 3762.3125    2.0074  5.2754 11.1671 -0.0008  0.0573   0.0190   0.1585    0.0500   0.0000   441.1581       16.8919       21.8434       5.41080      -2.14554      -4.59242       8.23939      -4.92472     0.0218997      -7.58429      -2.38985      -2.30039     0.0797167      -1.73477      0.951501      -1.18795     -0.186138      0.759114       4.01364       5.32490       5.73168       6.17448       5.95261       5.87319       5.34798       4.79976       4.11660       3.54105       2.80665       2.32144       1.76217       1.40866       1.01527      0.747034      0.519689      0.358110
  23  20 3907.4599    1.6582  6.7930 10.8583 -0.0021  0.0696   0.0147   0.1958    0.0453   0.0000   434.3524       25.4185       16.7093      -12.8052      -12.0442      -3.94962       6.74747     -0.199307      -4.97530      -10.6167       3.36822      -1.04855       2.49265       1.12683      -3.09672      -1.84288     -0.493291      0.260897       4.76737       6.30931       6.77691       6.98951       6.98063       6.84469       6.30623       5.68969       5.02155       4.19350       3.45725       2.81309       2.23134       1.68359       1.26365      0.921056      0.640671      0.447590
  23  21 4052.6616    1.3816  9.5832 10.5491 -0.0006  0.0908   0.0109   0.2562    0.0389   0.0000   443.0355       8.03924       10.9597       9.44288      -11.8083       3.96421       3.20725      -3.48185       12.1322      -11.8214       3.79510      -4.37286      -4.89881      0.270467       1.46640      0.376855     -0.904298     -0.230736       6.28855       8.17633       8.94197       9.23077       9.36819       8.87916       8.29815       7.39152       6.56805       5.51561       4.56574       3.70237       2.91856       2.21383       1.64756       1.18604      0.846315      0.575643
  23  22 4197.6404    1.1638 11.8313 10.4429  0.0002  0.1160   0.0089   0.3267    0.0354   0.0000   450.3254       30.8651       21.3043       11.8391      -9.69160       10.8321       6.65467      -2.72229      -1.43075       5.64776      -7.64596       1.03314      -2.68256    -0.0909821       1.86893      -3.18536     -0.905134     -0.291085       7.77119       10.1874       11.1413       11.5876       11.5249       11.2961       10.2429       9.35745       8.24540       6.84664       5.89852       4.68317       3.72577       2.82895       2.08017       1.52221       1.07143      0.726877
  23  23 4342.9898    0.9466 13.5646 10.3878  0.0021  0.1450   0.0075   0.3960    0.0315   0.0000   441.6616       25.8254      0.151972      -10.3290       9.84096       24.7386       2.70731      -8.61639       28.0688       3.96060      -19.1331      -4.76210       5.30117      0.866031      0.449529      0.264168      -1.71307      0.991689       9.69273       12.7622       13.9219       14.5278       14.6401       14.1508       13.0194       11.8076       10.1549       8.66650       7.19248       5.78083       4.56439       3.46955       2.63231       1.93418       1.31068      0.926581
  24   6 1826.2655    0.4127  0.3420 10.1445 -0.0081  0.0211   0.0141   0.0345    0.0403   0.0000   441.8349     -0.333771       18.2889       2.93499      -1.64515    -0.0723765       1.76400     -0.796282      0.179689      -1.53089     -0.318467       1.37836    -0.0170619      0.306908     -0.228473      0.118298     0.0358844     -0.184270       1.27929       1.36309       1.92490       1.63958       1.61111       1.88402       1.34849       1.50698       1.45120      0.987703      0.842234      0.757088      0.463528      0.424304      0.329659      0.236105      0.205630      0.150261
  24   7 1993.5354    0.6100  0.6554 10.0229  0.0027  0.0196   0.0146   0.0451    0.0646   0.0000   438.9208       1.03568       18.0147      -1.09666      -1.42645       3.49813      -2.56478     -0.152845      0.187302      0.758816      0.916012      0.797127     -0.382689     -0.452841     -0.179524    -0.0435407      0.186696      0.130780       1.26237       1.66338       1.78661       1.97788       1.94374       1.86493       1.64213       1.52534       1.35709       1.18320      0.916767      0.787206      0.577384      0.476873      0.353281      0.272499      0.184436      0.130512
  24   8 2156.7748    0.8719  0.6733 10.4438 -0.0048  0.0189   0.0205   0.0446    0.0732   0.0000   441.0002     0.0535825       19.9881      -1.00079      -4.35658       1.22317     -0.849048     -0.186538      -2.27059      0.117545      0.121682     -0.161249      0.146435     -0.758034     -0.166499    -0.0698480      0.271435      0.103101       1.21698       1.73941       1.73197       1.90958       1.76777       1.71225       1.59275       1.45372       1.36558       1.14280       1.02519      0.809550      0.677941      0.496008      0.371499      0.255801      0.177109      0.132150
  24   9 2314.3174    1.2369  0.8499 10.8630  0.0007  0.0195   0.0252   0.0521    0.0892   0.0000   440.3428      0.493675       18.6044       1.87620       1.72468      -1.54162      -2.00339       1.33628      0.327379      -1.32014      0.541877     -0.209466      0.471158      0.172984      0.513845      0.103761     0.0719908      0.115481       1.27282       1.68658       1.75020       1.85060       1.89165       1.86623       1.68827       1.58249       1.30055       1.15731      0.979050      0.799799      0.639217      0.483165      0.360264      0.270463      0.191561      0.128356
  24  10 2467.0645    1.6925  1.0112 11.2430 -0.0036  0.0215   0.0324   0.0554    0.1192   0.0000   439.9809       1.99001       12.1478       3.14209     -0.473013      0.688498      -5.69404       2.48059     -0.184287      0.318858     0.0229615       1.11625      0.445236     -0.812934      0.685452      0.166398    -0.0110138    -0.0609760       1.43983       1.88639       2.02864       2.17426       2.20586       2.11106       1.98792       1.70095       1.53749       1.28719       1.11704      0.873814      0.692460      0.535620      0.404486      0.300543      0.217390      0.148066
  24  11 2617.7059    2.2003  1.0120 11.9329 -0.0003  0.0216   0.0426   0.0574    0.1064   0.0000   439.9570       3.74124       17.7007      0.868265      -5.36012      -2.19385     -0.518750      0.840440     -0.253158      -1.09155     -0.639561     -0.363102      0.989400      0.271745     -0.774945     -0.421674      0.305878      0.196193       1.44850       1.85084       1.98615       2.10043       2.09421       2.04504       1.83492       1.74434       1.52599       1.28548       1.08245      0.891769      0.667421      0.543182      0.410047      0.315128      0.218452      0.151810
  24  12 2767.7282    2.8277  0.9841 12.2038 -0.0006  0.0202   0.0546   0.0542    0.1219   0.0000   437.8297       8.50460       13.0245       4.59807      -2.71783       4.04894      -1.56557     0.0594442      -1.66699    -0.0568229      0.386357     -0.350679     -0.224878     -0.100767     -0.154778     0.0594445      0.458264    -0.0263346       1.41577       1.73131       1.90923       2.04383       2.03254       1.99973       1.84559       1.61569       1.48135       1.20096       1.03044      0.844064      0.682868      0.541060      0.376650      0.267714      0.211387      0.147392
  24  13 2917.0207    3.6106  0.8911 12.4924  0.0041  0.0194   0.0711   0.0475    0.1370   0.0000   437.0589       8.33819       13.2173       1.88078      -2.14555      0.613508     -0.950923       2.21823       2.14695      -3.64912      -1.58922     -0.638796      0.361237      0.113246      0.539137     0.0791442     0.0893628     0.0280443       1.45945       1.79515       1.88357       1.95550       1.92616       1.89995       1.77945       1.63545       1.44174       1.25746       1.04822      0.869602      0.676308      0.519521      0.391263      0.300149      0.209805      0.148098
  24  14 3065.1375    3.9328  1.0815 12.9801 -0.0020  0.0220   0.0719   0.0585    0.1316   0.0000   439.7215       4.11765       16.2689       7.24173       1.12809      -2.51900       1.26218      -3.25186      0.940143      -1.76114       1.05101      -2.48681      0.309852      0.331924      0.205599     -0.414791      0.154261     -0.207874       1.56938       2.01185       2.21062       2.25800       2.26645       2.15192       2.01620       1.84411       1.62726       1.37649       1.20095      0.970026      0.788662      0.587217      0.438037      0.316971      0.221406      0.159142
  24  15 3212.0937    3.8050  1.2890 13.0766 -0.0057  0.0255   0.0668   0.0650    0.1164   0.0000   439.1005       11.8409       17.9799      0.334826      -2.22723      0.321494       3.80323      -2.44964       2.22874      -2.86814       3.09313      -1.97668     -0.856702      -1.48692      0.501843     -0.280625      0.343040    -0.0442824       1.75669       2.24004       2.44850       2.59566       2.62159       2.52586       2.36156       2.04084       1.85400       1.51832       1.27146       1.01636      0.830436      0.637409      0.495939      0.341189      0.252924      0.184851
  24  16 3358.5791    3.3799  1.8803 12.7139 -0.0016  0.0305   0.0483   0.0799    0.0746   0.0000   439.7975       9.11967       11.7421       7.87312      -3.27107       1.31673     -0.935775       2.66916      -2.70040     -0.756343      -1.88512      -1.12719     -0.584971     -0.564082      0.710682     -0.303810     -0.190817      0.235068       2.18292       2.75859       2.97575       3.11892       3.03455       3.01028       2.86334       2.59792       2.22663       1.83001       1.56403       1.34899       1.04571      0.806016      0.605099      0.440997      0.310203      0.218442
  24  17 3504.9790    2.7479  2.6889 12.1210  0.0018  0.0382   0.0333   0.0964    0.0602   0.0000   438.3906       13.6074       11.7445      0.700205      -3.57822       4.95151      -1.35593      -4.55455       1.31717      -1.80701      -1.27673      -1.27476     -0.124379      0.964364      0.248851     -0.179709      0.454214      0.220926       2.52758       3.34643       3.68041       3.90102       3.80982       3.72817       3.39049       3.15235       2.72642       2.31593       1.95833       1.58936       1.26909      0.978917      0.732637      0.535878      0.373652      0.260879
  24  18 3651.1296    2.2679  4.0130 11.6029 -0.0010  0.0479   0.0232   0.1265    0.0479   0.0000   429.3014       20.4767       18.8646     -0.485073      -8.91550       5.07667       8.71169       7.29504       3.57364      -2.94659      -1.84659       1.24797      -1.07900     -0.441032     -0.113204     -0.444040      0.642704     -0.162344       3.19008       4.14823       4.56943       4.81657       4.81852       4.63729       4.30860       3.74649       3.44596       2.95840       2.44916       1.94202       1.60286       1.19232      0.926060      0.672543      0.485095      0.331332
  24  19 3796.8975    1.9077  5.7581 11.0422 -0.0010  0.0585   0.0168   0.1649    0.0467   0.0000   431.5945       14.6225       16.4846       11.0246    -0.0385017      0.798415      -1.79528       9.27438     -0.487752      -5.88780      -7.14788      -1.44880      -1.40637      -1.50353      0.379128      0.781468       1.46310      0.321633       4.00622       5.21424       5.68783       5.95284       5.87734       5.71563       5.32682       4.76268       4.30285       3.63305       3.06257       2.44994       1.96970       1.50992       1.15999      0.842217      0.604305      0.419540
  24  20 3942.6152    1.5937  7.6049 10.6839 -0.0004  0.0729   0.0129   0.2044    0.0429   0.0000   432.6820       16.6861       7.60092       13.8036      -3.73826      -11.4105       7.95803       1.91272      -11.8773      -1.69265       6.87215    -0.0227148       1.90145      0.787009       1.85390      0.253057      -1.16920      0.527452       4.80290       6.19410       6.82667       7.12567       7.18027       6.93660       6.46987       5.70665       5.23850       4.40199       3.72253       2.99095       2.45178       1.83745       1.41203       1.02262      0.739379      0.524205
  24  22 4233.9253    1.0903 12.5402 10.4474 -0.0017  0.1251   0.0083   0.3425    0.0332   0.0000   438.0694       19.6915       13.4397       5.05696      -4.23252       2.82721      -6.34856      -4.34952      0.419987     -0.535820      -1.88241       1.83279       2.88542      -2.50422      -3.48739     -0.118235       3.54183      -2.35797       8.12419       10.7459       11.9432       12.1608       12.6359       11.8822       11.2597       10.1271       8.84250       7.57009       6.26946       5.24896       4.06411       3.18712       2.40628       1.77089       1.25970      0.869280
  24  23 4379.5975    0.9006 14.2717 10.3890  0.0003  0.1493   0.0070   0.4165    0.0296   0.0000   430.7580       1.32071      -2.51496      0.789848       11.9802      -10.8055      -20.5174       10.6137      -5.42279      -15.6185       1.10629      -4.77579      -5.91394      -5.12639      0.498842     -0.466501    -0.0795149      0.426494       9.69115       12.8160       14.1857       15.0397       14.9199       14.3799       13.2385       12.1234       10.5573       9.12035       7.61542       6.14763       4.94133       3.78605       2.88875       2.12517       1.49527       1.04241
  24  24 4524.6106    0.7365 16.9274 10.2454  0.0003  0.1932   0.0059   0.5153    0.0267   0.0000   435.6913       34.2078       32.0941       19.2038      -1.74952      -23.0162      -34.9852       18.7621       3.28566      -12.2024      -21.9335       8.36510       11.7341      -2.37526      -8.08724      -1.74641       3.40875     0.0835330       12.2195       16.0456       17.8512       18.5770       18.6558       18.1130       16.8184       15.2428       13.4553       11.5577       9.79446       7.96310       6.35136       4.95602       3.71425       2.77402       1.91117       1.36103
  25   5 1674.0949    0.2849  0.2059 10.0149 -0.0031  0.0163   0.0118   0.0240    0.0310   0.0000   439.4564      -1.86814       17.6354    -0.0159254      -2.56044      0.588975      0.158884     -0.294565     -0.198450      0.899562     -0.353911     -0.880960     -0.272575     -0.123919     -0.243294     0.0918057     -0.183320     -0.112767      0.819152       1.58012       1.42467       1.81706       1.64330       1.74348       1.52802       1.37458       1.34091      0.889888      0.986061      0.557854      0.666698      0.329720      0.381415      0.183754      0.167274     0.0941722
  25   6 1847.9037    0.4442  0.3883 10.0830 -0.0049  0.0156   0.0140   0.0340    0.0422   0.0000   439.8415     -0.165683       17.8292      0.982212      -2.00220      -1.16490      -1.24980      -1.43996      -1.06294      -1.76573      -1.29932      0.185405      0.124489     -0.206941     -0.334951     -0.199480      0.339319     0.0423675       1.02875       1.26746       1.46186       1.56628       1.44444       1.41709       1.45462       1.22177       1.06001      0.982620      0.806067      0.649958      0.519250      0.408176      0.296603      0.237838      0.177369      0.115797
  25   7 2016.9709    0.6480  0.5050 10.3298 -0.0032  0.0159   0.0168   0.0376    0.0534   0.0000   437.6039     0.0290500       17.5182       3.20488      -2.76749     -0.101838     -0.447784    -0.0646711      0.967618     0.0283509     -0.307194      -1.02583      0.496665    -0.0855088      0.260126      0.442535     -0.164440    -0.0924838       1.03230       1.29515       1.44548       1.54837       1.53488       1.46009       1.34190       1.20370       1.12057       1.00023      0.849179      0.657824      0.511596      0.419945      0.314790      0.243810      0.181011      0.122220
  25   8 2181.7288    0.9266  0.7942 10.4873 -0.0009  0.0203   0.0195   0.0480    0.0795   0.0000   438.5202      0.889874       13.7760     -0.873489      -3.83748     -0.408698      0.702013      -3.09242      0.904955      0.922403       1.31783      0.299873     -0.828394     0.0179862     0.0391675      0.105291     0.0752272     -0.249223       1.43940       1.89095       2.13426       2.15347       2.06854       1.87551       1.71249       1.70927       1.54019       1.34902       1.15449      0.956664      0.762928      0.586658      0.421928      0.322978      0.241345      0.157455
  25   9 2340.5059    1.2855  0.8847 11.0187 -0.0010  0.0208   0.0256   0.0505    0.0866   0.0000   438.8759      0.945031       13.6492      0.621326       1.07467      -1.89226      0.112735     -0.449076     -0.875198       1.99382     -0.668781     0.0279152    0.00451796     -0.521393     -0.433616     0.0696183      0.393678    -0.0165304       1.40019       1.88056       2.00958       2.14869       2.05239       2.00629       1.82808       1.65847       1.54137       1.29092       1.09867      0.928379      0.728602      0.571045      0.422169      0.320672      0.234803      0.165335
  25  10 2494.3847    1.7923  0.9586 11.5114 -0.0050  0.0224   0.0344   0.0510    0.1008   0.0000   437.8686       5.71913       17.8219      0.240094      -3.56580       1.29317       1.75790     0.0241338      0.351734      0.620986       1.31249      -1.85231      -1.26880      -1.14134     -0.240032     -0.402561     -0.377273      0.335421       1.60951       2.02599       2.07495       2.07916       2.00597       2.06112       2.05898       1.95517       1.64733       1.39999       1.11946      0.892454      0.721178      0.578676      0.458660      0.371668      0.292564      0.210558
  25  11 2646.2341    2.3359  1.0938 11.6081 -0.0029  0.0218   0.0418   0.0582    0.1538   0.0000   439.4974       4.70220       15.3507      -1.17742     0.0806913      0.188934      0.529827     -0.116902     -0.874103      -1.10997      0.198481     -0.735999      0.402305     -0.539659      0.838738     -0.459270     -0.124719     -0.100786       1.43044       1.78196       1.95618       2.18145       2.06518       1.96141       1.96979       1.75664       1.47681       1.26561       1.13180      0.916533      0.721175      0.583395      0.425098      0.318254      0.233685      0.171545
  25  12 2797.4054    2.9617  0.8569 12.5639  0.0015  0.0189   0.0584   0.0473    0.0962   0.0000   437.5274       5.10176       14.3589       1.99048      -2.81405      -2.55577      0.767380      0.146264       1.52250      -1.60747     -0.660954     -0.938876       1.17511     -0.655210      0.453130      0.467556     0.0264749     0.0639013       1.28186       1.53838       1.67322       1.82803       1.81783       1.76640       1.61664       1.48404       1.41588       1.11440      0.995647      0.794721      0.674439      0.498161      0.378997      0.295108      0.217123      0.157632
  25  13 2947.4959    3.5913  0.8837 12.8692 -0.0028  0.0198   0.0703   0.0477    0.1060   0.0000   440.3850       8.67226       14.4602       1.64129      -3.18343      -1.79049       1.14792      -1.94927      0.580148     -0.835033      -1.23703     -0.333549      0.586764     -0.312012     0.0382081     -0.345159     -0.263291     -0.316677       1.37031       1.81296       1.96653       2.19471       2.20323       2.07021       1.90011       1.67302       1.51175       1.25579       1.01022      0.841373      0.686666      0.507086      0.385003      0.286533      0.216552      0.149473
  25  14 3096.3216    3.9415  1.0797 13.2511 -0.0009  0.0218   0.0721   0.0615    0.1125   0.0000   439.6033       5.28288       9.50365       3.59802      -1.52478      -2.46754      0.800523      -1.34067       1.88507     -0.484545      0.524231     -0.713902     -0.573620    -0.0811378     0.0527096     -0.134357      0.262037      0.114285       1.40439       1.82634       2.04318       2.11931       2.13320       2.11894       1.86150       1.79730       1.51250       1.28812       1.12618      0.883083      0.724913      0.575754      0.420076      0.325437      0.227891      0.169975
  25  15 3243.9677    3.7739  1.3350 12.8815 -0.0010  0.0251   0.0625   0.0657    0.1214   0.0000   443.1819       9.94197       18.2381      0.501103      -3.74912       2.72190      0.510261      -1.12043      -3.00263      -2.98013      -1.78214      0.290845      -2.13182     -0.332872     -0.257411      0.519209     -0.504744     -0.236813       1.76772       2.21864       2.44203       2.62528       2.74547       2.66536       2.41332       2.06623       1.85565       1.57104       1.35099       1.04386      0.832088      0.631343      0.493807      0.378394      0.281016      0.200786
  25  16 3391.1835    3.1339  1.9057 12.8352 -0.0039  0.0310   0.0454   0.0821    0.0695   0.0000   439.6920       11.3643       10.9405       2.57449      -4.34422     -0.554121       9.07769      0.819979       1.32823      0.328388      0.487295      -1.18307      -1.25628     -0.727779      0.446936     -0.298954      0.195411    -0.0970825       1.99866       2.58985       2.84503       3.06302       2.96075       2.94301       2.70039       2.42737       2.20705       1.93996       1.64342       1.31529       1.05811      0.812116      0.650920      0.472155      0.350934      0.248998
  25  17 3538.2484    2.6264  2.9280 12.1446  0.0000  0.0397   0.0302   0.1013    0.0531   0.0000   438.2533       12.6474       6.73458       3.62149       3.61906      -2.14051      -2.44422       2.17264       3.16031      -1.22190     -0.549755    -0.0662042      0.294830     -0.735452      0.195464     -0.286136     -0.309977     -0.282292       2.50026       3.33861       3.57364       3.86181       3.87309       3.68497       3.40288       3.17374       2.73489       2.42994       2.03063       1.69200       1.36616       1.05440      0.800212      0.598863      0.417608      0.303386
  25  18 3684.9062    2.2128  4.4019 11.4394 -0.0005  0.0494   0.0209   0.1317    0.0463   0.0000   438.0701       14.2561       11.8827       2.93241       3.29600       5.55009       8.46379     -0.300180      -7.40854      0.862373       1.31991     -0.761951     -0.708223      -1.91610      0.690464      -1.25551     -0.424512     0.0137090       3.12337       4.14444       4.40749       4.86599       4.63470       4.55614       4.24247       3.92401       3.47959       3.09011       2.51485       2.13057       1.65895       1.34436       1.00447      0.748901      0.550023      0.388377
  25  19 3831.4391    1.8363  6.1400 11.0328 -0.0010  0.0619   0.0157   0.1692    0.0427   0.0000   435.9732       5.46107       21.4155       2.88060      -8.87728     -0.264803      -1.87936      -12.0615       4.57639      -2.74596       8.16515       6.27007      -1.42840      0.471401     0.0880908      0.959384     -0.770938     -0.387343       3.90667       5.16312       5.71759       6.03679       6.03792       5.83479       5.54071       4.91873       4.32618       3.77648       3.14519       2.67843       2.11221       1.65236       1.25237      0.928018      0.653962      0.474575
  25  20 3977.7906    1.5250  8.3886 10.6294 -0.0010  0.0767   0.0117   0.2194    0.0400   0.0000   448.3528       21.4119       11.6411       7.64806      -23.4458     0.0392910       2.56969      -4.78106      -10.6851       4.74526       5.43533      -1.76999      -3.31752       1.15703       2.63618     -0.509517       1.15395     0.0334667       4.90323       6.45833       7.01140       7.50937       7.30861       7.15349       6.78075       6.04259       5.46994       4.79210       4.04546       3.27168       2.66994       2.10580       1.59497       1.17048      0.853600      0.603118
  25  21 4123.7830    1.2716 10.4061 10.5325  0.0006  0.0968   0.0097   0.2753    0.0357   0.0000   432.8024       9.17468       21.2361       1.75884      -10.1077      -1.74387       5.54568      -11.6735       8.45561      -4.95764      -9.95903       3.11071       1.36988      -1.44386     -0.764965     -0.860828      -1.52242      0.489790       6.28261       8.21376       9.00369       9.48587       9.32074       9.00275       8.42327       7.72859       6.96372       6.06363       5.20374       4.27127       3.43577       2.67328       2.05083       1.51160       1.08833      0.778170
  25  22 4270.0587    1.0538 13.0628 10.4494 -0.0007  0.1279   0.0078   0.3530    0.0314   0.0000   424.8814      -5.51417       30.3060       2.02013       7.08578       6.70881      -3.47334      -18.2800      0.902970      -2.52224       3.37691      -14.0293       5.87955      -4.87537      -1.74093       2.98973      0.219576      0.208464       8.11559       10.6357       11.8171       12.1164       12.4472       11.8485       11.1095       10.2412       9.09487       7.92682       6.62139       5.47575       4.43501       3.47260       2.66523       1.95918       1.42736       1.01048
  25  23 4415.7060    0.8698 15.5006 10.3492  0.0017  0.1614   0.0064   0.4393    0.0281   0.0000   424.8648      -15.6918       8.72592       13.3360       26.4843      -22.6016       9.02121       12.7838       8.53803      -19.1292      -5.20316      -3.61751       6.02406      -2.00497      -7.10364       4.73640      0.326596      -1.30374       9.86106       13.0073       14.5630       15.1348       15.3294       14.7753       13.9427       12.7246       11.2008       9.80386       8.14979       6.75837       5.46127       4.25731       3.29016       2.49769       1.72532       1.25921
  26   4 1508.6949    0.1764  0.1621 10.0252 -0.0309  0.0194   0.0121   0.0311    0.0279   0.0000   440.7594       1.26263       20.9291       1.60256      -1.95812      0.451633     0.0275763     -0.434089       2.76605      0.547631       1.91008     -0.436723     -0.246903      0.141948     -0.226656     -0.256007      0.287868     -0.143714      0.948543       1.45607       1.79797       1.43648       1.97106       1.39371       1.51584       1.27029       1.23460       1.09584      0.868433      0.663147      0.529820      0.368419      0.292360      0.223460      0.186823      0.128903
  26   5 1694.0252    0.2940  0.2759 10.0630 -0.0060  0.0154   0.0109   0.0298    0.0326   0.0000   438.2967     -0.457300       20.0862     -0.624704      -2.31212       1.00817       1.48005     -0.937519     -0.892245     -0.126250     -0.719910     -0.987380     -0.759974     0.0758296      0.433360      0.123334      0.188894    -0.0720857      0.867068       1.23368       1.30025       1.51449       1.29074       1.39231       1.26095       1.09972       1.06150      0.887627      0.744564      0.637286      0.546124      0.377088      0.312188      0.229922      0.175472      0.112231
  26   6 1869.0187    0.4869  0.4380 10.0835  0.0014  0.0164   0.0134   0.0354    0.0450   0.0000   438.9706      -1.71714       17.4251     -0.164218     -0.776492     -0.561009     -0.387153      0.260489       1.08311       1.01911       1.13443      0.220487      0.269461      0.514182      0.164657    -0.0117580     -0.140620    -0.0278355       1.16848       1.29724       1.30530       1.58443       1.70524       1.58731       1.40391       1.32284       1.22018       1.01583      0.871166      0.705490      0.550232      0.443362      0.341785      0.268665      0.179082      0.155952
  26   7 2039.7299    0.6948  0.5956 10.3950 -0.0065  0.0164   0.0170   0.0415    0.0573   0.0000   440.1368   0.000570097       17.5580      0.768655      -1.51727      0.346096    -0.0602825       1.30462     -0.375903     -0.576346       2.20121      0.576661      0.538484     -0.223630      0.240495      0.302148      0.285506      0.100886       1.03735       1.33771       1.45051       1.56720       1.62959       1.54989       1.37273       1.27441       1.17707       1.02802      0.881301      0.705283      0.539474      0.447278      0.347029      0.265790      0.197015      0.143708
  26   8 2206.0531    0.9913  0.7920 10.5723 -0.0029  0.0186   0.0204   0.0484    0.0800   0.0000   438.4481      -1.81282       19.1923       1.07876     -0.287612       1.12773      0.989147      0.548975      -1.57579      0.374867      0.815643      0.269244     -0.169033      0.950276     -0.432854      0.387242     -0.125479     0.0399741       1.22603       1.51510       1.59407       1.70923       1.63059       1.70624       1.66628       1.52754       1.34727       1.10593      0.948396      0.778612      0.662561      0.547479      0.406341      0.303184      0.229650      0.161149
  26   9 2366.0879    1.3622  0.8784 11.2804  0.0020  0.0205   0.0271   0.0504    0.0868   0.0000   441.4166      0.920825       18.0510     -0.196035      -1.78263      -1.94952     -0.869545      0.476489      0.162467       1.66503      -1.05701     -0.960477     -0.181740      0.971301     -0.402750     -0.501258     -0.364042    -0.0994990       1.25687       1.64168       1.90106       2.01054       2.02535       1.95138       1.74029       1.67430       1.51822       1.19896       1.04450      0.902850      0.695724      0.551285      0.428896      0.329939      0.232005      0.166525
  26  10 2521.2426    1.8621  1.0323 11.6320 -0.0026  0.0211   0.0344   0.0564    0.0999   0.0000   440.6652       2.29434       14.5431       2.82078      -2.17721    -0.0506243     -0.603743       1.24249      0.212865       3.37403      -1.95089     -0.399945      -2.30294      0.583550     -0.123015      0.123249      0.215351      0.165697       1.41522       1.70970       1.85001       1.96023       1.88868       1.90697       1.78559       1.72141       1.54177       1.29186       1.09659      0.915114      0.735204      0.579935      0.460704      0.347280      0.273321      0.194772
  26  11 2674.3995    2.3851  1.1145 12.0926 -0.0021  0.0229   0.0429   0.0582    0.1175   0.0000   439.4180       6.56538       15.2656       1.89405      -3.49212      -2.18712     -0.287150      -2.85646     0.0520425      -3.00565      0.963129      -1.47513     -0.542680     -0.300284      0.989380     -0.207946     -0.255472     -0.134933       1.42155       1.94094       2.11968       2.22544       2.16233       2.07125       2.00457       1.79259       1.68981       1.42139       1.22142      0.979656      0.817248      0.623101      0.481287      0.373702      0.276629      0.203032
  26  12 2826.6393    3.1944  0.9207 12.4404 -0.0031  0.0205   0.0602   0.0475    0.1258   0.0000   439.3333       2.66832       14.7647       1.04396      -1.85875      0.244510      -1.34103      -2.27329      0.490110      0.688841       2.26180      -2.30166      0.188690      0.106208      0.274637     -0.133516   -0.00548470      0.302678       1.48296       1.92565       2.00720       2.00149       1.92628       1.94351       1.93497       1.83619       1.68097       1.35270       1.13739      0.909110      0.754972      0.625141      0.498542      0.375173      0.269400      0.187114
  26  13 2977.5624    3.7052  1.0238 12.6513 -0.0005  0.0203   0.0656   0.0513    0.1298   0.0000   441.6645       7.06774       15.4961       2.81077      -1.42574       3.18833     -0.361766       4.20703      -1.25526      -1.28922      -1.03887     -0.347474      0.358708     -0.846401     0.0130831     0.0490311     0.0961301     -0.160740       1.30984       1.61258       1.80686       1.90841       1.85223       1.78794       1.72034       1.65591       1.42651       1.27568       1.09605      0.883498      0.691828      0.567285      0.439061      0.343546      0.259935      0.186159
  26  14 3127.0478    3.9288  1.0702 13.2090 -0.0040  0.0205   0.0720   0.0589    0.1092   0.0000   438.3331       6.38930       14.3081       6.89427      -1.90131      0.393093      -2.17084      0.273957      -2.10641      -1.23196     -0.179331     -0.858826     0.0442102      -1.30276    -0.0632094      0.218913     -0.387864    -0.0988901       1.31168       1.69878       1.86681       2.02839       1.96076       1.91979       1.81659       1.71039       1.45875       1.25485       1.09040      0.892201      0.696976      0.574301      0.452631      0.328175      0.237922      0.181553
  26  15 3275.5083    3.7547  1.5025 12.9216 -0.0004  0.0261   0.0574   0.0687    0.0964   0.0000   442.7439       10.0500       14.4793       1.92393      0.780102      -3.87771       1.41121       1.73838       5.26731      -2.40540      -1.61486     -0.718004      0.905503      -1.20403    -0.0547865      0.532656    0.00458583     -0.304621       1.64243       2.19180       2.28791       2.51207       2.47168       2.33169       2.29669       2.04618       1.85055       1.60392       1.40048       1.13616      0.914244      0.752006      0.560840      0.415258      0.314511      0.225522
  26  16 3423.3989    3.1007  2.3410 12.4830 -0.0003  0.0336   0.0393   0.0894    0.0646   0.0000   438.3467       5.72967       15.3351       7.84307      0.567536     0.0126386      0.839186    -0.0367614       1.68471     -0.117090      0.604241      -3.15443      0.915734     -0.412246     -0.755013     -0.579195     -0.339763    -0.0800749       2.07229       2.69013       2.79807       2.96192       3.04890       3.00435       2.88268       2.58336       2.30213       1.99247       1.72265       1.44630       1.18043      0.920883      0.698674      0.547395      0.407641      0.293837
  26  17 3571.1620    2.5235  3.1051 12.1189 -0.0008  0.0399   0.0283   0.1057    0.0504   0.0000   442.2960       3.13111       10.3455      0.637018     -0.341915      0.205022      -5.05828      -5.47852      0.496304      -1.73989      0.694415      -1.14070      0.421238      -1.53642       1.44667     -0.120584     -0.305765     -0.578268       2.59153       3.24243       3.50741       3.66565       3.69879       3.70963       3.50835       3.13086       2.80060       2.46382       2.10475       1.73279       1.42156       1.13110      0.870972      0.663973      0.480598      0.353878
  26  18 3718.5016    2.0984  4.8439 11.2926 -0.0004  0.0510   0.0185   0.1351    0.0439   0.0000   439.7457       14.5555       15.4987       6.54652      -3.09172      -8.14965       3.26888      -4.70265      -1.36235      -2.03496      0.663176      -2.83427      -3.26351       2.36552     -0.374290     -0.223168     -0.833321     -0.627230       3.11229       4.09881       4.49134       4.71854       4.63222       4.55480       4.36679       4.01517       3.58377       3.11683       2.64462       2.23378       1.77922       1.43174       1.09433      0.835037      0.614617      0.454936
  26  19 3865.5161    1.7261  6.6960 11.0043 -0.0003  0.0648   0.0141   0.1793    0.0393   0.0000   434.1764       10.5231       14.4551       5.52028     -0.662558       6.48767     0.0844878     -0.667656      -2.99017      -4.03554       5.07179      -3.01229       3.20662      -2.59254       3.23473     -0.476335       1.24378      0.386619       4.04673       5.31350       5.76968       6.12224       5.98053       5.91132       5.56899       5.09597       4.61105       4.02339       3.50113       2.85523       2.34871       1.87529       1.41020       1.09343      0.789219      0.569598
  26  20 4012.3502    1.4602  8.4832 10.7236 -0.0009  0.0787   0.0113   0.2197    0.0373   0.0000   441.9985       16.8257       18.5736       10.0291      -4.57774      -18.1562       5.57486      -1.20911      -3.65951      -4.58161      0.543475      -1.27913      -9.18270      -2.43990      -1.30917     -0.143449      0.808799     -0.421717       4.89984       6.32783       6.88215       7.34344       7.41719       7.32234       6.79261       6.17703       5.57140       4.83410       4.07537       3.39946       2.72979       2.19993       1.68450       1.28281      0.932070      0.681635
  26  21 4158.8818    1.2078 10.9195 10.5308 -0.0008  0.1028   0.0090   0.2856    0.0341   0.0000   435.8851       10.1406       10.7036       24.6223       11.6377      -13.0136      -15.5644      -11.2117      -1.22660       4.70457      -4.44939       1.51532       7.77359      -4.26825      -3.63974      -1.85740       1.17693     -0.505684       6.18380       8.04067       9.01971       9.42523       9.52681       9.34390       8.75919       8.02079       7.19488       6.24515       5.33177       4.40287       3.55441       2.84422       2.21224       1.66914       1.23122      0.896625
  26  22 4305.4014    0.9766 13.7799 10.4594  0.0004  0.1377   0.0071   0.3786    0.0297   0.0000   438.4713       20.3994       9.34150       2.54388      -9.90450       5.11068       21.1267       6.29507      -9.80677      -4.61083     -0.419686       4.78399      -6.50930      -4.19306       1.24228     -0.921957       2.40569      -1.08723       8.25944       10.8606       12.1695       12.8176       12.9911       12.7053       11.8729       10.8934       9.56672       8.31109       7.07942       5.96896       4.74208       3.80411       2.92205       2.21146       1.61484       1.18881
  27   6 1889.7388    0.5031  0.4692 10.1066 -0.0006  0.0157   0.0139   0.0381    0.0454   0.0000   440.8517     -0.674562       18.7603       2.38788      -5.11510       3.32440     -0.203388      -1.02058    -0.0652764       2.04452      -1.34218       1.90652     -0.879655     -0.218501    -0.0742571     -0.251510     -0.277897     -0.146471      0.938012       1.21216       1.32063       1.53671       1.43529       1.33699       1.32253       1.28284       1.07398      0.987178      0.899330      0.698368      0.517664      0.428230      0.358574      0.278006      0.210529      0.159868
  27   7 2062.0327    0.7306  0.6513 10.1808 -0.0015  0.0172   0.0166   0.0427    0.0652   0.0000   440.7101      -2.00406       20.7652      -1.79647      -4.07742     -0.103877      -2.11453       1.08464      -2.78944     -0.468895       1.76902      0.366252      0.153135     -0.424703     -0.834885     -0.455403      0.106987    -0.0383073       1.01626       1.18962       1.46594       1.50414       1.47492       1.41626       1.47781       1.31361       1.09975       1.03177      0.890265      0.682158      0.616223      0.479222      0.366099      0.279808      0.220801      0.155883
  27   9 2390.9865    1.4815  1.0952 11.0028 -0.0030  0.0209   0.0259   0.0576    0.1094   0.0000   440.8194       2.96618       16.1001      -1.09854     -0.245538     -0.329578      0.804791       2.10620     -0.897176      -1.21323      0.700187     -0.106092      0.354558      -1.26299      0.837742     -0.164154     -0.100308     -0.376665       1.26003       1.68867       1.87025       1.89415       1.94683       1.98107       1.83608       1.63438       1.48299       1.24046       1.12041      0.945318      0.753919      0.597194      0.464569      0.345399      0.267655      0.201660
  27  10 2547.5944    1.9863  0.9318 11.8645  0.0002  0.0193   0.0371   0.0497    0.0890   0.0000   439.3233     -0.517096       17.2446       1.93853      -2.58097     -0.740526      0.153719       1.85572       1.95285     -0.333916     -0.676880      0.628502     -0.172146     0.0771271      0.743417     -0.173771      0.243172      0.243173       1.16217       1.52259       1.60005       1.79624       1.78914       1.79358       1.61086       1.51547       1.33508       1.15367       1.02795      0.873024      0.719860      0.536685      0.435261      0.322459      0.255171      0.177763
  27  11 2702.1298    2.6117  1.0232 12.1923 -0.0037  0.0199   0.0464   0.0533    0.1043   0.0000   440.0700       4.36321       16.9973       3.47477      -6.22482      -4.39458       3.65662       2.60894      -1.45222     -0.606305      0.733165     -0.627681     -0.865964      0.984347    -0.0505981      0.307124     -0.363679     -0.126841       1.24497       1.60534       1.79677       1.90129       1.94329       1.87830       1.73221       1.65016       1.52634       1.33591       1.07928      0.875591      0.691716      0.564106      0.466627      0.358212      0.272008      0.206267
  27  12 2855.4227    3.3386  0.9299 12.5402 -0.0001  0.0191   0.0621   0.0490    0.1207   0.0000   437.4025       1.46932       13.2427       3.36906      -1.01688       1.16426      -1.79981     -0.804509      0.149002      -4.12965     -0.669103       1.31596      0.364435      0.257659      0.230323     -0.177401      0.135002     -0.182673       1.20053       1.58472       1.61714       1.79889       1.76822       1.80426       1.66893       1.53242       1.30919       1.17730       1.01240      0.877440      0.704478      0.567715      0.431592      0.328457      0.240241      0.174338
  27  13 3007.1469    3.7815  1.0840 12.7924 -0.0038  0.0207   0.0651   0.0546    0.1254   0.0000   438.1556       6.67138       14.2671       1.21722      -2.09291       4.38958      -3.09475      -1.35036       1.00403     -0.260422       1.66397     -0.484418       1.42672      -1.79968     -0.411902     0.0753535     0.0239676     -0.103424       1.28351       1.64001       1.86034       1.91812       1.94918       1.93215       1.78472       1.64332       1.50093       1.24431       1.11785      0.898730      0.737717      0.606929      0.449714      0.363673      0.257637      0.189708
  27  14 3157.3419    3.9231  1.1434 13.1710 -0.0045  0.0217   0.0685   0.0578    0.1169   0.0000   441.3118       12.0325       16.4340       2.86666     -0.410308     0.0924635      -2.65537     -0.916088       2.31888      -2.55220       2.50678     -0.591395     -0.507395     -0.747063      0.609940    -0.0599880     0.0769888      0.114655       1.34752       1.68584       1.83444       1.95349       1.96237       1.92625       1.86812       1.70001       1.53216       1.32753       1.17790      0.918028      0.783321      0.632353      0.486719      0.382657      0.285443      0.210876
  27  15 3306.5875    3.5234  1.6357 12.9155  0.0001  0.0268   0.0519   0.0715    0.0832   0.0000   438.3948       10.0006       11.1411       6.00783     -0.804975      -2.09511      -1.34083      -3.62430       1.16797       2.09917      -1.11780     -0.242070       1.47672     -0.721520      0.410441      0.428332    -0.0364452     -0.285434       1.59190       2.04139       2.25838       2.39814       2.40567       2.28983       2.20752       2.06457       1.84941       1.64700       1.37230       1.17944      0.986530      0.792630      0.603005      0.472846      0.342928      0.247125
  27  16 3455.3282    3.0103  2.3289 12.4850  0.0005  0.0332   0.0372   0.0878    0.0628   0.0000   442.4666       9.99340       14.9052       3.43592       3.99773     -0.448015      -4.05423       1.40064      0.845680      -2.90136      -2.02023      -2.36459       1.74008       1.50792    -0.0750099     -0.159881     -0.135410      0.183364       2.00304       2.64504       2.78333       2.97961       3.00431       2.90014       2.76794       2.58571       2.41526       2.05109       1.73418       1.43730       1.16245      0.951342      0.729399      0.582045      0.445408      0.330324
  27  17 3603.6479    2.4418  3.4688 11.8601 -0.0016  0.0425   0.0252   0.1087    0.0497   0.0000   439.1590       13.4266       11.6416       11.3309      -4.35454      -2.61263      -3.69855      0.488704      -1.68644      -5.48339       5.00233      -2.66211     -0.215898      0.276187     -0.301890      0.285749      0.481331     -0.809718       2.41652       3.23335       3.49558       3.75289       3.75536       3.58897       3.50654       3.16381       2.94645       2.53447       2.18737       1.83773       1.47721       1.21190      0.935792      0.723446      0.537090      0.398340
  27  18 3751.5881    2.0066  5.2798 11.2597 -0.0006  0.0524   0.0170   0.1441    0.0407   0.0000   444.8533       4.68583       3.63885       7.53659       6.52114       6.39195      -6.56931      -5.55854     -0.442052      -2.19197      -6.43066      -1.06379      -3.13501      -1.32902     -0.952074      0.512354      -1.23713      0.666239       3.19973       4.06077       4.62510       4.82298       4.85690       4.70630       4.54431       4.13025       3.70552       3.23885       2.77904       2.33611       1.89113       1.52720       1.19446      0.914863      0.682131      0.496377
  27  19 3899.2699    1.6559  7.1522 10.9562 -0.0005  0.0670   0.0130   0.1898    0.0370   0.0000   436.6511       13.0173       27.9135      -14.9941       1.90227      0.719854      -5.03135      0.136689      -1.31319      -6.55836       6.89885      -2.72715      -1.91147       1.55237      0.431103     -0.322248     -0.528813     -0.215595       3.98312       5.29211       5.71181       6.18692       6.10519       5.91703       5.73252       5.24186       4.82451       4.09629       3.56675       2.97979       2.37455       1.94276       1.50931       1.15572      0.884963      0.656236
  27  20 4046.6467    1.4040  9.6079 10.6265  0.0002  0.0873   0.0102   0.2359    0.0361   0.0000   435.5162       17.3826       2.09512      -4.25495      -4.37977      -1.48140      -8.04368     -0.387653      -3.55356      -2.59023       1.07497      -5.05041     0.0885749      -1.42314      0.736730      -2.40225       1.24971      0.967498       5.06662       6.76332       7.36194       7.79036       7.92047       7.73724       7.35223       6.65851       6.02700       5.27722       4.64277       3.82616       3.19796       2.54178       1.95738       1.52127       1.10822      0.808363
  27  21 4193.6565    1.1674 12.5476 10.4980  0.0009  0.1152   0.0078   0.3227    0.0315   0.0000   442.3412       11.1835       28.2183     -0.771404      -6.49984      -5.09014       3.08116      -8.15516     -0.442423       18.0895      0.553047     -0.784709      0.791361       4.10007      0.538398     -0.989954      -1.40646       1.35413       6.53586       8.69049       9.56553       10.2609       10.3064       10.0465       9.48558       8.82290       7.82545       7.01964       5.94044       5.03196       4.06720       3.33540       2.57186       1.94471       1.47081       1.06571
  27  22 4340.9473    0.9533 14.4680 10.4367 -0.0002  0.1440   0.0066   0.3856    0.0279   0.0000   448.5737       1.18724     -0.578535       10.3148       9.65574      -6.08050      -3.94881       4.88665       7.79185      -11.3635      -4.63972       3.87769      -5.77911      0.941708      -7.64628       1.13788      0.911470      -3.71148       8.25966       11.1095       12.3564       13.1199       13.2971       12.8569       12.0653       11.4293       9.95197       8.80002       7.48761       6.25602       5.22242       4.09203       3.22754       2.48020       1.80336       1.33366
  27  23 4487.6038    0.7385 16.1189 10.3992 -0.0019  0.1818   0.0057   0.4879    0.0245   0.0000   443.6485       29.8671       22.8754       3.30666       4.32736       28.3485      -24.8478      -17.8287      -7.07754       19.7693       9.34624      -8.07799      0.142544       6.46640       5.05350     -0.655023      -1.93029      -1.47588       10.3618       13.6224       15.2001       16.2309       16.1318       16.0335       15.0994       13.8533       12.4907       11.0931       9.38574       7.86737       6.45584       5.23886       4.06468       3.15071       2.30093       1.69490
  28   6 1910.1245    0.5330  0.4540 10.1529 -0.0057  0.0144   0.0147   0.0364    0.0449   0.0000   440.4725      0.411220       20.9402      -2.99896     -0.138524     -0.228247       2.45382     -0.155869     -0.402830     0.0499781     0.0694260       1.03401      0.344087      0.317035      0.780609      0.392731     -0.147317     -0.146372      0.864476       1.01057       1.16012       1.28785       1.26762       1.21481       1.16349       1.11891       1.01858      0.834961      0.737227      0.636958      0.503975      0.417876      0.356165      0.248275      0.196328      0.144460
  28   7 2083.8979    0.7880  0.6209 10.3792 -0.0048  0.0229   0.0175   0.0383    0.0643   0.0000   440.0534       1.69608       16.5959      -1.19428      -2.66925      -1.78856       1.42346     -0.447680      -2.75503      0.619131      -1.86860     -0.569762      0.773641     -0.393305     -0.449227     -0.401136     -0.194779      0.313309       1.95710       2.53720       2.76189       2.55519       2.08390       1.66113       1.43111       1.62986       1.95070       1.96567       1.90337       1.65616       1.35059       1.08511      0.778758      0.527045      0.343022      0.249913
  28   8 2252.7968    1.1293  0.9285 10.5997 -0.0001  0.0201   0.0207   0.0489    0.0928   0.0000   439.9478       1.61815       20.2770      -1.12370      0.169809      -3.31102      0.440461       2.54669       1.68403     -0.772867     0.0134929    -0.0609526      0.900882     -0.566254     -0.186608      0.290195      0.243998    -0.0507399       1.19539       1.54239       1.74041       1.70484       1.66914       1.73052       1.64958       1.54164       1.43549       1.27610       1.06807      0.893848      0.715503      0.606042      0.461362      0.366878      0.288615      0.213109
  28   9 2415.2936    1.5170  1.1329 10.9688 -0.0017  0.0224   0.0257   0.0558    0.1170   0.0000   440.4839      0.967758       17.1048      0.475980      -3.16605     -0.191329     -0.621547     -0.519099      0.446054     -0.784033      -1.71916      -1.61978     -0.289257     -0.663090     -0.245429     -0.615730      0.173851    0.00612222       1.41312       1.90634       2.12031       2.26409       2.28945       2.17822       2.06164       1.82252       1.62452       1.44960       1.26706       1.10092      0.888809      0.719175      0.544211      0.431399      0.310241      0.219194
  28  10 2573.3890    2.0629  0.9932 11.9069  0.0001  0.0204   0.0368   0.0505    0.0929   0.0000   439.4498       4.12916       16.6134       1.61819     -0.758584      0.753497      0.519895       1.03778       1.10827     -0.804146     -0.233415      0.132395     -0.225604     0.0734850     -0.594482     0.0674844      0.184237      0.293632       1.24217       1.62934       1.77949       1.87421       1.84168       1.88952       1.76197       1.65854       1.47975       1.30788       1.06134      0.908036      0.733546      0.603800      0.488443      0.377959      0.285388      0.204779
  28  11 2729.3567    2.6770  0.9697 12.3536 -0.0028  0.0199   0.0482   0.0490    0.0984   0.0000   438.6383       4.36477       13.5476       2.42683      -1.56437      -3.18272      0.246996       1.64164     -0.724600      0.245343     -0.355442       1.20240       1.54476    -0.0675883     -0.480368     -0.744860     0.0433294     -0.220644       1.16400       1.47834       1.62764       1.81092       1.71658       1.68011       1.69816       1.58126       1.39323       1.20892       1.07064      0.837318      0.673939      0.568566      0.457876      0.364728      0.278573      0.209266
  28  12 2883.7950    3.4743  0.9312 12.7412  0.0006  0.0190   0.0632   0.0478    0.1092   0.0000   439.1064       4.55001       15.5871       2.06828      0.528179       2.36127      -1.45099      -3.03818       1.14417      -1.53784     -0.329220      -1.07917     -0.892987     0.0449505     -0.102179     -0.306253     -0.278360    -0.0285993       1.15563       1.56799       1.72389       1.87320       1.75232       1.74116       1.68387       1.50847       1.40128       1.20954       1.04154      0.895627      0.742465      0.580132      0.470320      0.339435      0.255984      0.196586
  28  13 3036.3516    3.9040  0.9996 13.2488 -0.0026  0.0198   0.0691   0.0515    0.1002   0.0000   440.8358       6.36047       16.5004       2.67416     -0.136868       1.12531       1.45223     -0.730409     -0.302817       1.27678      -1.09927      0.448581     -0.221812      -1.08391     -0.510673      0.163091    -0.0585966     -0.355288       1.19874       1.54715       1.73122       1.88905       1.90790       1.84204       1.70243       1.56875       1.44730       1.24616       1.04252      0.915238      0.753852      0.597118      0.469216      0.358809      0.269879      0.201756
  28  14 3187.2658    4.0198  1.2230 12.8970 -0.0007  0.0224   0.0644   0.0586    0.1266   0.0000   439.3416       4.65024       12.5513      0.576136   -0.00419634      -2.63014      -4.17144      -2.47702      -2.23809      -2.37129     -0.608337      -1.33394      0.379085     -0.341929      0.875888     -0.661677     -0.220091      0.114815       1.39225       1.90952       2.10707       2.33565       2.29991       2.15323       2.10311       1.85245       1.67073       1.44820       1.29678       1.02987      0.863048      0.675207      0.529518      0.411461      0.307694      0.221044
  28  15 3337.3893    3.4433  1.6463 12.9667 -0.0019  0.0271   0.0504   0.0705    0.0784   0.0000   439.5202       10.9827       15.8013       3.84661      -1.36252      -2.68009       2.37777      -1.56955       1.99590      -4.87419     -0.278630      -1.81578     -0.868846      0.455146      0.135492     -0.182072    0.00426406      0.228674       1.57772       2.03590       2.35419       2.49074       2.49099       2.44229       2.34074       2.16180       1.90172       1.67775       1.44796       1.16285      0.975925      0.793982      0.627545      0.481874      0.361417      0.263869
  28  16 3486.8587    2.8777  2.6414 12.2943 -0.0014  0.0352   0.0336   0.0902    0.0600   0.0000   442.3470       8.01401       11.3897       8.32227       4.80184      -3.49723      -3.65836       1.04259      0.688813      -2.02619     -0.467324      -1.23261      0.345055      -1.51453      0.632187     -0.277456      0.900925     -0.257577       2.01316       2.64941       2.88138       3.12477       3.14266       3.10817       2.93399       2.71636       2.39961       2.20649       1.83089       1.55078       1.25000       1.04622      0.818538      0.651594      0.471038      0.350040
  28  17 3635.8378    2.3418  4.1298 11.5816 -0.0007  0.0438   0.0217   0.1208    0.0463   0.0000   436.6304       9.16769       18.2081       1.95944       4.88311       5.96930      -6.04917      -8.40820       1.57514      -4.21820       2.19107      -1.85726    -0.0211580      -1.55694      0.779244      -1.50140   -0.00945427     -0.340629       2.54850       3.25729       3.63531       3.86102       3.86081       3.85347       3.65991       3.42412       3.07731       2.67954       2.27206       1.92993       1.58632       1.30580       1.03166      0.806336      0.593582      0.447883
  28  18 3784.4123    1.9636  5.7376 11.1582 -0.0010  0.0554   0.0156   0.1492    0.0391   0.0000   439.2884       8.98147       14.8389       3.71650       10.3821       1.14137      -4.92057      -2.88778      -3.22369      -3.88166       3.89809      -1.96041       1.84155      -2.68147      0.899688     0.0144918     -0.796312     -0.822719       3.13267       4.16145       4.57115       4.91479       4.90174       4.88732       4.58039       4.18465       3.80513       3.35179       2.96698       2.51421       2.05558       1.66618       1.30848       1.02819      0.753403      0.551427
  28  19 3932.5961    1.6413  7.8875 10.8314  0.0000  0.0697   0.0119   0.1939    0.0357   0.0000   438.2858       19.2738       8.57572       2.25638       1.61783      -3.89117      -10.1172      -3.40881       4.79964      -1.54098      -1.22392       2.24153    -0.0180175      -2.49425       2.99318     -0.589451      -1.10855      0.166820       4.04343       5.37436       5.89583       6.28067       6.36633       6.26734       5.93232       5.51504       4.87969       4.38533       3.72272       3.11414       2.58401       2.09527       1.65869       1.25195      0.969067      0.721114
  28  20 4080.4404    1.3119  9.8109 10.6935 -0.0004  0.0904   0.0095   0.2482    0.0329   0.0000   447.1099       22.1093       15.3243     -0.665328      -20.3732       1.85264       9.69280       5.60309       3.63184      -4.66417       3.01526       3.49520      -7.83187      -1.55258       1.59957       1.61129      0.646617    -0.0124434       5.06256       6.61655       7.30223       7.79613       7.90760       7.70525       7.38333       6.87643       6.22380       5.45604       4.76663       4.01578       3.28643       2.64775       2.09536       1.65591       1.25205      0.931272
  28  21 4228.3137    1.1059 12.8898 10.4855 -0.0003  0.1199   0.0073   0.3270    0.0303   0.0000   442.1104       26.7778       13.0728       19.6138       2.94585       2.60649      -7.05783       4.78848     -0.878676      -10.4935       3.52652      -8.25793     -0.629749      -4.40242       2.73026      -1.63870     -0.376151     -0.511092       6.66275       8.89743       9.90000       10.3232       10.6158       10.1965       9.86522       8.99896       8.33805       7.28571       6.31245       5.33664       4.36807       3.56464       2.83010       2.18536       1.64743       1.20356
  28  22 4375.7019    0.8990 15.3564 10.4242 -0.0011  0.1526   0.0061   0.4106    0.0265   0.0000   437.7794       38.8067      0.180560      -13.0165       3.25305      0.225903      -2.56735      -9.95709     -0.667191       1.16065      -12.5950      -12.9425     -0.509187      -1.64921      -5.45425      0.628650      0.140889      0.190808       8.33540       11.0886       12.4396       12.9748       13.3521       12.8193       12.3548       11.5339       10.4430       9.18820       7.91275       6.69658       5.53028       4.50761       3.57571       2.78400       2.04157       1.52604
  29   5 1751.5748    0.3772  0.3525 10.0769 -0.0044  0.0142   0.0116   0.0317    0.0348   0.0000   439.6078      -1.00172       20.3141      -1.61364      -1.79644     -0.602230       1.27868      0.865305    0.00403663     0.0989849     -0.612962      0.978154     -0.545320     -0.530065      0.433316     -0.166988     -0.303345      0.226582      0.971322       1.14013       1.18325       1.18013       1.46315       1.57288       1.53314       1.22496       1.02726      0.872373      0.869814      0.869122      0.776638      0.646680      0.435962      0.287674      0.228693      0.183957
  29   6 1930.1919    0.5493  0.4797 10.1713 -0.0035  0.0146   0.0140   0.0378    0.0469   0.0000   440.2714     -0.562458       19.3108       1.53507      0.346238      -1.20996      0.143197       2.13531      0.568575     -0.380722     -0.402893    -0.0302894     -0.907995      0.433199      0.353457   -0.00710478     0.0378549    -0.0939575      0.795420       1.05976       1.13689       1.21751       1.24416       1.20051       1.14205       1.07148      0.929623      0.879366      0.755881      0.674017      0.553924      0.460033      0.362658      0.282697      0.210437      0.153384
  29   7 2105.2772    0.7941  0.7211 10.3819 -0.0009  0.0172   0.0164   0.0440    0.0626   0.0000   440.0970       2.40792       21.9739     -0.360667      -2.65708      0.313998       1.15026      0.271695      0.352048     -0.565099     0.0854626     -0.369422     -0.272952     -0.546783      0.221631      0.126816      0.237960     0.0545371      0.945943       1.28132       1.42095       1.58735       1.57898       1.54124       1.45825       1.31508       1.19131       1.06601      0.901496      0.762656      0.643776      0.475841      0.405006      0.305986      0.240937      0.175480
  29   8 2275.3348    1.1573  0.9345 10.6822 -0.0021  0.0191   0.0207   0.0494    0.0871   0.0000   440.0274       2.18187       18.6988       1.63468      -4.84856      -1.29420      -1.68336       1.56084      0.794232      -1.97862     -0.752750      -1.34762       1.04927     -0.853908     -0.167295     -0.107391      0.362313      0.144708       1.04464       1.39204       1.54551       1.66671       1.67931       1.63014       1.58984       1.41406       1.32587       1.14340      0.982084      0.849739      0.708040      0.585039      0.453785      0.347553      0.261954      0.201731
  29   9 2439.1027    1.6318  1.0761 11.5049 -0.0030  0.0211   0.0286   0.0548    0.0895   0.0000   440.1807       2.19931       18.4989      -1.19718      -1.18105      0.762514      0.265474      0.125798     -0.115751      0.823962      -2.21225      -1.54516       1.08732      -1.63514      0.120804      0.345600    -0.0195857      0.478101       1.16961       1.51817       1.61341       1.82095       1.76209       1.83470       1.65839       1.54382       1.40472       1.29441       1.08731      0.931487      0.768120      0.631938      0.506119      0.388496      0.294872      0.236505
  29  10 2598.7181    2.1283  1.1251 11.8638 -0.0021  0.0217   0.0358   0.0546    0.1021   0.0000   439.6594       1.05364       15.8783     -0.252748      -2.02766      0.551931      -1.73149      -3.44386      0.154235      0.613068       1.47022     -0.927828      -1.38921    -0.0559734      0.419746      0.669692      0.137178     0.0131887       1.22740       1.71324       1.80747       1.87224       1.84030       1.76240       1.71671       1.57303       1.52317       1.32644       1.25098       1.07310      0.895303      0.740488      0.553232      0.433430      0.341676      0.245669
  29  11 2756.2217    2.8294  0.9545 12.4640 -0.0025  0.0190   0.0499   0.0474    0.1010   0.0000   440.3611       2.21460       17.0060       4.32972      -3.34555       1.76791       1.02661      -1.34950     -0.959814      -1.96008      -1.03078     -0.906086      0.503235     -0.963821     -0.443299    -0.0470116     -0.208899     -0.262152       1.13004       1.41452       1.54150       1.61582       1.68296       1.63639       1.57039       1.45125       1.36637       1.20498       1.03657      0.867601      0.694511      0.581139      0.474071      0.374197      0.286981      0.216741
  29  12 2911.7034    3.4329  1.0576 12.7371 -0.0042  0.0202   0.0585   0.0509    0.1201   0.0000   440.5667       5.06497       17.2667       4.74197     -0.197898       3.48084       1.07329      -2.09240      0.935507     -0.823814      0.960307      -1.71284      0.595015     -0.441413      0.357781     -0.385592      0.287793     -0.250763       1.21050       1.47820       1.71426       1.80807       1.80988       1.76124       1.66594       1.57214       1.43106       1.28141       1.13172      0.943513      0.780286      0.616597      0.491123      0.392693      0.299788      0.226549
  29  13 3065.1135    3.9688  1.0848 13.1053 -0.0019  0.0204   0.0669   0.0527    0.1225   0.0000   439.2985       6.16566       15.7870       1.77973     -0.322503       1.36759      0.805102      -1.02850      0.108320      -2.60456     -0.636413      0.123599     -0.600276      0.524317      0.129275      0.414751      0.414248     0.0848003       1.18457       1.53599       1.69249       1.82444       1.80353       1.78536       1.71193       1.55870       1.40033       1.25296       1.14392      0.983566      0.789923      0.641585      0.501951      0.395924      0.312964      0.232719
  29  14 3216.8994    3.8425  1.2627 13.2750 -0.0022  0.0233   0.0617   0.0586    0.0986   0.0000   439.3119       8.85049       13.8951       3.08497      0.613434       1.73787      -1.75278     -0.495578      -1.14160      -1.27477       1.55107     -0.841802     -0.388100      0.350404      0.678972    -0.0456922     -0.489428     0.0426647       1.31865       1.66923       1.83626       1.90571       2.04110       1.87648       1.89614       1.70811       1.59764       1.38466       1.20649       1.05336      0.861013      0.717353      0.567455      0.435144      0.342421      0.250006
  29  15 3367.7561    3.3447  1.9048 12.7494  0.0018  0.0287   0.0437   0.0740    0.0679   0.0000   439.5276       6.01753       15.3497       3.72759      -1.96260      -3.73573      -3.62499     -0.605973       1.11774     -0.714629       1.91528      0.600021      -3.03758      -1.11152       1.62624     -0.240356     -0.420785     0.0588598       1.56872       2.06627       2.32924       2.48346       2.44704       2.45467       2.35113       2.12777       1.99843       1.74247       1.46433       1.30813       1.06444      0.853860      0.689034      0.543755      0.411700      0.301635
  29  16 3518.0476    2.7643  2.7315 12.2398 -0.0013  0.0348   0.0308   0.0928    0.0556   0.0000   439.4607       16.0654       14.6555       3.80557      0.425873       1.50300      -3.53705       3.88195      -2.21282      0.559748       2.07702     -0.661860    0.00430214      -1.86630     -0.648903     -0.478961      0.602390     -0.853048       1.94395       2.57437       2.81997       3.06361       3.08172       3.05250       2.88646       2.65734       2.43289       2.14603       1.84980       1.56326       1.29637       1.04916      0.834462      0.663277      0.506575      0.380234
  29  17 3667.8422    2.2673  4.2763 11.5791 -0.0006  0.0452   0.0209   0.1226    0.0456   0.0000   441.3107       11.5260       10.1437      0.817645       7.66924     -0.189799      -6.75853      0.293916      0.742139      -1.88000       4.45454      -1.45833     -0.790888     -0.463090      0.687785      0.576227      -2.19104    -0.0726010       2.51770       3.28990       3.70937       3.95412       4.01295       3.86115       3.73476       3.41727       3.13850       2.81805       2.38098       2.05713       1.71092       1.39023       1.09526      0.866701      0.654247      0.493623
  29  18 3816.9133    1.8455  6.0488 11.1948 -0.0005  0.0575   0.0148   0.1581    0.0368   0.0000   438.3120       8.97263       15.3618       11.3855      -8.05076       4.27784       5.26021       5.29377       4.36733      -8.77603       6.72756      -3.13082      -2.21501      -1.15873     -0.629964     -0.181578     -0.132516     -0.321510       3.24204       4.23743       4.68293       5.00046       5.05325       4.95703       4.79503       4.38971       4.03192       3.56527       3.09498       2.61795       2.16642       1.76270       1.42512       1.09562      0.856601      0.628627
  29  19 3965.7741    1.5175  8.2484 10.8831 -0.0003  0.0732   0.0110   0.2099    0.0326   0.0000   442.0668       17.5495       5.82898      -3.71908       5.33335       1.65577       3.64126      -3.88081     -0.858273       8.00971      0.737406      -4.71280      -5.15949       1.12052      -2.62422      -1.59147       1.69580       1.36759       3.97801       5.31403       5.88759       6.14805       6.25526       6.11578       5.89089       5.48677       5.04283       4.54284       3.80525       3.39222       2.71949       2.26165       1.78758       1.41286       1.07715      0.808531
  29  20 4114.1206    1.2936 10.7397 10.6293  0.0005  0.0962   0.0089   0.2604    0.0322   0.0000   448.6208       10.2197       4.93507       14.4120       10.0671       3.11678       5.41763       5.49072      -3.53645       1.50467      -2.85199      -4.46751      -1.03248     -0.622183       6.66922      -1.79291      0.207729      0.571732       5.18120       6.98787       7.68823       8.21720       8.33492       8.19927       7.77491       7.23854       6.56887       5.89047       5.08649       4.33308       3.63508       2.96902       2.34485       1.82693       1.38956       1.04046
  29  21 4262.2715    1.0551 13.6381 10.4815 -0.0018  0.1257   0.0067   0.3467    0.0289   0.0000   438.7955       8.14974       21.3908       31.4399      -7.48602       17.1057       32.1956      -20.1128       2.95618     -0.594789       3.91681      -7.49501       3.92048      -5.47458      -3.98751     -0.302388       2.00031      -1.09739       6.82435       9.03913       10.0651       10.5393       10.8063       10.4864       10.2833       9.43042       8.70197       7.62828       6.64187       5.62287       4.70365       3.84324       3.08686       2.40588       1.82909       1.36537
  29  22 4410.4331    0.8651 15.9213 10.4152 -0.0001  0.1559   0.0058   0.4226    0.0253   0.0000   437.8225       26.7304       28.2754       2.64468       4.90310       7.91525       16.4375       4.35671       1.40447      -6.74056       15.5700     -0.165203       1.79132      0.589956      -4.36138      0.835849       3.03788       2.69580       8.40599       11.0533       12.3520       13.2028       13.3500       13.1074       12.6663       11.7017       10.6667       9.50717       8.19333       6.95748       5.75278       4.77908       3.77721       2.96188       2.25198       1.72495
  30   5 1770.0460    0.3723  0.3282 10.1001 -0.0049  0.0137   0.0117   0.0297    0.0342   0.0000   440.3445     -0.299772       20.2393      0.409247      -3.04038     -0.519891     0.0608507      -1.06684     -0.470724      -1.57289     -0.872808       1.17938     -0.187702    -0.0263175      0.225980     -0.620572     -0.108418    0.00689193      0.752271       1.04115       1.17745       1.29164       1.30892       1.22428       1.22385       1.12433       1.03712      0.818112      0.780890      0.632316      0.484768      0.420148      0.339117      0.274404      0.200459      0.157618
  30   6 1949.9474    0.5648  0.5788 10.2107 -0.0024  0.0179   0.0131   0.0408    0.0480   0.0000   438.8402       1.18126       20.8555      -1.98430      -4.92590      0.236696       2.60430       1.53474     -0.671394      0.447464       1.42181     -0.451183      -1.10805     -0.152121      0.165102      0.682811    -0.0683287    0.00269821       1.12873       1.64891       1.93084       2.08784       2.17050       2.05278       1.97333       1.74677       1.57679       1.29846       1.08171      0.868403      0.691638      0.542575      0.414914      0.321747      0.241837      0.186672
  30   7 2126.3381    0.8174  0.7737 10.5077 -0.0030  0.0182   0.0162   0.0450    0.0648   0.0000   441.9475    -0.0582049       18.9828      -1.50702     -0.342917     -0.725598    -0.0244512      -1.34901     -0.104739     -0.495132      0.637919     -0.790048      -1.38813     -0.273210      0.450622      0.317892     -0.370743     -0.205337      0.987406       1.27592       1.38429       1.55919       1.53337       1.51661       1.46900       1.37784       1.24337       1.06909      0.950146      0.807842      0.652388      0.549068      0.452840      0.347555      0.264023      0.200857
  30   8 2297.3975    1.2173  0.9058 10.8587 -0.0022  0.0189   0.0218   0.0462    0.0859   0.0000   439.5323       1.71634       19.7251      0.809910      -2.59698     -0.193294       2.73667       1.08090      0.150472      0.489660      0.146604      0.243728      0.453756      0.310045     -0.601863      0.581186     0.0742548    -0.0909060       1.01369       1.37116       1.44292       1.56462       1.57861       1.52206       1.50341       1.37911       1.27998       1.14027      0.972398      0.896132      0.757404      0.620900      0.511615      0.375124      0.302236      0.216440
  30   9 2462.2736    1.6944  1.1544 11.1949 -0.0002  0.0211   0.0273   0.0561    0.1112   0.0000   439.0410       2.41886       18.2196       1.39840      -2.43675     -0.312365      0.463387      -1.64037      0.855109     -0.751641      -1.74391      -1.27311      0.294547     -0.521669      0.365146     -0.240524     -0.397540     -0.235845       1.12132       1.51709       1.59658       1.82247       1.78014       1.83032       1.65950       1.55102       1.41003       1.27647       1.14661      0.927743      0.821246      0.654970      0.517786      0.402819      0.317282      0.239594
  30  10 2623.4812    2.2284  1.1598 12.0152 -0.0035  0.0212   0.0365   0.0557    0.1007   0.0000   440.6008      0.216590       19.9745     -0.971301      0.654070      -5.41651       2.94178      0.979984       2.00958      -1.84346       1.07276     -0.914642       1.58271     -0.742002    -0.0792776     -0.249355     -0.146212      0.351450       1.20388       1.58348       1.68343       1.79793       1.85625       1.81524       1.77304       1.64364       1.54391       1.34510       1.14008      0.971666      0.819351      0.682101      0.532154      0.421716      0.333951      0.261859
  30  11 2782.5286    2.9773  0.9310 12.5086 -0.0012  0.0185   0.0510   0.0444    0.0951   0.0000   442.0602       5.45246       15.2447       3.01564      -4.84703      0.502976      -1.50492      -1.30116      0.314289       1.31117     -0.206121     -0.188071     -0.618849     -0.269686     -0.237182     -0.433627     -0.265493     0.0134903       1.04588       1.31405       1.44565       1.52695       1.50264       1.52660       1.49798       1.44154       1.27826       1.12268      0.956643      0.850459      0.691643      0.572219      0.456323      0.368400      0.297727      0.220041
  30  12 2939.1649    3.4763  1.0609 12.8775 -0.0007  0.0195   0.0579   0.0526    0.1035   0.0000   440.3412       2.30965       14.7449       1.45985      -3.27084       2.29410     -0.404680      -2.01327     0.0406064       1.03645      0.178880     -0.270444    -0.0699379     -0.207864      0.298005     -0.525538    -0.0351668      0.395652       1.07792       1.40323       1.47703       1.61162       1.57769       1.57920       1.58336       1.46284       1.33143       1.19398       1.06565      0.868424      0.721873      0.586664      0.493751      0.388412      0.305544      0.239090
  30  13 3093.4517    4.0231  1.0937 13.2527 -0.0029  0.0203   0.0676   0.0525    0.1088   0.0000   440.8741       4.51064       14.2943       2.16060      -1.36773      -2.16378       3.83103      -1.60607      -2.09116    -0.0817378     -0.234529     -0.115714    0.00667495      -1.22260     -0.144398     -0.229400     -0.416929     -0.442073       1.15567       1.43799       1.70707       1.78699       1.77077       1.74999       1.72329       1.57883       1.39858       1.27750       1.12994      0.936153      0.787539      0.633146      0.528472      0.399064      0.317799      0.244441
  30  14 3246.0228    3.7181  1.4906 13.0785 -0.0028  0.0250   0.0538   0.0652    0.0854   0.0000   438.8753       6.48619       12.5806       3.23451     -0.992665      0.397227       2.06293     -0.167005       1.51576      -2.41168      0.712089      -2.86364     -0.867691      0.184728     -0.440922     -0.556485     -0.242825     -0.237353       1.39429       1.86891       2.01767       2.30427       2.31270       2.22357       2.13814       1.99262       1.84914       1.53389       1.35062       1.11305      0.949382      0.764656      0.607136      0.485553      0.369588      0.280480
  30  15 3397.8059    3.2092  2.1634 12.5753 -0.0012  0.0292   0.0384   0.0799    0.0605   0.0000   438.1529       9.23672       14.4791       5.34313       3.36847       3.91507       1.72494       2.44273      -3.88729      -1.50084      -1.15588      -1.17786      0.416210      0.217380       1.91594    -0.0711013      0.546668     0.0114182       1.58973       2.07234       2.28013       2.39845       2.44008       2.41209       2.33594       2.15699       2.01876       1.76692       1.55159       1.34128       1.11802      0.922155      0.761741      0.583587      0.448414      0.344443
  30  16 3548.9044    2.6452  3.2331 12.0033 -0.0008  0.0369   0.0264   0.1019    0.0486   0.0000   444.1770       16.1554       20.0295       3.92496      -2.05147       8.02300       3.92836      -3.52307       3.92318     -0.454784      0.227590     -0.390191       1.89972     -0.661720       1.08126     0.0254341     0.0968180      0.310129       1.97757       2.55967       2.80320       2.91864       3.07700       3.00752       2.96015       2.68477       2.54134       2.23484       1.92916       1.64001       1.38620       1.15600      0.926199      0.738996      0.565825      0.429395
  30  17 3699.2257    2.1981  4.5787 11.4663 -0.0008  0.0460   0.0190   0.1246    0.0431   0.0000   438.4162       5.60345       13.7950       2.72365       3.16740      -2.65861      -3.45737      -3.36686      -1.00932      -4.38794       2.40808      -2.88618      -1.05816      -1.53770      0.820135    -0.0309358      0.364898      0.368347       2.45170       3.24868       3.53141       3.83253       3.89390       3.88049       3.71716       3.41081       3.12297       2.78603       2.46935       2.08745       1.75663       1.43248       1.16616      0.913363      0.695985      0.544815
  30  18 3849.0534    1.7829  6.5638 11.0341 -0.0008  0.0596   0.0134   0.1629    0.0363   0.0000   439.5501       10.2367       14.0896       6.94137      -3.42418       5.60450      -6.60621     -0.292004       2.24886      -8.05904      0.984685      -4.10894     -0.970366       1.12856      0.564824    -0.0185747       1.11920      -1.23159       3.17717       4.22783       4.53599       4.99120       5.04005       4.93386       4.77924       4.46903       4.07419       3.59513       3.18224       2.71696       2.25739       1.84807       1.48913       1.17034      0.917542      0.694762
  30  19 3998.5149    1.5071  8.6097 10.7941  0.0006  0.0745   0.0104   0.2077    0.0329   0.0000   439.5573       3.63309       20.1646       1.87725       1.96832      -3.45251      -8.64947       4.36011       11.0833     -0.915469       4.76713      -4.05601      0.905870      -2.22746     -0.408379      0.619330     -0.446016     -0.898743       3.97632       5.27064       5.73330       6.26816       6.17658       6.17911       5.87867       5.54699       5.05890       4.59493       3.95472       3.45112       2.83330       2.40380       1.88453       1.49044       1.15913      0.889762
  30  20 4147.4386    1.2105 11.1005 10.6824 -0.0011  0.1011   0.0083   0.2781    0.0301   0.0000   443.5060       4.64657       7.28627       21.5706       3.19972      -2.06728       14.7621       5.21856      -10.6691       1.71267       1.19698      -8.41871      -7.08384       1.88321      -4.44029     -0.799847      -1.00085     -0.684060       5.26773       6.95773       7.68464       8.19341       8.34531       8.22662       7.91166       7.39819       6.84060       6.03732       5.34577       4.56535       3.85276       3.15351       2.55079       2.03214       1.51376       1.19001
  30  21 4296.0812    1.0206 13.9734 10.4581  0.0003  0.1265   0.0062   0.3498    0.0275   0.0000   434.7223       13.4695       31.1193       3.87937      0.529518      -1.01516       1.96892      -6.78401      -3.24515       5.45686      -4.94030      -10.3811       2.09358       8.07915       2.18326      -3.65867      0.413453     -0.673430       6.55069       8.72879       9.58651       10.3497       10.5765       10.3897       9.99972       9.32550       8.43436       7.63645       6.67285       5.67659       4.75774       3.95987       3.16804       2.51263       1.90731       1.43702
  30  22 4444.6718    0.8172 16.1648 10.4079 -0.0004  0.1657   0.0055   0.4285    0.0245   0.0000   450.3257       11.2472       20.6699       11.0987      -4.52234     -0.851146       5.06597       8.28473      -27.3436       1.67618      -1.39647      -17.4270       12.0472       1.27888      0.230407      -3.15749      -1.06746     -0.600505       8.55535       11.3678       12.8518       13.3884       14.1074       13.6469       13.2803       12.2945       10.9994       10.0979       8.65558       7.44722       6.27136       5.08672       4.13934       3.27971       2.47820       1.89285
  31   4 1599.3319    0.2292  0.1976 10.0797 -0.0035  0.0130   0.0095   0.0265    0.0261   0.0000   441.5637       1.09158       20.7160      0.491561      -1.85323      0.108740      -1.53098     -0.301391     -0.429548      0.905161    -0.0212740    -0.0869644     -0.691997      0.278914     -0.168620      0.296902      0.333307    -0.0167482      0.733205      0.903872      0.947366      0.989027       1.00226      0.962637      0.925482      0.993147      0.771172      0.746985      0.677872      0.576223      0.509640      0.392116      0.288269      0.283606      0.229308      0.166042
  31   5 1788.2599    0.4084  0.3316 10.0831 -0.0049  0.0130   0.0123   0.0285    0.0348   0.0000   440.1708     -0.465677       20.8723     -0.275679      -4.14973       1.49421       1.34902     -0.470971      0.167312     -0.284719     0.0520819     -0.204911     -0.372048      0.460587     0.0115336     -0.366935      0.346396     0.0733807      0.699361      0.966991       1.03173       1.07916       1.02469       1.04380       1.13361       1.08613      0.959162      0.798489      0.685202      0.552615      0.472052      0.391619      0.343998      0.251453      0.210351      0.186560
  31   7 2147.0405    0.9081  0.7651 10.3885 -0.0007  0.0171   0.0173   0.0425    0.0721   0.0000   441.3611     -0.344449       22.0387       1.49743     -0.614731     -0.784443     -0.391166     -0.607048     -0.711723       1.96096      -1.31448    -0.0219858     -0.523663      0.807203     -0.214103     -0.204639     -0.224104     0.0983729      0.903910       1.10620       1.26404       1.38232       1.40170       1.29420       1.24774       1.15620       1.14306       1.03174      0.875237      0.765508      0.660087      0.552378      0.433705      0.355553      0.263793      0.210637
  31   8 2318.8938    1.2972  1.0642 10.8759 -0.0006  0.0202   0.0215   0.0520    0.0948   0.0000   441.0621       1.94041       19.3081      0.660547      -3.82111       1.79411     -0.947823      0.907112     -0.294753      -2.26302      -1.70978     -0.838450     -0.425624     -0.143013      0.376795     -0.129267     -0.129130     0.0208933       1.01881       1.37516       1.50761       1.63577       1.65024       1.63282       1.59280       1.46139       1.38611       1.19105       1.05753      0.923947      0.778677      0.624942      0.508287      0.405935      0.313154      0.242658
  31   9 2485.0422    1.7760  1.0531 11.4666 -0.0013  0.0200   0.0292   0.0494    0.0967   0.0000   439.4868       3.57244       19.1867      0.595262      -5.72069      -1.95994      -1.79389       1.04725       1.92610     -0.808333      0.588292     -0.352144       1.05868     0.0602846     0.0182692     0.0244222     -0.214010     -0.197714       1.12128       1.49144       1.60440       1.68134       1.75702       1.72430       1.72773       1.58356       1.43529       1.22745       1.07052      0.980435      0.805615      0.692845      0.529186      0.435844      0.322590      0.242197
  31  10 2647.8794    2.3329  1.0674 12.1163  0.0003  0.0203   0.0383   0.0509    0.0953   0.0000   441.0936       4.27884       19.0615       2.14352      -1.41369     -0.854715      -1.64775      -1.24616       2.07440       1.12281       1.91744     -0.142280  -0.000992484     -0.997658      0.415094     -0.451500     -0.464452     -0.286702       1.05677       1.43009       1.49523       1.71819       1.71085       1.72544       1.59364       1.48941       1.37869       1.22556       1.08780      0.932972      0.778218      0.630652      0.521449      0.407883      0.324201      0.245278
  31  11 2808.4136    3.0954  1.0336 12.3516 -0.0014  0.0189   0.0509   0.0478    0.1212   0.0000   440.1971       3.79615       18.7846       1.78691    -0.0105685       1.11635       1.62822      0.544594     -0.286352      -3.00212     -0.752982      0.856140      0.731591     -0.709986      0.797832     -0.279957     -0.121086     -0.157483      0.999438       1.26828       1.41694       1.50528       1.50508       1.54883       1.46352       1.37758       1.30115       1.11620      0.995575      0.839317      0.723673      0.596352      0.478946      0.398767      0.298366      0.235987
  31  12 2966.2193    3.7451  1.0293 12.8976 -0.0010  0.0191   0.0606   0.0479    0.1056   0.0000   439.7790       4.22367       13.1917       3.39219      -3.59486     -0.161196      -1.20478      0.978841    -0.0813583     -0.815065     -0.634193     -0.619439     -0.987139     -0.764404      0.161110      0.165115    0.00792906    -0.0657176       1.01278       1.38937       1.53940       1.64634       1.62556       1.57763       1.47122       1.38774       1.30127       1.18844       1.04282      0.912364      0.798817      0.647381      0.524387      0.409211      0.331201      0.234440
  31  13 3121.4580    4.0373  1.1537 13.2061 -0.0017  0.0211   0.0658   0.0527    0.1169   0.0000   439.0698       8.70062       15.0707     -0.520991      -2.65185      -1.83952       1.77288      -2.33421      -1.67124      -3.76226    -0.0997012      -2.16148      0.655874     -0.348792      0.709577     -0.578739     -0.679950    -0.0349593       1.18497       1.56077       1.78447       1.90077       1.93887       1.86364       1.76780       1.64347       1.53533       1.42564       1.19492       1.01456      0.857546      0.694648      0.561801      0.435949      0.358467      0.258659
  31  14 3274.9642    3.7232  1.5195 13.0357 -0.0031  0.0240   0.0529   0.0638    0.0868   0.0000   437.4353       7.35315       11.7937       4.13348     -0.755373     -0.367211      -1.32261      -1.68723      -2.53432      -1.81399      0.552123      -1.18311       1.29623     -0.412075      0.948751     -0.730487    -0.0868690      0.198281       1.26865       1.70725       1.84176       1.97273       1.99593       2.01812       1.90880       1.78412       1.65081       1.47297       1.30092       1.12690      0.914885      0.773888      0.603942      0.498731      0.376840      0.304755
  31  15 3427.4409    3.1808  2.2427 12.4542 -0.0015  0.0294   0.0360   0.0763    0.0577   0.0000   439.9414       7.69895       14.3375       3.44327       1.28416       2.97706       1.66612       2.50910      -1.19676      -3.04527       2.03341      -2.46472      -1.03873      -1.55937     -0.906280      0.612435    -0.0934282     -0.260222       1.52154       2.05772       2.27666       2.44960       2.48685       2.42986       2.34151       2.13805       1.99010       1.78292       1.60022       1.40377       1.15589      0.986241      0.765782      0.616683      0.476887      0.369666
  31  16 3579.4072    2.6077  3.4023 11.8754 -0.0007  0.0378   0.0245   0.0987    0.0471   0.0000   440.0242       10.8179       12.3512       2.71295      -2.43255      -4.04894     -0.115865      -3.01804      -2.89211      -4.38130       1.85551      -2.34311     -0.961963     -0.574700    -0.0527136     -0.257589      -1.10245     -0.935291       1.95706       2.61607       2.87001       3.05331       3.09211       3.05355       2.95103       2.79182       2.57940       2.26934       2.03536       1.73768       1.47258       1.23111      0.987318      0.796428      0.621072      0.463643
  31  17 3730.4146    2.1228  4.9826 11.2828 -0.0009  0.0477   0.0170   0.1289    0.0420   0.0000   440.0684       8.74971       19.7061       3.22779       2.04922    -0.0256583       1.99411       1.15056      -8.96596      -5.21253     0.0494230      -3.52033    -0.0956617      0.368488      0.884073      -1.03606     -0.112763     -0.888481       2.42687       3.21899       3.54921       3.75717       3.82932       3.87592       3.60818       3.52891       3.20701       2.89435       2.54212       2.13973       1.82866       1.47726       1.22054      0.975541      0.773366      0.590845
  31  18 3881.0023    1.7522  7.0827 11.0014  0.0001  0.0625   0.0125   0.1685    0.0340   0.0000   435.3752       14.0269       13.3742       9.45034       3.76471       5.32007     -0.733822      -3.49823       1.67744      -4.81174      -1.64259      -2.54713      -2.91744      -3.54329      0.303886     -0.156738      -1.66144     -0.418199       3.16916       4.20974       4.63598       5.03881       5.07924       5.08489       4.85015       4.61351       4.20274       3.72384       3.30260       2.81663       2.40500       1.98867       1.62365       1.27604      0.990793      0.762512
  31  19 4030.9539    1.4249  9.4632 10.7181 -0.0001  0.0816   0.0094   0.2236    0.0323   0.0000   433.2475       14.4118       27.0931     -0.795681       5.01035     -0.234241      -13.9361      -5.51628       6.65511      -6.27033       1.42871     -0.472401      -1.97419    0.00578906      -1.64945     -0.791361     -0.995756      -3.10189       4.20938       5.56697       6.22382       6.61985       6.66104       6.55252       6.37560       5.92399       5.38770       4.98810       4.37207       3.86376       3.24568       2.63684       2.17880       1.68640       1.34168       1.02125
  31  20 4180.4123    1.1781 11.5814 10.6830 -0.0006  0.1043   0.0078   0.2845    0.0286   0.0000   437.2687       10.8368       11.0917       6.52825      -3.54789      -3.32685       4.79529       1.31492      -2.08065       2.92641     -0.182147      -3.90076       4.44712      -9.51364      -5.04780      0.431241     -0.580365      -3.48443       5.28596       7.03445       7.83394       8.43940       8.60905       8.46713       8.05942       7.70604       6.90773       6.33241       5.56338       4.72524       4.07462       3.33205       2.71163       2.16090       1.66336       1.28731
  31  21 4329.7060    0.9754 14.3501 10.4400  0.0010  0.1317   0.0060   0.3541    0.0268   0.0000   444.5282       18.8773       8.98496       5.77799     -0.206523      -9.03301      -21.7589      -16.6877       4.66146       6.31192      -3.62768       4.14580       6.65035      -3.04938      -1.49523     -0.547860      0.800626      0.681633       6.61812       8.73940       9.81435       10.4069       10.7095       10.4396       10.1738       9.38203       8.82697       7.89279       6.96863       5.97869       5.04677       4.21551       3.47532       2.73860       2.11526       1.61498
  32   4 1616.4321    0.2560  0.2069 10.0361 -0.0067  0.0115   0.0106   0.0266    0.0265   0.0000   441.7847     0.0595175       19.8375      -1.28448      -2.60840      0.117858       1.06548      0.309894    -0.0114846     -0.881020      0.297868      0.437606      0.364576      0.253673     0.0103759     -0.281177     -0.425716      0.197474      0.604799      0.650875      0.861643      0.910349      0.849086      0.903117      0.964248      0.712047      0.755894      0.761964      0.565373      0.501874      0.464979      0.368191      0.300146      0.223870      0.213383      0.149880
  32   6 1988.6208    0.6401  0.6063 10.2630 -0.0020  0.0163   0.0136   0.0380    0.0507   0.0000   440.9385      0.160800       21.2160      0.420699      -2.05315      0.375713     -0.125610     -0.565349       1.31021     -0.134162       1.23508     -0.285713     -0.312560     -0.195001     0.0459627     -0.298924     0.0299801      0.239159      0.755179       1.03267       1.13332       1.27922       1.22057       1.29929       1.14819       1.16197       1.02119      0.913186      0.834578      0.713520      0.616871      0.470688      0.422582      0.336342      0.261878      0.189292
  32   7 2167.3415    0.9415  0.8819 10.3956 -0.0010  0.0180   0.0166   0.0458    0.0785   0.0000   441.2235      0.127500       19.3128       1.31073     0.0222201      0.124756     -0.224690     -0.802434       1.42425     -0.863703      0.620792      0.239476      0.718402      0.603695     -0.825863     -0.411530      0.309967     -0.185195      0.918493       1.16624       1.34861       1.42699       1.46150       1.43387       1.39595       1.32890       1.22978       1.08299      0.955937      0.791207      0.691419      0.593834      0.466988      0.372806      0.304776      0.235485
  32   8 2340.0632    1.3766  0.9323 11.0155 -0.0027  0.0184   0.0234   0.0456    0.0879   0.0000   441.0161       2.27909       18.0988     0.0680655     -0.644319     -0.187025       2.03155      0.518799      -1.67219       1.84475      0.557640      0.152412      0.490656     -0.179809      0.182921      0.169255     -0.158157     -0.116029      0.938995       1.25531       1.35560       1.45484       1.49943       1.46627       1.47460       1.32644       1.22567       1.10585      0.986121      0.861205      0.722341      0.626162      0.481513      0.388483      0.308862      0.245557
  32   9 2507.3139    1.8612  1.1685 11.4797 -0.0031  0.0200   0.0294   0.0544    0.1052   0.0000   440.1365       2.78378       19.8675       3.67338      -4.36215       2.73147     -0.476114       1.96694      -2.26851     -0.235104      -2.50435      0.742914      0.345043     -0.367372     -0.711484     0.0540616      0.203880     -0.308085       1.03961       1.36048       1.50410       1.66764       1.63833       1.65332       1.59988       1.51001       1.39806       1.24218       1.12473      0.904926      0.802412      0.659502      0.551800      0.421934      0.347939      0.270074
  32  10 2671.6734    2.5494  1.0176 12.0889 -0.0009  0.0183   0.0416   0.0481    0.0998   0.0000   441.6485       3.67609       20.4098       2.25709      -1.15878     -0.690563      -3.15615     -0.667494      -1.93459      -1.87520     -0.406884     -0.216671      0.438330      0.495201      0.170951      0.129929     -0.378314    -0.0881361      0.940062       1.22523       1.31713       1.42559       1.41689       1.42173       1.41471       1.30665       1.24014       1.08950      0.981663      0.826297      0.714643      0.589605      0.481349      0.381108      0.311742      0.242980
  32  11 2833.7766    3.1570  1.0613 12.5769 -0.0023  0.0193   0.0508   0.0496    0.1038   0.0000   439.8493       6.51422       17.8671       2.71824      -5.81292       1.33286       2.78318      -1.67815      -1.03339      0.273721       1.63499      0.484738      0.292993      -1.54335     0.0964227     -0.198424      0.138661     -0.242111       1.01900       1.40368       1.50303       1.65411       1.69405       1.60055       1.60193       1.45816       1.41521       1.20466       1.06459      0.921635      0.767220      0.643886      0.508098      0.414075      0.335154      0.249091
  32  12 2992.7672    3.7610  1.0239 13.2235  0.0021  0.0193   0.0623   0.0483    0.0911   0.0000   438.9359       3.25139       13.9438       3.11441       1.32048       1.72645       1.14759      0.934691       2.10062      -1.06470      -1.66136      0.197808     -0.908268      -1.36168     0.0101259      0.367256     -0.536993      0.132913       1.03166       1.31935       1.37361       1.49451       1.54483       1.60416       1.50595       1.36277       1.25626       1.16290       1.05086      0.915846      0.788692      0.636583      0.520593      0.407486      0.332860      0.260767
  32  13 3148.9741    3.9063  1.1035 13.5600  0.0018  0.0200   0.0665   0.0545    0.0862   0.0000   439.5326       7.43250       17.2658     -0.360504      -3.21749      -3.31719     -0.930195      0.832616       2.98475      -3.21688     -0.635900      -2.09935     -0.721198     -0.591683       1.20741     0.0116361    -0.0374093     -0.652798       1.02149       1.29471       1.45643       1.56927       1.53181       1.56976       1.53455       1.43752       1.34161       1.20692       1.08824      0.892034      0.778047      0.651951      0.531991      0.424104      0.338843      0.259646
  32  14 3303.3541    3.6959  1.6685 12.8138 -0.0001  0.0249   0.0479   0.0642    0.0802   0.0000   439.8091       11.2885       18.7992       3.95115       2.34139      0.411320      -1.69561       2.87224     -0.296473      -2.45123    -0.0377018      0.755914      -1.28963     -0.874710    -0.0586909     -0.906857      0.231548      0.575777       1.29712       1.70169       1.91526       2.01310       1.99821       1.95865       1.86116       1.74669       1.65064       1.52659       1.39557       1.19390       1.05182      0.842790      0.689137      0.560780      0.441232      0.333372
  32  15 3456.9151    2.9832  2.5369 12.3806 -0.0008  0.0315   0.0318   0.0849    0.0518   0.0000   439.5253       7.57645       12.9118       4.41701      -1.08423       3.30397      0.327942      -1.66051      -1.08286     -0.516446      0.443616      -1.20345       3.18191      0.694809    -0.0424512     -0.874726      0.357840      0.575239       1.58018       2.10271       2.36396       2.46568       2.57416       2.48979       2.41180       2.28742       2.05180       1.93588       1.65808       1.45459       1.26612       1.03652      0.847795      0.687957      0.534458      0.406475
  32  16 3609.4280    2.4560  3.7177 11.9088 -0.0027  0.0400   0.0221   0.1048    0.0408   0.0000   438.4080       11.5744       18.9605       2.38718       2.36288      -5.51263      0.309878       1.54380      -2.30033       1.66610      0.150029      -5.34854     -0.143499      -1.21354     -0.464510      0.545552     -0.998468     -0.198074       2.00456       2.68140       2.94783       3.11349       3.14492       3.10485       3.05651       2.90187       2.69486       2.41560       2.11182       1.87034       1.55073       1.31491       1.07665      0.869189      0.691328      0.523351
  32  17 3761.3134    2.0377  5.2952 11.2888 -0.0004  0.0500   0.0158   0.1338    0.0390   0.0000   443.9376       3.88373       12.5709       10.9795      -1.09334       5.20323       9.14556       2.13285      0.535509       1.07503      -4.64609       1.27052     -0.724956      -2.93761      -1.11452     0.0100287      -1.21867     -0.581580       2.51040       3.35405       3.68578       3.95751       3.96577       3.90331       3.75448       3.56076       3.30118       3.05133       2.70443       2.37020       1.99235       1.67789       1.35856       1.09060      0.864142      0.671109
  32  18 3912.5168    1.6661  7.5803 10.8889 -0.0004  0.0654   0.0113   0.1755    0.0334   0.0000   436.7077       19.3961       6.72897      -8.87537      0.336117      -2.35363      0.861058     -0.526602       4.80250       5.24955       1.09644       1.95782       1.53540       2.22299      -2.75491       1.02478     0.0612580      0.582314       3.27043       4.37888       4.77601       5.08815       5.22398       5.19330       5.04577       4.75166       4.40031       3.95171       3.55645       3.01888       2.57099       2.10814       1.74541       1.39095       1.11559      0.865313
  32  19 4063.1400    1.3811 10.0209 10.7058 -0.0002  0.0852   0.0088   0.2324    0.0309   0.0000   432.3514       4.29980       10.9881       9.99674       4.88371      -2.77201      -5.58325      -7.63950       3.12248      -3.19426      0.300272       2.83598      -2.52389       1.48314      -1.79482      -1.18485       2.46987     -0.573587       4.21036       5.49892       6.20230       6.55916       6.85937       6.76446       6.55693       6.12270       5.65080       5.05205       4.51889       3.90123       3.33092       2.74185       2.27951       1.80984       1.40937       1.10684
  32  20 4213.4083    1.1337 12.2249 10.6497 -0.0013  0.1104   0.0071   0.2950    0.0274   0.0000   439.2945       1.93083       9.27631       8.50716      -2.54658       10.8998      -9.91411       1.78501      -2.69666      -1.51128       7.42716      -8.83341       3.16780      -2.10122       1.78851      0.543162      -2.48497     -0.904704       5.36072       7.17502       7.99609       8.46632       8.75053       8.50647       8.36894       7.73859       7.22120       6.59272       5.81822       5.08270       4.35694       3.64674       2.93723       2.38397       1.84147       1.45161
  32  21 4363.1450    0.9194 15.1418 10.4428 -0.0026  0.1417   0.0055   0.3772    0.0251   0.0000   447.1879       28.6028       10.1690       1.35054       6.55865      -11.7719       5.97296      -14.7280      -25.0563      -6.87637       4.66286      -11.8836      -5.31902      -2.60465      -1.63587      -2.53189      -4.31074      0.485772       6.85162       9.23737       10.4214       11.0529       11.5656       11.2617       11.0254       10.2728       9.61646       8.46436       7.53812       6.37074       5.47891       4.54786       3.75971       3.01478       2.31920       1.80934
  33   5 1823.8150    0.4534  0.4002 10.0387 -0.0046  0.0130   0.0117   0.0294    0.0379   0.0000   440.5283      0.594546       19.9838      -2.00734      -2.85095     -0.182592     -0.870673       1.76824      0.619606     -0.179460     -0.603493      0.266925      0.320710      0.771552     -0.144652     -0.238287     0.0729398     -0.172820      0.663370      0.832687      0.968247       1.03315       1.05893       1.05610       1.03355      0.938076      0.884147      0.798402      0.714965      0.625462      0.531462      0.416530      0.343193      0.296369      0.217806      0.184769
  33   6 2007.5908    0.6914  0.6377 10.1092  0.0004  0.0159   0.0138   0.0360    0.0586   0.0000   441.0550      -1.98123       19.7145      -1.14972      -1.22049      0.505260     -0.555816     -0.870231      -1.50239      0.447421      0.833404     -0.239611      0.596088      0.446528     -0.222868      0.126464    -0.0843711      0.299490      0.865396       1.16808       1.30039       1.39720       1.46908       1.37098       1.34894       1.22967       1.13182       1.03190      0.887278      0.811302      0.719107      0.626870      0.517134      0.399530      0.311603      0.241628
  33   7 2187.3314    0.9713  0.8915 10.6426 -0.0031  0.0180   0.0173   0.0466    0.0731   0.0000   440.4201      0.803659       17.8728      -2.25767      -2.29036      0.101763     -0.475661     -0.594816      0.352993      -1.12064      -1.55241     -0.344849    -0.0392731      -1.39759     -0.856861     -0.189764     -0.135767      0.230523      0.902692       1.21695       1.33503       1.42794       1.44877       1.46802       1.44880       1.34677       1.21844       1.09605      0.971103      0.836115      0.707613      0.611041      0.501972      0.416557      0.311568      0.235096
  33   8 2360.8676    1.3692  1.0999 11.1682 -0.0049  0.0208   0.0221   0.0521    0.0847   0.0000   439.2826       1.35757       19.6163      0.467563      -1.33715     -0.312114       1.52229      -1.05822       1.40385      -3.09462      0.780853      -1.04446     -0.350500      -2.30798      0.945358     0.0516533     -0.287937     -0.220690      0.971565       1.30660       1.40215       1.61364       1.55489       1.65250       1.48812       1.48315       1.34154       1.23334       1.01713      0.944856      0.786621      0.690243      0.565359      0.462818      0.336924      0.276996
  33   9 2529.1679    1.9557  1.1205 11.7831 -0.0034  0.0200   0.0316   0.0534    0.0992   0.0000   440.0862      0.682707       20.0170      -1.12464     -0.858267       1.49690       1.70580      -2.22348       1.65397      0.611847     -0.319528     -0.773767     0.0536150     -0.165642     -0.363886      0.719302      0.564821      0.106492       1.05699       1.36683       1.51498       1.63626       1.60263       1.57391       1.59983       1.48163       1.38705       1.28628       1.14836      0.968109      0.813012      0.687881      0.581564      0.474964      0.380244      0.290905
  33  10 2695.0498    2.5965  0.9995 12.3253 -0.0062  0.0198   0.0424   0.0469    0.0916   0.0000   441.5230       4.28395       16.9098       1.91135      -5.54831       1.78841     -0.356323     -0.603467      -2.61680      -1.97550      0.219847      -2.07449     -0.511684       1.47184      0.211140      0.163363      0.217754      0.270727       1.07995       1.54981       1.79320       1.98698       2.02792       1.99582       1.92211       1.76966       1.58407       1.37669       1.17342      0.980372      0.813293      0.683737      0.536905      0.404668      0.333612      0.262570
  33  11 2858.6345    3.2793  0.9959 12.7919  0.0010  0.0184   0.0537   0.0479    0.0958   0.0000   442.2092       6.35274       19.9425      0.249634      -1.66642     -0.186434      -1.74898     -0.401820       1.22083      0.632994      -1.46090      -1.59417      0.118146     -0.170389      0.442686      0.315579     0.0162337    -0.0639153      0.935333       1.26884       1.38389       1.51057       1.47830       1.41179       1.41305       1.24172       1.21368       1.08300       1.01129      0.925669      0.784978      0.669566      0.569333      0.460510      0.350466      0.273069
  33  12 3018.9118    3.9784  0.9899 13.1883  0.0008  0.0185   0.0646   0.0462    0.0978   0.0000   438.4056       6.51341       15.5501       2.22536      -2.05766     -0.554848      -1.04252      0.574096       2.03360      0.481420      -1.05252     0.0444076     -0.314328     -0.766051    -0.0355291     -0.724928     0.0506067     -0.104611      0.959356       1.28643       1.39556       1.56034       1.58343       1.59969       1.53468       1.48037       1.31827       1.19513      0.998625      0.861638      0.721660      0.607117      0.486332      0.397312      0.312645      0.251014
  33  13 3176.1557    4.0254  1.1764 13.4781 -0.0008  0.0210   0.0647   0.0540    0.0923   0.0000   438.0310       4.19082       17.0652       5.22822      -4.34435     -0.307504     -0.765715     0.0500904       4.70385      -5.05760      0.229286      -3.00596      0.547500      0.522027     -0.666475      0.425255      0.262546      0.367796       1.04531       1.35870       1.50696       1.57574       1.59844       1.60645       1.54727       1.51941       1.41110       1.29179       1.15323      0.951547      0.850580      0.702433      0.586100      0.471467      0.396416      0.285645
  33  14 3331.5718    3.4976  1.6969 12.8965  0.0013  0.0247   0.0451   0.0658    0.0684   0.0000   441.5243       7.27932       16.9507       2.13362     -0.927890       5.94311      -4.29535      0.933287       2.46132      0.879931     -0.723502      -1.34553       1.13822     -0.892680     -0.274142      0.711062    -0.0140643      0.348626       1.22164       1.62203       1.74444       1.89550       1.91397       1.95564       1.91504       1.80849       1.66594       1.55797       1.26458       1.15314      0.958207      0.818564      0.671613      0.557770      0.432274      0.346287
  33  15 3485.8550    2.9318  2.5802 12.3902 -0.0010  0.0313   0.0312   0.0842    0.0504   0.0000   440.5480       8.30568       15.9750       1.82014      -1.62753       2.51857       1.73410      -4.38890      -4.60765     0.0853503      -2.87661      -5.38910      0.386826     0.0853106     -0.976928     0.0566667     -0.386183     0.0914270       1.55594       2.01168       2.21564       2.42628       2.51301       2.47434       2.36323       2.22541       2.09272       1.90904       1.64545       1.44473       1.26242       1.05111      0.861803      0.681022      0.549860      0.432080
  33  16 3639.3519    2.3933  4.1719 11.6375 -0.0006  0.0408   0.0198   0.1106    0.0397   0.0000   435.6975       10.0708       18.5141    -0.0903327       2.92204     -0.872636     -0.448711      -8.57971      -2.47117     0.0151918      -3.15119      -1.64992     -0.943142     -0.427134      0.716412      -2.54383     -0.544656    -0.0878238       2.02194       2.67804       3.00497       3.18569       3.31210       3.18813       3.08867       2.98382       2.75732       2.56515       2.18211       1.94079       1.59591       1.38971       1.12344      0.914903      0.724304      0.562178
  33  17 3791.9559    1.9492  5.8751 11.2735  0.0001  0.0522   0.0142   0.1430    0.0332   0.0000   440.2823       7.08765       14.8248       4.51490       3.55412       3.15079      -2.87940      -6.20401     -0.447703      -5.22071      -4.49606     -0.629140      0.945104      -3.09689     -0.777417      -1.01822      0.144681     -0.555520       2.52493       3.23366       3.68594       3.91252       4.04775       4.03015       3.84573       3.63001       3.42246       3.03495       2.77507       2.40051       2.08227       1.75926       1.41683       1.16603      0.923573      0.709063
  33  18 3943.8723    1.5965  8.1619 10.9206 -0.0008  0.0689   0.0106   0.1897    0.0308   0.0000   440.7561       4.63436       11.4716      -4.61966      -12.5293      -3.54725      -4.68348      -5.59458      -2.03547      -12.1624      -2.71232      0.404243      -7.68469      -3.17573       3.45670       1.79112     -0.268753      -2.32981       3.38280       4.44767       4.96969       5.34513       5.43732       5.40867       5.26849       4.95194       4.63960       4.21323       3.68214       3.23592       2.73015       2.31977       1.87380       1.54541       1.22893      0.957653
  33  19 4095.0727    1.3282 10.8490 10.6906  0.0000  0.0911   0.0080   0.2541    0.0292   0.0000   427.1572       1.28094       18.8383       12.1487       2.29862     -0.322400      -7.88853      -10.5354       5.58276       2.05122      -3.16618      -1.77318      -3.05950      -6.70424     -0.224925      0.904274      0.263305      0.596123       4.31374       5.73251       6.51470       6.77290       7.00845       6.99480       6.78430       6.48606       5.95474       5.34698       4.83116       4.18341       3.58315       3.04022       2.50474       2.02109       1.58897       1.23546
  33  20 4245.8581    1.0807 13.0899 10.5938  0.0000  0.1166   0.0064   0.3177    0.0263   0.0000   434.4840       8.11868       21.6590      -1.10932      -2.07758      -1.68519       15.1547       10.5081       10.7872      -1.59093      0.626473       2.79249       2.54132      -2.67831       4.18070      -1.47867     -0.423224       2.76420       5.47370       7.23946       8.06708       8.65331       8.92618       8.82197       8.58033       8.09464       7.57034       6.82763       6.07592       5.33540       4.57386       3.82774       3.17747       2.58403       2.00877       1.59542
  34   5 1841.2490    0.4401  0.4672 10.0721 -0.0029  0.0134   0.0106   0.0358    0.0379   0.0000   441.2598      -1.28683       21.0760       1.22666      -4.87622      0.890474       1.03603     -0.255629      -1.48716      -1.26819       1.28760     -0.682105      0.147880      0.102250      0.366920     0.0620662    -0.0946127     -0.115265      0.639886      0.807721      0.903719      0.964466       1.03426       1.05025      0.948504      0.884194      0.878982      0.764033      0.709267      0.614010      0.521608      0.441604      0.355597      0.302439      0.245531      0.187556
  34   6 2026.3544    0.7089  0.5966 10.3090 -0.0059  0.0164   0.0147   0.0359    0.0524   0.0000   441.8766      0.304861       20.1145       2.07847      -2.20295      -3.01874       1.85058       1.13160     -0.100891     -0.663627     -0.778719      0.142812      0.895400    -0.0882098      0.841845      0.135991      0.255830     -0.117063       1.01931       1.44589       1.69033       1.67424       1.62446       1.43184       1.30166       1.21737       1.19081       1.16032       1.06739       1.00192      0.869105      0.745857      0.628983      0.504810      0.392512      0.293464
  34   7 2207.0330    1.0343  0.8730 10.4980 -0.0038  0.0172   0.0181   0.0446    0.0810   0.0000   440.1362       1.64979       20.8468    -0.0711250      -2.02201       1.79170       2.09449     -0.474074     -0.150951     -0.594789      0.497035       1.33702      -1.69872     -0.387343     -0.369739     -0.213231    -0.0891874      0.464376      0.786061       1.06946       1.13339       1.27530       1.29649       1.28309       1.24016       1.19829       1.09594      0.980819      0.914996      0.785575      0.658989      0.556520      0.467250      0.380378      0.300454      0.235794
  34   8 2381.2287    1.4674  1.1535 11.0712 -0.0026  0.0211   0.0227   0.0512    0.0981   0.0000   439.8222       2.86811       19.1427     -0.729842      0.529495      -1.70573       4.37422      0.650131       2.02410       1.55131      0.846807       1.34765     -0.210008     -0.796167     -0.448219     -0.436053    -0.0163134     -0.624323       1.03555       1.40403       1.50116       1.55806       1.50921       1.58007       1.58123       1.50662       1.43456       1.24989       1.11728      0.992156      0.874611      0.760073      0.640570      0.498628      0.398347      0.313136
  34   9 2550.6899    2.0198  1.1732 11.6946 -0.0036  0.0202   0.0307   0.0534    0.1034   0.0000   440.8549       4.17726       17.2590       1.11112      -1.34314      0.628029      0.879027      -1.14037      -1.40139       1.24237       1.25635     -0.601865      -1.47145     0.0986729      0.490553      0.727523     -0.462622      0.460580      0.995374       1.30516       1.42117       1.59152       1.60450       1.62505       1.59931       1.52693       1.37214       1.25198       1.05920      0.973226      0.794016      0.682533      0.539227      0.453289      0.369483      0.283735
  34  10 2718.0381    2.7911  1.0251 12.2903 -0.0012  0.0176   0.0443   0.0477    0.0979   0.0000   440.4472       5.03668       19.0691       1.86285      -3.59917      -1.54294      0.388145     -0.763827       1.40005      -1.29625     -0.194771     -0.396781     -0.708140      -1.11532     -0.504668     -0.422831     -0.356121     0.0416995      0.856351       1.11731       1.22377       1.34410       1.40032       1.36299       1.33690       1.27846       1.18836       1.07964      0.922888      0.821377      0.685434      0.580592      0.480448      0.400619      0.320545      0.249214
  34  11 2883.0352    3.3998  1.0038 12.7862 -0.0026  0.0178   0.0541   0.0460    0.0950   0.0000   439.0752       4.20143       15.9975       5.06493      -2.73002    -0.0483426     0.0374740      -3.17622       1.22011      -3.60791     -0.695264     -0.148078     -0.609517      -1.19811    -0.0928064     -0.367027     -0.306507     -0.383428      0.875657       1.16135       1.30414       1.36071       1.38236       1.36496       1.27406       1.25474       1.16165       1.10261      0.973141      0.868114      0.735780      0.638930      0.530521      0.429034      0.345176      0.270162
  34  12 3044.5686    3.9906  1.0491 13.1497 -0.0002  0.0183   0.0624   0.0477    0.0970   0.0000   441.8178       6.80459       16.0569       2.40609     -0.471888      0.656096      0.289283     -0.535395      0.171361     -0.359927      -1.32399      -1.37729     -0.506701     -0.554585      0.749993     -0.607617     -0.915955     -0.374652      0.880011       1.16678       1.23492       1.35601       1.37798       1.36644       1.37050       1.30836       1.20230       1.05854      0.947495      0.844800      0.739097      0.625879      0.517756      0.415780      0.331500      0.264345
  34  13 3202.8756    3.8376  1.3895 13.3384 -0.0003  0.0218   0.0552   0.0631    0.0742   0.0000   440.2733       9.22061       17.3324       2.10464      -2.52857      0.793777       1.59204      -1.43235      0.553238      -2.73513     -0.551932      0.166672      0.983167      0.220654      0.712763      0.312277      0.822480     0.0573771       1.10538       1.45584       1.63962       1.82518       1.91454       1.92360       1.78402       1.67054       1.54182       1.39318       1.21026       1.04337      0.872780      0.744525      0.606350      0.505043      0.394846      0.305048
  34  14 3359.3553    3.3586  1.9011 12.8574  0.0002  0.0265   0.0416   0.0710    0.0637   0.0000   438.2718       8.50360       14.9390       3.25315       1.46092      0.292040      -4.74965      -3.19993      0.485817      -1.43541     0.0279072      -3.22706     -0.212615      -1.31455     -0.285307     0.0789611    -0.0335873     -0.177399       1.27257       1.74119       1.88247       2.03186       2.07084       2.03280       1.99773       1.86248       1.72807       1.59363       1.44154       1.26238       1.12426      0.939727      0.776006      0.621448      0.496371      0.388124
  34  15 3514.4923    2.7789  2.8383 12.3135 -0.0010  0.0335   0.0279   0.0875    0.0463   0.0000   439.9338       6.81767       11.7062       2.92051      0.297983       2.00191      -2.65220      -4.77718       1.71035       2.33149       1.67074      -3.36286       1.37832      -1.25494      0.322074      -2.28408     0.0984599      0.594006       1.55580       2.09375       2.31380       2.47582       2.50007       2.47260       2.44020       2.31802       2.15605       1.98096       1.76608       1.58536       1.31712       1.13591      0.928485      0.779055      0.616024      0.486069
  34  16 3668.7714    2.2862  4.6754 11.4516 -0.0006  0.0428   0.0176   0.1185    0.0379   0.0000   437.7897       6.79624       6.85633       3.59613      -3.62085      -1.30443       1.40831      -3.98705       1.01584      -3.02525       1.17500      -4.94290      0.420776      -2.45957      -1.35297      0.702564      0.173194     -0.477536       2.03609       2.69234       2.96925       3.22728       3.30111       3.28334       3.17726       3.04473       2.85727       2.56309       2.27462       2.00171       1.72053       1.45166       1.19491      0.982292      0.787031      0.624139
  34  17 3822.1586    1.8587  6.2917 11.1020 -0.0013  0.0539   0.0129   0.1483    0.0340   0.0000   442.9416       11.2834       17.8753       12.9561      -14.6175       2.56159      0.686710      -1.86005      -4.18162      -14.4702      0.912676      -3.41789       2.73708      -3.56604       1.17617     -0.413419       2.10077       1.38839       2.57977       3.31105       3.73050       3.95465       4.08618       4.07595       3.99447       3.75823       3.54146       3.17283       2.85388       2.50493       2.17528       1.85423       1.53876       1.25856       1.00383      0.782859
  34  18 3974.6807    1.5444  8.9603 10.8311 -0.0001  0.0733   0.0097   0.2049    0.0306   0.0000   440.7858       8.15181       21.2073       6.97067      -12.7279      -2.11924       7.88755       3.16472      0.184368      -7.71105      0.390416     -0.266185      -1.97291      0.246827      -1.55429      0.102821       2.35838      -2.36374       3.42798       4.51054       5.07867       5.42893       5.63393       5.57313       5.50035       5.18152       4.82695       4.36812       3.82098       3.40979       2.91535       2.46034       2.03332       1.66564       1.32557       1.02979
  34  19 4126.4302    1.2492 11.1645 10.7170 -0.0019  0.0964   0.0075   0.2646    0.0277   0.0000   438.8152       10.9180       12.4325    -0.0594346       1.87220       2.83140       15.2674      -5.80962      0.670030      -1.89429      -2.63662      -4.46887       6.00648      0.139392       3.03672       4.58658       2.50547       1.02692       4.43675       5.96873       6.67031       7.04427       7.38556       7.27573       7.11102       6.75987       6.20123       5.65302       5.12781       4.43086       3.87304       3.30042       2.70204       2.24641       1.73112       1.37216
  34  20 4277.6534    1.0235 13.8809 10.5658 -0.0008  0.1234   0.0060   0.3362    0.0255   0.0000   444.8833       5.34810       20.2665      -5.87957      -2.96293       5.80830      -8.24099      -17.2582       10.2362      -18.6159       1.92313       7.62974      -7.07575      -4.19280     0.0287622     -0.685367       4.70113      -1.46246       5.72835       7.50999       8.37531       9.02609       9.29757       9.24295       9.07444       8.56445       8.00560       7.20827       6.52836       5.69314       4.90862       4.10919       3.45587       2.83617       2.24590       1.77593
  35   4 1665.9603    0.3067  0.2370 10.0454 -0.0048  0.0115   0.0105   0.0247    0.0275   0.0000   441.3116     -0.249364       21.6493      0.452325      -2.87820     -0.372274     -0.920718      0.429366     0.0279207      0.724686       1.20528      0.213087     -0.335430     -0.461077     -0.190510      0.182435      0.119223      0.254639      0.591443      0.794267      0.955536      0.813719      0.894497      0.789987      0.778533      0.837740      0.740338      0.756666      0.669129      0.551470      0.507966      0.419860      0.341612      0.256276      0.200598      0.192776
  35   5 1858.4347    0.4848  0.5008 10.0865 -0.0047  0.0143   0.0115   0.0362    0.0416   0.0000   441.0014      0.976578       21.3171     -0.168217      -3.42370      0.425058      0.390895      -1.21274      0.956124       1.13113      -1.07941     -0.689916      0.892213       1.12280     -0.246905     -0.250719      0.467482     -0.242129      0.632108      0.826609      0.934169       1.02983       1.02298       1.04363       1.00929      0.969137      0.898542      0.879810      0.760149      0.658809      0.533309      0.448834      0.393683      0.326382      0.266752      0.209483
  35   6 2044.8314    0.7456  0.6048 10.3443  0.0011  0.0142   0.0149   0.0350    0.0529   0.0000   440.2261     -0.582089       21.8817      -1.25080      -5.27319      0.443806       1.23787      0.158671      -1.53486      0.592230       1.12407      -1.08181      0.219868     -0.879390      0.146839      0.387986     -0.254773     -0.521342      0.697253      0.886699      0.962549      0.991104       1.01066       1.01771       1.06208      0.997927      0.936249      0.836655      0.730929      0.639554      0.573181      0.478956      0.407191      0.338876      0.281636      0.215840
  35   7 2226.4241    1.0393  0.9472 10.7552 -0.0022  0.0185   0.0174   0.0465    0.0748   0.0000   439.9888      -1.84547       20.1758       3.05386      -2.14453      0.755139       1.60534      -2.98502     -0.697020      -1.01044     -0.974942      -1.02112      0.388609    -0.0222754      0.547873      0.580827      0.230725     -0.111621      0.897514       1.15370       1.26592       1.34026       1.37912       1.38534       1.36891       1.28637       1.15598       1.07458      0.993911      0.884992      0.764091      0.650884      0.560286      0.451521      0.365530      0.280323
  35   8 2401.3697    1.5596  1.1251 11.2224 -0.0011  0.0196   0.0241   0.0506    0.0962   0.0000   439.9529       2.80031       19.4028       3.64395      -3.37624      -1.81864      -2.29751     -0.538189      -1.75693      -1.65021       2.22798     0.0524411     -0.880392       1.75268      0.672556     -0.432050     -0.852447    -0.0189386      0.919711       1.21690       1.36173       1.46826       1.51671       1.47534       1.42092       1.34788       1.29800       1.17671       1.04047      0.931887      0.815000      0.693902      0.571056      0.468346      0.380661      0.298959
  35   9 2571.8604    2.1163  1.1170 11.8062  0.0000  0.0199   0.0321   0.0472    0.0963   0.0000   441.2907       3.21244       22.0428       2.72091      -4.08608       1.58135      0.248736      -2.66337     -0.214133      -1.45488      -1.15945      0.554271     0.0979870    -0.0570988      0.900590      0.477889     -0.432075     -0.364855      0.910661       1.20143       1.36622       1.44193       1.50163       1.54418       1.38652       1.35909       1.27291       1.17349       1.05818      0.960737      0.788074      0.660005      0.584809      0.461024      0.379828      0.303972
  35  10 2740.6018    2.8282  1.0981 12.2615 -0.0021  0.0188   0.0426   0.0473    0.1056   0.0000   440.0870       4.79318       20.0980       1.79368      0.399525       1.83875       1.36076     -0.882387     -0.541374      -1.44893      0.132158     -0.695171     -0.939269      -1.55414      0.141992     -0.380092      -1.03511      0.153776      0.877661       1.20099       1.28206       1.42312       1.40482       1.42128       1.34937       1.28114       1.20639       1.09384       1.01204      0.906969      0.805027      0.698621      0.590668      0.468270      0.377256      0.294591
  35  11 2906.9016    3.5943  0.9394 12.9368 -0.0007  0.0168   0.0580   0.0437    0.0893   0.0000   441.1684       5.18962       17.9896       4.95466      -2.18711     -0.257751     -0.701682     -0.737631     0.0221456      0.619618      -1.30714     -0.468221      -1.28611     -0.616037      0.740405     0.0482314     -0.285185     -0.451137      0.852240       1.08790       1.16999       1.24336       1.30151       1.31478       1.29901       1.21235       1.12722       1.03613      0.908878      0.813029      0.693134      0.598722      0.497100      0.395959      0.323747      0.255021
  35  12 3069.7389    4.0251  1.1914 13.1689 -0.0007  0.0198   0.0595   0.0517    0.1031   0.0000   442.5031       7.25604       18.5004       2.66478      -1.27119     -0.967253    -0.0591290      -1.09852     -0.874297      -2.76017     -0.508150      -1.48022      -1.45392     0.0937420      0.709226     -0.240888     -0.360788     0.0170646      0.902079       1.20773       1.29260       1.43464       1.42253       1.46206       1.39431       1.36912       1.26582       1.17918       1.03784      0.899900      0.781681      0.656828      0.552898      0.448098      0.364880      0.295622
  35  13 3229.2611    3.9069  1.4839 13.0887 -0.0017  0.0224   0.0517   0.0571    0.0754   0.0000   441.5990       7.06217       18.4580       3.55449     -0.571796      -1.01800      0.599092      -1.46032      0.454879      -4.41853     -0.281304      0.874079       1.02849     -0.846846      0.495486      0.549254      0.617796      0.321648       1.10909       1.45562       1.65495       1.84167       1.85709       1.83357       1.82735       1.74694       1.59364       1.43713       1.23318       1.11096      0.940204      0.751784      0.644672      0.513774      0.422167      0.341852
  35  14 3386.7191    3.3107  2.2245 12.6556  0.0001  0.0281   0.0365   0.0734    0.0556   0.0000   439.3739       5.94461       17.0847       3.04507      -1.26673       5.63644       1.53459      -3.80286       1.88956      -3.90072      0.782510      -2.18680      -3.16803      0.603759       1.14664      -1.19837     -0.487416      0.580119       1.32292       1.75618       1.94727       2.10722       2.15318       2.12533       2.12227       1.97995       1.86294       1.69032       1.48560       1.32512       1.14521      0.989726      0.810234      0.651126      0.535676      0.423659
  35  15 3542.8730    2.7844  3.0905 12.1128 -0.0012  0.0341   0.0257   0.0867    0.0456   0.0000   435.2486       8.30909       14.9512       1.13935      -3.72907       1.28852       1.29809      -4.97084     -0.815914      -4.32839     -0.754236      -2.70460     -0.418832     -0.682375       2.09399     -0.116198      0.878028     -0.519473       1.58047       2.10268       2.27301       2.57416       2.64989       2.66552       2.56385       2.41761       2.27879       2.04545       1.81169       1.60625       1.35603       1.15473      0.944525      0.788805      0.644158      0.502167
  35  16 3697.7984    2.2251  5.0193 11.3892 -0.0004  0.0452   0.0164   0.1197    0.0367   0.0000   438.3273       11.8000       15.6339       5.78805      -3.60380      0.542193      -2.12077      -2.13065      -8.06660      -6.15728      -2.31911       1.95938      -4.20330      -2.62864       2.47779      0.310444    -0.0787867     -0.257725       2.03526       2.75938       3.02536       3.26495       3.38733       3.34187       3.27554       3.10450       2.89557       2.64362       2.39522       2.11429       1.83581       1.53286       1.28852       1.06229      0.845781      0.674712
  35  17 3851.8877    1.7984  6.7750 11.0731  0.0001  0.0564   0.0120   0.1566    0.0324   0.0000   446.9832       10.4196       20.2424       7.98971     -0.246257       3.05083       1.85751       1.43880      0.517322      -6.26107      0.200943       3.86897      -2.44547      0.692250     -0.703849       1.26606      0.505183     -0.570880       2.57279       3.38685       3.83195       4.08448       4.21303       4.16766       4.10283       3.84205       3.65782       3.34055       2.99934       2.62554       2.28288       1.93603       1.61849       1.32818       1.06999      0.843548
  35  18 4005.2532    1.4920  9.4174 10.7610 -0.0008  0.0752   0.0088   0.2110    0.0303   0.0000   440.7781       13.9841       20.6969       1.26954      -6.05174      -7.09106       4.37337      -4.04438       6.07041      -6.70265       1.95114      -2.48397       1.03034      0.475475      -1.17284      0.833527      0.593489       1.57420       3.44183       4.56153       5.08279       5.51971       5.68479       5.67206       5.62914       5.35336       4.93353       4.42150       4.00425       3.49868       3.05124       2.54451       2.11725       1.76317       1.41924       1.11054
  35  19 4157.9938    1.2295 11.6124 10.6844 -0.0002  0.0980   0.0071   0.2650    0.0271   0.0000   438.1625       8.56191       19.0990     0.0488677      -6.28745      -6.37785      0.742791       3.90630       1.32509      -9.70435      -3.09551      -10.2226     -0.354195       2.82336       3.19332     -0.254794       1.83375      -1.40972       4.48018       5.90352       6.59801       7.03500       7.20750       7.35400       7.17144       6.78704       6.33604       5.75966       5.14954       4.52544       3.99095       3.39049       2.87240       2.30279       1.86246       1.48304
  36   4 1681.8976    0.3151  0.2468 10.0568 -0.0056  0.0109   0.0103   0.0233    0.0278   0.0000   440.8361      0.430433       21.0276     -0.597241      -2.95089      0.373656      0.256965     -0.472696     -0.934983     -0.603046      0.561089     -0.713848     -0.379606     -0.145335     -0.178905      0.158681      0.196585    0.00822300      0.481697      0.640702      0.790250      0.846855      0.889937      0.856316      0.861787      0.829516      0.711610      0.720916      0.592374      0.528469      0.421054      0.406014      0.307873      0.260692      0.199233      0.169202
  36   5 1875.4224    0.5161  0.4443 10.1016 -0.0016  0.0133   0.0118   0.0302    0.0407   0.0000   441.4196     0.0395432       20.7588      0.688370      -1.18004      -1.46904       1.12595     -0.497973     -0.271404    0.00149071     -0.196140      0.261923     -0.347644     -0.460521      0.215922    -0.0138338     -0.265823    -0.0614181      0.595701      0.874522      0.878700      0.986046      0.971413      0.979683      0.971867      0.924209      0.893266      0.834551      0.743165      0.617604      0.521823      0.455833      0.392424      0.334784      0.257979      0.202309
  36   6 2063.0974    0.7508  0.7369 10.3200  0.0013  0.0164   0.0138   0.0403    0.0575   0.0000   441.5254      0.916768       21.2667     -0.104904      -2.93080     -0.291468     -0.407639      -1.22657      0.113217      0.440383     -0.879879     -0.530188     0.0788574    -0.0284932     -0.103628     -0.356247      0.267861     0.0392034      0.744011      0.979409       1.10370       1.18660       1.17690       1.20437       1.19258       1.16598       1.03561      0.986426      0.859485      0.751057      0.687358      0.551351      0.462357      0.372936      0.310461      0.247303
  36   7 2245.5193    1.1316  0.9691 10.6087 -0.0037  0.0175   0.0181   0.0454    0.0869   0.0000   443.0202       2.00494       22.0824       2.00410      -3.23692     -0.441054     -0.160302      0.475160      -1.15779      0.748965      0.384112     -0.733644      0.555778      -1.16219     -0.952822    0.00797094     -0.766739     -0.249690      0.782656       1.01525       1.17137       1.24623       1.28244       1.23999       1.24728       1.15441       1.09472       1.01770      0.923961      0.824706      0.724815      0.610303      0.498898      0.410944      0.338249      0.280939
  36   8 2421.1550    1.5690  1.2046 11.2273 -0.0016  0.0200   0.0235   0.0540    0.1032   0.0000   441.8143       1.89256       19.4261     -0.203029      -2.70182    -0.0875096      -1.57733      -1.60136      0.462520     -0.437252     -0.177691     -0.545493       1.65774     -0.126020      0.175554      0.698279     -0.583555      0.197545      0.926427       1.18269       1.36592       1.46499       1.47336       1.47694       1.43868       1.35153       1.28877       1.16454       1.04993      0.962305      0.837726      0.723325      0.620528      0.503899      0.414455      0.327166
  36   9 2592.7630    2.1666  1.2462 11.7868 -0.0017  0.0204   0.0308   0.0516    0.0934   0.0000   441.0237       2.49471       19.9425       3.04749     -0.256024     -0.765351     0.0460013       1.34429       1.96272      -1.51226     -0.871725      -1.79820     -0.839268      0.308477      0.447462      -1.32879     -0.359131    -0.0297983      0.948160       1.21168       1.33117       1.38822       1.46108       1.51368       1.42633       1.37388       1.29239       1.15786       1.08989      0.957857      0.816742      0.731150      0.605263      0.497488      0.411217      0.321460
  36  10 2762.7812    2.8204  1.0594 12.5724 -0.0024  0.0186   0.0433   0.0479    0.0877   0.0000   441.8792       3.93465       19.2360      0.803717      -1.33710      -1.64180      0.177901      -2.55434      -1.39374      -2.97823       1.07945     -0.943703     -0.730800    -0.0229198      0.589568    -0.0241330     -0.728656      0.174789      0.865179       1.12918       1.25920       1.35288       1.37463       1.32381       1.29417       1.23837       1.22134       1.12151       1.00876      0.901911      0.757364      0.652424      0.549342      0.436486      0.373223      0.290235
  36  11 2930.3691    3.6690  1.0631 13.0211 -0.0003  0.0181   0.0563   0.0476    0.0928   0.0000   440.7663       4.56946       17.4012     -0.916943      -2.71237      -1.63278      0.165091      -1.81624      0.284927      -2.11547     -0.312513      -1.25110      -1.20209    -0.0614117      0.520065      0.892275     -0.495906      0.190784      0.826044       1.15706       1.23180       1.39025       1.36469       1.41697       1.35916       1.30707       1.20014       1.11776      0.973329      0.882661      0.745131      0.634983      0.525548      0.434597      0.346475      0.276399
  36  12 3094.3750    4.1533  1.0673 13.2311 -0.0003  0.0181   0.0625   0.0473    0.0980   0.0000   440.1939       6.35314       18.4312       2.32566     0.0752660      0.118094     -0.874007      -1.02322      0.748992     -0.399239     -0.170478      0.102159     0.0748237     -0.355875     -0.638861      0.373089    -0.0752872    -0.0292901      0.849785       1.12777       1.25745       1.41523       1.43558       1.44856       1.41659       1.32067       1.19767       1.12446      0.998640      0.843284      0.754851      0.627997      0.529791      0.431034      0.345479      0.283136
  36  13 3255.1901    3.9166  1.4694 13.1138  0.0009  0.0224   0.0517   0.0576    0.0774   0.0000   441.5098       3.89569       14.4581       1.00495       1.32773       2.31109      -2.21114       1.56093      -1.08149      -1.58877      0.223888      -2.09511      -1.00560      0.243225      -1.29262     -0.133909   -0.00461798     -0.556349       1.00210       1.32339       1.41690       1.56574       1.58580       1.66532       1.55839       1.48898       1.40724       1.28085       1.17703       1.00954      0.894502      0.756516      0.638594      0.525702      0.427086      0.341378
  36  14 3413.8021    3.1364  2.3272 12.6544 -0.0009  0.0281   0.0333   0.0765    0.0484   0.0000   441.7543       10.7651       18.4239       4.13659      -1.87498       6.58270       1.10982      0.172948      -1.02178       1.58049      -2.39529      -3.02840      -1.92922       1.26526      -1.50389      -1.14726      0.267340     0.0397366       1.30121       1.72444       1.92244       2.07227       2.17225       2.12229       2.12027       1.99848       1.83552       1.71875       1.52000       1.33741       1.15986      0.984296      0.830809      0.685337      0.563843      0.439188
  36  15 3570.9085    2.5840  3.6027 11.9405 -0.0005  0.0360   0.0220   0.0980    0.0411   0.0000   441.1997       9.29867       16.9807      -1.44232      -1.52152   -0.00506994     -0.409369      -7.30458       3.28434     -0.376065    -0.0331040      -1.14598     -0.243987      0.894100       1.83528     -0.632251      0.718504      0.223982       1.62626       2.12198       2.36371       2.54039       2.59997       2.61900       2.51130       2.47370       2.31430       2.13012       1.90197       1.68371       1.45162       1.24471       1.04119      0.858380      0.704069      0.562855
  36  16 3726.7296    2.1398  5.2611 11.3406 -0.0005  0.0456   0.0151   0.1242    0.0352   0.0000   440.6295       4.69382       19.5676       1.46116     -0.299172      -3.36723      -5.29237      -3.32667       6.02493      -2.02632      -1.05410      -1.54504     -0.639601      -1.34950      -1.60539     -0.354448       1.40428     -0.432850       2.05048       2.75868       3.08117       3.31161       3.39411       3.41828       3.28648       3.12986       2.99681       2.74053       2.49334       2.15423       1.87490       1.58304       1.33819       1.10442      0.888984      0.722716
  36  17 3881.6139    1.7290  7.4719 11.0326 -0.0006  0.0607   0.0109   0.1660    0.0311   0.0000   436.4635       12.2262       17.9053       12.6993      -7.97984      -2.26644      -2.46697       4.93581       1.25178     -0.755760      -1.71749      -3.38349      -4.55376      -6.19420     -0.241448     -0.853712      0.737894      -1.22191       2.69571       3.52768       3.91659       4.23577       4.40885       4.40969       4.32155       4.07110       3.88018       3.54875       3.17159       2.83586       2.44321       2.08947       1.75110       1.45823       1.17868      0.949933
  36  18 4035.4757    1.4409 10.2846 10.7570  0.0009  0.0837   0.0081   0.2281    0.0296   0.0000   434.7941       12.3176       12.3611     -0.431835      -6.09072       5.68180       4.16697       2.06261       5.68290       2.14016      -3.49926      -1.70569       3.17910      0.141127       2.72991     -0.468111     -0.665360      0.929845       3.65670       4.90209       5.43987       6.02697       6.13199       6.15456       6.02556       5.74194       5.33076       4.91498       4.43515       3.92446       3.37639       2.88890       2.36854       1.99008       1.61825       1.28016
  36  19 4188.8289    1.1658 12.4537 10.6863 -0.0006  0.1058   0.0064   0.2850    0.0259   0.0000   445.1891       2.83418       17.2504      -8.93397      -2.79668       4.86542       3.95141       10.3720       20.3227      -1.69428      -3.83326      -6.85757       4.11542      -7.24090      0.528223       6.83846     -0.664245     -0.367029       4.60422       6.15112       7.02184       7.37840       7.72504       7.83963       7.60955       7.24715       6.71216       6.10567       5.55295       4.95326       4.28951       3.67463       3.05915       2.53105       2.03718       1.61933
  37   5 1892.1935    0.5389  0.5297 10.0253 -0.0016  0.0142   0.0115   0.0330    0.0432   0.0000   441.6157      -1.86787       19.2243     -0.187290      -2.14807       1.02493     -0.411072      0.733723      0.574338      -1.10476     -0.142180      0.610769     -0.367345     0.0497753      0.793013     -0.367291     -0.230016      0.341379      0.573688      0.775612      0.898816      0.903106       1.01186      0.983033      0.999279      0.920267      0.839766      0.784603      0.691492      0.623566      0.552883      0.476921      0.393450      0.326995      0.264651      0.211415
  37   6 2081.1362    0.7961  0.7661 10.2993 -0.0040  0.0159   0.0145   0.0423    0.0629   0.0000   441.4280       1.19241       22.4345       1.51886      -3.53408    -0.0849412     -0.458409       1.82280     -0.105181    -0.0767846       1.16066     -0.749291     -0.645257     -0.953501    -0.0428768      0.292851    -0.0772309      0.186890      0.714512      0.931414       1.10277       1.22835       1.26623       1.25981       1.21797       1.18603       1.07288      0.980835      0.869793      0.775984      0.626974      0.551176      0.457594      0.390370      0.309497      0.242141
  37   7 2264.3329    1.1596  1.1268 10.5712 -0.0016  0.0196   0.0172   0.0500    0.0908   0.0000   441.9405       2.09594       19.6776     -0.160344      -3.02142      0.619065       1.41193      -1.15489      -1.70524     -0.316851      -1.23488      0.950005     -0.397128      0.565254      0.404270     -0.173746     -0.490845      0.155738      0.823397       1.15420       1.24888       1.36899       1.36359       1.41528       1.35678       1.33635       1.27513       1.15032      0.978184      0.920436      0.764658      0.699818      0.582293      0.488952      0.385906      0.311423
  37   8 2440.6978    1.6591  1.1902 11.3478 -0.0002  0.0195   0.0242   0.0515    0.0931   0.0000   441.7686       3.79659       21.3425       1.78267      -2.89297      0.323480    -0.0484263       1.75443       1.59360      -1.51668    -0.0803350      0.308804     -0.861253     -0.569275      0.770002   -0.00782274     -0.133226     -0.128857      0.866094       1.14040       1.24938       1.36968       1.41906       1.42407       1.45276       1.32161       1.25761       1.13384       1.05238      0.924263      0.791836      0.663709      0.576517      0.469661      0.391573      0.309540
  37   9 2613.4105    2.3113  1.1940 11.9021  0.0009  0.0191   0.0334   0.0521    0.0984   0.0000   441.1351       1.82867       21.3126       1.58938      -1.87531       1.82359     -0.164751       2.35789      0.311261      -2.75025      0.623693       2.55479      0.310899     -0.461913      0.866926    -0.0649652      0.398887    -0.0900248      0.855065       1.13169       1.29465       1.37552       1.42005       1.41452       1.39236       1.30688       1.21902       1.15888       1.04488      0.885472      0.792090      0.669129      0.575174      0.482366      0.386724      0.306014
  37  10 2784.6113    3.0335  1.1476 12.3683 -0.0011  0.0189   0.0440   0.0480    0.1092   0.0000   441.0883       5.64804       20.7386       2.59605      -2.57126       1.73327       1.05565     0.0409915       1.09991      -1.39420      0.409395     -0.989164      0.111654     -0.972197    -0.0534064     -0.615780      0.424220     -0.389148      0.846279       1.15414       1.24841       1.36961       1.36862       1.39146       1.31613       1.30964       1.16521       1.15007       1.00077      0.899077      0.788245      0.702836      0.579171      0.496515      0.390943      0.321577
  37  11 2953.3855    3.8264  1.0450 12.8343 -0.0018  0.0174   0.0564   0.0435    0.1029   0.0000   441.5715       5.61043       19.2762       3.24564      -1.43930      0.562068    -0.0656139      0.138797     -0.361072      -2.65599      0.282566      0.968107      0.351004      -1.37049      0.296155      0.487829     -0.153626    -0.0998763      0.768248       1.01734       1.09351       1.21407       1.23756       1.29877       1.22070       1.14336       1.07596       1.04787      0.892115      0.846246      0.694273      0.628605      0.508326      0.452774      0.350719      0.285764
  37  12 3118.6502    4.1134  1.1597 13.3822 -0.0033  0.0190   0.0612   0.0515    0.0960   0.0000   439.2723       7.93554       19.2569       2.82110     -0.450124       2.04515      0.399517      -1.71014      -1.38641      -2.50872      0.396845     -0.592717     -0.513139     -0.647020     -0.974291      0.421754     -0.153586      0.467121      0.874877       1.14868       1.27439       1.37619       1.34343       1.38516       1.30207       1.26896       1.23312       1.11852       1.00483      0.939173      0.810067      0.718777      0.607654      0.504081      0.410501      0.343950
  37  13 3280.7190    3.7283  1.6928 12.8721 -0.0003  0.0231   0.0446   0.0591    0.0680   0.0000   441.7829       7.70228       16.6786       6.36473      -2.94944      -1.50331      -1.81669       1.46465       2.01308     -0.798450       2.09004     -0.479500      0.153430     -0.125692     -0.154965      0.977802      0.123432     -0.837358       1.02153       1.32016       1.46579       1.57549       1.61703       1.69150       1.62020       1.54879       1.44704       1.33209       1.22165       1.08567      0.933796      0.818291      0.676813      0.553484      0.457307      0.374542
  37  14 3440.5461    3.0736  2.4972 12.5150 -0.0016  0.0290   0.0308   0.0772    0.0455   0.0000   441.5056       8.67252       14.4299       4.62758      -1.48772       5.70320      0.385480      -3.13010      -1.78559      -2.29002      -2.22015      -2.13771       1.24339      -2.32608      0.346513     -0.776298      -1.02983     -0.110982       1.25852       1.68554       1.86326       1.98414       2.05407       2.05887       2.02330       1.94031       1.85764       1.69207       1.50870       1.37110       1.18195       1.01048      0.877423      0.697640      0.586097      0.469533
  37  15 3598.5285    2.5161  4.0055 11.7763 -0.0006  0.0375   0.0201   0.1019    0.0386   0.0000   438.4064       12.1773       16.7671       2.71460      -3.49568      -1.20493      -3.43035      -4.01571       1.14019      -2.68937      -3.01247      -1.57244     -0.543972     -0.595547      0.968519      0.780499      0.869793      0.423982       1.65690       2.18600       2.40623       2.65781       2.73483       2.74080       2.65778       2.54383       2.40899       2.22370       1.98263       1.74886       1.53873       1.33240       1.13274      0.960836      0.774673      0.617890
  37  16 3755.2904    2.0757  5.8686 11.0226 -0.0003  0.0477   0.0134   0.1291    0.0364   0.0000   440.0782       6.42791       16.6598       6.32379       1.74870      -1.29325     -0.660276      -3.72134       4.82574     -0.951772      -1.15894     -0.621543     -0.947465     -0.518277       3.44014      0.722971    -0.0468450      0.484527       2.04228       2.72501       3.08342       3.29774       3.46925       3.42747       3.36280       3.24679       3.05928       2.76399       2.50541       2.23128       1.94406       1.66911       1.40656       1.17578      0.946548      0.762789
  37  17 3910.7949    1.6908  8.0122 10.9552 -0.0000  0.0630   0.0103   0.1760    0.0306   0.0000   435.7811       10.5187       18.8706       4.85142      -7.99280       11.8722       3.90614      -8.73913       2.04371      -1.50761      -4.94625       1.18155      0.221435      0.467704       1.54443       1.03452      0.354254     0.0461028       2.75758       3.65618       4.07045       4.37389       4.54114       4.58063       4.50499       4.24505       4.00795       3.66465       3.33402       2.95426       2.62543       2.24322       1.89884       1.59377       1.28793       1.03449
  37  18 4065.6453    1.3768 10.5618 10.7637 -0.0010  0.0838   0.0077   0.2343    0.0282   0.0000   440.5559       4.30510       9.80520      -1.04663      -6.47647       6.46186       1.39180      -5.42376      -8.08775       2.86641      -2.78954       1.66407       4.38158       1.11419      -2.07590       2.99939       2.92671      -2.80658       3.65533       4.84622       5.38809       5.77223       5.95511       6.02919       5.82421       5.72423       5.30875       4.92851       4.44273       3.99177       3.41299       2.96375       2.47592       2.05377       1.69620       1.37493
  37  19 4219.5503    1.1264 13.2338 10.6462  0.0001  0.1124   0.0060   0.3015    0.0249   0.0000   441.6693       18.1185       1.16205       5.90987       3.66035      -7.02066      -8.13866       4.13624       1.25207      -15.4123       13.3703       9.40367       4.50507      -3.68849      -2.40425     0.0442515     0.0797898      -3.18444       4.76817       6.39049       7.13038       7.56614       8.07735       8.06689       7.91468       7.56612       7.00850       6.44559       5.85842       5.19925       4.56994       3.92303       3.32412       2.76647       2.21994       1.78648
  38   4 1713.0483    0.3420  0.3130 10.0618 -0.0044  0.0119   0.0098   0.0273    0.0291   0.0000   441.1449      -1.31784       19.9710     -0.353520      -3.55965     0.0642869      0.143885     -0.499571      0.613928     -0.102260      0.198097      0.798762     -0.259844      0.323295     -0.223524      0.206293      0.422057      0.109643      0.586093      0.761326      0.892526      0.984027       1.03847       1.01757       1.02133      0.932305      0.830978      0.749105      0.666867      0.584947      0.533914      0.469567      0.381499      0.327829      0.277072      0.208813
  38   5 1908.8134    0.5243  0.5346 10.2112 -0.0021  0.0138   0.0113   0.0348    0.0403   0.0000   441.3409     -0.379043       21.1967      0.246333      -3.41799      0.647787     -0.206245      -1.17193      0.294703     -0.998061     -0.141893      0.764532     -0.609906     -0.751909      0.341591      0.142810      0.325967     -0.334286      0.606716      0.801190      0.860522      0.962020      0.975285      0.977002       1.01879      0.932993      0.850450      0.769456      0.700787      0.652215      0.594713      0.525598      0.444978      0.371559      0.299726      0.243102
  38   6 2098.9381    0.7867  0.8157 10.3486 -0.0009  0.0159   0.0135   0.0424    0.0589   0.0000   441.3500       1.01235       21.3037      0.694049      -1.62522      0.807498       1.74830      0.162105     -0.243449     -0.975099      -1.54009     -0.328713     -0.463950      0.410517     0.0727317     -0.332756      0.305669      0.258014      0.674602      0.882685       1.01350       1.09495       1.13041       1.09436       1.09350       1.02097      0.995317      0.913897      0.838036      0.747308      0.652867      0.570948      0.493776      0.390261      0.334144      0.265227
  38   7 2282.9264    1.2022  1.0213 10.8048 -0.0025  0.0177   0.0187   0.0467    0.0821   0.0000   441.3426      0.701676       20.8849      -1.44442      -1.22980      -2.11388      -2.62706       2.89959       1.84145     -0.794681       1.18106     -0.331213     0.0423295      0.412939     -0.694280      0.387506      -1.02893      0.146691      0.788631       1.04994       1.14851       1.23705       1.25987       1.28754       1.27716       1.21102       1.12918       1.03557      0.981234      0.835714      0.755618      0.644821      0.557982      0.472383      0.397675      0.312935
  38   8 2460.0337    1.7700  1.1750 11.3384  0.0009  0.0193   0.0253   0.0511    0.1006   0.0000   441.2674       2.32670       20.2863       1.18085      0.261337      0.975349      -2.60341      0.755932       2.13978      -2.32278       1.47654      0.512180     -0.144837     -0.193217      0.631355      0.191245      0.162553     -0.585296      0.843116       1.14949       1.30218       1.37894       1.43689       1.39682       1.38314       1.27936       1.29058       1.14590       1.02975      0.930432      0.816147      0.713767      0.596740      0.508406      0.401857      0.316884
  38   9 2633.7906    2.4233  1.1857 11.8797  0.0024  0.0186   0.0346   0.0500    0.1060   0.0000   441.6241       5.17289       22.3267      -1.24562      0.733523       1.33608      -4.12896       1.51060     -0.409522      -2.45947      0.131383      0.563322     -0.519871     -0.156378       1.15960     -0.622288     -0.854467    -0.0986023      0.850546       1.10107       1.21453       1.30843       1.31086       1.35168       1.33533       1.25875       1.22511       1.10010      0.990437      0.892958      0.774377      0.678826      0.586203      0.490419      0.405580      0.330561
  38  10 2806.1304    3.1001  1.1055 12.7703 -0.0005  0.0185   0.0462   0.0477    0.0847   0.0000   441.5957       4.31473       19.8681       1.84958      -4.99542      0.467429       1.15109       2.23948       1.41017      0.400385      -2.43029      -1.07320     -0.597920      -1.07551     -0.208650     -0.584967      0.416443      0.179091      0.812736       1.06714       1.16599       1.30073       1.32446       1.36409       1.27185       1.23901       1.14921       1.07088      0.960858      0.890763      0.785399      0.685530      0.575329      0.487344      0.392916      0.322648
  38  11 2976.0014    3.9217  1.0349 12.9721 -0.0019  0.0174   0.0572   0.0421    0.0969   0.0000   440.0737       4.57815       18.8190      0.764765      -2.66716       1.09405      -1.68321     -0.875763     -0.745275      0.320947      0.527018      0.352848     -0.597482      0.295200       1.65669    0.00261213     -0.180475     -0.296259      0.788515       1.05072       1.18465       1.26850       1.28988       1.24839       1.17838       1.13766       1.11442       1.03555      0.941011      0.856887      0.784913      0.674990      0.565324      0.490026      0.401554      0.307017
  38  12 3142.4489    4.0436  1.1987 13.5007 -0.0008  0.0193   0.0595   0.0526    0.0879   0.0000   441.5335       4.53348       17.8587      0.988372     -0.273072     -0.795648       1.43274      -1.71736      -1.90041     -0.369603     -0.951272      0.134427      0.740383      0.426110     0.0796894     -0.876207     -0.819268      0.234849      0.863534       1.14258       1.29802       1.36789       1.41746       1.40780       1.35473       1.27444       1.21468       1.14030       1.04055      0.952218      0.843888      0.729113      0.620682      0.514542      0.427382      0.346472
  38  13 3305.8631    3.6531  1.7764 12.9583 -0.0002  0.0237   0.0428   0.0627    0.0603   0.0000   439.9279       6.95033       18.2850       1.19537      0.185735       2.34282     0.0755968     -0.945433      0.857014      0.600193     -0.820076      0.530311      0.587026       1.19343     -0.193907     -0.564006      0.363144     0.0988259       1.02888       1.39553       1.51263       1.67731       1.65962       1.79154       1.70522       1.62359       1.50296       1.38514       1.24278       1.12228       1.00311      0.854957      0.712606      0.590954      0.491453      0.399640
  38  14 3466.8935    3.0178  2.7276 12.3629 -0.0014  0.0304   0.0283   0.0779    0.0440   0.0000   440.6231       8.44365       15.8311       1.94844      -2.43991     -0.771221    -0.0816475      -2.64295    0.00335297      -4.04753      0.641279      -2.94717     -0.260774      0.340319      0.318180      -2.32250     -0.480915     -0.300808       1.31796       1.75947       1.91630       2.08407       2.11382       2.14239       2.11426       2.03164       1.94822       1.76526       1.61617       1.41525       1.25504       1.08386      0.921870      0.767481      0.626192      0.512215
  38  15 3625.9182    2.4238  4.0950 11.7872 -0.0001  0.0383   0.0189   0.1028    0.0363   0.0000   438.1549       8.87980       17.5921      0.951462      -1.61426      -1.26675       2.38557      0.617244      -2.51452      -5.19054       1.47929      -2.28411    -0.0367692     -0.406359     0.0886539     -0.836050     -0.279290     -0.865419       1.64543       2.18376       2.45699       2.70831       2.79160       2.77567       2.75619       2.61342       2.46775       2.24592       2.01342       1.82574       1.57263       1.36468       1.17236      0.969307      0.794881      0.648484
  38  16 3783.4856    1.9751  6.1474 11.1553 -0.0008  0.0499   0.0128   0.1361    0.0328   0.0000   439.3030       6.72906       15.5674       6.66471      -4.49605      -4.23293       1.28051      -6.84417     0.0507574       1.89510     -0.167759      -1.43234       5.37053       3.16239     -0.222045      -1.45544     -0.137388     -0.191891       2.11430       2.79126       3.12618       3.36016       3.46923       3.47133       3.42925       3.28776       3.11155       2.85030       2.62664       2.34822       2.04136       1.79156       1.51940       1.29036       1.04617      0.845567
  38  17 3939.7102    1.6164  8.3990 10.9654 -0.0010  0.0662   0.0094   0.1825    0.0286   0.0000   441.8873       2.49647       7.20619       7.96094      -4.16379      -1.05793       2.29603      -5.17100       3.02165      -9.72006      0.105104      -2.59310     -0.722456      -3.45672       2.60490      -1.40584     -0.139159     -0.484126       2.77627       3.68148       4.11999       4.45101       4.66730       4.65146       4.49049       4.43262       4.09459       3.84798       3.46160       3.11392       2.69194       2.36517       1.96074       1.68138       1.35833       1.10335
  38  18 4095.2995    1.3506 11.0952 10.7421  0.0006  0.0896   0.0071   0.2407    0.0272   0.0000   439.6039       14.9224       12.0974      -2.13928       3.67445       2.59861      -1.89947      -2.61552       1.95593      -5.67652       2.23411      -3.04152      -1.47145      -1.84979       3.26510     -0.909922     -0.220739     -0.760646       3.67774       4.91778       5.48368       5.94329       6.15173       6.27713       6.06404       5.90347       5.40693       5.15588       4.53089       4.20855       3.64099       3.14612       2.71300       2.24317       1.83315       1.47916
  38  19 4250.1042    1.0880 13.4213 10.6107 -0.0005  0.1137   0.0057   0.3032    0.0245   0.0000   443.4917       11.2157       8.67291      -4.02739      -6.86249       12.8560      -3.91912      -1.51457      -5.07641       5.25014       3.20694       2.15425       8.51680       3.11846       3.29653     -0.826483       1.46659     -0.213337       4.70260       6.34843       7.08626       7.47058       7.88698       7.83976       7.76503       7.52715       7.07693       6.52579       5.96471       5.29048       4.61042       4.00363       3.38743       2.84410       2.30677       1.89900
  39   4 1728.2516    0.3381  0.3282 10.0427 -0.0019  0.0125   0.0094   0.0276    0.0295   0.0000   439.8022     -0.665046       21.7264     -0.730912      -4.21501      -1.08232       1.30197      0.536829    -0.0351560      0.244501      0.414912     0.0675072       1.01236      0.486287      0.353742      0.362956      0.441060     -0.115682      0.577946      0.810024      0.895271      0.903644      0.911877      0.940340      0.835724      0.781944      0.763883      0.759994      0.750272      0.731414      0.643061      0.520169      0.425454      0.330620      0.287586      0.236208
  39   5 1925.2059    0.5681  0.5075 10.2300 -0.0034  0.0128   0.0121   0.0323    0.0414   0.0000   441.4471     -0.171323       20.4175     -0.154727      -1.71348       2.17928       1.28881     -0.713773      -1.68476      -1.10063      0.350980     -0.305489      0.174083     -0.530351     -0.292604      0.376834     0.0448851      0.344825      0.572786      0.723674      0.816373      0.919802       1.00749      0.980072      0.928649      0.896648      0.850028      0.809509      0.689509      0.625761      0.542863      0.464675      0.376269      0.329509      0.267116      0.227171
  39   6 2116.5752    0.8747  0.7707 10.4867 -0.0039  0.0157   0.0150   0.0373    0.0621   0.0000   442.9180      0.417072       19.9489      0.444874      -1.01530     -0.181815     -0.285141       1.56681      -1.24875      -1.52363      0.166964     -0.204012    -0.0930380       1.59983      0.401662     -0.406382     -0.357692     0.0429402      0.662047      0.875433      0.973313       1.06756       1.06943       1.07708       1.05578       1.02544       1.01547      0.925297      0.838350      0.743523      0.646044      0.554129      0.461652      0.385418      0.328395      0.266417
  39   7 2301.2496    1.2650  0.9833 11.0043 -0.0013  0.0171   0.0194   0.0445    0.0726   0.0000   441.4378     -0.749778       20.4591      0.939753      -2.37551       2.09352     -0.144496       1.72748      -1.23021      -2.01996     -0.123901      0.173006     -0.197616      0.460334    -0.0833378    -0.0155308    -0.0738403     -0.547726      0.739815      0.962771       1.05693       1.10419       1.13883       1.18478       1.17291       1.16088       1.08506      0.962332      0.884082      0.789547      0.703087      0.610332      0.534256      0.443385      0.376748      0.301628
  39   8 2479.0803    1.7984  1.2049 11.4184 -0.0028  0.0188   0.0255   0.0516    0.0978   0.0000   440.6459       1.68092       20.4956       3.07351      -1.75589     -0.687077       1.37688      -2.11308       1.62739      0.618967      0.480502     -0.205433     -0.343222      0.338242     -0.632524     -0.940441      0.325388     -0.245382      0.773603       1.03047       1.12199       1.22297       1.24977       1.29435       1.27085       1.24374       1.14331       1.06712      0.957260      0.880976      0.755976      0.662393      0.551923      0.464298      0.381840      0.320197
  39   9 2653.8955    2.5394  1.0776 12.0360 -0.0015  0.0172   0.0367   0.0450    0.1010   0.0000   442.0938       3.41747       21.8113      0.553975     -0.362339     -0.376327     -0.576725     -0.174777     -0.897586      -1.97750       2.24819     -0.163961      -1.43557     -0.471494     -0.239411    -0.0757741     -0.103355      0.648974      0.756664      0.978877       1.08077       1.16703       1.21319       1.22725       1.17431       1.12931       1.07010       1.00874      0.914120      0.809579      0.752763      0.660542      0.546599      0.477665      0.401072      0.322102
  39  10 2827.3634    3.2126  1.1822 12.7010  0.0007  0.0185   0.0457   0.0511    0.0936   0.0000   440.7749       5.14663       18.6237       1.59356      -3.24048      0.988861      -2.40166     -0.762098      0.574471    -0.0241450     -0.684537    -0.0210271    -0.0259805     -0.920309      0.698015      0.690664      0.142528    -0.0763467      0.810008       1.10561       1.24287       1.36705       1.40682       1.41086       1.38840       1.29660       1.27308       1.14274       1.04765      0.915727      0.808443      0.681871      0.574481      0.474484      0.397941      0.319970
  39  11 2998.2543    3.9642  1.0157 13.1798 -0.0046  0.0167   0.0587   0.0433    0.0892   0.0000   440.0594       4.55478       20.0461       2.65594      -4.11599       1.66628      0.326682     -0.527253     -0.441457      -3.90126     -0.263690      -1.94666     -0.293625     -0.781380      0.543246      0.363435      0.391353     -0.572276      0.703216      0.945688       1.02548       1.12719       1.14609       1.18202       1.14677       1.13862       1.03705      0.975264      0.870288      0.798167      0.689894      0.613695      0.515002      0.419205      0.356766      0.288474
  39  12 3165.8125    3.9934  1.2744 13.3831 -0.0031  0.0194   0.0546   0.0530    0.0754   0.0000   441.4987       7.11545       18.8539       2.55071     -0.320035     -0.991014      0.889413      -1.30594      -3.99874      -2.30157     -0.482337      -2.36089     -0.225416      -1.06227     -0.752908     -0.515534     -0.393350     -0.130571      0.818447       1.09890       1.16946       1.27833       1.35141       1.36867       1.38886       1.27229       1.18039       1.11097       1.03473      0.927452      0.803720      0.681052      0.623526      0.505031      0.426994      0.337928
  39  13 3330.5025    3.5708  1.8589 13.0193 -0.0012  0.0244   0.0405   0.0631    0.0534   0.0000   442.9493       9.74650       18.7328       1.25666      0.176188      0.176771      0.225291    -0.0536778     -0.764150     -0.667260     -0.704314      -3.01871     -0.762255      -1.37619      0.881407      -1.24585      0.423324     -0.266271      0.989275       1.35385       1.47660       1.66730       1.69286       1.72889       1.65779       1.57807       1.51893       1.42629       1.29843       1.17553       1.00991      0.849199      0.720113      0.621705      0.508016      0.419569
  39  14 3492.7377    2.9293  2.9978 12.2379 -0.0000  0.0312   0.0255   0.0812    0.0418   0.0000   440.5805       7.47194       18.3450       2.69876      -1.06704      0.716028      -2.64061      -1.15945      -1.54909      -1.14792       1.33099      -3.47660      -2.05488     -0.166359     -0.307951      0.612870     -0.376817     -0.289273       1.29713       1.71348       1.91338       2.06456       2.09664       2.14195       2.11341       2.01983       1.96217       1.78497       1.63635       1.45455       1.27505       1.11035      0.958021      0.805152      0.665969      0.545958
  39  15 3652.8795    2.3692  4.5000 11.7559 -0.0006  0.0402   0.0176   0.1074    0.0334   0.0000   440.8822       7.15315       18.8360       7.76218       1.50246       2.13970      0.857628      -3.81469      -2.46830      -2.34921      -2.97048    -0.0129905      0.242347      0.106948       2.93815      0.282244       1.46705     -0.637070       1.66963       2.23898       2.43925       2.68705       2.78611       2.79249       2.73506       2.62905       2.53375       2.31508       2.06849       1.88609       1.66820       1.46784       1.26657       1.04233      0.868492      0.698996
  39  16 3811.3951    1.9168  6.6090 11.1750  0.0001  0.0526   0.0119   0.1431    0.0313   0.0000   443.7217       8.01333       16.8722     -0.399803      -4.22274       1.75603       3.48308      -4.03828       2.69920      -1.72944      -1.80187      -6.51282       2.33192     0.0927850       1.93509     -0.681948    -0.0198065   -0.00577399       2.17478       2.89173       3.20186       3.51005       3.67370       3.64754       3.58497       3.50230       3.28326       3.01983       2.75169       2.46583       2.19232       1.89663       1.61235       1.34651       1.11143      0.914249
  39  17 3968.4751    1.5947  9.0871 10.8557  0.0001  0.0704   0.0087   0.1911    0.0296   0.0000   434.2989       9.64622       21.3795     -0.886987      -6.37488     -0.550079     0.0315184      -1.53181       1.67800      -5.93606      -5.45710       2.46933      -1.07094       1.04380      -1.94951      -2.84668      0.514775      0.547788       2.88165       3.84912       4.30980       4.65229       4.76185       4.81920       4.65641       4.60664       4.28237       4.01273       3.68894       3.31364       2.91368       2.54199       2.16863       1.82740       1.50547       1.22264
  39  18 4124.7935    1.2847 11.3238 10.8057 -0.0003  0.0916   0.0068   0.2496    0.0256   0.0000   442.5946       13.5092       20.4166       3.72301       4.48610      -1.47315       5.41368       1.82345       8.52269     -0.798884      -8.11289      -14.5221       1.68569     -0.279389      -2.42705      0.949563     -0.154191       3.05760       3.67184       4.98846       5.54764       6.02559       6.19856       6.29455       6.17375       6.02330       5.63241       5.23289       4.76456       4.26764       3.72938       3.22799       2.78823       2.31224       1.91169       1.57042
  40   4 1743.2567    0.3691  0.3775 10.0653 -0.0041  0.0128   0.0094   0.0290    0.0300   0.0000   441.6823      -1.18131       21.3775       1.17889      -2.84571      0.172632      0.542217     -0.669704      0.679801     -0.444381      0.152593      0.315212      0.671469    -0.0158835    -0.0554224    -0.0269876     -0.581575     -0.228160      0.574331      0.835130       1.04087       1.13987       1.19420       1.21729       1.21001       1.11021       1.07444      0.937074      0.808403      0.694708      0.578845      0.477702      0.404881      0.325552      0.286024      0.222150
  40   5 1941.4271    0.5954  0.5630 10.1670 -0.0041  0.0134   0.0120   0.0326    0.0445   0.0000   441.0975     -0.764661       21.6063       1.51996      -1.90032      0.872158     0.0777106       1.18969    -0.0317170      0.105479       1.17606      0.856612    -0.0697065      -1.30548     -0.356675      0.248937     -0.116500      0.131181      0.581732      0.750948      0.856686      0.910027      0.933443      0.942262      0.895427      0.850800      0.801598      0.784816      0.729421      0.656108      0.578699      0.534069      0.440799      0.374324      0.304365      0.260429
  40   6 2133.9842    0.9019  0.8326 10.3979  0.0001  0.0152   0.0146   0.0395    0.0644   0.0000   440.3995      0.386553       20.4200      0.878886      -2.47890      0.622481     0.0527988     -0.319272     -0.941923      0.752612      0.541694      -1.46926     -0.263136      0.830972      0.348108     -0.516715    0.00536740      0.174826      0.614499      0.815473      0.911213      0.994306       1.03251       1.02524       1.00661      0.991450      0.923837      0.848877      0.802915      0.713332      0.611659      0.555121      0.467671      0.401889      0.343935      0.273812
  40   7 2319.3391    1.2916  1.0320 11.1345 -0.0014  0.0182   0.0196   0.0456    0.0725   0.0000   440.4053       1.25506       22.0341      0.493306      -1.04283      -1.94685      -2.29329      -1.30961      0.270531      -1.83415      0.974426      -1.15397      0.769546      0.274432     -0.603905      0.395829     -0.275829     -0.255009      0.722139      0.980761       1.03882       1.17295       1.18128       1.20009       1.19448       1.13125       1.04733       1.02313      0.914358      0.866912      0.727568      0.662177      0.552018      0.477139      0.405265      0.322422
  40   8 2497.9642    1.8592  1.1024 11.8846 -0.0037  0.0186   0.0280   0.0485    0.0792   0.0000   440.4273       1.14768       22.0933       3.35401      -2.03907     -0.838755     -0.917693      -1.39126       2.66705      0.117923     -0.473158     -0.645077      0.104112       1.33116     0.0479611     -0.664158      0.725645     -0.404676      0.786830       1.07602       1.18380       1.30945       1.26542       1.28837       1.22916       1.19478       1.13921       1.10424       1.00666      0.932443      0.825638      0.725377      0.601438      0.511997      0.405471      0.341934
  40   9 2673.8751    2.6009  1.1341 12.3026 -0.0009  0.0183   0.0369   0.0465    0.0898   0.0000   441.5674       3.78493       20.0297       1.34195      -3.40238       1.49352      -2.01548      -1.30412     -0.313842      0.763951       1.58612      -1.00549      0.192689     -0.339474       1.04366      0.355610     0.0338003     -0.294006      0.784203       1.02974       1.15936       1.29875       1.33159       1.35647       1.33853       1.30228       1.20236       1.09267       1.00892      0.888038      0.777290      0.673076      0.569227      0.468650      0.398852      0.326558
  40  10 2848.3353    3.3080  1.0953 12.6929 -0.0012  0.0177   0.0467   0.0444    0.0941   0.0000   440.9197       5.18320       19.4883       1.66048      -3.38139       2.47840     -0.306391      -2.17394      0.703786      0.849251       1.58379     -0.975756       1.04173     -0.781425      0.661877     0.0275116    -0.0839288     -0.455514      0.762025       1.01370       1.17552       1.27660       1.34921       1.33704       1.34872       1.24620       1.17776       1.08148      0.983531      0.869235      0.777607      0.673844      0.583933      0.503440      0.420845      0.338163
  40  11 3020.1172    4.0454  1.1053 13.1620 -0.0007  0.0176   0.0569   0.0460    0.0889   0.0000   441.2462       5.62929       20.9072      0.467340      -1.32722      0.750199     -0.477855     -0.214405      -1.27238      0.326182    -0.0896044     -0.583271      -1.11897     -0.196537      0.418411      0.404003    -0.0977964      0.234151      0.690140      0.938467       1.02387       1.13757       1.13199       1.19209       1.10057       1.13667       1.03902      0.984167      0.874671      0.788587      0.713747      0.629428      0.537737      0.457990      0.379606      0.313323
  40  12 3188.8462    4.0451  1.3447 13.4201 -0.0025  0.0209   0.0537   0.0526    0.0723   0.0000   438.6382       7.08341       18.4690       2.19256     -0.528460     -0.909688       3.47488      -2.65838       1.10182      -1.57458      0.226971      -2.77246      -1.00360       1.42042     -0.400806    -0.0443790     -0.241345     0.0622254      0.861628       1.15575       1.27272       1.40436       1.38987       1.39032       1.42185       1.29002       1.21072       1.19189       1.06061      0.985600      0.890697      0.800155      0.665420      0.569128      0.480232      0.408315
  40  13 3354.7641    3.5661  2.0281 12.7965 -0.0008  0.0243   0.0378   0.0658    0.0548   0.0000   439.2892       8.08313       18.4951       2.46447      0.256044     -0.743415       1.07157     -0.203389      -1.58472      -3.06050      0.412659     -0.171544       1.21011     -0.228934      0.226641     -0.539723     -0.659708     0.0925385      0.987928       1.30709       1.44435       1.58880       1.63944       1.64120       1.65397       1.57544       1.48043       1.38252       1.24781       1.13421       1.01906      0.879998      0.755335      0.635959      0.510466      0.426515
  40  14 3518.2239    2.8293  3.1482 12.1685  0.0001  0.0316   0.0240   0.0843    0.0397   0.0000   444.1875       4.89454       17.8339       4.32869      -2.51511      -1.36835      -1.83276      -3.47153     -0.921931      0.965326      -2.17162      -1.44944      -1.80312      -1.02509      0.218411      -2.34344     -0.178655     -0.582602       1.26726       1.67177       1.87381       1.98936       2.08204       2.09417       2.06443       2.00817       1.93573       1.79694       1.61628       1.45306       1.28920       1.13753      0.967623      0.825158      0.677421      0.560993
  40  15 3679.5773    2.2783  4.9124 11.5588 -0.0004  0.0418   0.0157   0.1115    0.0322   0.0000   441.2451       5.60116       14.8982       6.24845    -0.0633165      0.650470      0.620434     -0.334384      0.317599      0.468220      -3.36878      -4.42089      -1.39673       1.51707      -3.21876      -1.02376     -0.386238     0.0436066       1.70178       2.26904       2.53290       2.76941       2.82958       2.84570       2.80636       2.72023       2.57142       2.38377       2.18829       2.00601       1.76161       1.52072       1.30919       1.10138      0.931944      0.744413
  40  16 3838.8988    1.8392  7.0152 11.1208 -0.0004  0.0553   0.0110   0.1505    0.0302   0.0000   446.8025       8.36485       16.4125       1.80766       2.88639      0.716327      -1.01107      -5.02596     -0.255556      -4.40230      0.972197      -1.51707      -4.61675      0.119449     -0.794501      0.939261      -3.02238     -0.694156       2.22408       2.95765       3.27374       3.48594       3.70224       3.72371       3.69570       3.57655       3.37416       3.14335       2.86442       2.56137       2.28299       1.96416       1.72695       1.45704       1.20178      0.983370
  40  17 3996.9934    1.5390  9.6614 10.8375 -0.0003  0.0752   0.0080   0.2021    0.0283   0.0000   436.8334       14.4299       21.5844       6.63727      -5.78197       1.23745       1.55578      -5.50805      -6.98719      -5.80234      -2.92893      -4.45124       6.87115     -0.416003     -0.395360      0.939764     -0.602399      -1.65967       2.91664       3.95114       4.46816       4.82318       4.97100       5.05502       4.90495       4.79942       4.54681       4.23696       3.82858       3.48835       3.07726       2.72597       2.30375       1.95015       1.62373       1.33742
  40  18 4153.8993    1.2265 11.9579 10.7808 -0.0009  0.0988   0.0063   0.2647    0.0251   0.0000   440.9928       13.2522       10.6491      0.822877       4.17371      -3.30259      -5.67955       2.53190      -10.1290      -13.6956       1.89298       13.1394       3.27408      -3.69257      0.161263       1.61199     0.0719028     -0.513338       3.82375       5.20705       5.77043       6.30456       6.55870       6.73696       6.53723       6.40589       6.04251       5.51862       5.12060       4.55656       4.02958       3.43943       3.01164       2.53042       2.07447       1.69711
  41   4 1758.0219    0.3912  0.3374 10.0978 -0.0047  0.0123   0.0101   0.0250    0.0302   0.0000   442.0781     -0.959724       23.9289      -1.34778      -3.30040     -0.372543       1.03400      0.424564     -0.185627       1.27801      0.287064      0.185605      -1.45140      0.447588     -0.170175      0.249686     -0.538102     0.0951834      0.577905      0.824833      0.932212       1.04107       1.08623       1.13923       1.08903      0.985094      0.906636      0.816646      0.721737      0.623182      0.585145      0.469699      0.392582      0.341731      0.282325      0.238405
  41   5 1957.4505    0.6089  0.6326 10.2157 -0.0032  0.0147   0.0114   0.0353    0.0454   0.0000   441.8014     -0.322654       22.3899       1.23299      -4.22336       1.37132    -0.0727972      -1.61388   -0.00592169      0.500089     -0.896129      -1.68176      0.233614      0.879458      0.841184      0.377678     -0.115195      0.324850      0.560485      0.788314      0.835070      0.871344       1.00173       1.00778       1.01274      0.922977      0.841193      0.828985      0.737754      0.719926      0.590764      0.513232      0.427450      0.371152      0.324587      0.265385
  41   6 2151.1570    0.9306  0.8924 10.4381 -0.0026  0.0169   0.0146   0.0410    0.0718   0.0000   441.0764      0.205404       20.3613     -0.931862      -2.14943     0.0672474    -0.0955346      -2.12436       1.08956     -0.253578      0.108899     -0.752899      0.362710      0.416698      -1.09725    -0.0429257     -0.369001      0.389545      0.642362      0.887648      0.921648       1.04992       1.07829       1.12831       1.10250       1.03373      0.992232      0.908911      0.822110      0.769546      0.705821      0.621665      0.514048      0.455234      0.378422      0.295482
  41   7 2337.1877    1.3794  1.1332 11.1352 -0.0041  0.0184   0.0198   0.0490    0.0798   0.0000   441.4680       1.32406       23.1144     -0.804765      -3.82887     0.0941575      0.791612      -1.24181     -0.183691      -3.03255     -0.215154      -2.58892      -1.51226     -0.846776      0.686762     -0.402288     -0.807853      0.564828      0.718691      0.980957       1.08500       1.20778       1.18215       1.23918       1.14927       1.17165       1.11224       1.03388      0.952337      0.860539      0.769998      0.679886      0.577761      0.490248      0.411380      0.339960
  41   8 2516.5755    1.9345  1.2083 11.7385 -0.0009  0.0192   0.0268   0.0501    0.0906   0.0000   440.2666       1.26284       21.5317       1.80661     -0.479072      0.980562       1.33845      -1.05855     -0.103426      -1.37151      0.193140     -0.153284     -0.447311     -0.993560     -0.466896      0.110573    -0.0743974     -0.543324      0.763789       1.02152       1.11749       1.18156       1.25145       1.22662       1.22187       1.17674       1.17183       1.11653       1.03085      0.908320      0.787056      0.680211      0.613512      0.511447      0.432864      0.373483
  41   9 2693.5412    2.6396  1.2192 12.2448 -0.0003  0.0183   0.0361   0.0504    0.0971   0.0000   440.5659       2.85944       22.1370     -0.503312      -5.08590       1.21698     -0.522632      -2.19102     -0.621533     -0.595368       1.03525      0.270443     -0.627856     0.0106305     -0.124694     0.0594842     -0.153798      0.465331      0.761887      0.967599       1.06316       1.18823       1.21513       1.23054       1.18163       1.13469       1.12270       1.03670      0.957450      0.863739      0.759182      0.666790      0.582421      0.506457      0.433014      0.349881
  41  10 2869.0517    3.3842  1.0756 13.0449 -0.0024  0.0177   0.0485   0.0447    0.0789   0.0000   441.6429       5.66161       20.8750      0.120221      -3.27487     -0.130797     -0.435975      -1.43002      -1.45210      -1.99505      -2.18580     -0.524552     -0.809689     -0.302163      0.719534      0.284394      0.552234     -0.379711      0.757844      0.981828       1.10202       1.21900       1.24814       1.25708       1.29915       1.22606       1.14492       1.03545      0.962128      0.853696      0.765664      0.658093      0.571476      0.491321      0.416184      0.345534
  41  11 3041.7412    4.0111  1.0961 13.3076 -0.0034  0.0181   0.0568   0.0448    0.0877   0.0000   442.5549       4.28866       20.5593     -0.951715      -2.24680     -0.553904       2.13839     -0.998427      -1.73906     -0.225313       1.13240      0.382937      0.310757     -0.276468     -0.340775      0.591035     -0.438700      0.285274      0.730273       1.01963       1.08181       1.22335       1.23151       1.25839       1.18556       1.13517       1.09259       1.00694      0.955216      0.859121      0.776811      0.695984      0.589122      0.509693      0.415497      0.343914
  41  12 3211.4848    4.0820  1.4888 13.0839 -0.0023  0.0198   0.0494   0.0545    0.0702   0.0000   440.0561       6.71312       19.2263       2.43104       1.00402     -0.239632       1.92628      -1.52457      -2.02700     -0.608617     -0.794852      -2.53649      0.287679      -1.78485      0.375225     -0.451818      0.359582     -0.779621      0.822050       1.07053       1.17677       1.26461       1.31088       1.31460       1.32236       1.28249       1.22629       1.12656       1.06284      0.936785      0.840536      0.736967      0.622785      0.540856      0.460098      0.381766
  41  13 3378.6680    3.3783  2.1883 12.9004 -0.0008  0.0261   0.0348   0.0696    0.0464   0.0000   442.0972       6.85994       20.4381       3.55160      -3.19954      0.226484      0.546157      -2.07964      -2.60044    -0.0208586      0.397735      -1.10523    -0.0357143     -0.768955       1.52247     -0.256843      0.786904      0.629644       1.05044       1.40735       1.52884       1.71507       1.72969       1.76630       1.72551       1.67980       1.58046       1.49610       1.33641       1.26644       1.10263      0.971028      0.836874      0.698500      0.598522      0.490889
[truncated: 748,152 more chars]
