# Supplementary material for: Global-Mode Analysis of Full-Disk Data from the Michelson Doppler Imager and the Helioseismic and Magnetic Imager
Source: Sol Phys. 2018 Jan 31;293(2):29. doi: 10.1007/s11207-017-1201-5 (PMC6566312; doi:10.1007/s11207-017-1201-5)
Supplement: Supplementary file 2 — (TAR 362.4 MB) [file 11207_2017_1201_MOESM2_ESM.tar › HMI/hmivw72d.7696.18]

   0  15 2228.4969    1.0914  0.5049  9.5548  0.0000  0.0955   0.1843   0.2380    1.0324   0.0000    -0.0000       0.00000       0.00000       0.00000       0.00000       0.00000       0.00000       0.00000       0.00000       0.00000       0.00000       0.00000       0.00000       0.00000       0.00000       0.00000       0.00000       0.00000       0.00000       0.00000       0.00000       0.00000       0.00000       0.00000       0.00000       0.00000       0.00000       0.00000       0.00000       0.00000       0.00000       0.00000       0.00000       0.00000       0.00000       0.00000
   0  19 2764.0160    2.7277  1.2672  7.9013 -0.0016  0.1580   0.3667   0.5878   10.0233   0.0000    -0.0000       0.00000       0.00000       0.00000       0.00000       0.00000       0.00000       0.00000       0.00000       0.00000       0.00000       0.00000       0.00000       0.00000       0.00000       0.00000       0.00000       0.00000       0.00000       0.00000       0.00000       0.00000       0.00000       0.00000       0.00000       0.00000       0.00000       0.00000       0.00000       0.00000       0.00000       0.00000       0.00000       0.00000       0.00000       0.00000
   0  21 3033.9744    4.5226  1.1317  4.5149  0.0000  0.1412   0.5650   0.5415 1000.0000   0.0000    -0.0000       0.00000       0.00000       0.00000       0.00000       0.00000       0.00000       0.00000       0.00000       0.00000       0.00000       0.00000       0.00000       0.00000       0.00000       0.00000       0.00000       0.00000       0.00000       0.00000       0.00000       0.00000       0.00000       0.00000       0.00000       0.00000       0.00000       0.00000       0.00000       0.00000       0.00000       0.00000       0.00000       0.00000       0.00000       0.00000
   0  22 3168.9077    4.2183  1.4338  3.9357  0.0000  0.1722   0.5991   0.5591 1000.0000   0.0000    -0.0000       0.00000       0.00000       0.00000       0.00000       0.00000       0.00000       0.00000       0.00000       0.00000       0.00000       0.00000       0.00000       0.00000       0.00000       0.00000       0.00000       0.00000       0.00000       0.00000       0.00000       0.00000       0.00000       0.00000       0.00000       0.00000       0.00000       0.00000       0.00000       0.00000       0.00000       0.00000       0.00000       0.00000       0.00000       0.00000
   1  13 2020.6009    0.5625  0.8899  9.8208  0.0000  0.0983   0.0579   0.8006    0.5315   0.0000   359.7996      -8.91559       0.00000       0.00000       0.00000       0.00000       0.00000       0.00000       0.00000       0.00000       0.00000       0.00000       0.00000       0.00000       0.00000       0.00000       0.00000       0.00000       152.782       88.6725       0.00000       0.00000       0.00000       0.00000       0.00000       0.00000       0.00000       0.00000       0.00000       0.00000       0.00000       0.00000       0.00000       0.00000       0.00000       0.00000
   1  15 2291.9458    1.2672  0.4842 10.6226  0.0000  0.0600   0.1345   0.1600    0.3521   0.0000   394.9039       35.9893       0.00000       0.00000       0.00000       0.00000       0.00000       0.00000       0.00000       0.00000       0.00000       0.00000       0.00000       0.00000       0.00000       0.00000       0.00000       0.00000       73.4776       42.4910       0.00000       0.00000       0.00000       0.00000       0.00000       0.00000       0.00000       0.00000       0.00000       0.00000       0.00000       0.00000       0.00000       0.00000       0.00000       0.00000
   1  17 2559.1514    2.0727  0.8093 11.4595  0.0000  0.0748   0.1785   0.2605    0.6773   0.0000   371.9962       7.02312       0.00000       0.00000       0.00000       0.00000       0.00000       0.00000       0.00000       0.00000       0.00000       0.00000       0.00000       0.00000       0.00000       0.00000       0.00000       0.00000       80.0125       58.6402       0.00000       0.00000       0.00000       0.00000       0.00000       0.00000       0.00000       0.00000       0.00000       0.00000       0.00000       0.00000       0.00000       0.00000       0.00000       0.00000
   1  18 2693.3822    2.5120  1.1025  4.8360  0.0000  0.1147   0.1965   0.3117  830.0516   0.0000   275.2405       115.880       0.00000       0.00000       0.00000       0.00000       0.00000       0.00000       0.00000       0.00000       0.00000       0.00000       0.00000       0.00000       0.00000       0.00000       0.00000       0.00000       166.779       63.6565       0.00000       0.00000       0.00000       0.00000       0.00000       0.00000       0.00000       0.00000       0.00000       0.00000       0.00000       0.00000       0.00000       0.00000       0.00000       0.00000
   1  19 2828.1356    3.0629  1.0115 10.6986  0.0112  0.0874   0.2622   0.2916    3.1808   0.0000   470.9454       76.3505       0.00000       0.00000       0.00000       0.00000       0.00000       0.00000       0.00000       0.00000       0.00000       0.00000       0.00000       0.00000       0.00000       0.00000       0.00000       0.00000       111.215       61.2248       0.00000       0.00000       0.00000       0.00000       0.00000       0.00000       0.00000       0.00000       0.00000       0.00000       0.00000       0.00000       0.00000       0.00000       0.00000       0.00000
   1  20 2963.4735    3.8927  0.7803 12.4076  0.0000  0.0689   0.3082   0.2203    0.8865   0.0000   398.1204       69.4148       0.00000       0.00000       0.00000       0.00000       0.00000       0.00000       0.00000       0.00000       0.00000       0.00000       0.00000       0.00000       0.00000       0.00000       0.00000       0.00000       86.4762       47.4789       0.00000       0.00000       0.00000       0.00000       0.00000       0.00000       0.00000       0.00000       0.00000       0.00000       0.00000       0.00000       0.00000       0.00000       0.00000       0.00000
   1  21 3098.5012    3.8778  0.9118 12.5630  0.0000  0.0931   0.3275   0.3145    1.0983   0.0000   320.7414       86.6983       0.00000       0.00000       0.00000       0.00000       0.00000       0.00000       0.00000       0.00000       0.00000       0.00000       0.00000       0.00000       0.00000       0.00000       0.00000       0.00000       108.852       60.8478       0.00000       0.00000       0.00000       0.00000       0.00000       0.00000       0.00000       0.00000       0.00000       0.00000       0.00000       0.00000       0.00000       0.00000       0.00000       0.00000
   1  22 3233.2828    3.6234  1.5622  7.7039  0.0000  0.1191   0.2510   0.3365   95.8413   0.0000   494.6668       221.128       0.00000       0.00000       0.00000       0.00000       0.00000       0.00000       0.00000       0.00000       0.00000       0.00000       0.00000       0.00000       0.00000       0.00000       0.00000       0.00000       175.442       76.4051       0.00000       0.00000       0.00000       0.00000       0.00000       0.00000       0.00000       0.00000       0.00000       0.00000       0.00000       0.00000       0.00000       0.00000       0.00000       0.00000
   1  23 3368.7672    3.4801  2.0828 11.4615  0.0271  0.1371   0.2399   0.5149    1.0892   0.0000   647.0503       97.8422       0.00000       0.00000       0.00000       0.00000       0.00000       0.00000       0.00000       0.00000       0.00000       0.00000       0.00000       0.00000       0.00000       0.00000       0.00000       0.00000       164.593       96.6857       0.00000       0.00000       0.00000       0.00000       0.00000       0.00000       0.00000       0.00000       0.00000       0.00000       0.00000       0.00000       0.00000       0.00000       0.00000       0.00000
   1  24 3504.5985    2.8890  2.9805 10.5252  0.0000  0.1794   0.1765   0.5795    2.3743   0.0000   392.1813       270.801       0.00000       0.00000       0.00000       0.00000       0.00000       0.00000       0.00000       0.00000       0.00000       0.00000       0.00000       0.00000       0.00000       0.00000       0.00000       0.00000       200.359       130.345       0.00000       0.00000       0.00000       0.00000       0.00000       0.00000       0.00000       0.00000       0.00000       0.00000       0.00000       0.00000       0.00000       0.00000       0.00000       0.00000
   2  12 1945.7183    0.7140  0.3582  9.5806  0.0618  0.0528   0.0810   0.1132    0.2352   0.0000   457.4447       34.4417       12.0834      -13.0950       0.00000       0.00000       0.00000       0.00000       0.00000       0.00000       0.00000       0.00000       0.00000       0.00000       0.00000       0.00000       0.00000       0.00000       42.7759       39.4672       14.2291       6.87397       0.00000       0.00000       0.00000       0.00000       0.00000       0.00000       0.00000       0.00000       0.00000       0.00000       0.00000       0.00000       0.00000       0.00000
   2  13 2081.9751    0.6576  0.4043 10.3407  0.0000  0.0821   0.0603   0.1059    0.1578   0.0000   420.1474       40.7741      -18.5472       2.42494       0.00000       0.00000       0.00000       0.00000       0.00000       0.00000       0.00000       0.00000       0.00000       0.00000       0.00000       0.00000       0.00000       0.00000       33.3058       54.5902       14.7171       15.8528       0.00000       0.00000       0.00000       0.00000       0.00000       0.00000       0.00000       0.00000       0.00000       0.00000       0.00000       0.00000       0.00000       0.00000
   2  14 2217.5583    0.9099  0.8151 10.4749  0.0000  0.0623   0.0648   0.1927    0.2658   0.0000   462.8167       7.48398      -16.3076       11.7533       0.00000       0.00000       0.00000       0.00000       0.00000       0.00000       0.00000       0.00000       0.00000       0.00000       0.00000       0.00000       0.00000       0.00000       40.5739       37.9460       19.5803       9.08186       0.00000       0.00000       0.00000       0.00000       0.00000       0.00000       0.00000       0.00000       0.00000       0.00000       0.00000       0.00000       0.00000       0.00000
   2  15 2352.1948    1.4139  1.1268 -3.5572  0.0000  0.0735   0.0847   0.2025 1000.0000   0.0000   456.4637       55.0424      -20.4390      -11.9477       0.00000       0.00000       0.00000       0.00000       0.00000       0.00000       0.00000       0.00000       0.00000       0.00000       0.00000       0.00000       0.00000       0.00000       57.4413       43.7441       27.6690       8.35515       0.00000       0.00000       0.00000       0.00000       0.00000       0.00000       0.00000       0.00000       0.00000       0.00000       0.00000       0.00000       0.00000       0.00000
   2  17 2619.5974    2.0487  0.7658 11.6603  0.0000  0.0927   0.1480   0.1453    0.3896   0.0000   320.3095      -16.5004      -6.27873      -2.27980       0.00000       0.00000       0.00000       0.00000       0.00000       0.00000       0.00000       0.00000       0.00000       0.00000       0.00000       0.00000       0.00000       0.00000       80.7551       61.7161       25.8121       8.35577       0.00000       0.00000       0.00000       0.00000       0.00000       0.00000       0.00000       0.00000       0.00000       0.00000       0.00000       0.00000       0.00000       0.00000
   2  18 2754.4811    2.4174  0.9915 11.7571  0.0000  0.0679   0.1463   0.1993    0.4711   0.0000   459.9517       84.1109       2.37681       7.70600       0.00000       0.00000       0.00000       0.00000       0.00000       0.00000       0.00000       0.00000       0.00000       0.00000       0.00000       0.00000       0.00000       0.00000       45.5194       37.3992       26.6593       9.22559       0.00000       0.00000       0.00000       0.00000       0.00000       0.00000       0.00000       0.00000       0.00000       0.00000       0.00000       0.00000       0.00000       0.00000
   2  19 2889.7280    3.5027  0.7793 12.0009  0.0000  0.0647   0.2281   0.1555    0.5913   0.0000   415.4929       121.720      -4.45432       19.2028       0.00000       0.00000       0.00000       0.00000       0.00000       0.00000       0.00000       0.00000       0.00000       0.00000       0.00000       0.00000       0.00000       0.00000       53.8759       40.7543       22.3927       7.06794       0.00000       0.00000       0.00000       0.00000       0.00000       0.00000       0.00000       0.00000       0.00000       0.00000       0.00000       0.00000       0.00000       0.00000
   2  20 3025.0277    3.6830  1.2398 11.8886  0.0021  0.0659   0.2026   0.2348    0.8121   0.0000   387.9146       94.7847       35.1598      -5.43328       0.00000       0.00000       0.00000       0.00000       0.00000       0.00000       0.00000       0.00000       0.00000       0.00000       0.00000       0.00000       0.00000       0.00000       46.1182       37.5202       24.8217       8.53893       0.00000       0.00000       0.00000       0.00000       0.00000       0.00000       0.00000       0.00000       0.00000       0.00000       0.00000       0.00000       0.00000       0.00000
   2  21 3159.9662    4.2265  0.9890 12.9228  0.0000  0.0646   0.2773   0.2038    0.5487   0.0000   340.6244       99.5556      -26.4514       21.2451       0.00000       0.00000       0.00000       0.00000       0.00000       0.00000       0.00000       0.00000       0.00000       0.00000       0.00000       0.00000       0.00000       0.00000       48.0218       37.3151       25.3371       8.69012       0.00000       0.00000       0.00000       0.00000       0.00000       0.00000       0.00000       0.00000       0.00000       0.00000       0.00000       0.00000       0.00000       0.00000
   2  22 3295.2467    3.5449  1.3827 12.7471  0.0000  0.0875   0.2015   0.2299    0.4456   0.0000   403.1974       133.439       16.3963      -4.31933       0.00000       0.00000       0.00000       0.00000       0.00000       0.00000       0.00000       0.00000       0.00000       0.00000       0.00000       0.00000       0.00000       0.00000       70.5148       54.1188       29.9425       10.1928       0.00000       0.00000       0.00000       0.00000       0.00000       0.00000       0.00000       0.00000       0.00000       0.00000       0.00000       0.00000       0.00000       0.00000
   2  23 3430.8683    3.0225  1.8782 12.4505  0.0009  0.0996   0.1599   0.3238    0.3713   0.0000   447.7717       137.418      -39.5242       20.2082       0.00000       0.00000       0.00000       0.00000       0.00000       0.00000       0.00000       0.00000       0.00000       0.00000       0.00000       0.00000       0.00000       0.00000       77.0760       59.7891       38.1739       12.1154       0.00000       0.00000       0.00000       0.00000       0.00000       0.00000       0.00000       0.00000       0.00000       0.00000       0.00000       0.00000       0.00000       0.00000
   2  24 3567.2509    2.6967  2.2185 11.9858  0.0000  0.1150   0.1323   0.3103    0.3869   0.0000   451.3719      -69.4232       13.1643       22.3225       0.00000       0.00000       0.00000       0.00000       0.00000       0.00000       0.00000       0.00000       0.00000       0.00000       0.00000       0.00000       0.00000       0.00000       78.4936       67.6076       42.2025       15.7145       0.00000       0.00000       0.00000       0.00000       0.00000       0.00000       0.00000       0.00000       0.00000       0.00000       0.00000       0.00000       0.00000       0.00000
   3  11 1865.2422    0.4228  0.2652  9.9914  0.0000  0.0903   0.0550   0.1279    0.1192   0.0000   434.5474       85.5609      -14.0500      -4.09318      -4.91728     -0.352916       0.00000       0.00000       0.00000       0.00000       0.00000       0.00000       0.00000       0.00000       0.00000       0.00000       0.00000       0.00000       44.1417       46.6371       25.5284       16.3100       5.22708       1.19606       0.00000       0.00000       0.00000       0.00000       0.00000       0.00000       0.00000       0.00000       0.00000       0.00000       0.00000       0.00000
   3  13 2137.6826    0.7367  0.5031 10.5120  0.0000  0.0484   0.0518   0.0967    0.1676   0.0000   391.5809      -22.6727      -19.2405      -19.1966      -6.50323      -1.66623       0.00000       0.00000       0.00000       0.00000       0.00000       0.00000       0.00000       0.00000       0.00000       0.00000       0.00000       0.00000       24.2347       21.2847       17.0021       11.0329       4.47373       1.25449       0.00000       0.00000       0.00000       0.00000       0.00000       0.00000       0.00000       0.00000       0.00000       0.00000       0.00000       0.00000
   3  14 2273.4040    1.0287  0.6651 10.7314  0.0000  0.0573   0.0643   0.1293    0.1826   0.0000   415.3777       14.5425       10.2855      -14.1060       8.63662       1.86114       0.00000       0.00000       0.00000       0.00000       0.00000       0.00000       0.00000       0.00000       0.00000       0.00000       0.00000       0.00000       23.1538       27.0072       17.8307       14.4537       4.85943       2.15245       0.00000       0.00000       0.00000       0.00000       0.00000       0.00000       0.00000       0.00000       0.00000       0.00000       0.00000       0.00000
   3  15 2407.7376    1.5573  0.7816 10.6565  0.0000  0.0527   0.0961   0.1287    0.4599   0.0000   415.4572      -16.0014       61.8755      -3.04625      -7.60048       1.29364       0.00000       0.00000       0.00000       0.00000       0.00000       0.00000       0.00000       0.00000       0.00000       0.00000       0.00000       0.00000       23.1627       25.1029       17.8125       10.7654       5.18855       1.84454       0.00000       0.00000       0.00000       0.00000       0.00000       0.00000       0.00000       0.00000       0.00000       0.00000       0.00000       0.00000
   3  17 2676.1269    2.4098  0.6673 12.2066  0.0000  0.0511   0.1564   0.1186    0.3472   0.0000   412.7699       23.1731      -25.3405       11.0862      -4.61172       1.78493       0.00000       0.00000       0.00000       0.00000       0.00000       0.00000       0.00000       0.00000       0.00000       0.00000       0.00000       0.00000       29.2274       26.8255       18.8706       11.8224       4.49448       1.26451       0.00000       0.00000       0.00000       0.00000       0.00000       0.00000       0.00000       0.00000       0.00000       0.00000       0.00000       0.00000
   3  18 2811.4074    2.7537  0.9680 12.1500  0.0000  0.0604   0.1466   0.1572    0.4050   0.0000   408.2223       90.3429      -1.48895       8.14405      -5.74839       1.56315       0.00000       0.00000       0.00000       0.00000       0.00000       0.00000       0.00000       0.00000       0.00000       0.00000       0.00000       0.00000       29.8330       27.9683       22.1070       13.7659       5.87747       1.61911       0.00000       0.00000       0.00000       0.00000       0.00000       0.00000       0.00000       0.00000       0.00000       0.00000       0.00000       0.00000
   3  19 2947.0546    3.5294  0.8000 12.5464  0.0000  0.0466   0.2125   0.1487    0.3371   0.0000   455.4788       48.6299       21.2246     -0.547184      -2.23382      -1.85464       0.00000       0.00000       0.00000       0.00000       0.00000       0.00000       0.00000       0.00000       0.00000       0.00000       0.00000       0.00000       24.1431       24.0637       17.2854       8.89501       4.74359       1.30185       0.00000       0.00000       0.00000       0.00000       0.00000       0.00000       0.00000       0.00000       0.00000       0.00000       0.00000       0.00000
   3  21 3217.8946    3.7563  1.2271 13.0431  0.0000  0.0718   0.1996   0.2075    0.3315   0.0000   442.7175       41.7807      -9.76904       28.7953     -0.210591      -2.61501       0.00000       0.00000       0.00000       0.00000       0.00000       0.00000       0.00000       0.00000       0.00000       0.00000       0.00000       0.00000       39.3434       39.3291       24.7925       14.2018       5.85509       2.16442       0.00000       0.00000       0.00000       0.00000       0.00000       0.00000       0.00000       0.00000       0.00000       0.00000       0.00000       0.00000
   3  22 3353.5764    3.3296  1.4796 12.8252  0.0000  0.0814   0.1612   0.2097    0.2695   0.0000   476.6278       106.914      -2.21328      -6.73238      -10.5680      -2.96563       0.00000       0.00000       0.00000       0.00000       0.00000       0.00000       0.00000       0.00000       0.00000       0.00000       0.00000       0.00000       42.7324       41.3217       29.7838       16.1604       7.92667       2.30915       0.00000       0.00000       0.00000       0.00000       0.00000       0.00000       0.00000       0.00000       0.00000       0.00000       0.00000       0.00000
   3  23 3489.6932    2.8769  2.5140 12.1699  0.0000  0.1072   0.1082   0.2619    0.1950   0.0000   418.6739       17.7774       12.6352       11.1276       4.82337     -0.541780       0.00000       0.00000       0.00000       0.00000       0.00000       0.00000       0.00000       0.00000       0.00000       0.00000       0.00000       0.00000       48.9307       48.6154       37.0772       22.5223       10.4160       3.20559       0.00000       0.00000       0.00000       0.00000       0.00000       0.00000       0.00000       0.00000       0.00000       0.00000       0.00000       0.00000
   3  24 3626.4481    2.3067  3.2857 11.8665  0.0000  0.1293   0.0814   0.3305    0.1606   0.0000   384.6035      -43.7234       2.68862       36.0761      -13.8454       3.74089       0.00000       0.00000       0.00000       0.00000       0.00000       0.00000       0.00000       0.00000       0.00000       0.00000       0.00000       0.00000       69.2412       68.6960       47.6606       25.4488       12.3042       3.70424       0.00000       0.00000       0.00000       0.00000       0.00000       0.00000       0.00000       0.00000       0.00000       0.00000       0.00000       0.00000
   3  25 3762.7706    1.8039  4.4840 11.5699  0.0000  0.1598   0.0601   0.4476    0.1280   0.0000   563.4607       60.2343       30.8227      -13.3152       14.0394       1.04679       0.00000       0.00000       0.00000       0.00000       0.00000       0.00000       0.00000       0.00000       0.00000       0.00000       0.00000       0.00000       79.4038       76.6835       59.8731       36.8255       16.6440       4.78698       0.00000       0.00000       0.00000       0.00000       0.00000       0.00000       0.00000       0.00000       0.00000       0.00000       0.00000       0.00000
   4  10 1777.9883    0.3618  0.2608  9.7537 -0.0002  0.0600   0.0566   0.1520    0.0869   0.0000   451.8657      -5.80776       1.34693       4.64988      -4.81426      -4.68588      0.855485      0.134340       0.00000       0.00000       0.00000       0.00000       0.00000       0.00000       0.00000       0.00000       0.00000       0.00000       23.8207       30.1744       19.7936       11.3350       5.54360       2.83407      0.997907      0.275671       0.00000       0.00000       0.00000       0.00000       0.00000       0.00000       0.00000       0.00000       0.00000       0.00000
   4  12 2051.5768    0.6319  0.5762 10.1250 -0.0383  0.0459   0.0427   0.1096    0.1512   0.0000   421.9326      0.756821      -5.39831      -9.40986      0.309189      -1.88023       3.21885      0.492371       0.00000       0.00000       0.00000       0.00000       0.00000       0.00000       0.00000       0.00000       0.00000       0.00000       18.6247       20.0985       15.5619       10.9443       6.52787       2.76032       1.23357      0.314094       0.00000       0.00000       0.00000       0.00000       0.00000       0.00000       0.00000       0.00000       0.00000       0.00000
   4  14 2324.0744    1.2811  0.6421 10.8063  0.0010  0.0566   0.0697   0.1124    0.3522   0.0000   404.7920       45.2540      0.764188       23.4859       2.35247      -6.43395      -1.35245      0.480625       0.00000       0.00000       0.00000       0.00000       0.00000       0.00000       0.00000       0.00000       0.00000       0.00000       21.5672       20.8622       20.2100       14.2543       8.26520       4.75129       1.74992      0.366247       0.00000       0.00000       0.00000       0.00000       0.00000       0.00000       0.00000       0.00000       0.00000       0.00000
   4  15 2458.6264    1.6826  0.9281 10.0006  0.0003  0.0549   0.0814   0.1619    1.6601   0.0000   452.2954      0.145926       7.45778       6.64442      0.317293       1.94155     -0.812644    -0.0527325       0.00000       0.00000       0.00000       0.00000       0.00000       0.00000       0.00000       0.00000       0.00000       0.00000       18.8032       22.5126       17.7385       13.1378       7.72021       3.97610       1.51301      0.444626       0.00000       0.00000       0.00000       0.00000       0.00000       0.00000       0.00000       0.00000       0.00000       0.00000
   4  17 2728.5429    2.4296  0.9567 11.7595  0.0004  0.0610   0.1157   0.1548    0.5412   0.0000   456.2785       51.9500       35.8946       5.33148       12.1663       2.80591      -1.45946     -0.310035       0.00000       0.00000       0.00000       0.00000       0.00000       0.00000       0.00000       0.00000       0.00000       0.00000       24.8780       25.1369       22.5007       14.9039       7.79313       4.64781       1.52598      0.374366       0.00000       0.00000       0.00000       0.00000       0.00000       0.00000       0.00000       0.00000       0.00000       0.00000
   4  18 2864.3262    2.8345  0.9094 12.7368 -0.0017  0.0592   0.1589   0.1468    0.2904   0.0000   429.4654       22.8639       10.8688      -3.48731       6.77693      -1.24056      -2.41457     -0.485202       0.00000       0.00000       0.00000       0.00000       0.00000       0.00000       0.00000       0.00000       0.00000       0.00000       19.7761       20.5955       19.0841       12.6758       7.14301       4.23126       1.70974      0.428417       0.00000       0.00000       0.00000       0.00000       0.00000       0.00000       0.00000       0.00000       0.00000       0.00000
   4  19 3000.2910    3.6722  0.8838 13.0152 -0.0017  0.0536   0.1893   0.1189    0.2894   0.0000   441.4298       56.0498       15.4455       32.0483      -4.48171     -0.329304       1.41184     -0.126916       0.00000       0.00000       0.00000       0.00000       0.00000       0.00000       0.00000       0.00000       0.00000       0.00000       18.1456       20.0095       16.7190       11.9824       8.22036       3.35142       1.57614      0.408166       0.00000       0.00000       0.00000       0.00000       0.00000       0.00000       0.00000       0.00000       0.00000       0.00000
   4  20 3136.1337    3.6482  0.9433 13.4061  0.0093  0.0614   0.2004   0.1665    0.2844   0.0000   465.8623       40.2312       33.4685       21.3602      -6.18789       1.10766       3.05888     -0.673589       0.00000       0.00000       0.00000       0.00000       0.00000       0.00000       0.00000       0.00000       0.00000       0.00000       24.7783       24.7296       18.7958       16.0857       8.90964       4.05011       1.35481      0.410466       0.00000       0.00000       0.00000       0.00000       0.00000       0.00000       0.00000       0.00000       0.00000       0.00000
   4  21 3271.9368    3.5060  1.1398 13.1834 -0.0009  0.0633   0.1744   0.1672    0.3127   0.0000   451.1047       38.0145      -9.85257       8.14716      -2.59587      0.703005     0.0157408    -0.0409797       0.00000       0.00000       0.00000       0.00000       0.00000       0.00000       0.00000       0.00000       0.00000       0.00000       23.1825       25.2523       21.7011       14.1072       9.11930       4.28589       1.84888      0.439931       0.00000       0.00000       0.00000       0.00000       0.00000       0.00000       0.00000       0.00000       0.00000       0.00000
   4  22 3408.2263    3.0175  1.5024 12.9771  0.0090  0.0809   0.1488   0.2111    0.2529   0.0000   517.9259       15.8750       61.5460       21.4294      -12.2273      -5.11548       2.47509      0.122679       0.00000       0.00000       0.00000       0.00000       0.00000       0.00000       0.00000       0.00000       0.00000       0.00000       26.7328       34.1622       24.1155       19.8739       10.2977       5.73846       1.98941      0.695788       0.00000       0.00000       0.00000       0.00000       0.00000       0.00000       0.00000       0.00000       0.00000       0.00000
   4  24 3681.7848    2.1507  4.0319 11.5746 -0.0011  0.1298   0.0626   0.3608    0.1601   0.0000   425.6963       63.9827       1.71138       10.0362      -15.9579       1.23325      -5.72241     -0.705417       0.00000       0.00000       0.00000       0.00000       0.00000       0.00000       0.00000       0.00000       0.00000       0.00000       45.9806       50.9164       41.0748       32.4428       19.7960       9.48076       3.57891       1.00533       0.00000       0.00000       0.00000       0.00000       0.00000       0.00000       0.00000       0.00000       0.00000       0.00000
   5  10 1823.3815    0.3719  0.2927  9.9152 -0.0053  0.0516   0.0313   0.0829    0.0812   0.0000   421.2770      -2.80510      -2.75738      -13.2879       3.77623      0.624565      -1.11632      0.335812      0.357732   -0.00646433       0.00000       0.00000       0.00000       0.00000       0.00000       0.00000       0.00000       0.00000       14.5052       20.5435       15.2983       10.7244       8.43972       2.72335       3.05965      0.542336      0.474639     0.0973623       0.00000       0.00000       0.00000       0.00000       0.00000       0.00000       0.00000       0.00000
   5  11 1960.5696    0.5570  0.2800  9.9547 -0.0154  0.0314   0.0599   0.0774    0.0896   0.0000   446.2994      -7.34048       12.0593      -4.97756      0.251968       2.29893       1.28600     -0.431577   0.000303807    -0.0649269       0.00000       0.00000       0.00000       0.00000       0.00000       0.00000       0.00000       0.00000       10.1906       11.8098       9.89869       7.48430       4.53401       2.39224       1.75326      0.560441      0.211704     0.0567128       0.00000       0.00000       0.00000       0.00000       0.00000       0.00000       0.00000       0.00000
   5  12 2098.4463    0.6362  0.5587 10.4316  0.0003  0.0450   0.0370   0.0929    0.1081   0.0000   436.7440      -18.8840       22.2401      -10.7632      -3.46016     -0.657229      -2.20086      -1.13457      0.325233     0.0156298       0.00000       0.00000       0.00000       0.00000       0.00000       0.00000       0.00000       0.00000       12.2912       14.5548       13.2566       9.65428       7.75927       4.35680       2.24337      0.964008      0.375157     0.0800226       0.00000       0.00000       0.00000       0.00000       0.00000       0.00000       0.00000       0.00000
   5  13 2235.4088    0.9722  0.6552 10.5741 -0.0051  0.0395   0.0524   0.1097    0.1338   0.0000   435.7612      0.118795      -9.65192       4.18405       13.9136      -3.02583      -1.84054     -0.863411      0.626047     0.0420737       0.00000       0.00000       0.00000       0.00000       0.00000       0.00000       0.00000       0.00000       12.0198       12.3491       11.3048       9.15286       6.34009       3.54126       2.09931      0.761838      0.278952     0.0610783       0.00000       0.00000       0.00000       0.00000       0.00000       0.00000       0.00000       0.00000
   5  14 2371.1753    1.3630  0.8206 10.9980 -0.0033  0.0553   0.0669   0.1127    0.1669   0.0000   440.9056       32.4281       3.96029      -16.1989     -0.777726      -3.43369       1.57270     -0.158073     -0.289538     -0.103361       0.00000       0.00000       0.00000       0.00000       0.00000       0.00000       0.00000       0.00000       22.6964       25.6329       21.1359       13.8255       7.91422       3.94396       1.93584      0.779184      0.270879     0.0659567       0.00000       0.00000       0.00000       0.00000       0.00000       0.00000       0.00000       0.00000
   5  15 2506.1694    1.7643  0.8315 11.4189 -0.0047  0.0453   0.0851   0.1103    0.2044   0.0000   445.2110       20.2491       25.0726      -11.4866      -5.40897       3.14831      -3.36402     -0.131866    0.00491633     0.0795953       0.00000       0.00000       0.00000       0.00000       0.00000       0.00000       0.00000       0.00000       15.9797       17.5175       14.5658       11.1196       7.38571       4.16186       2.09073      0.800094      0.272841     0.0665905       0.00000       0.00000       0.00000       0.00000       0.00000       0.00000       0.00000       0.00000
   5  16 2641.2691    2.2293  0.9086 11.9951  0.0167  0.0614   0.1069   0.1194    0.2315   0.0000   424.8150       22.0881       24.4556      -5.92058       6.67555       3.49380      0.264396      -1.13847      0.291820     -0.102376       0.00000       0.00000       0.00000       0.00000       0.00000       0.00000       0.00000       0.00000       17.5463       18.6559       19.3655       11.9387       10.6202       6.55698       2.29306       1.46355      0.539852     0.0935934       0.00000       0.00000       0.00000       0.00000       0.00000       0.00000       0.00000       0.00000
   5  17 2777.2879    2.8768  0.6618 12.3238 -0.0089  0.0389   0.1416   0.1021    0.3178   0.0000   431.8929       42.9501       12.1193       5.12403       6.74246      -3.91350      -4.73716       1.86329      0.529540    -0.0569295       0.00000       0.00000       0.00000       0.00000       0.00000       0.00000       0.00000       0.00000       12.2614       14.2776       12.1548       8.94352       6.51686       3.56702       1.92927      0.720175      0.287955     0.0645732       0.00000       0.00000       0.00000       0.00000       0.00000       0.00000       0.00000       0.00000
   5  18 2913.7435    3.3593  0.9252 11.8977 -0.0022  0.0538   0.1477   0.1352    1.0013   0.0000   422.6458       46.6829       19.2695       28.2967      -6.07557       1.41245       1.95219       2.00623    -0.0738552     -0.115397       0.00000       0.00000       0.00000       0.00000       0.00000       0.00000       0.00000       0.00000       17.6662       18.4112       16.7921       13.4778       8.81251       5.78109       2.45592       1.29540      0.363804     0.0807536       0.00000       0.00000       0.00000       0.00000       0.00000       0.00000       0.00000       0.00000
   5  21 3322.7605    3.2423  1.4595 13.2419 -0.0075  0.0768   0.1344   0.1935    0.2798   0.0000   441.4145       12.7419       28.2421       6.01565      -5.08327       4.96067       3.16662       1.38168     0.0332308     -0.180808       0.00000       0.00000       0.00000       0.00000       0.00000       0.00000       0.00000       0.00000       20.2794       24.6642       23.4655       18.1601       12.9454       9.00745       4.25287       2.13629      0.662423      0.142847       0.00000       0.00000       0.00000       0.00000       0.00000       0.00000       0.00000       0.00000
   5  22 3459.3959    2.8176  2.1622 12.1015  0.0045  0.0920   0.0982   0.2191    0.3549   0.0000   433.1889       54.3350      -33.6182       2.31500       2.02711       7.31109       3.86920       1.17518      0.230720     -0.195442       0.00000       0.00000       0.00000       0.00000       0.00000       0.00000       0.00000       0.00000       26.3056       32.7719       28.6424       22.0308       14.6986       10.2376       4.10082       2.38195      0.714570      0.168621       0.00000       0.00000       0.00000       0.00000       0.00000       0.00000       0.00000       0.00000
   5  23 3596.8013    2.5971  3.5429 11.3528 -0.0001  0.1119   0.0694   0.2995    0.3027   0.0000   486.3613       91.2557    -0.0468787       22.1236      -8.35584      -12.5898     -0.673682      0.317951      -1.13532     0.0856113       0.00000       0.00000       0.00000       0.00000       0.00000       0.00000       0.00000       0.00000       32.0862       39.7418       33.0882       27.8611       17.7569       11.4600       5.60138       2.61363      0.832181      0.216092       0.00000       0.00000       0.00000       0.00000       0.00000       0.00000       0.00000       0.00000
   5  24 3733.8345    1.9160  4.3028 11.5489 -0.0127  0.1371   0.0525   0.3767    0.1611   0.0000   362.4473       50.7610       66.4023       10.5580      -38.5618      -7.52937       10.2509       5.30554       1.75998     0.0795643       0.00000       0.00000       0.00000       0.00000       0.00000       0.00000       0.00000       0.00000       41.4452       47.9285       44.6591       33.8581       24.4446       15.7195       7.21533       3.65858       1.17597      0.239731       0.00000       0.00000       0.00000       0.00000       0.00000       0.00000       0.00000       0.00000
   5  25 3872.2951    1.6441  5.5937 10.9967 -0.0063  0.1534   0.0369   0.4300    0.1310   0.0000   495.4241       52.8838      -42.0598      -7.06035      -7.12930       9.81945      -14.4297      -6.57386     -0.618189    -0.0163764       0.00000       0.00000       0.00000       0.00000       0.00000       0.00000       0.00000       0.00000       44.9800       51.2507       49.6191       38.2539       27.5303       17.6193       9.06059       4.13693       1.36076      0.272693       0.00000       0.00000       0.00000       0.00000       0.00000       0.00000       0.00000       0.00000
   6  10 1866.1271    0.3964  0.3036  9.9683 -0.0115  0.0371   0.0290   0.0697    0.0724   0.0000   423.8888      -6.22859       15.2512      -6.39772      -1.24209      -2.64346       1.41099     0.0952836      0.357334      0.237741     0.0813518   -0.00899130       0.00000       0.00000       0.00000       0.00000       0.00000       0.00000       9.50124       9.61353       8.12236       8.51776       6.59006       4.65598       2.81278       1.22095      0.636520      0.205007     0.0614322     0.0141523       0.00000       0.00000       0.00000       0.00000       0.00000       0.00000
   6  11 2004.0453    0.6065  0.4711 10.0273  0.0037  0.0380   0.0351   0.0891    0.0992   0.0000   426.0541       1.81658       20.8698      -9.96276      -2.35470       2.05420      0.297034     -0.686460     -0.350704   0.000288190     0.0607590     0.0265670       0.00000       0.00000       0.00000       0.00000       0.00000       0.00000       11.4838       12.5962       12.6731       9.45931       6.89706       3.60164       2.41398       1.21976      0.597342      0.174468     0.0555170     0.0109517       0.00000       0.00000       0.00000       0.00000       0.00000       0.00000
   6  12 2142.4852    0.8809  0.5694 10.1566 -0.0063  0.0412   0.0429   0.0776    0.1258   0.0000   438.4088       9.49139       12.8977      -3.20976     -0.210384      -1.59573      -1.13250      0.190414     -0.255357    -0.0941073    -0.0296024     0.0108504       0.00000       0.00000       0.00000       0.00000       0.00000       0.00000       9.16848       13.1436       9.85711       9.62199       7.67115       4.16423       3.14153       1.09114      0.799688      0.188374     0.0909308     0.0211491       0.00000       0.00000       0.00000       0.00000       0.00000       0.00000
   6  14 2415.5857    1.3597  0.6773 11.5537 -0.0201  0.0546   0.0725   0.0950    0.1195   0.0000   444.8174      -11.7215       16.7948       18.0253      -3.20745      0.847248      -1.97984      0.987532     -0.650675    -0.0364717    -0.0604862    -0.0457492       0.00000       0.00000       0.00000       0.00000       0.00000       0.00000       14.2212       12.9199       13.9053       13.9738       8.75648       4.59562       4.10294       2.29349       1.11431      0.288572     0.0884605     0.0202138       0.00000       0.00000       0.00000       0.00000       0.00000       0.00000
   6  15 2551.0538    1.7738  0.8775 11.9358 -0.0049  0.0498   0.0756   0.1101    0.1386   0.0000   426.8003       47.7982       5.77490      -19.0752       3.08539       7.59633      -1.60275      -1.64384      0.236989     -0.241783     -0.202630     0.0141586       0.00000       0.00000       0.00000       0.00000       0.00000       0.00000       14.4440       17.2445       14.9334       12.4899       8.04549       5.14232       3.03774       1.65550      0.719219      0.256892     0.0753121     0.0191393       0.00000       0.00000       0.00000       0.00000       0.00000       0.00000
   6  16 2687.2197    2.3952  0.7601 12.1769 -0.0034  0.0379   0.1085   0.0929    0.1428   0.0000   443.7817      0.872455       31.4382       18.6773       10.4565      -3.46110      -1.36987      -2.09115      0.768130     0.0225852    -0.0475871     0.0238219       0.00000       0.00000       0.00000       0.00000       0.00000       0.00000       10.3199       11.6604       9.84942       8.95945       6.47055       4.49045       2.58866       1.32475      0.583452      0.211999     0.0613899     0.0156066       0.00000       0.00000       0.00000       0.00000       0.00000       0.00000
   6  17 2823.7904    2.7907  0.7555 12.5810 -0.0043  0.0406   0.1199   0.0876    0.1565   0.0000   432.3970       12.2975     0.0822270       32.7934       19.2866       6.53673      -2.23745      -1.33823      0.643278     -0.390324    -0.0681033    -0.0104778       0.00000       0.00000       0.00000       0.00000       0.00000       0.00000       11.1088       11.3957       10.7271       8.99010       7.57667       4.88674       2.82551       1.50500      0.591617      0.233643     0.0750526     0.0142406       0.00000       0.00000       0.00000       0.00000       0.00000       0.00000
   6  18 2960.7254    3.5042  0.8890 13.0396 -0.0052  0.0486   0.1562   0.1072    0.1924   0.0000   466.7535       40.3299      -3.85684       4.75021      -7.98081       9.12736      -3.54210     0.0194932      0.340594     -0.141565    -0.0182801    -0.0313202       0.00000       0.00000       0.00000       0.00000       0.00000       0.00000       14.0540       14.2581       11.9674       10.7783       10.0957       6.54936       3.70423       1.62045      0.738374      0.253363     0.0827479     0.0170319       0.00000       0.00000       0.00000       0.00000       0.00000       0.00000
   6  20 3234.2059    3.5651  1.2216 13.3358 -0.0172  0.0525   0.1475   0.1528    0.2240   0.0000   421.3423       48.0519       15.8849       10.0957      -13.7248       7.25307      0.121600      -3.67235       1.24807     -0.207443      0.242070    0.00897695       0.00000       0.00000       0.00000       0.00000       0.00000       0.00000       13.8671       16.3398       14.6427       12.3680       8.92179       6.15241       3.55288       1.77574      0.861738      0.327092      0.100315     0.0217613       0.00000       0.00000       0.00000       0.00000       0.00000       0.00000
   6  21 3371.2773    3.1486  1.8773 12.4027  0.0229  0.0904   0.1054   0.1836    0.2532   0.0000   420.7557       32.8306       35.2266       13.6813      -24.8454       8.47752      -1.14541      0.938030       1.77437     -0.397745     -0.279569    -0.0116586       0.00000       0.00000       0.00000       0.00000       0.00000       0.00000       20.2638       23.5080       23.0367       20.5198       14.1508       8.75569       5.91105       3.94168       1.50976      0.583978      0.171325     0.0375014       0.00000       0.00000       0.00000       0.00000       0.00000       0.00000
   6  22 3508.6326    2.7955  2.3827 12.1582 -0.0036  0.0897   0.0820   0.2228    0.2214   0.0000   412.5134       22.1122      -18.2644       3.30087       9.86220       1.06864      -8.12498      -3.74224      -1.68911     -0.337821    -0.0312169   -0.00912668       0.00000       0.00000       0.00000       0.00000       0.00000       0.00000       22.2517       25.9391       25.2968       22.0412       14.8777       10.6765       6.11483       3.85016       1.55137      0.689764      0.177411     0.0379708       0.00000       0.00000       0.00000       0.00000       0.00000       0.00000
   6  23 3646.2475    2.3506  3.4436 11.0459 -0.0033  0.1007   0.0537   0.2722    0.2616   0.0000   433.8484       24.4189       1.55392      -34.9715      -10.7524       12.3027       10.1843      -6.75597      -1.38384     -0.755665      0.312030    -0.0275123       0.00000       0.00000       0.00000       0.00000       0.00000       0.00000       24.4460       31.0014       27.0091       24.7590       18.5143       13.2103       7.40026       4.63890       1.77411      0.789070      0.216793     0.0477903       0.00000       0.00000       0.00000       0.00000       0.00000       0.00000
   6  24 3784.0479    1.9038  5.4567 10.9663 -0.0016  0.1443   0.0392   0.3828    0.1432   0.0000   404.9203       4.69450       23.6799      -28.5543      -11.2386       17.9995      -2.08095      0.781661     -0.128336      -1.21407     -0.343750    0.00433054       0.00000       0.00000       0.00000       0.00000       0.00000       0.00000       33.1122       40.6706       39.2140       33.7629       25.8028       18.2972       10.7961       6.34142       2.74110       1.12636      0.322250     0.0659424       0.00000       0.00000       0.00000       0.00000       0.00000       0.00000
   6  25 3921.8878    1.5294  5.4868 11.1148 -0.0064  0.1509   0.0354   0.4103    0.1105   0.0000   451.7379       90.6124       43.3487       12.8581       28.1471      -1.31422      -14.3009     -0.566316     -0.640821     -0.381707      0.822171   -0.00549501       0.00000       0.00000       0.00000       0.00000       0.00000       0.00000       36.7643       44.6341       43.0001       37.4137       27.1663       19.0241       12.0020       6.45136       3.11444       1.18668      0.341387     0.0676362       0.00000       0.00000       0.00000       0.00000       0.00000       0.00000
   7  11 2045.7772    0.5607  0.5940 10.1783 -0.0265  0.0427   0.0309   0.1027    0.0895   0.0000   445.8273      0.167031       9.45566       13.1605       1.97329       1.49140       10.0138       2.84792     -0.847145     0.0697574      0.110797    -0.0750882    -0.0114619   -0.00164819       0.00000       0.00000       0.00000       0.00000       8.77903       11.2048       11.2123       8.06246       8.27847       4.12820       3.69322       1.86281      0.950940      0.521569      0.167977     0.0653575     0.0259021    0.00398063       0.00000       0.00000       0.00000       0.00000
   7  14 2458.2996    1.4969  0.8177 11.2665 -0.0015  0.0392   0.0624   0.1016    0.1376   0.0000   431.9710       12.6794       24.0168      -15.2033       6.94490      0.436194      -8.59559      -4.50953     -0.933245     -0.162877      0.173354    -0.0281236    0.00661767   -0.00178593       0.00000       0.00000       0.00000       0.00000       8.50441       9.48306       9.07207       8.21515       6.67725       4.89231       3.33494       1.87884       1.05659      0.430760      0.207869     0.0655111     0.0190761    0.00369747       0.00000       0.00000       0.00000       0.00000
   7  15 2594.3893    1.9229  0.8205 11.6833  0.0045  0.0390   0.0771   0.1030    0.1435   0.0000   447.1747       33.0199       4.07787       13.3107       9.04100      -3.32855      -2.87336      -2.14965      0.232112   -0.00418729     -0.393446      0.100785     0.0254158    -0.0116995       0.00000       0.00000       0.00000       0.00000       8.88121       10.2539       10.1315       8.34786       7.01865       4.48798       3.22014       1.78116      0.923968      0.505701      0.192084     0.0647863     0.0204013    0.00353941       0.00000       0.00000       0.00000       0.00000
   7  17 2868.4394    2.8851  0.7551 13.0384 -0.0121  0.0421   0.1275   0.0947    0.1239   0.0000   440.1958       26.2314       19.8283       11.0111       7.86543       6.15562       5.69684     -0.556472     -0.175244      0.423919     0.0425058    0.00869611     0.0165109   0.000113693       0.00000       0.00000       0.00000       0.00000       9.37312       9.83259       10.0900       8.74934       6.71031       5.24377       3.60644       1.87122       1.00477      0.501761      0.211721     0.0690651     0.0180372    0.00343733       0.00000       0.00000       0.00000       0.00000
   7  18 3005.8752    3.4919  0.6499 13.6100 -0.0111  0.0405   0.1731   0.0876    0.1042   0.0000   441.9646       21.5759       14.8446       10.6096      -2.14058       5.99889      -4.94466      -2.34145     -0.147190     -0.428180     0.0375011    -0.0688080    0.00738858   -0.00502819       0.00000       0.00000       0.00000       0.00000       10.8870       13.0701       12.8494       10.2907       7.00732       4.80509       2.74244       1.73708      0.945321      0.430447      0.182182     0.0651787     0.0162139    0.00301182       0.00000       0.00000       0.00000       0.00000
   7  19 3142.8928    3.7897  0.9138 13.3813 -0.0057  0.0462   0.1541   0.1016    0.1362   0.0000   430.7552       35.5256       22.6293       27.4270      -9.60821      -6.88001      0.129789       2.47614     -0.320290     -0.287531     -0.290344    -0.0288892   -0.00175913    -0.0108078       0.00000       0.00000       0.00000       0.00000       10.2452       12.1941       12.5860       9.84682       7.75879       5.17808       3.78797       1.97063       1.09070      0.589749      0.238711     0.0786502     0.0239780    0.00418587       0.00000       0.00000       0.00000       0.00000
   7  20 3280.0205    3.3567  1.0075 13.4481 -0.0029  0.0563   0.1294   0.1069    0.1354   0.0000   444.3484       33.2952       21.7922      -13.6432       2.97685      -4.02250      -3.21577       3.33553      -1.64457      0.397683      0.436920     0.0353436    -0.0126119   -0.00107579       0.00000       0.00000       0.00000       0.00000       10.4449       14.1371       11.4131       13.0637       8.26695       7.36144       4.15351       3.20570       1.41618      0.867055      0.270401      0.121309     0.0257270    0.00710900       0.00000       0.00000       0.00000       0.00000
   7  21 3417.5055    2.8730  2.0307 12.7642 -0.0170  0.0744   0.0910   0.1792    0.1319   0.0000   439.2963       85.6950       28.1632       9.68869       9.14866      -10.6944      -3.72608      -1.73331       2.10744      -3.62180    -0.0325037     -0.105371     0.0137908    -0.0116702       0.00000       0.00000       0.00000       0.00000       16.2123       20.0135       19.5084       16.5430       12.8472       9.07419       5.87500       3.62130       1.95553      0.975713      0.389993      0.143328     0.0399432    0.00750986       0.00000       0.00000       0.00000       0.00000
   7  22 3555.6370    2.5799  2.6473 12.0016 -0.0069  0.0807   0.0666   0.2116    0.1554   0.0000   427.8998       51.9848       28.9573       22.1854      -12.5637      -5.62236      -7.07255      -2.24271       3.25436      -1.27799     -0.918127      0.164232     0.0625468   9.78431e-05       0.00000       0.00000       0.00000       0.00000       16.9484       21.5217       19.9364       18.0282       13.5473       9.94179       6.55150       3.90036       2.09187       1.05299      0.434230      0.152591     0.0427327    0.00864850       0.00000       0.00000       0.00000       0.00000
   7  23 3693.8449    2.1219  4.0424 11.5109 -0.0138  0.1127   0.0455   0.2706    0.1331   0.0000   450.3072       17.6272       57.9761       42.5034      -16.1410       14.0226       1.20428       3.22066      -4.34955       2.01312    -0.0895287     0.0792178    -0.0487856    -0.0201882       0.00000       0.00000       0.00000       0.00000       23.4897       29.5751       28.7801       23.8865       20.1146       14.1063       9.54279       5.77813       2.77886       1.59213      0.585041      0.227732     0.0651483     0.0115139       0.00000       0.00000       0.00000       0.00000
   7  25 3970.3010    1.4686  7.1424 10.8051 -0.0086  0.1571   0.0263   0.4447    0.0839   0.0000   389.9814       41.4335       2.59363      -30.8722      -21.1582       47.9264       1.69829      -17.4597      -8.09041       3.44996       1.38098     0.0682657      0.174192     0.0219120       0.00000       0.00000       0.00000       0.00000       33.8942       40.2276       40.0874       34.3496       28.9744       20.8748       14.6620       8.94980       4.76390       2.44795      0.978423      0.341059     0.0928207     0.0154200       0.00000       0.00000       0.00000       0.00000
   7  26 4109.7552    1.2008  8.4614 10.6951 -0.0024  0.1951   0.0227   0.5381    0.0714   0.0000   473.8532      -16.4150       88.7508      -39.3563      -44.3992       25.4202      -2.48718      -23.7933       9.78615       3.21471      -1.46973     -0.180523    0.00463178   -0.00343178       0.00000       0.00000       0.00000       0.00000       40.9285       48.2794       49.1007       42.7369       35.3873       27.3294       18.4972       11.5537       6.16962       3.15869       1.27997      0.445756      0.113255     0.0195153       0.00000       0.00000       0.00000       0.00000
   8  10 1946.0959    0.5229  0.3586 10.0522 -0.0369  0.0287   0.0394   0.0683    0.0863   0.0000   434.2551      -16.3594       12.6803       10.4932      0.957965       6.43896      0.723157      -2.79564      -2.63266     -0.493391     -0.339682     -0.194587    -0.0457475    0.00748443   -0.00526696   0.000622914       0.00000       0.00000       5.45117       7.11837       5.97638       6.27069       4.80445       3.54018       2.53898       1.78141       1.16548      0.488667      0.272321      0.101826     0.0454406     0.0119306    0.00349914   0.000794330       0.00000       0.00000
   8  11 2086.1351    0.6824  0.3928 10.4557 -0.0106  0.0339   0.0371   0.0600    0.0777   0.0000   442.7760       6.74190       16.3898      -2.09777       8.41308      -6.59125     -0.864731       2.44369     -0.828923      0.217898      0.386341    -0.0286481    -0.0951566     0.0277048   -0.00299099  -0.000895261       0.00000       0.00000       6.21377       7.04886       7.69829       6.21656       5.38921       4.14765       2.96239       2.00342      0.917963      0.516939      0.344777      0.119713     0.0483582     0.0178217    0.00415661   0.000674490       0.00000       0.00000
   8  12 2225.1684    0.8346  0.6882 10.6007 -0.0089  0.0376   0.0343   0.0871    0.1025   0.0000   431.4500       1.81378       4.63372       20.9111      -1.20139      -4.15508      -1.47379      -1.29114      -1.06098      0.242292     -0.459258    -0.0798269     0.0543668    -0.0161266  -5.68064e-05   -0.00111039       0.00000       0.00000       7.09007       8.08922       8.49964       7.68758       5.62326       4.91108       3.28410       2.00035       1.33797      0.686827      0.325651      0.153414     0.0632617     0.0188149    0.00417437   0.000826296       0.00000       0.00000
   8  13 2362.8846    1.2984  0.6937 11.2323  0.0082  0.0361   0.0547   0.0807    0.1054   0.0000   432.9574       14.9500       5.52796       7.39310       12.4218      -1.50640      -5.20977      0.601760       1.27067      -1.32949      0.236970      0.238841    -0.0205902  -0.000964254    0.00418629   -0.00136181       0.00000       0.00000       6.28735       8.26547       7.47644       6.77103       5.78629       4.33685       3.38290       1.93826       1.17166      0.602383      0.307922      0.132838     0.0541323     0.0167842    0.00490186   0.000920133       0.00000       0.00000
   8  14 2499.5191    1.6230  0.7989 11.6526 -0.0006  0.0387   0.0619   0.0858    0.1233   0.0000   444.6601       12.7030       2.58671      -2.03876      -4.32198      -3.30823      -1.15805       2.36415     -0.731371     -0.498876    -0.0456308    -0.0603375     0.0823217    -0.0318934   -0.00155323  -0.000240540       0.00000       0.00000       7.00994       9.25686       8.02898       7.90164       6.16054       5.19251       3.61307       2.25437       1.26132      0.652173      0.331992      0.142509     0.0583841     0.0190885    0.00489529    0.00105705       0.00000       0.00000
   8  15 2636.2500    2.1666  0.7759 12.0412  0.0009  0.0386   0.0804   0.0815    0.1255   0.0000   435.2056      -3.60149       11.3756       12.0747       14.7028       3.34945      -1.23850      0.378791      0.667928      0.824986    -0.0247493    -0.0196613    -0.0139811    -0.0306630    0.00309432  -0.000825182       0.00000       0.00000       7.34472       8.61949       8.87545       7.34167       6.37631       5.08936       3.43726       2.19153       1.35368      0.642737      0.350647      0.133670     0.0621306     0.0199928    0.00500925   0.000846830       0.00000       0.00000
   8  16 2773.9202    2.6235  0.7152 12.6063 -0.0005  0.0321   0.1019   0.0794    0.1187   0.0000   434.1106       34.2264      -1.99054       9.20900      -8.09795       5.46300      -4.33299   -0.00794472      0.636182  -0.000176972    -0.0909263    -0.0236316     0.0207639    -0.0151905    0.00713822   0.000654032       0.00000       0.00000       6.70275       8.06900       7.55971       6.84828       5.70868       4.10039       2.80808       1.81124       1.09592      0.571730      0.276601      0.114008     0.0444136     0.0142282    0.00400258   0.000710586       0.00000       0.00000
   8  17 2911.6785    3.1771  0.8946 12.9846 -0.0086  0.0412   0.1100   0.0976    0.1261   0.0000   438.3311       18.1579       20.4571       24.6318      -3.22120      -9.48113     -0.422979       2.03444       1.93009     -0.323217     -0.569328    -0.0657257    -0.0663031   0.000397323   -0.00446414   -0.00155984       0.00000       0.00000       8.55618       11.1107       9.75588       9.37663       7.31578       5.22679       3.68215       2.22455       1.40899      0.698313      0.365066      0.139433     0.0589621     0.0168460    0.00502468    0.00105625       0.00000       0.00000
   8  18 3049.1798    3.6846  0.8018 13.4547 -0.0185  0.0366   0.1451   0.0948    0.1181   0.0000   437.4931       12.7634      -5.44985      -6.20036      -10.4549      0.399347      0.168355     -0.490141      0.926188     -0.347548     -0.741075     -0.338231     0.0917179     0.0186107    0.00895478   -0.00112639       0.00000       0.00000       7.66233       9.05915       8.80178       7.56908       6.31615       4.77540       3.39849       2.14031       1.20357      0.628981      0.343525      0.140457     0.0529261     0.0167249    0.00450972   0.000761823       0.00000       0.00000
   8  19 3186.8813    3.6225  0.8338 13.8916 -0.0113  0.0466   0.1496   0.1075    0.1071   0.0000   413.8653       30.1142      -3.28596       9.62472      -13.8412       8.72969      -6.01455      -4.17154       2.72300      0.775436     -0.293428     -0.332397     0.0681549    -0.0155301   -0.00556751    0.00133073       0.00000       0.00000       8.70991       12.1419       9.80982       9.95063       7.59637       6.48411       4.46941       2.81199       1.80054      0.854122      0.501530      0.178181     0.0806785     0.0227693    0.00630269    0.00137764       0.00000       0.00000
   8  20 3324.5828    3.1991  1.2843 13.5653 -0.0124  0.0562   0.1128   0.1380    0.1165   0.0000   440.7734       13.8496       24.4811      -3.84985      -3.86065      -7.21345       4.36886     -0.281972      -1.68871      -1.54676      0.709185     -0.397378     0.0448358    -0.0154335   -0.00615521   1.01107e-07       0.00000       0.00000       11.1065       13.9067       13.0509       11.2140       9.69381       7.31433       4.97740       3.35730       1.89030       1.00137      0.528800      0.202738     0.0818255     0.0283482    0.00719375    0.00130625       0.00000       0.00000
   8  21 3462.5905    2.8331  2.2517 12.2394 -0.0048  0.0682   0.0683   0.1622    0.1122   0.0000   445.9388       38.7566       5.82408      -5.15109      -1.27707       6.35660      -4.10100      -9.57903     -0.101397      -1.63452     -0.359065     0.0698072     0.0668881    0.00949405    0.00902655   0.000180013       0.00000       0.00000       12.6149       15.6725       15.4999       14.6656       11.1311       8.27339       6.22101       3.93144       2.27078       1.23373      0.670439      0.289001      0.109502     0.0332344    0.00913345    0.00169631       0.00000       0.00000
   8  22 3601.1734    2.1997  2.6555 12.2478 -0.0090  0.0805   0.0551   0.2094    0.0951   0.0000   415.5464       30.6744       36.3492       47.5739       1.39584      -6.74906      -2.84721      -6.42139      0.662881       2.38396     -0.156265    0.00279285      0.170034     0.0320021   0.000563383   -0.00477600       0.00000       0.00000       15.2831       17.8784       18.6860       16.1882       13.1615       10.4041       7.72857       4.68542       2.83136       1.53963      0.786818      0.359419      0.138940     0.0416013     0.0109412    0.00180966       0.00000       0.00000
   8  23 3739.6284    1.9108  4.2756 11.6356 -0.0002  0.1061   0.0376   0.2785    0.0850   0.0000   436.6030       46.9791       16.4326       2.68632      -14.7092       32.4350       11.2705      -12.3960      -4.09279      0.662838       1.48822     -0.618986     -0.123769   -0.00310925     0.0249676   0.000339978       0.00000       0.00000       19.2969       23.8378       24.1828       22.2681       17.9788       13.7299       9.73757       6.54529       3.86877       2.18799       1.08399      0.486891      0.183747     0.0605755     0.0151465    0.00265225       0.00000       0.00000
   8  25 4017.6003    1.3580  6.8922 11.0343 -0.0042  0.1594   0.0251   0.4410    0.0653   0.0000   446.4926       71.1643       11.4924       10.4303       24.7612       8.60700      -29.1933      -6.46797       4.08590      -1.13696      -1.76739     -0.896598    -0.0359209     -0.152978     0.0305371    0.00172437       0.00000       0.00000       30.1593       37.1365       35.2110       33.0720       27.1170       22.1593       15.7820       10.4482       6.24950       3.44320       1.72750      0.764235      0.291131     0.0927302     0.0221377    0.00402752       0.00000       0.00000
   8  26 4157.2280    1.1035  8.7198 10.7482 -0.0033  0.1929   0.0203   0.5513    0.0568   0.0000   411.5981       30.3189       78.6310      -48.1577       2.89271       7.30379       4.26097      -13.8417       1.77119       2.04243      0.413386       1.33087     -0.402894     -0.123953     0.0513728   -0.00262419       0.00000       0.00000       34.8682       43.4938       45.2621       39.2450       33.9594       25.6229       19.0067       12.6735       7.85142       4.36533       2.27614      0.982405      0.376792      0.118324     0.0299892    0.00470014       0.00000       0.00000
   9  10 1984.2257    0.5566  0.3751 10.1995  0.0042  0.0386   0.0357   0.0691    0.0855   0.0000   448.1038      -9.03360       8.50755       9.39634       2.39215      -7.96256   -0.00241754     -0.454561     -0.218353       1.35596     -0.189969     -0.138377   -0.00715846     -0.101499     0.0160967   -0.00683677    0.00116145   4.94368e-05       4.92790       6.33014       6.04251       6.38819       4.64398       3.88341       2.98849       2.13219       1.32791      0.724455      0.478412      0.203587      0.121674     0.0381072     0.0159233    0.00447288    0.00115313   0.000238370
   9  12 2264.5660    0.9670  0.5862 10.9146  0.0133  0.0333   0.0434   0.0701    0.0920   0.0000   435.1495       8.42033       19.2361       3.80079      -9.55488      -1.81113      -5.62679      -2.46099      0.222599      0.930301      0.325464     -0.738736     -0.137290     0.0333309    -0.0101203   -0.00945544   0.000589480   0.000145944       5.84506       6.84825       6.47032       6.66834       5.39119       4.09201       3.11796       2.32620       1.29482      0.837387      0.438412      0.273616      0.104013     0.0442466     0.0126543    0.00437542   0.000969873   0.000183913
   9  13 2402.4175    1.2903  0.6229 11.5144 -0.0179  0.0322   0.0543   0.0728    0.0946   0.0000   421.4746      -2.67993       27.3199       2.74845       1.60338       7.15544     -0.139150      -4.49521      -2.44400      -1.80122     0.0459747     0.0303681      0.101576     0.0179406   -0.00609972   -0.00605562  -0.000258552  -9.08142e-05       5.24705       6.96366       6.09475       6.38905       5.09840       4.17004       2.83031       2.14407       1.25130      0.850869      0.399336      0.216512     0.0870111     0.0402559     0.0118665    0.00449322   0.000982133   0.000212703
   9  14 2539.6415    1.7721  0.8474 11.9146 -0.0043  0.0451   0.0640   0.0895    0.1106   0.0000   441.2245       2.17832       22.4700      -1.59403      -14.0170      -3.02129       3.69940     -0.989147       1.00579      0.229380     0.0455314     0.0186409    -0.0596225   -0.00786398    0.00410313   -0.00593298   7.41128e-05   0.000180676       7.36812       9.46343       10.0993       8.25970       7.42899       5.41269       3.75668       2.88891       1.54498       1.01608      0.565135      0.271908      0.141568     0.0510228     0.0184124    0.00682145    0.00150771   0.000234609
   9  16 2815.3207    2.8546  0.7294 12.7233 -0.0073  0.0362   0.1084   0.0757    0.1190   0.0000   434.1995       26.8654      -1.40574       12.0851     -0.292785       7.64337      -3.20321      -1.93095     0.0843722      0.738858      0.297947     -0.345624    0.00772204     0.0216274     0.0247754    0.00278678   -0.00163144  -9.03238e-05       7.79747       8.62043       7.26628       6.43894       6.21338       5.59654       4.32703       2.86894       1.71719      0.942157      0.444607      0.213884     0.0876983     0.0376414     0.0120344    0.00381679   0.000967654   0.000168691
   9  17 2953.6093    3.2824  0.8937 12.9703  0.0083  0.0407   0.1159   0.0890    0.1228   0.0000   435.3084       19.7966       24.6489      -2.80027       6.17913       3.09830     -0.648723     -0.614303      0.725346      -2.51175      0.678283      0.110988     0.0901631    -0.0615371    -0.0252735    0.00264439    0.00311975   5.72471e-05       6.84186       8.15964       8.44332       7.83883       6.72500       5.17443       4.02946       2.39244       1.79697       1.10607      0.536262      0.299738      0.112902     0.0607085     0.0198268    0.00529675    0.00145892   0.000219246
   9  18 3091.6617    3.6114  0.7688 13.4537 -0.0153  0.0377   0.1342   0.0795    0.1147   0.0000   444.2760       28.1967       10.8120       14.6305       8.40242      -2.61995       2.27581       1.47098     0.0885365      -1.65932       1.36632      0.151940    -0.0370780    0.00588158    0.00813491   -0.00533717   0.000790990  -0.000180925       5.72568       8.37674       6.70289       7.27406       5.50983       5.20991       3.44318       2.72219       1.46521       1.01910      0.467355      0.284336      0.100644     0.0520861     0.0149703    0.00596604    0.00119164   0.000284235
   9  19 3229.7164    3.4563  1.0107 13.5303 -0.0001  0.0570   0.1163   0.1100    0.1116   0.0000   432.7095       16.0337       4.47458      0.839162      -3.45268      -4.60498      -6.16270     -0.615368     -0.389285       2.56731    -0.0521272     -0.152712     -0.130536    -0.0540380     0.0316340  -0.000497440  -0.000302639   8.69187e-05       10.9047       15.1079       14.6826       12.3088       11.0693       6.72852       5.91979       3.05150       2.32057       1.34072      0.625617      0.419425      0.117868     0.0779581     0.0219314    0.00641155    0.00231636   0.000311105
   9  20 3367.8908    3.0429  1.7379 13.1951  0.0000  0.0648   0.0848   0.1567    0.0855   0.0000   439.0449       44.1777      -2.63185       17.3630       2.29951     -0.748089      -5.59184      -7.75800      -2.17133      0.791260      0.601185      -1.09709     -0.426098   0.000911495    -0.0248361    0.00395710    0.00423871  -6.89271e-05       10.1027       13.5493       13.3683       12.4310       10.5032       7.40065       5.98347       3.94183       2.57127       1.51125      0.822572      0.476856      0.189425     0.0881793     0.0291475    0.00876402    0.00240808   0.000394680
   9  21 3506.4096    2.4273  2.0425 13.0324 -0.0048  0.0731   0.0679   0.1863    0.0745   0.0000   403.7591       36.4002       22.8226       31.1218       15.3345      -6.85780       9.05370      0.257225      -2.77759      -2.01306    -0.0538559     -0.657106     0.0153660    -0.0220311     0.0217134  -0.000968170   0.000658799   0.000588900       11.5065       15.2436       14.5800       13.2909       11.4825       9.30413       7.09478       4.74778       3.16021       1.68289       1.05698      0.447636      0.253991     0.0842017     0.0376389     0.0103948    0.00260100   0.000446513
   9  22 3645.4504    2.2359  2.8983 12.1030 -0.0088  0.0752   0.0489   0.1967    0.0734   0.0000   423.0480       18.2819       36.9016       32.9891      -13.8722       3.25032       5.93399      -6.30369      -5.09913      0.510061      0.889853     -0.314876      0.319140     -0.248812     0.0559040     0.0226883   -0.00313277  -7.55174e-05       12.7809       15.5982       15.3885       14.1610       12.3964       10.1658       7.60324       5.34586       3.55651       1.97363       1.23020      0.553692      0.285539      0.101833     0.0409933     0.0113317    0.00270740   0.000439686
   9  24 3923.8161    1.4201  5.8422 11.3779 -0.0049  0.1357   0.0264   0.3520    0.0575   0.0000   415.4509       31.8343       62.0346       12.7192      -10.7810      -38.3380      -1.68622       2.30113      -1.84276      -1.70856       2.39170       3.19959     -0.319405     -0.340513      0.144032    -0.0227923    0.00603013    0.00185167       22.7792       26.4944       28.3908       27.1142       22.5951       17.8787       13.7361       9.81073       6.26764       3.75087       2.11112       1.16485      0.494318      0.211114     0.0714665     0.0212736    0.00487757   0.000763354
  10   9 1880.0079    0.4436  0.3446  9.9222 -0.0018  0.0266   0.0238   0.0557    0.0582   0.0000   438.9626       1.00331       8.87743    -0.0344219     0.0565108     -0.824918     -0.967299     -0.738852    -0.0614145       1.32269      0.415710     0.0189907     0.0886864   -0.00918452   -0.00526892    0.00766599  -9.05730e-06  -0.000956394       4.22261       5.03061       4.70037       3.97626       3.79263       3.53876       2.58189       2.20161       1.29513      0.772312      0.454105      0.223399      0.100098     0.0596217     0.0211282    0.00811809    0.00346166    0.00107722
  10  10 2021.4904    0.6383  0.4249 10.0279 -0.0068  0.0266   0.0290   0.0546    0.0849   0.0000   436.6458       1.64528       9.60618      0.850234       4.22520     -0.996641      -2.37589      -1.28032      -1.45525      0.523210      0.354846      0.300920   -0.00131732    0.00587000    0.00147109   -0.00572698   -0.00361771  -0.000675788       3.74032       5.47570       4.82304       5.23136       3.82613       3.55910       2.39423       1.91475       1.16327      0.752457      0.459194      0.216507      0.137169     0.0482055     0.0287871    0.00817873    0.00336991   0.000951644
  10  11 2162.9442    0.8768  0.6260 10.1556  0.0072  0.0329   0.0356   0.0709    0.1563   0.0000   434.5794      -1.18424       12.6138       7.27373      -4.68513      -4.30653      -1.62649     -0.848556     -0.102104     -0.599630      0.447915      0.305443     -0.115587     0.0449243     0.0300469   -0.00681133   -0.00548792    0.00112327       5.35194       7.06356       6.97291       6.72270       4.99904       4.32825       3.48102       2.35661       1.49251      0.998157      0.555309      0.308058      0.141134     0.0824370     0.0323183     0.0137046    0.00386265    0.00107985
  10  12 2302.8261    1.1223  0.7145 10.9641 -0.0103  0.0355   0.0399   0.0731    0.1371   0.0000   432.9378       7.02696       17.6651       3.69998      -4.90127      -1.89268      0.890582       1.78552     -0.350968      -1.93494     -0.138574      0.528496     -0.294251    -0.0297192    -0.0256085    0.00459426    0.00463315    0.00155832       5.72548       7.31438       6.77906       6.52217       5.66830       4.89051       3.92844       2.98055       1.91166       1.11135      0.697735      0.332222      0.216892     0.0767683     0.0447929     0.0128632    0.00506913    0.00145195
  10  13 2440.8351    1.4389  0.7847 11.6295 -0.0143  0.0362   0.0534   0.0828    0.1024   0.0000   433.3742       22.7667       10.7629      -1.11439       2.23067       4.54892      -3.05553      -4.65388      -2.62027     -0.510816     -0.489660     -0.153846      0.353625     -0.233475    -0.0138078    0.00264412     0.0117147   -0.00140319       5.44872       6.80998       7.26037       6.11496       5.50200       4.64508       3.67369       2.39495       1.73390       1.08200      0.541726      0.357610      0.182620     0.0771605     0.0362960     0.0151386    0.00489370    0.00129290
  10  14 2578.6652    1.9509  0.7761 11.9572 -0.0034  0.0334   0.0693   0.0733    0.1061   0.0000   451.3627       12.0190       1.89701      -2.66032       1.66223      -1.74117      -1.21790      -5.07303      -1.08030     0.0223940     0.0771613     -0.612801      0.158967     0.0164269    -0.0345941     0.0194895    0.00697712   -0.00183021       5.12944       6.38626       5.96555       5.90649       5.07543       4.49194       2.92416       2.25468       1.51479       1.04265      0.581703      0.334418      0.160817     0.0676969     0.0300863     0.0121546    0.00387403    0.00120756
  10  15 2717.0576    2.2387  0.8418 12.4755  0.0017  0.0371   0.0769   0.0795    0.1018   0.0000   427.7699       18.9379      -8.00197       12.2308       11.1659       1.81895      -3.21351      -2.98395     0.0436268      0.367163      0.137053     0.0820784     -0.306436     -0.113952    -0.0105919  -0.000587681   -0.00463674  -0.000322008       6.07942       7.63455       6.92800       6.95614       6.12768       5.12432       3.91617       2.54781       1.99635       1.17004      0.782753      0.354783      0.210349     0.0763516     0.0396116     0.0127955    0.00477396    0.00116846
  10  16 2855.7887    2.8097  0.9044 12.8255 -0.0006  0.0411   0.0932   0.0857    0.1031   0.0000   445.9380       13.6747       8.21714       4.17394      -6.48278      -1.45558       3.32409      -4.06315     -0.918502      0.531841     -0.110663     -0.314823      0.272243     -0.165663    -0.0230538    0.00534957   -0.00155220  -0.000124263       6.02712       7.01356       6.88804       7.82425       5.82339       5.66386       3.60728       3.03225       2.05599       1.28578      0.711934      0.457360      0.217902      0.101491     0.0386947     0.0163290    0.00550231    0.00138574
  10  17 2994.5833    3.6049  0.8073 13.2792  0.0017  0.0380   0.1309   0.0813    0.1097   0.0000   439.4017       28.0009       12.6453       3.69327      -1.40136      -6.75839      -4.12572      -5.81195     -0.590506      -2.20990     -0.202951     -0.428518      0.106501      0.149916      0.120599  -0.000775921   -0.00951452   -0.00175720       6.74476       6.99633       7.26385       6.73046       5.82538       5.08044       4.21191       3.29712       2.13516       1.18217      0.635404      0.385987      0.203347     0.0891773     0.0364561     0.0130438    0.00457480    0.00116562
  10  18 3133.0966    3.8182  0.8597 13.7788  0.0067  0.0411   0.1323   0.0889    0.0989   0.0000   439.8287       27.9031       7.79715       9.70997       6.25513       1.78446      -2.62987      -2.09706      0.454959      0.620034      0.273239     -0.524267     -0.226911     0.0213902     0.0151613    -0.0177954   -0.00224892    0.00125315       7.68290       9.10689       8.33745       7.41349       6.58077       5.77248       5.01291       3.55215       2.28805       1.23012      0.686053      0.351115      0.203146     0.0791068     0.0380798     0.0126060    0.00441185    0.00115013
  10  19 3271.4758    3.4736  1.2431 13.4356 -0.0088  0.0492   0.1056   0.1112    0.1136   0.0000   442.7127       23.1768       3.36720       4.23189      0.822612      -2.36603      -3.47366      -4.97625      -1.64450       1.37767       1.99563      0.294307     -0.373951     0.0598000      0.154221     0.0150683    -0.0176070   -0.00310993       7.79183       9.56957       8.92513       8.52322       8.12192       6.54814       4.87751       3.54373       2.37861       1.72926      0.970495      0.508478      0.274417     0.0997000     0.0555370     0.0180878    0.00614815    0.00194222
  10  20 3410.3009    2.7966  1.7492 13.1081 -0.0006  0.0581   0.0752   0.1476    0.0775   0.0000   432.8892       52.1286       28.4829      -2.04670       3.76812       7.15605      -5.97196       3.11692       2.51973      -2.76441    -0.0559427     -0.273770      0.275790    -0.0292037     0.0384064    -0.0755700    -0.0158669    0.00333984       8.57570       12.0861       10.8592       11.1779       8.88933       8.15566       5.56286       4.56736       2.79084       1.89306       1.12330      0.594314      0.334805      0.139991     0.0677668     0.0224978    0.00807878    0.00228203
  10  21 3549.2895    2.3497  2.5315 12.5669 -0.0062  0.0702   0.0538   0.1763    0.0692   0.0000   434.5737       12.4844      -9.83152      -6.17287      -12.5111       9.53627       7.21009      -2.50519       4.18230      -4.09032     -0.618816      -1.05587      0.190440    -0.0327539   -0.00624158    -0.0243061    0.00274220   0.000806888       10.4452       13.4061       13.1756       12.4632       11.3220       8.92722       7.30937       4.97176       3.53601       2.23823       1.34940      0.728825      0.383603      0.171991     0.0769621     0.0288611    0.00930692    0.00266419
  10  22 3688.5694    2.0305  3.8435 11.8856 -0.0051  0.0838   0.0386   0.2361    0.0606   0.0000   453.7000       51.7154       46.3074      -2.87390      0.761639       14.5784       4.88230      -3.21290       1.71837      -5.01518       2.76157      -1.03631     -0.999108    -0.0933324      0.166095     0.0427246   -0.00779537    0.00325800       13.1619       15.8890       16.9116       15.9638       13.4633       10.9174       8.65721       6.21095       4.16131       2.67762       1.60267      0.887505      0.454356      0.223102     0.0951224     0.0362790     0.0116471    0.00329523
  10  23 3828.0411    1.6425  4.5065 11.7481 -0.0179  0.1048   0.0318   0.2678    0.0567   0.0000   463.9555       64.5470      -29.4721      -68.4477       13.9898      -6.95861       7.35261      -9.78545      -7.24697      0.318521   0.000157859     -0.125606     0.0520182      0.196946      0.118125     -0.149762   -0.00932871    0.00491355       15.2712       18.9793       20.0201       18.7639       16.3014       13.7620       10.4458       7.81443       5.33694       3.38738       2.04334       1.17352      0.576656      0.295487      0.117826     0.0483864     0.0157860    0.00442224
  10  25 4107.8629    1.1842  8.0617 10.9299 -0.0058  0.1632   0.0198   0.4392    0.0493   0.0000   474.5962       103.492       90.8385      -67.1029      0.646012       36.9036       7.53346      -7.82133       4.61651      -2.34524       6.82722       1.31976     -0.521764      0.100588      0.715886    -0.0629910    -0.0249554   -0.00570198       23.5858       31.5017       30.6256       30.0098       25.7084       22.3335       16.8035       12.9099       8.62092       5.58545       3.32804       1.93700      0.948492      0.492603      0.190909     0.0775200     0.0245640    0.00711765
  10  27 4387.7883    0.7883 11.1879 10.5479 -0.0129  0.2527   0.0156   0.6747    0.0425   0.0000   433.5359       75.2300       92.2164      -15.6209       26.4052       23.2079       13.0125      -13.4209       40.7063      -12.4512      -10.9873       1.41051       4.19195     -0.915264     -0.764118     0.0528864     0.0379744     0.0176304       36.2297       45.2266       47.6931       45.7459       39.4173       34.0687       26.5309       19.7105       14.0218       9.15702       5.74400       3.24501       1.71696      0.819562      0.357206      0.132518     0.0426919     0.0112896
  10  28 4529.1537    0.6323 13.3205 10.3914 -0.0080  0.3487   0.0150   0.8860    0.0424   0.0000   381.3351       69.1610       62.1362       22.8405       62.6270       11.4553      -33.9431      -50.0118      -7.47816      -6.37822       2.38919       2.45606      -2.93318      -2.75977      0.828237      0.605081    0.00482002    -0.0444198       50.1652       64.4252       68.0360       61.8579       56.3420       47.1100       36.6882       27.7464       19.1715       12.7889       7.88820       4.46727       2.44773       1.11518      0.499502      0.183557     0.0600923     0.0163270
  11   9 1915.4272    0.4614  0.3866  9.9573 -0.0154  0.0329   0.0235   0.0531    0.0615   0.0000   438.7639      0.448084       15.3617      -8.07778      -9.35643       3.28677      0.435994      0.287252      0.271218      -2.01327     -0.615033    -0.0413271   5.96710e-06    -0.0806083    -0.0738324   -0.00918825     0.0129018   9.88702e-05       4.54239       4.04470       5.61727       6.16873       4.18105       3.21838       3.46298       2.34217       1.34749       1.06682      0.749994      0.411497      0.199805      0.120392     0.0668861     0.0321148     0.0114467    0.00354470
  11  10 2058.0035    0.6968  0.3879 10.3384 -0.0024  0.0225   0.0340   0.0502    0.0694   0.0000   443.6369       2.78932       12.7205       3.82517      -7.03298      -5.37040      -5.44849      0.377371      -1.00363     -0.542556      0.255557     -0.172984     -0.512095     -0.197743     0.0389976     0.0259359    0.00625948    0.00304810       3.52977       4.03139       4.02249       4.07523       3.52561       3.10193       2.43610       1.61509       1.21308      0.858818      0.523326      0.297704      0.189038     0.0884243     0.0344554     0.0179908    0.00755898    0.00259383
  11  11 2199.8240    0.8365  0.6121 10.6583 -0.0077  0.0286   0.0317   0.0701    0.0956   0.0000   434.1818      -3.09134       14.0779       11.1958      -9.23346       7.24038     -0.283901      -2.98173      0.472877      0.166999      -1.04210      0.450621     0.0358632     0.0801088     0.0141247    0.00497588   -0.00260123    0.00293016       4.20263       5.60187       5.85145       5.49139       4.96524       3.69714       2.82168       2.16876       1.41204      0.942900      0.535616      0.348054      0.177902     0.0989523     0.0478318     0.0208578    0.00797802    0.00316598
  11  12 2339.9861    1.2003  0.7901 10.9933  0.0012  0.0318   0.0439   0.0842    0.1622   0.0000   436.7149   -0.00667316       17.1584      0.527678      -3.06932     -0.979462      -2.86239       5.32267      0.737742     -0.588045      -1.29310   -0.00137809    -0.0573746     0.0540494    -0.0214220    -0.0233737  -0.000679090    0.00249318       4.52764       5.63227       5.62453       5.35452       4.97122       4.22798       3.11328       2.39583       1.54036       1.17924      0.751232      0.426978      0.236757      0.113164     0.0547198     0.0242246    0.00981711    0.00350569
  11  13 2478.5374    1.5218  0.8878 11.6460  0.0002  0.0384   0.0557   0.0835    0.1545   0.0000   433.8557       7.00939       7.77226       10.2099       9.66227      -2.20001      -4.39477       1.98052       1.49624      -2.39336       1.41255      0.184075      0.216471      0.149582    -0.0791020  -0.000747694   -0.00860316  -0.000131516       5.14577       6.60816       6.16811       6.49449       5.73118       4.58262       4.06459       2.88352       1.87982       1.37669      0.926460      0.492766      0.269782      0.131006     0.0689371     0.0310309     0.0123756    0.00387658
  11  14 2617.0681    1.9761  0.8801 12.2330 -0.0067  0.0356   0.0668   0.0823    0.1166   0.0000   441.8916       18.6773       15.6279       9.41788       1.05379      -1.69738       5.14976     -0.886398      -2.69440      0.613971       2.29584     -0.552632     -0.226809     0.0591629      0.108775    0.00493401     0.0103825  -0.000199880       5.18249       6.71353       6.38925       6.53435       5.77489       4.52819       3.89785       2.81445       1.91396       1.38798      0.766278      0.550407      0.234302      0.157681     0.0581988     0.0320595     0.0104307    0.00419228
  11  15 2756.2472    2.4371  0.8793 12.8279 -0.0070  0.0374   0.0834   0.0824    0.0906   0.0000   435.6987       9.55939       15.5565      0.860443       7.95096      -5.04641     -0.561474      -4.28175       1.47706      -1.80344       1.72987     -0.344654     -0.392781    -0.0805028     0.0175491    -0.0462308    -0.0309296   -0.00150121       5.80654       7.40691       7.37567       7.06903       6.09383       4.89547       3.86061       3.08549       2.13031       1.29137      0.763652      0.441952      0.265591      0.149943     0.0598539     0.0312395     0.0105895    0.00385948
  11  16 2895.5437    3.0933  0.7065 13.0234 -0.0093  0.0306   0.1086   0.0664    0.0950   0.0000   434.1836       10.7066       2.31333       4.51545       3.16402       2.37232      0.336706      -2.93134      -2.45696      -2.57754    0.00837357     -0.134926   -0.00728620     -0.151864    -0.0500021    0.00294342    0.00102828   -0.00152568       4.33021       5.05783       5.84041       5.23994       4.36352       4.04180       2.80291       2.22664       1.64580       1.02335      0.611952      0.372046      0.210471      0.117993     0.0486418     0.0238780    0.00903929    0.00393693
  11  17 3034.6310    3.6997  0.8455 13.2235 -0.0066  0.0321   0.1220   0.0803    0.1038   0.0000   439.8240       25.2309       10.1730       5.53288       8.09124       4.71497      -1.63006      -3.48272       3.33175      -2.12057     -0.613673      0.320956      0.295922     -0.272002     -0.120087     0.0303901     0.0182197   -0.00477765       4.58722       5.27084       5.24370       5.74988       4.78313       3.99654       3.37921       2.48321       1.73063       1.20708      0.786581      0.455409      0.240748      0.134180     0.0618077     0.0295029     0.0107901    0.00366271
  11  18 3173.6391    3.5246  1.1640 13.3471 -0.0101  0.0503   0.1049   0.0971    0.1205   0.0000   433.7253       22.3879       12.7867     -0.287066      -4.89752      -3.41392       2.56094      -6.27992       2.38230      -2.78197       2.34095     -0.421865     -0.126677     0.0933254    -0.0315502    -0.0188946     0.0221285   -0.00610844       8.30419       8.04994       7.49598       9.34806       8.65589       6.20775       4.60042       4.01336       3.02541       1.82690       1.11699      0.714337      0.451961      0.234394      0.103149     0.0381657     0.0135835    0.00439703
  11  19 3312.5811    3.3953  1.3207 13.2923 -0.0082  0.0438   0.0951   0.1045    0.1062   0.0000   437.9913       23.5016       18.5033       19.0694       11.4597      -2.38691      -3.16646      0.800947     -0.460221       1.53701      -1.91779     -0.905318      0.517104     -0.300017      0.102024     0.0117709    -0.0127408   0.000648971       6.24660       8.26976       7.71640       7.75231       6.45163       5.81832       4.75337       3.55558       2.48448       1.70513      0.988074      0.638629      0.301094      0.179781     0.0746342     0.0369370     0.0134234    0.00525984
  11  20 3451.8679    2.8432  2.2153 12.3363 -0.0035  0.0539   0.0593   0.1378    0.0805   0.0000   435.0208       30.9518      0.462380       8.15811      -3.70589      -16.6313      0.253429    -0.0962618      0.666748     -0.980527       1.61152     -0.429649      0.519851     -0.142309     0.0357963     0.0108632    -0.0205826   -0.00515639       7.40591       9.73340       9.49869       9.18270       8.21816       6.88290       5.60549       4.09657       2.95158       1.95586       1.23023      0.712576      0.420580      0.208177      0.101879     0.0437117     0.0180191    0.00620548
  11  21 3591.3563    2.3747  2.8534 12.1588 -0.0022  0.0674   0.0468   0.1674    0.0675   0.0000   437.8399       35.2325      -22.8618      -10.3328       19.5191      -9.32979      -14.5482       3.73806       9.61811      -5.32605      -2.53082     -0.680802       1.23175      0.223192     -0.176063     -0.103915     0.0229047   -0.00225427       8.94547       11.8970       11.9449       11.5798       10.4464       8.62048       6.76449       5.27932       3.59265       2.52305       1.49335      0.952336      0.501825      0.271415      0.127150     0.0576891     0.0214279    0.00817519
  11  22 3730.9778    1.8907  4.2099 11.8400 -0.0038  0.0877   0.0332   0.2239    0.0537   0.0000   431.4714       34.3662      -1.48725      -5.33843      -3.33126      -1.30328      -9.87087      -1.85625      0.996054      -1.49475      -1.25142      0.105605     -0.460583      0.298377     0.0851893     -0.123559     0.0157886     0.0145644       12.4578       15.0269       16.2800       15.5894       13.2654       11.6480       9.16341       6.77098       4.92398       3.33516       2.05436       1.27765      0.704286      0.369895      0.185170     0.0783609     0.0330488     0.0119645
  11  23 3871.0116    1.4964  5.1269 11.6251 -0.0038  0.1097   0.0277   0.2927    0.0487   0.0000   418.9110       64.5421       15.3072       30.9886      -4.12666      -25.2820      -16.4687      -23.5646      -5.52387       4.89794       1.09731     -0.498558      -1.39231     -0.291503      0.297105   -0.00266362    0.00250396    0.00156536       14.8331       19.4462       18.9617       18.2855       16.4425       14.5198       11.8230       9.15973       6.41199       4.26850       2.70840       1.62158      0.889882      0.439757      0.241964     0.0927776     0.0393287     0.0138843
  11  24 4011.2001    1.2927  7.0393 11.1785 -0.0054  0.1323   0.0217   0.3777    0.0477   0.0000   453.2305       93.9165       36.5571       51.0026       18.8388       3.98038      -28.5910      -11.1601      -6.72338      -6.95477       2.20777     -0.289043     -0.375121      0.205689     -0.288370     -0.286320   -0.00808169    0.00153530       18.2148       23.3048       23.1972       23.0225       20.8926       17.3177       14.1531       10.5354       7.65978       5.25299       3.33623       2.07109       1.16227      0.615371      0.289338      0.131475     0.0475286     0.0176571
  11  25 4151.4963    1.0499  8.4806 10.9455 -0.0034  0.1677   0.0185   0.4725    0.0445   0.0000   463.1972       61.4671       6.96917      -24.6999       7.88065       5.25724      -3.11646       12.6705      -9.84550       3.07555      0.603699       1.25951      -1.38943     -0.836390     -0.364898    -0.0601783     0.0858375     0.0344851       22.5156       29.3117       30.2550       29.5531       25.9982       22.0788       17.6270       13.3077       9.94961       6.47036       4.30164       2.61080       1.48239      0.784625      0.390772      0.167591     0.0631789     0.0236062
  11  26 4292.5334    0.8792 10.3078 10.6560 -0.0118  0.2068   0.0161   0.5775    0.0439   0.0000   443.8261       56.9039       66.6901       11.0053      -62.0534      -48.8119       46.5181       16.9570      -19.9566      -14.6244       9.17185       6.38904       3.34712     -0.253547     0.0901762     -0.381766    -0.0887251     0.0197892       27.4778       34.8552       36.8192       35.5191       32.4293       26.8018       21.7895       16.3350       12.1816       8.24343       5.35615       3.36569       1.89354       1.05809      0.482650      0.229412     0.0804744     0.0307422
  12   9 1949.9660    0.5236  0.3585 10.1153  0.0023  0.0260   0.0260   0.0488    0.0575   0.0000   438.4998      -4.74082       3.77007       5.39945       2.88660      0.253693     -0.234699       1.68787      -2.14581     -0.475490     0.0553128     -0.108370     -0.207355      0.258152      0.119495   -0.00455312     0.0206096  -0.000177800       3.77498       4.63248       4.10326       4.17285       3.97191       3.42570       2.56756       2.03413       1.35851       1.04649      0.668601      0.419937      0.245581      0.122856     0.0643708     0.0291333     0.0114262    0.00536319
  12  10 2093.6610    0.7106  0.5432 10.3858 -0.0069  0.0275   0.0271   0.0569    0.0743   0.0000   434.0027       5.10681       16.6434      -3.69323       2.29604       3.16002     -0.775135       1.54652      0.679460      0.241265    -0.0969009     0.0687226      0.269299    -0.0260138    -0.0812135     0.0313584     0.0231957    0.00728989       3.69176       4.84161       5.03563       4.94174       4.09101       3.52824       2.70898       2.07376       1.46935      0.972993      0.681193      0.403869      0.241167      0.131117     0.0657573     0.0370885     0.0150411    0.00705520
  12  11 2235.9380    0.9247  0.6359 10.8085 -0.0152  0.0331   0.0348   0.0695    0.0803   0.0000   437.6545      -7.20512       12.2720       1.73636      -2.80182       2.10127       4.84606      -6.38858       1.40191      0.110101      -2.09815     -0.122088     -0.228571     -0.102725     0.0175270    -0.0341464     0.0314360   -0.00646125       4.38656       4.69109       4.91469       5.83455       4.90234       3.63651       3.06502       2.49189       1.89884       1.23082      0.729690      0.465741      0.306277      0.178657     0.0964391     0.0452239     0.0190178    0.00821607
  12  12 2376.4112    1.2783  0.7882 11.2170 -0.0060  0.0306   0.0418   0.0720    0.1188   0.0000   441.6968      -4.00707       9.76833      -5.10795       7.51417      -1.81743     0.0183601     0.0770246      0.184505      -1.66036      0.912247     -0.411564     -0.108451     0.0985203     -0.149171    -0.0432380     0.0295572    0.00379278       4.00910       4.66329       5.18630       4.78982       4.67063       3.82252       2.92535       2.37234       1.71924       1.17675      0.801107      0.481077      0.301991      0.160800     0.0885575     0.0442890     0.0181038    0.00807693
  12  13 2515.4269    1.7747  0.9550 11.4341 -0.0078  0.0333   0.0570   0.0825    0.2091   0.0000   435.7337       4.01983       1.76674      -12.8262       2.12969       7.32751       2.65661       1.23862       1.93838      0.653443      0.850841     -0.458709     0.0897161    -0.0330756     0.0186011    -0.0314287     0.0259939    0.00374565       4.13852       5.48112       5.15287       5.42970       4.68080       4.14740       3.47514       2.62696       1.84955       1.29905      0.933548      0.552981      0.307733      0.188076     0.0868070     0.0430196     0.0218464    0.00868089
  12  14 2654.5965    2.1397  0.9602 12.0061  0.0002  0.0349   0.0648   0.0838    0.1785   0.0000   435.1635       16.6743       13.6061      -6.98004      -2.45306       5.20160       1.74390      -1.13502      -1.77629      0.558657      0.558815     -0.523638     -0.241092    -0.0840770     0.0596113    0.00768459    -0.0338334   -0.00408568       5.23307       6.53686       6.42013       6.65573       5.92725       4.79495       3.74063       2.72817       2.03706       1.36357      0.933954      0.569158      0.346614      0.182408     0.0965107     0.0428107     0.0207312    0.00741176
  12  15 2794.5722    2.7193  0.8932 12.6402  0.0037  0.0311   0.0842   0.0805    0.1259   0.0000   440.0386      -1.80808       5.25176       14.4214      -8.94780       2.00491      -1.77116     -0.312607       2.75986       2.31354     -0.568398      -1.75147     -0.581026     -0.130039    -0.0908797    -0.0168123    -0.0171397    0.00619016       4.77482       5.76343       5.87249       5.52315       4.99822       4.08465       3.54889       2.79888       2.00982       1.36394      0.811033      0.512742      0.292822      0.156186     0.0870999     0.0405907     0.0180409    0.00732093
  12  16 2934.4812    3.4937  0.7977 13.0473 -0.0068  0.0297   0.1118   0.0690    0.1050   0.0000   439.8205       20.4421       6.29044       10.6461      -1.04899      -5.23704       2.45636      -1.20131       1.02521      -2.49101      0.612810     -0.579170      0.480481     -0.206716     0.0201839    -0.0751560    -0.0103755    0.00775112       4.39269       5.52068       5.32476       5.00802       4.65013       4.04239       3.27594       2.53486       1.78392       1.29652      0.804505      0.498545      0.298783      0.143630     0.0777273     0.0396243     0.0149361    0.00642182
  12  18 3213.4121    3.6218  1.0018 13.5695 -0.0307  0.0355   0.1151   0.0885    0.1050   0.0000   436.0378       24.6755       8.61408       9.89987      -3.99056       10.6925       6.66799      -16.6428      -2.49374       2.33305      0.623250      -1.11868     -0.172019    -0.0582801      0.150241    0.00665391    -0.0225441     0.0102407       4.49400       6.03406       6.09085       6.11390       5.28523       4.63724       3.63964       3.28323       1.95755       1.44943      0.943008      0.565709      0.339358      0.178050     0.0994632     0.0444399     0.0227683    0.00886313
  12  19 3352.8757    3.2470  1.4655 13.1285  0.0010  0.0480   0.0815   0.1057    0.0901   0.0000   436.4248       40.9145       4.20645      -1.16689      -4.42366       8.42469      -7.80722      -2.90971      -4.74758      -1.74158      0.168253       1.08804     -0.159327     -0.584766     0.0219098    -0.0203568    0.00782957   -0.00662859       6.10728       7.74770       7.59525       8.11042       7.68914       5.70803       4.72015       3.97559       2.98872       2.01652       1.19970      0.783443      0.492711      0.301030      0.150040     0.0708610     0.0308936     0.0120111
  12  20 3492.7800    2.6803  2.3284 12.4437 -0.0048  0.0541   0.0554   0.1414    0.0691   0.0000   452.6667       12.5799       12.1939      -1.33783      -4.84552      -2.73415       1.11058      -4.08535      -5.20719      -1.37117       3.08923      -1.37526     -0.549841     -0.677733      0.301577    -0.0657251     0.0234785   -0.00401310       7.40190       9.61035       10.0042       9.49630       8.43913       7.30874       5.69354       4.45825       3.20653       2.22321       1.47046      0.907289      0.516434      0.313037      0.150194     0.0735883     0.0335138     0.0140200
  12  21 3632.6665    2.3091  3.0740 11.9644  0.0001  0.0641   0.0417   0.1640    0.0627   0.0000   441.8267       34.1082       6.25201       11.8167      -1.63059      -8.38967      -2.31162      -12.7854       3.49162      -1.47234       4.30658    -0.0527550     -0.903933    0.00896899      0.590800   -0.00145247    -0.0150840    -0.0122494       7.98794       10.1114       10.7076       10.4526       9.38199       7.99141       6.61637       5.16267       3.78151       2.68811       1.75349       1.11149      0.674373      0.374633      0.199599      0.100402     0.0414256     0.0187232
  12  22 3772.8548    1.7895  4.8369 11.6618 -0.0023  0.0880   0.0283   0.2373    0.0483   0.0000   446.4598       51.3727      -9.61143       22.2672      -4.78056      -4.42461       1.17282     -0.470145     -0.601095     -0.656586      0.803406     -0.264503       1.57315      0.329860     0.0328117     -0.306151     0.0193535     0.0187638       11.1470       13.2990       14.5835       14.1147       12.7863       11.2257       9.14193       7.11957       5.30230       3.74385       2.55399       1.54316      0.979084      0.549838      0.298066      0.136010     0.0660591     0.0267737
  12  23 3913.1618    1.4625  6.1431 11.4068  0.0007  0.1076   0.0232   0.3147    0.0449   0.0000   463.2660       42.4880       15.5436       31.7868       10.5823       11.6911      -4.12036      -3.44550     -0.331195      -1.25389      -1.49034       2.19360     -0.898054     -0.750287      0.365617     -0.140156    0.00950169    0.00949023       13.5416       16.8894       18.0072       17.2463       15.7575       13.9020       11.1557       9.02063       6.71068       4.56781       3.17343       1.93244       1.21500      0.687324      0.364564      0.183732     0.0763327     0.0330551
  12  24 4053.6075    1.1799  6.9679 11.1762 -0.0049  0.1340   0.0203   0.3674    0.0462   0.0000   465.2653       19.7278       14.8878      -1.97665       24.9664       17.9409       21.2992      -15.8777      -8.63633     -0.895632      -3.19178      -1.65862     -0.673117     -0.802736      0.313507      0.167729    -0.0281089   -0.00574615       16.1357       21.7174       22.2027       22.1651       19.7495       17.1746       14.0808       10.5486       8.33119       5.51434       3.88182       2.47374       1.47944      0.830748      0.439672      0.227587     0.0902041     0.0392435
  13   9 1983.8541    0.5767  0.4602 10.1517 -0.0098  0.0267   0.0245   0.0536    0.0652   0.0000   438.9016      -2.30124       13.3891       2.29982      -3.93130       2.24755      -1.05193     -0.596982     -0.976990      -1.49396     -0.237367      0.360369      0.134236     -0.246105     0.0753726    -0.0565125   -0.00527976     0.0332792       3.66736       4.91633       4.75157       4.27957       3.59831       3.46032       3.14096       2.71524       1.92924       1.37943      0.848904      0.542204      0.283751      0.182136     0.0958208     0.0433199     0.0233383     0.0118461
  13  10 2128.4834    0.7093  0.5011 10.4779  0.0061  0.0270   0.0280   0.0526    0.0641   0.0000   434.5334     -0.570175       14.4043       4.44709      -1.59673     -0.100376      -4.46161     -0.375688      0.140168     -0.765330       1.01373      0.684566     -0.242837     -0.262245    -0.0308541    -0.0414455    -0.0721630    -0.0234202       3.88922       3.83006       3.83172       4.81511       3.99971       2.85007       3.02830       2.57100       1.71698       1.15360      0.851605      0.591685      0.309512      0.167672     0.0963663     0.0600498     0.0333703     0.0143114
  13  11 2271.1819    1.0047  0.7433 10.8070  0.0063  0.0305   0.0324   0.0677    0.0842   0.0000   437.1318       2.29667       11.7533       1.80252       4.05077       9.34520      -7.97303     -0.917271       3.13897      0.107358      0.350738      0.823000     0.0667610     -0.517520    -0.0531064     0.0799007    0.00514338    -0.0220988       3.56472       4.88074       4.60857       4.47263       4.39611       3.46504       3.35570       2.40613       1.99238       1.32661      0.852333      0.597211      0.341532      0.194677      0.108234     0.0547002     0.0288947     0.0132410
  13  12 2411.9119    1.3620  0.7469 11.4352 -0.0108  0.0287   0.0452   0.0707    0.0896   0.0000   442.5494       8.50534       17.4403      -8.91234       1.63924       4.16592      -1.00117      -1.90016       3.58317     -0.472302      -1.44743     -0.606440      0.148065    -0.0228803      0.131893    -0.0383267    -0.0151318     0.0273043       3.60176       4.70231       4.57087       4.69311       4.06733       3.67514       2.92589       2.44632       1.77995       1.28633      0.853455      0.547378      0.333954      0.194796      0.103694     0.0587155     0.0279619     0.0119325
  13  13 2551.7649    1.8464  0.9115 11.7492 -0.0046  0.0317   0.0561   0.0777    0.1505   0.0000   444.5289       7.89154       6.45128      -2.30164      -5.61413     -0.713584     -0.308907       1.10552      -1.99961      -1.73342       1.23796      0.819696      0.567765     -0.740953     0.0891466    -0.0973749    0.00108442    0.00930182       4.03342       4.98026       4.78594       4.45563       4.27168       4.03505       3.42076       2.67355       2.06366       1.42757       1.02872      0.663674      0.434045      0.230519      0.124608     0.0651121     0.0300384     0.0134093
  13  14 2691.7712    2.3642  0.7835 12.3782 -0.0160  0.0326   0.0842   0.0716    0.1543   0.0000   436.0505       8.54637       17.0616      -1.60247      -6.52796      -2.73593       1.71059      -1.63603     -0.359373      -1.67222      0.520572       1.14179    -0.0299537     -0.243345     -0.354000   -0.00484820    -0.0191477     0.0152758       3.53595       4.91150       4.59696       5.21970       4.16626       4.31960       3.09562       2.67869       1.97163       1.58497      0.829845      0.775338      0.356014      0.257722      0.147205     0.0672590     0.0343117     0.0151226
  13  15 2832.2818    2.9630  0.8507 12.7612 -0.0008  0.0307   0.0918   0.0738    0.1471   0.0000   437.2727       14.8711       15.9771       14.2478      -2.15018      -1.70436       4.12274     -0.838076      -1.69945      -1.31647       1.58561      -1.11733     -0.334752     0.0284892     0.0230157    -0.0902930    -0.0230929   -0.00809401       3.69536       5.21688       5.20574       5.10128       4.59095       3.94402       3.26796       2.36765       1.88867       1.29197      0.920051      0.553727      0.363204      0.202501      0.119964     0.0583811     0.0280880     0.0126086
  13  16 2972.7418    3.4161  0.7642 13.4174 -0.0068  0.0276   0.1087   0.0689    0.1063   0.0000   433.9915       17.1678       17.9524       5.36153      -5.89326      0.520964       1.68831      -2.59882      -1.93378     -0.277285       1.41846     -0.327855     -0.479283     -0.361373     -0.206802     0.0491493    -0.0325275   -0.00801524       3.47282       4.17466       4.18355       4.47269       4.16435       3.53324       2.70824       2.14027       1.70548       1.24620      0.805314      0.506731      0.325305      0.208430      0.117710     0.0614613     0.0301634     0.0119150
  13  17 3112.5527    3.7232  0.9446 13.4205  0.0024  0.0340   0.1056   0.0756    0.1070   0.0000   438.4563       23.7157       6.44929       7.84238       4.30169       1.29961      -4.36425     -0.859391      0.223522      -1.41227    -0.0935075      0.104526     -0.309957     0.0505802      0.236419     -0.152992   -0.00896343     0.0173492       4.22445       5.64830       5.56120       5.60228       4.87053       4.25545       3.48654       2.85795       2.09479       1.45741      0.993100      0.647185      0.385772      0.231036      0.126408     0.0675950     0.0342737     0.0158794
  13  18 3252.5696    3.2750  1.2881 13.3981  0.0001  0.0417   0.0876   0.0957    0.0978   0.0000   440.3395       19.4755       2.37808      0.450236       7.82813       4.54561      -4.32349      -2.80894     -0.673089      0.652207      0.689133     -0.342760     -0.471111     -0.133396    -0.0966637     -0.158759   0.000890839    -0.0156439       4.83398       6.08107       6.72104       6.25338       6.02419       5.08640       4.37962       3.20164       2.44102       1.78796       1.22907      0.819690      0.523529      0.292758      0.166330     0.0861191     0.0428721     0.0190510
  13  19 3392.5250    2.9726  1.6426 13.1823 -0.0037  0.0493   0.0719   0.1180    0.0771   0.0000   444.2434       30.2062      0.889485      -5.26618      -2.88252       6.91988      0.425330      -7.61087       1.23846    -0.0817840      -1.69308     -0.299825      0.361979     -0.115623    -0.0400148     -0.197865    -0.0442908    0.00818626       5.26222       7.58510       7.50489       7.42025       7.13706       5.65671       5.04637       3.94325       2.94326       2.12678       1.44239      0.973474      0.616033      0.340417      0.190702      0.102881     0.0518636     0.0225636
  13  20 3532.8931    2.5542  2.4420 12.4543  0.0008  0.0540   0.0496   0.1418    0.0639   0.0000   432.7899       19.2380       22.3341       20.6602      -1.41514      -9.80784      -5.87522       1.10113      -1.20128      -1.97099      0.307020      -1.24343    -0.0133857    -0.0529955    -0.0180960    -0.0998807    -0.0201709     0.0184206       6.83619       8.80614       8.90473       8.83530       8.08004       7.00803       5.75246       4.67042       3.48100       2.49357       1.71912       1.09004      0.698585      0.407186      0.221639      0.121518     0.0575870     0.0261935
  13  21 3673.3919    2.0981  3.7212 11.8278 -0.0043  0.0705   0.0339   0.1780    0.0551   0.0000   440.7041       13.1317       26.5084      0.285312      -1.38081       5.39099      -5.12456      -1.16304       1.08549       1.54362      -3.09975      -2.68556      0.636273      0.254005     0.0728663     -0.441127    -0.0126020     0.0930297       8.47706       10.6711       10.9333       11.0194       10.4956       8.93005       7.35546       5.80577       4.58781       3.29948       2.27275       1.43758      0.923766      0.570840      0.322293      0.167971     0.0774234     0.0365875
  13  22 3814.0433    1.6618  5.0650 11.5459 -0.0034  0.0902   0.0257   0.2413    0.0478   0.0000   452.8839       17.2973       24.6115       13.2923       17.5984       9.70752       4.00569      -6.18454      -10.9405       7.51134       4.89800      -2.65148     -0.217460       1.33300      0.632615     -0.201202     0.0239327    -0.0477663       10.0568       13.5969       13.6659       13.8843       12.5265       11.2975       9.31773       7.63467       5.76185       4.30449       2.90133       1.93234       1.19965      0.745539      0.408724      0.219838     0.0979886     0.0473603
  13  23 3954.6426    1.3821  6.5209 11.2103 -0.0045  0.1091   0.0210   0.3044    0.0467   0.0000   430.4627       65.3972       42.3184      -16.6319      -5.89447       2.72427      -29.1830       6.45458       4.45545      -3.16834      0.628873      -3.79701      -3.39271     -0.696341     -0.361813     0.0200655    0.00661960    -0.0442381       12.3972       15.9687       17.0663       17.3515       15.1835       14.0328       11.1110       9.30450       6.71977       5.09614       3.48685       2.32835       1.46370      0.883738      0.495729      0.266724      0.123533     0.0598310
  14   8 1870.8053    0.4443  0.3639  9.9486 -0.0018  0.0238   0.0193   0.0467    0.0531   0.0000   440.2510      -1.10433       11.2939      -5.24985      -3.01271      -1.69917      -2.11818      0.424024     -0.193502     0.0517510       1.10783      0.778857     -0.293597    0.00345161    -0.0401457     0.0565822    0.00119104    0.00387438       2.87703       4.16118       3.88592       3.71549       3.39275       2.77479       2.70989       2.20653       1.78648       1.24383      0.839766      0.531967      0.293759      0.181280     0.0963284     0.0553486     0.0269526     0.0130663
  14   9 2017.0355    0.5731  0.4747 10.3330 -0.0033  0.0262   0.0212   0.0534    0.0599   0.0000   435.9826      -1.37783       17.2286      -4.72192      -2.80124      -3.16093      -1.72813     -0.974441      0.190459       1.41019      0.660949     -0.215922     -0.488447      0.239228     0.0671631    -0.0526527    -0.0188313    -0.0141384       3.54590       4.00493       3.95226       3.67544       3.94386       3.77638       3.07321       1.99300       1.50754       1.09317      0.931044      0.691582      0.455357      0.264507      0.150156     0.0768261     0.0368383     0.0169310
  14  10 2162.5493    0.7987  0.6478 10.5042 -0.0082  0.0308   0.0263   0.0614    0.0739   0.0000   438.7486      -3.53028       13.3319       6.55524      -9.36005      -1.64718       3.48682     -0.252511     0.0391035      -2.99095    -0.0375315      0.778833      0.498837     -0.202257     -0.162664     0.0625673    -0.0259977     0.0421066       4.23752       5.27602       4.82449       3.99093       3.32359       3.59935       3.61480       3.33513       2.72452       2.04128       1.29433      0.766021      0.433035      0.261003      0.138171     0.0819345     0.0380926     0.0200449
  14  11 2305.8036    1.1495  0.6892 10.9764 -0.0052  0.0242   0.0367   0.0638    0.0800   0.0000   443.3226      -2.67839       8.57501       3.08337       2.42636       1.72704      -1.11945      -1.10260      0.581218     -0.853003      0.518034       1.06289     -0.105565     -0.253627     -0.234249      0.197600     0.0710190    -0.0202104       2.87048       3.34039       3.60010       3.75134       3.34506       2.91523       2.52507       2.03516       1.51510       1.11765      0.773221      0.554703      0.353274      0.216720      0.125474     0.0656161     0.0403452     0.0191238
  14  13 2587.3859    1.8870  0.8109 12.1442 -0.0086  0.0311   0.0580   0.0698    0.0933   0.0000   437.5701       4.98805       2.17746       7.17968      0.902139       2.62482     0.0950062     -0.771667     -0.505318      0.446193       2.01627      -1.33049     -0.108163     -0.509574      0.147006     -0.105420     -0.110418    0.00658873       4.09161       5.33301       5.57751       5.44421       4.78130       4.27307       3.63931       2.68606       2.04034       1.47592       1.02608      0.690353      0.456271      0.264584      0.148768     0.0807862     0.0428481     0.0204655
  14  14 2728.2612    2.3859  0.8642 12.3664 -0.0064  0.0285   0.0720   0.0712    0.1420   0.0000   441.6860       10.0744       7.88782       6.33651       7.02686     -0.279246       1.83451       2.55520       1.98701      -2.50420       1.07819    -0.0760416     -0.437992     -0.477848     -0.100517      0.150027    -0.0215817    -0.0599156       3.23597       4.12490       4.09692       4.17499       3.60708       3.49644       3.01806       2.49452       1.96070       1.50876       1.00400      0.656716      0.412975      0.254356      0.154047     0.0851769     0.0421642     0.0213479
  14  15 2869.3004    3.0329  1.0322 12.7446 -0.0084  0.0315   0.0896   0.0852    0.1820   0.0000   431.6064       9.95762       13.0155       8.93769       3.72091      -3.97047       2.10922       2.96267      0.222676     -0.740661     -0.244819      0.340302      0.207166     -0.284882      0.168864      0.137216   -0.00247455    -0.0879490       3.55828       4.73576       5.01567       4.91777       4.57932       4.08113       3.17407       2.64834       1.94964       1.46282       1.02228      0.700198      0.458978      0.273630      0.172623     0.0906687     0.0486017     0.0252900
  14  16 3010.2985    3.5953  0.7968 13.4835 -0.0084  0.0313   0.1163   0.0704    0.1306   0.0000   443.8071       9.69520       5.08272       13.6343       5.57240      -10.4298      -2.97954      -2.24279       1.24457      -2.23876      -1.73666     -0.994848      0.189341    -0.0695464    -0.0856828    -0.0392144     0.0360051   -0.00284174       3.92005       4.54283       4.73575       4.75183       4.17706       3.68055       3.45342       2.85760       2.39059       1.60028       1.15928      0.794537      0.479119      0.300841      0.160291     0.0919415     0.0544926     0.0267479
  14  17 3150.6910    3.4781  0.8659 13.8641 -0.0061  0.0329   0.1088   0.0732    0.0968   0.0000   432.9741       19.2003       5.67020       1.76803      -7.59490      -2.33260      -2.67108      -2.34257       1.63313     -0.238707       1.60020      -1.57197      0.393557     -0.401960     -0.191728      0.104636   -0.00991955     0.0139849       4.25159       4.93842       4.93222       5.00728       4.60737       4.29333       3.79425       2.76043       2.09993       1.59137       1.15924      0.808422      0.529436      0.323164      0.175779     0.0964191     0.0473438     0.0238326
  14  18 3290.9823    3.2433  1.3192 13.3384 -0.0052  0.0397   0.0841   0.0983    0.0929   0.0000   435.3307       29.4491       11.5260       13.3456      0.254231     -0.496074       6.80546       4.19589      0.438998      -9.37813      0.545827      0.699120     -0.236096     -0.982793    -0.0237207      0.214603    0.00387752     -0.103407       4.35944       5.90096       6.12830       5.89380       5.76184       4.78931       4.13864       3.28450       2.52014       1.96464       1.27753      0.896509      0.576729      0.351188      0.206958      0.114449     0.0592553     0.0305538
  14  19 3431.6914    2.8691  1.8479 13.0384 -0.0031  0.0487   0.0640   0.1200    0.0707   0.0000   436.2795       13.9103       4.31502       7.30241      -6.44044      0.282202       2.93209      -3.34624       1.34498      -2.05414     -0.699220      -2.47192     -0.562281      0.153081    -0.0875950    0.00832266     -0.116716    -0.0257469       5.25764       6.86786       6.81029       6.61069       6.86266       5.78372       4.75521       4.08573       3.24780       2.49676       1.66967       1.13772      0.683456      0.484895      0.261079      0.163033     0.0806043     0.0393129
  14  20 3572.3744    2.2977  2.7849 12.4806 -0.0023  0.0580   0.0434   0.1619    0.0551   0.0000   436.9202       19.2777      0.397648       5.63376       14.1570       9.67948       16.8934      -4.96909      -3.39529      -6.60116       1.03410     -0.950002      0.424893     -0.878351      0.200705     -0.108923     -0.141932    -0.0880462       6.43187       8.16399       8.52110       8.43377       7.96409       7.17114       6.00919       5.03837       3.80776       2.85007       1.99352       1.42051      0.912924      0.566182      0.323962      0.187213     0.0972416     0.0497318
  14  21 3713.3248    1.9610  3.9492 11.8457 -0.0058  0.0714   0.0319   0.1902    0.0532   0.0000   429.5808       34.9702       22.1662       14.3961       14.0312       11.5598       8.57450       3.32022       6.44621       4.81661      -4.37870      -1.40248       1.70102       2.35705     -0.350197     -0.531418      0.162607    -0.0133482       7.96629       10.0583       10.5054       10.1826       10.2004       8.78042       7.66940       6.05125       4.73536       3.46768       2.52024       1.76852       1.14327      0.715643      0.408961      0.226993      0.116268     0.0592887
  14  22 3854.4005    1.5982  5.8817 11.3439 -0.0017  0.0925   0.0232   0.2544    0.0485   0.0000   442.5420       42.8918       26.2363      -13.5330       20.4420       3.72753       7.18439      -3.63509      -7.70888       3.57614       2.20558      -1.23812     -0.811624     -0.342802      0.212070     -0.724116     -0.194850      0.147981       10.4507       13.1689       14.2508       13.8993       13.1085       11.4836       9.85524       7.84250       6.26484       4.58083       3.29730       2.22278       1.46299      0.907134      0.542803      0.302801      0.157116     0.0784552
  15   5 1440.0191    0.1278  0.0719  9.7656 -0.0190  0.0225   0.0162   0.0277    0.0337   0.0000   437.3428      -3.79601       21.9994     -0.100977     -0.916470      -4.01473      0.635809     -0.450463      0.484491    -0.0260340      0.479718     -0.215672    -0.0964145     -0.162557     -0.108314     0.0383884     0.0352423    -0.0146368       2.18882       2.62500       3.13541       3.11534       2.79337       2.83665       1.99436       1.86857       1.17937      0.884952      0.911745      0.476038      0.327139      0.226256      0.139255     0.0920976     0.0380369     0.0244691
  15   8 1902.3383    0.4465  0.4407  9.9099 -0.0068  0.0308   0.0175   0.0526    0.0547   0.0000   438.3081      -1.85029       7.01445      -6.39523      -1.44602      0.620146       3.88702     -0.409634       1.23157     -0.238557     0.0239274      0.941690      0.477017     -0.201514     -0.147644     0.0247903    0.00730027    -0.0124658       3.04690       2.64182       3.82529       4.81197       3.11938       2.92916       3.25336       2.41745       1.49056       1.51901       1.14587      0.636866      0.393270      0.312766      0.184022      0.101228     0.0537026     0.0335416
  15  10 2195.8335    0.8696  0.7024 10.5587 -0.0076  0.0265   0.0261   0.0625    0.0760   0.0000   436.3314       4.99582       16.6879      -1.52375       6.20523      -4.70360       2.64213     -0.392082     -0.312321     -0.174564      0.345793     -0.211891      0.587414     -0.283227     0.0866837     -0.241810     0.0424111    -0.0407669       2.83640       3.48856       3.42237       3.67860       3.66845       3.14260       2.74027       2.10795       1.65297       1.29357      0.920446      0.663713      0.425422      0.302189      0.176672      0.107366     0.0578775     0.0306254
  15  11 2339.4897    1.2655  0.7414 11.0944 -0.0014  0.0268   0.0376   0.0623    0.0807   0.0000   433.3035       1.02783       17.9328       3.63701       6.87924       4.41688       2.35711       3.54691      0.697917      -1.64540      0.416652      0.842748     0.0252710     -0.576745     0.0300116    -0.0495521      0.110999   -0.00690959       3.38967       4.63254       5.10677       5.11083       4.70250       3.88905       3.13988       2.47958       1.70944       1.27008      0.901197      0.590866      0.414654      0.260349      0.155605     0.0958756     0.0511786     0.0286146
  15  12 2481.0110    1.5475  1.0002 11.6327 -0.0091  0.0314   0.0417   0.0792    0.0894   0.0000   436.8639       18.2051       16.2830       6.31446      -6.24742       4.61048       6.98180     -0.409850    -0.0107851      -2.78978      0.709379     -0.251916     -0.492555    -0.0843654    -0.0417826     0.0592716     -0.209274     0.0142241       3.34824       4.40400       4.47298       4.28759       4.14267       3.76653       3.43708       2.73419       2.02851       1.63881       1.16605      0.823663      0.578328      0.346624      0.218071      0.116508     0.0676341     0.0332548
  15  13 2622.4199    1.9740  0.9091 12.2063 -0.0065  0.0289   0.0541   0.0749    0.0862   0.0000   437.3587       9.11382       16.9871       6.94150      -1.26999       2.00084      0.729175       2.62646      0.610496      -3.40928     -0.803198    -0.0954672     -0.789150      -1.01432     0.0380088     -0.204697    -0.0665472   -0.00869796       2.95263       3.74293       4.00170       4.12295       3.75494       3.44810       2.85567       2.38797       1.77875       1.39017       1.02579      0.717919      0.455179      0.320046      0.190447      0.115843     0.0617293     0.0320069
  15  14 2764.2156    2.4875  0.8946 12.4927 -0.0116  0.0305   0.0675   0.0666    0.1030   0.0000   440.0016       18.1447       19.2502       2.78689      -5.00474      -6.10005       2.86629       1.79096      -1.97515      -1.02768      -3.00390     -0.455123      0.370399     -0.322576     -0.343919      0.115192     0.0288494    -0.0417283       2.95046       3.88946       4.40650       3.83651       4.10042       3.50105       2.84227       2.52632       1.82645       1.42256       1.05930      0.696423      0.484869      0.307964      0.188543      0.111017     0.0631572     0.0323150
  15  15 2905.8782    3.0926  0.9315 13.1280 -0.0009  0.0301   0.0869   0.0748    0.1250   0.0000   442.4729       4.27194       5.83766      -9.35799      0.148010       3.24397       4.64382      -2.72950      -1.89232      -3.41836       1.08614      0.576955     -0.222979      0.140244     -0.101429     -0.138448     0.0633332     0.0417449       3.48035       4.36215       4.57293       4.60498       4.26776       3.85009       3.28235       2.56304       1.90543       1.53068       1.06922      0.746429      0.487745      0.321683      0.198202      0.115071     0.0620703     0.0352497
  15  16 3047.1720    3.6583  0.9063 13.3969 -0.0021  0.0315   0.1086   0.0692    0.1390   0.0000   434.1268       9.57616       20.1628       2.59611       5.09448      0.116196      -1.80739       6.67270      -1.28463     -0.132284     -0.207348     -0.889319     0.0829351     -0.480380    -0.0167302    -0.0476740     0.0620152     0.0381192       3.53326       4.51522       4.70755       4.78113       4.42273       3.78036       3.39670       2.76487       2.03817       1.53474       1.13112      0.772209      0.531206      0.334900      0.201837      0.119181     0.0622152     0.0347506
  15  17 3188.1441    3.7988  1.1446 13.4692 -0.0091  0.0398   0.1042   0.0883    0.1602   0.0000   441.8316       14.4722       22.1972       7.23997      -3.06548      -2.72327      0.351295      -2.12034     -0.283500      -1.17563      -1.09832      0.134098      0.968863    -0.0906323     0.0305054    -0.0606878    -0.0156272    0.00763017       4.79387       5.77893       5.02945       4.80085       5.32234       5.29170       4.55947       3.56594       2.34353       1.97029       1.51808       1.16673      0.824521      0.518172      0.318391      0.169725     0.0858839     0.0429638
  15  18 3329.0146    3.3139  1.5142 13.2040 -0.0007  0.0414   0.0766   0.1055    0.1008   0.0000   449.2823       23.5057       22.4626       12.6107      -4.37350     -0.269769       1.95259      -1.77122      -2.77794      0.849042       2.01569      -1.66171     -0.547731      0.620721      0.372403    -0.0554251     0.0525887     0.0779242       3.82575       5.41631       5.48295       5.39040       5.40254       4.46452       4.40073       3.28771       2.74680       2.18451       1.43004       1.17354      0.676268      0.467934      0.289570      0.171240     0.0869448     0.0445180
  15  19 3470.1111    2.6995  2.0304 12.8577 -0.0030  0.0494   0.0571   0.1210    0.0752   0.0000   442.0528       17.9796       2.65093       11.1537      -1.35513       7.76521       4.58423      -6.29620      -2.46581      -2.27557      0.300140       1.32753       1.18393      -1.42944     -0.728774      0.107427    -0.0969839     0.0248521       4.94295       6.68320       6.65054       6.74013       6.34772       5.57722       5.21406       4.24958       3.51021       2.53072       1.93791       1.32079      0.882125      0.564664      0.348417      0.199381      0.106903     0.0575821
  15  20 3611.4801    2.1785  3.2823 12.1842 -0.0092  0.0634   0.0372   0.1650    0.0582   0.0000   450.5606       27.9235       15.5118      -8.58701     0.0941715       13.0329      -12.0324      -15.8872      -4.07896      -1.92692       1.36545     -0.403853       3.12678      -2.03180     -0.288243     0.0532916      0.210104     0.0278407       6.33181       8.62261       8.97641       9.02359       8.50118       7.75847       6.51732       5.49725       4.20987       3.27230       2.40920       1.64696       1.16789      0.719936      0.455411      0.264475      0.142176     0.0751545
  15  21 3752.8412    1.8901  4.5439 11.6141 -0.0019  0.0732   0.0275   0.1991    0.0533   0.0000   448.1193       49.3736       12.7938      -4.05228       7.09909       8.40167     0.0662682      -4.86608      -8.02156      -7.84645       5.33426       2.01447     -0.938107      -1.32656     0.0766617      0.340335     0.0782305     0.0119686       7.57195       9.78317       10.5642       10.3819       10.2008       8.79547       7.64785       6.31319       4.87565       3.74050       2.78212       1.93446       1.31211      0.869981      0.524860      0.311809      0.168380     0.0914942
  15  22 3894.4627    1.5056  6.0112 11.3496 -0.0030  0.0946   0.0218   0.2629    0.0457   0.0000   426.0224       30.5029       23.8232     -0.597003      -4.85227      -6.58945       18.8481      -2.49653       2.63323      -5.55762      -5.41630      0.634654       2.82565      -1.17879      -2.22171     -0.366330      0.124761     0.0204274       9.71907       12.2995       13.4551       13.4522       12.4746       11.5728       9.84555       8.06298       6.57243       4.88401       3.64417       2.50981       1.75295       1.12714      0.682019      0.399897      0.220169      0.118189
  15  23 4036.0466    1.2695  7.8380 11.0367 -0.0035  0.1157   0.0184   0.3316    0.0450   0.0000   457.3141       15.0463       20.1036       7.32373       30.0055       24.7039      -8.06135      -26.1702       7.04020       11.2159      -6.21066      -8.36417       2.93362     0.0311776     -0.600666      -1.08797     -0.580862      0.197920       11.7416       15.1189       16.0275       16.2310       15.3280       13.7171       12.0123       10.0018       8.01972       6.03793       4.52112       3.18567       2.10712       1.39940      0.862730      0.509262      0.277117      0.148007
  15  26 4461.4410    0.7044 13.5832 10.5493 -0.0087  0.2475   0.0133   0.7048    0.0356   0.0000   454.0598       79.9889       56.2636       8.11424     -0.640873       37.3038       10.3852      -44.4430      -5.78146      -1.72009      -10.6290      -11.7831       1.05020     -0.981334     -0.658990      -1.01642     -0.524834   -0.00736433       24.1976       31.6762       33.6472       34.3310       32.3450       29.5594       25.5077       21.3249       16.7650       12.9399       9.80157       6.84263       4.68903       3.10459       1.93438       1.17320      0.606593      0.326802
  15  27 4603.9296    0.5479 14.4807 10.4251 -0.0080  0.3200   0.0117   0.8452    0.0320   0.0000   491.3656      -5.70012       14.6614      -34.0513       18.9633       19.8380      -38.7039      -21.2164      -12.9472       3.75875       19.1745      -2.89205      -17.5962       1.54118      -1.30310      -3.83769     -0.396300     0.0414168       31.7135       41.0712       43.5991       43.8164       42.3573       38.1431       33.2033       27.6141       21.8306       16.9981       12.6454       9.10922       6.24957       4.18853       2.59420       1.56462      0.823391      0.445831
  16   7 1783.2751    0.3535  0.2829  9.8145 -0.0021  0.0234   0.0167   0.0381    0.0441   0.0000   438.1863       1.17437       16.8780       2.96905      -4.43164     -0.654431      -2.65257      -1.80770      0.942937      0.554335     0.0671166      0.455586     -0.132929    -0.0993323     -0.158768     0.0246493     0.0366692    -0.0199994       2.98066       3.71821       3.64208       3.28147       2.61799       2.15126       2.87351       2.80917       2.31403       1.81750       1.33784      0.870763      0.534846      0.303086      0.178403     0.0959052     0.0551717     0.0317753
  16   8 1933.1260    0.5165  0.4380  9.9686 -0.0044  0.0243   0.0196   0.0475    0.0522   0.0000   437.8465      -1.34402       8.49828      -1.55029     -0.160889      -1.15738      -2.49346       3.63696      -1.20835      0.126577       1.84390      0.358991     -0.462991    -0.0910935     0.0248031    -0.0125901     0.0413145    -0.0264822       2.00004       3.06218       3.07563       3.19928       3.01526       2.49089       2.43732       1.75616       1.56784       1.01494      0.820286      0.530919      0.414743      0.232807      0.165044     0.0969898     0.0538231     0.0300731
  16   9 2081.6600    0.7139  0.5064 10.3828 -0.0032  0.0230   0.0254   0.0500    0.0653   0.0000   435.9154      -1.15993       16.3069       2.42200      -1.54201       1.85457       1.36837      0.864005      -3.01333       1.97977      0.195852     -0.254028     -0.408273     -0.568260      0.166107      0.108698   -0.00488769   -0.00755249       2.60820       3.19668       3.02917       2.66917       2.97395       3.10793       2.87027       2.20646       1.53403       1.18031      0.915383      0.747432      0.542652      0.382569      0.226701      0.135862     0.0740489     0.0363832
  16  10 2228.4320    0.9644  0.5752 10.8970 -0.0090  0.0229   0.0315   0.0511    0.0774   0.0000   437.3115       3.02372       8.21084      -5.94730      -3.23018      -1.23744      0.196493      0.624932       1.08213      -3.61318      0.925099      0.376529      0.275536   0.000761813      0.194763    -0.0337653     0.0785845     0.0132998       2.44584       3.13214       3.48747       3.55297       3.24199       2.84369       2.45021       1.98328       1.47612       1.31594      0.904363      0.651243      0.425443      0.254871      0.198584      0.104796     0.0674336     0.0367329
  16  11 2372.5938    1.2714  0.7579 11.3412 -0.0014  0.0289   0.0353   0.0596    0.0742   0.0000   435.2423       9.01828       17.2664       4.08546       3.24817       8.88631       3.76466      -2.03979      -1.79660      -1.64486    -0.0963860      -1.00823     -0.401672      0.211623      0.194026     0.0303244    -0.0868559    -0.0667377       2.74184       3.57761       3.63063       3.76425       3.88373       3.19587       2.81426       2.27032       2.05443       1.44593       1.15605      0.705249      0.537019      0.350302      0.221446      0.141721     0.0784315     0.0453325
  16  12 2514.8860    1.5813  0.8856 11.8222 -0.0076  0.0298   0.0427   0.0711    0.0782   0.0000   439.3095       3.50507       9.51223      0.481363       3.80610      -1.13573      -6.29225      -1.91392       2.96520      -2.19671      -1.19194       2.18975      0.891282      0.529841      0.105999    -0.0787545     0.0239094     0.0620049       3.16538       4.21672       4.37051       4.57007       4.20198       3.49863       3.34426       2.59519       2.10872       1.59491       1.19672      0.820810      0.559881      0.359721      0.234091      0.135526     0.0839858     0.0449098
  16  13 2657.0376    2.2242  0.8510 12.2046 -0.0003  0.0260   0.0578   0.0653    0.0855   0.0000   437.4362       12.5736       16.8599       1.36526      -4.27885       1.37337    -0.0418934      0.637751      -2.39454     -0.298104       1.55132      0.390660      -1.08634     0.0268457      0.344699     -0.167699    -0.0654178     0.0701491       2.46808       3.32027       3.34179       3.39748       3.23072       3.08893       2.53074       2.22762       1.71745       1.37105       1.05706      0.730277      0.517940      0.313162      0.212705      0.134271     0.0809029     0.0403257
  16  14 2799.5676    2.7821  0.7994 12.8283  0.0003  0.0268   0.0745   0.0607    0.0827   0.0000   435.0827       10.3268       7.79933      -2.20859     0.0864310      -3.13791      0.395498      -2.50240       2.53310      -2.58114      -1.29590     -0.104153     -0.358611     -0.477675    -0.0863995    -0.0279339     0.0547543    -0.0387027       2.37166       3.27536       3.50587       3.36771       3.54243       2.80547       2.70082       2.12282       1.68613       1.31204       1.01917      0.694809      0.513197      0.318913      0.207182      0.133661     0.0769412     0.0388316
  16  15 2941.8578    3.3752  0.7020 13.1273 -0.0014  0.0252   0.0963   0.0544    0.0958   0.0000   434.1183       10.0134       7.98591       6.01862       1.27456       1.13172       2.08475       1.54992     -0.184326      -1.58085       1.54588    -0.0384272    -0.0450800     -0.563771     -0.320374     0.0475441     0.0602185    -0.0233365       2.95091       3.99595       4.03718       4.29332       4.03480       3.57992       2.84437       2.20828       1.75294       1.35917       1.00543      0.661474      0.443702      0.291731      0.184896      0.115039     0.0738195     0.0396508
  16  16 3083.6067    3.5989  0.9253 13.6049 -0.0035  0.0328   0.1022   0.0733    0.1205   0.0000   434.8528       22.6462       8.51739       2.66820       7.55285       1.60683      -2.24523      -5.37787    -0.0115544      0.965919       1.16123       1.51629     -0.320456      0.318625     -0.112167     0.0304947     -0.149332    -0.0802526       3.38762       4.51542       4.71195       4.34696       3.96455       3.61488       3.29111       3.04273       2.47839       1.96410       1.44054      0.943456      0.650246      0.392743      0.239063      0.144898     0.0847423     0.0458787
  16  17 3225.0965    3.8677  1.0626 13.7175  0.0021  0.0363   0.1080   0.0815    0.1257   0.0000   438.5748       13.7329       16.5806       9.01572      -1.83280       4.38737       2.91032      -2.97906       1.35358      -1.64612       1.43951      -1.59839     -0.728337     -0.616461      0.301405    -0.0200415    0.00477816    -0.0114172       3.27683       4.56906       4.07084       4.46754       4.62511       4.02845       3.56060       2.80583       2.28098       1.82749       1.39940      0.949125      0.692267      0.452705      0.292366      0.174177      0.107285     0.0583471
  16  18 3366.6447    3.2126  1.6373 13.3000 -0.0214  0.0415   0.0765   0.1113    0.1065   0.0000   441.9024       15.9464       11.3203       7.57975     -0.384321     -0.869654      -1.47138      -1.65690      0.339594      -3.54071       2.00485      -1.49837      -2.26101      0.271092      0.252499      0.323191     0.0689128      0.101266       4.29448       5.25611       5.59557       5.20255       5.33050       4.54016       4.36352       3.79919       2.93412       2.45269       1.77050       1.26929      0.861413      0.558691      0.356729      0.218901      0.129312     0.0723775
  16  19 3508.1900    2.6128  2.5717 12.4548 -0.0041  0.0511   0.0478   0.1407    0.0824   0.0000   439.1410       16.8351       1.72179       11.3069       2.95329      -10.2558      -1.85648       7.80708      -2.46561      -2.58164       1.72364     -0.320727       1.43868      0.696222     -0.172625     -0.121887     0.0611728      0.159712       5.01839       6.17376       6.93671       6.75377       6.43170       5.88783       5.10932       4.51762       3.49059       2.76095       2.07713       1.50401       1.00027      0.688909      0.434281      0.274102      0.150782     0.0867244
  16  20 3650.0452    2.1497  3.4081 12.1024 -0.0025  0.0613   0.0357   0.1742    0.0626   0.0000   437.6945       17.7487       4.24926       6.94761      -2.00219       14.0775      -5.57151      -13.3362      -2.45103      0.404146      -3.32835      -3.70191       1.05438      -1.36843     -0.108163     -0.532945     0.0146508     0.0533109       5.85095       7.75069       8.20086       8.25322       7.71336       7.06501       6.29603       5.31272       4.33649       3.34648       2.46890       1.80847       1.23132      0.834528      0.511931      0.324287      0.178390     0.0982816
  16  21 3791.8952    1.7753  5.2443 11.4591 -0.0018  0.0807   0.0247   0.2199    0.0544   0.0000   431.0703       17.8401      0.486256       19.0546      0.292311      0.699538       10.2539      -10.0652      -8.99973      0.893359       3.76291      -1.99416      -2.31153     -0.641089       1.12793     -0.445760    -0.0843941     0.0151696       7.59434       9.88028       10.8832       10.4845       10.2919       9.38985       8.20109       6.89579       5.69476       4.30828       3.24613       2.42182       1.61350       1.10764      0.709858      0.435905      0.240852      0.138515
  16  22 3933.7974    1.4789  6.7097 11.1991 -0.0015  0.0998   0.0200   0.2661    0.0459   0.0000   438.0990       38.9168    -0.0145552       3.83265       2.58346       13.1060      -2.97186      -5.54080       10.3978       6.26508       5.79737      -3.85273       2.51233      0.849797      -1.45038     -0.635021      0.128488     -0.156138       9.21668       12.0121       13.0711       13.2000       12.5589       11.3607       10.0795       8.53463       6.84419       5.37845       4.06160       2.89822       2.03390       1.36273      0.880712      0.548311      0.295949      0.175976
  16  24 4218.0545    0.9641  9.9027 10.8765 -0.0046  0.1507   0.0153   0.4461    0.0384   0.0000   440.8793       46.0685       36.2422       1.58940      -39.3382      -7.80909     -0.252255      -20.3986       11.7595       18.1613      -6.09205      -4.10953       10.4117       2.55704      -1.09644      -1.13608     -0.485135      0.584298       14.3266       18.0729       19.9948       19.8906       18.7688       17.7149       15.1240       13.0186       10.5714       8.27401       6.26734       4.48945       3.12247       2.16300       1.34514      0.847752      0.472000      0.270218
  17   9 2113.0247    0.7429  0.4925 10.5358 -0.0059  0.0220   0.0258   0.0464    0.0560   0.0000   437.7478      -3.64630       20.4970     -0.222341     -0.475874       4.40912      -2.98644     -0.303516      -1.76079       1.70897      0.471901      0.250518     -0.406154     -0.392225     -0.246054     -0.169538     0.0194510     0.0562856       2.32748       3.01263       2.94088       2.91889       2.46427       2.50845       2.40015       2.09538       1.74646       1.38879      0.997726      0.740461      0.535843      0.328627      0.217500      0.133380     0.0807256     0.0430935
  17  10 2260.3522    0.9805  0.7124 11.0596 -0.0072  0.0253   0.0288   0.0630    0.0731   0.0000   439.0177      -1.68517       15.6742      -6.66030      -4.91173     -0.882451      0.332245      -1.62185      0.372978       2.87682     -0.708111      -1.37356     -0.357989      0.555279     -0.368723     -0.354071     0.0706587    0.00916256       2.59545       3.32389       3.59558       3.63988       3.56559       3.07908       2.62227       2.29708       1.75213       1.31326      0.994373      0.796489      0.529893      0.340772      0.247646      0.155705     0.0890482     0.0493026
  17  11 2405.0835    1.3919  0.7756 11.5240 -0.0043  0.0272   0.0369   0.0576    0.0766   0.0000   438.2090       3.43346       8.65983       6.31684       4.52677      -1.06915       2.33745       1.39447      0.746850      0.569045      0.275027    -0.0573282       1.12942     -0.310030    -0.0157478      0.121300      0.177218    0.00723710       2.29812       3.15534       3.43973       3.40173       3.29787       2.95069       2.66712       2.07700       1.80927       1.34765       1.06035      0.747822      0.544817      0.356105      0.225380      0.158418     0.0914636     0.0547717
  17  12 2548.1759    1.8074  0.8674 11.8013 -0.0013  0.0259   0.0458   0.0639    0.0873   0.0000   443.6152       5.07481       10.1553      0.884549      -3.02120       2.52812      -5.86491       1.63735      -1.13494    -0.0699884       2.46153     -0.749236      0.243993     -0.686601     -0.104816     0.0119733     -0.119425    -0.0805208       2.52644       3.11203       3.41587       3.37788       3.27579       3.03168       2.76552       2.13899       1.80869       1.38378       1.07446      0.826008      0.528987      0.384385      0.242686      0.164230     0.0995144     0.0583163
  17  13 2691.1377    2.3815  0.7744 12.4887  0.0007  0.0236   0.0649   0.0582    0.0760   0.0000   441.1285       6.80598       7.76799      -2.33357       8.04896       2.04014      -9.61384      -1.74429      -2.00743      -3.84623       2.11362     -0.840185      0.388795     -0.738938      0.271660    -0.0524223      0.164399     0.0125813       2.16803       2.83816       2.90824       2.89443       2.89982       2.63924       2.36193       1.97948       1.62010       1.35300      0.973298      0.708775      0.514097      0.345861      0.229042      0.146239     0.0821672     0.0505468
  17  14 2834.4275    2.9130  0.7816 12.9255 -0.0072  0.0257   0.0761   0.0566    0.0821   0.0000   439.2677       7.53566       15.5256       4.48822      -9.22534      0.865206       6.02072     -0.338222      -1.00437      0.134207      -1.14824     -0.570126      0.192210     -0.229287      0.418472     0.0461649   -0.00977739     0.0359848       2.39925       2.88347       3.35867       3.11739       2.95650       2.84530       2.45461       2.13597       1.84845       1.40963       1.10238      0.789193      0.542929      0.374977      0.234883      0.150735     0.0914966     0.0522371
  17  15 2977.3236    3.5247  0.7977 13.2498  0.0011  0.0247   0.0928   0.0583    0.0837   0.0000   439.2374       8.38422       13.3507     -0.243275       4.28160       2.29637      -4.42144      -4.77754      -1.44419      -3.80135      0.467080      0.131191     -0.173197     0.0500537      0.104643     -0.239504     0.0558908    -0.0770515       2.34989       2.91933       2.87165       3.24576       3.25165       2.67466       2.48275       2.18224       1.76987       1.32359      0.968388      0.766117      0.558279      0.378841      0.242280      0.152677     0.0917796     0.0577356
  17  16 3119.5181    3.6003  0.9019 13.6405  0.0032  0.0262   0.0934   0.0677    0.0868   0.0000   436.2119       18.1639       15.9895       7.28489      -4.68406      -5.36939       1.58289      -3.68684      -3.60398      -1.92469      0.551254    -0.0831455     -0.458910     -0.305136      0.119675     0.0638751      0.188127     -0.112222       2.52098       3.04330       3.23246       3.35431       3.16633       2.83334       2.69295       2.23258       1.84738       1.50829       1.11487      0.841591      0.556028      0.405626      0.249960      0.171171     0.0964885     0.0619515
  17  17 3261.5624    3.3252  1.2123 13.6741 -0.0049  0.0376   0.0899   0.0925    0.1138   0.0000   434.0278       16.4214     -0.328310       6.49623       2.13918       10.4112      -7.02324      -1.22688     -0.396946      -3.91786       1.08595       1.49181     -0.723252      -1.01489     -0.492723     -0.181269      0.104445     0.0398370       3.50229       4.80393       4.75063       5.06792       4.88376       4.45898       3.93366       3.08789       2.68927       1.98371       1.63125       1.14688      0.786291      0.545328      0.354255      0.237644      0.137260     0.0872548
  17  18 3403.6036    3.0707  1.9258 12.9914  0.0028  0.0450   0.0702   0.1222    0.1096   0.0000   444.3802       21.3023       2.89570      0.594654       5.34791      -4.05556     -0.376128      0.305974      0.259079      -6.38165       2.88465     0.0606689     -0.912025     -0.679306     -0.303043     -0.728769      0.178092     -0.202305       4.27106       5.23332       5.56023       5.96296       5.53094       4.89310       4.63379       3.79218       3.18568       2.35608       1.87044       1.39712       1.00271      0.665203      0.450838      0.291485      0.168929     0.0989819
  17  19 3545.6796    2.5282  2.5851 12.3996 -0.0021  0.0498   0.0470   0.1405    0.0878   0.0000   441.0139       14.2183       7.80270    -0.0191722       7.58516       1.24482       1.03536      -7.60436       1.54982      -1.11006       1.60638      -2.49550      -1.42612      0.106453     0.0650334      0.309721     0.0374266     -0.108746       4.67157       6.00451       6.41691       6.23356       6.12552       5.55871       5.12199       4.28230       3.53587       2.80376       2.12147       1.57434       1.11866      0.772368      0.495758      0.317225      0.184136      0.110762
  17  21 3830.2813    1.7177  5.7808 11.3406 -0.0021  0.0815   0.0217   0.2324    0.0490   0.0000   432.0207       19.8098       4.00786      -3.45521      -8.02995      -16.9933       1.40122      -5.04745      -2.66360      -7.84735      -1.88008      -1.05571       1.02385      0.298074      0.240542      0.489673     -0.235738      0.131091       7.07078       9.34813       9.80581       10.2154       9.85686       9.22486       7.94165       7.01169       5.59101       4.57695       3.39630       2.57357       1.84617       1.25297      0.829606      0.534211      0.316956      0.184700
  17  22 3972.6118    1.4267  7.1096 11.0607  0.0011  0.0999   0.0181   0.2722    0.0451   0.0000   431.0481      0.744165       9.66708       19.4840      -8.54559       10.3307      -9.79407       11.6111       18.1906     -0.308893      -6.81413     -0.705166       5.37372      0.227043      -1.50752      -1.18281      0.443311    0.00233502       8.54765       11.5200       12.4372       12.4122       12.3681       10.7867       9.84241       8.72360       6.89588       5.69806       4.16437       3.25228       2.22813       1.57966       1.01042      0.652770      0.368525      0.215995
  17  23 4115.2660    1.1446  9.0097 10.9329  0.0011  0.1265   0.0156   0.3629    0.0386   0.0000   438.5792       25.8418     -0.502771       6.32821       16.1851      -20.4715      -4.48720      -1.49884       10.8617       4.10361      -10.8730      -4.35797    -0.0515441     -0.214912       1.32679     -0.990943   -0.00707405      0.199456       11.1051       14.4648       15.9000       15.9511       15.5240       14.1699       12.5871       10.7879       8.79875       7.25593       5.39253       4.02262       2.84580       1.99947       1.30180      0.840340      0.488223      0.288109
  17  27 4685.6624    0.4814 15.4418 10.3184 -0.0064  0.3588   0.0092   0.8699    0.0283   0.0000   484.9319       54.4934       29.4722      -41.4618       5.22619       23.0399       45.3192      -18.4403      -65.3467       15.0160       1.59244      -1.36005       6.56204       2.19879      -3.29857      -1.13781       3.08485       1.55742       29.9663       39.7806       43.0063       44.4150       42.8809       39.5405       34.9271       30.7272       24.4642       20.1627       15.4974       11.3839       8.36895       5.83211       3.85428       2.52584       1.42099      0.851633
  18   8 1992.9025    0.5547  0.5220 10.0569 -0.0040  0.0244   0.0186   0.0519    0.0569   0.0000   436.2859      -3.81416       8.40035     -0.189623      -1.49675       1.88292      -4.22082      -4.26565      0.552283     -0.581950     -0.506451      -1.32131      0.427490      0.119399     0.0226714     0.0913966    -0.0348910     -0.119448       2.36721       3.13173       3.20251       2.88731       2.76894       2.96407       2.97798       2.33366       1.88125       1.33982      0.930364      0.790455      0.720892      0.494109      0.345410      0.222059      0.136801     0.0741541
  18  10 2291.6945    1.0960  0.7465 11.1052 -0.0008  0.0268   0.0311   0.0622    0.0741   0.0000   436.2854       2.36246       12.5218       3.89662      -3.61522      0.282330       2.24014      0.813841      -2.40468      -1.29617       1.06884     -0.412254     -0.782044     -0.131129      0.234104     -0.257257     -0.118080      0.150153       2.11738       3.11264       2.95867       3.22323       3.00812       2.78656       2.50227       2.14489       1.80310       1.51115       1.06914      0.816376      0.622960      0.412845      0.281027      0.176123      0.114478     0.0672240
  18  11 2436.8764    1.4676  0.9717 11.4486  0.0028  0.0295   0.0361   0.0702    0.0949   0.0000   441.4190       1.16363       11.7176     -0.891132      -5.23640       1.68965      0.776474       1.70448      0.132807       1.26381      0.911087       1.77188      0.453317     -0.957722     0.0978546      0.197965      0.186274    -0.0771528       2.44522       3.19200       3.47657       3.57890       3.36771       3.09534       2.66875       2.35750       2.04473       1.59320       1.25054      0.929828      0.682170      0.435613      0.318770      0.211228      0.114251     0.0751708
  18  12 2580.8691    1.8628  0.8083 12.1490 -0.0012  0.0246   0.0481   0.0620    0.0723   0.0000   436.1190       6.17977       10.0200      -2.83883       3.32471      -6.75133      -2.66272      -4.75655       2.32081      0.587823      -2.27987     -0.320061     -0.110573     -0.545344      0.265683     0.0763889     -0.171824   -0.00350964       2.19193       2.71427       2.98967       3.20583       2.89733       2.69366       2.46276       2.18578       1.63488       1.34170       1.06333      0.779452      0.559352      0.405711      0.262609      0.175328      0.110812     0.0675396
  18  13 2724.8138    2.4297  0.8251 12.5486 -0.0072  0.0247   0.0617   0.0609    0.0769   0.0000   436.5535       6.64940       12.6773       2.39923     -0.897014      0.198632    -0.0679915      -1.66469       1.26851      -2.62644      -1.42693      -1.30378       1.01239      0.123584    -0.0184614     -0.222461    -0.0376752     0.0433240       2.07789       2.77624       2.96954       2.94038       2.96040       2.58537       2.58607       1.88306       1.66933       1.35656      0.994627      0.793535      0.562504      0.369124      0.267802      0.166407      0.110145     0.0669035
  18  14 2868.7597    3.0629  0.7929 12.8537 -0.0038  0.0228   0.0797   0.0585    0.0791   0.0000   438.1350       11.3419       11.6081       3.51578       2.03933       3.19409       1.60071      -1.46119      -1.07387       2.03947       1.23659      0.167171     -0.826645     0.0573000     -0.401290    -0.0386462      0.102569    -0.0983543       2.02174       2.60881       2.67025       2.77010       2.68827       2.48095       2.33351       1.81996       1.58116       1.26422      0.983024      0.712971      0.539616      0.361200      0.253730      0.159004      0.103999     0.0610821
  18  15 3012.2865    3.5069  0.8407 13.4753 -0.0055  0.0243   0.0918   0.0673    0.0726   0.0000   442.2634       17.5405       7.31708      -3.17678      -6.38248      -2.04335     -0.822145       1.80522       3.49476      -2.87248     0.0284297      0.669801      0.460093      -1.29077     -0.262183     0.0242628      0.151172     0.0346991       2.24817       2.96322       3.08244       2.96606       3.00369       2.60144       2.53051       2.09602       1.77437       1.41529       1.07913      0.800018      0.602218      0.411162      0.266060      0.180015      0.107547     0.0645978
  18  16 3155.0377    3.6210  0.8976 13.6539  0.0005  0.0265   0.0918   0.0665    0.0775   0.0000   435.6260       13.3692       8.86670       15.3193     -0.718498      -2.59806      -1.90280      -1.68659       2.08379    -0.0553752      0.231214      -2.02250     -0.708779     -0.338374      0.370021     -0.307978    -0.0407999    -0.0239017       2.30758       2.92673       3.02297       3.23075       3.05001       2.92304       2.56848       2.15573       1.76036       1.52979       1.15338      0.834459      0.611128      0.424984      0.307415      0.188164      0.118985     0.0722531
  18  17 3297.4843    3.2244  1.4209 13.3321 -0.0004  0.0351   0.0704   0.0970    0.0928   0.0000   439.3220       17.4021       9.18821       15.0992       4.47151       3.39846      -2.31650      0.556672       2.01778      -6.27693      0.770213      0.294302      -1.97475      0.455283      0.817156     -0.276040    -0.0610609    -0.0183502       2.94575       3.81782       3.99156       4.35880       3.98995       3.82660       3.41465       2.94867       2.21791       1.95052       1.48672       1.11511      0.817691      0.546612      0.372505      0.248969      0.165542      0.101449
  18  18 3440.2327    2.9951  2.0337 12.5771 -0.0042  0.0416   0.0569   0.1103    0.1078   0.0000   436.7678       21.4438       20.2529       12.3208       9.45176      -3.64782       4.45839       2.99606      -2.61303      -5.32141     -0.720167      0.964846     -0.867445     -0.664570     -0.207620     -0.208020      0.109358    -0.0781822       3.63796       4.61475       5.04671       5.00404       5.10393       4.48153       4.09734       3.56264       2.81933       2.30141       1.76879       1.33301      0.980111      0.667053      0.492379      0.307801      0.184475      0.116380
  18  19 3582.9215    2.3316  3.1570 12.1000 -0.0015  0.0542   0.0378   0.1532    0.0782   0.0000   439.1440       23.9425       18.4792      -5.54037       11.1691       17.9101     -0.338719      -10.7152     -0.753836      -4.67459     -0.934452      -2.39041       1.39186      0.379494     -0.485553     0.0669566      0.236351     0.0945264       4.55127       5.90250       6.48587       6.58072       6.44906       5.81336       5.38621       4.45441       3.84895       3.10673       2.36879       1.80234       1.30939      0.914864      0.615778      0.402715      0.248974      0.149662
  18  20 3725.5832    2.0267  4.3021 11.6518 -0.0085  0.0662   0.0284   0.1744    0.0637   0.0000   447.8497       13.6585      0.830969       18.5167      -1.35602      -1.39190      -13.3219      -2.12314       8.37304      -8.03657      -2.36210      -1.19723     -0.557665      -1.72737     -0.668465     -0.787837      0.255909     0.0993350       5.68472       7.24838       8.09204       7.79358       7.87118       7.40173       6.45311       5.68162       4.63201       3.80948       2.84693       2.17390       1.59649       1.14249      0.780705      0.507016      0.305072      0.183101
  18  21 3868.3517    1.5975  5.9879 11.3020 -0.0030  0.0830   0.0207   0.2383    0.0479   0.0000   431.7259       22.8153       4.91960       10.3635      -9.46410     -0.932411       5.52310       12.1798      0.994567      -10.1967      -1.92850       2.37226      0.617874      0.888460     -0.734156     -0.423532     -0.223017     -0.112891       7.05366       9.22549       9.90201       10.4016       9.85455       9.30292       8.14457       7.13385       5.88181       4.65557       3.68236       2.72930       2.04310       1.42409      0.972483      0.635331      0.390520      0.237105
  18  22 4011.1497    1.3344  7.9126 10.9055 -0.0048  0.1037   0.0158   0.2871    0.0417   0.0000   441.7937       11.1571     -0.280481       3.78240     0.0661098       8.28608       5.30650       4.77243       7.27913       2.79015       2.51611      -4.13439       6.44028       1.49260      -3.88872     -0.422453      0.774364     -0.216704       8.69439       11.2765       11.9157       12.4094       12.3283       11.4512       9.87523       8.90128       7.12877       6.00331       4.59997       3.45767       2.53945       1.80561       1.23217      0.799198      0.498846      0.308825
  18  23 4154.3309    1.0477  8.6400 10.8875 -0.0047  0.1230   0.0146   0.3563    0.0373   0.0000   443.9630       31.7546       39.9993      -4.67232      -15.4723       7.53364      -3.78058      -4.17747      -5.81429       1.43391      -1.91901      -5.96981      -4.27002       3.84877      -1.45058     -0.465366    -0.0714004      0.903781       10.4540       13.8297       14.9278       15.3557       14.6266       13.6966       12.3033       10.6332       8.85555       6.97108       5.50300       4.16039       3.07042       2.15749       1.45548      0.969147      0.579488      0.352880
  18  24 4297.0615    0.8574 11.7484 10.7254 -0.0018  0.1722   0.0130   0.5186    0.0341   0.0000   450.8392       47.6531      -17.5420       8.22055       31.3832       6.68148      -6.33315      -1.44161       1.44758       9.41400       10.2958      0.119587      -7.75613      0.731549       3.98222      -1.59650     0.0741390      0.400152       14.6178       18.6568       20.1143       20.7172       20.4267       18.9727       17.0495       14.5727       12.3189       9.83997       7.67078       5.86809       4.31861       3.10503       2.05388       1.39566      0.860574      0.523252
  18  26 4583.0116    0.5445 14.3986 10.4880 -0.0064  0.2923   0.0102   0.7839    0.0277   0.0000   419.9187       114.484       37.0331      -21.6314      -13.7313      -14.7351      -24.8572      -22.2656       44.2717     -0.549210       6.11138      -22.5495     -0.278521      -6.08054      -8.70993       1.71900       2.46028     -0.564978       24.0574       31.4981       34.4575       35.1726       33.8391       31.7099       29.0704       24.8169       20.5552       16.7601       13.1740       9.93371       7.34125       5.33723       3.56429       2.39940       1.42369      0.873982
  19   7 1867.3230    0.4416  0.3189 10.0007 -0.0114  0.0192   0.0178   0.0340    0.0431   0.0000   437.7084     -0.508209       14.3630    -0.0463927      -4.18862       1.22027       2.78738      0.510296     -0.289536       1.16249   -0.00810845      0.602462      0.232423     -0.126876      0.204923    -0.0967068    -0.0246269    -0.0282754       1.65909       1.73337       2.01986       2.34379       2.36060       2.06462       1.56966       1.57609       1.44280       1.02435      0.698116      0.647994      0.467830      0.305582      0.224463      0.144642     0.0925414     0.0572724
  19   8 2021.7721    0.6258  0.5582 10.1483 -0.0030  0.0206   0.0192   0.0491    0.0614   0.0000   440.6842      -2.21896       10.7400     -0.659942       1.20751      0.121017      -2.64762     -0.447288     -0.351174       1.39595     -0.691553     -0.525796      0.914974      0.241957      0.146299      0.181323     -0.196336     0.0948499       1.76985       2.07855       2.37576       2.44262       2.45080       2.10711       2.07574       1.77072       1.41306       1.19260      0.902917      0.746439      0.573432      0.380943      0.236319      0.168041      0.130637     0.0823817
  19   9 2173.7376    0.8537  0.6418 10.7323 -0.0073  0.0228   0.0239   0.0536    0.0593   0.0000   437.8754       1.68827       9.13679      -2.89275      0.970346      -1.42375      -3.08164     -0.454701       1.67583     -0.164684       1.60260       1.03088     -0.461600      0.119336     0.0974510     -0.364761     -0.126735     0.0193374       1.98896       2.81310       3.01666       3.09835       3.09805       2.71184       2.46448       1.95365       1.63063       1.22144       1.01215      0.748597      0.530787      0.374159      0.243668      0.171378      0.112132     0.0738581
  19  10 2322.3674    1.1660  0.7571 11.1655 -0.0007  0.0247   0.0302   0.0578    0.0676   0.0000   440.7594       8.67984       9.23633       1.40175       1.00713     -0.732266     -0.939738      0.681398     -0.124321     -0.450894      0.840154      -1.75010     -0.385564      0.598235      0.267063     -0.114171    0.00700287     0.0525909       2.05656       2.68085       2.46615       2.82007       2.70645       2.80081       2.26054       2.09312       1.63520       1.40729       1.06379      0.841399      0.597129      0.452272      0.310058      0.211094      0.135153     0.0824419
  19  11 2468.1512    1.6009  0.8197 11.7616 -0.0010  0.0260   0.0403   0.0585    0.0825   0.0000   437.7542       4.08945       14.5360       3.81683       1.44055       5.82920       3.76447     -0.124000      -1.32767      -2.01850     -0.510248      -2.05779     -0.634081     -0.227796     0.0656445     -0.185312      0.204629      0.153081       2.24280       2.86700       2.75163       3.00563       3.11504       2.73573       2.57419       2.10641       1.79390       1.54088       1.12350      0.916911      0.622083      0.469970      0.322241      0.220809      0.137775     0.0867781
  19  12 2613.1790    2.0554  0.8339 12.3395 -0.0037  0.0255   0.0517   0.0621    0.0793   0.0000   435.5622       4.64743       12.8119       3.07011      -8.55011      -3.87438      -3.47747      -1.51849      -2.25605      -1.97944       1.71959      0.565265      0.439666     -0.233580      0.183023    0.00907070     -0.164348    -0.0942248       1.99936       2.91574       2.94221       3.07866       2.96467       2.77696       2.36592       2.20374       1.74303       1.48112       1.17078      0.869053      0.617914      0.453097      0.296737      0.190768      0.132424     0.0807158
  19  13 2758.0140    2.6035  0.9351 12.5936  0.0013  0.0250   0.0601   0.0640    0.0761   0.0000   439.6732       3.38282       6.20196     -0.664786     -0.960290      0.672285      -4.85650      -4.85099       1.07350     -0.956513       2.01619      -1.01354     -0.320148     -0.702250     0.0204229     -0.216140     0.0207397    -0.0759910       2.06699       2.67125       2.96893       2.94208       2.98058       2.58373       2.42647       2.12008       1.70611       1.47182       1.16238      0.851052      0.627541      0.427558      0.311877      0.195372      0.131137     0.0832930
  19  14 2902.6000    3.2630  0.8747 13.0620 -0.0005  0.0269   0.0782   0.0588    0.0794   0.0000   437.7724       12.1590       12.8192       4.73440     -0.747422      0.189688      0.174959      -4.20371       2.32577       1.55176      0.426674      -1.56119      -1.08887     -0.488803     -0.138177     0.0319031    -0.0335655     -0.204827       2.16492       3.11208       3.02534       3.18652       3.11929       2.97531       2.82110       2.17706       1.86208       1.39611       1.12277      0.863715      0.668352      0.510752      0.306553      0.240690      0.144336     0.0871340
  19  15 3046.6763    3.6277  0.8365 13.5720  0.0004  0.0244   0.0902   0.0616    0.0738   0.0000   442.7021       10.7419       12.7341       5.48733      -3.18253     -0.493118       3.08620      -1.75242     -0.388037     -0.996896       1.86982      0.527231     -0.343455      -1.39784      0.304288     -0.277762     0.0858651   -0.00517130       2.09407       2.71335       2.86626       2.81140       2.99348       2.66999       2.44545       2.07749       1.67294       1.46579       1.10165      0.841302      0.619354      0.447947      0.319109      0.210026      0.134715     0.0833613
  19  16 3190.0102    3.6583  1.1981 13.5694 -0.0060  0.0309   0.0817   0.0815    0.0776   0.0000   438.9637       13.9789       8.67962       6.87057       4.52427       2.56529       2.02229      0.791397      -1.14622      -1.89347      0.989372      -1.39488      -1.65685      -1.03408     -0.368632     -0.583043    -0.0191320     -0.216686       2.60352       3.47424       3.62377       3.53318       3.45700       3.05746       2.95106       2.68097       2.38323       1.94282       1.52549       1.15468      0.904021      0.574365      0.403820      0.266482      0.167157      0.107810
  19  17 3333.1692    3.0622  1.4707 13.4969  0.0063  0.0366   0.0678   0.0969    0.0684   0.0000   439.9619       21.1410       17.5074       1.19843       2.88608       2.74219      -3.09324      -4.75076       3.32529      -2.03889       2.36830      -3.36284      0.212236    0.00439098   -0.00860031     -0.555902      0.397798    -0.0201778       2.98062       3.93006       4.34889       4.34227       4.35295       3.80198       3.64467       3.05298       2.53398       2.14009       1.64500       1.25061      0.928198      0.658165      0.448740      0.310852      0.192029      0.121422
  19  18 3476.3356    2.6897  2.2464 12.8094 -0.0078  0.0452   0.0502   0.1184    0.0725   0.0000   440.0711       7.92840       13.5421       4.93008       4.35021      -11.3160      -1.44992       8.07971      -4.04096     -0.512343      -1.22464      -1.77649       1.59521      -2.73758     -0.710337      -1.14702      0.442063    -0.0667712       3.76370       4.96288       5.27333       5.25572       5.32277       4.89678       4.50141       3.97568       3.28313       2.65273       1.93603       1.55346       1.20697      0.901820      0.613584      0.422037      0.266949      0.163263
  19  19 3619.5470    2.2192  3.2145 12.1845 -0.0005  0.0549   0.0358   0.1504    0.0682   0.0000   437.0792       21.6791       10.8794       5.59721      -8.67887       11.7309       5.64246      -2.88579      -4.77533      -3.75887      0.195928      0.606472      -1.66969     -0.448684      0.333423     -0.407845      0.341968     -0.119443       4.49680       5.64754       6.49542       6.37578       6.14932       5.99917       5.47505       4.60490       3.86034       3.13531       2.51913       1.85315       1.43144       1.02900      0.720249      0.483608      0.306089      0.190689
  19  20 3762.8210    1.8969  5.0140 11.4180 -0.0007  0.0691   0.0240   0.1933    0.0577   0.0000   433.3855       17.3986      -2.05608      -2.55742      -11.5218      -8.09902      -6.66908       3.48803       10.7290      -1.56344       1.30886      -4.79739      0.240962     -0.177345       1.47253     -0.528905     -0.347109    -0.0161271       5.59086       7.20338       7.85174       8.26384       7.96704       7.45063       6.61151       5.93124       4.89829       3.95722       3.14425       2.41055       1.76314       1.31449      0.899273      0.609275      0.380716      0.240662
  19  21 3906.0129    1.5822  6.6550 11.0488 -0.0001  0.0836   0.0184   0.2370    0.0482   0.0000   434.3686       21.3793       22.8246      -1.16160      -1.75296      -13.5250       6.62070      -10.3542     -0.228821      -6.79671       2.09634      0.885145      -2.02855      0.495214      0.681576     0.0746606      0.416144      0.168509       6.93208       9.02214       9.69671       10.1179       9.70907       9.11505       8.24720       7.11786       6.06262       4.95698       4.01835       3.09464       2.19994       1.56998       1.08910      0.735116      0.469674      0.302734
  19  22 4049.4510    1.2832  8.5244 10.8692 -0.0022  0.1042   0.0146   0.3026    0.0381   0.0000   434.2927       9.97508       7.13240       20.5312       8.64113      -7.11830      -13.3850      -9.31721       2.18441      -1.36161      -4.01513      -6.70403      -1.66847       3.64118       4.97477      -2.61951      -1.71838      0.269857       8.37181       10.9992       11.9582       12.2688       12.0346       11.2205       10.1298       8.85583       7.51892       6.01990       4.79629       3.69226       2.74195       2.01554       1.36803      0.939740      0.586668      0.368900
  19  25 4479.3662    0.6748 13.4969 10.5828 -0.0009  0.2248   0.0109   0.6272    0.0294   0.0000   466.6248      -26.4348       14.9699       6.38140      -9.28201       13.2638       10.4866       11.5444      -15.8532      -11.6294      -4.77089      -4.34331      -1.45866      -7.18530      0.316196      -1.95834      -2.26086       1.72211       17.8179       23.0978       25.1083       25.8624       25.1968       24.0335       21.8297       19.1319       15.7268       12.9850       10.2803       8.02405       6.03649       4.39350       3.05471       2.09804       1.31898      0.833228
  19  26 4623.3341    0.5238 16.1500 10.4239  0.0003  0.3257   0.0087   0.8241    0.0248   0.0000   470.0253      -6.88414       63.3227      -2.79246       1.15149       5.22480       21.4341       26.4616       1.72812      -25.1828      -12.5923       12.4370       15.6866       2.07743      0.429106       1.58118      -1.35682      -2.10108       25.1484       33.4241       36.4395       37.9526       36.7263       34.5746       31.0810       27.3293       23.2251       19.2242       15.1484       11.4762       8.82277       6.34307       4.46991       3.04288       1.81980       1.15206
  20   7 1893.9573    0.4681  0.3623 10.0447 -0.0052  0.0174   0.0177   0.0408    0.0421   0.0000   438.6298      -2.84321       16.1891      -4.41345      -2.16457     -0.519006       1.24512      0.150201      -1.07256     -0.549658      0.376748     0.0869448      0.129396    -0.0365662     -0.242324     -0.135356      0.131960     -0.103195       1.46057       1.57014       1.83471       2.07025       1.92070       1.73404       1.64127       1.58453       1.29093      0.899282      0.823754      0.616185      0.422194      0.349740      0.271988      0.169267      0.112538     0.0700903
  20   8 2050.0753    0.6487  0.5402 10.3711 -0.0027  0.0203   0.0193   0.0493    0.0518   0.0000   438.2188       2.40251       11.5248      0.464419      -3.64416     -0.260411    -0.0430946      -1.18999     -0.574573      -2.55366     -0.148502     -0.694097     -0.620196     -0.210724     -0.117297    0.00402502     -0.117687     0.0534482       1.62785       2.24673       2.21595       2.18853       2.05825       2.09093       2.01895       1.78622       1.48895       1.18855      0.908579      0.708364      0.560710      0.437317      0.301295      0.205207      0.143887     0.0839218
  20   9 2203.2126    0.8934  0.6855 10.6317  0.0011  0.0226   0.0236   0.0528    0.0701   0.0000   436.6227     -0.636947       15.9566     0.0135025      -2.92248       3.50645      -1.61553       1.34994     -0.742870    0.00961625      0.935747     -0.705017      0.236693      0.378174     -0.127671     -0.586075     0.0486172      0.183621       1.63627       2.40678       2.35914       2.72089       2.52827       2.44313       2.12436       1.81800       1.53817       1.31406      0.995620      0.714096      0.594406      0.434366      0.275045      0.211432      0.131702     0.0822603
  20  10 2352.4330    1.2190  0.7648 11.3988 -0.0041  0.0243   0.0317   0.0557    0.0623   0.0000   441.9979       1.03938       13.3142       7.47011      -2.87967      0.286813       1.05123     -0.327697      -1.87380       1.67948     -0.900113      -1.87257       1.06336     -0.532909    -0.0917997      0.129399     -0.171168      0.257076       1.97136       2.55537       2.65624       2.75762       2.67675       2.65618       2.35422       1.95432       1.63731       1.40809       1.14320      0.862361      0.668948      0.453067      0.331156      0.218274      0.161753     0.0976847
  20  11 2498.9979    1.6721  0.8898 11.8924 -0.0077  0.0256   0.0411   0.0634    0.0796   0.0000   438.0885       4.13073       12.8643       12.7174      -4.18720      -3.10586       1.30016      -3.67967    -0.0268595       1.68935      -3.23196      0.379066      0.181304     -0.348830     -0.499893      0.114534      0.220213    -0.0750030       1.93010       2.50181       2.71947       2.88920       2.90851       2.75420       2.35499       2.06934       1.76594       1.43044       1.15877      0.860794      0.636253      0.494247      0.353472      0.229691      0.164529     0.0989771
  20  12 2644.9585    2.2112  0.8188 12.4252  0.0052  0.0246   0.0563   0.0602    0.0803   0.0000   438.6642       5.15302       13.6042     -0.329598      -5.35727       2.57098     -0.177125      -5.04136      -1.93507      -1.19627      0.403092      -3.21994     -0.298916      0.142543     0.0990979     0.0663315      0.296367     -0.158115       1.81667       2.63179       2.58772       2.83869       2.77331       2.60873       2.31651       1.98067       1.66801       1.31117       1.09194      0.811750      0.620937      0.444615      0.325566      0.215654      0.149218     0.0952798
  20  13 2790.7959    2.7428  0.8141 12.7223 -0.0029  0.0226   0.0657   0.0558    0.0732   0.0000   438.4797       9.57830       12.8651       4.56132      -2.33178     -0.269616       3.19791      -2.11798       1.10711      -1.05008      0.619270      -1.00790    -0.0622049     0.0516985     0.0899010     0.0990090     0.0585159      0.212510       1.87784       2.44577       2.73606       2.57762       2.58979       2.34054       2.23474       1.92865       1.66956       1.35455       1.04662      0.813019      0.609121      0.448867      0.303808      0.213422      0.139324     0.0905410
  20  14 2936.0611    3.4607  0.7390 13.2690 -0.0057  0.0216   0.0878   0.0522    0.0698   0.0000   438.2876       6.56725       11.1644       2.70122       7.93864      -1.08328     -0.707924      -3.12456       1.25210      -1.97440       2.36149     -0.858084     -0.367563     -0.342746     -0.608368    0.00328835    -0.0482332    -0.0835209       1.66259       2.27253       2.50787       2.38639       2.45556       2.18429       2.09069       1.74829       1.54289       1.26584       1.01821      0.803065      0.566982      0.409045      0.288933      0.190234      0.127000     0.0819622
  20  15 3080.6249    3.7764  0.8663 13.5584 -0.0023  0.0242   0.0914   0.0620    0.0723   0.0000   434.4424       10.4641       18.0227       7.61526      -1.31909      -2.12817      -4.03328      -4.33231      -1.44693     -0.139997      0.469728      -2.81827     -0.516691     -0.615030      0.351543     0.0777772    -0.0314078    -0.0943774       1.84372       2.49284       2.54480       2.89519       2.61946       2.55733       2.28978       1.97269       1.62888       1.34722       1.04830      0.857270      0.616178      0.434191      0.313424      0.226091      0.137545     0.0938034
  20  16 3224.5829    3.5056  1.1308 13.7857  0.0003  0.0324   0.0800   0.0782    0.0724   0.0000   440.1277       10.6205       11.2743       5.32352       2.71684      -1.02738      0.921659      -2.16901      -2.37392     -0.220418      0.153624     -0.193426    -0.0699904      -1.21503      0.467744      0.377976     0.0800699     -0.151568       2.77205       3.74365       3.97763       3.83395       3.71353       3.18709       3.01779       2.86251       2.56793       2.13512       1.79058       1.33495      0.993746      0.671433      0.454516      0.299864      0.191337      0.122092
  20  17 3368.2342    2.9720  1.7498 13.1727 -0.0045  0.0386   0.0561   0.1023    0.0601   0.0000   440.2389       26.2610       1.35945       9.96649       7.16018      -1.03489       2.79545       3.42789      -4.99118      -5.15597      -1.35902     -0.670702     -0.624697      0.784534      0.645638      0.260680    0.00175553     -0.118869       2.91681       3.91552       4.22426       4.27817       4.37780       3.95189       3.55083       3.16831       2.68087       2.25027       1.79324       1.38202       1.04584      0.755567      0.520236      0.367285      0.232933      0.156522
  20  18 3512.0109    2.4635  2.6172 12.6522 -0.0008  0.0470   0.0402   0.1299    0.0539   0.0000   431.1771       17.0130       10.7035       3.73180       3.18024      -1.22948      0.938959      0.609578      -7.73611      -5.83425       1.84512       1.26909      -1.18403      0.446105     -0.523299     -0.587273      0.143582      0.330593       3.61822       4.62994       5.19181       5.29526       5.26834       4.75808       4.44981       3.93546       3.37254       2.72629       2.22942       1.65084       1.33692      0.946611      0.658518      0.468185      0.301810      0.190488
  20  19 3655.7908    2.0793  3.9486 11.9295 -0.0017  0.0602   0.0293   0.1633    0.0560   0.0000   447.6288       23.1339       7.07270       3.13363       6.60862       2.21804      -3.32921      -2.10156      -5.46716      -2.90083       1.22083     -0.268531      -1.58833      -1.42369      0.974516      -1.00826     0.0368118     -0.194867       4.63851       6.01215       6.69218       6.82274       6.56506       6.29969       5.76220       5.07113       4.37154       3.51471       2.79386       2.22764       1.64386       1.23511      0.874635      0.618179      0.393409      0.243432
  20  20 3799.4066    1.8027  5.3425 11.4735 -0.0013  0.0713   0.0228   0.2109    0.0498   0.0000   432.1199       13.8120       14.1057       9.99192      -7.37910      -3.76272       11.5725       2.45587     -0.280167      -1.16328      -4.88855      -4.18142     -0.221442      -1.50608      0.289125     -0.177591     -0.335696      0.380928       5.51851       7.24613       7.94904       8.32002       8.07214       7.59275       6.83304       6.03813       5.07613       4.24047       3.27427       2.62529       1.96892       1.43031       1.01169      0.704505      0.454507      0.292645
  20  21 3943.1598    1.4685  7.4117 10.9841  0.0001  0.0891   0.0161   0.2541    0.0411   0.0000   439.2276       27.3343       18.4677      -8.81156       16.3435       7.98596      -19.2419       9.01542       5.02216      -10.3068      -3.23413      -1.33793     -0.146763     -0.289291       1.08644      0.610986     -0.386175      0.215109       6.80410       8.91714       9.68452       9.91185       9.89009       9.16418       8.43245       7.42817       6.40243       5.37287       4.24173       3.39647       2.53319       1.81384       1.29215      0.895985      0.580536      0.372058
  20  22 4086.9632    1.2007  8.5965 10.8969 -0.0012  0.1059   0.0140   0.3192    0.0353   0.0000   427.3123       18.3676       30.7560       6.69529       14.3031       1.68784       1.72159       8.24126      -6.44011      -2.98559      -1.12295      -4.20975     -0.187691      0.152500       1.14191      0.297279      -1.48352    -0.0300652       8.01434       10.6616       11.6520       12.0185       11.7210       11.1224       10.0946       8.88220       7.48968       6.27352       5.04364       3.86741       2.99497       2.13694       1.55321       1.05407      0.685470      0.443195
  20  23 4230.9301    0.9668 10.1672 10.7575 -0.0036  0.1374   0.0124   0.3853    0.0323   0.0000   446.4449       5.24177       21.5600       17.8028       1.55269       3.53059       5.64741      -11.1099       12.8041      -1.73098      -3.56317      -9.73161       2.17308       4.32274     0.0536262     -0.557646      0.753187    -0.0408492       10.2196       13.5890       14.6133       15.3920       14.7980       14.2529       12.6628       11.4794       9.76471       8.13947       6.50717       5.08441       3.85658       2.85216       2.00854       1.40819      0.881062      0.574659
  20  24 4375.2791    0.7727 12.9243 10.6294 -0.0006  0.1935   0.0111   0.5496    0.0302   0.0000   448.2217      -2.23410       22.2581      -16.1288      -11.9077       2.96266      -28.2637       4.35381       18.1995      -15.4395       15.0154      -3.45695       3.31058       6.74083      0.630224     -0.305987      0.395792       1.29490       14.0985       19.0227       20.4133       21.4863       20.8593       19.9417       18.1139       16.1249       13.5715       11.5385       9.07830       7.25144       5.43480       4.06624       2.83765       1.99821       1.25857      0.819201
  21   6 1758.2197    0.3515  0.2775  9.9216 -0.0044  0.0166   0.0141   0.0321    0.0371   0.0000   440.6186     -0.866487       17.8027      0.332688      -2.50467       1.54306      -2.95006      0.508920      0.200499     -0.812965      0.149546      -1.43574    -0.0902694      0.199698     0.0563139     -0.160342     -0.139148     0.0890935       1.45926       1.66740       1.67853       1.78271       1.86358       1.89790       1.75267       1.24986       1.10561       1.01753      0.797131      0.599931      0.459969      0.321103      0.260107      0.173780      0.128428     0.0911222
  21   7 1919.8084    0.5140  0.3873 10.1022 -0.0065  0.0167   0.0182   0.0400    0.0440   0.0000   440.8048       3.08529       13.5090      0.408842     -0.831880       1.76802       1.25194      0.126656     -0.782752     -0.395440      0.129398     -0.140265     -0.271924     -0.357325     -0.359496     -0.291963    -0.0606571      0.172491       1.34490       1.85485       1.92536       1.99619       1.69806       1.67669       1.48169       1.45789       1.30029       1.10363      0.891705      0.711260      0.523760      0.371072      0.268122      0.193369      0.113472     0.0774866
  21   8 2077.7511    0.6938  0.4952 10.5055 -0.0066  0.0199   0.0206   0.0414    0.0525   0.0000   439.0024       1.80531       13.6306       3.86475      0.134598      -1.68767      0.109611       1.33859       1.86775      -1.64780      -1.37057     -0.435571      0.602856     -0.530035     0.0293430    0.00832604     -0.180192    -0.0160682       1.39454       1.88867       2.19231       1.93141       2.23349       1.93277       1.90694       1.55878       1.38563       1.16568      0.860902      0.682888      0.517955      0.406406      0.285008      0.211217      0.141612     0.0884327
  21   9 2231.9450    1.0043  0.6525 10.8324 -0.0026  0.0268   0.0261   0.0486    0.0649   0.0000   435.0607       1.09082       13.9533      0.579284     -0.256549     -0.836588       1.68947      0.169713      0.422759      0.952908      0.172630     0.0705709     0.0892694     -0.421023      0.346972     0.0849852      0.204401    -0.0845112       2.45660       3.36550       3.76844       4.14690       4.21004       3.55240       3.09614       2.63516       2.21732       1.58819       1.24939      0.910899      0.724219      0.503979      0.329477      0.233613      0.156834      0.115721
  21  10 2381.9807    1.3209  0.8207 11.4167 -0.0066  0.0229   0.0322   0.0590    0.0659   0.0000   435.7991      -1.18956       14.4260       3.40382       1.40365       2.19871      -2.49988      0.365945      -2.48088      -1.12293      -1.30335     -0.933074      0.426300      0.364135      0.305618     -0.523750      0.239254      0.114406       1.80474       2.31104       2.34201       2.54449       2.41391       2.35328       2.22074       2.00874       1.58291       1.31506       1.07580      0.807277      0.642786      0.494373      0.365436      0.254554      0.179936      0.116520
  21  11 2529.3221    1.7413  0.9221 11.8068  0.0011  0.0245   0.0393   0.0605    0.0731   0.0000   439.6916       9.25783       13.4276     -0.288259      -1.39472       1.02615      -2.04002      0.931145       2.37303      -1.91754       1.84927    -0.0722380      -1.51308      0.156118      0.258287      0.145362     -0.138102     -0.182178       1.80740       2.46125       2.63373       2.77087       2.68708       2.61090       2.35449       2.05538       1.71612       1.39021       1.11913      0.869190      0.708237      0.494498      0.375079      0.255527      0.179128      0.115636
  21  12 2676.2596    2.3357  0.9155 12.4963 -0.0054  0.0242   0.0569   0.0637    0.0874   0.0000   439.9809       2.98034       11.8990       4.36579       3.65005       9.86843      0.751572     -0.819515       1.16212      -3.07208       2.41574     -0.930989       2.27903     -0.798916     -0.126031      0.410924      0.116804     -0.150017       1.95933       2.60659       2.85729       2.96363       2.87600       2.66368       2.37480       2.10241       1.82800       1.48449       1.21823      0.921066      0.713858      0.508185      0.365704      0.258029      0.167542      0.113063
  21  13 2823.0501    2.8717  0.7039 13.0565 -0.0035  0.0215   0.0727   0.0516    0.0735   0.0000   436.9818       9.97616       8.80288     0.0114976       1.78436       2.35145       2.04890      -1.50205      -1.56852      -1.74402     -0.886816      -1.48542      0.536271     -0.603285     -0.567357      0.314630     -0.147420      0.117700       1.67236       2.09525       2.32842       2.25703       2.32786       1.97003       2.02417       1.74169       1.48348       1.36826       1.03946      0.838111      0.626425      0.478015      0.325835      0.221818      0.155418      0.100958
  21  14 2968.9894    3.4161  0.8805 13.3015 -0.0066  0.0226   0.0789   0.0596    0.0716   0.0000   440.2688       8.98687       13.7635       7.49001     -0.713904      0.574962       7.41394      -2.00143     -0.555343      -2.88926     -0.178643      -1.82097     -0.431893     -0.292078     0.0849242     -0.106476      0.444959    -0.0153489       1.74222       2.20961       2.41874       2.44588       2.47461       2.27143       2.16058       1.92096       1.57481       1.40652       1.05859      0.809682      0.647284      0.481895      0.366025      0.253007      0.174865      0.114289
  21  15 3114.0776    3.6498  0.9315 13.7561 -0.0019  0.0249   0.0860   0.0660    0.0671   0.0000   439.7957       6.14035       16.2315       1.30268       4.22484       4.04429      0.671793      -4.24655     0.0763109     -0.453227       3.88518      -2.24224      0.103524     -0.407623      0.457256     -0.494709      0.182296     0.0316699       2.02505       2.71457       2.82410       2.93160       2.80627       2.71316       2.53336       2.19586       1.85633       1.52953       1.23008      0.940362      0.738342      0.557462      0.387108      0.284481      0.187849      0.127677
  21  16 3258.7300    3.4041  1.2627 13.6610 -0.0028  0.0327   0.0728   0.0813    0.0652   0.0000   435.0195       15.6111       14.2700      0.768695       3.26673       3.46984      -3.62071      -5.26626      -1.14665      -3.69821       2.53505      -2.92339      0.403124     -0.789718     -0.534833     -0.320543      0.250346      0.149895       2.37090       3.21801       3.44777       3.28558       3.70198       3.27500       3.16179       2.75008       2.10974       2.00186       1.45450       1.20365      0.914914      0.659429      0.493497      0.333000      0.237237      0.154940
  21  17 3403.0968    2.8811  1.7770 13.1570  0.0019  0.0390   0.0535   0.1014    0.0582   0.0000   440.4288       14.5026       13.8692      -1.80901       1.54808     0.0817596     -0.555456      -1.79133       2.72190      0.357511      0.365439      0.833551      -1.44308     -0.154039      0.355986      0.115092      0.262290    -0.0573642       2.87825       4.05345       4.03181       4.21488       4.15454       3.77434       3.61703       3.17741       2.83732       2.36491       2.03255       1.57633       1.18979      0.844626      0.610438      0.400138      0.283503      0.181879
  21  18 3547.3441    2.3105  2.8054 12.6138 -0.0060  0.0492   0.0357   0.1334    0.0468   0.0000   444.7678       18.8199       3.12176      -2.53349      -4.40351      -6.37307      -10.1921      -8.83144      0.544803      -2.10015      -7.51565      -4.23028     0.0795116      -2.00320     -0.235822     -0.318832     -0.672872    -0.0275495       3.52618       4.75698       5.06579       5.42089       5.25206       4.98633       4.54468       4.03591       3.41338       2.91164       2.39935       1.79647       1.44384       1.04645      0.767234      0.524279      0.355335      0.235175
  21  19 3691.6817    2.0273  4.0881 11.7982 -0.0011  0.0582   0.0267   0.1606    0.0544   0.0000   447.7727       32.2494       15.7593      -4.04869       5.44408      -10.7496      -5.01856      -2.66535       4.23559      0.525235     -0.467853    -0.0887285      0.189210      0.732097     -0.684011    -0.0763958      -1.24366      0.324860       4.31825       5.67410       6.24451       6.42056       6.28869       6.07859       5.52030       4.93042       4.28579       3.45129       2.73432       2.21495       1.67950       1.28022      0.925833      0.669199      0.446017      0.288083
  21  20 3835.7784    1.6750  5.5400 11.3914  0.0001  0.0731   0.0202   0.1995    0.0459   0.0000   434.7528       23.3362       27.2341      -11.6887       14.6435      -11.7943      -11.2636      -4.86489       8.45764      -1.93540      -1.77402      -1.26847       2.01899      -2.71695      -1.28987       1.18277    -0.0764969     -0.589588       5.32624       7.20466       7.71886       8.02983       7.92568       7.49130       6.84130       6.05318       5.20746       4.46050       3.57155       2.87732       2.12796       1.61581       1.14700      0.807617      0.527351      0.351552
  21  21 3980.1556    1.3634  7.9027 11.0295 -0.0031  0.0947   0.0149   0.2700    0.0365   0.0000   435.9010       22.1331       15.6860       16.5359      -17.2235      -1.59927       5.80541       2.14510      -3.73270      -16.1349       5.06265       1.32450       1.51701      -4.92707      -1.37007      -1.87579      0.312284      0.521544       6.97214       8.97882       10.0693       10.4734       10.2757       9.69423       9.02919       7.90814       6.75205       5.61522       4.54117       3.66940       2.72886       2.09821       1.48008       1.06301      0.696489      0.470564
  21  22 4124.4017    1.1268  9.6013 10.8801 -0.0011  0.1173   0.0134   0.3411    0.0331   0.0000   445.2233       32.9581       16.0989       39.4527       12.2433      -15.2572      -1.23594      -12.2269      -1.52667       7.61309    -0.0335758       6.07681      0.891264       1.75651       3.46853     -0.492273      0.118032      0.490994       8.61974       11.1190       12.4201       12.5771       12.6251       11.8848       10.9302       9.75613       8.49416       7.03341       5.71450       4.51922       3.49467       2.59461       1.90320       1.33642      0.876267      0.582779
  21  23 4268.2662    0.9082 11.2986 10.7572 -0.0020  0.1513   0.0118   0.4313    0.0300   0.0000   454.0224       40.7005      -1.48693      -18.9838       39.2991       31.5361       6.93373      -11.6168       5.34820      -20.7221      -4.98622      -5.23631      -10.9344       1.17518       4.17180      -1.93407      0.350860      0.311404       10.8969       14.2040       15.7351       16.4909       16.1301       15.4600       14.0878       12.4961       10.7495       8.96269       7.25159       5.77541       4.39682       3.37052       2.37692       1.70655       1.12750      0.743839
  21  25 4557.3523    0.5510 15.2206 10.5799 -0.0098  0.2984   0.0090   0.7504    0.0242   0.0000   445.2304       22.9003      -3.02867       12.7879      -21.9482      -10.1224       68.1094       15.3598      -8.83232       26.7609       15.6345      -9.19646       14.4042      -5.48724      -2.33149       2.49055       6.21936      0.229325       20.6805       27.3303       30.5467       31.3668       31.4850       29.7946       27.6426       24.1815       21.2089       17.5854       14.3291       11.5656       8.94935       6.60540       4.81761       3.43620       2.20649       1.50491
  22   4 1429.1271    0.1217  0.0744  9.8331 -0.0240  0.0241   0.0132   0.0220    0.0276   0.0000   438.0628       1.03575       20.7374       3.69927      -1.65697      -3.67414      0.142479     -0.884672      0.878437       1.19225     -0.471241     -0.235347      -1.20564      0.316586      0.219007      0.178812    -0.0818350     0.0230437       1.71261       1.84869       2.32602       2.10805       2.08283       2.21307       2.01874       1.75989       2.02117       1.32882      0.737656      0.916485      0.657499      0.399301      0.385332      0.249536      0.236558      0.161087
  22   6 1781.5443    0.3635  0.3189  9.9544 -0.0005  0.0172   0.0138   0.0372    0.0360   0.0000   439.6572      -1.09962       17.2157     -0.526438      -1.81334       1.96035       2.65991      -2.53577      -1.11812      0.163621      0.919061     -0.624970      0.507490     -0.152422      0.370797     -0.123941   -0.00500917     0.0253943       1.03367       1.50854       1.46599       1.64184       1.64576       1.53774       1.42930       1.26064       1.15675      0.959350      0.726924      0.599645      0.484832      0.360381      0.294958      0.166511      0.139761     0.0986202
  22   7 1945.0773    0.5454  0.4525 10.1090 -0.0118  0.0187   0.0173   0.0411    0.0465   0.0000   438.4250     -0.419019       19.4219      -4.65769      -1.97901     -0.239623       2.03224       1.65138      -1.00844      0.285190      -1.42343      -1.62508      0.545812     -0.782601      0.209092     0.0955014     -0.190221    -0.0824034       1.39864       1.95660       2.04935       2.05364       2.11930       1.96393       1.84098       1.69965       1.44607       1.10731      0.840520      0.709032      0.504027      0.413749      0.320092      0.225206      0.169541      0.110534
  22   8 2104.7711    0.7736  0.5701 10.4319 -0.0056  0.0203   0.0211   0.0437    0.0547   0.0000   440.7450     -0.192066       16.3079       2.10309      -1.45892      0.437187     -0.442916     -0.624646      0.268573       1.75876     -0.987664     -0.240947     -0.750337     -0.619029     -0.241583    -0.0779496     -0.211943     0.0335758       1.53250       1.99432       2.07531       2.33066       2.10718       2.16281       2.00353       1.68781       1.31102       1.21379      0.967324      0.740941      0.574700      0.439427      0.311302      0.215185      0.161695      0.106324
  22   9 2259.9455    1.0429  0.7327 10.9381 -0.0017  0.0210   0.0250   0.0529    0.0602   0.0000   438.5150      0.662962       17.0405      -1.88140      -5.40904     -0.709385      -2.19054       1.14989     -0.807751      -1.58762      0.825512      -2.19438     -0.163995    -0.0343982    0.00245341     -0.146509      0.103399    -0.0796884       1.50491       2.04145       2.05500       2.28743       2.21627       2.18313       1.93059       1.72218       1.44392       1.20952       1.01173      0.799717      0.619725      0.458663      0.324169      0.237556      0.167692      0.111808
  22  10 2410.8501    1.3889  0.9040 11.4701 -0.0025  0.0238   0.0311   0.0596    0.0747   0.0000   439.5673       4.09454       14.4307      0.737093       4.71548      -1.53955      0.937919      -2.85494     -0.240691      -1.49643     -0.178223       1.20792      0.152116     -0.439085     0.0948876     -0.148565      0.297047     0.0938810       1.67886       2.24518       2.43222       2.44441       2.45174       2.31236       2.12419       1.93579       1.68279       1.39657       1.16404      0.917530      0.722869      0.527721      0.394912      0.284422      0.191832      0.130465
  22  11 2559.2066    1.8777  0.8762 11.9667  0.0024  0.0235   0.0422   0.0582    0.0680   0.0000   437.9752       4.12439       11.7123      -1.32614       2.37135     -0.773273     -0.124070      -1.19574      0.254872      -2.61893     -0.643833     -0.825792      0.543671     -0.325875     -0.290709     -0.222462      0.467746     0.0907193       1.60487       2.25875       2.27579       2.45079       2.39689       2.22773       2.01099       1.97580       1.61569       1.38893       1.10954      0.847931      0.717232      0.501821      0.388254      0.261566      0.191665      0.125603
  22  12 2707.1742    2.3345  0.8197 12.7917  0.0026  0.0217   0.0572   0.0614    0.0659   0.0000   437.7309       7.66210       13.2289       2.79971      0.999702     -0.587441     -0.933142      -2.70022      -2.64785      -1.26160       2.15875      0.628683      0.366565    -0.0364141     -0.835997      0.429424      0.110653     0.0436387       1.72043       2.13906       2.30467       2.37693       2.36995       2.32954       2.17395       1.92895       1.53543       1.28067       1.05948      0.845183      0.680981      0.506301      0.361685      0.260064      0.172659      0.126503
  22  13 2854.8756    3.0179  0.8615 12.9691  0.0011  0.0225   0.0686   0.0587    0.0830   0.0000   437.2739       8.21779       14.1864       8.34710      -1.88412      -1.31813      -1.49274      -3.85039      0.248668      -1.10808      0.910506      -1.20488     0.0473551       1.46860     -0.176809     -0.183647    -0.0771924    -0.0210817       1.61215       2.18389       2.38193       2.52581       2.25110       2.31857       2.03440       1.87899       1.58228       1.42220       1.10955      0.912318      0.716828      0.523197      0.366150      0.268190      0.176054      0.120640
  22  14 3001.5543    3.6322  0.8774 13.4125 -0.0006  0.0234   0.0820   0.0571    0.0748   0.0000   438.4366       7.87149       14.6053       5.80722     -0.923501      -1.45310      -1.75883      0.397394       1.10173      -2.85864       1.00910     -0.453639     -0.772294      -1.03812    -0.0316529     -0.202345    -0.0599956     0.0788306       1.59952       2.29752       2.25819       2.55237       2.37214       2.39685       2.08177       1.92981       1.66125       1.33825       1.07945      0.827740      0.680923      0.493101      0.373087      0.266478      0.182576      0.125287
  22  15 3147.2359    3.8000  1.0710 13.5014  0.0039  0.0276   0.0811   0.0648    0.0799   0.0000   435.8300       9.36023       13.8118       4.53890      -1.97798      -1.94129      -4.08160      -2.38961      -3.80431      -2.27685       1.72312      -1.73630     -0.536393     -0.448123     -0.181684     -0.450972      0.283732     -0.439562       2.01055       2.65977       2.63950       2.96791       2.73657       2.76766       2.49095       2.36277       1.89034       1.60141       1.30125       1.05724      0.799521      0.623982      0.456457      0.328762      0.223948      0.151006
  22  16 3292.3785    3.4240  1.4291 13.3174  0.0009  0.0321   0.0643   0.0835    0.0701   0.0000   442.2192       11.9293       12.5832       4.04066     -0.455443      -4.58026      0.248536      -3.30832      -1.10903      -1.52873       1.30662     -0.576394      -1.03043     -0.786707      0.930184    -0.0543008      0.297627     -0.157272       2.26740       3.07068       3.04944       3.28214       3.19719       3.05150       2.84907       2.60773       2.33979       1.86685       1.50651       1.16795      0.951935      0.731431      0.535755      0.375936      0.274896      0.185742
  22  17 3437.3938    2.8338  1.8977 12.9291 -0.0034  0.0378   0.0482   0.0966    0.0549   0.0000   442.3414       18.9137       7.99723       4.66607       6.28171       4.75396      -4.08793      -9.50688      -4.32528      -3.88089     -0.653965      -1.24444      -1.54781     -0.273754      -1.17599     -0.285098     -0.517046      0.108831       2.59281       3.59264       3.70112       3.99403       3.93115       3.72302       3.47380       3.06634       2.68467       2.22847       1.84822       1.44869       1.15926      0.836503      0.627104      0.450769      0.302481      0.208900
  22  18 3582.2895    2.2346  3.1920 12.2572 -0.0024  0.0488   0.0301   0.1345    0.0445   0.0000   435.9385       22.3186       8.76009       18.3845       2.75894       4.74534      -3.89842      -2.80984      -7.17470      -2.59071       1.95238       3.47325       1.97911      -1.43807      0.593076      -1.02024     -0.104018      0.298654       3.40950       4.40496       4.84885       5.07970       5.07485       4.88946       4.41012       4.07336       3.37878       2.92707       2.39852       1.91320       1.47570       1.15315      0.809267      0.593380      0.406434      0.278713
  22  19 3727.1966    1.8800  4.3966 11.8780 -0.0027  0.0612   0.0240   0.1723    0.0433   0.0000   446.6632       14.6438       7.46925       6.35079     -0.831894     -0.103938       11.6712      -4.98834       1.01518      -6.07863      -2.95735       1.86608     -0.455285       1.42208      0.770797       1.02493     0.0343756      0.144362       4.32262       5.63947       6.23944       6.44369       6.30448       6.20312       5.63465       5.00580       4.39907       3.69409       2.96507       2.41129       1.84975       1.40610       1.05209      0.744924      0.508321      0.348881
  22  20 3872.0540    1.5706  6.3199 11.3067 -0.0033  0.0770   0.0181   0.2212    0.0408   0.0000   437.2285       16.4112       22.1345       1.93438      -14.1312      -1.86386      -10.6744      -11.4808      -7.22339      -2.18088       4.96014      -3.54024       5.89886      -2.45019     -0.969722     -0.632341      0.638225    -0.0268069       5.55165       7.13955       7.97119       8.24956       8.04096       7.73958       7.15143       6.38455       5.61064       4.68160       3.88477       3.05747       2.36969       1.83448       1.32015      0.965239      0.656599      0.441158
  22  21 4016.6108    1.2880  7.8632 11.0793 -0.0028  0.0955   0.0148   0.2736    0.0347   0.0000   434.9783       25.2208       8.94718       5.79600       14.9385      -1.26687       3.93980       9.29918       3.24174      -1.60358      0.243052      -4.76839    -0.0763169      -7.54516       1.75453       3.44710       1.03902      0.437728       6.72541       8.83535       9.89668       10.1775       10.0418       9.63452       8.86772       7.93584       6.78143       5.83245       4.67907       3.83008       2.95853       2.23112       1.63007       1.17285      0.787941      0.539901
  22  22 4161.4062    1.0449  9.3727 10.9206  0.0002  0.1194   0.0131   0.3457    0.0314   0.0000   428.8772       3.68849       32.3923       31.7525      -12.8551      -7.47576     -0.871310      -27.4240      -11.1990       7.21629       8.90957      -8.45185      -5.68738       2.16776       1.14550      0.921395      -1.59094     0.0946772       8.22829       10.8196       11.9196       12.5988       12.3331       11.7433       11.0450       9.85427       8.40893       7.13694       5.80471       4.64660       3.68429       2.78288       2.03580       1.47651      0.998611      0.685470
  22  23 4306.1033    0.8284 12.0151 10.8289  0.0015  0.1686   0.0115   0.4905    0.0275   0.0000   440.4849       23.7709       9.70855       12.0635       8.36868       7.67857      -13.5503      -10.1470       8.80544      -25.1607      -15.3214       1.47750      -2.64242      -1.77549     -0.977321      -4.36879       1.11417       1.23249       11.4155       15.0269       16.5817       17.2018       17.2488       16.3457       15.2286       13.6072       11.8659       9.96653       8.33305       6.82336       5.22641       3.97996       2.88864       2.09371       1.40565      0.958618
  22  24 4450.4635    0.6856 13.8784 10.6417 -0.0012  0.2175   0.0096   0.5888    0.0258   0.0000   464.3882       8.17869       37.5796      -14.6329      -12.3449      -12.3970      -15.6283       39.9926      -34.9004      -24.5432       8.11458       6.23072      -11.6963       4.73920       1.65623      -3.71229       1.86575     -0.341562       14.5010       19.3503       21.2956       22.4615       21.6831       21.5864       19.5005       17.4495       15.2617       13.0397       10.6127       8.50456       6.71594       5.07262       3.80407       2.67723       1.79909       1.22772
  22  25 4595.3657    0.5145 15.7675 10.5517 -0.0006  0.3093   0.0086   0.7914    0.0228   0.0000   450.4834      -11.8909       1.39409       25.8121      -17.2589      -16.8789       4.61045       59.3917       5.82301      -38.7235      -22.1973       1.06408      -2.73291      -2.55399       1.08262      -3.18136       6.19757       2.01705       20.8878       27.2245       30.8065       31.5677       31.1577       30.4064       27.7256       25.2253       21.7932       18.7103       15.0993       12.2338       9.69589       7.30582       5.37857       3.94398       2.63114       1.77369
  23   7 1969.6242    0.5245  0.5655 10.2294 -0.0006  0.0211   0.0150   0.0482    0.0469   0.0000   439.6748    0.00896284       18.2634      0.384873      -2.44763       2.59570       1.84021      -2.47995     -0.565596      -1.03858      0.355634      0.547615     -0.137253      0.522603     -0.297558     -0.251163    0.00174112    0.00815169       1.42783       1.85903       1.91871       2.00143       2.09750       2.00449       1.90589       1.59452       1.41388       1.26248       1.03924      0.780944      0.648188      0.459651      0.385070      0.258949      0.199198      0.137131
  23   8 2131.1150    0.7859  0.6295 10.5897 -0.0049  0.0202   0.0204   0.0454    0.0519   0.0000   437.3848       3.40035       12.4247       1.41032      -2.81028      -4.27164     0.0648626       5.18762     -0.457813      -2.16735       1.05903       1.97987      0.476141      0.266896      0.627768      0.488479     0.0364238    -0.0733436       1.44008       1.99157       2.19153       2.36302       2.30018       2.10325       1.90904       1.75069       1.50632       1.27691       1.01188      0.849344      0.663711      0.469061      0.365472      0.247295      0.172550      0.111215
  23   9 2287.5186    1.1027  0.7557 11.1382 -0.0039  0.0222   0.0261   0.0514    0.0604   0.0000   438.1879     -0.230575       11.5879       1.52134      0.174819       1.60209       1.42442      0.321015      -1.70831      -4.76673       1.99019     -0.255942     -0.857189    -0.0429147     -0.716762     -0.407429      0.299508      0.242701       1.75313       2.16168       2.32122       2.53431       2.62754       2.48200       2.17469       1.87751       1.63468       1.44208       1.12832      0.890706      0.681403      0.535047      0.383404      0.284243      0.201397      0.135741
  23  10 2439.2251    1.4810  0.8858 11.6860 -0.0020  0.0262   0.0332   0.0613    0.0689   0.0000   437.6717       2.08613       13.8498       1.17047     -0.352340     -0.460163     0.0194735      -2.29667       3.42617      0.895228      -1.85936      -1.18301      -1.63158      0.524024      0.526219      0.232424     0.0856266    -0.0675569       1.56542       2.46862       2.25563       2.72966       2.47056       2.39436       2.19690       2.02155       1.82294       1.53176       1.26295      0.997957      0.773228      0.606447      0.416871      0.315835      0.220978      0.146810
  23  11 2588.7025    1.9549  0.9244 12.1289 -0.0035  0.0238   0.0424   0.0610    0.0688   0.0000   438.0881       4.80656       16.5600       2.37016     -0.805562      -3.82689       2.54895      0.917907      -1.47794      -1.62010      0.158759      0.638472     -0.727470     -0.215804     -0.277595     -0.142163    -0.0155583     -0.182230       1.60525       2.20363       2.28882       2.44351       2.57352       2.21404       2.30277       1.78107       1.72678       1.38081       1.21580      0.968263      0.716348      0.566585      0.411135      0.298470      0.202198      0.138619
  23  12 2737.7350    2.5683  0.8408 12.6603 -0.0001  0.0210   0.0576   0.0546    0.0661   0.0000   438.3520       6.49565       13.7185       5.03050      0.268055       3.15519      -2.85235      0.570813      0.628913      -2.57884       1.50674       2.15534      -1.26425     -0.194529     -0.151174      0.169312   -0.00178376     -0.246496       1.45105       1.87941       2.06289       2.07034       2.13741       2.06027       1.91722       1.63788       1.45205       1.27702       1.04072      0.880970      0.648455      0.496232      0.370538      0.268043      0.193624      0.129265
  23  13 2886.1664    3.0747  0.7698 13.3306 -0.0019  0.0219   0.0740   0.0538    0.0701   0.0000   439.5217       7.04638       14.7633       3.18782      -1.53594      -1.68341       2.70374      0.262948      -1.93654      -1.10661      -1.54944     -0.643625      0.332865     -0.228548      -1.10582      0.129743      0.114790      0.299064       1.50952       2.03071       2.11338       2.21603       2.23731       2.15208       1.97606       1.73898       1.59910       1.35024       1.09201      0.838209      0.672280      0.528857      0.397048      0.286952      0.207772      0.141815
  23  14 3033.5935    3.5414  0.8574 13.5405 -0.0062  0.0231   0.0831   0.0574    0.0768   0.0000   441.9974       8.82659       10.7675       2.23793      0.869901       1.91156       1.14033      -4.32851      0.203821      -2.98171      -1.75071    -0.0880691       1.55404     -0.280489      0.577270     -0.689775      0.118310      0.198488       1.68555       2.20276       2.22972       2.33750       2.30480       2.23102       2.04973       1.77479       1.64907       1.45655       1.25745      0.976034      0.794645      0.567069      0.425131      0.314758      0.209986      0.147480
  23  15 3179.8726    3.5739  1.1459 13.6677 -0.0049  0.0274   0.0744   0.0743    0.0725   0.0000   439.3617       6.67634       12.2813       4.72360      -2.59130      0.759278     -0.507993      -4.57434       2.73890       2.21181       1.65480      -1.92280      -1.75729     0.0508472     0.0409625     -0.754385     -0.382789     -0.117877       1.91664       2.52774       2.86477       2.82383       2.82767       2.58070       2.44404       2.31818       1.91698       1.76195       1.46776       1.13646      0.927102      0.681138      0.496005      0.364757      0.245764      0.169234
  23  16 3325.7481    3.1954  1.5719 13.1933  0.0086  0.0334   0.0567   0.0856    0.0586   0.0000   441.7951       11.5686       6.80351       9.61496       3.40692     -0.599166      -2.07167      0.302524      -6.02426      -5.68056       2.55286      -2.98172      -1.98331     -0.297718      0.811420     -0.835174     -0.230562     -0.224780       2.23832       3.05614       3.28658       3.30204       3.32340       3.12198       3.00572       2.72778       2.37989       1.96470       1.71111       1.34282       1.06182      0.816630      0.587810      0.432019      0.310831      0.222520
  23  17 3471.4663    2.6897  2.2995 12.6266  0.0005  0.0391   0.0390   0.1019    0.0498   0.0000   438.7198       21.5452       11.4345      -3.14581       6.64636     0.0426254      -3.54320      -1.92468      -2.73177      -3.46572       1.54798      -1.05378       1.22356      -1.57683      -1.39591     -0.764019      0.424816     0.0382834       2.60162       3.46064       3.69759       3.90771       3.92799       3.70950       3.53383       3.10457       2.77678       2.28977       1.96877       1.54166       1.22163      0.953189      0.698508      0.517236      0.358902      0.247792
  23  18 3616.9763    2.1613  3.5822 12.0716  0.0001  0.0495   0.0265   0.1398    0.0410   0.0000   443.4134       18.7217       11.4919       2.69041      -3.45739     -0.161520      -2.17473      -3.20236      -3.71231      -2.60759      -1.05950       3.50125      -2.32520      0.172079      0.978279      -1.07945     -0.606771     -0.619953       3.37053       4.37556       4.85880       4.90825       5.06149       4.78139       4.41767       3.93872       3.55924       3.03794       2.54342       1.99272       1.58733       1.23311      0.917546      0.656678      0.475154      0.321464
  23  19 3762.1975    1.8043  5.0361 11.7033 -0.0052  0.0643   0.0215   0.1825    0.0398   0.0000   434.1603       13.3070       14.8095       1.01875       1.79666       7.69231      -8.39477      -14.2126       3.70919      0.158523       2.09827      -7.44366      -1.20772      -1.15539     -0.263078      -1.30143     -0.750062     -0.265384       4.38573       5.82810       6.51572       6.66978       6.64936       6.41483       5.81751       5.34794       4.64075       3.95861       3.26960       2.62172       2.04215       1.61017       1.16717      0.845656      0.596772      0.411041
  23  20 3907.5063    1.5001  6.7602 11.2456 -0.0007  0.0784   0.0166   0.2286    0.0369   0.0000   433.2324       31.9270       7.70931       7.21691      -5.94229      -3.86480     -0.439389       1.96240       10.3689       1.01125      -1.69829      -4.18493       2.68969      -2.94250       1.78617     -0.239681     -0.770561     -0.524400       5.28975       6.85761       7.65143       7.98822       7.94868       7.39179       7.04177       6.43495       5.57400       4.67550       3.97844       3.18896       2.52971       1.92396       1.42887       1.04832      0.728961      0.492853
  23  21 4052.9910    1.2292  8.2140 11.0437 -0.0037  0.0986   0.0143   0.2800    0.0334   0.0000   436.9540       8.56085       25.5785       24.9719       1.43299       3.73900      -4.86340       6.40215      -7.76220      -7.67730       8.73167     0.0212567       3.04457      -3.14405     -0.854321      0.920258      -1.70774      -1.97099       6.43543       8.53182       9.36735       9.91012       9.80067       9.41754       8.69015       7.91690       7.04912       5.80223       4.99298       4.00563       3.17551       2.40697       1.80314       1.32349      0.903163      0.618845
  23  22 4197.9174    0.9614  9.9251 10.9391 -0.0021  0.1301   0.0128   0.3775    0.0292   0.0000   430.3825       20.9672       22.0637       40.2717       24.9129      -25.9472    -0.0744140       13.7674      -4.30746      -3.18807       5.42401      -2.49130      -4.98122       4.69716       3.73964      -1.17234       2.96439      0.874792       8.46991       11.1448       12.3069       12.8715       12.7962       12.2024       11.5728       10.4480       9.00592       7.79836       6.52840       5.26655       4.15684       3.23368       2.42026       1.72780       1.19734      0.827630
  23  23 4342.8792    0.7867 12.3356 10.7965  0.0003  0.1762   0.0112   0.5138    0.0265   0.0000   468.7799       18.2122       8.45538       18.7718      -29.0255      -17.3531      -23.7700      -16.2108      -3.28606       8.32303      -2.79231       2.67184       4.85343       9.03942      -5.99611    0.00204247       2.74910     -0.758234       11.3639       14.8929       17.0235       17.6628       17.2285       16.8935       15.6014       14.0123       12.3639       10.4963       8.80740       7.13998       5.56611       4.33302       3.27835       2.36250       1.60541       1.10592
  23  24 4487.7446    0.6257 13.8233 10.6218  0.0015  0.2270   0.0095   0.6137    0.0247   0.0000   435.3521       11.0271      -1.29954      -15.4370       5.15706       13.0463       15.1875      -28.7528       7.93385       18.4106      -12.3427      -10.7053       10.9661       4.84895      -1.73402      -5.72584       2.57645      0.353349       14.7611       19.2838       21.3756       22.3409       22.1924       21.6670       19.8252       18.0871       15.7635       13.8818       11.3427       9.30417       7.27725       5.74498       4.20434       3.10038       2.11192       1.46235
  24   7 1993.5546    0.6060  0.4916 10.1658 -0.0023  0.0169   0.0172   0.0421    0.0467   0.0000   443.4060      0.203645       15.7301       1.85371       2.12817     -0.880757      0.364602     -0.392872      -1.47536     -0.566544     -0.170229       1.71309     -0.289427     -0.799192      0.779978      0.165644     -0.241955      0.134993       1.04283       1.43203       1.51835       1.56702       1.58171       1.50367       1.42580       1.22517       1.17000      0.972155      0.832081      0.656815      0.546616      0.411280      0.324376      0.214975      0.162794      0.113175
  24   8 2156.8060    0.8041  0.6325 10.6288 -0.0014  0.0196   0.0203   0.0484    0.0522   0.0000   441.0883       3.13627       14.1767       2.78754      -4.25005      -1.08223      0.720598      0.226315    -0.0665570      -1.08803     0.0403416       1.30303     0.0811959     -0.546544      0.310099     -0.328751     -0.164102      0.154742       1.32320       1.78271       1.88888       1.94483       2.01454       1.98648       1.83552       1.58343       1.32004       1.16837      0.985935      0.764501      0.624517      0.451237      0.348827      0.275229      0.191569      0.136139
  24   9 2314.3308    1.2023  0.7789 11.2424 -0.0036  0.0205   0.0273   0.0537    0.0578   0.0000   439.2480       1.36412       14.3982      -2.25051       1.35036       3.32139       2.15769       1.25797      0.219653      -1.40701       2.09730      -1.49033     -0.686810     -0.313478      0.145462    -0.0500884     -0.258448    -0.0485070       1.39289       1.86515       1.94540       2.07795       2.10239       2.00015       1.85507       1.72259       1.49374       1.27715      0.985691      0.852959      0.664978      0.530883      0.395053      0.288867      0.203530      0.146975
  24  10 2467.0906    1.5225  0.9462 11.6756 -0.0042  0.0248   0.0320   0.0606    0.0731   0.0000   441.4846       8.01260       14.6796     0.0454442   -0.00635143      0.201328      -2.56595     -0.991982      0.257491      0.184276      -1.32180     -0.351686     0.0404136     -0.733406      0.388088     -0.404442     -0.606715     -0.303489       1.70799       2.43661       2.67518       2.82838       2.82501       2.68219       2.48659       2.20471       1.90394       1.56147       1.30506       1.01150      0.764139      0.596159      0.459621      0.346903      0.260996      0.171849
  24  11 2617.6929    1.9644  1.0218 12.3325 -0.0062  0.0260   0.0415   0.0661    0.0699   0.0000   442.7346       7.29907       9.87517      -2.68264      -1.90106      -1.70809       1.62149      -2.71064      0.538007      -2.82344      0.371019     -0.378699       1.52002     -0.683803     -0.667879      0.490037      0.680649     -0.191745       1.60493       2.37888       2.29155       2.59852       2.41415       2.43802       2.16070       2.07794       1.74386       1.60071       1.34382       1.07934      0.853337      0.647520      0.484380      0.356450      0.264800      0.173243
  24  12 2767.7676    2.6695  0.8625 12.8843 -0.0037  0.0229   0.0583   0.0530    0.0632   0.0000   437.8391       8.02822       14.9693       4.38143     0.0255063      0.617616      0.733355     -0.252462      -2.50316      -1.57516       2.13725      -2.37771      0.368975     -0.285160    -0.0327482     -0.477734     0.0360950     -0.100226       1.47661       2.08253       2.25334       2.38289       2.36816       2.21794       2.17766       1.92460       1.65412       1.49358       1.15989      0.938879      0.668486      0.589306      0.416273      0.346515      0.255982      0.177360
  24  13 2917.0567    3.2125  0.8706 13.1507 -0.0005  0.0222   0.0681   0.0526    0.0710   0.0000   438.8642       8.87487       16.0831       8.26731      -1.74421      -3.15788       1.54731      -1.83989      0.136865     -0.337633       1.50769     -0.188049     -0.714541      -1.03859      0.169504     -0.186801      0.141114     0.0141065       1.44908       1.96553       2.10605       2.14852       2.09162       2.05123       1.89643       1.80126       1.53711       1.35518       1.14306      0.912992      0.735673      0.604671      0.417740      0.311585      0.216856      0.155925
  24  14 3065.1843    3.6760  0.8535 13.6829  0.0015  0.0223   0.0812   0.0571    0.0694   0.0000   438.9773       10.8848       7.79142       4.24720       2.68504      -4.04325       1.04850      -4.85188       1.47392      -1.48653      0.814952     -0.870379     0.0875904      -1.44412      0.840022    -0.0797281      0.184648      0.143224       1.49017       1.95736       2.18304       2.26640       2.30690       2.15260       2.06022       1.77683       1.65811       1.39387       1.12804      0.893433      0.713569      0.554504      0.432090      0.316173      0.226833      0.162429
  24  15 3212.1379    3.6731  1.0766 13.7128 -0.0004  0.0269   0.0774   0.0695    0.0745   0.0000   441.9339       8.56513       14.2005    -0.0201690      -1.86415       1.65171       1.38399       1.70117      -2.34008      -4.46805       1.00983      0.102460       1.45852      -1.12057     -0.923989     -0.363486     0.0519970    0.00928495       1.80133       2.43503       2.50605       2.50461       2.63340       2.41140       2.29773       2.08337       1.86308       1.65960       1.42254       1.20717      0.952905      0.727633      0.533656      0.376231      0.262095      0.185272
  24  16 3358.6608    3.1447  1.5681 13.2855 -0.0036  0.0326   0.0564   0.0866    0.0601   0.0000   437.3549       14.5054       6.06801     -0.243013      -4.92913     -0.970995       1.94737      0.817380      -3.95917      -4.29412       1.21592     -0.126188       1.04363      0.641403      -1.29958     -0.456013      0.167065     -0.549888       2.09495       2.97567       3.16903       3.39395       3.36204       3.19279       2.98804       2.59315       2.42710       1.99949       1.67184       1.35824       1.05928      0.861142      0.606302      0.462898      0.312210      0.222616
  24  17 3505.0300    2.5414  2.4737 12.6694 -0.0003  0.0410   0.0364   0.1101    0.0458   0.0000   442.8055       15.7374       14.4022       10.8537       17.1968       8.03472       3.42012       2.74962       2.49359      -1.73381      0.451591      -1.67330     -0.886931      -2.23959     -0.399151     -0.315539     0.0208861     -0.399949       2.74961       3.69845       3.97169       4.14177       4.16203       4.02748       3.69066       3.40466       2.91696       2.52291       2.12816       1.70991       1.37960       1.05446      0.787760      0.592681      0.409262      0.288535
  24  18 3651.2288    2.0311  3.7060 12.1009 -0.0026  0.0521   0.0250   0.1415    0.0376   0.0000   438.9267       20.5620       10.1827       15.4870      0.300224      -2.10600     -0.844194      -4.02956      0.408949      -1.40868       5.53771      -2.89220      -2.33784      0.356484     -0.187514      -2.21837     -0.386278     -0.351298       3.38747       4.52957       5.11414       5.20980       5.23652       5.05461       4.70845       4.16902       3.81955       3.10340       2.68256       2.20405       1.71202       1.34052       1.00026      0.751430      0.519576      0.360034
  24  19 3797.0061    1.7078  5.3610 11.6406 -0.0030  0.0667   0.0195   0.1859    0.0360   0.0000   433.0587       19.7706       14.7268       22.6169       7.33053      -6.40584      -6.15440       6.57946     -0.897997     -0.619007       7.57153      -8.34741       4.70664       1.74895    -0.0774144      -1.02088       1.62847     -0.378982       4.17020       5.64864       6.28527       6.46280       6.50307       6.28507       5.84229       5.30882       4.78301       4.02010       3.41519       2.71949       2.17163       1.68576       1.29673      0.960376      0.687048      0.482514
  24  20 3942.7583    1.3848  6.8813 11.2867 -0.0011  0.0830   0.0157   0.2347    0.0338   0.0000   439.7785       29.7841       18.2638       20.7369     -0.144901      -8.77662      -4.12618       3.33368       7.91915      -3.61418      -3.27449      -1.90064       3.09960       3.76351      -2.59470      -1.60989       1.11842      0.688798       5.12839       7.00331       7.58276       8.17152       7.99283       7.82776       7.14987       6.60132       5.66548       5.03862       4.18082       3.37946       2.71223       2.11860       1.58184       1.19569      0.801258      0.576533
  24  21 4088.7054    1.1126  8.8451 11.0927 -0.0033  0.1075   0.0136   0.3170    0.0297   0.0000   448.1078       10.9969       10.4143       13.0190       7.41192       3.42706       13.9848      -15.1283       5.69443      -18.6796     -0.957438      0.385090       1.33340      -2.05111      -2.96066       2.40472      -1.17260     -0.988454       6.84961       8.88663       10.0046       10.2103       10.4043       10.0972       9.41995       8.61528       7.47860       6.53685       5.43275       4.38452       3.55948       2.75625       2.15506       1.53345       1.11733      0.782245
  24  22 4233.9072    0.9130  9.9259 10.9462 -0.0003  0.1296   0.0124   0.3817    0.0272   0.0000   439.0637       41.3546       11.2357      -6.31588      -10.6934       3.34693       13.1762       4.97265      -7.41110      -2.74464      -12.6208      -14.4832       4.65714       2.00260      -3.29192       1.37212      -2.71386     -0.992436       8.10601       10.8463       12.0679       12.7962       12.4332       12.2896       11.4205       10.2950       9.14502       7.80653       6.58830       5.32826       4.31431       3.35476       2.54006       1.88803       1.28496      0.917782
  24  23 4379.7142    0.7187 11.8923 10.7885 -0.0019  0.1787   0.0114   0.5124    0.0263   0.0000   442.2375       44.9493       8.91295       27.9202      -8.74556      -14.9227      -16.8869      -8.79219      -1.69783      -35.4698      -16.4106      -9.00807       4.23286      -5.81557      0.583365     -0.610001    -0.0591679      0.491143       11.1262       14.6654       16.3896       17.2754       16.9639       16.5323       15.6885       13.8944       12.4391       10.8878       9.00452       7.51300       5.93739       4.65106       3.55415       2.59954       1.79646       1.26705
  25   6 1847.8937    0.4271  0.3940 10.0762  0.0004  0.0174   0.0138   0.0368    0.0376   0.0000   438.7372      -2.08615       18.6864      -1.62653      -3.90444      -1.23950      -1.01642      -2.50169     -0.623576     -0.309634     -0.643002     -0.999557     -0.612952      0.398852      0.209064     -0.536163    -0.0243941      0.174736       1.16347       1.49003       1.60921       1.73108       1.66803       1.73128       1.61441       1.40238       1.16029       1.01832      0.831828      0.699577      0.598392      0.434576      0.307205      0.248185      0.177024      0.130131
  25   7 2016.9114    0.6468  0.5634 10.1531 -0.0012  0.0191   0.0170   0.0445    0.0492   0.0000   440.3283      -2.76465       21.3254      0.882661      -1.78511     0.0288873     -0.781075      -2.14052      -1.24175     -0.451545     0.0535803       1.42052     -0.799447      0.680964     0.0174188      0.549684    -0.0839366      0.190472       1.14272       1.61822       1.57719       1.78581       1.89113       1.72210       1.61500       1.45091       1.24178       1.17858      0.881548      0.763706      0.595491      0.469897      0.364070      0.263020      0.184752      0.132443
  25   8 2181.7635    0.8940  0.7011 10.7293 -0.0044  0.0200   0.0213   0.0528    0.0535   0.0000   440.2625       2.41876       19.2141      -2.81717      -4.12651       1.32070       2.08861      -1.81180     -0.941068     0.0732544     -0.292958      -1.05363      0.521913     -0.614079      0.141822     -0.340631     -0.165088     -0.152692       1.26798       1.83077       1.87934       1.97249       1.98295       1.86419       1.78529       1.67032       1.43103       1.27462      0.998348      0.820838      0.681636      0.528013      0.395355      0.298296      0.209824      0.150696
  25   9 2340.5451    1.2659  0.8352 11.1475 -0.0040  0.0206   0.0272   0.0525    0.0635   0.0000   437.5806       1.03353       14.7965       3.83130      0.899295      -1.97167      -3.56834      -3.54624       1.26978      0.946921      0.297678      -1.35188     -0.320276   0.000754709     -0.617049      0.135468      0.423494    -0.0330508       1.39549       1.74804       1.89167       1.95928       1.93718       1.94946       1.92669       1.75871       1.50925       1.25881      0.971898      0.880204      0.693484      0.545258      0.452999      0.314973      0.241342      0.163425
  25  10 2494.4288    1.6654  0.9199 11.8609 -0.0037  0.0232   0.0344   0.0558    0.0657   0.0000   438.1223       5.10160       10.8653     -0.299937      -3.72334       3.37991    -0.0462061      -1.87493       1.97252     -0.521400     -0.175721      -1.75465     -0.483394      -1.39725     -0.682440      0.577184     0.0710982     -0.380412       1.37523       1.91024       2.04504       2.08334       2.20606       2.07765       1.99421       1.78888       1.59210       1.36793       1.14654      0.918781      0.728552      0.603401      0.442801      0.339769      0.248305      0.176082
  25  11 2646.2695    2.1395  0.9621 12.3633 -0.0028  0.0235   0.0435   0.0629    0.0705   0.0000   438.3179       7.34495       11.6179      0.622574       2.23856      0.812571       2.33122      0.989879       2.32452     0.0903296      0.474850      0.201053      0.883479     -0.596634    -0.0770536    -0.0208678     -0.266300      0.280649       1.54016       1.99418       2.02900       2.08097       2.11962       2.13872       2.14236       1.89806       1.59507       1.31053       1.14054      0.963756      0.766645      0.628580      0.468905      0.354762      0.249119      0.176921
  25  12 2797.4694    2.7933  0.7919 12.8977 -0.0047  0.0202   0.0616   0.0500    0.0617   0.0000   439.4107       3.29912       18.7244       4.14703     -0.932499      0.928182      -2.91708      -2.65098     -0.701416      -1.39188     -0.824490      -1.42944     -0.276742      0.908736     -0.394664     -0.282523    -0.0279345     -0.509154       1.28265       1.76747       1.82422       2.07712       2.02795       1.94461       1.77382       1.68947       1.37872       1.29306      0.977712      0.850085      0.658457      0.524716      0.400123      0.304788      0.207155      0.158475
  25  13 2947.5505    3.3758  0.7632 13.5370 -0.0005  0.0200   0.0748   0.0483    0.0575   0.0000   439.7906       7.44170       12.4216       4.37924      0.211687     0.0985046     0.0115621       2.78580      -1.09706      -1.76770       1.48609     -0.112599     -0.449453     -0.832742      0.293335    -0.0642786     -0.151259     -0.211293       1.27277       1.68285       1.82402       1.95894       1.97378       1.84035       1.73523       1.60206       1.37268       1.22621       1.04893      0.843201      0.714099      0.574036      0.412494      0.292030      0.206361      0.154337
  25  14 3096.2920    3.7956  0.8931 13.7406 -0.0022  0.0229   0.0827   0.0557    0.0697   0.0000   442.1012       10.0036       15.6228       6.38394      0.879048     -0.559883    -0.0659801      -5.24004     -0.110441      -2.64925     -0.145767     -0.459124       1.83816      -2.34355      0.143173     -0.237970     -0.240465      0.177881       1.62653       2.04989       2.26142       2.46695       2.45730       2.19142       2.10247       2.02187       1.71561       1.47741       1.21000      0.960905      0.808079      0.641896      0.471140      0.340205      0.256896      0.183831
  25  15 3244.0521    3.4229  1.1211 13.7638 -0.0122  0.0272   0.0733   0.0726    0.0771   0.0000   439.7906       7.94136       9.32541       9.00737      -1.30951      -3.16170      -1.01486      -3.63406      -1.20666      -4.31660       1.60766      -2.88415      -1.16805      -1.83334      0.399382     -0.491273     -0.933089     -0.567962       1.73445       2.33596       2.43657       2.68273       2.67183       2.62879       2.36336       2.21731       1.95818       1.68113       1.33692       1.11897      0.950131      0.705502      0.541870      0.405022      0.297752      0.215262
  25  16 3391.2745    2.9392  1.7019 13.3108  0.0001  0.0333   0.0514   0.0925    0.0541   0.0000   438.8243       11.0159       13.8945       3.75693      -8.08796       2.14260      -6.37725       1.97523       2.49678       2.47752       3.56977      -1.58425      -1.39336      0.564750      0.355555      0.933708     -0.296838     -0.304835       2.11545       2.86672       3.10255       3.22155       3.22003       3.00300       2.86478       2.58482       2.33462       2.09227       1.83901       1.49169       1.21795      0.931554      0.721151      0.532379      0.370233      0.259599
  25  17 3538.2411    2.4320  2.6640 12.7157 -0.0014  0.0435   0.0342   0.1121    0.0412   0.0000   445.8028       9.85496      -1.09843       10.9343       4.16662      -10.4625       2.18029      -1.73830      -3.14656      -1.07723      0.918081      -4.18337      0.536739     -0.614108      0.987097      0.344554     -0.399857     -0.108247       2.67710       3.49444       4.04023       4.03865       4.19765       3.86278       3.76372       3.41634       2.97640       2.68286       2.21764       1.85266       1.47293       1.15138      0.882977      0.668596      0.470436      0.335557
  25  18 3685.1248    1.9569  4.1164 11.9301 -0.0015  0.0545   0.0225   0.1487    0.0373   0.0000   440.7895       23.0219       11.1722       8.32857       1.96601       10.0723      -8.34965      -2.45779      -1.78596      -5.74133       4.92257     -0.612875     -0.481056      -3.34479     -0.301380      0.347374    -0.0560490      0.255187       3.32971       4.47065       5.11221       5.06030       5.13822       5.01660       4.78086       4.30319       3.81465       3.41727       2.70574       2.28373       1.84965       1.44536       1.09143      0.848224      0.598822      0.431812
  25  19 3831.3681    1.6050  5.7310 11.5569 -0.0019  0.0680   0.0176   0.1903    0.0338   0.0000   432.4218       24.3245       13.9506       11.7438       7.66086      -1.23255      -11.5031       5.70005       5.38985      -2.23401       4.88271      -4.46790     -0.620452       2.46303      0.615660     -0.367250      0.332486      -1.23721       4.17139       5.32435       6.15763       6.26668       6.25241       6.29886       5.77941       5.37360       4.74777       4.03580       3.52856       2.79380       2.31305       1.84122       1.38249       1.05261      0.750088      0.531956
  25  20 3977.6946    1.3360  7.5262 11.2385 -0.0002  0.0867   0.0149   0.2492    0.0319   0.0000   441.4298       16.0739      -8.52423      0.857342       22.3385      -11.7884      -6.63148       6.70424      0.440547      -3.69842     -0.646116      -4.99823      -4.59183      0.623640      -3.65136     -0.761135     -0.720922     -0.361855       5.21567       7.00483       7.92822       8.21335       8.23443       8.03844       7.57213       6.80382       6.07307       5.22321       4.40355       3.61227       2.97084       2.31507       1.75033       1.30844      0.945919      0.672617
  25  21 4123.8593    1.0579  9.3193 11.0659 -0.0035  0.1138   0.0133   0.3233    0.0292   0.0000   433.2617       30.0437       30.6621      -21.1093       9.54328      -3.72243       19.6976      -5.39725       5.71194      -23.1950       3.76548       4.14095     -0.837256      -8.95363     -0.928749       3.64914      -1.04745     -0.513586       6.86473       9.05653       10.2687       10.6141       10.8235       10.3406       9.75722       8.96472       7.82263       6.97196       5.84904       4.75831       3.83050       3.07000       2.33495       1.77216       1.26249      0.897106
  25  22 4270.2205    0.8341 10.4796 10.9716 -0.0046  0.1481   0.0125   0.4222    0.0267   0.0000   428.3821       13.1778       12.5826       22.6390       5.27198      -15.4988      -19.5951       10.3288       34.8299       11.2982      -10.1079      -10.1297       2.66753       2.69171     -0.474796      -1.46765     0.0885664      -1.50767       8.73746       11.7811       12.9945       13.7139       13.6061       13.3228       12.7492       11.3459       10.3805       8.81402       7.52853       6.12946       4.99486       4.00788       3.02308       2.28911       1.62311       1.16643
  25  24 4562.0096    0.5305 15.1079 10.6392  0.0007  0.2783   0.0086   0.7256    0.0212   0.0000   446.5145       20.8651      -12.3289       41.1946      -1.51401      -13.1377      -24.1708       21.6701      0.931377      -14.1716       18.4340      -4.32853     -0.572072      -14.1812      -10.6000       4.35671     -0.122134      -1.83394       16.2532       21.5328       24.3892       25.3460       25.3712       25.1500       23.3258       21.2048       19.2980       16.5360       14.2284       11.4812       9.47007       7.42666       5.73842       4.33296       3.05764       2.19240
  26   5 1694.0315    0.2892  0.2751  9.8223 -0.0067  0.0182   0.0119   0.0309    0.0320   0.0000   440.3331      0.806652       18.8583      0.165495      -4.37042      -1.31495      -1.86863     -0.356141      -1.20556     -0.561754     -0.242407     0.0420562     -0.824639     -0.322007    -0.0575122     -0.325233     -0.152730   -0.00308672       1.24981       1.57752       1.65908       1.71289       1.77934       1.74588       1.70415       1.49586       1.17652       1.03691      0.859456      0.748424      0.600182      0.435365      0.328239      0.222836      0.187241      0.144833
  26   6 1869.0416    0.4455  0.4079 10.0020 -0.0049  0.0165   0.0138   0.0381    0.0382   0.0000   439.4276       1.81887       16.8149     -0.456190      -2.64824     -0.390331      -3.15517      -2.23166       1.60307     -0.235883     -0.684204     -0.251878      0.717144      0.424157     -0.346355    -0.0564969    -0.0751769    -0.0917579      0.940743       1.25702       1.48737       1.44977       1.49280       1.34821       1.40661       1.20628       1.14569       1.01588      0.799521      0.699029      0.531032      0.407772      0.316637      0.271052      0.210647      0.144228
  26   7 2039.7481    0.7014  0.5440 10.2639 -0.0028  0.0166   0.0176   0.0408    0.0491   0.0000   440.1439      0.793642       17.3335      0.435060      0.277905      -1.53537      0.462511      -1.63880      0.884114      0.632224      0.914139     -0.302275      0.203328      0.609906      0.406796     -0.328626     -0.113087   -0.00140207       1.02578       1.26371       1.52168       1.56565       1.48569       1.40652       1.35645       1.27058       1.09128       1.01309      0.880391      0.726661      0.578765      0.448427      0.347493      0.260952      0.192919      0.142416
  26   8 2206.0809    0.9581  0.7809 10.6558 -0.0013  0.0225   0.0210   0.0492    0.0605   0.0000   438.2769      0.631884       12.2572       2.50069      0.504767     -0.116670      -2.70046       3.91928     -0.953773     -0.427560       2.83467     -0.455510     -0.294813     -0.556650      0.141454    -0.0887758      0.375010     -0.123412       1.37769       1.78255       2.10892       2.10095       1.89527       1.92058       1.77224       1.68953       1.46208       1.45055       1.26352       1.05468      0.834485      0.673329      0.498534      0.355327      0.265573      0.188328
  26   9 2366.0702    1.2580  0.8098 11.5107 -0.0071  0.0218   0.0279   0.0521    0.0560   0.0000   440.8115       6.73375       16.4492       2.73097      -1.82449       1.98245     -0.811461       2.79128     -0.171627     -0.986441     -0.541434     -0.905981       1.08620      0.624232     -0.861166     -0.755019      0.565622      0.159568       1.27905       1.73801       1.89354       2.03739       2.09321       1.91134       1.91297       1.68775       1.47386       1.29311       1.12158      0.894933      0.731489      0.592981      0.432686      0.336509      0.248801      0.186239
  26  10 2521.3038    1.7230  0.8669 12.1378 -0.0043  0.0222   0.0376   0.0551    0.0575   0.0000   437.8637       4.44162       13.3696       1.60022       2.23342      0.327368     -0.610139      -1.24629     -0.186756      -2.94481       2.83917      0.650837      0.318340     -0.441163     -0.145885     -0.353539     0.0734902     -0.513184       1.31932       1.82598       1.91558       1.93646       2.04587       1.87364       1.76812       1.70213       1.48538       1.35619       1.18632      0.997325      0.829739      0.668607      0.494637      0.374938      0.250660      0.191033
  26  11 2674.4013    2.2522  1.0644 12.3922 -0.0045  0.0238   0.0442   0.0639    0.0778   0.0000   438.8865       1.50844       17.1100       3.40013       1.18710      -1.46898      -7.65021     -0.775985    -0.0282670       3.31911     -0.733290      0.145683       1.13629      -2.90646    -0.0109832      0.163042      0.303445      0.315468       1.47796       1.93352       2.08285       2.27899       2.21064       2.20056       2.04910       1.90503       1.64288       1.51915       1.22769       1.02123      0.854014      0.686605      0.507456      0.398244      0.286883      0.203097
  26  12 2826.6759    2.9391  0.8941 12.9942 -0.0038  0.0214   0.0613   0.0546    0.0673   0.0000   439.9359       4.49513       12.9373       3.17031      -2.35800      0.412343       1.57487      -1.98843     -0.390758      -1.16163      0.659926      -1.20854      0.144531     -0.510822     -0.145047     -0.208800     -0.144066     -0.343997       1.32785       1.75928       1.92242       1.93386       2.04314       1.91693       1.93130       1.76206       1.52104       1.29916       1.06339      0.861321      0.730598      0.560906      0.455921      0.341755      0.259573      0.191823
  26  13 2977.5467    3.6227  0.8569 13.3756 -0.0023  0.0228   0.0745   0.0489    0.0642   0.0000   439.1453       7.61423       11.3255       2.94092      -2.58394      0.694391      0.600721      -3.02951       2.41623     -0.497978       1.12834      -2.22443      0.519257      0.623793     0.0419474      -1.46198      0.422656    -0.0565346       1.57868       2.10162       2.08337       1.97349       2.06118       2.08796       2.19493       1.99317       1.70239       1.40275       1.09264      0.930690      0.795731      0.663969      0.518932      0.382500      0.276060      0.196923
  26  14 3127.0770    3.6403  1.0614 13.6630  0.0019  0.0249   0.0729   0.0639    0.0682   0.0000   440.2510       9.43607       16.1401       3.59048      -4.05235      -1.88231      -2.12531       2.92776      -3.06432     -0.911175      0.758756     -0.898816     -0.831395      -1.35212     -0.927887     -0.217214      0.352068   -0.00935574       1.46107       2.06036       2.09147       2.32219       2.29549       2.23855       2.11764       1.88390       1.72607       1.50255       1.33375       1.06084      0.856381      0.658962      0.521583      0.397460      0.294474      0.216481
  26  15 3275.5680    3.4661  1.2706 13.6376 -0.0121  0.0279   0.0667   0.0729    0.0746   0.0000   443.0998       12.3468       12.2671     -0.127944      -4.73638      0.228470       2.03457    -0.0558436      0.588883      -2.99526       2.16902     -0.272118     0.0471707      -1.68935     -0.848636     -0.199250     -0.384935     -0.262780       1.83454       2.45731       2.70128       2.77596       2.79438       2.69054       2.57365       2.32089       2.04669       1.78202       1.50041       1.31494       1.04705      0.843447      0.648005      0.475823      0.331450      0.243886
  26  16 3423.4975    2.9000  1.9118 13.1065 -0.0027  0.0346   0.0455   0.0917    0.0529   0.0000   437.9644       9.95030       6.51019       8.84869      -2.00897      -1.88032      -2.34897      0.936694     -0.895221      -1.47292       1.87041      -1.19585       1.53788      -1.72953     -0.321660     -0.896030     0.0512631     -0.430364       2.09460       2.79622       3.03539       3.22210       3.32633       3.06436       2.97881       2.72183       2.48051       2.10148       1.73803       1.48211       1.19992      0.959800      0.740473      0.560188      0.414484      0.293292
  26  17 3571.1180    2.3018  2.8540 12.5082 -0.0014  0.0426   0.0305   0.1168    0.0412   0.0000   442.4611       19.9168       11.3981       3.93860       12.6779      -13.9599     0.0748756       3.55887      -3.11989      -1.77287      -2.76520      0.512960      -3.84700     -0.119626      0.415500      -1.50893     -0.656228      0.289650       2.59115       3.32651       3.81367       3.85628       4.07999       3.84418       3.66500       3.34588       2.91092       2.62235       2.22707       1.82625       1.50801       1.17374      0.928900      0.695419      0.504915      0.367529
  26  18 3718.6189    1.9400  4.6809 11.7274 -0.0021  0.0550   0.0200   0.1539    0.0352   0.0000   438.7195       14.1103       14.5367       2.18174      -6.54854      0.392584      -3.88972      -1.37188      -2.89090      -4.75467      0.330660      -2.41885       1.92441      -2.70299     -0.958207      -1.53296      0.667748      0.397943       3.16389       4.26525       4.75815       4.84907       5.07669       4.92481       4.51613       4.28149       3.76028       3.27794       2.83237       2.30251       1.89082       1.49662       1.14989      0.880309      0.655486      0.466016
  26  19 3865.5427    1.5540  6.0677 11.4901 -0.0002  0.0701   0.0168   0.1967    0.0327   0.0000   440.1688       19.6386       9.08644       12.9345       3.94446    -0.0653293       1.54380      -4.98328       1.30559     0.0794248       1.56842      -7.22353     -0.182833       2.99001       2.18826     -0.781740     -0.352839     -0.432890       4.14131       5.42397       6.24655       6.36173       6.49218       6.34265       5.85878       5.52326       4.85437       4.20947       3.63775       3.03362       2.42162       1.94876       1.50185       1.14098      0.836241      0.604625
  26  20 4012.3564    1.2166  7.8364 11.2016 -0.0011  0.0908   0.0140   0.2670    0.0305   0.0000   439.6985       24.5059       9.66498       7.09668       7.95916      -5.95099       2.57910       1.32012      -7.21913      -1.33453       3.61816       2.33060       4.70780      -2.24710       3.66100      -1.45241      -1.96810      0.497498       5.20085       7.04103       7.70048       8.04039       8.27223       7.96480       7.61413       6.91662       6.29996       5.47532       4.64034       3.87365       3.13025       2.50480       1.98115       1.49336       1.06928      0.807145
  26  21 4158.9986    1.0032  9.3066 11.0346 -0.0016  0.1132   0.0129   0.3354    0.0282   0.0000   445.1401       19.5297       4.75307       1.19882       21.0236      -10.6809       1.41850      -5.29051       7.10379      -14.8638       1.52783      0.659574       3.05014       2.70144       2.22061      -1.62814      0.713848     -0.636848       6.44372       8.64228       9.76291       9.90143       10.3998       9.78351       9.55577       8.60835       7.79703       6.72333       5.78101       4.77192       3.87233       3.11917       2.42043       1.84640       1.32116      0.965924
  26  22 4305.6839    0.8026 11.3213 10.9449  0.0004  0.1574   0.0123   0.4681    0.0258   0.0000   443.8444       16.2817       10.6706       47.5330       10.4584      -26.9065       1.60042       2.80730      -1.69044      -21.3831      -11.1367      0.248547    -0.0515882      -2.01721       7.02368      0.919467      -4.22367      -1.15699       8.97770       12.0967       13.7036       14.1297       14.4179       13.7185       13.3772       11.9675       10.9409       9.54544       8.07865       6.64690       5.55110       4.38914       3.41212       2.56245       1.86289       1.33705
  26  23 4451.2738    0.5996 13.1825 10.7926 -0.0060  0.2287   0.0105   0.6275    0.0240   0.0000   429.2424       68.8064       4.13333       20.3425       22.3764       14.0722       31.6245       14.2056       3.48640      -1.29567      -6.78685       11.3878       6.35537      -6.69313      -9.06773      0.398030      -1.69725       1.29570       12.7610       17.1416       19.0263       20.2200       20.3264       20.1263       18.4983       17.2866       15.5777       13.5033       11.7137       9.64702       7.98251       6.34463       4.89227       3.76997       2.68498       1.94724
  27   7 2062.0545    0.7372  0.5125 10.4213 -0.0005  0.0160   0.0192   0.0406    0.0463   0.0000   441.2009      -1.21498       20.1376      -2.55241      -1.90204     -0.240398     -0.163510      0.429949      0.411432      0.283722       1.35782      0.439762    -0.0382690     -0.607980     0.0382758      0.370691     -0.150072   -0.00585773      0.906902       1.20557       1.29411       1.35260       1.47451       1.32717       1.29673       1.09146       1.13596      0.960263      0.784664      0.689955      0.530990      0.430772      0.346934      0.261583      0.192896      0.140978
  27   8 2229.7435    1.0255  0.7509 10.8514 -0.0023  0.0194   0.0218   0.0472    0.0571   0.0000   440.3424       1.91994       15.9182     -0.570640     -0.114939       4.02203       1.51695      0.299434     -0.770865    -0.0715619      0.320941      0.662032      0.606324     -0.452971     -0.575799   -0.00143011     -0.416058     0.0908478       1.17877       1.48225       1.57436       1.70376       1.74929       1.62362       1.53951       1.40507       1.38668       1.17386       1.00815      0.843951      0.714235      0.552167      0.459221      0.335479      0.245802      0.184865
  27   9 2390.9956    1.4083  0.9085 11.3848 -0.0039  0.0210   0.0285   0.0563    0.0626   0.0000   440.2134       4.36292       15.1147     -0.777300     -0.347990      -2.66885      -1.05705      -3.89363      -1.53338      -1.20215     -0.123481     -0.285828      0.713429     -0.494139     -0.215233     -0.683000   -0.00453969     0.0465705       1.24749       1.71775       1.78706       1.90838       1.88745       1.84791       1.68040       1.58930       1.41990       1.36211       1.13526      0.965080      0.806061      0.659290      0.505221      0.376550      0.268389      0.193809
  27  10 2547.6249    1.8456  0.9112 12.0978 -0.0034  0.0219   0.0371   0.0542    0.0608   0.0000   438.7026       3.82843       17.1959     -0.394587      0.205508      -5.46526       3.04297    0.00786308      -2.38755      -3.30550     -0.122157      -1.01528     -0.663561      0.331563      0.448264     -0.159666     -0.332753    -0.0837383       1.30829       1.72634       2.01500       2.07230       2.14142       2.05913       1.93901       1.74543       1.46574       1.34422       1.19255      0.978489      0.785889      0.588000      0.490299      0.354363      0.280204      0.202667
  27  11 2702.1356    2.4075  0.9342 12.6112 -0.0066  0.0228   0.0477   0.0545    0.0665   0.0000   439.6043       5.82737       13.1631       3.65230      -1.33073      -1.20698       2.40485     -0.213886     -0.384642      -2.01925      -1.27493      -1.71372       1.53651      0.952245    -0.0510796     0.0573233     -0.142417     -0.207896       1.39902       1.98763       2.10923       2.08763       2.05741       1.89795       1.84190       1.78054       1.64049       1.51133       1.31201       1.08950      0.902165      0.694133      0.530041      0.408581      0.291304      0.216425
  27  13 3007.1556    3.6299  0.8846 13.4688 -0.0002  0.0207   0.0732   0.0512    0.0631   0.0000   441.7111       8.34341       10.1045       3.67034       1.33410       2.57828      -1.67842     -0.892204     -0.297166      0.353247      -2.36477     0.0418307     -0.213131      -1.40073      -1.11424    -0.0779399      0.256383     -0.126946       1.27543       1.71631       1.87733       1.91971       1.93282       1.85516       1.78275       1.68273       1.45816       1.27840       1.13580      0.964584      0.785690      0.632355      0.474842      0.367139      0.264533      0.195096
  27  14 3157.4283    3.7015  0.9944 13.7356 -0.0045  0.0231   0.0738   0.0607    0.0634   0.0000   438.6057       9.67648       13.9083       5.42250      -3.55917       3.69928       2.25623      -4.50641     -0.293153      -1.44628       1.24369      -1.07800      0.237422      -1.53605     0.0859992      0.857275      0.103379     -0.286219       1.33518       1.76107       2.02049       2.10233       2.02005       2.07055       1.95671       1.76831       1.57344       1.41584       1.15224      0.996757      0.799107      0.649848      0.497568      0.393950      0.278655      0.207120
  27  15 3306.6974    3.1876  1.4253 13.6367 -0.0003  0.0309   0.0594   0.0823    0.0604   0.0000   441.2169       5.25430       14.8538       4.97289       6.81512       1.52068      -5.03240       1.13713      -1.39756      -1.49549       1.32266      -1.31046      -3.10659      -1.03277     -0.767786       1.33888      0.330627     -0.443918       1.82154       2.43145       2.64549       2.69265       2.77908       2.63755       2.45673       2.36274       2.09353       1.89828       1.66378       1.37650       1.16595      0.909102      0.683972      0.527211      0.407671      0.292182
  27  16 3455.4449    2.6823  2.0838 13.0125 -0.0006  0.0377   0.0429   0.1012    0.0545   0.0000   439.8245       8.87951       5.03622       2.20346       6.72611       1.63668     0.0360684      -2.10051      0.132165      0.957722     -0.526483      -3.05134      0.325875      0.591004     -0.909093      -1.42196      0.845464     -0.636690       2.10302       2.92453       3.27083       3.29651       3.53123       3.29510       3.11388       2.97036       2.58056       2.29824       1.86593       1.60003       1.30173       1.02482      0.825030      0.613598      0.482550      0.350326
  27  17 3603.7120    2.2009  3.3690 12.3735 -0.0009  0.0465   0.0272   0.1307    0.0387   0.0000   439.4049       13.0064       18.2072       12.1435       7.01915      -4.84979      -1.02170      -1.11888      -6.29841      -6.98068    -0.0596859      -4.86195      -1.53418      -2.15088       2.37664       1.10234     -0.320309     -0.140004       2.60398       3.52643       3.93168       4.09542       4.22824       4.06802       3.83945       3.51433       3.21283       2.78736       2.40629       2.01283       1.65378       1.31932       1.02136      0.807115      0.578056      0.419180
  27  18 3751.8024    1.8188  4.7134 11.8413 -0.0009  0.0570   0.0199   0.1592    0.0341   0.0000   436.4179       14.3124       7.45523       12.9328       5.85443       12.8294      -4.89452     -0.781013      0.674541      -8.09777      -2.74816      -2.88148       2.92425      0.492214     -0.424823      0.431590      0.470814    -0.0494634       3.29750       4.29913       4.98539       5.07563       5.10559       4.97858       4.75555       4.34767       3.96432       3.46165       2.96000       2.56142       2.08054       1.65802       1.27609      0.991291      0.729908      0.540649
  27  19 3899.5136    1.4494  6.9368 11.3828  0.0015  0.0756   0.0152   0.2216    0.0312   0.0000   435.0920       27.0294       11.6842       12.1008       4.38706       1.71836       4.72894      -11.4337      -1.60898      0.153530      -5.25394       1.11222       3.83679     -0.981754     -0.499376     -0.608420       1.21722      -1.04941       4.39089       5.65655       6.47694       6.82446       6.73530       6.78269       6.30503       5.85827       5.33906       4.49786       3.95436       3.27634       2.71150       2.14993       1.70160       1.30015      0.971455      0.713147
  27  20 4046.6753    1.1972  8.5804 11.1886 -0.0004  0.0959   0.0138   0.2796    0.0295   0.0000   439.7018       20.5534       11.6401      -2.59420      -4.46806      -25.1929      -10.6190       10.3544       2.28554      -8.68977      -7.69965      -2.92231      0.209732       1.02395      -2.06767      -2.68635       2.88815     -0.577791       5.36819       7.00153       7.99232       8.39314       8.63282       8.29511       7.71831       7.22580       6.54756       5.77471       4.91219       4.14752       3.42356       2.73681       2.11735       1.68027       1.18457      0.887870
  27  21 4193.7349    0.9446  9.6777 11.0668 -0.0037  0.1197   0.0127   0.3562    0.0272   0.0000   439.4570       34.4571       27.0716      -2.47860       4.91021      -14.0148      -7.58207      -2.33085       11.4927      -1.98887     -0.227418      0.619880       1.68822       3.34214       1.00138      -2.06887       1.67533      -1.29478       6.65151       8.84705       10.1768       10.4759       10.6466       10.3225       9.74155       9.10018       8.22103       7.24112       6.26693       5.15744       4.38723       3.47856       2.68445       2.10381       1.50607       1.09836
  27  22 4340.8279    0.7336 11.2660 10.9440 -0.0048  0.1641   0.0120   0.4776    0.0254   0.0000   454.2651       20.2363       12.3562      -3.18297       1.98489       1.62725      -5.94536       6.24388       22.3520      -3.60001       2.44164      -10.8693       1.04577       10.2433     -0.539193      0.345939       1.80973      -1.69959       8.98153       11.9162       13.6767       14.2391       14.3906       14.1988       13.1473       12.4077       11.0675       9.75831       8.52559       7.11603       5.85424       4.69941       3.69898       2.85265       2.03741       1.50990
  27  23 4487.4013    0.5846 14.1491 10.7891 -0.0135  0.2368   0.0098   0.6487    0.0220   0.0000   432.9966       55.0932       48.4989       46.5816       13.1394      -43.2271      0.905218      -19.1516      -3.69805     -0.795780      -17.9638       4.82227      -2.31138      -12.0997       7.90008       3.15814      0.488012      -3.14881       12.9300       17.1600       19.4224       20.2942       20.4236       20.0573       18.9914       17.8938       15.8746       14.1828       12.2539       10.1902       8.45370       6.82368       5.40560       4.12335       3.01096       2.22907
  28   6 1910.1999    0.5391  0.3928 10.0914 -0.0030  0.0152   0.0158   0.0323    0.0403   0.0000   439.8206      -1.22280       20.0548       3.71455      -2.33049       2.44550      -2.54090       1.30321     -0.385174      -1.26805       1.09422      0.480704    -0.0439081     -0.304465      0.236911     -0.502757      0.288716      0.433628      0.870559       1.24813       1.27696       1.37181       1.32468       1.40127       1.29999       1.31481       1.03424      0.910370      0.749985      0.610482      0.556643      0.439042      0.340133      0.247753      0.185321      0.141850
  28   7 2083.8789    0.7593  0.6256 10.3728 -0.0010  0.0176   0.0175   0.0417    0.0496   0.0000   441.0047       2.09135       21.4822    -0.0601504      -1.85364     -0.191823     -0.608385       2.06133     -0.452946     -0.233188    -0.0125705     -0.583279     -0.116183      0.548178      0.111594      0.242334      0.559275     -0.457288      0.967039       1.28394       1.36569       1.42183       1.52591       1.40897       1.45256       1.28441       1.17381       1.02373      0.868745      0.726817      0.620468      0.495371      0.383754      0.301427      0.235353      0.172025
  28   8 2252.8533    1.0373  0.8147 11.0600 -0.0028  0.0209   0.0218   0.0527    0.0538   0.0000   438.9730      0.485526       20.8859       1.67745      -2.29270      -3.22191     -0.177888       1.16916     -0.258085      -1.90593      0.188006     -0.493478     -0.790036     -0.138272     -0.120782     -0.241911     -0.135435     -0.240762       1.11693       1.58187       1.59073       1.81693       1.76614       1.80463       1.56317       1.53708       1.33747       1.27704       1.03494      0.894965      0.705844      0.585846      0.471630      0.348592      0.268546      0.200705
  28  10 2573.4076    1.9930  0.8752 12.1868 -0.0054  0.0210   0.0398   0.0508    0.0612   0.0000   438.8331       4.16944       17.7682       3.32085      0.724746       2.74704      -3.43599       1.13680     -0.504663      -2.19866      -1.12249      -2.03882       1.14118      0.191082      0.766907      -1.20455      0.153465     -0.340189       1.19709       1.62836       1.77695       1.90399       1.87145       1.75126       1.70304       1.57154       1.43012       1.31135       1.16139      0.971960      0.820673      0.637718      0.507705      0.382120      0.288907      0.219289
  28  11 2729.4214    2.5177  0.8337 12.7653 -0.0045  0.0201   0.0522   0.0524    0.0572   0.0000   439.8345       4.90141       19.0778      -1.66773      -1.23448       1.92642       1.66526      0.988942     -0.995181      -2.03656       1.20871     -0.614040      0.752781      -1.48950      0.422894      -1.11425    -0.0587292     -0.323616       1.07312       1.49246       1.61696       1.69157       1.73753       1.71129       1.59842       1.60746       1.26950       1.20543      0.998333      0.844489      0.714250      0.566198      0.424449      0.367452      0.260137      0.196701
  28  12 2883.8314    3.2372  0.8190 13.2798 -0.0026  0.0195   0.0651   0.0488    0.0627   0.0000   437.7402       3.02205       17.2242       2.54563      -3.03356       3.19012       1.95647      -1.62682      0.848886       1.47578       1.94344      -1.08217      0.120507      -1.49918     -0.417190     -0.600501      0.258216    -0.0382448       1.14542       1.52031       1.62974       1.70464       1.72408       1.65424       1.65036       1.52996       1.37178       1.20344       1.01145      0.881114      0.711563      0.583083      0.464456      0.368791      0.271280      0.205194
  28  13 3036.3403    3.6492  0.9810 13.2690 -0.0034  0.0221   0.0672   0.0535    0.0743   0.0000   439.4249       10.0102       15.0794       2.08203     -0.634680      -1.54285       1.01612      -2.02864      -1.37274      -3.54709       1.27975      -1.77538      0.286912     -0.443573     -0.403009      0.268316     -0.141762     -0.149407       1.27929       1.67212       1.90565       1.91697       1.99975       2.02495       1.80112       1.75481       1.55665       1.29965       1.14930      0.962693      0.787644      0.640235      0.498947      0.383658      0.304391      0.211109
  28  14 3187.3364    3.6709  1.1354 13.5902  0.0003  0.0249   0.0672   0.0615    0.0683   0.0000   438.5777       8.60900       11.6960       5.01559      -2.41502      -2.08062      -2.69727      -1.24917     -0.129139      -3.67285       1.88812     -0.702497     -0.562001     -0.638452     -0.751553      0.413096      0.134978      0.173665       1.39693       1.89751       2.00370       2.13872       2.22820       2.20287       1.99991       1.88766       1.70209       1.46416       1.35855       1.11059      0.900434      0.758661      0.549146      0.449806      0.342192      0.260305
  28  15 3337.4357    3.1861  1.6329 13.2820 -0.0049  0.0300   0.0516   0.0799    0.0578   0.0000   438.1893       11.7599       16.2911       7.51427      -1.44900     -0.165025      -1.91041       3.98513       1.69383      0.576762      -1.72352      -3.88780     -0.270770      0.499069     -0.251854      0.913750     0.0496244     -0.824641       1.69686       2.34104       2.49355       2.71500       2.66999       2.66872       2.48579       2.35320       2.05858       1.85306       1.61919       1.34490       1.15648      0.869834      0.724903      0.530420      0.423500      0.309349
  28  16 3486.9469    2.6905  2.5337 12.7044 -0.0001  0.0388   0.0373   0.1072    0.0516   0.0000   443.6832       14.1686       2.89837       2.30420       4.79248    -0.0440337     -0.179294      0.822430      -5.01593      -4.33285       1.12538      -3.78178      -2.85458     -0.788308      0.388374      0.276902       1.40094     -0.723341       2.14184       2.82348       3.19324       3.37256       3.33077       3.36188       3.09547       2.99269       2.65296       2.36365       2.05524       1.67566       1.42625       1.15076      0.929843      0.695318      0.526474      0.405145
  28  17 3635.9473    2.1395  3.6207 12.1653 -0.0033  0.0478   0.0251   0.1303    0.0396   0.0000   445.1196       14.1778       8.38611      0.914175      -1.05611       6.43508       7.65812      -8.78452      -4.26350      -4.25981     -0.309598     -0.386750      -3.26633      -2.51797       3.05254      0.499474     -0.882588     -0.744832       2.57688       3.40342       3.80826       3.95773       4.10601       4.06855       3.77531       3.48816       3.25001       2.80926       2.47078       2.05089       1.72327       1.41210       1.11438      0.851924      0.637483      0.477941
  28  18 3784.5534    1.7461  5.1297 11.6962 -0.0005  0.0597   0.0184   0.1647    0.0339   0.0000   445.2326       8.75233       5.93904       11.8295      -8.34758      -3.26713      -3.44881       4.92429       6.06541     -0.158073       2.52235       2.43380       1.29127       2.31037      -1.87763      -1.99592     -0.236318      0.832255       3.27823       4.41205       4.93075       4.95641       5.38527       5.05070       4.87695       4.51056       4.04340       3.55703       3.12491       2.66085       2.18541       1.76440       1.38685       1.07787      0.803508      0.602607
  28  19 3932.8707    1.3993  7.0641 11.3930 -0.0014  0.0779   0.0147   0.2202    0.0291   0.0000   445.2960       1.80905       9.32206       5.77513      0.236199      -4.71091      -10.3283       2.58509      -9.93121      -3.31747       12.0549      -1.07033      -4.27071      -3.53607      -1.10560     -0.909450       1.23431      0.185795       4.26597       5.62484       6.48502       6.59506       6.87031       6.78473       6.33522       5.93576       5.31505       4.71419       4.09841       3.34242       2.87091       2.27107       1.80364       1.42316       1.03528      0.788810
  28  20 4080.4925    1.1000  8.4306 11.2235 -0.0052  0.0968   0.0134   0.2904    0.0280   0.0000   445.5390       24.3492       15.6512       15.3188      -6.38869       7.61357      -4.44817       2.54381      -4.10401      -4.61753       2.52235      -11.2336      -10.0485       2.85508     -0.112978      -4.24777      0.663844     -0.771120       5.22420       6.92874       7.71989       8.22399       8.28169       8.18934       7.65446       7.21182       6.53760       5.89274       4.98601       4.27598       3.48266       2.89796       2.22695       1.77890       1.31532      0.979122
  28  22 4376.0102    0.6978 11.5890 10.9476 -0.0025  0.1700   0.0125   0.5252    0.0254   0.0000   432.3012       11.2897       8.73501       14.6709       24.1055      -9.32490      -7.74587      -15.0112       36.2150       12.0847     -0.500293     -0.507389      -12.3246      0.463259       5.45679     -0.533977      -1.80408     -0.863340       9.05143       11.9758       13.8254       14.2418       14.6010       14.4672       13.4538       12.7214       11.5262       10.0480       8.79608       7.51169       6.26638       4.98157       3.98471       3.16854       2.25004       1.68347
  28  23 4523.1311    0.5370 14.4024 10.7760 -0.0095  0.2576   0.0095   0.7016    0.0205   0.0000   470.6873       56.7604      -32.5808       3.19354       44.4484      -22.1950       1.57070       20.0973       5.86516      -23.9111       16.6467      -19.8455      -8.33928       14.4720      -1.56014       2.24121     -0.964016       1.67408       13.6906       17.8648       20.6221       21.2096       21.8251       21.4970       20.5592       18.9547       17.2065       15.0645       13.3624       11.3491       9.31310       7.63017       6.09206       4.71280       3.43353       2.57694
  29   4 1564.1445    0.1989  0.1512  9.8058 -0.0004  0.0117   0.0101   0.0239    0.0256   0.0000   440.8403     -0.532581       20.3198     -0.614246      -3.15831     -0.684316      0.176302       1.85571      0.278402      0.177134      0.372168      0.493378     -0.286240     0.0266622      0.190325     -0.229577    -0.0846765     0.0306972      0.636160      0.797489      0.891384      0.917176      0.948666      0.943360      0.912106      0.896185      0.710355      0.660091      0.624098      0.530448      0.443242      0.357641      0.270155      0.202425      0.171101      0.139544
  29   7 2105.3817    0.8103  0.5744 10.5586 -0.0029  0.0166   0.0193   0.0388    0.0473   0.0000   442.4878      -1.40892       20.7544    -0.0737433     -0.822759       4.19921      -2.61395       1.34751      0.423349       1.97650     -0.496898      -1.39918      0.452318     -0.566482      0.209298      0.108022     0.0917093      0.242619      0.874532       1.24019       1.28851       1.41724       1.43910       1.38659       1.38156       1.20229       1.13571      0.997714      0.839444      0.739063      0.577690      0.498759      0.354906      0.308851      0.232497      0.169214
  29   8 2275.3516    1.1203  0.7826 11.0999  0.0014  0.0192   0.0230   0.0475    0.0538   0.0000   443.9066       1.95903       18.8747       1.79583      -2.37337      0.416203      -1.90714       2.03681     -0.832197     -0.352662       2.00940       1.28174      0.322799      0.300299      0.271068     -0.473222     0.0206091     -0.174510       1.09775       1.35258       1.44239       1.57457       1.69064       1.63225       1.49898       1.39087       1.32979       1.20076       1.04983      0.840725      0.692883      0.546472      0.452468      0.383991      0.283333      0.210701
  29   9 2439.1023    1.5271  0.9708 11.8131 -0.0029  0.0223   0.0297   0.0590    0.0577   0.0000   438.1337       3.75433       14.5869       1.97184     -0.663680      -2.95161       6.27798      0.705320      -3.01145     -0.958856      0.180032       2.40701      -1.30009     0.0657453     -0.396648     0.0115220      0.113840     -0.442683       1.16854       1.61428       1.67948       1.81053       1.87811       1.80610       1.77308       1.61662       1.52596       1.32230       1.15265      0.978787      0.847111      0.658873      0.535382      0.411570      0.324860      0.237246
  29  10 2598.7749    2.0345  1.0166 12.1851 -0.0021  0.0231   0.0383   0.0570    0.0643   0.0000   439.9870       5.58843       15.5691       2.63562      -1.51030       2.64762      -2.01498     -0.643448      -1.12274      -1.17474      -1.72099      -1.30856      0.355511      0.468604     -0.400094     -0.326812    -0.0248111     0.0187333       1.40627       1.95971       2.18155       2.20012       2.09109       1.89553       1.81281       1.67436       1.62697       1.54395       1.41697       1.25007       1.04629      0.849213      0.651145      0.498976      0.361134      0.284239
  29  11 2756.2232    2.6488  0.8520 12.8461 -0.0016  0.0196   0.0522   0.0515    0.0586   0.0000   437.8691       6.60837       16.6826       3.02410      -1.28228      0.147375      0.184155       1.70486      -2.05079      -1.02133     -0.235551      -1.68083     -0.706295      0.774965      0.350288     -0.112419      0.146749    -0.0194099       1.05949       1.48979       1.62040       1.75539       1.79218       1.68310       1.67762       1.50660       1.40134       1.15721       1.05713      0.841542      0.740839      0.576205      0.443822      0.361874      0.268746      0.208746
  29  12 2911.7585    3.3033  0.8802 13.3566 -0.0054  0.0208   0.0633   0.0484    0.0646   0.0000   439.9372       6.33053       15.8191       6.99383     -0.299769       1.80687      -1.22836      -1.61627      -2.63049      0.426636     -0.506384     -0.847583       1.01650     -0.787520     -0.547087     -0.677316     -0.224974     -0.121767       1.15724       1.61885       1.71101       1.82574       1.86308       1.69268       1.66938       1.52678       1.47021       1.28201       1.12324      0.977353      0.792268      0.667095      0.503770      0.396190      0.300058      0.220767
  29  13 3065.1163    3.6654  0.9209 13.7271 -0.0017  0.0217   0.0703   0.0545    0.0623   0.0000   437.5544       12.8373       14.0832       5.54638      -2.97503      -1.38249       1.91561      -2.01894     -0.192306     -0.278938      -1.79660      -1.35699     -0.157813     -0.351516     -0.673254     0.0552958    -0.0819394     -0.229820       1.21009       1.66262       1.79818       1.86976       1.90593       1.86699       1.70480       1.63159       1.49237       1.36594       1.19220      0.993678      0.798794      0.649628      0.519913      0.406832      0.308311      0.228319
  29  14 3216.9725    3.6121  1.0965 13.7918  0.0042  0.0249   0.0678   0.0623    0.0639   0.0000   438.9348       9.72712       15.5244       1.07581     -0.743557      0.528735      -2.24221      -2.66568       1.10888      -1.48168     -0.148663     -0.295973     -0.911487      0.643267      0.262185     -0.846648      0.146723      0.156979       1.34026       1.87841       1.98920       2.15411       2.19512       2.11622       1.98676       1.88559       1.65636       1.49004       1.30419       1.14850      0.954883      0.765928      0.610660      0.471730      0.355638      0.260269
  29  15 3367.7736    3.0673  1.6060 13.3565 -0.0006  0.0298   0.0490   0.0816    0.0491   0.0000   438.5965       17.2805       11.4455      0.400712     0.0920786       3.22780      0.159983      -1.71580     0.0519581      -4.02849      0.725514      0.937137      0.355575      0.266813      0.257120      0.987159    -0.0888576     -0.365334       1.54238       2.15355       2.34843       2.47149       2.49341       2.40065       2.33043       2.15988       2.00649       1.77026       1.57162       1.33895       1.11035      0.908007      0.730712      0.571926      0.417213      0.324884
  29  16 3518.1316    2.5237  2.3807 12.9050 -0.0022  0.0376   0.0357   0.1046    0.0440   0.0000   439.4832       13.3889       8.18339       2.12651       3.20435       8.25329     -0.156353      -8.61289       2.08758       2.40159      -2.04349      -1.32653      -1.60336      0.436611       1.11172      -1.70099      0.531110     -0.104120       2.07088       2.69671       3.12088       3.17567       3.39063       3.13227       2.96977       2.81940       2.52775       2.28336       2.01208       1.74538       1.42660       1.18078      0.931397      0.736154      0.544696      0.415327
  29  17 3667.7820    2.0593  4.1215 12.0063 -0.0017  0.0507   0.0228   0.1420    0.0378   0.0000   444.2979       14.9508       11.5370       1.25855       4.36402       8.14416      -1.75541      -3.63649      -2.79203      -4.58899      -6.53544     -0.610585      -3.04674     -0.784798      0.937223      -2.37704     -0.272197      0.232136       2.58182       3.60681       3.99506       4.07600       4.32028       4.15210       3.91975       3.77726       3.31777       3.07964       2.60084       2.26083       1.86466       1.53088       1.20617      0.952486      0.718228      0.538320
  29  18 3817.0014    1.6660  5.5967 11.6504 -0.0024  0.0619   0.0172   0.1787    0.0316   0.0000   436.0753       14.2596       23.0134       6.88139      -7.92776      0.500541      -3.82182      -1.40117       1.39128      -1.98962      -4.54348      -1.19473      -1.12181      -4.46034      0.406329      -1.12188     -0.457214       1.20666       3.30587       4.35768       4.95655       5.17015       5.17218       5.19384       4.89313       4.60298       4.14533       3.69546       3.28760       2.76621       2.33810       1.88164       1.50867       1.19067      0.885663      0.673880
  29  19 3966.0973    1.2979  7.3507 11.4488 -0.0002  0.0824   0.0145   0.2395    0.0275   0.0000   439.8669       25.5312       1.94644       3.83696       2.90053      -1.98182       3.40730      -6.98762      -1.71615      -6.41368      -3.63920      -1.88011       1.83929       2.62066       4.29282      -1.59894      0.783862      -1.35529       4.48931       5.74174       6.64006       6.95932       7.18532       6.94816       6.63907       6.08151       5.67902       5.00953       4.33516       3.70936       3.06528       2.51620       2.00403       1.56796       1.20220      0.896568
  29  20 4114.4894    1.0481  9.1441 11.2314 -0.0026  0.1068   0.0136   0.3192    0.0274   0.0000   429.8324       6.83048     -0.511286      -2.00101      -14.8209      -4.46226      -1.91195      -25.7515      -8.03320      -2.49158      -4.46448      -6.00466       6.07905      -1.77732      -2.45611      -1.41582      -1.00058      -2.68508       5.53760       7.34660       8.41122       8.56334       9.10219       8.75760       8.42528       7.86051       7.12917       6.48091       5.43310       4.76301       3.90005       3.17383       2.60071       2.02251       1.52653       1.13550
  29  21 4262.7429    0.7910 10.1023 11.1426  0.0085  0.1398   0.0143   0.4406    0.0271   0.0000   452.0530       32.4370       18.5419       27.9000      -13.7059      -9.98844       1.85308      -4.77151      -11.2913       7.86614       1.92404       13.4729      -7.42325       2.38382       1.18064      -4.63401       2.28258      0.108139       7.25652       9.46528       10.9312       11.1822       11.9263       11.2772       11.0680       10.1937       9.17035       8.39875       7.16400       6.21557       5.15617       4.20254       3.35539       2.69570       1.96650       1.50876
  29  22 4410.4181    0.6294 12.1940 10.9633  0.0065  0.1975   0.0132   0.6007    0.0260   0.0000   464.2079       19.6330       12.7098       42.7507       13.3024      -13.5994      -17.6848       24.2578      -7.59274      -7.90284      -3.04198      -1.84719      -10.5112       5.04688      -8.44521      -6.51897       3.91240     -0.573947       10.0359       13.6257       15.4677       16.4719       16.6570       16.2678       15.6125       14.4672       13.2285       11.8098       10.2376       8.63416       7.44212       5.95417       4.78622       3.74718       2.76841       2.08465
  30   6 1949.9415    0.5408  0.4958 10.1739 -0.0064  0.0161   0.0138   0.0386    0.0398   0.0000   441.7604      0.733056       22.8927     -0.102937      -1.53053     0.0885307      0.161922      0.129679       1.24453       1.11231      -1.79786    -0.0203119     -0.188957     -0.824043  -0.000681310     -0.610687      0.253179     -0.128157      0.796334       1.06099       1.17558       1.26982       1.29779       1.27345       1.20588       1.13775      0.953043      0.933190      0.898151      0.687063      0.595179      0.470528      0.398736      0.301440      0.244685      0.176790
  30   7 2126.4098    0.7827  0.7282 10.5398 -0.0039  0.0197   0.0166   0.0457    0.0490   0.0000   440.2881       1.76571       22.7040      -1.63893      -4.68351     -0.261063       3.13014      0.219512     -0.384731    -0.0711271     -0.105787      0.621981     -0.739276      0.113574    -0.0873288     -0.285132      0.403996     0.0174035      0.984666       1.42108       1.45392       1.59914       1.57679       1.58102       1.44861       1.49219       1.24197       1.17995      0.981404      0.870564      0.754033      0.639749      0.473846      0.380624      0.287913      0.227346
  30   8 2297.4014    1.1223  0.8364 11.1861  0.0020  0.0212   0.0223   0.0488    0.0536   0.0000   440.6101       1.90445       17.5050       3.83835      -2.34621      -2.51512      -1.83272       1.26252     -0.581916      -3.81138     -0.181662      0.360517   -0.00431848     -0.285111       1.10944     -0.142698     -0.367152    -0.0132382       1.05377       1.48658       1.64141       1.70283       1.78144       1.70229       1.68007       1.52399       1.39467       1.35853       1.06410      0.935917      0.814290      0.634086      0.518581      0.395877      0.313561      0.236508
  30   9 2462.3448    1.5745  1.0806 11.6395 -0.0049  0.0232   0.0282   0.0581    0.0633   0.0000   439.9785      0.819489       19.9857      -1.54004      -4.03502      -1.29911       2.13402       1.98771       2.87191      -2.35549       1.73896     -0.754711       1.48183     -0.317701      0.528186      0.212227     0.0617377     -0.205467       1.18816       1.60329       1.81029       1.86593       1.92264       1.81589       1.77708       1.64480       1.51503       1.37963       1.22388       1.03597      0.886178      0.726674      0.587046      0.462069      0.347392      0.262719
  30  10 2623.5599    2.1864  0.9420 12.4276 -0.0014  0.0215   0.0415   0.0539    0.0602   0.0000   441.2669       3.85118       16.2818       1.28547      -3.35708      0.206305       1.30079      -2.08246      0.528928      -2.42494     -0.647998      -1.28328     -0.184108      0.139862      0.123031      0.362880      0.323247      0.356716       1.12040       1.59343       1.72133       1.76727       1.95814       1.69590       1.73341       1.55567       1.44313       1.29751       1.13969      0.974781      0.844483      0.683170      0.533915      0.417621      0.323171      0.241022
  30  11 2782.5890    2.7513  0.8541 12.8718 -0.0013  0.0191   0.0528   0.0490    0.0576   0.0000   441.9024       4.07215       17.5857       2.61962      -2.70394       1.73689      -4.70219      0.123294      0.418914     -0.758996     -0.274640       1.44080     -0.207307     -0.498422     0.0473384     -0.120659      0.325512     -0.214656       1.01410       1.43617       1.55031       1.54794       1.59520       1.51940       1.51027       1.43894       1.33560       1.25512       1.00615      0.904373      0.710326      0.591838      0.477404      0.386771      0.298560      0.231301
  30  12 2939.2247    3.3606  0.8462 13.4803 -0.0024  0.0197   0.0662   0.0499    0.0563   0.0000   439.4795       6.77585       17.0917       5.18587      -4.10175      0.693780     -0.379908     -0.703912     -0.813223     -0.195370     -0.673715     -0.956899      0.234472     -0.684136      0.144651     -0.491765     0.0292206     -0.303579       1.04599       1.44482       1.45749       1.56071       1.63639       1.61273       1.49487       1.43724       1.27955       1.18025       1.08840      0.888021      0.783822      0.622217      0.497322      0.392543      0.304045      0.227928
  30  13 3093.5352    3.8014  0.9901 13.5604 -0.0025  0.0222   0.0683   0.0531    0.0672   0.0000   437.4179       7.85195       15.8914      0.806973      -2.58848       1.46840      0.745050       2.73670      -1.62218      -1.64551       2.13621      -1.71627     -0.145908     -0.721845     0.0122923    -0.0129126      0.461667     -0.115213       1.08852       1.54766       1.57274       1.76709       1.75758       1.78588       1.66523       1.58511       1.42364       1.27383       1.15797      0.950441      0.845918      0.675379      0.543738      0.426690      0.320941      0.248677
  30  14 3246.1723    3.5574  1.3312 13.5149 -0.0044  0.0268   0.0590   0.0677    0.0589   0.0000   440.3323       10.0620       13.0365      -3.37458       7.13374       1.24797      -3.22483      -1.31369       1.95994      -3.38773      -1.24412      -1.88841      0.985464      -2.41787      -1.17782     0.0833110      0.400466     -0.779022       1.38840       1.95342       2.12454       2.22805       2.39044       2.22715       2.23548       2.02833       1.88063       1.59337       1.39089       1.19564      0.995591      0.828851      0.633515      0.525545      0.388181      0.302362
  30  15 3397.9286    2.9614  1.7895 13.1962 -0.0009  0.0316   0.0446   0.0830    0.0486   0.0000   442.9061       12.5389       13.5425      0.999490      -2.53060      0.117445      0.709095      -5.75345      -1.45583      -1.71235      -2.39636       1.21747      0.498907       1.13713      0.290456   0.000938739      0.209931     -0.188712       1.63149       2.22163       2.46631       2.51822       2.64628       2.48547       2.44769       2.35454       2.09242       1.90807       1.70216       1.42041       1.17065      0.980663      0.791343      0.626630      0.485772      0.368792
  30  16 3548.9428    2.3648  2.8910 12.5853 -0.0012  0.0413   0.0293   0.1122    0.0395   0.0000   441.4172       19.4909       9.27614       4.84286       8.49816      -5.60024      -1.69346       1.65587       3.09509      0.948763    0.00859885      -5.14048      -3.51252      -2.00050      0.377497      0.899008     -0.245260     -0.935395       2.04035       2.76280       3.12436       3.25895       3.40765       3.22105       3.17379       2.95836       2.68074       2.42930       2.10448       1.85226       1.53419       1.28895       1.03399      0.806143      0.605773      0.460427
  30  17 3699.3674    1.9875  4.7603 11.7256 -0.0000  0.0521   0.0197   0.1478    0.0361   0.0000   439.0254       13.1988       19.9521       6.23817      -12.6160      -8.66923      0.861720      -3.16575       3.65743     -0.330799       2.00915      -4.94989       5.78029      -1.76835      -1.18263     -0.789515      0.805583      0.362617       2.67950       3.53608       3.95266       4.21371       4.34243       4.28572       4.02437       3.78918       3.41273       3.07075       2.75290       2.34161       1.95524       1.66726       1.29779       1.03554      0.779896      0.591793
  30  18 3849.1540    1.5574  6.0769 11.5618 -0.0007  0.0667   0.0160   0.1887    0.0298   0.0000   441.9720       22.1162       22.6555       1.77310      -4.93566      -4.11705      -10.0002      -2.80038       16.9510      -4.72546       2.95286      -7.88525       1.21496      0.402715      -2.09100      -2.95257     -0.826478      0.366518       3.40632       4.55140       5.08907       5.37473       5.53667       5.46200       5.15736       4.95923       4.49821       3.95844       3.46223       3.00538       2.50232       2.06918       1.64046       1.30217       1.01203      0.772198
  30  19 3998.6889    1.2390  7.6825 11.3409 -0.0019  0.0860   0.0138   0.2472    0.0274   0.0000   439.4725       2.43815       25.7922       12.8714      -21.5255       3.76658      -6.17854      -3.22050       11.1224      -13.5941      -5.98764      -2.42927      -1.62471      -3.78436     -0.489930    -0.0477812       1.79715     -0.565085       4.28886       5.68574       6.46418       6.70176       6.83570       6.89355       6.45329       6.19034       5.59296       5.09090       4.43763       3.84781       3.19627       2.67730       2.14349       1.72850       1.27720      0.967411
  30  20 4147.9772    0.9668  9.6194 11.2119 -0.0012  0.1168   0.0139   0.3597    0.0276   0.0000   433.8664       30.1925       17.7371       14.8919      -4.24977      -13.0174      -1.34810       1.01730       4.94156       10.0041      -7.40341      -3.55796       2.24292      -6.32101      -1.26787       1.74139      -1.17005      -2.87998       5.80732       7.83505       8.87513       9.31744       9.65697       9.39488       9.10510       8.34724       7.77672       6.95773       6.00572       5.28679       4.36181       3.69723       2.89140       2.34672       1.72816       1.32086
  30  21 4296.3959    0.7461 10.1215 11.0928  0.0210  0.1431   0.0150   0.4694    0.0280   0.0000   422.1560       15.8585       37.4955       25.8009      -21.6073      -11.1431      -2.41242       2.50082     -0.341733      0.322134      -20.5236      -7.22262       2.88071      -4.53188      -3.34523     -0.734999     -0.752460      -2.95016       7.20675       9.54485       11.0723       11.4223       11.9444       11.6830       11.1502       10.3736       9.67938       8.53936       7.44439       6.37990       5.45706       4.40272       3.56463       2.84633       2.14494       1.62165
  30  23 4593.1623    0.4331 12.7573 10.7905 -0.0226  0.2981   0.0129   0.8274    0.0232   0.0000   468.4686       51.2086      -22.5395      -40.4385       98.0198      -13.2681      -58.0959       28.0998      -19.8889      -24.5197      -20.5256       6.52231       4.09673      -29.2779       3.24263       4.65720      -10.0982      -5.15400       14.4028       19.1184       23.1021       22.9227       24.3498       23.5382       22.4439       21.3147       19.3333       17.5098       15.2692       13.1396       11.0886       9.14208       7.28278       5.91366       4.27861       3.31958
  31   5 1788.2506    0.3971  0.3457  9.8817 -0.0017  0.0156   0.0120   0.0314    0.0332   0.0000   442.8230      -1.38116       22.4032      0.380367      -1.71369       1.07213     -0.907918      0.445059      -1.92435       1.13174     -0.297821     -0.247676      0.141044     -0.521059      0.472329     -0.464793      0.252269      0.121188       1.00862       1.33729       1.42657       1.39351       1.38741       1.48618       1.51371       1.39143       1.23549       1.01156      0.838178      0.697276      0.550473      0.500433      0.405738      0.344899      0.240760      0.173060
  31   6 1969.4203    0.6041  0.5823 10.1931 -0.0032  0.0196   0.0141   0.0418    0.0431   0.0000   441.2020      -2.34378       19.9331      0.134295      -1.30889      -2.42938     -0.256560      -1.52398      0.113885     -0.307437      -1.08822   0.000440197     0.0754358      0.590001      0.121420     -0.242008     -0.472863      0.210336       1.26236       1.71200       1.82448       1.86726       1.70547       1.52988       1.38906       1.28782       1.24630       1.16400       1.12150       1.09845       1.08633      0.943805      0.783337      0.623897      0.450617      0.327934
  31   7 2147.0449    0.8465  0.7511 10.5069  0.0006  0.0179   0.0171   0.0467    0.0510   0.0000   442.0438   -0.00221420       15.9011       1.11026      -3.88398    -0.0468729      0.525502     -0.313146      0.840160     0.0999086       1.89281     -0.236628     -0.442688     -0.227998     -0.362480      0.434310    -0.0774366      0.367746      0.973205       1.31744       1.47744       1.53708       1.60710       1.57084       1.48840       1.38447       1.25859       1.10390       1.00870      0.867234      0.703669      0.592921      0.441811      0.385841      0.278739      0.219928
  31   8 2318.9735    1.1893  0.8740 11.3469 -0.0022  0.0205   0.0230   0.0514    0.0523   0.0000   439.2643       2.70734       20.3270      0.436170      -4.54734       1.62964       1.78259      -1.35912       1.89243      0.662046     -0.956655     -0.332706      0.659857      0.132499     -0.222522     -0.322979    -0.0276848      0.294632       1.08788       1.46899       1.63077       1.71361       1.77433       1.75235       1.75973       1.61533       1.45805       1.24303       1.06955      0.965068      0.804336      0.632328      0.499738      0.403692      0.324092      0.265700
  31   9 2485.1086    1.7083  0.9503 11.9261  0.0008  0.0213   0.0314   0.0523    0.0575   0.0000   441.0930       1.64084       15.9107      0.359668      0.586453       2.33121       1.61510     -0.854125      -1.22920     -0.512129      0.306026     -0.933332     -0.691616      -1.58574    -0.0929336      0.123106      0.383111    -0.0781948       1.07981       1.45508       1.64891       1.63682       1.80225       1.69261       1.69138       1.60223       1.38056       1.30354       1.10796      0.933989      0.824990      0.651307      0.530955      0.431097      0.337073      0.260424
  31  10 2647.8466    2.2255  0.9743 12.4897  0.0003  0.0214   0.0412   0.0534    0.0586   0.0000   441.0441       4.66444       17.0814      -1.08028       3.32116       1.55748      -2.61159      0.605326       3.41663      -3.04235     0.0825955       1.46195      0.592442      -2.20972     0.0780785     0.0530820      0.558370     -0.241232       1.13706       1.57628       1.70658       1.78370       1.83139       1.71057       1.70733       1.62621       1.43983       1.35210       1.18034       1.05299      0.870593      0.721017      0.550616      0.446503      0.348937      0.271215
  31  11 2808.4425    3.0025  0.8053 13.0605 -0.0054  0.0182   0.0587   0.0456    0.0552   0.0000   439.8438       3.60977       18.6748     -0.619987      -7.36367       2.35068       1.84471      -3.31116     -0.203498      -2.12216      -2.22486      -1.68639      -1.52399      -1.52003     -0.438051     -0.428162      0.305645     -0.361738      0.969790       1.33450       1.42799       1.54495       1.59521       1.46202       1.50117       1.37787       1.27149       1.10606      0.989782      0.859950      0.756914      0.601121      0.502498      0.397341      0.302125      0.222456
  31  12 2966.2425    3.5854  0.8830 13.4626 -0.0008  0.0197   0.0664   0.0467    0.0569   0.0000   441.0496       7.25420       15.4842       1.11164       1.60154     -0.883251      -1.04295     -0.313949     -0.482290     -0.564089     -0.841822      0.695186      0.161448     -0.919979      0.270343     -0.779147      0.363807     -0.226620       1.05775       1.38587       1.46494       1.65501       1.64091       1.61091       1.46916       1.38162       1.29912       1.17606       1.09670      0.922187      0.792830      0.640829      0.529633      0.421056      0.334041      0.253499
  31  13 3121.4814    3.8047  1.1449 13.4740 -0.0051  0.0225   0.0657   0.0591    0.0773   0.0000   441.2200       5.10287       17.5135       4.91481      -2.56170     -0.530923       5.11659      -1.06534      -1.44183      -3.51571     -0.710847      -1.01420     -0.470247     -0.366456      -1.08784      0.259640     -0.563589      0.352531       1.18768       1.61927       1.74051       1.85165       1.94176       1.89177       1.81832       1.68856       1.52640       1.35632       1.21753       1.07585      0.935639      0.787013      0.613626      0.485608      0.369345      0.287746
  31  14 3274.9675    3.3102  1.2406 13.8344 -0.0087  0.0263   0.0595   0.0727    0.0566   0.0000   437.8193       11.7165       15.4975       1.28300      -5.42610       2.27415       3.53075      0.555172       3.02736      0.183999       1.07055      -1.20554       1.62931      0.392542     0.0736146      -1.46367      0.169599       1.09458       1.32469       1.83283       2.03977       2.07225       2.10842       2.04969       1.95078       1.85509       1.73531       1.59432       1.43765       1.24148       1.04280      0.866376      0.674035      0.531879      0.440092      0.330723
  31  15 3427.5893    2.8271  2.1455 12.9358 -0.0001  0.0347   0.0375   0.0879    0.0446   0.0000   442.2821       12.2572       10.0411       6.52203       2.91105      0.221946      -2.14024       1.65507      -1.24797     -0.538381      -3.47409     -0.178146      -2.25706      -1.35380     0.0512122      -1.20704      0.336528     -0.171275       1.65552       2.37934       2.54306       2.67031       2.81474       2.61417       2.60787       2.46447       2.27588       1.99902       1.78946       1.56122       1.32720       1.12430      0.860676      0.710264      0.543767      0.415928
  31  16 3579.4447    2.2268  3.1409 12.5017 -0.0020  0.0430   0.0267   0.1173    0.0374   0.0000   443.6385       14.8120       7.44296      0.214248       8.55412       5.96403       3.08227      -3.93461      -1.99284     -0.809134      -1.22085      -1.76343      -1.01078      -1.54139      0.474896      0.476023      -1.28960      0.469549       2.09886       2.83045       3.22483       3.24199       3.47988       3.32558       3.32845       3.00850       2.82255       2.52274       2.22158       1.93165       1.60069       1.36061       1.09165      0.882438      0.666708      0.518570
  31  17 3730.5810    1.8637  4.8394 11.8489 -0.0009  0.0547   0.0187   0.1511    0.0326   0.0000   439.3900       4.44222       13.1106       10.6838       5.64010       2.21204      -12.7757      -3.07363      -1.61804       3.77624      -1.29830      -3.25053      -1.62154      0.238634       1.24890     -0.974520      -1.09181      0.580398       2.65558       3.60706       4.05799       4.27164       4.31525       4.37199       4.06500       3.88991       3.60202       3.20825       2.86172       2.49222       2.05322       1.77122       1.38356       1.11350      0.860309      0.669129
  31  18 3881.1174    1.5173  6.6205 11.4523 -0.0015  0.0682   0.0148   0.1983    0.0294   0.0000   439.4908       19.2982       17.2529     -0.151187      -1.86932     -0.286192      -6.01690      -1.95527       3.19195      -3.37087      -3.09360      -2.74581   -0.00897260      -4.01890      0.423999      -1.76078     -0.556833      0.962586       3.40495       4.52681       5.15276       5.33010       5.63034       5.47797       5.32822       4.94589       4.51507       4.07015       3.61355       3.12641       2.58861       2.17400       1.71543       1.40392       1.08315      0.843362
  31  19 4031.1722    1.1980  8.4222 11.3262 -0.0012  0.0912   0.0133   0.2671    0.0261   0.0000   432.8217       10.2295       38.2855      0.271812      -10.2055       1.31382       1.93538       4.27972       2.87066      -2.63591      -1.18255      -7.91514      -3.40388      -3.64855       6.64547      -2.23450      -2.21835    -0.0109157       4.43417       5.86632       6.61239       6.97804       7.22825       7.10227       6.79108       6.43568       5.95579       5.36131       4.75132       4.09728       3.42330       2.86627       2.32925       1.87227       1.43267       1.10980
  31  20 4180.7507    0.9080  9.2582 11.2170 -0.0095  0.1170   0.0134   0.3459    0.0266   0.0000   426.9649       27.6766       11.8555       10.8171      -8.88829      -12.5226       22.6987      -19.3190       11.9576       1.60521      -2.84926      -20.3071      -2.93933       3.79775     -0.665780      -6.70436       1.19488      0.844026       5.70352       7.59965       8.65124       9.18913       9.46378       9.27568       9.02870       8.43325       7.69011       6.97986       6.13111       5.23231       4.49805       3.68013       3.00614       2.45374       1.80888       1.41799
  31  21 4330.0969    0.6989 11.3750 11.1132  0.0097  0.1694   0.0151   0.5514    0.0278   0.0000   437.7873       5.52380       22.4973      -8.53889       10.0683       2.10013       10.7424      -4.18179      -11.9441       16.7631       12.2460       11.1562     -0.896152      -7.59471       7.87154      0.327837     -0.702325       2.97512       8.12915       10.9355       12.5214       13.2329       13.7804       13.4775       12.7566       12.3292       11.1090       9.95843       8.84849       7.58470       6.41447       5.28905       4.34628       3.42783       2.59631       2.03623
  32   5 1806.1630    0.4029  0.3837  9.9089 -0.0081  0.0142   0.0115   0.0326    0.0337   0.0000   441.0522      0.232361       20.7907      0.392951      -4.45194      0.305274      0.293916      -1.54341       1.02174      -2.44611     -0.426099      0.296453     -0.742921      0.229138     -0.609568    -0.0663801    -0.0340975      0.377179      0.759775       1.07231       1.26442       1.29380       1.36614       1.21354       1.11484       1.04268      0.897207      0.914404      0.883174      0.820301      0.742923      0.630724      0.547323      0.429301      0.315394      0.227792
  32   6 1988.6486    0.6176  0.5497 10.2286 -0.0023  0.0148   0.0147   0.0404    0.0405   0.0000   441.5518     -0.796736       18.1850       1.77114      -2.52741      -1.29933      -1.51241      -2.89411      -1.52367      0.308427      0.875346     -0.355644     -0.321241      0.172933     -0.794292     -0.351647     0.0185018      0.144092      0.766590       1.06983       1.19145       1.34545       1.35310       1.35330       1.28069       1.18724       1.05865      0.951194      0.825311      0.686490      0.571534      0.473607      0.401269      0.311293      0.248840      0.183765
  32   7 2167.3441    0.9188  0.7363 10.6741 -0.0025  0.0208   0.0184   0.0437    0.0506   0.0000   442.7163      0.348842       21.8479     -0.103897      -3.08616      -3.44152       1.65321     0.0983568      0.584106      -1.62602    -0.0130982     -0.719024     -0.474527     -0.163077     -0.542566    -0.0753705      0.229687     -0.172693       1.35264       1.93486       2.37870       2.66710       2.76017       2.70746       2.61738       2.38735       2.05460       1.71039       1.40166       1.12003      0.887603      0.667935      0.499131      0.419184      0.324192      0.238928
  32   8 2340.0715    1.3189  0.9862 11.1721 -0.0006  0.0212   0.0234   0.0524    0.0626   0.0000   440.1405      0.344064       20.9782     -0.177342      -2.24648     -0.991441       1.84228     0.0236744     -0.990448      -1.10150      0.648725      -1.89310       1.43154     0.0191936    -0.0599980     -0.933697      0.493765     -0.139002       1.03246       1.41610       1.55941       1.69636       1.79113       1.73691       1.63360       1.54640       1.42747       1.27625       1.13680      0.971080      0.789999      0.688353      0.532966      0.433857      0.342016      0.259702
  32   9 2507.3145    1.7667  1.0277 11.9789 -0.0032  0.0213   0.0316   0.0574    0.0590   0.0000   440.4108       5.72126       21.0597       1.14004      -2.68021       2.76885     0.0399626      -1.31266       1.00815     -0.800922      0.306401    -0.0625436      -2.99053      -1.10794      0.403801     -0.935578     0.0270445      0.380061       1.08560       1.42252       1.53482       1.66179       1.71567       1.62469       1.64827       1.57449       1.41881       1.26837       1.12548      0.972614      0.825976      0.698500      0.568923      0.474607      0.360933      0.269206
  32  10 2671.7284    2.3717  0.9827 12.4338 -0.0022  0.0216   0.0417   0.0512    0.0626   0.0000   442.3128       3.24164       16.5396     0.0903334      -2.90818      0.685531     -0.618802      -1.03067     -0.367266     -0.234552     -0.147366      -1.95396      0.572687      0.157342     -0.500692      -1.04160     -0.291047      0.281729      0.955620       1.43521       1.52298       1.66350       1.71982       1.66829       1.59998       1.51346       1.39834       1.25494       1.09005      0.943926      0.794223      0.660077      0.530739      0.421571      0.326073      0.274803
  32  11 2833.8081    2.9288  1.0017 13.0124 -0.0035  0.0200   0.0525   0.0552    0.0574   0.0000   440.5228       5.02044       17.8549       1.60912      0.481331      0.760584       1.42762      -2.23404      -1.93870      -1.57054       1.16004     -0.442463      0.617716     -0.791301     -0.719575      0.561883     -0.555833     -0.281622       1.03061       1.37536       1.55302       1.60516       1.67932       1.62205       1.58862       1.55077       1.34798       1.25875       1.08949      0.931443      0.772388      0.646662      0.537518      0.414926      0.342678      0.267331
  32  12 2992.8265    3.6564  0.9452 13.4515 -0.0010  0.0198   0.0660   0.0509    0.0586   0.0000   439.5028       7.50659       13.5221       2.62517      -2.12377      -1.07788       2.48279    -0.0192736      -2.38414     -0.638051       1.45738     -0.625791     -0.524147     -0.205866      0.411376      -1.02952      0.590425     -0.176291      0.972395       1.33413       1.40658       1.49079       1.58653       1.58710       1.51101       1.37434       1.31586       1.15858       1.03828      0.887553      0.751367      0.630461      0.502711      0.415836      0.327285      0.244178
  32  13 3149.0031    3.7628  1.1021 13.6712 -0.0044  0.0230   0.0658   0.0584    0.0609   0.0000   438.0638       8.38225       14.1710       8.79376      -2.19348     -0.820354       2.55087      -1.98730       2.28162      -5.15320       2.61698      -1.79749      -1.13909      0.253825      0.644552     -0.175617     -0.324302     -0.377432       1.11641       1.46823       1.79628       1.71098       1.82753       1.86949       1.65000       1.65483       1.54828       1.30338       1.23336       1.03923      0.890939      0.764970      0.606783      0.485479      0.373576      0.298526
  32  14 3303.4464    3.2817  1.4381 13.5107 -0.0006  0.0279   0.0532   0.0713    0.0578   0.0000   437.8014       6.01361       17.7418       2.53799       1.91057       1.87770      -3.16880      -4.24589       1.96652      -3.07027       1.52950      -1.73644     -0.429522     -0.721564      -1.55961     -0.811599      0.297975     -0.486868       1.37328       1.88897       2.00706       2.13979       2.19628       2.10174       2.02993       1.93534       1.89424       1.64288       1.51152       1.29915       1.09155      0.926044      0.737479      0.611188      0.458149      0.371938
  32  15 3456.9421    2.7363  2.1126 12.9692  0.0001  0.0328   0.0365   0.0898    0.0431   0.0000   441.1960       13.5768       12.0154       6.68123       1.23998      -4.29996      -1.68725      -3.29765      0.820349      -1.17468       1.43875      -1.01488      0.137887      0.680736     -0.243356     -0.363581      0.555958    -0.0549494       1.58656       2.18706       2.43412       2.58082       2.63904       2.56229       2.47572       2.31447       2.14467       1.90968       1.78097       1.51427       1.33921       1.12175      0.904303      0.722944      0.557807      0.444298
  32  16 3609.6100    2.2238  3.7299 12.1613  0.0005  0.0429   0.0225   0.1192    0.0342   0.0000   439.7197       16.5969       12.0850       10.7798      0.885463     -0.790652      -9.77945      -6.68407       4.80148      -2.61311     -0.744159      -1.15502       1.24483     -0.440106      -1.32985      -1.06370      0.511584      0.382790       2.14515       2.84029       3.13274       3.31577       3.41595       3.43456       3.29287       3.10658       2.82705       2.58184       2.28784       1.98860       1.67023       1.39765       1.14258      0.935149      0.740992      0.557708
  32  17 3761.3633    1.8061  5.2501 11.7261 -0.0004  0.0569   0.0173   0.1570    0.0314   0.0000   438.5964       10.6033       16.9728       13.0313       2.24716      -9.19973     -0.784052       5.58028      -8.20038      -5.00385       2.41708      0.176407      -1.93149     -0.329376    -0.0784502      -1.50736       1.39805     -0.176921       2.69801       3.57571       4.14144       4.19659       4.47398       4.34573       4.18965       4.00835       3.69853       3.31103       2.93597       2.53300       2.17973       1.84172       1.48089       1.20736      0.935755      0.713767
  32  18 3912.5731    1.4004  6.8842 11.5014  0.0005  0.0740   0.0143   0.2115    0.0269   0.0000   440.7332       23.6468       22.1187      -1.40390      -5.43620       7.34719       4.77823      -1.73564      -6.94002      -9.02157      -3.95281      0.514438      0.462112     -0.816120     -0.121014      -2.93333      -1.89296       1.21425       3.50523       4.81328       5.36026       5.74658       5.78311       5.80562       5.55748       5.29962       4.82323       4.37012       3.89893       3.36159       2.90790       2.42011       1.95960       1.61275       1.21726      0.936826
  32  19 4063.1852    1.1192  8.2438 11.2836 -0.0012  0.0915   0.0125   0.2681    0.0255   0.0000   433.8627       14.8629       21.4289       13.8277       5.88270     -0.247224       8.44198      -1.51226      -10.2226      -1.10665     -0.677958      -4.99880      -4.39677       2.01052     -0.726829     -0.816637       1.49768     -0.798704       4.36136       5.74791       6.70403       6.89066       7.18889       7.07303       6.83520       6.50336       5.97925       5.39280       4.77237       4.14841       3.49687       2.93494       2.41261       1.95734       1.51133       1.17090
  32  20 4213.8496    0.8896 10.6425 11.1601 -0.0021  0.1312   0.0132   0.3979    0.0263   0.0000   438.2233       9.33951       26.9932       33.4300      -5.74600       5.47495      -3.92461      0.189589      -14.5735     -0.364113       3.35552      -13.6054      -6.08512       1.68287       4.97339       2.33326      -1.47582      0.835961       6.16317       8.22548       9.34858       9.88944       10.1400       9.95308       9.58738       9.16139       8.45791       7.79378       6.79612       5.95205       5.00593       4.31059       3.46477       2.83274       2.14993       1.69098
  33   3 1425.4282    0.1351  0.0930  9.7403  0.0152  0.0161   0.0093   0.0187    0.0225   0.0000   439.2927      0.473097       20.0035      0.569791      -1.95116     -0.487465     0.0809155      0.514965     -0.328876     -0.474681      0.948818     -0.880169      0.484340     -0.541013      0.405197     -0.222731    -0.0884796     0.0206700      0.812533      0.852295       1.55636       1.21333       1.07902       1.45344      0.927609       1.05617       1.19045      0.741793      0.914997      0.864734      0.580154      0.552994      0.472851      0.267381      0.324493      0.254304
  33   4 1633.2306    0.2401  0.2146  9.8075 -0.0142  0.0118   0.0096   0.0276    0.0259   0.0000   440.6799     -0.538788       20.1613      0.453090      -1.31775       1.13978      -1.04466      -1.32538     -0.577818      0.520763       1.12109      0.250215      0.476458     -0.746404     -0.222090     -0.345648     -0.199068      0.192480      0.591192      0.798235      0.930018      0.905157      0.992244      0.898034      0.967796      0.871576      0.793376      0.725799      0.692469      0.543503      0.467875      0.398557      0.309015      0.252825      0.207225      0.172388
  33   6 2007.6367    0.6308  0.6249 10.2322 -0.0010  0.0172   0.0135   0.0403    0.0427   0.0000   440.4916     -0.475077       21.5864      0.301869      -6.08649      -1.70088     -0.809892      -1.06558       1.01368    -0.0894039     -0.278158      -1.56902      0.535980      0.210652      0.280025     -0.347189     -0.317768     -0.208652      0.777800       1.13306       1.19007       1.30002       1.35154       1.28176       1.32168       1.19023       1.13958      0.972704      0.870194      0.774966      0.653023      0.549046      0.427709      0.361807      0.278104      0.217683
  33   7 2187.3370    0.9316  0.7747 10.7691 -0.0015  0.0192   0.0184   0.0455    0.0500   0.0000   441.5127       2.84327       21.1321      0.141999      -2.05696       1.08700     -0.302343      -1.42356     -0.339085    -0.0174466       1.28979     -0.507863      0.392919     -0.252055     -0.595654     -0.175861     -0.426503      0.638985      0.877381       1.15988       1.34326       1.32351       1.52348       1.43370       1.40785       1.35903       1.17063       1.08205      0.972229      0.823273      0.704419      0.563893      0.488032      0.393984      0.298101      0.238818
  33   8 2360.8505    1.3586  0.9857 11.3461 -0.0024  0.0206   0.0239   0.0525    0.0572   0.0000   439.9971       3.53853       19.0638       1.17842      -4.42151       3.94541     -0.990875     -0.288222       2.09772     -0.333125      0.292485     -0.347995      0.280364     -0.184770     -0.905615      0.153419     -0.400570     -0.509221      0.954279       1.35746       1.49331       1.56799       1.63682       1.60528       1.60094       1.50617       1.36541       1.28676       1.08774      0.930048      0.805348      0.625036      0.522499      0.436724      0.358731      0.278205
  33   9 2529.2514    1.8433  0.9444 12.1018 -0.0015  0.0205   0.0333   0.0532    0.0558   0.0000   438.8668       2.80597       21.2433      0.124115      -2.68167       1.62809      -1.50672      -3.54683       1.30039      -1.63005      -1.70206     -0.445630     -0.318479     -0.118290     -0.557110     -0.716458      0.101326     -0.118680      0.928116       1.28668       1.40806       1.49647       1.52794       1.54529       1.51593       1.39441       1.30065       1.14657       1.05364      0.927480      0.778992      0.664560      0.539400      0.434875      0.343663      0.259259
  33  10 2695.0860    2.4586  1.0536 12.6565 -0.0003  0.0212   0.0421   0.0553    0.0568   0.0000   440.2325       2.82976       15.4331     -0.365229      -1.17025       1.47268       3.15839       2.29120      -1.83271      -1.86951     -0.833511    -0.0523677     -0.651780      0.600174      0.252385      0.173461      0.418356     -0.157977      0.995139       1.35424       1.52385       1.54210       1.66659       1.61197       1.55043       1.48148       1.36313       1.22901       1.14539      0.988380      0.823710      0.707098      0.541914      0.463749      0.377021      0.285111
  33  11 2858.6878    3.2457  0.8633 13.2189 -0.0058  0.0186   0.0598   0.0452    0.0569   0.0000   439.8951       4.33337       19.5836       3.95228      -4.41101      -2.00068       2.92359      -1.78744      0.581809      -1.98700      0.450677      -2.17819       1.60325     -0.284693       1.09090      0.164573      0.333474    -0.0218882      0.997243       1.22733       1.31899       1.47988       1.57288       1.45293       1.37287       1.37337       1.27145       1.16557       1.00756      0.876463      0.765386      0.643698      0.539391      0.425633      0.335208      0.261019
  33  12 3018.9295    3.6479  0.9355 13.5636 -0.0000  0.0194   0.0659   0.0519    0.0546   0.0000   438.8992       7.10046       15.5793       1.73172      -1.51634     -0.386155     -0.118247     -0.695631     0.0140761      -4.51924       3.21046    -0.0432450      0.708064      -1.67396      0.833241     -0.329731     0.0542529      0.373608      0.970335       1.27684       1.42197       1.56648       1.49288       1.47418       1.46189       1.38292       1.24420       1.17498       1.05551      0.920629      0.794153      0.668856      0.563558      0.453168      0.341784      0.262142
  33  13 3176.2416    3.8001  1.1327 13.7718 -0.0003  0.0220   0.0657   0.0625    0.0565   0.0000   440.6868       11.5148       16.7003       2.66937      -2.58845     -0.189945      0.127571      -3.18431      -1.03638     -0.651868      -1.61817      -1.45219     -0.149233     -0.429549     -0.309272      -1.79981     -0.561804     0.0716897       1.04294       1.43742       1.52824       1.66497       1.63712       1.65058       1.60864       1.56699       1.43569       1.30747       1.14446       1.02341      0.860076      0.695742      0.586627      0.485415      0.377515      0.305655
  33  14 3331.5344    3.3594  1.6853 13.3509  0.0032  0.0288   0.0488   0.0753    0.0518   0.0000   438.9529       8.74171       13.2197       2.72292     -0.424202     -0.932438      -3.45287     -0.656911     0.0571514      -2.97522     0.0632735      -2.12520      -1.39994      -3.17035     -0.661888      0.668046       1.88394      0.182067       1.33918       1.85542       2.05228       2.17352       2.26953       2.17058       2.07710       1.93866       1.86731       1.65330       1.52791       1.32946       1.15696      0.990287      0.789922      0.641005      0.510957      0.395633
  33  15 3485.9257    2.6070  2.3781 12.9300 -0.0000  0.0363   0.0336   0.0957    0.0400   0.0000   441.5910       12.8655       7.20551      0.472740       1.33788      -3.61476    -0.0293842       1.54127       2.45409      -4.26454     -0.428374      0.845150      -3.19089      -1.66590      -1.11056      -1.23435      0.279130     -0.677350       1.65089       2.30483       2.54734       2.58331       2.88974       2.71684       2.64825       2.51024       2.31339       2.13170       1.89457       1.63605       1.40250       1.17220      0.958918      0.782737      0.607581      0.474067
  33  16 3639.3539    2.0778  3.8051 12.1701  0.0006  0.0457   0.0215   0.1249    0.0330   0.0000   442.8605       12.6130       12.1442      0.959970       2.08133      -1.27059      -7.68214      -3.60192       1.91895      -3.96798       2.77824      -1.99729      -2.52673     -0.807315       1.65164      -1.28742      0.276172     -0.514725       2.10098       2.77571       3.25566       3.36827       3.53592       3.51709       3.25829       3.21764       2.91820       2.63568       2.36525       2.07787       1.74015       1.51635       1.22896       1.01130      0.765153      0.592136
  33  17 3791.9267    1.7131  5.7678 11.6620 -0.0007  0.0601   0.0159   0.1655    0.0294   0.0000   436.8366       20.5357       21.4464       11.1778      -8.55519      -11.9037      0.878368      -1.98845     -0.318391      -5.30051       3.80033      -2.92377      -2.34279      -2.90846     -0.733798      -1.70199      0.286164       1.10255       2.77481       3.67659       4.22036       4.32778       4.60161       4.56972       4.28810       4.15191       3.77915       3.48899       3.17700       2.70464       2.38135       1.96534       1.60826       1.33552       1.03816      0.807968
  33  18 3943.8356    1.3784  7.0248 11.4679 -0.0002  0.0732   0.0139   0.2123    0.0264   0.0000   444.0637       15.1815       14.5520       1.00429      -6.13664      -1.53738       7.89042      -5.95460      -1.33316      -13.7578       5.88885      0.820303      -4.66351      -1.36816     0.0707833      -2.97329     -0.918373      -1.52497       3.44670       4.51474       5.11663       5.42433       5.62897       5.56504       5.40267       5.09860       4.78158       4.25904       3.87103       3.31572       2.91955       2.39337       1.98345       1.61288       1.26543       1.00214
  33  20 4246.1559    0.8162 10.6775 11.1866 -0.0024  0.1412   0.0136   0.4400    0.0266   0.0000   442.1178       2.57825      -2.02709       16.2222      -12.2632      -2.99493       6.76434      -7.74935       17.2278       5.86198     -0.263565       1.49153      -4.51580       2.04189      -3.14938      -3.40605       3.41081     -0.860447       6.41051       8.57051       9.93791       10.2233       10.7394       10.7444       10.3016       9.85152       9.07603       8.19270       7.28757       6.45566       5.46832       4.56948       3.78598       3.12167       2.38888       1.88397
  33  21 4396.3335    0.6169 12.1343 11.0941 -0.0071  0.2050   0.0141   0.6183    0.0246   0.0000   436.9874       37.8732       16.9973      -9.22519       10.2077       5.91659      -6.69995      -2.86014       16.8381       6.12192      -24.7832      -1.45706      -9.10832      -16.5876      -1.06376     -0.584965      -1.26267      -8.01354       9.11097       12.2230       14.2467       14.7298       15.5254       15.0503       14.6319       13.9918       12.7963       11.8191       10.6848       9.15764       7.87069       6.71685       5.48830       4.51759       3.40351       2.73834
  34   5 1841.2636    0.4294  0.3922 10.0104 -0.0008  0.0138   0.0112   0.0297    0.0324   0.0000   440.7130    -0.0251537       20.1648       2.00260      -1.61557     -0.492758     -0.353509     0.0813165     -0.826364      0.939273     -0.109776     -0.442312     -0.135850      0.193686    -0.0574568      0.118591      0.226054     -0.188966      0.670019      0.881616       1.01912       1.09506       1.13981       1.11495       1.10784       1.03862      0.968621      0.867706      0.734852      0.648787      0.542315      0.433906      0.385443      0.313362      0.231547      0.187700
  34   6 2026.3841    0.6800  0.5771 10.2896 -0.0043  0.0151   0.0149   0.0386    0.0429   0.0000   440.0145      0.213953       21.0387      0.852598      -3.86308    -0.0957193       2.31390     -0.169166      0.983845      -1.73238     -0.145700     -0.192271    -0.0872139      -1.25884     -0.211613      0.239566     0.0144674     -0.131335      0.699454      0.960559       1.04851       1.22115       1.21226       1.23998       1.18424       1.08912       1.01140      0.936513      0.799299      0.664612      0.577130      0.492537      0.405300      0.340632      0.250636      0.205044
  34   7 2207.0293    0.9818  0.7650 10.9264 -0.0003  0.0181   0.0191   0.0442    0.0488   0.0000   437.9636     -0.224327       21.4515      0.653140      -2.31270      -2.24400      -2.22654     -0.449236      -1.70539     -0.682559       1.12419    -0.0745680     -0.838687     -0.174568     -0.859714     -0.223405     0.0821723    -0.0592111      0.802667       1.09459       1.21429       1.34883       1.34444       1.30534       1.30811       1.18916       1.13467       1.04532      0.920991      0.801839      0.755278      0.611773      0.513724      0.425791      0.326501      0.264029
  34   8 2381.2782    1.4189  1.0207 11.4537 -0.0004  0.0213   0.0245   0.0538    0.0572   0.0000   441.3132       2.61327       22.2146       2.92960      -3.65971      -2.91444       1.83028     -0.364125     -0.874733      0.388721       1.14327      -1.53990      0.128087      0.967364     -0.265910     -0.349844      0.498936     -0.314934      0.915750       1.33466       1.41077       1.49641       1.56069       1.49634       1.47798       1.39036       1.35014       1.20102       1.12068      0.958627      0.833994      0.690535      0.579046      0.482541      0.374741      0.299565
  34   9 2550.7351    1.9076  1.0730 12.0070 -0.0029  0.0211   0.0324   0.0539    0.0599   0.0000   441.0301       3.77314       20.1363       6.33041      -1.03697      0.872633     -0.455168       3.17454      -1.03228      -2.95793       2.98622     -0.822047     -0.927815      -1.33121      0.189534     -0.270259      -1.39309     -0.173954      0.993047       1.31898       1.47461       1.58943       1.66111       1.63248       1.54626       1.45954       1.40388       1.28040       1.11323      0.963857      0.868262      0.698869      0.599568      0.477579      0.388208      0.305842
  34  11 2883.0202    3.3822  0.9116 13.2489 -0.0028  0.0182   0.0599   0.0488    0.0561   0.0000   439.1821       4.92856       17.0438     -0.249827      -1.11601      0.603753     -0.548197      -1.54322      -2.42980      -2.96948      0.487669      0.639848      0.520766     0.0894888    -0.0234156     -0.172823     0.0796194     -0.115392      0.902323       1.17474       1.31534       1.45025       1.48998       1.42979       1.40376       1.36224       1.23090       1.12980       1.00325      0.834218      0.746124      0.633186      0.517207      0.434275      0.347042      0.266399
  34  12 3044.5685    3.8611  0.9510 13.5738 -0.0049  0.0187   0.0675   0.0505    0.0572   0.0000   440.7278       10.6327       16.0653       1.71429       1.01237       1.25151       1.05445      -3.12223     -0.875474      -2.82661      -1.06119     -0.399076     -0.218436     -0.153893     -0.276350    -0.0360752     -0.362753      -1.02024      0.910790       1.19619       1.36461       1.43149       1.45242       1.44681       1.46758       1.33640       1.27361       1.14975      0.995175      0.872220      0.762790      0.640828      0.525709      0.423408      0.343053      0.274541
  34  13 3203.0310    3.7998  1.2172 13.5375 -0.0035  0.0230   0.0613   0.0595    0.0611   0.0000   442.1195       8.75171       16.1161       1.72028      0.659534       1.15002      0.353823      -2.36307     -0.256144      -3.92414      -2.22045      -1.70721       1.08840      -1.39189     -0.818398     -0.865239      0.295812      0.118947       1.09321       1.52316       1.61843       1.74245       1.72923       1.73262       1.67555       1.59335       1.49521       1.36529       1.26651       1.07737      0.958880      0.802993      0.659028      0.549428      0.430287      0.330918
  34  14 3359.3901    3.1596  1.6586 13.3647 -0.0036  0.0279   0.0464   0.0752    0.0487   0.0000   442.6225       11.5608       11.2958       3.05273     0.0694581     -0.495637     -0.665618      -1.25678      -1.80496      -2.98576      -4.02868       1.57988     -0.317441     -0.300607       1.56763     -0.301313     -0.596183     -0.476811       1.29702       1.74601       1.94412       2.09578       2.17844       2.12840       2.06410       1.96342       1.76477       1.65692       1.49882       1.28128       1.11431      0.949924      0.759437      0.633872      0.503906      0.384576
  34  15 3514.5809    2.4632  2.8922 12.5883 -0.0005  0.0373   0.0279   0.1031    0.0379   0.0000   438.6353       9.37233       7.23612       2.03291       11.0944      -1.38186      -10.2644      -4.78205       1.78752     0.0917228       3.16793      -4.11722       2.35864     -0.591128       1.62791     -0.448219     0.0982457     -0.313136       1.71893       2.25118       2.56899       2.74065       2.82411       2.80246       2.78656       2.58956       2.40651       2.17940       1.95070       1.71830       1.47435       1.23366       1.03091      0.836268      0.672575      0.534302
  34  16 3668.9401    1.9752  4.1278 12.1011 -0.0032  0.0472   0.0200   0.1312    0.0305   0.0000   439.5123       13.7943       11.3598       6.15180      0.629096      0.904842      -12.7300      -7.36782      -2.27784      -3.64084      -4.99353     -0.652828      -1.73530     -0.979752       2.96661     -0.970235     0.0658371     -0.882436       2.10018       2.90780       3.21963       3.48180       3.58626       3.51542       3.41563       3.23110       3.02441       2.76352       2.45096       2.18475       1.87351       1.57930       1.31588       1.05663      0.836856      0.663893
  34  17 3822.2788    1.6385  6.0773 11.6297 -0.0038  0.0611   0.0150   0.1724    0.0272   0.0000   439.1006       10.3230       18.8988       8.17641      -3.79469     -0.932792       4.12522      -9.95779      0.153516     -0.938301      -2.96182      -6.89629      -3.52828      -8.15555     -0.871073       2.26945    -0.0627304    -0.0328080       2.76930       3.62588       4.21304       4.39259       4.68391       4.59236       4.45411       4.25871       3.87612       3.50780       3.17269       2.79928       2.38113       2.08246       1.67642       1.37988       1.07468      0.847378
  34  18 3974.6168    1.2821  7.3015 11.4170 -0.0011  0.0783   0.0132   0.2219    0.0257   0.0000   444.0891       14.9044       10.9648       7.62075       5.43816      -2.25546      -11.4748       4.38748       12.3210      -6.09688      -10.9197      -2.92427      -4.89466     -0.634113     -0.574475      -1.35341      -1.62529     -0.489003       3.46970       4.64330       5.35124       5.61613       5.80179       5.75615       5.51394       5.29388       5.00775       4.49043       4.08171       3.57292       3.04462       2.62675       2.12566       1.79082       1.38717       1.08765
  34  19 4126.5823    1.0470  9.2200 11.2193 -0.0016  0.1043   0.0124   0.3010    0.0250   0.0000   426.8882       9.70257       25.8905       10.1563      -17.9759      -1.45556     -0.413646      -7.34169      -1.12055      -1.80122       6.40222      -11.5838      -4.73446      -1.71505      -5.94426       3.17079      -2.32179     -0.916604       4.40577       6.16377       6.95822       7.33234       7.58488       7.58996       7.36661       7.04145       6.52964       5.91350       5.34275       4.61472       3.99004       3.41426       2.80060       2.31553       1.78410       1.40381
  34  20 4278.1476    0.7700 11.0991 11.1669 -0.0022  0.1527   0.0137   0.4711    0.0259   0.0000   442.5727       14.2018       16.0153       13.4789      -11.7981      -7.33707       4.21804      -16.6657       19.5433      -13.9388      -13.7071       3.52597      -3.65292       1.74619      -3.01989      -8.82621      -1.06304       2.33762       6.65255       8.82954       10.0884       10.8205       11.0993       11.1858       10.6370       10.2651       9.47505       8.77954       7.79727       6.80939       5.92721       5.04223       4.16484       3.47554       2.61781       2.11536
  35   5 1858.4524    0.4819  0.4026 10.0352 -0.0026  0.0134   0.0123   0.0302    0.0338   0.0000   442.0414      -2.85778       21.3890       1.12337      -2.29606   -0.00496187     0.0859321       1.45809     -0.305184      0.396216      0.390421     -0.117788      0.132364     -0.854153     -0.149281     -0.287372     -0.335359      0.315330      0.630885      0.834103      0.941837      0.927175      0.956894      0.931937      0.967578      0.915377      0.846199      0.777834      0.683296      0.617299      0.559792      0.477160      0.394680      0.323005      0.268920      0.200985
  35   6 2044.8700    0.6859  0.5797 10.3433 -0.0042  0.0150   0.0151   0.0371    0.0411   0.0000   442.7491      -1.49108       21.7608      0.989467      -1.43132     0.0759046       1.74945      -1.44358      -1.17190      0.311700      0.337444      -1.07679     -0.862199     -0.491775      0.451030    -0.0249816      0.176637      0.370755      0.696662      0.949850      0.976287       1.05338       1.07226       1.09507       1.11216       1.02992      0.961882      0.886766      0.802974      0.701682      0.582704      0.515643      0.426237      0.355282      0.289801      0.213472
  35   8 2401.3574    1.4403  1.0404 11.5600 -0.0018  0.0208   0.0247   0.0565    0.0549   0.0000   441.7871       4.08590       20.6629      0.649502      -2.54417       1.09391      0.445857      -3.80226      -1.87991     -0.257250       1.46285      -1.60218      0.101469     -0.484041      0.147183     -0.661017     -0.518713     0.0766338      0.914344       1.22830       1.35179       1.44890       1.47714       1.50848       1.41525       1.43075       1.24765       1.19024       1.07584      0.963035      0.801429      0.680926      0.562360      0.470416      0.369890      0.302640
  35   9 2571.8880    2.0704  0.9769 12.2712 -0.0015  0.0199   0.0358   0.0511    0.0544   0.0000   441.6039       4.82376       18.6556      0.616876      0.153999      0.751092      -1.29791      -2.47818     -0.516221      -2.85082       2.99007     -0.565136     -0.256323     -0.993575     -0.461197     0.0170599     -0.352294     -0.274928      0.874265       1.22179       1.30515       1.36377       1.45560       1.39428       1.43974       1.32426       1.27032       1.17964       1.03516      0.898260      0.770973      0.645330      0.535262      0.439226      0.371521      0.289741
  35  10 2740.6380    2.5972  0.9784 12.7496 -0.0005  0.0195   0.0447   0.0511    0.0570   0.0000   441.0546       4.64848       17.5673       2.49586      -1.48831      0.732109      0.387419      -1.53579     -0.771596     -0.547649      -1.77696      -1.15820      -1.15522     -0.586428     -0.712945      0.432961     -0.102943      0.290746      0.911607       1.21591       1.38160       1.47515       1.55324       1.45275       1.43959       1.36406       1.26273       1.18212       1.05551      0.941609      0.782240      0.671098      0.553181      0.460834      0.380394      0.290801
  35  11 2906.9451    3.3787  0.9007 13.3220 -0.0003  0.0189   0.0590   0.0467    0.0556   0.0000   438.3300       2.42186       16.0284       5.40308      -1.84964      -2.78656    -0.0746672      -3.20166      -1.28327      -1.11689      0.783574      -2.15885      -1.16930      -1.21971     -0.299425     -0.819247      0.118258     0.0109357      0.896489       1.13566       1.21588       1.32215       1.47122       1.41636       1.30132       1.23908       1.16865       1.10484       1.00128      0.849172      0.738613      0.686985      0.536009      0.433052      0.340857      0.279111
  35  12 3069.7641    3.7361  1.0235 13.6297 -0.0030  0.0205   0.0648   0.0540    0.0591   0.0000   440.2248       8.74658       18.5402       4.88478      -1.92205      0.920720       1.98864       1.42181     -0.956327      -1.31615      0.678609      -3.24175      0.874043     -0.749057     -0.129286      -1.30251      0.750596     -0.409994      0.980108       1.34555       1.44208       1.51721       1.54708       1.51345       1.58150       1.42136       1.36191       1.23508       1.10334      0.994782      0.894914      0.768329      0.636314      0.529441      0.415783      0.314151
  35  13 3229.2971    3.6885  1.2656 13.7003 -0.0015  0.0239   0.0594   0.0636    0.0564   0.0000   440.3404       10.2819       17.8587       5.01097     -0.103110       1.96251      0.320988      -2.46162     -0.962560      -1.33589       1.72329      0.446898      -2.10475      -1.66088      0.833000     -0.696451     -0.393333    -0.0316992       1.08762       1.50490       1.66776       1.75065       1.81247       1.79590       1.72090       1.65018       1.53411       1.40388       1.29577       1.10123      0.983194      0.872609      0.716224      0.600084      0.455057      0.363707
  35  14 3386.8787    2.9953  1.8189 13.2510 -0.0011  0.0295   0.0426   0.0805    0.0444   0.0000   441.0891       12.0237       17.4939       3.17368       2.99452      0.805351      -2.68024      -3.88199      -2.76452      -4.78281       2.39999      -3.01086      0.672292     -0.832372      0.573935      -1.57520     -0.448428      0.475567       1.30687       1.81847       1.94890       2.18482       2.25706       2.20518       2.12564       2.02729       1.94592       1.71571       1.55256       1.34877       1.20191      0.996271      0.826692      0.686083      0.547534      0.446147
  35  15 3542.9363    2.3827  3.0977 12.5946 -0.0012  0.0392   0.0265   0.1088    0.0353   0.0000   440.1695       11.8133       10.1080       9.10929       5.38053      -1.84280      -5.81289      -1.57609       4.42434      -6.64789      -5.49343      0.637820       1.38642      -3.66931      -2.18811       1.30359      0.799915      -1.04264       1.72539       2.33940       2.66693       2.80574       2.83748       2.85949       2.73884       2.63999       2.43968       2.25345       2.05118       1.86611       1.56867       1.39659       1.14011      0.957479      0.781961      0.609489
  35  16 3698.1264    1.8948  4.3291 12.0506 -0.0004  0.0489   0.0190   0.1353    0.0300   0.0000   440.5151       12.6241       11.9178       6.94750       7.58074       7.96984      -2.47582      -6.41043       5.28340      -4.16159      -1.98462      -4.14976       4.19516      -4.58600      0.112202       1.21960     -0.715845      0.133517       2.14149       2.82357       3.28215       3.37998       3.57170       3.57695       3.42658       3.28680       3.09295       2.78622       2.51959       2.24926       1.92897       1.65663       1.36843       1.11327      0.902405      0.717366
  35  17 3852.1912    1.5103  6.0514 11.6901 -0.0020  0.0644   0.0148   0.1835    0.0261   0.0000   440.7292       23.4209       13.8367       8.57535     -0.817229       3.15869     0.0937174      -10.1708      0.465573      0.473834       8.63145       3.29406       1.35278      -3.85851      0.574824      -2.97279       3.80526      -1.01491       2.71532       3.74094       4.29756       4.41008       4.70863       4.63629       4.50425       4.30566       4.03126       3.61771       3.35800       2.91736       2.52172       2.18941       1.79123       1.50226       1.17330      0.923588
  35  18 4005.3981    1.2513  8.1298 11.3623 -0.0021  0.0820   0.0128   0.2423    0.0251   0.0000   448.4792       26.5041       17.0920       7.19050      -1.21168       9.37942      -1.56662      -8.34503       9.37543      -3.88787       5.41107      -9.49710      -3.33800      -1.31271       1.47019      -3.09565      -1.90632       2.43791       3.60715       4.81080       5.48820       5.73120       6.04038       6.01169       5.80595       5.58949       5.20887       4.74515       4.28367       3.77465       3.24882       2.79615       2.31796       1.88327       1.49783       1.20853
  35  19 4158.1806    0.9352  9.6756 11.2577 -0.0059  0.1178   0.0132   0.3527    0.0258   0.0000   422.6524       14.7496       38.4169       4.66682      -18.3447      -7.33700       6.25230       12.9863      -13.5270      -12.7580      -8.03931       3.02472      -4.31733     -0.198168      -4.11114      -3.21569     -0.585071      -1.38991       4.88339       6.71105       7.53266       8.00797       8.40392       8.38605       8.04996       7.72180       7.29526       6.62716       6.01859       5.22524       4.59702       3.90389       3.26035       2.69450       2.08817       1.67413
  35  20 4310.1085    0.7009 10.3679 11.1774 -0.0044  0.1553   0.0147   0.4994    0.0263   0.0000   427.6211       16.9989       16.8348       5.05621      -13.2945       6.74572       4.67676      -1.34987       1.70863      -15.3363       9.42665     -0.377044      -1.04541      -3.43995      -4.30619     0.0173821      -1.19270      -2.09906       6.40257       8.77928       10.0487       10.5574       11.0843       10.9416       10.7280       10.3592       9.46700       8.81067       7.86454       6.89451       6.00882       5.13881       4.25162       3.50346       2.81212       2.17620
  35  21 4461.7394    0.4819 10.2897 11.0923 -0.0216  0.2222   0.0215   0.8722    0.0334   0.0000   458.7210       17.7177       35.5808       1.66174      -20.3401      -5.21610      -13.4259      -6.42453       18.7834       11.5137      -9.04849      -9.34154       15.3350       17.2011      -2.71960      -15.8371       6.56212      -2.51814       8.94449       12.4066       13.9481       14.6941       15.3310       15.4996       14.8874       14.6615       13.1344       12.3214       11.1020       9.75555       8.46409       7.28567       6.06727       5.00385       3.86016       3.07685
  36   4 1681.9094    0.2906  0.2926  9.7883 -0.0070  0.0120   0.0095   0.0292    0.0267   0.0000   441.3558     -0.313376       20.8290      0.696692      -3.21855     -0.899120       2.10762      0.916155     -0.306075      0.707950      0.409832     -0.843261      0.375115     -0.986610      0.158494     -0.306076     -0.294868     0.0395705      0.513266      0.695800      0.712211      0.878892      0.879005      0.848313      0.877661      0.818516      0.771816      0.643328      0.620312      0.540722      0.460610      0.412749      0.325124      0.270911      0.214750      0.169402
  36   6 2063.1335    0.7073  0.7176 10.3622 -0.0016  0.0170   0.0139   0.0437    0.0441   0.0000   442.0822     -0.553243       20.7074       2.96151      -2.63546     -0.898597     -0.655866     -0.500961      0.605534     -0.495500       1.52666       1.22450      0.287241     -0.567149     -0.229446     -0.597033     0.0416315     -0.407025      0.722990      0.967940       1.06900       1.13185       1.23856       1.14782       1.13845       1.10277       1.00021      0.972521      0.878173      0.762164      0.644899      0.565221      0.478808      0.387081      0.315597      0.248519
  36   7 2245.5741    1.1057  0.7880 11.0244 -0.0032  0.0174   0.0204   0.0434    0.0498   0.0000   440.4337      0.420202       20.6291      0.539245      -2.00897       1.11413       3.28881    -0.0504038      -1.44256       2.40854       1.34876      -2.05196     -0.630896     0.0958182     -0.532328      0.340862     0.0930275      0.103973      0.776093       1.02298       1.17988       1.22659       1.26450       1.17907       1.18401       1.21000       1.03135       1.02757      0.915841      0.826118      0.706276      0.592264      0.505972      0.405854      0.337006      0.272574
  36   8 2421.1716    1.5584  1.0208 11.5473  0.0001  0.0207   0.0258   0.0507    0.0578   0.0000   441.9429       2.82724       21.1367       2.60564       2.16692       1.24076       1.46503       1.08486     -0.289091      -1.23928      0.827004      -1.35030     -0.481115     -0.465194      0.585991      -1.08669     -0.155152      0.408879       1.01739       1.44010       1.66079       1.89348       1.93105       1.93657       1.88162       1.77073       1.61660       1.42424       1.24004       1.06692      0.894702      0.719016      0.601493      0.474700      0.394071      0.307923
  36   9 2592.8424    2.0608  1.0094 12.2594  0.0003  0.0199   0.0344   0.0503    0.0564   0.0000   441.1213       1.90370       21.4308      0.529733      -3.41343       3.01175      0.411814    0.00709709     -0.683068     0.0984609       2.42665     -0.173912     0.0483592      -1.18131       1.27285    -0.0413812     -0.340918    -0.0465266      0.920012       1.25729       1.42359       1.57290       1.59836       1.59608       1.54937       1.47767       1.34482       1.25982       1.10548      0.969210      0.831759      0.716179      0.576697      0.479381      0.389291      0.307039
  36  10 2762.8430    2.7380  1.0260 12.9262 -0.0030  0.0220   0.0463   0.0533    0.0555   0.0000   442.1459       3.47865       19.1610       3.56070      -2.64913       1.08085       1.10384      0.328099       1.42146     -0.438516      0.629509     -0.793415      -2.25780     -0.528680       1.01974     -0.617277     -0.124549    -0.0505656       1.13460       1.64825       1.87293       2.07401       2.02646       1.95220       1.77560       1.65515       1.53082       1.44543       1.35394       1.26368       1.13442      0.938491      0.736420      0.574674      0.442997      0.347583
  36  11 2930.3914    3.4658  0.9090 13.4539 -0.0017  0.0184   0.0602   0.0476    0.0511   0.0000   440.4690       4.78916       16.4044     -0.142538      -1.16539      -1.42681     -0.588354      -3.08281      0.993523      0.366840       1.93453      -1.02520      0.461167      -1.33508      0.785435      0.175048      0.707636      0.735723      0.885615       1.21997       1.37848       1.47570       1.49057       1.41854       1.32103       1.28988       1.18908       1.10144       1.05180      0.962066      0.850643      0.764668      0.618906      0.519750      0.408905      0.318962
  36  12 3094.4317    3.7763  1.0916 13.6306 -0.0031  0.0216   0.0616   0.0536    0.0587   0.0000   440.1116       7.29150       15.7391       1.09760      -3.79332       1.41805       1.93823     0.0932997      -1.19865      -3.08907       1.63167     -0.675677      0.437584      -1.02512    -0.0508475     -0.176917      0.426291     0.0138142      0.925335       1.30699       1.38302       1.57326       1.54217       1.55264       1.56380       1.50046       1.41268       1.25453       1.13246      0.932662      0.872569      0.736043      0.615713      0.524039      0.408032      0.326435
  36  13 3255.2343    3.6565  1.3591 13.5355 -0.0018  0.0247   0.0556   0.0617    0.0546   0.0000   438.6460       10.0521       13.9627       2.38518      -1.11072     -0.385763       3.34796      -3.69183      0.156042      -5.32311      0.444472     0.0692356     -0.366576      0.501606      0.128583     -0.774098     -0.247830     -0.255448       1.05442       1.47157       1.61698       1.66429       1.77836       1.69512       1.71646       1.68246       1.55899       1.46367       1.25140       1.12329      0.992249      0.821227      0.717250      0.574956      0.461154      0.377292
  36  14 3413.9548    3.0287  1.9421 13.1345 -0.0010  0.0296   0.0399   0.0782    0.0426   0.0000   441.1319       7.76056       13.2997       6.44329       2.29264    0.00325223      -3.26325      -4.95323      -1.41018      0.813196      0.738289      -1.81547      -1.39628      0.200288     -0.760952      0.338925      0.876904     -0.603581       1.24980       1.68387       1.93563       1.97912       2.12214       2.08427       2.04143       2.03639       1.83083       1.68004       1.50228       1.32393       1.17513      0.964137      0.843600      0.684013      0.556245      0.447275
  36  15 3570.9947    2.3624  3.2188 12.4494  0.0002  0.0388   0.0252   0.1066    0.0362   0.0000   441.3015       6.09084       9.06048       1.09024       6.22116      -1.19120      -5.58188      0.930416      -2.05903       1.67989      -2.48639      -1.76437      -1.53855       1.32117      0.549655      -1.35530     -0.349318      0.800599       1.65914       2.28239       2.60885       2.71088       2.81819       2.76016       2.65179       2.54869       2.42083       2.21222       2.06595       1.82851       1.59544       1.35815       1.12655      0.937166      0.745017      0.603440
  36  16 3726.8193    1.8388  5.1302 11.8545 -0.0013  0.0530   0.0167   0.1440    0.0275   0.0000   441.2269       14.6937       21.4116     -0.909339      -1.11391      0.963176      -3.51999       1.60211      -6.01351       5.20153     -0.268853      -7.91301       1.31524      -3.02661       1.62762       1.15501     -0.128121     -0.158106       2.26848       3.01752       3.50719       3.62743       3.86790       3.86758       3.68202       3.56069       3.33304       3.02729       2.75029       2.45007       2.11697       1.81645       1.51628       1.27293      0.996869      0.801126
  36  17 3881.8380    1.4781  6.7287 11.5775 -0.0015  0.0680   0.0141   0.1898    0.0260   0.0000   436.5233       10.5459       17.3569       12.3636       4.61533      -8.65488      -3.53079       12.6166      -1.67275      -8.07297      -3.62967       8.29621       1.06979      -3.16959      -1.29503     -0.984646       1.51802      0.371126       2.87505       3.80681       4.47962       4.57748       4.86623       4.93286       4.59565       4.55290       4.28119       3.77518       3.56022       3.08088       2.69390       2.34201       1.91296       1.63118       1.28691       1.03225
  36  18 4035.7811    1.1795  8.3431 11.3656  0.0008  0.0864   0.0128   0.2543    0.0252   0.0000   446.6254       15.2802       13.4917       11.0681      -17.5293      -2.35762       1.81690       4.91263       5.92186       1.69912     -0.303261       6.03956       4.37478      0.555132       1.72397      0.789998     -0.918668      0.495580       3.68065       4.80401       5.70756       5.82680       6.17871       6.22567       6.05550       5.72271       5.42063       4.88950       4.44833       3.93783       3.47013       2.95916       2.49863       2.06668       1.62036       1.30706
  36  19 4188.8069    0.8786  9.9699 11.2571 -0.0033  0.1268   0.0131   0.3795    0.0261   0.0000   437.2017       23.3375       39.5612       9.50584      -10.6579      -15.7916      -2.31099      -11.6988       19.8361      -4.98568      -13.6802      -2.84588       11.7637       7.63394      -7.12725      -10.1651       1.15659      0.993748       5.17496       6.95134       8.06438       8.34935       8.82335       8.80840       8.51405       8.22477       7.78474       7.00388       6.49558       5.66669       5.00279       4.27060       3.56997       2.97156       2.33365       1.87091
  36  21 4493.4790    0.5199 12.0674 11.0122  0.0199  0.2317   0.0153   0.7587    0.0244   0.0000   441.8246      -3.77969       17.3471      -16.7323      -14.3343       19.0504       27.8017      -2.40007      -11.7191      -5.36292      -7.05425       3.21805       19.2470       13.4565      -12.5955      -4.35640       1.35863      -1.77386       9.10921       12.2910       14.4398       14.9052       15.9140       15.4744       15.2517       14.7549       13.8314       12.8303       11.3341       10.2210       8.84758       7.60282       6.46116       5.29889       4.07392       3.29963
  37   5 1892.2334    0.5124  0.4937 10.0097 -0.0038  0.0162   0.0118   0.0352    0.0365   0.0000   441.7934       1.77859       21.0019   -0.00450796      -1.43296       1.30046      0.129195      0.522241      0.917609    -0.0919129     -0.532214     -0.467858     -0.520318     -0.652189     -0.288467      0.255046     -0.283930     -0.109243      0.883219       1.28425       1.60167       1.72223       1.82199       1.78379       1.74753       1.60258       1.48664       1.31008       1.10050      0.948153      0.780734      0.644908      0.512719      0.396566      0.315014      0.241247
  37   6 2081.1624    0.7637  0.6826 10.3884  0.0005  0.0156   0.0149   0.0404    0.0440   0.0000   440.4476      0.363394       22.4990     -0.795149      -3.09914       1.06708      0.493144     0.0516286      -1.46878      -2.21967     -0.703733       1.08361    -0.0741751     -0.166247     -0.553570      0.177337      0.149265     -0.353148      0.693271      0.931419       1.01647       1.10522       1.18632       1.18683       1.18309       1.12387       1.04335      0.951810      0.826200      0.701012      0.661491      0.538226      0.473107      0.383944      0.304609      0.242258
  37   7 2264.3393    1.1088  0.9495 11.0486  0.0003  0.0194   0.0192   0.0512    0.0514   0.0000   442.0123       2.94140       20.4869     -0.836217      -3.31437       1.74352      -1.64502      -1.27105      0.707887     -0.951210      0.634071     -0.895985      -1.39386     -0.278058     -0.384875     -0.544624      0.181088      0.309203      0.812584       1.09837       1.22889       1.36791       1.38429       1.39965       1.30139       1.29213       1.23195       1.13394      0.995303      0.862146      0.807278      0.653929      0.566325      0.461999      0.377182      0.301061
  37   8 2440.7300    1.6226  1.0569 11.6404 -0.0028  0.0204   0.0263   0.0523    0.0568   0.0000   441.7376       3.64813       19.1613       1.87939      -1.74827     -0.822994      -1.79046      -1.51371     -0.611845      -3.18697       1.07970     -0.449018       2.28183     -0.830554    0.00240140      0.707083     -0.147157     -0.111448      0.830591       1.17222       1.29324       1.38059       1.48462       1.38850       1.45839       1.32365       1.27062       1.19350       1.03706      0.931888      0.805388      0.691832      0.562366      0.473082      0.384242      0.310244
  37   9 2613.4428    2.1257  1.0778 12.3953 -0.0043  0.0204   0.0350   0.0555    0.0551   0.0000   443.3716       3.55213       19.3482       3.86916      -2.39209      -3.44358     -0.348232       1.87704      0.259766      -1.57994     -0.254426      -1.52235     -0.229259      -1.50481     -0.665826      0.528629     -0.445246     -0.208120      0.869687       1.18159       1.32675       1.40746       1.51286       1.44659       1.47106       1.35929       1.27976       1.22224       1.08584      0.958641      0.802329      0.706747      0.603006      0.480317      0.396691      0.320259
  37  10 2784.6356    2.8372  1.0095 12.9469 -0.0009  0.0193   0.0465   0.0517    0.0534   0.0000   441.4542       4.71925       17.9285      0.751998     -0.446656     -0.589477     -0.110625       1.21366    -0.0884935     -0.666962       1.33308     -0.121443       1.07261       1.39061     -0.256663     -0.366440      0.478049     -0.427062      0.841814       1.16276       1.30609       1.35167       1.42545       1.34022       1.32023       1.27746       1.18280       1.16913       1.04256      0.954388      0.813925      0.682501      0.575622      0.472904      0.397166      0.329713
  37  11 2953.4319    3.6524  0.9830 13.4540 -0.0041  0.0188   0.0609   0.0498    0.0568   0.0000   442.7007       6.13028       19.2594       4.81530      -1.21638      -2.26542      -1.49002     -0.457638      -1.12231      -3.85133       1.13085      -1.23651      -1.46525     -0.695848      0.265386      0.162785     -0.195329     -0.829536      0.800105       1.10805       1.20160       1.28916       1.30421       1.29766       1.25358       1.26332       1.16484       1.14355      0.992846      0.858815      0.758805      0.642538      0.548168      0.462262      0.369745      0.300177
  37  12 3118.6829    3.7817  1.0405 13.7997 -0.0014  0.0207   0.0634   0.0536    0.0548   0.0000   440.0997       11.0393       17.5862       3.25311      -4.04399      0.110694       1.30001      0.348324       2.13683      -1.17628       1.56693      -2.28183      0.549224     -0.607842       1.60940    -0.0818285     -0.499756     -0.654356      0.913297       1.23062       1.36445       1.48600       1.46447       1.47483       1.44811       1.39310       1.30152       1.20044       1.12288      0.989407      0.872773      0.732709      0.626044      0.510919      0.428958      0.332354
  37  13 3280.8448    3.4987  1.4322 13.5577 -0.0019  0.0248   0.0523   0.0657    0.0504   0.0000   439.0297       8.48273       13.2777       5.77502      -1.75621     -0.149234       2.52631     -0.120231       1.90866      -1.93599      0.706960      -2.19453     -0.450885      0.875794       1.04604      0.173686     -0.110039      0.310506       1.03985       1.39668       1.55193       1.65821       1.70323       1.72183       1.71341       1.66127       1.50484       1.40534       1.25593       1.15912      0.957550      0.854861      0.709283      0.599345      0.490703      0.391614
  37  14 3440.6020    2.8891  2.1441 12.8838  0.0011  0.0300   0.0352   0.0806    0.0416   0.0000   442.0001       12.0640       12.0816       3.50792      0.335672       3.76307      -5.32420      -6.17449       1.90273      -4.95979      -3.25355      -2.72326      0.644381      0.507257      0.411122      -1.20937      0.833288      0.508599       1.26896       1.74599       1.89201       2.08211       2.10808       2.10358       2.04216       1.99069       1.89630       1.71075       1.56930       1.36591       1.21797       1.05262      0.884336      0.742524      0.593169      0.486251
  37  15 3598.6664    2.2413  3.6212 12.3244 -0.0004  0.0410   0.0225   0.1141    0.0323   0.0000   437.9841       12.6833       12.6871       8.51261       1.39578      -6.29478     -0.266410      -1.14804      -1.75453      -2.24953      0.523592      -2.79877      0.730230      -1.97428      0.601642      0.860143      -1.06520     -0.212456       1.66904       2.31727       2.63434       2.74035       2.95348       2.88688       2.83995       2.69404       2.55203       2.35951       2.09778       1.88808       1.61787       1.42182       1.19991      0.982592      0.779517      0.634736
  37  16 3755.4301    1.7792  5.0440 11.8637 -0.0015  0.0521   0.0165   0.1449    0.0276   0.0000   439.6289       14.9580       16.7160       3.09808       3.94082       10.2804      -5.32283      -4.81588      -6.10004      -4.48657       1.75492      -6.19013    -0.0577402      -1.34791      0.894049      0.538299       2.53725     -0.522869       2.19795       2.90863       3.35375       3.47031       3.72530       3.63581       3.59861       3.47007       3.26322       2.96160       2.71148       2.39150       2.11771       1.80014       1.52833       1.27468       1.04516      0.831182
  37  17 3911.0503    1.3982  6.9797 11.5649  0.0001  0.0701   0.0136   0.2038    0.0247   0.0000   437.9527       11.7926       22.8408       15.8181      -4.38146       4.67223      -9.42878      0.525753      -2.22803      -4.48231       3.17725     -0.781561      -1.55960     -0.585398       2.58402     -0.187672      0.501920     -0.137296       2.84428       3.85709       4.43874       4.59609       4.86888       4.86415       4.76897       4.54965       4.28964       3.96579       3.64693       3.15718       2.82718       2.36895       2.00149       1.68797       1.35712       1.09846
  37  18 4065.5687    1.0810  8.5448 11.4101 -0.0017  0.0950   0.0134   0.2807    0.0249   0.0000   432.7002       21.3104       16.1604       12.7996      -14.7432     -0.403928      -8.99680      -5.72944       6.94550      -7.45875      -6.02549      -2.25988       4.62215      -3.06952      -3.58974     -0.863982       2.22583      -1.00907       3.85707       5.19416       6.03155       6.40765       6.65356       6.61126       6.46114       6.27890       5.86165       5.28785       4.92294       4.39715       3.74873       3.32696       2.74482       2.32641       1.82167       1.47860
  37  19 4219.6487    0.9094 11.4685 11.1949  0.0008  0.1379   0.0118   0.3990    0.0241   0.0000   442.7433       27.9024       16.5988       32.3033      -2.98657      -16.5685       12.0031      -6.68203       4.80011      -22.6946      -2.54597       5.37736      -2.16417      -9.89242      -10.2365       4.24906     -0.234461      -1.31795       5.42459       7.51770       8.52803       9.09689       9.40775       9.49414       9.43791       8.78430       8.47499       7.64829       7.03324       6.23113       5.45570       4.61723       3.97342       3.24952       2.58037       2.09880
  38   5 1908.7852    0.5330  0.5358 10.0003 -0.0005  0.0151   0.0116   0.0347    0.0367   0.0000   439.9729     -0.169518       21.3852    -0.0764697      -3.50879     -0.976910      -1.40147     -0.281611      0.231288      -1.21743      0.134244     -0.674325      0.767945     -0.325175      0.330994      0.508245   -0.00836223     -0.554486      0.566444      0.845613      0.875617      0.966827       1.04155      0.970301       1.00520      0.952739      0.902041      0.817528      0.736150      0.662379      0.593143      0.511402      0.407671      0.368333      0.271256      0.229960
  38   6 2098.9780    0.7814  0.7039 10.4894 -0.0006  0.0156   0.0149   0.0416    0.0432   0.0000   440.7461     -0.405790       21.6455      -2.87097      -3.31468       2.45544     0.0309576      -1.63852    -0.0470696     -0.380618      -1.51664      -1.07103      0.556758     -0.308624      0.271649      0.180881    -0.0691457     0.0942305      0.684936      0.948594       1.03052       1.18205       1.19799       1.23807       1.16478       1.11885       1.01516      0.920005      0.864298      0.746787      0.658704      0.557270      0.495083      0.396179      0.322901      0.264908
  38   7 2282.9629    1.1505  0.8297 11.2261 -0.0003  0.0183   0.0206   0.0450    0.0479   0.0000   440.9655     -0.325592       20.8777     -0.536966      -1.09927       2.29675       2.02248      -1.30272      0.212958      0.848876      0.143698     -0.880789     -0.102936     -0.281909     -0.424407      0.261293    -0.0131737     -0.272804      0.836672       1.20053       1.36630       1.55685       1.61602       1.63342       1.59966       1.48156       1.33712       1.22467       1.06492      0.912727      0.805357      0.652358      0.534953      0.449410      0.384094      0.297253
  38   8 2460.0399    1.6352  1.1629 11.7370 -0.0032  0.0214   0.0255   0.0556    0.0579   0.0000   441.0374       2.85570       21.4983      0.748185      -3.05260      -2.05993       1.38597      -1.37691      -2.04701       3.22494    -0.0835570      -1.31245      0.244812    -0.0358630     -0.225529      0.285591      0.455104     -0.367260      0.870170       1.19206       1.33097       1.40278       1.55252       1.50340       1.48144       1.40752       1.32074       1.20712       1.11414      0.977236      0.862565      0.735673      0.617547      0.531231      0.419389      0.344965
  38   9 2633.7673    2.3177  1.0271 12.4205 -0.0017  0.0199   0.0371   0.0492    0.0562   0.0000   441.3941       1.31448       22.3367       4.10206      -3.73321     -0.340970       1.32754       1.20014      -3.46198     -0.340173     -0.145392     -0.152434     -0.943721     -0.407377      0.409228     -0.612990      0.548829     0.0716053      0.814822       1.13406       1.19569       1.30509       1.37703       1.32439       1.36526       1.22267       1.24060       1.11170       1.02178      0.901309      0.794199      0.688103      0.591520      0.494566      0.395161      0.320688
  38  10 2806.1764    2.9374  1.0108 13.0930 -0.0021  0.0196   0.0486   0.0513    0.0542   0.0000   442.4922       6.02997       18.1504       3.42463     -0.427229      0.761024       1.12538      -3.34634      0.172588     -0.786050     -0.663248     0.0866529      0.249318     -0.888363     -0.588032      -1.42948     -0.752823      0.456390      0.816894       1.13189       1.16748       1.30750       1.32607       1.36308       1.37888       1.24877       1.20978       1.11066       1.01569      0.911315      0.790423      0.695992      0.566518      0.481997      0.385166      0.316434
  38  11 2976.0007    3.6699  1.0896 13.4336 -0.0038  0.0196   0.0585   0.0555    0.0577   0.0000   441.7144       6.50966       18.4850       4.24708      -1.60633       1.80134      0.606797      -1.90959     -0.361185      -1.42420       2.08316      0.228240     -0.823041      -1.42745     -0.878467     -0.276252     -0.161794     -0.699245      0.806032       1.10523       1.22993       1.24371       1.39947       1.34170       1.33044       1.32093       1.19416       1.10438       1.01864      0.877470      0.791939      0.686637      0.552314      0.481284      0.389642      0.310836
  38  12 3142.4742    3.9403  1.0776 13.6332 -0.0014  0.0200   0.0629   0.0529    0.0566   0.0000   440.5212       9.57255       17.7936       1.47081      0.450010      0.515946    -0.0273637      -2.38568      -2.57209     -0.877554      0.123055      0.899231      0.166065      -3.07371      0.459128      -1.02613     -0.548561      0.971362      0.789148       1.14447       1.21557       1.29950       1.37150       1.33867       1.36943       1.27684       1.25298       1.11594       1.03067      0.909714      0.789150      0.715086      0.582556      0.501785      0.394461      0.327469
  38  13 3305.8820    3.4581  1.6043 13.4222 -0.0037  0.0255   0.0477   0.0693    0.0468   0.0000   442.3531       9.29548       18.2588       4.17976    -0.0609820       1.25766       1.83233      -3.25859      -3.15324      -1.66245      0.414295      -3.70102      0.538675      -1.75670       1.16676      -1.16238      -1.06353     0.0123174       1.05167       1.42378       1.60469       1.65105       1.81611       1.77239       1.71700       1.66886       1.54752       1.43872       1.33024       1.19238       1.02233      0.909759      0.764191      0.643220      0.519058      0.424046
  38  14 3466.9321    2.7066  2.4306 12.9126 -0.0034  0.0329   0.0318   0.0889    0.0362   0.0000   441.5553       9.66420       8.26626       9.98771       5.34129      0.620270      -3.21299      -7.56898       1.74708      -1.62847     -0.173846       1.09513      -2.55663      -3.62403       1.20775     -0.762491       1.17253     -0.486396       1.32494       1.84842       2.05720       2.16951       2.26648       2.24926       2.24246       2.18626       1.97556       1.89165       1.69010       1.50094       1.33816       1.13877      0.952266      0.808973      0.655200      0.529274
  38  15 3625.9716    2.1252  3.9404 12.2065 -0.0005  0.0430   0.0204   0.1167    0.0303   0.0000   443.9540       7.18055       21.3448       5.07268      -5.88096      0.186019      -1.11104      -1.93301       3.52644      -2.92940      -3.95539     -0.954639       2.25007      -2.91793       1.47537      0.861807      0.574799      0.404689       1.73748       2.33545       2.73118       2.78788       3.01009       3.02579       2.91872       2.83590       2.60548       2.46028       2.20647       1.98323       1.73459       1.46845       1.24825       1.06370      0.847360      0.703658
  38  16 3783.6418    1.7176  5.5958 11.7570 -0.0018  0.0559   0.0152   0.1562    0.0265   0.0000   436.4916       16.9758       22.5678       6.29722      -14.3608       1.87580       3.48121      -2.19231       1.55916      -5.89547      -7.33865     -0.552321       2.92047      -1.04533      -4.11661     -0.104906       3.73456     -0.754311       2.18862       3.01525       3.47634       3.59105       3.87697       3.77902       3.69784       3.57792       3.33452       3.08523       2.85266       2.55867       2.27033       1.95144       1.64238       1.41104       1.11985      0.907748
  38  17 3939.9182    1.3353  7.1804 11.5578 -0.0000  0.0727   0.0135   0.2125    0.0247   0.0000   435.4781       19.9086       16.7177       8.96803      -6.64320       7.44144       1.88024      -3.48417       3.18583       6.05578      -3.10253      -7.41300       7.00269      0.813766      -3.98100      -4.55359       1.12702      -1.55462       2.91433       3.91744       4.39668       4.68361       4.93818       4.90356       4.84858       4.67642       4.38470       4.04175       3.70988       3.31776       2.91569       2.53991       2.15326       1.81129       1.45448       1.19693
  38  18 4095.3057    1.0284  8.5728 11.4400  0.0003  0.0969   0.0138   0.2961    0.0249   0.0000   436.3880       21.4914       17.6340      -7.14132      -17.5309       9.62891       9.50461      0.878246       5.20092      -10.3376     -0.787261      0.869379       10.3790      0.513744       4.37786      -1.12642     -0.153836     -0.404466       3.85944       5.18807       5.87595       6.26311       6.57700       6.60490       6.57041       6.25891       5.93587       5.46621       4.94471       4.35248       3.86191       3.33468       2.85814       2.36491       1.93754       1.55644
  38  19 4250.0857    0.8173 11.2477 11.2624 -0.0019  0.1448   0.0119   0.4297    0.0232   0.0000   437.4689       25.5185       3.94221      -17.4123       3.28709      -2.17739      -13.5409      -11.3167      -10.9743     0.0528794       1.71951      -6.25214       17.4041     -0.117873      -5.91100      0.563788       6.39552      0.680742       5.58132       7.66149       8.81814       9.32471       9.79915       9.76247       9.63560       9.20157       8.70071       8.06585       7.28380       6.52958       5.77171       5.03716       4.20918       3.53946       2.83727       2.30251
  38  20 4404.0051    0.5084  9.7070 11.2584 -0.0237  0.2098   0.0247   0.8989    0.0328   0.0000   441.0161       29.6033       17.7734      -12.3965      -2.49978       3.41357      -16.2623       10.9643      -6.21024      -15.7653      -23.3452       19.6653       5.87399      -21.0041      -7.52802       12.7840       4.97423      0.842410       7.81675       10.8067       12.2984       13.1736       13.8505       13.5910       13.5694       12.7231       12.2214       11.3227       10.3165       9.28383       8.10452       7.07510       5.97048       5.07943       3.98118       3.22934
  39   4 1728.2568    0.3510  0.2812  9.8622 -0.0019  0.0109   0.0105   0.0252    0.0268   0.0000   441.8791     -0.713849       20.7999      0.385073      -3.32218      0.408335      0.707932     0.0503128     -0.434089     -0.278861      0.778856      0.357726      0.912921      0.520893    -0.0499407     -0.584129    -0.0685771      0.158503      0.506918      0.681754      0.844752      0.903663      0.968155      0.944629      0.890365      0.822442      0.787018      0.736740      0.623245      0.584124      0.491355      0.433520      0.343264      0.322811      0.262500      0.196629
  39   5 1925.2147    0.5421  0.5514 10.0961 -0.0020  0.0164   0.0117   0.0355    0.0369   0.0000   442.3838      0.672504       19.9929    -0.0634415      -1.15745      0.873812     -0.938310     -0.218155      0.462979      -1.68456      0.205170       1.34375     -0.446577     -0.110992    -0.0104272     -0.600986     -0.465703     -0.169046      0.740521       1.01696       1.25565       1.29028       1.29222       1.17151      0.974783      0.964335      0.951243      0.921942      0.886144      0.839065      0.797440      0.726217      0.654527      0.555058      0.472076      0.365490
  39   6 2116.6071    0.8114  0.7226 10.5050 -0.0006  0.0164   0.0151   0.0397    0.0442   0.0000   441.7302       1.34647       19.3600     -0.274504      -3.80273      0.490553      0.241897     -0.200771    -0.0454956     -0.108687    -0.0809307      0.601162     -0.462096     -0.480091      0.971426     -0.189618     0.0439306     -0.142915      0.668981      0.887082       1.05105       1.10381       1.17887       1.12842       1.09818       1.07436      0.964780      0.950640      0.851572      0.793681      0.688164      0.601956      0.479817      0.413236      0.346679      0.280267
  39   7 2301.3029    1.1819  0.9931 11.1854 -0.0021  0.0195   0.0197   0.0505    0.0521   0.0000   439.4173      0.149965       20.0416       1.44792      -1.75606     -0.991416       1.05512      0.759691      -2.45178     -0.818398       1.79361    0.00449484     -0.561867      -2.40564     -0.279957    -0.0163984     -0.669787     -0.217509      0.806200       1.06056       1.13913       1.27501       1.29655       1.37694       1.29735       1.26725       1.18730       1.09710      0.997500      0.891532      0.773843      0.694344      0.579941      0.490876      0.421278      0.340956
  39   8 2479.1163    1.7209  1.0300 11.9922 -0.0003  0.0197   0.0280   0.0526    0.0504   0.0000   440.8120       3.44781       20.5999      0.982502      -4.46965      0.172060      -2.27115      0.708393      -1.05956     -0.571658     0.0111593      0.584285     -0.487330     -0.514545      0.761964     -0.168463     0.0795310    -0.0304393      0.790097       1.07547       1.23920       1.26237       1.39566       1.33692       1.40343       1.35025       1.19313       1.13340      0.996395      0.909845      0.801782      0.662020      0.575450      0.481797      0.396332      0.319597
  39   9 2653.9797    2.3447  1.1001 12.3877 -0.0014  0.0198   0.0359   0.0523    0.0566   0.0000   441.2595       1.86281       23.2880       1.77050      -3.49341      -2.29141      0.676260      -1.50385      -2.55092     -0.799675      -1.12687      -1.76341    -0.0604857      0.803517      0.137508     -0.494110      0.800063      0.382587      0.801175       1.08579       1.24368       1.29263       1.33694       1.35934       1.28907       1.29068       1.20855       1.12678       1.00251      0.919810      0.822723      0.706669      0.587912      0.513915      0.432070      0.340228
  39  10 2827.3856    3.0870  0.9367 13.2057 -0.0026  0.0186   0.0518   0.0465    0.0514   0.0000   441.4939       6.65853       23.6329       1.12455      -2.86678      -1.22835      0.509708      0.472113      -2.84008      -1.08646     -0.887466      -2.28962       1.07731      0.270043      0.336784     -0.556224      0.335505      0.435131      0.796069       1.08764       1.20044       1.32385       1.34970       1.34556       1.26244       1.26672       1.13305       1.08918       1.01834      0.943714      0.809771      0.694137      0.581562      0.474639      0.405236      0.319259
  39  11 2998.3176    3.7318  0.9763 13.7058 -0.0013  0.0198   0.0625   0.0494    0.0493   0.0000   440.7225       5.34335       20.9207       3.80262      -1.97403     -0.618814      0.114432     -0.656187      -2.08560      -4.28835     0.0631913     -0.587078      -1.00786     -0.332507       1.57761      0.276005     -0.364870     -0.284391      0.790369       1.14240       1.27471       1.39795       1.46406       1.40427       1.38674       1.31601       1.25229       1.14124       1.01651      0.934165      0.833369      0.707279      0.585572      0.500907      0.424697      0.345275
  39  12 3165.8648    3.8672  1.2794 13.6877 -0.0012  0.0217   0.0577   0.0598    0.0526   0.0000   439.3048       7.55333       19.3051       5.23794     -0.621204     0.0976038    -0.0115038      -3.39796       1.71092      -1.30097      0.445294      -1.00385     -0.632611      -1.27201     -0.504802      -1.43663      0.899393      0.293910      0.862108       1.19315       1.34840       1.37719       1.49716       1.48980       1.48431       1.44619       1.33693       1.26763       1.10866       1.00933      0.861350      0.748554      0.641746      0.544003      0.440611      0.353198
  39  13 3330.5672    3.3295  1.5850 13.4130 -0.0003  0.0255   0.0459   0.0677    0.0461   0.0000   439.9185       7.75579       16.4145       2.74556      -1.94631      -1.18608     -0.202008      -1.09831     -0.716347      -1.37190     -0.377014      -2.20861       1.32873     -0.884973     -0.479715      0.323247      0.605416     -0.227930       1.03414       1.41736       1.58881       1.71181       1.78794       1.76911       1.74404       1.66371       1.57864       1.46899       1.34088       1.18227       1.09818      0.905740      0.782301      0.644069      0.541216      0.441003
  39  14 3492.9069    2.6241  2.5426 12.8708 -0.0021  0.0328   0.0297   0.0927    0.0336   0.0000   446.1713       5.78771       11.2728       4.77253       3.42405       3.71811      -5.47385      -4.10422       2.08367      -3.47988     -0.294409      0.627558      -3.31008      -4.25529       1.45259      -1.57085      -1.90172    -0.0835699       1.30607       1.78728       1.97483       2.07861       2.26743       2.17510       2.19749       2.11853       1.99378       1.87182       1.65969       1.51564       1.32369       1.12858      0.975750      0.825156      0.676674      0.543027
  39  15 3652.9698    2.0790  4.2677 12.1147 -0.0018  0.0441   0.0189   0.1214    0.0281   0.0000   444.3226       17.1826       13.4492       3.82034      0.866370      -1.12083      -1.45341      -3.97559      -3.68574      -2.99771       2.33699      -2.40294      0.962212      0.861094      0.308684      -1.09234       1.77906      -2.39791       1.72280       2.36335       2.66691       2.79557       3.02094       2.94047       2.93558       2.80597       2.68553       2.45997       2.24775       2.05115       1.74168       1.55377       1.31279       1.09570      0.895304      0.743544
  39  16 3811.4643    1.6646  6.0875 11.6000 -0.0016  0.0575   0.0142   0.1617    0.0264   0.0000   440.4892       14.4938       20.0055       1.56436      -5.67270      -1.13246       7.64154      0.254157      -1.86188      -9.68343       3.14773       3.21126      -4.68271      -3.94635     -0.735720      0.623933      -1.62402      0.255968       2.21516       3.08804       3.48358       3.71501       3.92014       3.90192       3.82725       3.65185       3.45221       3.20000       2.98455       2.64079       2.33843       2.02657       1.70009       1.44454       1.18910      0.962226
  39  17 3968.6353    1.2747  8.0081 11.5219 -0.0006  0.0812   0.0134   0.2370    0.0241   0.0000   439.7719       15.1894       11.8851      -5.77239      -10.3150      -5.90238     -0.997434      -6.27720     -0.498015      -2.72383      -7.20533      -5.49962      -1.27361      0.420500       2.53465      -7.22695      0.749305       2.83318       3.18985       4.17033       4.89256       5.21068       5.32707       5.45415       5.35348       5.18385       4.90667       4.52708       4.16797       3.72602       3.19693       2.85938       2.43737       2.05386       1.63927       1.35260
  40   3 1530.3290    0.1705  0.1529  9.7788 -0.0228  0.0119   0.0078   0.0222    0.0216   0.0000   441.6985     -0.815244       20.4331     -0.829614      -3.07877     -0.715724      0.407956      0.814641     0.0286394      0.350876     -0.222131      0.731381    -0.0270219     -0.547870     -0.570890    0.00796407    -0.0675252    -0.0813638      0.521971      0.565738      0.695326      0.849009      0.831887      0.694648      0.783740      0.805059      0.695044      0.621146      0.607960      0.530151      0.510869      0.386392      0.317753      0.297548      0.272771      0.188935
  40   4 1743.2729    0.3457  0.3131  9.8653 -0.0073  0.0125   0.0100   0.0272    0.0273   0.0000   441.0486     0.0744667       21.2699      0.370579      -2.71394      0.375776      0.461678      -1.39326       1.24147      0.579864      0.778786     -0.382483     -0.488066     -0.684212     -0.250423     -0.158005     -0.245743      0.123309      0.547831      0.758734      0.912226       1.00510       1.00811       1.06863      0.977221      0.955772      0.916388      0.820603      0.736864      0.666345      0.584828      0.485437      0.400659      0.319646      0.246277      0.208043
  40   5 1941.4110    0.5760  0.5612 10.0067 -0.0012  0.0141   0.0118   0.0347    0.0380   0.0000   441.6704     -0.231041       20.7718       1.91002      -2.71929      -2.73518       1.38331       1.08864      0.497154    -0.0450435     -0.680122     -0.408541    -0.0257892      0.592966     0.0352715     -0.892329     -0.247509     -0.112169      0.557650      0.785929      0.876594      0.928196      0.950036      0.949388      0.961773      0.944570      0.855801      0.813586      0.718633      0.639765      0.579278      0.504787      0.438422      0.367436      0.307672      0.263310
  40   6 2133.9706    0.8513  0.7690 10.5784  0.0010  0.0167   0.0153   0.0436    0.0449   0.0000   440.8324    -0.0693657       20.8462       1.73730      0.326846      0.655428      0.474134     -0.398483       1.40182      0.553972     -0.395170      -2.69631      0.423402      0.420612     -0.479893     -0.330987     -0.176690     -0.108071      0.685341      0.929209       1.14168       1.21396       1.30953       1.37551       1.31203       1.22499       1.17882       1.04878      0.933530      0.852776      0.723340      0.610077      0.495607      0.442676      0.335773      0.287766
  40   7 2319.3674    1.2817  0.9433 11.2841 -0.0023  0.0182   0.0212   0.0460    0.0503   0.0000   440.7290       2.58656       22.5857       1.96244      -2.78619      -1.18805       2.22440     -0.599027       2.14669      -1.67076       1.63761      0.226705    -0.0745402      -2.41474     -0.280247     -0.309206    -0.0951940     0.0932273      0.710385      0.949423       1.08050       1.17405       1.19122       1.18349       1.19175       1.15076       1.09115       1.01579      0.938076      0.831475      0.740772      0.653629      0.557651      0.462690      0.389276      0.319487
  40   8 2497.9564    1.7513  1.1445 11.9641 -0.0016  0.0211   0.0270   0.0553    0.0535   0.0000   441.4486       2.24182       22.3319       3.63325     -0.430804      -1.95803     -0.369217     -0.275730     -0.173448     -0.757674      -1.03568      0.113248      0.242178     -0.160416    -0.0368358      0.224153      0.563345      0.387453      0.793306       1.13690       1.19115       1.26315       1.34925       1.38006       1.32827       1.33371       1.21066       1.19123       1.05413      0.952888      0.833066      0.704440      0.646111      0.539392      0.460066      0.364208
  40   9 2673.9097    2.4099  1.1172 12.6135 -0.0020  0.0211   0.0370   0.0525    0.0534   0.0000   441.3703       3.18211       19.4978      0.102162      -1.42351     -0.832500      -1.80499      -1.12505      0.436628      -1.70904       1.13640     -0.584967      0.117958      -1.63397     -0.615101     -0.807273    -0.0704793     -0.371468      0.780961       1.13055       1.20772       1.29923       1.36335       1.31102       1.40589       1.33762       1.22231       1.18933       1.03798      0.941474      0.825246      0.717369      0.612364      0.524010      0.440588      0.357383
  40  10 2848.3614    3.1938  0.9769 13.1761  0.0012  0.0180   0.0511   0.0468    0.0513   0.0000   440.2667       4.47804       20.6420       1.96541     -0.586689     -0.975557      -2.51672    -0.0692829      -1.28064      -1.49083     0.0713498     -0.124834     -0.561111      -1.69896      -1.64893      0.538774      0.495133      0.149866      0.710217      0.965429       1.04597       1.12229       1.20795       1.17669       1.17427       1.13699       1.07285       1.01378      0.931144      0.829496      0.720570      0.640220      0.540287      0.452817      0.373474      0.306195
  40  11 3020.2061    3.9242  1.0316 13.5786 -0.0055  0.0187   0.0615   0.0481    0.0553   0.0000   442.6688       4.76270       20.7799       3.18511     -0.623008       1.44248      -2.16556      -3.26758       1.06106      -2.67094       1.05796     -0.620589      -1.21604     -0.878270    -0.0504223      -1.38777     -0.360604     -0.903258      0.751863      0.983481       1.11180       1.17988       1.23888       1.25528       1.21133       1.22096       1.09726       1.07716      0.993482      0.843078      0.769853      0.671987      0.583399      0.489559      0.413939      0.330710
  40  12 3188.8955    3.8145  1.3443 13.6018  0.0018  0.0221   0.0546   0.0597    0.0518   0.0000   441.0491       8.77301       16.2643       3.77066      -2.33194      0.181476      0.529574      0.853965      0.949072      -2.34211       1.37996      -2.41235      -1.20654     -0.349610      0.953348     -0.508160      0.627208      -1.06500      0.896382       1.23260       1.39656       1.44813       1.53795       1.49160       1.44713       1.43328       1.33900       1.25826       1.16920       1.03962      0.944833      0.833758      0.710081      0.592386      0.504560      0.409656
  40  13 3354.8487    3.2509  1.7884 13.2200 -0.0017  0.0266   0.0409   0.0706    0.0443   0.0000   438.6263       10.0148       15.2348       3.59561       2.38020      0.932710      -2.87727      -1.02929       1.38542      -3.62203      -1.05546      0.971177     0.0954383      -2.32374       1.64007     -0.261789     -0.768734     -0.541657       1.01294       1.38695       1.61716       1.70150       1.78941       1.78037       1.78161       1.69922       1.61100       1.50054       1.34304       1.22834       1.06443      0.931268      0.806624      0.658562      0.556669      0.458635
  40  14 3518.4426    2.5369  2.9237 12.7241  0.0004  0.0347   0.0262   0.0984    0.0315   0.0000   442.7828       10.0433       10.3799       3.01845       8.40606      0.669319      -6.22456      -1.70761       2.48566      -4.60978       2.64952      -2.05052       1.93173    0.00317394      -1.02728      -1.07788     -0.409532     -0.628108       1.33685       1.80964       2.04897       2.16416       2.31026       2.26827       2.29120       2.18707       2.11756       1.91288       1.77782       1.60809       1.39400       1.21655       1.01909      0.863006      0.727794      0.591765
  40  15 3679.5986    1.9931  4.6815 12.0685  0.0001  0.0468   0.0175   0.1283    0.0262   0.0000   439.6054       14.5887       7.16434       6.43637       4.31759       4.41879      -2.05266       6.76150       2.18324      -3.41340     -0.590441     -0.554148      -1.25337      -3.36324    -0.0139251      -1.37267     -0.741129     -0.981717       1.80230       2.44624       2.75775       2.93706       3.15043       3.05479       3.04508       2.91651       2.79308       2.56318       2.36460       2.19732       1.88442       1.67342       1.44139       1.19105       1.00399      0.822184
  40  16 3839.1047    1.5713  6.3775 11.7343  0.0000  0.0618   0.0143   0.1731    0.0246   0.0000   442.5161       12.6807       17.4337       5.64338      -3.74071     -0.748768      0.435545       2.97403       2.25793      -1.25698      -2.57401      -1.13844      0.427186      -3.76998      -2.26192       2.29383       1.45175      0.278532       2.33945       3.18617       3.67702       3.78262       4.06823       4.01843       3.96905       3.88143       3.65385       3.44029       3.10272       2.77033       2.51232       2.18481       1.87517       1.57892       1.30889       1.07576
  40  17 3996.9966    1.2275  7.9731 11.5203 -0.0014  0.0823   0.0131   0.2374    0.0241   0.0000   436.2391       4.35998       22.4273       10.0856      -4.59356      -7.56891       2.23996      -2.71622      -7.04813      -1.67673      -3.99822      -6.00587      -1.33769      -2.23806     -0.399232      -1.21663       1.91135       1.34325       3.08825       4.15691       4.76779       5.02317       5.37073       5.37229       5.28486       5.09543       4.82498       4.49883       4.16927       3.67542       3.32555       2.84856       2.52404       2.07988       1.74138       1.41188
  40  18 4153.7771    0.9115  9.1687 11.4245 -0.0043  0.1135   0.0148   0.3517    0.0264   0.0000   437.0835       22.3996       25.2920      -12.5476      -24.1690       10.4695       6.58815      -12.6055       1.23226       10.2390       6.10624       4.91607       2.40883      0.170867      -8.79739     -0.668972       1.13767     -0.583004       4.18976       5.73816       6.66301       6.94897       7.45352       7.27751       7.30270       7.08853       6.64300       6.25909       5.73558       5.16725       4.51191       4.01499       3.38024       2.87598       2.32119       1.92418
  40  19 4309.6766    0.7295 11.6726 11.2850 -0.0116  0.1727   0.0131   0.5059    0.0225   0.0000   441.8289       27.9459       39.1625       17.9609      -1.65501      -1.72417       1.70786      -8.20545      -14.9739       5.26339      -2.42870      -14.5040      -3.49310      -4.63151      -4.88600      -4.34585       10.8254      0.892236       6.10690       8.61925       9.62499       10.4440       10.9424       10.8957       10.9440       10.4730       9.81602       9.42151       8.40533       7.64988       6.72618       5.83670       5.05970       4.23359       3.40668       2.79474
  41   3 1544.3534    0.2008  0.1889  9.6886 -0.0070  0.0101   0.0079   0.0242    0.0223   0.0000   441.8604     -0.541887       22.0676     0.0326597      -3.36644     -0.299715     -0.582891     -0.685267      -1.31815     -0.221967      0.754088      0.477343     0.0781907     0.0626030      0.449654    -0.0256069     -0.217445    -0.0100169      0.456439      0.566898      0.670398      0.728272      0.735191      0.781826      0.813912      0.734322      0.674397      0.613088      0.534305      0.454947      0.467266      0.406883      0.334242      0.267309      0.212940      0.175878
  41   5 1957.4818    0.5804  0.5599 10.1662 -0.0047  0.0142   0.0119   0.0348    0.0369   0.0000   441.3352       1.24737       21.0931     -0.434568      -4.87170     -0.563088       2.37801     0.0127380      0.436494     -0.285118      0.424424      0.100769      0.965842     -0.168000     -0.729741      0.473285     -0.116686      0.443220      0.551091      0.720501      0.795193      0.838733      0.921849      0.925354      0.878369      0.840965      0.756492      0.790194      0.699782      0.626871      0.587142      0.517815      0.445280      0.385282      0.331403      0.270098
  41   6 2151.1724    0.9037  0.7707 10.6373 -0.0015  0.0158   0.0157   0.0409    0.0436   0.0000   441.9276      -1.54096       19.2135       2.74054      -2.43085     -0.666640       1.52017      0.277981      0.297657     -0.862861      0.191106     -0.265348      0.216760      0.330778     -0.368991      0.345800     -0.327584     -0.104614      0.641931      0.870315      0.967423       1.01312       1.01675       1.04428       1.00824      0.978707      0.909080      0.879531      0.826705      0.748104      0.704480      0.600877      0.515881      0.425855      0.353086      0.287201
  41   7 2337.2387    1.2808  0.9762 11.5838 -0.0016  0.0192   0.0214   0.0513    0.0451   0.0000   443.2516       2.89924       19.7105      0.880895      -2.41568      0.630854    -0.0126388     0.0270076     -0.449434      0.310120       1.60663     -0.979012    -0.0938358      0.849201     -0.975512     -0.358427     -0.572091      0.291888      0.731392       1.03442       1.16069       1.29057       1.34135       1.36845       1.37690       1.29770       1.20793       1.13508       1.03513      0.889365      0.819548      0.681946      0.578022      0.496848      0.396946      0.331005
  41   8 2516.6245    1.8072  1.1008 12.0651 -0.0003  0.0201   0.0283   0.0533    0.0515   0.0000   440.9461       4.00293       20.0335       3.62160      -3.77197      0.479235      0.857613      -2.04450    -0.0419583      -1.55527       3.03392      -2.58355     0.0860313     -0.425553     -0.101460       1.06961      0.765344     0.0591712      0.815287       1.11500       1.15592       1.25466       1.28652       1.34239       1.33072       1.33550       1.22374       1.17525       1.07507      0.950377      0.830150      0.693668      0.613830      0.521460      0.442213      0.357088
  41   9 2693.6220    2.5009  1.0055 12.6214 -0.0029  0.0187   0.0395   0.0482    0.0526   0.0000   442.5722       3.60718       21.5994       1.58422      -3.71541       1.33480      0.126846     -0.624951      0.762805      -1.31093      -1.70485      -1.51647      0.739840    -0.0824137     -0.504581      -1.14051     0.0209394      0.706098      0.789118       1.12195       1.27228       1.41690       1.46639       1.45887       1.44795       1.37824       1.30563       1.19695       1.10799      0.974144      0.843812      0.727948      0.624142      0.511150      0.411548      0.336943
  41  10 2869.0611    3.2599  0.8896 13.3181 -0.0004  0.0174   0.0529   0.0430    0.0485   0.0000   440.8337       4.59708       20.8682       2.38180      -3.00112      -2.44173      -1.54799      -2.21637     -0.969818      0.941422     -0.597242      0.436212      0.427914     -0.617099     -0.706434    -0.0822172     0.0930060   -0.00966211      0.678536      0.946418      0.988775       1.10791       1.12440       1.11253       1.12828       1.11193       1.02151      0.954610      0.878670      0.810598      0.735506      0.652371      0.571532      0.473268      0.404214      0.335683
  41  11 3041.7899    3.7887  1.0691 13.5146 -0.0058  0.0192   0.0589   0.0493    0.0571   0.0000   440.5003       6.07346       21.7944       5.79044      -2.97257      -1.10389       1.22671      -2.85353      -1.19335      -3.34722      -1.73659     -0.595587       1.61085     -0.784063      -1.52897      0.974599    -0.0734380     -0.104925      0.752042       1.01446       1.08563       1.20512       1.24026       1.27556       1.27654       1.21884       1.15690       1.05645      0.992034      0.861970      0.816297      0.699955      0.607604      0.504055      0.419799      0.350146
  41  12 3211.5459    3.8704  1.3170 13.6320  0.0007  0.0219   0.0557   0.0587    0.0512   0.0000   442.2356       6.90732       18.0915       5.86359      -3.05631     -0.594804    -0.0230958      -2.86334      0.965926     -0.971247      -1.24492      -2.43809      0.549353     -0.495625      -2.36124     -0.904068      0.927356     0.0215291      0.865328       1.18957       1.30183       1.36694       1.39507       1.39931       1.39601       1.38757       1.34361       1.26590       1.15576       1.02153      0.879181      0.778922      0.681957      0.607139      0.505005      0.405062
  41  13 3378.7170    3.1007  1.8891 13.2831 -0.0032  0.0281   0.0392   0.0760    0.0394   0.0000   441.8877       10.0594       13.8163      0.450288      -4.60971      0.226882      -2.32228      -6.87413       3.26733     -0.128525       2.50249      -4.41877      -1.11571      0.372121     -0.438599     -0.849574      0.998561      0.474091       1.02431       1.41980       1.58996       1.63135       1.83382       1.73075       1.79553       1.67089       1.62943       1.49278       1.37790       1.27576       1.12414      0.973955      0.836340      0.711712      0.601087      0.497409
  41  14 3543.5088    2.4429  3.2869 12.4906 -0.0005  0.0369   0.0232   0.0995    0.0299   0.0000   440.4879       6.54422       12.2150       3.24189       1.10213      -2.52638      -9.11793      -5.07725       3.12749      -6.70570      -1.77215       1.05741      -1.60772     -0.639343      0.616447      -1.04377      -1.13788      0.610005       1.36535       1.87070       2.15370       2.29165       2.43989       2.38249       2.33746       2.32943       2.09663       2.07198       1.83469       1.68401       1.50236       1.31651       1.14139      0.971595      0.797740      0.648771
  41  15 3705.9030    1.9489  4.8223 11.9720 -0.0005  0.0479   0.0168   0.1304    0.0261   0.0000   438.5833       12.9648       14.4182       3.36036     -0.199599       1.43604      0.827777       3.52154       1.63914      -1.01399      -2.45440       3.33760     -0.285417      -5.01800      0.588513       3.05777       1.53846      -1.72133       1.76089       2.45273       2.77794       2.86171       3.15465       3.08277       3.07595       2.98095       2.78697       2.59798       2.41991       2.16181       1.92903       1.68641       1.47443       1.24126       1.03206      0.841182
  41  16 3866.1874    1.5071  6.5694 11.6954  0.0002  0.0643   0.0142   0.1813    0.0248   0.0000   436.4540       9.44419       15.6579       5.90732      -8.93094      0.971968      -6.58266       4.45880       9.22883      -7.58800      -6.02409      -3.34408       6.05324      -2.06772      -2.13057       4.84275       1.49418     -0.990305       2.34837       3.23749       3.68637       3.84470       4.14208       4.13935       4.09703       3.97337       3.75085       3.55217       3.19481       2.92514       2.56213       2.25824       1.94943       1.63650       1.38745       1.14558
  41  17 4025.1229    1.1813  8.2138 11.5130  0.0007  0.0862   0.0137   0.2592    0.0249   0.0000   436.4826       15.5755       25.7846       5.27531      -11.1919      -5.12147       7.73724      -14.3296      -8.51020     0.0373423      -8.46199      0.676833       2.91348      -9.15225      -4.69833       2.31006      -2.14242      -3.60798       3.12464       4.27571       4.89636       5.12239       5.48368       5.41646       5.45675       5.25511       5.07503       4.66656       4.27787       3.87155       3.42202       3.02882       2.64297       2.25079       1.82327       1.53036
  41  18 4182.8744    0.9000 10.0007 11.3920  0.0052  0.1233   0.0151   0.3916    0.0265   0.0000   441.5969       26.0602       19.0921       1.02862      -3.82972      0.404505      -3.98269      -1.65726    -0.0917944      -7.35054      -2.02910      -3.91212       9.88496       1.23196      -4.46777       3.79002       3.98576      -2.85408       4.37685       6.08715       6.82044       7.39568       7.71304       7.71619       7.77013       7.45874       7.06654       6.56433       6.07411       5.49390       4.94528       4.31311       3.72870       3.16326       2.58258       2.12806
  41  19 4339.6318    0.6069 10.0964 11.3360 -0.0203  0.1829   0.0194   0.6691    0.0280   0.0000   435.5242       21.7405       37.4513       18.3920      -40.7527      -3.20322       16.6086      -12.7769       10.6344       12.3020      -18.2642      -8.88026      -3.64400      -5.00077      -6.58469      -2.89586      -3.81509      -5.74903       6.26132       8.66257       10.1903       10.3860       11.4330       11.2326       11.1688       10.8501       10.2713       9.52175       8.91573       7.90090       7.11180       6.12995       5.38959       4.53170       3.60264       3.00495
  42   3 1558.1969    0.1923  0.1718  9.7260 -0.0079  0.0115   0.0081   0.0195    0.0216   0.0000   441.8644    -0.0533254       20.9064     -0.903172     -0.300572     0.0634180      0.218289      0.289814     -0.214962     -0.517014      0.100252     -0.167466      0.115454      -1.16979      0.321895      0.540996     -0.239877     -0.180674      0.493533      0.652028      0.628960      0.671521      0.687661      0.649482      0.685624      0.721738      0.765123      0.664418      0.601883      0.494363      0.407047      0.404425      0.358797      0.326856      0.287436      0.223494
  42   4 1772.6410    0.3992  0.3585  9.8791 -0.0025  0.0113   0.0102   0.0279    0.0285   0.0000   440.5326     -0.670789       22.0878       1.28021      -2.35679      0.608612      0.380763     -0.438260      -1.41401     -0.389737       1.09863     -0.392754      -1.19728      0.170143     -0.226737     -0.283005    -0.0402866     -0.138813      0.443022      0.574514      0.618342      0.706881      0.752016      0.710550      0.737212      0.687648      0.702212      0.617597      0.550814      0.526446      0.478931      0.412390      0.343924      0.290994      0.248063      0.209730
  42   5 1973.3457    0.6219  0.5648 10.1830 -0.0013  0.0138   0.0124   0.0329    0.0370   0.0000   441.3447      0.796112       19.3799      0.625451      -2.21337     -0.590293      0.366931     -0.136822       1.16624      -1.42986      0.681102      0.455840    -0.0915719     -0.311568     -0.289681     -0.169395      0.143117     0.0510730      0.532348      0.695783      0.797728      0.876538      0.931969      0.917908      0.924707      0.921497      0.831138      0.767098      0.725432      0.644472      0.572352      0.499017      0.434889      0.347596      0.304217      0.246159
  42   6 2168.1809    0.9243  0.7228 10.7614 -0.0008  0.0165   0.0164   0.0391    0.0425   0.0000   441.3148      0.439431       20.7219       1.66327      -3.14746     -0.463960    -0.0719665     -0.701588     -0.943128      0.369979      0.688669      0.896649     0.0470726     -0.184867      0.590595     -0.107674     -0.223816      0.104753      0.691195       1.00394       1.14448       1.29628       1.40253       1.42824       1.40178       1.35840       1.25456       1.08419      0.980669      0.840986      0.761823      0.621562      0.519401      0.446877      0.366329      0.308540
  42   7 2354.8647    1.3914  1.0089 11.4242 -0.0019  0.0187   0.0219   0.0486    0.0510   0.0000   441.1113     0.0454498       20.8725      0.606513      -3.88357      0.401548       1.36938  -0.000175822     -0.505172     -0.994042      0.563080     -0.210073      -1.19199     -0.543536     -0.764311     -0.393709      0.669325     -0.759026      0.689385      0.951265       1.03743       1.13030       1.19177       1.19606       1.17049       1.12755       1.06992       1.02534      0.926605      0.859064      0.763162      0.664284      0.599815      0.492760      0.418743      0.352599
  42   8 2535.1499    1.9983  1.0550 12.0579 -0.0007  0.0188   0.0301   0.0487    0.0535   0.0000   441.8566       2.05349       20.1720       1.66506     -0.684612      0.565165      -2.19192      -1.75114      0.396514       1.33660      0.132996      0.277245      0.857810     -0.653758      0.526795      0.893820      0.236025   -0.00274527      0.680606      0.927339       1.02493       1.12914       1.13941       1.15218       1.13894       1.11171       1.05994       1.03532      0.927699      0.841029      0.750222      0.661920      0.568486      0.482006      0.396344      0.342910
  42   9 2713.1487    2.6704  1.0774 12.6733  0.0007  0.0188   0.0399   0.0488    0.0556   0.0000   442.1790       5.28393       21.0209       1.84335      -2.55214     -0.857203     -0.779820      0.545312       1.51181      -2.39992      0.561179      0.126942     -0.243273    0.00331107      0.337918     -0.996427      0.238899     -0.135949      0.724493      0.977975       1.11684       1.22006       1.26132       1.24664       1.24237       1.20176       1.13488       1.08197      0.989995      0.885172      0.785124      0.696230      0.596582      0.509968      0.418565      0.351529
  42  10 2889.5331    3.4892  0.9822 13.2773 -0.0027  0.0172   0.0542   0.0456    0.0530   0.0000   443.0202       7.18702       20.3530       5.07167      -3.07588      0.227076      -1.45067      -2.45077     -0.265886      -2.30440      -1.24329      -2.70487      0.577044      -1.07219     -0.857270     -0.387427      0.366411     -0.121433      0.679850      0.903625      0.999781       1.06424       1.10880       1.14465       1.15006       1.12653       1.07062      0.984200      0.900887      0.811398      0.710501      0.617406      0.538856      0.447651      0.389081      0.319056
  42  11 3063.1008    3.9043  1.0738 13.7759 -0.0038  0.0192   0.0608   0.0503    0.0509   0.0000   441.7346       6.16100       19.7930       2.18975      -3.70943     -0.374962       1.83988     -0.868324       1.46621      -1.22374     -0.327904      -1.69837     -0.479692      0.259714      0.739277      0.398812     -0.318874     -0.286458      0.743385       1.02354       1.14086       1.20103       1.27851       1.21533       1.21629       1.15108       1.13775       1.06562       1.00339      0.912225      0.815031      0.728442      0.623946      0.535898      0.453618      0.364101
  42  12 3233.7793    3.6614  1.4029 13.7615 -0.0017  0.0237   0.0530   0.0626    0.0474   0.0000   441.0314       8.65409       20.0938       4.39100      -2.62528      0.737472       1.58349     -0.889124      0.694491      -1.59476      0.472672      -2.16748     -0.590066     -0.388283     -0.259808     -0.430823    0.00406693    -0.0524465      0.888205       1.17886       1.36005       1.41266       1.50448       1.46041       1.47165       1.46437       1.35137       1.27445       1.20316       1.08193      0.994319      0.833926      0.754212      0.620929      0.522224      0.442049
  42  13 3402.2036    3.0908  2.0097 13.1509 -0.0006  0.0276   0.0371   0.0765    0.0393   0.0000   442.5930       6.84217       15.1805       1.39285       4.17094      -1.74221      -3.17259     -0.551600       1.51766     -0.925774      -1.51700      -4.49133      -4.33484     -0.751849       1.16203      -1.99765     -0.212618      -1.41201       1.03988       1.44520       1.58592       1.71183       1.79190       1.75733       1.73367       1.75905       1.63806       1.55837       1.42644       1.29746       1.14031       1.00125      0.847961      0.740950      0.600847      0.506139
  42  14 3568.2949    2.3715  3.5347 12.3911 -0.0001  0.0375   0.0215   0.1039    0.0284   0.0000   442.1089       13.1309       14.4248       6.22814    -0.0681844      -1.42792      -4.81325      -2.28406      -2.21053      -4.76477       1.47432      -4.09797      0.583947      -1.26658     -0.828063      0.712511     -0.218532     -0.980353       1.35409       1.92937       2.13220       2.30243       2.39412       2.39185       2.40169       2.33839       2.24264       2.02224       1.92722       1.70072       1.56110       1.37803       1.13968       1.00678      0.833331      0.683282
  42  15 3731.9049    1.8389  5.3538 11.9146 -0.0012  0.0515   0.0156   0.1438    0.0244   0.0000   442.3264       13.4493       17.8470       2.17590      -1.40437       1.44594       4.20547      -8.74026      0.629385     -0.514407       3.15829      -1.92035     0.0985476      -3.61987      0.749103     -0.395664     -0.788653      -1.90804       1.84641       2.53147       2.86925       3.01185       3.33087       3.24083       3.23522       3.13998       2.98173       2.76412       2.56223       2.29863       2.07587       1.80968       1.57178       1.33449       1.10261      0.915373
  42  16 3893.0613    1.4361  6.8259 11.7060 -0.0015  0.0668   0.0139   0.1938    0.0239   0.0000   434.9073       19.5723       22.6986      0.932960    -0.0711349       7.40506      -2.29138       1.76965       4.16581      -11.2722     -0.878525      -3.07403       2.24948      -3.61346      -3.05159      0.974450       3.37781     -0.394626       2.40159       3.23354       3.73275       3.93763       4.24818       4.22251       4.15963       4.04546       3.85471       3.60531       3.28692       2.97351       2.69702       2.38914       2.09259       1.76639       1.46665       1.21815
[truncated: 763,726 more chars]
