# Supplementary material for: Global-Mode Analysis of Full-Disk Data from the Michelson Doppler Imager and the Helioseismic and Magnetic Imager
Source: Sol Phys. 2018 Jan 31;293(2):29. doi: 10.1007/s11207-017-1201-5 (PMC6566312; doi:10.1007/s11207-017-1201-5)
Supplement: Supplementary file 2 — (TAR 362.4 MB) [file 11207_2017_1201_MOESM2_ESM.tar › HMI/hmiv72dasym.8416.36]

   0  12 1822.2103    0.4273  0.3773  9.7287  0.0000       2.73075  0.1018   0.0893   0.2873    0.4261   0.0000       10.7070    -0.0000       0.00000       0.00000       0.00000       0.00000       0.00000       0.00000       0.00000       0.00000       0.00000       0.00000       0.00000       0.00000       0.00000       0.00000       0.00000       0.00000       0.00000       0.00000       0.00000       0.00000       0.00000       0.00000       0.00000       0.00000       0.00000       0.00000       0.00000       0.00000       0.00000       0.00000       0.00000       0.00000       0.00000       0.00000       0.00000       0.00000       0.00000       0.00000       0.00000       0.00000       0.00000       0.00000       0.00000       0.00000       0.00000       0.00000       0.00000       0.00000       0.00000       0.00000       0.00000       0.00000       0.00000       0.00000       0.00000       0.00000       0.00000       0.00000       0.00000       0.00000       0.00000       0.00000       0.00000       0.00000       0.00000       0.00000       0.00000       0.00000       0.00000       0.00000       0.00000
   0  14 2093.5996    0.7237  0.6029  9.8605 -0.0003       4.20583  0.1335   0.1199   0.4090    1.0218   0.0000       6.53367    -0.0000       0.00000       0.00000       0.00000       0.00000       0.00000       0.00000       0.00000       0.00000       0.00000       0.00000       0.00000       0.00000       0.00000       0.00000       0.00000       0.00000       0.00000       0.00000       0.00000       0.00000       0.00000       0.00000       0.00000       0.00000       0.00000       0.00000       0.00000       0.00000       0.00000       0.00000       0.00000       0.00000       0.00000       0.00000       0.00000       0.00000       0.00000       0.00000       0.00000       0.00000       0.00000       0.00000       0.00000       0.00000       0.00000       0.00000       0.00000       0.00000       0.00000       0.00000       0.00000       0.00000       0.00000       0.00000       0.00000       0.00000       0.00000       0.00000       0.00000       0.00000       0.00000       0.00000       0.00000       0.00000       0.00000       0.00000       0.00000       0.00000       0.00000       0.00000       0.00000
   0  20 2899.1731    3.2785  0.7566 11.5747  0.0000       1.02299  0.4339   0.5670   1.0892    7.3013   0.0000       6.82777    -0.0000       0.00000       0.00000       0.00000       0.00000       0.00000       0.00000       0.00000       0.00000       0.00000       0.00000       0.00000       0.00000       0.00000       0.00000       0.00000       0.00000       0.00000       0.00000       0.00000       0.00000       0.00000       0.00000       0.00000       0.00000       0.00000       0.00000       0.00000       0.00000       0.00000       0.00000       0.00000       0.00000       0.00000       0.00000       0.00000       0.00000       0.00000       0.00000       0.00000       0.00000       0.00000       0.00000       0.00000       0.00000       0.00000       0.00000       0.00000       0.00000       0.00000       0.00000       0.00000       0.00000       0.00000       0.00000       0.00000       0.00000       0.00000       0.00000       0.00000       0.00000       0.00000       0.00000       0.00000       0.00000       0.00000       0.00000       0.00000       0.00000       0.00000       0.00000       0.00000
   0  25 3575.1792    2.3231  2.1909 11.3455  0.0000       3.86707  0.4318   0.2777   0.7436    2.0076   0.0000       4.87614    -0.0000       0.00000       0.00000       0.00000       0.00000       0.00000       0.00000       0.00000       0.00000       0.00000       0.00000       0.00000       0.00000       0.00000       0.00000       0.00000       0.00000       0.00000       0.00000       0.00000       0.00000       0.00000       0.00000       0.00000       0.00000       0.00000       0.00000       0.00000       0.00000       0.00000       0.00000       0.00000       0.00000       0.00000       0.00000       0.00000       0.00000       0.00000       0.00000       0.00000       0.00000       0.00000       0.00000       0.00000       0.00000       0.00000       0.00000       0.00000       0.00000       0.00000       0.00000       0.00000       0.00000       0.00000       0.00000       0.00000       0.00000       0.00000       0.00000       0.00000       0.00000       0.00000       0.00000       0.00000       0.00000       0.00000       0.00000       0.00000       0.00000       0.00000       0.00000       0.00000
   1  11 1749.2998    0.3643  0.1715  9.8744  0.0000       18.1222  0.0977   0.0807   0.1107    0.1567   0.0000       16.3101   466.7058      -15.0188       0.00000       0.00000       0.00000       0.00000       0.00000       0.00000       0.00000       0.00000       0.00000       0.00000       0.00000       0.00000       0.00000       0.00000       0.00000       0.00000       0.00000       0.00000       0.00000       0.00000       0.00000       0.00000       0.00000       0.00000       0.00000       0.00000       0.00000       0.00000       0.00000       0.00000       0.00000       0.00000       0.00000       0.00000       50.3037       82.5940       0.00000       0.00000       0.00000       0.00000       0.00000       0.00000       0.00000       0.00000       0.00000       0.00000       0.00000       0.00000       0.00000       0.00000       0.00000       0.00000       0.00000       0.00000       0.00000       0.00000       0.00000       0.00000       0.00000       0.00000       0.00000       0.00000       0.00000       0.00000       0.00000       0.00000       0.00000       0.00000       0.00000       0.00000
   1  14 2156.8098    0.9131  0.6188  9.7168  0.0000       7.41132  0.1933   0.0853   0.1826    0.6183   0.0000       4.87323   412.5544      -24.8767       0.00000       0.00000       0.00000       0.00000       0.00000       0.00000       0.00000       0.00000       0.00000       0.00000       0.00000       0.00000       0.00000       0.00000       0.00000       0.00000       0.00000       0.00000       0.00000       0.00000       0.00000       0.00000       0.00000       0.00000       0.00000       0.00000       0.00000       0.00000       0.00000       0.00000       0.00000       0.00000       0.00000       0.00000       203.735       87.2314       0.00000       0.00000       0.00000       0.00000       0.00000       0.00000       0.00000       0.00000       0.00000       0.00000       0.00000       0.00000       0.00000       0.00000       0.00000       0.00000       0.00000       0.00000       0.00000       0.00000       0.00000       0.00000       0.00000       0.00000       0.00000       0.00000       0.00000       0.00000       0.00000       0.00000       0.00000       0.00000       0.00000       0.00000
   1  16 2425.5553    1.5546  0.6998  9.2078  0.0000      0.232214  0.0805   0.1302   0.1773    2.6646   0.0000       1.85614   492.1186      -33.9631       0.00000       0.00000       0.00000       0.00000       0.00000       0.00000       0.00000       0.00000       0.00000       0.00000       0.00000       0.00000       0.00000       0.00000       0.00000       0.00000       0.00000       0.00000       0.00000       0.00000       0.00000       0.00000       0.00000       0.00000       0.00000       0.00000       0.00000       0.00000       0.00000       0.00000       0.00000       0.00000       0.00000       0.00000       79.3729       48.6468       0.00000       0.00000       0.00000       0.00000       0.00000       0.00000       0.00000       0.00000       0.00000       0.00000       0.00000       0.00000       0.00000       0.00000       0.00000       0.00000       0.00000       0.00000       0.00000       0.00000       0.00000       0.00000       0.00000       0.00000       0.00000       0.00000       0.00000       0.00000       0.00000       0.00000       0.00000       0.00000       0.00000       0.00000
   1  19 2828.2269    3.1536  0.8441  6.4986  0.0000       1.91749  0.1432   0.5274   0.3294  221.4479   0.0000       2.63998   436.9958       2.39422       0.00000       0.00000       0.00000       0.00000       0.00000       0.00000       0.00000       0.00000       0.00000       0.00000       0.00000       0.00000       0.00000       0.00000       0.00000       0.00000       0.00000       0.00000       0.00000       0.00000       0.00000       0.00000       0.00000       0.00000       0.00000       0.00000       0.00000       0.00000       0.00000       0.00000       0.00000       0.00000       0.00000       0.00000       103.325       63.7634       0.00000       0.00000       0.00000       0.00000       0.00000       0.00000       0.00000       0.00000       0.00000       0.00000       0.00000       0.00000       0.00000       0.00000       0.00000       0.00000       0.00000       0.00000       0.00000       0.00000       0.00000       0.00000       0.00000       0.00000       0.00000       0.00000       0.00000       0.00000       0.00000       0.00000       0.00000       0.00000       0.00000       0.00000
   1  21 3098.3113    4.1771  1.1273 -2.5597  0.0000       2.19955  0.1192   0.3177   0.3299 1000.0000   0.0000       1.88725   451.9744       46.3933       0.00000       0.00000       0.00000       0.00000       0.00000       0.00000       0.00000       0.00000       0.00000       0.00000       0.00000       0.00000       0.00000       0.00000       0.00000       0.00000       0.00000       0.00000       0.00000       0.00000       0.00000       0.00000       0.00000       0.00000       0.00000       0.00000       0.00000       0.00000       0.00000       0.00000       0.00000       0.00000       0.00000       0.00000       115.887       57.5906       0.00000       0.00000       0.00000       0.00000       0.00000       0.00000       0.00000       0.00000       0.00000       0.00000       0.00000       0.00000       0.00000       0.00000       0.00000       0.00000       0.00000       0.00000       0.00000       0.00000       0.00000       0.00000       0.00000       0.00000       0.00000       0.00000       0.00000       0.00000       0.00000       0.00000       0.00000       0.00000       0.00000       0.00000
   1  22 3233.1644    3.6534  1.1831 13.6755  0.0000      -5.20164  0.1689   0.3834   0.3871    0.6720   0.0000       4.13443   610.3352       78.4953       0.00000       0.00000       0.00000       0.00000       0.00000       0.00000       0.00000       0.00000       0.00000       0.00000       0.00000       0.00000       0.00000       0.00000       0.00000       0.00000       0.00000       0.00000       0.00000       0.00000       0.00000       0.00000       0.00000       0.00000       0.00000       0.00000       0.00000       0.00000       0.00000       0.00000       0.00000       0.00000       0.00000       0.00000       144.687       75.0967       0.00000       0.00000       0.00000       0.00000       0.00000       0.00000       0.00000       0.00000       0.00000       0.00000       0.00000       0.00000       0.00000       0.00000       0.00000       0.00000       0.00000       0.00000       0.00000       0.00000       0.00000       0.00000       0.00000       0.00000       0.00000       0.00000       0.00000       0.00000       0.00000       0.00000       0.00000       0.00000       0.00000       0.00000
   1  24 3504.5291    2.7065  2.1102 12.4499  0.0000      0.784556  0.1987   0.1920   0.5148    0.5605   0.0000       1.47216   169.2910       93.3081       0.00000       0.00000       0.00000       0.00000       0.00000       0.00000       0.00000       0.00000       0.00000       0.00000       0.00000       0.00000       0.00000       0.00000       0.00000       0.00000       0.00000       0.00000       0.00000       0.00000       0.00000       0.00000       0.00000       0.00000       0.00000       0.00000       0.00000       0.00000       0.00000       0.00000       0.00000       0.00000       0.00000       0.00000       170.538       91.8820       0.00000       0.00000       0.00000       0.00000       0.00000       0.00000       0.00000       0.00000       0.00000       0.00000       0.00000       0.00000       0.00000       0.00000       0.00000       0.00000       0.00000       0.00000       0.00000       0.00000       0.00000       0.00000       0.00000       0.00000       0.00000       0.00000       0.00000       0.00000       0.00000       0.00000       0.00000       0.00000       0.00000       0.00000
   1  25 3640.9274    2.2623  2.9164 11.9321 -0.0280       1.59075  0.2737   0.1619   0.6110    0.6255   0.0000       1.01601   337.0588       24.9446       0.00000       0.00000       0.00000       0.00000       0.00000       0.00000       0.00000       0.00000       0.00000       0.00000       0.00000       0.00000       0.00000       0.00000       0.00000       0.00000       0.00000       0.00000       0.00000       0.00000       0.00000       0.00000       0.00000       0.00000       0.00000       0.00000       0.00000       0.00000       0.00000       0.00000       0.00000       0.00000       0.00000       0.00000       250.408       120.116       0.00000       0.00000       0.00000       0.00000       0.00000       0.00000       0.00000       0.00000       0.00000       0.00000       0.00000       0.00000       0.00000       0.00000       0.00000       0.00000       0.00000       0.00000       0.00000       0.00000       0.00000       0.00000       0.00000       0.00000       0.00000       0.00000       0.00000       0.00000       0.00000       0.00000       0.00000       0.00000       0.00000       0.00000
   1  26 3776.8114    2.1561  4.9389 10.1675  0.0200      0.118714  0.3587   0.1091   0.7972    1.0791   0.0000      0.716432   784.2278       117.685       0.00000       0.00000       0.00000       0.00000       0.00000       0.00000       0.00000       0.00000       0.00000       0.00000       0.00000       0.00000       0.00000       0.00000       0.00000       0.00000       0.00000       0.00000       0.00000       0.00000       0.00000       0.00000       0.00000       0.00000       0.00000       0.00000       0.00000       0.00000       0.00000       0.00000       0.00000       0.00000       0.00000       0.00000       267.272       158.017       0.00000       0.00000       0.00000       0.00000       0.00000       0.00000       0.00000       0.00000       0.00000       0.00000       0.00000       0.00000       0.00000       0.00000       0.00000       0.00000       0.00000       0.00000       0.00000       0.00000       0.00000       0.00000       0.00000       0.00000       0.00000       0.00000       0.00000       0.00000       0.00000       0.00000       0.00000       0.00000       0.00000       0.00000
   2  13 2082.2255    0.6739  0.4947 10.3009  0.0000       7.99154  0.0883   0.0566   0.1019    0.2297   0.0000       4.67256   486.2705      -20.5945      -25.9249      -2.97741       0.00000       0.00000       0.00000       0.00000       0.00000       0.00000       0.00000       0.00000       0.00000       0.00000       0.00000       0.00000       0.00000       0.00000       0.00000       0.00000       0.00000       0.00000       0.00000       0.00000       0.00000       0.00000       0.00000       0.00000       0.00000       0.00000       0.00000       0.00000       0.00000       0.00000       0.00000       0.00000       48.0601       39.6668       23.2264       8.84961       0.00000       0.00000       0.00000       0.00000       0.00000       0.00000       0.00000       0.00000       0.00000       0.00000       0.00000       0.00000       0.00000       0.00000       0.00000       0.00000       0.00000       0.00000       0.00000       0.00000       0.00000       0.00000       0.00000       0.00000       0.00000       0.00000       0.00000       0.00000       0.00000       0.00000       0.00000       0.00000
   2  14 2217.6680    0.8688  0.5406 10.5587  0.0000       5.71425  0.0814   0.0661   0.1224    0.2304   0.0000       3.26123   397.8535      -39.1747       46.9308       8.68648       0.00000       0.00000       0.00000       0.00000       0.00000       0.00000       0.00000       0.00000       0.00000       0.00000       0.00000       0.00000       0.00000       0.00000       0.00000       0.00000       0.00000       0.00000       0.00000       0.00000       0.00000       0.00000       0.00000       0.00000       0.00000       0.00000       0.00000       0.00000       0.00000       0.00000       0.00000       0.00000       37.7602       31.1131       26.6758       8.90684       0.00000       0.00000       0.00000       0.00000       0.00000       0.00000       0.00000       0.00000       0.00000       0.00000       0.00000       0.00000       0.00000       0.00000       0.00000       0.00000       0.00000       0.00000       0.00000       0.00000       0.00000       0.00000       0.00000       0.00000       0.00000       0.00000       0.00000       0.00000       0.00000       0.00000       0.00000       0.00000
   2  16 2485.8924    1.7642  0.8522 10.4527  0.0000       3.11938  0.0861   0.1088   0.1481    0.9573   0.0000       1.78222   430.7668       62.7935      -6.95299      -10.3627       0.00000       0.00000       0.00000       0.00000       0.00000       0.00000       0.00000       0.00000       0.00000       0.00000       0.00000       0.00000       0.00000       0.00000       0.00000       0.00000       0.00000       0.00000       0.00000       0.00000       0.00000       0.00000       0.00000       0.00000       0.00000       0.00000       0.00000       0.00000       0.00000       0.00000       0.00000       0.00000       52.5780       42.0583       21.1347       7.40585       0.00000       0.00000       0.00000       0.00000       0.00000       0.00000       0.00000       0.00000       0.00000       0.00000       0.00000       0.00000       0.00000       0.00000       0.00000       0.00000       0.00000       0.00000       0.00000       0.00000       0.00000       0.00000       0.00000       0.00000       0.00000       0.00000       0.00000       0.00000       0.00000       0.00000       0.00000       0.00000
   2  19 2889.7538    3.5538  1.0141  6.2446  0.0000       1.94501  0.1088   0.1874   0.1364  244.6163   0.0000       1.50721   448.4453      -6.26818      -2.28272       3.42798       0.00000       0.00000       0.00000       0.00000       0.00000       0.00000       0.00000       0.00000       0.00000       0.00000       0.00000       0.00000       0.00000       0.00000       0.00000       0.00000       0.00000       0.00000       0.00000       0.00000       0.00000       0.00000       0.00000       0.00000       0.00000       0.00000       0.00000       0.00000       0.00000       0.00000       0.00000       0.00000       59.7413       47.1443       26.4874       9.11451       0.00000       0.00000       0.00000       0.00000       0.00000       0.00000       0.00000       0.00000       0.00000       0.00000       0.00000       0.00000       0.00000       0.00000       0.00000       0.00000       0.00000       0.00000       0.00000       0.00000       0.00000       0.00000       0.00000       0.00000       0.00000       0.00000       0.00000       0.00000       0.00000       0.00000       0.00000       0.00000
   2  22 3295.1355    3.8121  1.5542  5.5471  0.0000      0.674629  0.1096   0.2049   0.2572  767.8341   0.0000      0.913575   469.4442       37.6739       15.9324       12.8958       0.00000       0.00000       0.00000       0.00000       0.00000       0.00000       0.00000       0.00000       0.00000       0.00000       0.00000       0.00000       0.00000       0.00000       0.00000       0.00000       0.00000       0.00000       0.00000       0.00000       0.00000       0.00000       0.00000       0.00000       0.00000       0.00000       0.00000       0.00000       0.00000       0.00000       0.00000       0.00000       60.2062       49.7959       26.3734       8.99713       0.00000       0.00000       0.00000       0.00000       0.00000       0.00000       0.00000       0.00000       0.00000       0.00000       0.00000       0.00000       0.00000       0.00000       0.00000       0.00000       0.00000       0.00000       0.00000       0.00000       0.00000       0.00000       0.00000       0.00000       0.00000       0.00000       0.00000       0.00000       0.00000       0.00000       0.00000       0.00000
   2  23 3430.8458    2.9390  1.8728 12.0246  0.0000      0.867389  0.1435   0.1408   0.2518    0.5657   0.0000      0.967003   496.5260      -16.5719      -45.9298       6.34514       0.00000       0.00000       0.00000       0.00000       0.00000       0.00000       0.00000       0.00000       0.00000       0.00000       0.00000       0.00000       0.00000       0.00000       0.00000       0.00000       0.00000       0.00000       0.00000       0.00000       0.00000       0.00000       0.00000       0.00000       0.00000       0.00000       0.00000       0.00000       0.00000       0.00000       0.00000       0.00000       64.9256       55.4233       33.6174       12.9511       0.00000       0.00000       0.00000       0.00000       0.00000       0.00000       0.00000       0.00000       0.00000       0.00000       0.00000       0.00000       0.00000       0.00000       0.00000       0.00000       0.00000       0.00000       0.00000       0.00000       0.00000       0.00000       0.00000       0.00000       0.00000       0.00000       0.00000       0.00000       0.00000       0.00000       0.00000       0.00000
   3  11 1865.3077    0.4424  0.4229  9.7876 -0.0008       13.2161  0.0527   0.0336   0.0985    0.1583   0.0000       5.06514   454.5437       15.8616      0.126660      -7.61314      -6.29624      0.941984       0.00000       0.00000       0.00000       0.00000       0.00000       0.00000       0.00000       0.00000       0.00000       0.00000       0.00000       0.00000       0.00000       0.00000       0.00000       0.00000       0.00000       0.00000       0.00000       0.00000       0.00000       0.00000       0.00000       0.00000       0.00000       0.00000       0.00000       0.00000       0.00000       0.00000       22.9153       22.6476       14.8019       9.68401       3.49724       1.24222       0.00000       0.00000       0.00000       0.00000       0.00000       0.00000       0.00000       0.00000       0.00000       0.00000       0.00000       0.00000       0.00000       0.00000       0.00000       0.00000       0.00000       0.00000       0.00000       0.00000       0.00000       0.00000       0.00000       0.00000       0.00000       0.00000       0.00000       0.00000       0.00000       0.00000
   3  12 2001.3023    0.6189  0.4172  9.9857  0.0000       12.2788  0.0489   0.0535   0.1271    0.1813   0.0000       4.14391   468.4724       1.25603      -2.24581       8.36878      -7.80960      0.346180       0.00000       0.00000       0.00000       0.00000       0.00000       0.00000       0.00000       0.00000       0.00000       0.00000       0.00000       0.00000       0.00000       0.00000       0.00000       0.00000       0.00000       0.00000       0.00000       0.00000       0.00000       0.00000       0.00000       0.00000       0.00000       0.00000       0.00000       0.00000       0.00000       0.00000       23.5803       21.9935       15.0020       9.17058       3.56814       1.04688       0.00000       0.00000       0.00000       0.00000       0.00000       0.00000       0.00000       0.00000       0.00000       0.00000       0.00000       0.00000       0.00000       0.00000       0.00000       0.00000       0.00000       0.00000       0.00000       0.00000       0.00000       0.00000       0.00000       0.00000       0.00000       0.00000       0.00000       0.00000       0.00000       0.00000
   3  13 2137.8311    0.8975  0.4291  9.5874  0.0000       6.63787  0.0556   0.0700   0.0951    0.3261   0.0000       2.14702   439.0767       3.16763       25.4585       7.85846       4.10517      0.209632       0.00000       0.00000       0.00000       0.00000       0.00000       0.00000       0.00000       0.00000       0.00000       0.00000       0.00000       0.00000       0.00000       0.00000       0.00000       0.00000       0.00000       0.00000       0.00000       0.00000       0.00000       0.00000       0.00000       0.00000       0.00000       0.00000       0.00000       0.00000       0.00000       0.00000       20.7738       16.3807       16.1836       12.6305       4.63803       1.52980       0.00000       0.00000       0.00000       0.00000       0.00000       0.00000       0.00000       0.00000       0.00000       0.00000       0.00000       0.00000       0.00000       0.00000       0.00000       0.00000       0.00000       0.00000       0.00000       0.00000       0.00000       0.00000       0.00000       0.00000       0.00000       0.00000       0.00000       0.00000       0.00000       0.00000
   3  14 2273.5213    1.0747  0.7289  9.7725  0.0000       3.24165  0.0595   0.0612   0.1328    0.5065   0.0000       1.54712   402.0269       3.71315       26.6615      -12.3349       3.03986      -2.25292       0.00000       0.00000       0.00000       0.00000       0.00000       0.00000       0.00000       0.00000       0.00000       0.00000       0.00000       0.00000       0.00000       0.00000       0.00000       0.00000       0.00000       0.00000       0.00000       0.00000       0.00000       0.00000       0.00000       0.00000       0.00000       0.00000       0.00000       0.00000       0.00000       0.00000       21.5053       19.2226       17.7307       11.8396       5.21803       1.44584       0.00000       0.00000       0.00000       0.00000       0.00000       0.00000       0.00000       0.00000       0.00000       0.00000       0.00000       0.00000       0.00000       0.00000       0.00000       0.00000       0.00000       0.00000       0.00000       0.00000       0.00000       0.00000       0.00000       0.00000       0.00000       0.00000       0.00000       0.00000       0.00000       0.00000
   3  15 2407.8691    1.2720  0.8720 11.1985  0.0000       6.78207  0.0756   0.0750   0.1591    0.2646   0.0000       2.42455   416.3134       33.7348       8.56705      -13.4684       9.68882       1.35885       0.00000       0.00000       0.00000       0.00000       0.00000       0.00000       0.00000       0.00000       0.00000       0.00000       0.00000       0.00000       0.00000       0.00000       0.00000       0.00000       0.00000       0.00000       0.00000       0.00000       0.00000       0.00000       0.00000       0.00000       0.00000       0.00000       0.00000       0.00000       0.00000       0.00000       26.1224       23.5601       19.9010       12.3237       5.44065       1.59617       0.00000       0.00000       0.00000       0.00000       0.00000       0.00000       0.00000       0.00000       0.00000       0.00000       0.00000       0.00000       0.00000       0.00000       0.00000       0.00000       0.00000       0.00000       0.00000       0.00000       0.00000       0.00000       0.00000       0.00000       0.00000       0.00000       0.00000       0.00000       0.00000       0.00000
   3  16 2541.7554    1.9326  0.8770 10.4340  0.0000       4.63866  0.0680   0.1003   0.1291    0.8144   0.0000       1.48789   445.3694       13.0069       6.52104       8.25625      -8.54526      -2.65309       0.00000       0.00000       0.00000       0.00000       0.00000       0.00000       0.00000       0.00000       0.00000       0.00000       0.00000       0.00000       0.00000       0.00000       0.00000       0.00000       0.00000       0.00000       0.00000       0.00000       0.00000       0.00000       0.00000       0.00000       0.00000       0.00000       0.00000       0.00000       0.00000       0.00000       24.7954       21.7436       18.3539       10.8743       5.15122       1.38047       0.00000       0.00000       0.00000       0.00000       0.00000       0.00000       0.00000       0.00000       0.00000       0.00000       0.00000       0.00000       0.00000       0.00000       0.00000       0.00000       0.00000       0.00000       0.00000       0.00000       0.00000       0.00000       0.00000       0.00000       0.00000       0.00000       0.00000       0.00000       0.00000       0.00000
   3  19 2946.9701    3.5697  0.8331 12.1155  0.0000       1.08319  0.0601   0.1893   0.1297    0.6762   0.0000       1.23709   436.8902       43.5420       14.8104      -6.74107       2.29327      0.965276       0.00000       0.00000       0.00000       0.00000       0.00000       0.00000       0.00000       0.00000       0.00000       0.00000       0.00000       0.00000       0.00000       0.00000       0.00000       0.00000       0.00000       0.00000       0.00000       0.00000       0.00000       0.00000       0.00000       0.00000       0.00000       0.00000       0.00000       0.00000       0.00000       0.00000       24.0077       22.8760       17.4997       9.49152       4.80928       1.35124       0.00000       0.00000       0.00000       0.00000       0.00000       0.00000       0.00000       0.00000       0.00000       0.00000       0.00000       0.00000       0.00000       0.00000       0.00000       0.00000       0.00000       0.00000       0.00000       0.00000       0.00000       0.00000       0.00000       0.00000       0.00000       0.00000       0.00000       0.00000       0.00000       0.00000
   3  20 3082.3702    4.0647  0.7819 12.7010  0.0000       3.18989  0.0591   0.2219   0.1328    0.4837   0.0000       1.36256   433.4774       32.4429       20.5001       18.9798      -3.61140      -1.62563       0.00000       0.00000       0.00000       0.00000       0.00000       0.00000       0.00000       0.00000       0.00000       0.00000       0.00000       0.00000       0.00000       0.00000       0.00000       0.00000       0.00000       0.00000       0.00000       0.00000       0.00000       0.00000       0.00000       0.00000       0.00000       0.00000       0.00000       0.00000       0.00000       0.00000       24.9397       24.0721       16.2409       9.79452       4.07170       1.23403       0.00000       0.00000       0.00000       0.00000       0.00000       0.00000       0.00000       0.00000       0.00000       0.00000       0.00000       0.00000       0.00000       0.00000       0.00000       0.00000       0.00000       0.00000       0.00000       0.00000       0.00000       0.00000       0.00000       0.00000       0.00000       0.00000       0.00000       0.00000       0.00000       0.00000
   3  21 3217.8209    3.7947  0.9858 12.9031  0.0000       1.39344  0.0775   0.1952   0.1526    0.4750   0.0000       1.44307   409.1105      -50.7087      -17.1310       43.8581       8.34627     -0.624758       0.00000       0.00000       0.00000       0.00000       0.00000       0.00000       0.00000       0.00000       0.00000       0.00000       0.00000       0.00000       0.00000       0.00000       0.00000       0.00000       0.00000       0.00000       0.00000       0.00000       0.00000       0.00000       0.00000       0.00000       0.00000       0.00000       0.00000       0.00000       0.00000       0.00000       29.1408       29.4791       20.7766       11.5708       5.36573       1.73775       0.00000       0.00000       0.00000       0.00000       0.00000       0.00000       0.00000       0.00000       0.00000       0.00000       0.00000       0.00000       0.00000       0.00000       0.00000       0.00000       0.00000       0.00000       0.00000       0.00000       0.00000       0.00000       0.00000       0.00000       0.00000       0.00000       0.00000       0.00000       0.00000       0.00000
   3  22 3353.7390    3.3464  1.3030 13.1508  0.0000       3.32124  0.1302   0.1762   0.1862    0.3424   0.0000       1.96337   434.6417       128.064       11.9427       27.8679       1.30991     -0.285531       0.00000       0.00000       0.00000       0.00000       0.00000       0.00000       0.00000       0.00000       0.00000       0.00000       0.00000       0.00000       0.00000       0.00000       0.00000       0.00000       0.00000       0.00000       0.00000       0.00000       0.00000       0.00000       0.00000       0.00000       0.00000       0.00000       0.00000       0.00000       0.00000       0.00000       42.1664       44.1269       32.8291       13.8235       8.67325       2.48262       0.00000       0.00000       0.00000       0.00000       0.00000       0.00000       0.00000       0.00000       0.00000       0.00000       0.00000       0.00000       0.00000       0.00000       0.00000       0.00000       0.00000       0.00000       0.00000       0.00000       0.00000       0.00000       0.00000       0.00000       0.00000       0.00000       0.00000       0.00000       0.00000       0.00000
   3  23 3489.5476    2.9751  3.2034 10.4085  0.0000      0.529028  0.1530   0.0842   0.2617    0.7551   0.0000      0.374159   445.4686       34.7171       13.9689       47.0050       3.02576     -0.374946       0.00000       0.00000       0.00000       0.00000       0.00000       0.00000       0.00000       0.00000       0.00000       0.00000       0.00000       0.00000       0.00000       0.00000       0.00000       0.00000       0.00000       0.00000       0.00000       0.00000       0.00000       0.00000       0.00000       0.00000       0.00000       0.00000       0.00000       0.00000       0.00000       0.00000       47.4856       48.7842       36.9145       21.0021       10.4757       3.25312       0.00000       0.00000       0.00000       0.00000       0.00000       0.00000       0.00000       0.00000       0.00000       0.00000       0.00000       0.00000       0.00000       0.00000       0.00000       0.00000       0.00000       0.00000       0.00000       0.00000       0.00000       0.00000       0.00000       0.00000       0.00000       0.00000       0.00000       0.00000       0.00000       0.00000
   3  24 3626.1165    2.6079  3.3213 11.5278  0.0041      0.496585  0.1562   0.0795   0.2997    0.2586   0.0000      0.399664   531.4511       64.4129       14.7719       4.82700      -3.15723     -0.764043       0.00000       0.00000       0.00000       0.00000       0.00000       0.00000       0.00000       0.00000       0.00000       0.00000       0.00000       0.00000       0.00000       0.00000       0.00000       0.00000       0.00000       0.00000       0.00000       0.00000       0.00000       0.00000       0.00000       0.00000       0.00000       0.00000       0.00000       0.00000       0.00000       0.00000       53.8782       52.1825       37.6486       22.6873       9.61878       3.02102       0.00000       0.00000       0.00000       0.00000       0.00000       0.00000       0.00000       0.00000       0.00000       0.00000       0.00000       0.00000       0.00000       0.00000       0.00000       0.00000       0.00000       0.00000       0.00000       0.00000       0.00000       0.00000       0.00000       0.00000       0.00000       0.00000       0.00000       0.00000       0.00000       0.00000
   3  25 3762.8334    2.0052  6.2244 10.8989  0.0000      0.172350  0.2415   0.0469   0.4506    0.1671   0.0000      0.220922   402.2011       174.529       30.4697       6.51753     -0.268852     -0.796330       0.00000       0.00000       0.00000       0.00000       0.00000       0.00000       0.00000       0.00000       0.00000       0.00000       0.00000       0.00000       0.00000       0.00000       0.00000       0.00000       0.00000       0.00000       0.00000       0.00000       0.00000       0.00000       0.00000       0.00000       0.00000       0.00000       0.00000       0.00000       0.00000       0.00000       76.3498       77.2020       55.7993       31.8612       15.2092       4.84765       0.00000       0.00000       0.00000       0.00000       0.00000       0.00000       0.00000       0.00000       0.00000       0.00000       0.00000       0.00000       0.00000       0.00000       0.00000       0.00000       0.00000       0.00000       0.00000       0.00000       0.00000       0.00000       0.00000       0.00000       0.00000       0.00000       0.00000       0.00000       0.00000       0.00000
   4  13 2188.4399    0.9347  0.6746  9.9369 -0.0048       4.81324  0.0795   0.0489   0.0984    0.3173   0.0000       1.69812   438.7248      -21.2559      -6.67374       26.3565       2.22673       1.41244      -1.21242     0.0973899       0.00000       0.00000       0.00000       0.00000       0.00000       0.00000       0.00000       0.00000       0.00000       0.00000       0.00000       0.00000       0.00000       0.00000       0.00000       0.00000       0.00000       0.00000       0.00000       0.00000       0.00000       0.00000       0.00000       0.00000       0.00000       0.00000       0.00000       0.00000       17.7207       22.2596       19.8245       14.6425       6.17231       5.48416       1.73374      0.548390       0.00000       0.00000       0.00000       0.00000       0.00000       0.00000       0.00000       0.00000       0.00000       0.00000       0.00000       0.00000       0.00000       0.00000       0.00000       0.00000       0.00000       0.00000       0.00000       0.00000       0.00000       0.00000       0.00000       0.00000       0.00000       0.00000       0.00000       0.00000
   4  14 2324.3298    1.2369  0.6845 10.1619 -0.0045       5.78977  0.0865   0.0662   0.1116    0.3926   0.0000       2.10067   434.9153      -18.7007      -7.90580      -7.98076     -0.940586    -0.0336114     -0.460652      0.115136       0.00000       0.00000       0.00000       0.00000       0.00000       0.00000       0.00000       0.00000       0.00000       0.00000       0.00000       0.00000       0.00000       0.00000       0.00000       0.00000       0.00000       0.00000       0.00000       0.00000       0.00000       0.00000       0.00000       0.00000       0.00000       0.00000       0.00000       0.00000       26.9269       32.8820       20.9016       15.8796       8.63901       2.91439       1.08250      0.286203       0.00000       0.00000       0.00000       0.00000       0.00000       0.00000       0.00000       0.00000       0.00000       0.00000       0.00000       0.00000       0.00000       0.00000       0.00000       0.00000       0.00000       0.00000       0.00000       0.00000       0.00000       0.00000       0.00000       0.00000       0.00000       0.00000       0.00000       0.00000
   4  15 2458.6726    1.4687  0.8346 10.8870 -0.0052       1.95667  0.0718   0.0769   0.1231    0.5837   0.0000       1.55785   447.5930       4.24541       12.1281      -7.53656      -3.65272      -3.40460       1.09309     0.0427634       0.00000       0.00000       0.00000       0.00000       0.00000       0.00000       0.00000       0.00000       0.00000       0.00000       0.00000       0.00000       0.00000       0.00000       0.00000       0.00000       0.00000       0.00000       0.00000       0.00000       0.00000       0.00000       0.00000       0.00000       0.00000       0.00000       0.00000       0.00000       20.3265       19.4604       20.4770       12.4004       7.73536       4.21051       1.72513      0.338309       0.00000       0.00000       0.00000       0.00000       0.00000       0.00000       0.00000       0.00000       0.00000       0.00000       0.00000       0.00000       0.00000       0.00000       0.00000       0.00000       0.00000       0.00000       0.00000       0.00000       0.00000       0.00000       0.00000       0.00000       0.00000       0.00000       0.00000       0.00000
   4  16 2593.0686    2.0247  0.8313 11.4661 -0.0027       1.96965  0.0710   0.1043   0.1239    0.5365   0.0000       2.11052   446.2377      -1.56691       5.75805      -13.2348       1.99732       5.54303     -0.175885      0.285619       0.00000       0.00000       0.00000       0.00000       0.00000       0.00000       0.00000       0.00000       0.00000       0.00000       0.00000       0.00000       0.00000       0.00000       0.00000       0.00000       0.00000       0.00000       0.00000       0.00000       0.00000       0.00000       0.00000       0.00000       0.00000       0.00000       0.00000       0.00000       17.0816       20.1258       16.1637       11.2793       7.49349       3.17190       1.49260      0.432116       0.00000       0.00000       0.00000       0.00000       0.00000       0.00000       0.00000       0.00000       0.00000       0.00000       0.00000       0.00000       0.00000       0.00000       0.00000       0.00000       0.00000       0.00000       0.00000       0.00000       0.00000       0.00000       0.00000       0.00000       0.00000       0.00000       0.00000       0.00000
   4  17 2728.3283    2.7592  1.0451  7.5495  0.0017     -0.386142  0.0827   0.1173   0.1241   14.0742   0.0000       1.49762   447.1787       27.7386       20.5286       13.6734       2.75568     0.0210304      0.665150    0.00276455       0.00000       0.00000       0.00000       0.00000       0.00000       0.00000       0.00000       0.00000       0.00000       0.00000       0.00000       0.00000       0.00000       0.00000       0.00000       0.00000       0.00000       0.00000       0.00000       0.00000       0.00000       0.00000       0.00000       0.00000       0.00000       0.00000       0.00000       0.00000       23.6993       25.5646       19.7584       12.2124       7.01218       3.18277       1.31213      0.319268       0.00000       0.00000       0.00000       0.00000       0.00000       0.00000       0.00000       0.00000       0.00000       0.00000       0.00000       0.00000       0.00000       0.00000       0.00000       0.00000       0.00000       0.00000       0.00000       0.00000       0.00000       0.00000       0.00000       0.00000       0.00000       0.00000       0.00000       0.00000
   4  18 2864.3038    3.1639  0.7929 12.7341 -0.0089      0.486037  0.0586   0.1664   0.1138    0.3389   0.0000       1.35462   444.2207     -0.608405       22.0146       6.84532       4.69860       3.29901       2.76107      0.182795       0.00000       0.00000       0.00000       0.00000       0.00000       0.00000       0.00000       0.00000       0.00000       0.00000       0.00000       0.00000       0.00000       0.00000       0.00000       0.00000       0.00000       0.00000       0.00000       0.00000       0.00000       0.00000       0.00000       0.00000       0.00000       0.00000       0.00000       0.00000       16.7119       17.8998       14.9640       10.1319       5.99842       2.88013       1.23376      0.302363       0.00000       0.00000       0.00000       0.00000       0.00000       0.00000       0.00000       0.00000       0.00000       0.00000       0.00000       0.00000       0.00000       0.00000       0.00000       0.00000       0.00000       0.00000       0.00000       0.00000       0.00000       0.00000       0.00000       0.00000       0.00000       0.00000       0.00000       0.00000
   4  21 3271.8348    3.8090  1.4458 11.9100  0.0044      0.504759  0.0888   0.1497   0.1583    0.7531   0.0000      0.791357   445.8845       20.5036       20.5858      -6.88627       9.36424     -0.803776     0.0494584     -0.306874       0.00000       0.00000       0.00000       0.00000       0.00000       0.00000       0.00000       0.00000       0.00000       0.00000       0.00000       0.00000       0.00000       0.00000       0.00000       0.00000       0.00000       0.00000       0.00000       0.00000       0.00000       0.00000       0.00000       0.00000       0.00000       0.00000       0.00000       0.00000       23.1540       23.0869       19.1081       14.4876       8.64243       3.98386       1.45410      0.388817       0.00000       0.00000       0.00000       0.00000       0.00000       0.00000       0.00000       0.00000       0.00000       0.00000       0.00000       0.00000       0.00000       0.00000       0.00000       0.00000       0.00000       0.00000       0.00000       0.00000       0.00000       0.00000       0.00000       0.00000       0.00000       0.00000       0.00000       0.00000
   4  22 3408.4989    3.2212  2.1111 11.7553  0.0036       1.80674  0.1055   0.1067   0.2143    0.3917   0.0000      0.671435   441.8445      -8.62455       11.9235       33.7510       15.1680       4.75110      -1.15486     -0.768166       0.00000       0.00000       0.00000       0.00000       0.00000       0.00000       0.00000       0.00000       0.00000       0.00000       0.00000       0.00000       0.00000       0.00000       0.00000       0.00000       0.00000       0.00000       0.00000       0.00000       0.00000       0.00000       0.00000       0.00000       0.00000       0.00000       0.00000       0.00000       25.3598       29.6365       22.4689       16.9392       9.98488       4.84335       1.89812      0.577440       0.00000       0.00000       0.00000       0.00000       0.00000       0.00000       0.00000       0.00000       0.00000       0.00000       0.00000       0.00000       0.00000       0.00000       0.00000       0.00000       0.00000       0.00000       0.00000       0.00000       0.00000       0.00000       0.00000       0.00000       0.00000       0.00000       0.00000       0.00000
   4  23 3544.6532    2.6097  3.3855 11.2960 -0.0004      0.342021  0.1377   0.0723   0.2876    0.2938   0.0000      0.398473   409.8321       53.3753      -19.3086       10.6202      -2.70697      -5.02995      0.645867     -0.176476       0.00000       0.00000       0.00000       0.00000       0.00000       0.00000       0.00000       0.00000       0.00000       0.00000       0.00000       0.00000       0.00000       0.00000       0.00000       0.00000       0.00000       0.00000       0.00000       0.00000       0.00000       0.00000       0.00000       0.00000       0.00000       0.00000       0.00000       0.00000       36.2135       37.0332       30.8681       21.9745       13.5573       6.05354       2.39038      0.607801       0.00000       0.00000       0.00000       0.00000       0.00000       0.00000       0.00000       0.00000       0.00000       0.00000       0.00000       0.00000       0.00000       0.00000       0.00000       0.00000       0.00000       0.00000       0.00000       0.00000       0.00000       0.00000       0.00000       0.00000       0.00000       0.00000       0.00000       0.00000
   4  24 3681.7224    2.2592  3.8808 11.3736  0.0008      0.282993  0.1564   0.0595   0.2925    0.1981   0.0000      0.276190   460.4214      -41.5898     0.0664465       56.3823       7.77722      -3.56166       2.48623      0.888853       0.00000       0.00000       0.00000       0.00000       0.00000       0.00000       0.00000       0.00000       0.00000       0.00000       0.00000       0.00000       0.00000       0.00000       0.00000       0.00000       0.00000       0.00000       0.00000       0.00000       0.00000       0.00000       0.00000       0.00000       0.00000       0.00000       0.00000       0.00000       39.5359       42.1193       35.6112       24.8356       15.2402       7.29280       2.92444      0.750112       0.00000       0.00000       0.00000       0.00000       0.00000       0.00000       0.00000       0.00000       0.00000       0.00000       0.00000       0.00000       0.00000       0.00000       0.00000       0.00000       0.00000       0.00000       0.00000       0.00000       0.00000       0.00000       0.00000       0.00000       0.00000       0.00000       0.00000       0.00000
   4  26 3956.5286    1.5691  7.9465 10.6755 -0.0014      0.360360  0.2641   0.0327   0.5074    0.1227   0.0000      0.170851   396.7902       1.01431       81.1446       22.9677      -12.1657      -5.73999       2.57630      0.505166       0.00000       0.00000       0.00000       0.00000       0.00000       0.00000       0.00000       0.00000       0.00000       0.00000       0.00000       0.00000       0.00000       0.00000       0.00000       0.00000       0.00000       0.00000       0.00000       0.00000       0.00000       0.00000       0.00000       0.00000       0.00000       0.00000       0.00000       0.00000       63.7878       70.4673       56.4090       39.3491       23.9433       10.9912       4.52752       1.23213       0.00000       0.00000       0.00000       0.00000       0.00000       0.00000       0.00000       0.00000       0.00000       0.00000       0.00000       0.00000       0.00000       0.00000       0.00000       0.00000       0.00000       0.00000       0.00000       0.00000       0.00000       0.00000       0.00000       0.00000       0.00000       0.00000       0.00000       0.00000
   5  11 1960.6429    0.5486  0.4675  9.9437 -0.0239       8.37382  0.0446   0.0341   0.0804    0.1382   0.0000       2.54687   440.2969       10.4670       13.9351       3.56594      0.686455     0.0519815      -1.75892      -1.30468   -0.00787906     0.0146641       0.00000       0.00000       0.00000       0.00000       0.00000       0.00000       0.00000       0.00000       0.00000       0.00000       0.00000       0.00000       0.00000       0.00000       0.00000       0.00000       0.00000       0.00000       0.00000       0.00000       0.00000       0.00000       0.00000       0.00000       0.00000       0.00000       10.3778       12.4206       10.7195       8.27327       5.56550       3.08037       1.88469      0.771709      0.264323     0.0664498       0.00000       0.00000       0.00000       0.00000       0.00000       0.00000       0.00000       0.00000       0.00000       0.00000       0.00000       0.00000       0.00000       0.00000       0.00000       0.00000       0.00000       0.00000       0.00000       0.00000       0.00000       0.00000       0.00000       0.00000       0.00000       0.00000
   5  13 2235.4440    0.9798  0.6726 10.2393 -0.0001       4.76115  0.0574   0.0499   0.1237    0.2316   0.0000       1.72033   427.6558      -3.84763      -20.0950       1.02380       9.47188    -0.0577467     -0.286250      0.254669      0.175790     0.0482450       0.00000       0.00000       0.00000       0.00000       0.00000       0.00000       0.00000       0.00000       0.00000       0.00000       0.00000       0.00000       0.00000       0.00000       0.00000       0.00000       0.00000       0.00000       0.00000       0.00000       0.00000       0.00000       0.00000       0.00000       0.00000       0.00000       12.6540       15.2018       12.5264       9.95911       5.68299       3.30869       1.91008      0.785572      0.265328     0.0760089       0.00000       0.00000       0.00000       0.00000       0.00000       0.00000       0.00000       0.00000       0.00000       0.00000       0.00000       0.00000       0.00000       0.00000       0.00000       0.00000       0.00000       0.00000       0.00000       0.00000       0.00000       0.00000       0.00000       0.00000       0.00000       0.00000
   5  14 2371.1465    1.4012  0.7955 10.0370 -0.0014       2.65990  0.0519   0.0626   0.1014    0.4514   0.0000       1.27888   431.9495      -4.47492       2.73421      -5.29420      -2.12174     -0.234221       2.46847     -0.269375      0.508180     0.0946605       0.00000       0.00000       0.00000       0.00000       0.00000       0.00000       0.00000       0.00000       0.00000       0.00000       0.00000       0.00000       0.00000       0.00000       0.00000       0.00000       0.00000       0.00000       0.00000       0.00000       0.00000       0.00000       0.00000       0.00000       0.00000       0.00000       12.1631       13.1069       11.9449       9.28103       5.75394       3.65304       1.81218      0.817812      0.253389     0.0602235       0.00000       0.00000       0.00000       0.00000       0.00000       0.00000       0.00000       0.00000       0.00000       0.00000       0.00000       0.00000       0.00000       0.00000       0.00000       0.00000       0.00000       0.00000       0.00000       0.00000       0.00000       0.00000       0.00000       0.00000       0.00000       0.00000
   5  15 2506.0685    1.7272  0.7933 10.9222 -0.0062       2.21280  0.0536   0.0838   0.1030    0.3340   0.0000       1.29751   438.6012       36.2130       13.3219      -16.3044       10.8512       3.82548      -4.78635     -0.918245     -0.175684      0.141910       0.00000       0.00000       0.00000       0.00000       0.00000       0.00000       0.00000       0.00000       0.00000       0.00000       0.00000       0.00000       0.00000       0.00000       0.00000       0.00000       0.00000       0.00000       0.00000       0.00000       0.00000       0.00000       0.00000       0.00000       0.00000       0.00000       12.5309       14.4843       13.0344       8.89432       6.13202       3.48354       1.81669      0.777330      0.286130     0.0677920       0.00000       0.00000       0.00000       0.00000       0.00000       0.00000       0.00000       0.00000       0.00000       0.00000       0.00000       0.00000       0.00000       0.00000       0.00000       0.00000       0.00000       0.00000       0.00000       0.00000       0.00000       0.00000       0.00000       0.00000       0.00000       0.00000
   5  16 2641.4249    2.1227  0.8828 12.0209 -0.0146       7.59031  0.0597   0.0990   0.1196    0.2444   0.0000       1.53227   434.8033      -3.47077      0.729533      -4.01578      -6.47040      -2.38226      0.572149      0.551313      0.226987     -0.111703       0.00000       0.00000       0.00000       0.00000       0.00000       0.00000       0.00000       0.00000       0.00000       0.00000       0.00000       0.00000       0.00000       0.00000       0.00000       0.00000       0.00000       0.00000       0.00000       0.00000       0.00000       0.00000       0.00000       0.00000       0.00000       0.00000       14.4114       16.2748       13.6417       10.3185       7.76291       4.14678       2.09221      0.777184      0.312648     0.0706066       0.00000       0.00000       0.00000       0.00000       0.00000       0.00000       0.00000       0.00000       0.00000       0.00000       0.00000       0.00000       0.00000       0.00000       0.00000       0.00000       0.00000       0.00000       0.00000       0.00000       0.00000       0.00000       0.00000       0.00000       0.00000       0.00000
   5  21 3322.7390    3.3475  1.1740 13.5821  0.0201      0.910861  0.1217   0.1797   0.1741    0.3213   0.0000       1.79173   471.7029      -4.05617      -16.1894       25.0571      -12.5100      -11.8804       4.78354      -2.55030      0.311860      0.101907       0.00000       0.00000       0.00000       0.00000       0.00000       0.00000       0.00000       0.00000       0.00000       0.00000       0.00000       0.00000       0.00000       0.00000       0.00000       0.00000       0.00000       0.00000       0.00000       0.00000       0.00000       0.00000       0.00000       0.00000       0.00000       0.00000       24.8574       22.9339       25.4455       19.7807       11.6357       7.73492       5.17138       2.15232      0.571292      0.118955       0.00000       0.00000       0.00000       0.00000       0.00000       0.00000       0.00000       0.00000       0.00000       0.00000       0.00000       0.00000       0.00000       0.00000       0.00000       0.00000       0.00000       0.00000       0.00000       0.00000       0.00000       0.00000       0.00000       0.00000       0.00000       0.00000
   5  23 3596.6618    2.6807  4.1240  5.3114  0.0000      0.656632  0.1421   0.0561   0.2310   60.2204   0.0000      0.177890   464.9513       39.4683      -7.74207       23.1257      -15.5861     0.0254837       0.00000       0.00000       0.00000       0.00000       0.00000       0.00000       0.00000       0.00000       0.00000       0.00000       0.00000       0.00000       0.00000       0.00000       0.00000       0.00000       0.00000       0.00000       0.00000       0.00000       0.00000       0.00000       0.00000       0.00000       0.00000       0.00000       0.00000       0.00000       0.00000       0.00000       29.8475       33.5735       29.3256       22.8446       15.3653       8.89157       4.68961       1.94361      0.674820      0.154457       0.00000       0.00000       0.00000       0.00000       0.00000       0.00000       0.00000       0.00000       0.00000       0.00000       0.00000       0.00000       0.00000       0.00000       0.00000       0.00000       0.00000       0.00000       0.00000       0.00000       0.00000       0.00000       0.00000       0.00000       0.00000       0.00000
   5  24 3734.2998    2.0683  4.5338 11.1711  0.0002      0.733049  0.1629   0.0486   0.3060    0.1836   0.0000      0.223655   470.1632       37.7072      -1.48476       46.0010       4.46444       1.57738       1.11653      0.818928      -1.14731      0.123196       0.00000       0.00000       0.00000       0.00000       0.00000       0.00000       0.00000       0.00000       0.00000       0.00000       0.00000       0.00000       0.00000       0.00000       0.00000       0.00000       0.00000       0.00000       0.00000       0.00000       0.00000       0.00000       0.00000       0.00000       0.00000       0.00000       33.9474       38.6661       34.8947       26.8392       17.7708       10.3440       5.82066       2.35350      0.835584      0.193438       0.00000       0.00000       0.00000       0.00000       0.00000       0.00000       0.00000       0.00000       0.00000       0.00000       0.00000       0.00000       0.00000       0.00000       0.00000       0.00000       0.00000       0.00000       0.00000       0.00000       0.00000       0.00000       0.00000       0.00000       0.00000       0.00000
   5  25 3871.9694    1.7402  6.6712 10.7255  0.0005      0.358680  0.2033   0.0324   0.3899    0.1168   0.0000      0.157334   371.6929       25.2358       19.1422      -17.4036       4.83373       4.17194      -5.44182     -0.455132      0.475757    -0.0454281       0.00000       0.00000       0.00000       0.00000       0.00000       0.00000       0.00000       0.00000       0.00000       0.00000       0.00000       0.00000       0.00000       0.00000       0.00000       0.00000       0.00000       0.00000       0.00000       0.00000       0.00000       0.00000       0.00000       0.00000       0.00000       0.00000       39.3340       45.4974       39.6684       32.7872       22.9548       13.2157       7.39088       2.87989       1.03551      0.245511       0.00000       0.00000       0.00000       0.00000       0.00000       0.00000       0.00000       0.00000       0.00000       0.00000       0.00000       0.00000       0.00000       0.00000       0.00000       0.00000       0.00000       0.00000       0.00000       0.00000       0.00000       0.00000       0.00000       0.00000       0.00000       0.00000
   5  26 4009.8068    1.5794  9.5315 10.2679  0.0016      0.142756  0.2627   0.0262   0.4897    0.1103   0.0000      0.103588   435.1833       10.6574      -73.2811      -24.7473       14.1955       9.58507      -1.60934      -2.14945      0.199993     0.0763837       0.00000       0.00000       0.00000       0.00000       0.00000       0.00000       0.00000       0.00000       0.00000       0.00000       0.00000       0.00000       0.00000       0.00000       0.00000       0.00000       0.00000       0.00000       0.00000       0.00000       0.00000       0.00000       0.00000       0.00000       0.00000       0.00000       50.9609       58.2662       52.3386       40.6555       27.3681       16.4834       8.68823       3.73413       1.27176      0.294738       0.00000       0.00000       0.00000       0.00000       0.00000       0.00000       0.00000       0.00000       0.00000       0.00000       0.00000       0.00000       0.00000       0.00000       0.00000       0.00000       0.00000       0.00000       0.00000       0.00000       0.00000       0.00000       0.00000       0.00000       0.00000       0.00000
   6  11 2004.1501    0.5907  0.4486  9.9559 -0.0059       7.94955  0.0365   0.0307   0.0703    0.1218   0.0000       2.46006   447.6661       15.7272       6.33133      -4.60961      -4.74490      -1.47843       1.05375      0.175433     -0.205161      0.353614    -0.0313772  -9.60239e-05       0.00000       0.00000       0.00000       0.00000       0.00000       0.00000       0.00000       0.00000       0.00000       0.00000       0.00000       0.00000       0.00000       0.00000       0.00000       0.00000       0.00000       0.00000       0.00000       0.00000       0.00000       0.00000       0.00000       0.00000       8.23224       9.03644       8.43834       6.66751       5.22682       3.47854       1.99501      0.941797      0.461623      0.178299     0.0533611     0.0102735       0.00000       0.00000       0.00000       0.00000       0.00000       0.00000       0.00000       0.00000       0.00000       0.00000       0.00000       0.00000       0.00000       0.00000       0.00000       0.00000       0.00000       0.00000       0.00000       0.00000       0.00000       0.00000       0.00000       0.00000
   6  13 2279.9437    1.0621  0.7500 10.5148 -0.0055       5.73717  0.0576   0.0473   0.1000    0.1827   0.0000       1.59779   438.5753      -1.90116       3.15648      -5.17794       2.97970       6.66720       4.34924     -0.616134       1.24714      0.250008    -0.0707080    0.00830024       0.00000       0.00000       0.00000       0.00000       0.00000       0.00000       0.00000       0.00000       0.00000       0.00000       0.00000       0.00000       0.00000       0.00000       0.00000       0.00000       0.00000       0.00000       0.00000       0.00000       0.00000       0.00000       0.00000       0.00000       10.0281       12.6275       10.0216       9.09481       7.32649       5.13414       3.01971       1.13469      0.735508      0.220771     0.0818146     0.0192829       0.00000       0.00000       0.00000       0.00000       0.00000       0.00000       0.00000       0.00000       0.00000       0.00000       0.00000       0.00000       0.00000       0.00000       0.00000       0.00000       0.00000       0.00000       0.00000       0.00000       0.00000       0.00000       0.00000       0.00000
   6  14 2415.7363    1.3558  0.9293 11.0918  0.0024       5.83824  0.0598   0.0549   0.1061    0.2093   0.0000       1.40424   429.3620       2.83781       3.99473       15.2782     -0.741889       6.77797       1.74453     -0.488883      0.223139     -0.356014     0.0373476     0.0112205       0.00000       0.00000       0.00000       0.00000       0.00000       0.00000       0.00000       0.00000       0.00000       0.00000       0.00000       0.00000       0.00000       0.00000       0.00000       0.00000       0.00000       0.00000       0.00000       0.00000       0.00000       0.00000       0.00000       0.00000       11.6619       13.3475       11.8587       9.73687       7.76698       4.89698       2.92849       1.45971      0.652849      0.237424     0.0809371     0.0161329       0.00000       0.00000       0.00000       0.00000       0.00000       0.00000       0.00000       0.00000       0.00000       0.00000       0.00000       0.00000       0.00000       0.00000       0.00000       0.00000       0.00000       0.00000       0.00000       0.00000       0.00000       0.00000       0.00000       0.00000
   6  15 2551.1923    1.8999  1.0094 10.9492 -0.0041       3.49993  0.0596   0.0753   0.1235    0.3748   0.0000       1.30088   449.9621      -5.37837       7.20130       11.4109      -11.0422       5.68834      0.459106       1.82718     -0.160902      0.192471   -0.00785794   -0.00116379       0.00000       0.00000       0.00000       0.00000       0.00000       0.00000       0.00000       0.00000       0.00000       0.00000       0.00000       0.00000       0.00000       0.00000       0.00000       0.00000       0.00000       0.00000       0.00000       0.00000       0.00000       0.00000       0.00000       0.00000       11.7858       11.3366       11.9616       9.05993       7.99736       5.66397       3.00971       1.45908      0.703104      0.287241     0.0818887     0.0129424       0.00000       0.00000       0.00000       0.00000       0.00000       0.00000       0.00000       0.00000       0.00000       0.00000       0.00000       0.00000       0.00000       0.00000       0.00000       0.00000       0.00000       0.00000       0.00000       0.00000       0.00000       0.00000       0.00000       0.00000
   6  16 2687.1684    2.4728  0.9984 10.8218 -0.0037       1.05109  0.0737   0.0857   0.1003    0.5435   0.0000       1.11510   433.4634       14.3904      -3.86595     -0.514013       3.84908       1.35821     -0.434665      0.675566     -0.700673   -0.00559822    -0.0281847     0.0181078       0.00000       0.00000       0.00000       0.00000       0.00000       0.00000       0.00000       0.00000       0.00000       0.00000       0.00000       0.00000       0.00000       0.00000       0.00000       0.00000       0.00000       0.00000       0.00000       0.00000       0.00000       0.00000       0.00000       0.00000       11.4623       13.2899       14.8505       8.76148       9.86226       5.42701       3.23005       2.13608      0.643397      0.363431      0.131477     0.0201294       0.00000       0.00000       0.00000       0.00000       0.00000       0.00000       0.00000       0.00000       0.00000       0.00000       0.00000       0.00000       0.00000       0.00000       0.00000       0.00000       0.00000       0.00000       0.00000       0.00000       0.00000       0.00000       0.00000       0.00000
   6  17 2823.8100    3.2755  0.7318 12.5206 -0.0035       3.22799  0.0457   0.1436   0.0877    0.2187   0.0000       1.23773   429.4048      -1.94757     0.0316792      -1.44248       2.99246       2.99743      -1.19907      0.818538      0.381820     -0.272086    -0.0802535    0.00203389       0.00000       0.00000       0.00000       0.00000       0.00000       0.00000       0.00000       0.00000       0.00000       0.00000       0.00000       0.00000       0.00000       0.00000       0.00000       0.00000       0.00000       0.00000       0.00000       0.00000       0.00000       0.00000       0.00000       0.00000       8.92782       11.0203       9.69974       8.00545       5.48810       3.36214       2.16813       1.01217      0.537357      0.181110     0.0621492     0.0144808       0.00000       0.00000       0.00000       0.00000       0.00000       0.00000       0.00000       0.00000       0.00000       0.00000       0.00000       0.00000       0.00000       0.00000       0.00000       0.00000       0.00000       0.00000       0.00000       0.00000       0.00000       0.00000       0.00000       0.00000
   6  18 2960.7515    3.5902  0.7524 12.6406  0.0011       2.91261  0.0681   0.1482   0.0868    0.2643   0.0000       1.34319   413.7499       19.6393       15.8627       4.24847       1.60345       1.05200       4.19289       1.82331     -0.436712     -0.100791    -0.0610512    -0.0114361       0.00000       0.00000       0.00000       0.00000       0.00000       0.00000       0.00000       0.00000       0.00000       0.00000       0.00000       0.00000       0.00000       0.00000       0.00000       0.00000       0.00000       0.00000       0.00000       0.00000       0.00000       0.00000       0.00000       0.00000       13.1307       13.8678       11.5139       10.6912       8.49604       5.67189       3.56293       1.47399      0.727623      0.229569     0.0751371     0.0181678       0.00000       0.00000       0.00000       0.00000       0.00000       0.00000       0.00000       0.00000       0.00000       0.00000       0.00000       0.00000       0.00000       0.00000       0.00000       0.00000       0.00000       0.00000       0.00000       0.00000       0.00000       0.00000       0.00000       0.00000
   6  19 3097.4263    3.9647  0.9346 13.0344 -0.0094       4.71937  0.0682   0.1624   0.1038    0.2839   0.0000       1.64522   428.8240       16.8602       22.2437       4.45609       12.0982      -3.96610      0.864048      -4.12966      0.177980     -0.175372    -0.0376318     0.0114977       0.00000       0.00000       0.00000       0.00000       0.00000       0.00000       0.00000       0.00000       0.00000       0.00000       0.00000       0.00000       0.00000       0.00000       0.00000       0.00000       0.00000       0.00000       0.00000       0.00000       0.00000       0.00000       0.00000       0.00000       13.7753       15.3912       14.0169       11.1066       8.00243       5.27817       3.07894       1.51254      0.744536      0.260033     0.0696210     0.0137106       0.00000       0.00000       0.00000       0.00000       0.00000       0.00000       0.00000       0.00000       0.00000       0.00000       0.00000       0.00000       0.00000       0.00000       0.00000       0.00000       0.00000       0.00000       0.00000       0.00000       0.00000       0.00000       0.00000       0.00000
   6  20 3234.0927    3.9654  1.1888 12.9021  0.0019      0.347000  0.0770   0.1473   0.1161    0.3910   0.0000       1.53051   452.1277       28.8250      -9.72756       34.4891      -5.74217      -4.22123       3.15287      0.656377     -0.284211     -0.139924    -0.0955246   -0.00813551       0.00000       0.00000       0.00000       0.00000       0.00000       0.00000       0.00000       0.00000       0.00000       0.00000       0.00000       0.00000       0.00000       0.00000       0.00000       0.00000       0.00000       0.00000       0.00000       0.00000       0.00000       0.00000       0.00000       0.00000       15.4958       16.9172       15.2488       11.6972       9.65495       6.18447       3.54944       1.65655      0.746433      0.281755     0.0929898     0.0158022       0.00000       0.00000       0.00000       0.00000       0.00000       0.00000       0.00000       0.00000       0.00000       0.00000       0.00000       0.00000       0.00000       0.00000       0.00000       0.00000       0.00000       0.00000       0.00000       0.00000       0.00000       0.00000       0.00000       0.00000
   6  21 3370.9361    3.2433  1.8843 12.4718 -0.0031     -0.120801  0.0907   0.0975   0.1737    0.2817   0.0000      0.647862   448.8528       12.5807       1.13227    -0.0382725       16.4247       4.76498      -3.42676      -1.19262     -0.117251      0.362642    -0.0722310     0.0165307       0.00000       0.00000       0.00000       0.00000       0.00000       0.00000       0.00000       0.00000       0.00000       0.00000       0.00000       0.00000       0.00000       0.00000       0.00000       0.00000       0.00000       0.00000       0.00000       0.00000       0.00000       0.00000       0.00000       0.00000       15.6658       17.5552       16.4343       13.8233       10.1092       7.29401       3.93506       2.22540      0.928837      0.404701      0.108926     0.0236239       0.00000       0.00000       0.00000       0.00000       0.00000       0.00000       0.00000       0.00000       0.00000       0.00000       0.00000       0.00000       0.00000       0.00000       0.00000       0.00000       0.00000       0.00000       0.00000       0.00000       0.00000       0.00000       0.00000       0.00000
   6  22 3508.2593    2.7541  2.5029 11.7302 -0.0071      0.197216  0.1061   0.0707   0.1862    0.2810   0.0000      0.363551   461.7445       49.4155       17.6768      -15.2874      -7.40694       11.3916     -0.867822      -6.32659       1.04310    -0.0512677    -0.0342396     0.0234227       0.00000       0.00000       0.00000       0.00000       0.00000       0.00000       0.00000       0.00000       0.00000       0.00000       0.00000       0.00000       0.00000       0.00000       0.00000       0.00000       0.00000       0.00000       0.00000       0.00000       0.00000       0.00000       0.00000       0.00000       18.9861       21.8061       20.5149       17.0075       11.9258       7.99205       4.74961       2.51058       1.17076      0.444062      0.132046     0.0282891       0.00000       0.00000       0.00000       0.00000       0.00000       0.00000       0.00000       0.00000       0.00000       0.00000       0.00000       0.00000       0.00000       0.00000       0.00000       0.00000       0.00000       0.00000       0.00000       0.00000       0.00000       0.00000       0.00000       0.00000
   6  23 3646.3162    2.3375  3.5866 11.4917 -0.0051      0.739678  0.1400   0.0524   0.2431    0.1716   0.0000      0.263136   453.3962       46.5659      -24.3878      -9.66108       10.5365       4.82851      -3.62943       3.40902     -0.782472      0.100307     -0.232602   -0.00417967       0.00000       0.00000       0.00000       0.00000       0.00000       0.00000       0.00000       0.00000       0.00000       0.00000       0.00000       0.00000       0.00000       0.00000       0.00000       0.00000       0.00000       0.00000       0.00000       0.00000       0.00000       0.00000       0.00000       0.00000       21.8755       28.0697       22.6598       23.4839       15.0275       11.9576       6.04812       3.80182       1.42083      0.686015      0.167092     0.0470203       0.00000       0.00000       0.00000       0.00000       0.00000       0.00000       0.00000       0.00000       0.00000       0.00000       0.00000       0.00000       0.00000       0.00000       0.00000       0.00000       0.00000       0.00000       0.00000       0.00000       0.00000       0.00000       0.00000       0.00000
   6  24 3784.1830    2.0090  5.7505 10.5822 -0.0012      0.447120  0.1678   0.0348   0.3096    0.1509   0.0000      0.149055   391.3598       13.5008       25.3214       42.6485      -10.1509      -16.6987      -2.26966       3.52282      -2.56102     -0.379459     -0.197721   -0.00309664       0.00000       0.00000       0.00000       0.00000       0.00000       0.00000       0.00000       0.00000       0.00000       0.00000       0.00000       0.00000       0.00000       0.00000       0.00000       0.00000       0.00000       0.00000       0.00000       0.00000       0.00000       0.00000       0.00000       0.00000       28.3554       33.3590       31.0590       25.7631       19.4841       12.8105       7.54629       4.01121       1.77451      0.712631      0.227149     0.0459629       0.00000       0.00000       0.00000       0.00000       0.00000       0.00000       0.00000       0.00000       0.00000       0.00000       0.00000       0.00000       0.00000       0.00000       0.00000       0.00000       0.00000       0.00000       0.00000       0.00000       0.00000       0.00000       0.00000       0.00000
   7   9 1767.7387    0.3303  0.2191  9.9188 -0.0199       16.7962  0.0318   0.0312   0.0535    0.0726   0.0000       6.21618   440.6479     -0.345767       20.5347       3.83227      -5.93360      -1.67218      -1.25857      0.273526      0.521216     -0.150196     -0.218537    0.00170038    -0.0122725    0.00129444       0.00000       0.00000       0.00000       0.00000       0.00000       0.00000       0.00000       0.00000       0.00000       0.00000       0.00000       0.00000       0.00000       0.00000       0.00000       0.00000       0.00000       0.00000       0.00000       0.00000       0.00000       0.00000       6.97463       8.32220       8.27110       6.50870       4.74035       3.28489       1.94890       1.19843      0.622414      0.278408      0.116723     0.0480355     0.0113073    0.00198068       0.00000       0.00000       0.00000       0.00000       0.00000       0.00000       0.00000       0.00000       0.00000       0.00000       0.00000       0.00000       0.00000       0.00000       0.00000       0.00000       0.00000       0.00000       0.00000       0.00000       0.00000       0.00000
   7  10 1906.9154    0.4745  0.3620  9.9803 -0.0102       9.17959  0.0319   0.0281   0.0618    0.0939   0.0000       3.19342   440.0848      -5.28608       7.30160      -2.82188       4.77275      -2.38031      0.978467     -0.715795       1.08227      0.364859    -0.0822695     0.0281172    0.00571402  -0.000116729       0.00000       0.00000       0.00000       0.00000       0.00000       0.00000       0.00000       0.00000       0.00000       0.00000       0.00000       0.00000       0.00000       0.00000       0.00000       0.00000       0.00000       0.00000       0.00000       0.00000       0.00000       0.00000       6.44082       6.94576       7.09729       5.69341       4.73725       3.22755       2.20730       1.30303      0.631773      0.334537      0.126809     0.0452323     0.0133397    0.00211334       0.00000       0.00000       0.00000       0.00000       0.00000       0.00000       0.00000       0.00000       0.00000       0.00000       0.00000       0.00000       0.00000       0.00000       0.00000       0.00000       0.00000       0.00000       0.00000       0.00000       0.00000       0.00000
   7  12 2184.7185    0.8750  0.7585  9.8418  0.0010       7.09661  0.0509   0.0348   0.0887    0.2085   0.0000       1.58480   427.7833      -5.53676       7.71859       3.74675      0.928752      -6.15251      -1.65783      0.784542    -0.0557359     -0.416631     0.0353863    -0.0349050    -0.0120008   0.000115540       0.00000       0.00000       0.00000       0.00000       0.00000       0.00000       0.00000       0.00000       0.00000       0.00000       0.00000       0.00000       0.00000       0.00000       0.00000       0.00000       0.00000       0.00000       0.00000       0.00000       0.00000       0.00000       8.58503       9.26256       10.0053       7.48946       7.19769       4.77056       2.91689       1.99842       1.04092      0.448629      0.178804     0.0771988     0.0232696    0.00318561       0.00000       0.00000       0.00000       0.00000       0.00000       0.00000       0.00000       0.00000       0.00000       0.00000       0.00000       0.00000       0.00000       0.00000       0.00000       0.00000       0.00000       0.00000       0.00000       0.00000       0.00000       0.00000
   7  13 2322.2057    1.1753  0.7456 10.8318 -0.0014       2.25410  0.0468   0.0468   0.0882    0.1703   0.0000       1.45325   421.0027       6.12388       3.04356      -7.54564      -15.4856      -1.40403       1.24312      0.585662      -1.12526     -0.188418     -0.116878    -0.0204766     0.0141948   -0.00369445       0.00000       0.00000       0.00000       0.00000       0.00000       0.00000       0.00000       0.00000       0.00000       0.00000       0.00000       0.00000       0.00000       0.00000       0.00000       0.00000       0.00000       0.00000       0.00000       0.00000       0.00000       0.00000       8.90853       9.13600       8.45115       7.96698       6.23997       4.64657       3.09804       1.73222      0.914832      0.433390      0.175722     0.0549032     0.0147435    0.00302967       0.00000       0.00000       0.00000       0.00000       0.00000       0.00000       0.00000       0.00000       0.00000       0.00000       0.00000       0.00000       0.00000       0.00000       0.00000       0.00000       0.00000       0.00000       0.00000       0.00000       0.00000       0.00000
   7  14 2458.1018    1.5515  0.9183 11.2708 -0.0229       1.10898  0.0866   0.0652   0.1109    0.2467   0.0000       1.32682   431.4671       8.33223      -5.61295       7.48698       9.79295      -4.41601       7.04764       4.28550       1.29202      0.415980      0.126047      0.181158    -0.0372540    0.00425207       0.00000       0.00000       0.00000       0.00000       0.00000       0.00000       0.00000       0.00000       0.00000       0.00000       0.00000       0.00000       0.00000       0.00000       0.00000       0.00000       0.00000       0.00000       0.00000       0.00000       0.00000       0.00000       19.3212       18.6360       10.9110       12.0894       13.5168       11.5170       7.36806       3.68560       1.54605      0.583436      0.191222     0.0676901     0.0160954    0.00410937       0.00000       0.00000       0.00000       0.00000       0.00000       0.00000       0.00000       0.00000       0.00000       0.00000       0.00000       0.00000       0.00000       0.00000       0.00000       0.00000       0.00000       0.00000       0.00000       0.00000       0.00000       0.00000
   7  15 2594.3404    1.9534  0.9376 11.6562  0.0024       2.74121  0.0604   0.0728   0.0974    0.2153   0.0000       1.26856   443.2935       13.6886       21.8927       14.8397       3.51361     0.0617133      -1.43510       1.09124      0.867309     -0.286785      0.241011    -0.0806403    0.00717446   -0.00281370       0.00000       0.00000       0.00000       0.00000       0.00000       0.00000       0.00000       0.00000       0.00000       0.00000       0.00000       0.00000       0.00000       0.00000       0.00000       0.00000       0.00000       0.00000       0.00000       0.00000       0.00000       0.00000       10.6804       11.4616       10.5872       9.53225       7.68078       5.36454       3.56982       2.07640       1.00291      0.514112      0.189262     0.0626943     0.0169799    0.00317577       0.00000       0.00000       0.00000       0.00000       0.00000       0.00000       0.00000       0.00000       0.00000       0.00000       0.00000       0.00000       0.00000       0.00000       0.00000       0.00000       0.00000       0.00000       0.00000       0.00000       0.00000       0.00000
   7  17 2868.4088    3.4075  0.7668 12.5770 -0.0085       1.48753  0.0482   0.1395   0.0912    0.2190   0.0000       1.12188   423.1509       7.35956       9.87885       3.98931      -3.70239      -1.83357      -1.36648      -4.75528      0.231615      0.151977    -0.0590403    -0.0202757     0.0165233   0.000136231       0.00000       0.00000       0.00000       0.00000       0.00000       0.00000       0.00000       0.00000       0.00000       0.00000       0.00000       0.00000       0.00000       0.00000       0.00000       0.00000       0.00000       0.00000       0.00000       0.00000       0.00000       0.00000       8.47747       10.6536       10.2778       9.26138       5.50257       4.71946       3.22474       1.47331      0.872622      0.454806      0.225862     0.0638885     0.0170705    0.00404836       0.00000       0.00000       0.00000       0.00000       0.00000       0.00000       0.00000       0.00000       0.00000       0.00000       0.00000       0.00000       0.00000       0.00000       0.00000       0.00000       0.00000       0.00000       0.00000       0.00000       0.00000       0.00000
   7  18 3005.7374    3.8982  0.7589 12.9976 -0.0055       1.80112  0.0451   0.1529   0.0813    0.2177   0.0000       1.08166   427.7749       6.42541       3.92328       4.30761      -3.53875      -1.39326     -0.680400      0.629530      -1.04758      0.282210     -0.209961    0.00185950    -0.0345654   0.000862808       0.00000       0.00000       0.00000       0.00000       0.00000       0.00000       0.00000       0.00000       0.00000       0.00000       0.00000       0.00000       0.00000       0.00000       0.00000       0.00000       0.00000       0.00000       0.00000       0.00000       0.00000       0.00000       7.17486       9.12391       7.94227       7.56954       5.55979       4.32017       2.41905       1.72837      0.847492      0.408549      0.152652     0.0653375     0.0162650    0.00387057       0.00000       0.00000       0.00000       0.00000       0.00000       0.00000       0.00000       0.00000       0.00000       0.00000       0.00000       0.00000       0.00000       0.00000       0.00000       0.00000       0.00000       0.00000       0.00000       0.00000       0.00000       0.00000
   7  19 3142.8219    4.0786  0.7884 12.9005 -0.0074       2.12142  0.0522   0.1626   0.0811    0.2483   0.0000       1.22711   448.3315       20.9391       1.97740      0.503961    -0.0580760    -0.0323678      0.547152      -4.89049     -0.485996     -0.547460     -0.261259    -0.0371082   -0.00225551   0.000565883       0.00000       0.00000       0.00000       0.00000       0.00000       0.00000       0.00000       0.00000       0.00000       0.00000       0.00000       0.00000       0.00000       0.00000       0.00000       0.00000       0.00000       0.00000       0.00000       0.00000       0.00000       0.00000       8.11242       9.47841       9.85035       8.32477       6.20694       4.11447       3.08950       1.74315      0.863668      0.497578      0.197403     0.0654518     0.0194644    0.00359632       0.00000       0.00000       0.00000       0.00000       0.00000       0.00000       0.00000       0.00000       0.00000       0.00000       0.00000       0.00000       0.00000       0.00000       0.00000       0.00000       0.00000       0.00000       0.00000       0.00000       0.00000       0.00000
   7  20 3279.9632    3.6672  1.2908 13.1636  0.0096      0.418734  0.0735   0.1218   0.1278    0.1981   0.0000       1.10834   452.5275      -19.6137      -28.8573       15.8069       3.23881      -11.6158       5.39589       2.24681      -1.75736     0.0649307     0.0648025      0.178356    -0.0138789   -0.00383605       0.00000       0.00000       0.00000       0.00000       0.00000       0.00000       0.00000       0.00000       0.00000       0.00000       0.00000       0.00000       0.00000       0.00000       0.00000       0.00000       0.00000       0.00000       0.00000       0.00000       0.00000       0.00000       11.7285       13.7415       11.8544       11.7469       8.45124       6.38839       3.88181       2.48113       1.31033      0.596378      0.228913     0.0826613     0.0198716    0.00514761       0.00000       0.00000       0.00000       0.00000       0.00000       0.00000       0.00000       0.00000       0.00000       0.00000       0.00000       0.00000       0.00000       0.00000       0.00000       0.00000       0.00000       0.00000       0.00000       0.00000       0.00000       0.00000
   7  21 3417.6531    3.2977  1.8455 12.5420 -0.0028       1.36705  0.0815   0.0894   0.1479    0.1749   0.0000      0.665051   422.1043       10.9301       6.17878       2.07613       2.73984      -1.81749      -4.22628       1.96375       1.37606      0.354805      0.185946     -0.203076   -0.00479972   -0.00304504       0.00000       0.00000       0.00000       0.00000       0.00000       0.00000       0.00000       0.00000       0.00000       0.00000       0.00000       0.00000       0.00000       0.00000       0.00000       0.00000       0.00000       0.00000       0.00000       0.00000       0.00000       0.00000       11.0672       14.5938       13.2653       11.7912       9.03565       6.67247       4.14185       2.53926       1.41491      0.606066      0.277417      0.101064     0.0284525    0.00610916       0.00000       0.00000       0.00000       0.00000       0.00000       0.00000       0.00000       0.00000       0.00000       0.00000       0.00000       0.00000       0.00000       0.00000       0.00000       0.00000       0.00000       0.00000       0.00000       0.00000       0.00000       0.00000
   7  22 3555.4089    2.7288  3.0345 11.3004  0.0003    -0.0985788  0.1114   0.0559   0.1791    0.2266   0.0000      0.309561   441.4269       20.8718      -14.5802       4.85894      -2.27297       2.22210      -4.02002       2.01256     -0.633564     -0.387496     -0.737962    0.00888470     0.0549824   -0.00374335       0.00000       0.00000       0.00000       0.00000       0.00000       0.00000       0.00000       0.00000       0.00000       0.00000       0.00000       0.00000       0.00000       0.00000       0.00000       0.00000       0.00000       0.00000       0.00000       0.00000       0.00000       0.00000       16.0103       20.5756       19.6742       16.4978       12.5493       8.80893       5.65977       3.20583       1.84434      0.784155      0.380457      0.130852     0.0396435    0.00748186       0.00000       0.00000       0.00000       0.00000       0.00000       0.00000       0.00000       0.00000       0.00000       0.00000       0.00000       0.00000       0.00000       0.00000       0.00000       0.00000       0.00000       0.00000       0.00000       0.00000       0.00000       0.00000
   7  23 3693.8464    2.3462  4.6834 10.5895 -0.0009      0.608781  0.1282   0.0387   0.2393    0.1809   0.0000      0.142788   457.7317       34.6721       20.0363      -23.9027       25.1671       7.38049       4.77606      -1.05395       1.63855      -1.56068     -0.984369      0.211141    0.00959459   0.000271077       0.00000       0.00000       0.00000       0.00000       0.00000       0.00000       0.00000       0.00000       0.00000       0.00000       0.00000       0.00000       0.00000       0.00000       0.00000       0.00000       0.00000       0.00000       0.00000       0.00000       0.00000       0.00000       19.6213       23.0338       21.9029       19.1616       14.9272       10.3835       6.89260       4.06994       2.20028       1.03559      0.428724      0.146430     0.0422512    0.00806376       0.00000       0.00000       0.00000       0.00000       0.00000       0.00000       0.00000       0.00000       0.00000       0.00000       0.00000       0.00000       0.00000       0.00000       0.00000       0.00000       0.00000       0.00000       0.00000       0.00000       0.00000       0.00000
   7  24 3832.6943    1.9013  7.0281 10.3769 -0.0003      0.616580  0.1742   0.0277   0.3173    0.1144   0.0000      0.113284   415.7329      -19.5280       35.2954       37.3737       11.2815      -8.20023       8.88511       6.22885       2.79914      0.164970     -0.155626     0.0180660    -0.0318793    0.00675514       0.00000       0.00000       0.00000       0.00000       0.00000       0.00000       0.00000       0.00000       0.00000       0.00000       0.00000       0.00000       0.00000       0.00000       0.00000       0.00000       0.00000       0.00000       0.00000       0.00000       0.00000       0.00000       25.4991       30.3321       27.4063       25.3181       19.6823       14.5031       9.28295       5.61061       2.88296       1.39963      0.551974      0.199862     0.0552024     0.0115058       0.00000       0.00000       0.00000       0.00000       0.00000       0.00000       0.00000       0.00000       0.00000       0.00000       0.00000       0.00000       0.00000       0.00000       0.00000       0.00000       0.00000       0.00000       0.00000       0.00000       0.00000       0.00000
   7  25 3970.7978    1.6254  8.2443 10.4650 -0.0009      0.235093  0.2005   0.0237   0.3917    0.0866   0.0000      0.107349   455.7898      -25.6983       26.9939       20.6179      -14.8360      -11.5471      -1.93310      -17.1531      0.834736       2.12842   -0.00302905     -0.247831    -0.0181329     0.0283925       0.00000       0.00000       0.00000       0.00000       0.00000       0.00000       0.00000       0.00000       0.00000       0.00000       0.00000       0.00000       0.00000       0.00000       0.00000       0.00000       0.00000       0.00000       0.00000       0.00000       0.00000       0.00000       28.3556       36.1083       32.6547       29.3801       22.8322       16.8774       10.7732       6.39785       3.32390       1.60795      0.664100      0.246433     0.0695949     0.0144158       0.00000       0.00000       0.00000       0.00000       0.00000       0.00000       0.00000       0.00000       0.00000       0.00000       0.00000       0.00000       0.00000       0.00000       0.00000       0.00000       0.00000       0.00000       0.00000       0.00000       0.00000       0.00000
   7  26 4109.1469    1.3598 11.2145 10.3524 -0.0021    -0.0570589  0.2651   0.0193   0.5156    0.0642   0.0000     0.0886094   436.3684       26.8560       25.5774       32.3078      -35.7561      -10.5952      -13.5084       7.20672      -1.05872     0.0112989       1.23792      0.275901    -0.0571078    -0.0250663       0.00000       0.00000       0.00000       0.00000       0.00000       0.00000       0.00000       0.00000       0.00000       0.00000       0.00000       0.00000       0.00000       0.00000       0.00000       0.00000       0.00000       0.00000       0.00000       0.00000       0.00000       0.00000       35.6289       41.6189       41.6994       34.9821       29.0599       20.5802       13.9297       7.98136       4.49552       2.04094      0.911203      0.311462     0.0909210     0.0156652       0.00000       0.00000       0.00000       0.00000       0.00000       0.00000       0.00000       0.00000       0.00000       0.00000       0.00000       0.00000       0.00000       0.00000       0.00000       0.00000       0.00000       0.00000       0.00000       0.00000       0.00000       0.00000
   8  10 1946.1633    0.5395  0.4659 10.0149  0.0081       10.7360  0.0402   0.0274   0.0819    0.1010   0.0000       2.76731   433.4488      -13.7097       12.2909       8.59732      -9.51721      -4.62062      0.286652       4.13372      0.915527     -0.436617    -0.0219188      0.182945    -0.0433800   -0.00692983   0.000667010    0.00179958       0.00000       0.00000       0.00000       0.00000       0.00000       0.00000       0.00000       0.00000       0.00000       0.00000       0.00000       0.00000       0.00000       0.00000       0.00000       0.00000       0.00000       0.00000       0.00000       0.00000       6.51600       7.95740       6.42120       6.33901       5.01236       5.11244       3.02617       2.00894      0.965460      0.559692      0.218738      0.115721     0.0362969     0.0139683    0.00290739   0.000771952       0.00000       0.00000       0.00000       0.00000       0.00000       0.00000       0.00000       0.00000       0.00000       0.00000       0.00000       0.00000       0.00000       0.00000       0.00000       0.00000       0.00000       0.00000       0.00000       0.00000
   8  13 2362.9772    1.2871  0.7465 10.9637  0.0003       4.63479  0.0500   0.0485   0.0775    0.1631   0.0000       1.28066   442.8379       2.18895       5.94415       1.09717       1.21658      -1.53058      0.291385       1.52298      0.395166      0.113881     -0.145894    -0.0723533     0.0724462     0.0350692    0.00203507   0.000231125       0.00000       0.00000       0.00000       0.00000       0.00000       0.00000       0.00000       0.00000       0.00000       0.00000       0.00000       0.00000       0.00000       0.00000       0.00000       0.00000       0.00000       0.00000       0.00000       0.00000       7.29321       9.00813       9.23192       7.70938       6.37413       4.77010       2.97520       2.23469       1.09425      0.660385      0.327496      0.148430     0.0510908     0.0215660    0.00484727   0.000866991       0.00000       0.00000       0.00000       0.00000       0.00000       0.00000       0.00000       0.00000       0.00000       0.00000       0.00000       0.00000       0.00000       0.00000       0.00000       0.00000       0.00000       0.00000       0.00000       0.00000
   8  14 2499.5091    1.7222  0.8599 11.3870 -0.0090       2.94204  0.0470   0.0680   0.0963    0.1891   0.0000       1.18456   438.1742      0.655573       5.17458       6.57417       7.22990      -7.72725      -7.54910     -0.645918       1.73862      -1.41912    -0.0594040     0.0231073      0.107323   -0.00560720    0.00101058   0.000477846       0.00000       0.00000       0.00000       0.00000       0.00000       0.00000       0.00000       0.00000       0.00000       0.00000       0.00000       0.00000       0.00000       0.00000       0.00000       0.00000       0.00000       0.00000       0.00000       0.00000       7.26397       8.02923       8.18784       7.63238       5.58587       4.35806       3.34333       1.96399       1.12345      0.627238      0.332042      0.139644     0.0537555     0.0149949    0.00371225   0.000706750       0.00000       0.00000       0.00000       0.00000       0.00000       0.00000       0.00000       0.00000       0.00000       0.00000       0.00000       0.00000       0.00000       0.00000       0.00000       0.00000       0.00000       0.00000       0.00000       0.00000
   8  15 2636.2300    2.1109  0.8604 12.0083 -0.0112       4.08598  0.0792   0.0763   0.0923    0.1740   0.0000       1.25072   433.8582      -8.66709       11.8746       12.8268      -8.70866       1.53185      -1.85799      -2.47858       1.01418     -0.327533      0.166923      0.219678    -0.0135465     0.0159606    0.00445680   -0.00134833       0.00000       0.00000       0.00000       0.00000       0.00000       0.00000       0.00000       0.00000       0.00000       0.00000       0.00000       0.00000       0.00000       0.00000       0.00000       0.00000       0.00000       0.00000       0.00000       0.00000       8.64993       15.6430       8.28429       14.7613       7.10079       8.92596       3.12521       4.14135       1.51823       1.40300      0.364116      0.301576     0.0511496     0.0386849    0.00380081    0.00240241       0.00000       0.00000       0.00000       0.00000       0.00000       0.00000       0.00000       0.00000       0.00000       0.00000       0.00000       0.00000       0.00000       0.00000       0.00000       0.00000       0.00000       0.00000       0.00000       0.00000
   8  17 2911.5821    3.2417  0.8284 12.8436 -0.0090       1.42134  0.0487   0.1177   0.0917    0.1784   0.0000       1.26134   438.0427       8.34078       17.0063      -5.10499       7.23856       3.83117      0.224079    -0.0477563      -1.27627      -1.17133     -0.497321     -0.268278    -0.0130560    -0.0117503   0.000200730   -0.00154078       0.00000       0.00000       0.00000       0.00000       0.00000       0.00000       0.00000       0.00000       0.00000       0.00000       0.00000       0.00000       0.00000       0.00000       0.00000       0.00000       0.00000       0.00000       0.00000       0.00000       6.73092       7.89272       7.21037       6.69898       5.51684       4.71004       3.07340       1.93279       1.16785      0.583056      0.293900      0.121450     0.0488559     0.0151758    0.00400103   0.000792722       0.00000       0.00000       0.00000       0.00000       0.00000       0.00000       0.00000       0.00000       0.00000       0.00000       0.00000       0.00000       0.00000       0.00000       0.00000       0.00000       0.00000       0.00000       0.00000       0.00000
   8  19 3186.6914    3.7736  1.0088 13.1567 -0.0101     -0.534299  0.0597   0.1287   0.0885    0.2234   0.0000       1.60900   443.1395       19.0639       24.7477       13.9795      0.895596      -3.08558      -3.16245      0.168640      0.509041     -0.824060      0.392185      0.118877   -0.00403456     0.0170504  -0.000416422   0.000660248       0.00000       0.00000       0.00000       0.00000       0.00000       0.00000       0.00000       0.00000       0.00000       0.00000       0.00000       0.00000       0.00000       0.00000       0.00000       0.00000       0.00000       0.00000       0.00000       0.00000       7.77419       9.36075       9.47253       8.65619       7.02717       4.65383       3.89225       2.30519       1.29106      0.781285      0.381605      0.187443     0.0611552     0.0192645    0.00581359   0.000997997       0.00000       0.00000       0.00000       0.00000       0.00000       0.00000       0.00000       0.00000       0.00000       0.00000       0.00000       0.00000       0.00000       0.00000       0.00000       0.00000       0.00000       0.00000       0.00000       0.00000
   8  20 3324.3880    3.4656  1.3550 13.2121 -0.0006     -0.797555  0.0719   0.1051   0.1220    0.1579   0.0000      0.967376   427.1332       17.8222       5.63264       6.98724       3.23449       5.34629      -7.45169       3.52753       1.83650     -0.593471      -1.05083     -0.235509      0.103525    0.00745865   0.000401852   -0.00113665       0.00000       0.00000       0.00000       0.00000       0.00000       0.00000       0.00000       0.00000       0.00000       0.00000       0.00000       0.00000       0.00000       0.00000       0.00000       0.00000       0.00000       0.00000       0.00000       0.00000       9.80815       11.3555       11.0551       10.4694       8.06154       5.75575       4.03293       2.64464       1.52583      0.838478      0.430484      0.175637     0.0643251     0.0202383    0.00526180   0.000994663       0.00000       0.00000       0.00000       0.00000       0.00000       0.00000       0.00000       0.00000       0.00000       0.00000       0.00000       0.00000       0.00000       0.00000       0.00000       0.00000       0.00000       0.00000       0.00000       0.00000
   8  21 3462.3316    2.9989  2.1770 12.1803  0.0027     -0.125249  0.0864   0.0709   0.1469    0.1565   0.0000      0.368766   446.7323       32.3262      -6.50891       10.2436       8.04391       7.08696      -2.26220      -1.55699       3.66714      0.505933    -0.0910845    -0.0814440      0.237730     0.0119379   -0.00467652    0.00210278       0.00000       0.00000       0.00000       0.00000       0.00000       0.00000       0.00000       0.00000       0.00000       0.00000       0.00000       0.00000       0.00000       0.00000       0.00000       0.00000       0.00000       0.00000       0.00000       0.00000       11.5084       12.9647       12.9370       12.0779       9.55785       7.18960       5.53632       3.31251       1.94072      0.995149      0.566430      0.226643     0.0907386     0.0257608    0.00722194    0.00129250       0.00000       0.00000       0.00000       0.00000       0.00000       0.00000       0.00000       0.00000       0.00000       0.00000       0.00000       0.00000       0.00000       0.00000       0.00000       0.00000       0.00000       0.00000       0.00000       0.00000
   8  22 3601.0536    2.4431  3.4233 11.7055 -0.0038      0.502976  0.1099   0.0472   0.1986    0.1185   0.0000      0.246088   445.3804       41.1650       12.3017       51.3556       10.1622       8.71682       1.47956      -5.70333      -2.04368      0.197535    -0.0217658    -0.0931533     -0.354163    -0.0710428    0.00272803   0.000392811       0.00000       0.00000       0.00000       0.00000       0.00000       0.00000       0.00000       0.00000       0.00000       0.00000       0.00000       0.00000       0.00000       0.00000       0.00000       0.00000       0.00000       0.00000       0.00000       0.00000       14.5716       17.1097       16.3128       15.3448       12.3652       9.57188       6.79001       4.32432       2.52412       1.38160      0.659647      0.295896      0.111160     0.0353466    0.00914090    0.00172319       0.00000       0.00000       0.00000       0.00000       0.00000       0.00000       0.00000       0.00000       0.00000       0.00000       0.00000       0.00000       0.00000       0.00000       0.00000       0.00000       0.00000       0.00000       0.00000       0.00000
   8  23 3739.6316    2.1019  4.9613 10.9818 -0.0018      0.377680  0.1363   0.0336   0.2365    0.1128   0.0000      0.150987   455.3088       9.07891      -21.1513       41.7954       12.2036      0.278466       2.71187      -13.2092       5.31004      0.696678    0.00857215     -0.379700    -0.0539344   -0.00573326     0.0170393   -0.00364491       0.00000       0.00000       0.00000       0.00000       0.00000       0.00000       0.00000       0.00000       0.00000       0.00000       0.00000       0.00000       0.00000       0.00000       0.00000       0.00000       0.00000       0.00000       0.00000       0.00000       17.1620       20.1555       20.7418       17.9907       15.0768       11.9161       8.15528       5.16728       3.28151       1.70397      0.817906      0.364463      0.150305     0.0470395     0.0122143    0.00211131       0.00000       0.00000       0.00000       0.00000       0.00000       0.00000       0.00000       0.00000       0.00000       0.00000       0.00000       0.00000       0.00000       0.00000       0.00000       0.00000       0.00000       0.00000       0.00000       0.00000
   8  24 3878.8234    1.7678  6.9948 10.5945 -0.0005      0.446101  0.1676   0.0249   0.3123    0.0881   0.0000      0.107601   446.6516       3.49736       12.6754       14.9151       7.70467       3.79257      -18.5632       1.40517       2.58145      -3.43691      -1.37018      0.351423      0.342148    -0.0502856    -0.0245746  -0.000478006       0.00000       0.00000       0.00000       0.00000       0.00000       0.00000       0.00000       0.00000       0.00000       0.00000       0.00000       0.00000       0.00000       0.00000       0.00000       0.00000       0.00000       0.00000       0.00000       0.00000       20.9627       26.0005       26.0233       22.9423       19.0628       14.4760       9.96195       6.27172       3.97109       2.00476       1.03380      0.426843      0.182983     0.0578987     0.0157746    0.00275726       0.00000       0.00000       0.00000       0.00000       0.00000       0.00000       0.00000       0.00000       0.00000       0.00000       0.00000       0.00000       0.00000       0.00000       0.00000       0.00000       0.00000       0.00000       0.00000       0.00000
   8  27 4295.9290    1.0845 14.1204 10.1823 -0.0005    -0.0764145  0.3063   0.0090   0.5810    0.0265   0.0000     0.0654194   426.2320       41.4677      -26.7862       23.1811      -11.9002      -21.3127      0.632811     -0.824892      -1.21338     -0.648256      0.555431      0.294128      0.185203    -0.0139092   -0.00233829   -0.00446508       0.00000       0.00000       0.00000       0.00000       0.00000       0.00000       0.00000       0.00000       0.00000       0.00000       0.00000       0.00000       0.00000       0.00000       0.00000       0.00000       0.00000       0.00000       0.00000       0.00000       36.0329       46.6928       45.8116       40.8411       34.2577       26.2274       18.0460       12.0141       7.09005       3.97830       1.86961      0.884481      0.330033      0.113918     0.0297456    0.00524001       0.00000       0.00000       0.00000       0.00000       0.00000       0.00000       0.00000       0.00000       0.00000       0.00000       0.00000       0.00000       0.00000       0.00000       0.00000       0.00000       0.00000       0.00000       0.00000       0.00000
   9  10 1984.2537    0.5367  0.4113 10.0831 -0.0055       10.5466  0.0345   0.0271   0.0603    0.0887   0.0000       2.56545   438.2618       2.85900       12.4483       1.52738       4.91686     -0.703824      -1.09638      0.854612     -0.261402      0.556464     -0.630131     -0.203336    -0.0870264     0.0123816    0.00495677  -0.000142130  -2.37052e-05   0.000137819       0.00000       0.00000       0.00000       0.00000       0.00000       0.00000       0.00000       0.00000       0.00000       0.00000       0.00000       0.00000       0.00000       0.00000       0.00000       0.00000       0.00000       0.00000       5.05073       6.13396       6.69481       5.84898       4.70033       3.94307       2.58352       1.82658       1.18853      0.660432      0.365045      0.209434     0.0773956     0.0377638     0.0137790    0.00414869   0.000898014   0.000171408       0.00000       0.00000       0.00000       0.00000       0.00000       0.00000       0.00000       0.00000       0.00000       0.00000       0.00000       0.00000       0.00000       0.00000       0.00000       0.00000       0.00000       0.00000
   9  11 2125.1961    0.7675  0.5734 10.0726  0.0014       8.14735  0.0374   0.0310   0.0685    0.1272   0.0000       1.61380   447.2009      -11.5298       11.0165       10.4748       4.72303      -1.11554      -1.92323      0.408852       1.35309     -0.114698     -0.410885    -0.0566907     -0.102638     0.0293248  -0.000398929   -0.00267605    0.00103361   0.000199245       0.00000       0.00000       0.00000       0.00000       0.00000       0.00000       0.00000       0.00000       0.00000       0.00000       0.00000       0.00000       0.00000       0.00000       0.00000       0.00000       0.00000       0.00000       4.80342       6.07771       6.43602       5.59475       4.87234       3.71049       2.73786       2.18629       1.10910      0.728192      0.382549      0.215499     0.0972260     0.0399984     0.0125522    0.00493913    0.00106792   0.000183122       0.00000       0.00000       0.00000       0.00000       0.00000       0.00000       0.00000       0.00000       0.00000       0.00000       0.00000       0.00000       0.00000       0.00000       0.00000       0.00000       0.00000       0.00000
   9  13 2402.3988    1.4849  0.8365 10.9352 -0.0059       3.44627  0.0462   0.0516   0.0821    0.2023   0.0000       1.07494   438.9257      -1.23074       15.2283      -7.00145      -1.57542       4.79781     -0.922815      -2.25498      0.399279      -1.46504   -0.00763486     0.0238180     0.0990204    -0.0192495    -0.0197538    0.00132446   0.000593758   0.000271207       0.00000       0.00000       0.00000       0.00000       0.00000       0.00000       0.00000       0.00000       0.00000       0.00000       0.00000       0.00000       0.00000       0.00000       0.00000       0.00000       0.00000       0.00000       5.92312       7.14825       6.66154       6.25464       5.68404       4.68848       3.20765       2.24403       1.39393      0.910495      0.438742      0.221291     0.0924410     0.0407185     0.0129978    0.00455395    0.00107864   0.000190832       0.00000       0.00000       0.00000       0.00000       0.00000       0.00000       0.00000       0.00000       0.00000       0.00000       0.00000       0.00000       0.00000       0.00000       0.00000       0.00000       0.00000       0.00000
   9  14 2539.7234    1.9997  0.8833 11.3447  0.0004       3.82406  0.0455   0.0666   0.0776    0.2047   0.0000       1.04576   442.2477       6.04225       8.89054       10.4342       1.99846      -4.55647      -6.42519       3.34670     -0.258548      0.310279      0.154229     -0.144180     0.0568622   -0.00246593   -0.00146929   -0.00838041  -0.000440159   0.000267587       0.00000       0.00000       0.00000       0.00000       0.00000       0.00000       0.00000       0.00000       0.00000       0.00000       0.00000       0.00000       0.00000       0.00000       0.00000       0.00000       0.00000       0.00000       6.05713       7.19703       7.21363       6.76206       5.10032       4.47282       3.27406       2.02095       1.35095      0.805979      0.416009      0.189042     0.0984575     0.0408341     0.0148304    0.00404702   0.000911133   0.000175516       0.00000       0.00000       0.00000       0.00000       0.00000       0.00000       0.00000       0.00000       0.00000       0.00000       0.00000       0.00000       0.00000       0.00000       0.00000       0.00000       0.00000       0.00000
   9  15 2677.0962    2.2260  0.9677 11.8676 -0.0041       2.18749  0.0506   0.0714   0.0926    0.1893   0.0000       1.11610   433.0869       4.17364       14.2991       7.51715      0.506647      -8.63728      -1.17063     -0.103520      0.279453      -1.26841      0.303889      0.130104     0.0248995    -0.0181393    -0.0288609   -0.00248139    0.00122763   0.000201208       0.00000       0.00000       0.00000       0.00000       0.00000       0.00000       0.00000       0.00000       0.00000       0.00000       0.00000       0.00000       0.00000       0.00000       0.00000       0.00000       0.00000       0.00000       6.41164       7.33438       7.15877       7.47131       5.79273       4.38181       3.45959       2.32927       1.49713      0.850984      0.515932      0.247298      0.121961     0.0426250     0.0154651    0.00411205    0.00109417   0.000210056       0.00000       0.00000       0.00000       0.00000       0.00000       0.00000       0.00000       0.00000       0.00000       0.00000       0.00000       0.00000       0.00000       0.00000       0.00000       0.00000       0.00000       0.00000
   9  16 2815.2162    2.9914  0.6465 12.7799 -0.0050       1.90505  0.0349   0.1252   0.0723    0.1373   0.0000       1.13322   427.2393       14.0244       16.6538       22.6504       6.76474      -2.96540      -3.25128       2.04138      0.377069      -1.37057     -0.262152    -0.0330879    -0.0900274     0.0296425    0.00132645    0.00278476  -0.000899239   0.000272873       0.00000       0.00000       0.00000       0.00000       0.00000       0.00000       0.00000       0.00000       0.00000       0.00000       0.00000       0.00000       0.00000       0.00000       0.00000       0.00000       0.00000       0.00000       5.21182       5.81395       5.21371       5.63934       4.65767       3.64876       2.60537       1.82865       1.20509      0.728731      0.399455      0.185200     0.0857639     0.0304196     0.0108605    0.00299155   0.000731122   0.000142514       0.00000       0.00000       0.00000       0.00000       0.00000       0.00000       0.00000       0.00000       0.00000       0.00000       0.00000       0.00000       0.00000       0.00000       0.00000       0.00000       0.00000       0.00000
   9  17 2953.6292    3.5973  0.8749 12.7585  0.0028       2.93259  0.0487   0.1154   0.0796    0.1743   0.0000      0.967297   439.7988       27.4333       11.4345       9.46151       2.52311     -0.161247       1.23150      -1.96600     -0.621269      0.293340      0.174023     0.0236282    -0.0817080    -0.0391552     0.0127237    0.00167519   -0.00131080  -0.000128516       0.00000       0.00000       0.00000       0.00000       0.00000       0.00000       0.00000       0.00000       0.00000       0.00000       0.00000       0.00000       0.00000       0.00000       0.00000       0.00000       0.00000       0.00000       7.62263       7.80759       6.12245       6.94413       6.88461       5.54501       3.64568       2.59498       1.86247       1.12518      0.582049      0.247602     0.0982881     0.0349879     0.0124827    0.00373496   0.000923856   0.000172883       0.00000       0.00000       0.00000       0.00000       0.00000       0.00000       0.00000       0.00000       0.00000       0.00000       0.00000       0.00000       0.00000       0.00000       0.00000       0.00000       0.00000       0.00000
   9  18 3091.7015    3.7899  0.9640 13.0326 -0.0055       4.37369  0.0483   0.1228   0.0873    0.1868   0.0000       1.02982   449.0621       10.1658       13.2888       2.72899       1.77947       9.53102      -5.23423      -1.88034      0.345113    -0.0730743      0.489845     -0.115951     -0.128736   -0.00248742   -0.00897382   -0.00490520    0.00149815   1.66597e-05       0.00000       0.00000       0.00000       0.00000       0.00000       0.00000       0.00000       0.00000       0.00000       0.00000       0.00000       0.00000       0.00000       0.00000       0.00000       0.00000       0.00000       0.00000       6.61321       8.11085       7.86708       7.39495       6.10178       4.42533       3.18777       2.15196       1.38100      0.791981      0.448892      0.220988     0.0978593     0.0377380     0.0136279    0.00401145    0.00103151   0.000180931       0.00000       0.00000       0.00000       0.00000       0.00000       0.00000       0.00000       0.00000       0.00000       0.00000       0.00000       0.00000       0.00000       0.00000       0.00000       0.00000       0.00000       0.00000
   9  19 3229.5756    3.5354  0.9982 13.7470 -0.0046       3.15257  0.0566   0.1238   0.1048    0.1418   0.0000       1.54579   430.7662       20.4541       8.63194       7.27555      -14.2619     -0.931028       1.38863       2.89621       2.60625      0.885484     -0.204041      0.208523      0.149212    -0.0619758  -0.000292350    0.00223680  -0.000171044   0.000143397       0.00000       0.00000       0.00000       0.00000       0.00000       0.00000       0.00000       0.00000       0.00000       0.00000       0.00000       0.00000       0.00000       0.00000       0.00000       0.00000       0.00000       0.00000       7.92211       8.72302       8.62677       8.37369       7.05795       5.33859       3.92412       2.87462       1.75063      0.991579      0.555176      0.303193      0.117624     0.0479141     0.0161373    0.00501417    0.00111177   0.000185894       0.00000       0.00000       0.00000       0.00000       0.00000       0.00000       0.00000       0.00000       0.00000       0.00000       0.00000       0.00000       0.00000       0.00000       0.00000       0.00000       0.00000       0.00000
   9  20 3367.7760    3.1488  1.7451 12.8894  0.0013      0.326563  0.0748   0.0823   0.1321    0.1328   0.0000      0.697679   443.4023       10.5761      -3.05658      -8.86606       4.21635       1.00712      -12.8705      -3.69971       3.46238      0.619212      0.233864    -0.0718274      0.157803    -0.0384221    -0.0173827   4.65448e-05   -0.00184856   0.000351924       0.00000       0.00000       0.00000       0.00000       0.00000       0.00000       0.00000       0.00000       0.00000       0.00000       0.00000       0.00000       0.00000       0.00000       0.00000       0.00000       0.00000       0.00000       8.76058       10.3301       10.3565       9.36323       8.30166       6.46778       5.12458       3.35533       2.10054       1.26204      0.652504      0.338267      0.150142     0.0641800     0.0215547    0.00676172    0.00173828   0.000274029       0.00000       0.00000       0.00000       0.00000       0.00000       0.00000       0.00000       0.00000       0.00000       0.00000       0.00000       0.00000       0.00000       0.00000       0.00000       0.00000       0.00000       0.00000
   9  21 3506.5689    2.7245  2.3865 12.2412 -0.0028       1.42663  0.0875   0.0593   0.1489    0.1122   0.0000      0.380102   457.2792       27.0056      -6.39111       6.38075      -11.3335       11.2377       1.24716       1.95538     -0.821480       1.75358       2.15777     0.0938921     -0.159213     0.0601269     0.0307199    0.00360335  -0.000580516  -0.000405798       0.00000       0.00000       0.00000       0.00000       0.00000       0.00000       0.00000       0.00000       0.00000       0.00000       0.00000       0.00000       0.00000       0.00000       0.00000       0.00000       0.00000       0.00000       10.3347       12.8262       12.0537       11.7404       9.54888       7.79276       5.59068       3.76319       2.46237       1.41595      0.792773      0.365541      0.175668     0.0676244     0.0251395    0.00724722    0.00183340   0.000349109       0.00000       0.00000       0.00000       0.00000       0.00000       0.00000       0.00000       0.00000       0.00000       0.00000       0.00000       0.00000       0.00000       0.00000       0.00000       0.00000       0.00000       0.00000
   9  22 3645.4689    2.4064  3.4278 11.6156  0.0026      0.844766  0.1068   0.0450   0.1754    0.1069   0.0000      0.265621   424.4918       13.4791       4.55261      0.349444      -3.80070       10.9001       5.81770      -4.78205      -2.27063     -0.363366      0.381404     -0.362102     0.0601486     0.0364098   -0.00419185    0.00497674    0.00294676  -5.93202e-05       0.00000       0.00000       0.00000       0.00000       0.00000       0.00000       0.00000       0.00000       0.00000       0.00000       0.00000       0.00000       0.00000       0.00000       0.00000       0.00000       0.00000       0.00000       12.5445       14.9950       14.3152       14.0752       11.5127       9.29184       6.90353       4.57044       3.02760       1.74142      0.959560      0.467064      0.214421     0.0851073     0.0309101    0.00866398    0.00220934   0.000404846       0.00000       0.00000       0.00000       0.00000       0.00000       0.00000       0.00000       0.00000       0.00000       0.00000       0.00000       0.00000       0.00000       0.00000       0.00000       0.00000       0.00000       0.00000
   9  23 3784.4004    1.9501  5.5891 11.0616  0.0003      0.409989  0.1425   0.0297   0.2450    0.0841   0.0000      0.138479   460.2794       26.7413       42.8909       17.5584       17.5677       11.8924      -3.75780      -3.63424       4.30163      -5.11685     -0.116993       1.56697     -0.343293     -0.247934    -0.0666319    0.00845167    0.00219512   0.000177068       0.00000       0.00000       0.00000       0.00000       0.00000       0.00000       0.00000       0.00000       0.00000       0.00000       0.00000       0.00000       0.00000       0.00000       0.00000       0.00000       0.00000       0.00000       16.5341       19.9765       19.8954       18.7806       15.7210       12.0526       9.18329       6.02663       3.93409       2.35645       1.27382      0.626920      0.293257      0.118648     0.0414583     0.0121311    0.00318087   0.000532179       0.00000       0.00000       0.00000       0.00000       0.00000       0.00000       0.00000       0.00000       0.00000       0.00000       0.00000       0.00000       0.00000       0.00000       0.00000       0.00000       0.00000       0.00000
   9  24 3924.0870    1.6185  6.9191 10.7951 -0.0021      0.592239  0.1661   0.0233   0.3037    0.0701   0.0000      0.124472   439.4308       29.4112       23.7033      -4.38081       6.31841      -17.4583       5.37237       6.09088       2.02215      0.190692      0.141950     -0.696357      0.256790   -0.00429434    -0.0675855     0.0294430    0.00208826   0.000184459       0.00000       0.00000       0.00000       0.00000       0.00000       0.00000       0.00000       0.00000       0.00000       0.00000       0.00000       0.00000       0.00000       0.00000       0.00000       0.00000       0.00000       0.00000       18.2040       22.5479       22.3799       21.1277       17.4047       14.0155       10.5314       7.10846       4.50868       2.66939       1.46736      0.723885      0.344902      0.137925     0.0494138     0.0148297    0.00370745   0.000647136       0.00000       0.00000       0.00000       0.00000       0.00000       0.00000       0.00000       0.00000       0.00000       0.00000       0.00000       0.00000       0.00000       0.00000       0.00000       0.00000       0.00000       0.00000
   9  26 4202.9220    1.1929 13.0759 10.3217 -0.0030     0.0604551  0.2957   0.0157   0.5312    0.0520   0.0000     0.0817029   484.5189       55.6922       32.1376       7.46080       10.0343       28.7166      -8.33991      -6.19707      -6.58615       5.39487       2.96781      -1.13459      -1.43446    0.00259441      0.110805   -0.00337021   0.000546286    0.00100669       0.00000       0.00000       0.00000       0.00000       0.00000       0.00000       0.00000       0.00000       0.00000       0.00000       0.00000       0.00000       0.00000       0.00000       0.00000       0.00000       0.00000       0.00000       29.7707       36.9807       37.1173       34.3155       28.9993       22.7690       16.8585       11.7365       7.36145       4.43950       2.43503       1.23819      0.566918      0.231135     0.0814135     0.0254126    0.00608255    0.00100018       0.00000       0.00000       0.00000       0.00000       0.00000       0.00000       0.00000       0.00000       0.00000       0.00000       0.00000       0.00000       0.00000       0.00000       0.00000       0.00000       0.00000       0.00000
   9  28 4481.8013    0.8125 16.3776 10.1662 -0.0002     -0.308294  0.4686   0.0119   0.7761    0.0449   0.0000      0.115387   521.7119      -73.5549      -11.6528       31.4000       2.46692       28.8951      -18.5672       26.6332       2.95391       7.49418       1.07648     -0.932918      0.683106     -0.405756   -0.00552758    -0.0192093   -0.00778625  -0.000766791       0.00000       0.00000       0.00000       0.00000       0.00000       0.00000       0.00000       0.00000       0.00000       0.00000       0.00000       0.00000       0.00000       0.00000       0.00000       0.00000       0.00000       0.00000       41.1324       49.9338       51.8009       46.9268       41.0441       32.3334       24.5038       16.9666       10.8648       6.66599       3.71395       1.82034      0.885858      0.350101      0.125145     0.0378822    0.00904303    0.00140608       0.00000       0.00000       0.00000       0.00000       0.00000       0.00000       0.00000       0.00000       0.00000       0.00000       0.00000       0.00000       0.00000       0.00000       0.00000       0.00000       0.00000       0.00000
  10  11 2162.9845    0.8998  0.4799 10.1448 -0.0050       5.42935  0.0293   0.0391   0.0594    0.1310   0.0000       1.44037   435.8988      -2.33145       9.49064     -0.203464      -1.45753      -2.22531      -2.50933      -1.01069     -0.965968      -1.07745     -0.463436     0.0966768    0.00255710     0.0119541     0.0187076   -0.00204854    0.00261914  -0.000392786  -0.000110038  -1.13317e-05       0.00000       0.00000       0.00000       0.00000       0.00000       0.00000       0.00000       0.00000       0.00000       0.00000       0.00000       0.00000       0.00000       0.00000       0.00000       0.00000       4.06385       4.73517       4.95480       4.71445       4.05938       2.86711       2.45677       1.68758       1.18418      0.674961      0.394589      0.236520      0.121182     0.0587268     0.0231827    0.00902524    0.00277987   0.000784950   0.000221413   2.99463e-05       0.00000       0.00000       0.00000       0.00000       0.00000       0.00000       0.00000       0.00000       0.00000       0.00000       0.00000       0.00000       0.00000       0.00000       0.00000       0.00000
  10  12 2302.9208    1.1241  0.6823 10.5383  0.0022       4.72150  0.0399   0.0421   0.0780    0.1641   0.0000       1.26099   434.4980       8.62829       19.6558      -8.51132       4.83452      -2.62613      -5.32640       4.15671      0.972205      0.290007     -0.167998     -0.189795     0.0620053    -0.0711517    0.00790163    -0.0165903   -0.00226803   0.000926722   9.02841e-06   6.47322e-05       0.00000       0.00000       0.00000       0.00000       0.00000       0.00000       0.00000       0.00000       0.00000       0.00000       0.00000       0.00000       0.00000       0.00000       0.00000       0.00000       5.35796       5.36721       6.21510       5.97055       4.27524       4.32377       3.48885       2.38422       1.54778       1.01976      0.537847      0.298659      0.150497     0.0743192     0.0331237     0.0130646    0.00390918   0.000977108   0.000183308   3.23113e-05       0.00000       0.00000       0.00000       0.00000       0.00000       0.00000       0.00000       0.00000       0.00000       0.00000       0.00000       0.00000       0.00000       0.00000       0.00000       0.00000
  10  14 2578.7342    1.9069  1.0880 11.4766  0.0019       2.63737  0.0534   0.0551   0.0959    0.1832   0.0000      0.942428   432.5587       9.31831       21.4671      -2.90103      -3.55071      -2.62492     -0.637524      0.671708       1.43466      0.545292     0.0300745     -0.518184    -0.0832186     0.0520646    -0.0265605     0.0106684   0.000442117    0.00185285   0.000302154   4.92676e-05       0.00000       0.00000       0.00000       0.00000       0.00000       0.00000       0.00000       0.00000       0.00000       0.00000       0.00000       0.00000       0.00000       0.00000       0.00000       0.00000       6.37537       7.64075       6.70742       6.70184       5.85884       5.41970       4.02052       3.02827       2.00605       1.22119      0.679383      0.375658      0.197414     0.0761162     0.0366552     0.0131372    0.00462482    0.00137497   0.000307213   5.77974e-05       0.00000       0.00000       0.00000       0.00000       0.00000       0.00000       0.00000       0.00000       0.00000       0.00000       0.00000       0.00000       0.00000       0.00000       0.00000       0.00000
  10  15 2717.0549    2.4906  0.8061 12.2835 -0.0057       3.53143  0.0430   0.0836   0.0767    0.1469   0.0000       1.43965   438.7756      -4.00410       5.24291       8.61095      -9.61143      -5.52394      -5.87241     -0.909329      0.578487      0.201268     -0.599088     -0.354566     -0.281500      0.106370   0.000910149   -0.00973883    0.00793355    0.00129700   0.000189481  -1.33414e-05       0.00000       0.00000       0.00000       0.00000       0.00000       0.00000       0.00000       0.00000       0.00000       0.00000       0.00000       0.00000       0.00000       0.00000       0.00000       0.00000       5.67567       6.47823       5.71604       4.98532       4.91042       4.50116       3.71187       2.68646       1.72511       1.02651      0.551179      0.295095      0.139343     0.0649470     0.0252257     0.0103321    0.00339387    0.00104553   0.000230541   3.69946e-05       0.00000       0.00000       0.00000       0.00000       0.00000       0.00000       0.00000       0.00000       0.00000       0.00000       0.00000       0.00000       0.00000       0.00000       0.00000       0.00000
  10  17 2994.4278    3.6190  0.8625 12.8254 -0.0061    -0.0572551  0.0441   0.1133   0.0748    0.1754   0.0000      0.853012   445.4587     -0.746625       19.7382      -3.17012       5.66623     -0.397396     -0.264268     -0.205105       2.50380     -0.199753       1.55931     -0.128805      0.120273     0.0232936   -0.00668536    -0.0255952    0.00278647  -0.000737854  -0.000370005   1.17770e-05       0.00000       0.00000       0.00000       0.00000       0.00000       0.00000       0.00000       0.00000       0.00000       0.00000       0.00000       0.00000       0.00000       0.00000       0.00000       0.00000       5.80789       7.63353       7.52120       7.29835       5.72932       4.55408       3.15792       2.10675       1.45579      0.937224      0.558277      0.298556      0.143951     0.0678367     0.0283367     0.0116374    0.00373428    0.00104706   0.000241090   4.54278e-05       0.00000       0.00000       0.00000       0.00000       0.00000       0.00000       0.00000       0.00000       0.00000       0.00000       0.00000       0.00000       0.00000       0.00000       0.00000       0.00000
  10  18 3132.9429    3.9421  0.9701 13.4176 -0.0004       1.03949  0.0584   0.1212   0.0852    0.1505   0.0000       1.08331   433.8021      -10.2604       28.3315      -3.51314       1.73500       4.13958      -7.47387      0.405590       1.18116     -0.932369     -0.148473      0.213797     -0.318005    -0.0279951    -0.0289045   -0.00289794   -0.00375624   -0.00146607   0.000173090   8.97625e-05       0.00000       0.00000       0.00000       0.00000       0.00000       0.00000       0.00000       0.00000       0.00000       0.00000       0.00000       0.00000       0.00000       0.00000       0.00000       0.00000       5.54654       8.47738       7.02341       7.83676       6.01488       5.39248       4.17718       2.73039       2.04741       1.13415      0.775353      0.355789      0.212996     0.0875955     0.0435543     0.0144758    0.00582423    0.00136766   0.000401766   7.91832e-05       0.00000       0.00000       0.00000       0.00000       0.00000       0.00000       0.00000       0.00000       0.00000       0.00000       0.00000       0.00000       0.00000       0.00000       0.00000       0.00000
  10  19 3271.4879    3.5898  1.1383 13.2536 -0.0001      0.865680  0.0579   0.1033   0.1001    0.1658   0.0000       1.06065   446.2656      0.288306       11.7982       7.35859      -1.14069       1.72790       1.62975       4.47875      0.930891     -0.481093      0.703842      0.235910    -0.0520765   -0.00899485     0.0173456    0.00552692   -0.00209136    0.00159242   0.000182864   3.32299e-05       0.00000       0.00000       0.00000       0.00000       0.00000       0.00000       0.00000       0.00000       0.00000       0.00000       0.00000       0.00000       0.00000       0.00000       0.00000       0.00000       6.54291       7.07060       7.42032       6.92347       6.02912       4.75644       3.79291       2.78343       1.77190       1.10023      0.661397      0.354884      0.177962     0.0893388     0.0354052     0.0130534    0.00422533    0.00123335   0.000274087   4.17986e-05       0.00000       0.00000       0.00000       0.00000       0.00000       0.00000       0.00000       0.00000       0.00000       0.00000       0.00000       0.00000       0.00000       0.00000       0.00000       0.00000
  10  20 3410.1889    3.1733  2.0023 12.4780  0.0026       1.20934  0.0725   0.0709   0.1287    0.1218   0.0000      0.451873   443.6518       15.9544       12.1107    -0.0979539     -0.218264       2.18729       9.51905     -0.663622       3.04110       1.88466     -0.805834     -0.205839      0.474953     -0.124618      0.108474    -0.0283858    0.00132502    0.00294549   0.000480392  -0.000117762       0.00000       0.00000       0.00000       0.00000       0.00000       0.00000       0.00000       0.00000       0.00000       0.00000       0.00000       0.00000       0.00000       0.00000       0.00000       0.00000       7.41193       9.34309       9.49178       8.98550       7.59976       6.36098       4.91523       3.44732       2.28923       1.46564      0.845784      0.457520      0.241320      0.107307     0.0500598     0.0184647    0.00629073    0.00184472   0.000424581   6.99510e-05       0.00000       0.00000       0.00000       0.00000       0.00000       0.00000       0.00000       0.00000       0.00000       0.00000       0.00000       0.00000       0.00000       0.00000       0.00000       0.00000
  10  21 3549.5932    2.6844  2.9308 12.0793 -0.0054       1.69373  0.0924   0.0525   0.1658    0.0943   0.0000      0.327534   423.8335       3.89248       12.0510      0.172871      -11.2795      -4.88129       2.14030      -3.04285       5.67702      -2.13399      0.529461     -0.420263     -0.229651     -0.116672     0.0971420    -0.0178512    -0.0118044   0.000782394   0.000337005  -1.83634e-05       0.00000       0.00000       0.00000       0.00000       0.00000       0.00000       0.00000       0.00000       0.00000       0.00000       0.00000       0.00000       0.00000       0.00000       0.00000       0.00000       10.6690       13.0643       13.1677       12.4730       10.6534       7.98903       5.95390       4.25876       2.83404       1.72635       1.03627      0.570409      0.291355      0.134135     0.0555844     0.0203222    0.00692432    0.00199166   0.000474348   7.43947e-05       0.00000       0.00000       0.00000       0.00000       0.00000       0.00000       0.00000       0.00000       0.00000       0.00000       0.00000       0.00000       0.00000       0.00000       0.00000       0.00000
  10  22 3688.7582    2.2126  4.1522 11.4054 -0.0010      0.669521  0.1111   0.0358   0.1922    0.0834   0.0000      0.197604   452.5907       4.62740       13.4769       6.55622      -7.66151    -0.0966242      -6.30837      -5.84212       11.0916       2.03833     -0.640310       1.74801     -0.428738    -0.0770669    -0.0199142     0.0314861    -0.0100806   -0.00123394  -8.98556e-07  -1.60718e-05       0.00000       0.00000       0.00000       0.00000       0.00000       0.00000       0.00000       0.00000       0.00000       0.00000       0.00000       0.00000       0.00000       0.00000       0.00000       0.00000       12.2303       14.7713       14.6695       13.4263       11.8339       10.1012       7.66383       5.39604       3.73815       2.26048       1.31193      0.715740      0.352655      0.162846     0.0683875     0.0274034    0.00935903    0.00257781   0.000598376   9.52283e-05       0.00000       0.00000       0.00000       0.00000       0.00000       0.00000       0.00000       0.00000       0.00000       0.00000       0.00000       0.00000       0.00000       0.00000       0.00000       0.00000
  10  23 3828.2133    1.8205  5.7600 11.1606 -0.0064      0.453996  0.1379   0.0261   0.2479    0.0655   0.0000      0.129200   446.6606       35.9563      -18.0460      -5.08145       39.7889      -7.98334      -9.06819       2.20064      0.545785      -4.83985       1.25235      0.384558      0.274775     -0.561894     -0.114882     0.0168428    -0.0137557   -0.00217959  -0.000115582  -0.000424151       0.00000       0.00000       0.00000       0.00000       0.00000       0.00000       0.00000       0.00000       0.00000       0.00000       0.00000       0.00000       0.00000       0.00000       0.00000       0.00000       14.0752       18.1536       17.5474       16.6076       14.8153       11.9974       9.65581       6.76248       4.61289       2.83590       1.68717      0.905309      0.467000      0.217247     0.0934779     0.0353123     0.0121801    0.00346176   0.000871576   0.000139697       0.00000       0.00000       0.00000       0.00000       0.00000       0.00000       0.00000       0.00000       0.00000       0.00000       0.00000       0.00000       0.00000       0.00000       0.00000       0.00000
  10  24 3968.1016    1.5735  7.7369 10.7889 -0.0003      0.592123  0.1695   0.0216   0.3193    0.0611   0.0000      0.103526   426.0407       30.1049       16.9713      -4.65693       14.4385       2.79778      0.835851     -0.899809      0.980061       3.83882       2.03507      -1.88756     -0.614242     -0.208098    -0.0880400    0.00484649    0.00584632   -0.00238392    0.00146326   0.000405436       0.00000       0.00000       0.00000       0.00000       0.00000       0.00000       0.00000       0.00000       0.00000       0.00000       0.00000       0.00000       0.00000       0.00000       0.00000       0.00000       16.8567       21.4857       20.7458       20.2943       17.6897       14.7801       10.9695       7.99371       5.36885       3.51074       2.07158       1.12028      0.562689      0.262275      0.112660     0.0428924     0.0146233    0.00430695   0.000991057   0.000169363       0.00000       0.00000       0.00000       0.00000       0.00000       0.00000       0.00000       0.00000       0.00000       0.00000       0.00000       0.00000       0.00000       0.00000       0.00000       0.00000
  10  25 4107.9444    1.3323 10.5730 10.4387 -0.0012      0.184311  0.2134   0.0165   0.4163    0.0540   0.0000     0.0878619   426.3049       41.9155       9.54097       30.4728       14.6035      -16.7261      -6.25126       8.23347      -6.90960       2.65303      -4.50760     -0.855204     -0.324703     0.0991081    -0.0529877     0.0565405    -0.0193471    0.00513501    0.00140936   0.000185151       0.00000       0.00000       0.00000       0.00000       0.00000       0.00000       0.00000       0.00000       0.00000       0.00000       0.00000       0.00000       0.00000       0.00000       0.00000       0.00000       20.6410       26.2431       26.1657       25.3391       21.7713       17.7898       13.5777       9.63465       6.61888       4.12132       2.49099       1.34820      0.680070      0.326793      0.137087     0.0530471     0.0182722    0.00516136    0.00122805   0.000199246       0.00000       0.00000       0.00000       0.00000       0.00000       0.00000       0.00000       0.00000       0.00000       0.00000       0.00000       0.00000       0.00000       0.00000       0.00000       0.00000
  10  26 4247.2002    1.1382 13.6561 10.3374  0.0013     -0.129069  0.2980   0.0146   0.5372    0.0487   0.0000     0.0850013   398.7846      -21.4227       56.8826       9.67886      -20.4543       13.0590      -35.3495       26.1030      -3.25869      -10.4273      0.893187      -1.47358       1.23712     -0.411694      0.215544    -0.0256546     0.0120299   -0.00127119   0.000817992  -0.000581330       0.00000       0.00000       0.00000       0.00000       0.00000       0.00000       0.00000       0.00000       0.00000       0.00000       0.00000       0.00000       0.00000       0.00000       0.00000       0.00000       26.4099       32.5481       32.8035       31.4058       27.5022       22.7152       17.3655       13.0719       8.46000       5.51315       3.21063       1.78309      0.915055      0.428041      0.183004     0.0694690     0.0231241    0.00698158    0.00152591   0.000244936       0.00000       0.00000       0.00000       0.00000       0.00000       0.00000       0.00000       0.00000       0.00000       0.00000       0.00000       0.00000       0.00000       0.00000       0.00000       0.00000
  10  27 4387.4253    0.9065 15.8308 10.3326  0.0020     -0.307128  0.4113   0.0126   0.7036    0.0419   0.0000     0.0993015   439.9418       40.3826       23.4308      -32.3897      -16.0463      0.151793       46.2124     -0.608272      -11.2413       18.6419      -7.18254      -3.98425      0.276979       1.47758     -0.181566     0.0189587    -0.0149969   -0.00480821   -0.00313970  -2.29275e-05       0.00000       0.00000       0.00000       0.00000       0.00000       0.00000       0.00000       0.00000       0.00000       0.00000       0.00000       0.00000       0.00000       0.00000       0.00000       0.00000       32.5097       41.8489       41.0020       39.9053       34.5526       29.3882       22.2649       16.4897       11.1022       7.17073       4.27338       2.33685       1.23340      0.558319      0.250094     0.0925529     0.0317642    0.00912271    0.00201952   0.000333834       0.00000       0.00000       0.00000       0.00000       0.00000       0.00000       0.00000       0.00000       0.00000       0.00000       0.00000       0.00000       0.00000       0.00000       0.00000       0.00000
  11   9 1915.4979    0.5131  0.3607  9.8203 -0.0132       8.42212  0.0300   0.0246   0.0488    0.0823   0.0000       2.17355   434.8811      0.258230       14.5370     -0.779296      -4.34520      0.536544      0.913771      -1.96076       1.53564     0.0433355      0.166249     -0.372555    -0.0519309    -0.0468957     0.0601815   2.92587e-05   -0.00545234  -0.000433759   0.000336993  -0.000342935  -7.87602e-06   9.21238e-08       0.00000       0.00000       0.00000       0.00000       0.00000       0.00000       0.00000       0.00000       0.00000       0.00000       0.00000       0.00000       0.00000       0.00000       3.59090       4.20811       5.11061       4.44550       3.41400       3.71534       2.39156       1.71671       1.41330      0.852119      0.518360      0.324502      0.185674     0.0950378     0.0423004     0.0181162    0.00846171    0.00352427    0.00112428   0.000252020   4.55918e-05   8.40693e-06       0.00000       0.00000       0.00000       0.00000       0.00000       0.00000       0.00000       0.00000       0.00000       0.00000       0.00000       0.00000       0.00000       0.00000
  11  11 2199.9021    0.8935  0.6686 10.3906 -0.0140       7.63145  0.0356   0.0313   0.0707    0.1254   0.0000       1.29237   445.8515      -3.44959       7.45996       4.11334      -2.86669      -1.03336       3.27336      0.569884       2.13681      -1.27601     -0.170567     -0.783274      0.177219      0.116717    -0.0219954   -0.00340611    0.00366594    0.00322629   0.000390086  -2.03828e-05  -4.73094e-05  -9.89371e-06       0.00000       0.00000       0.00000       0.00000       0.00000       0.00000       0.00000       0.00000       0.00000       0.00000       0.00000       0.00000       0.00000       0.00000       3.89332       4.66685       4.98164       4.84158       4.11121       3.53892       2.80486       1.88830       1.56037      0.905702      0.613314      0.375088      0.189227      0.108878     0.0475936     0.0230884    0.00807713    0.00351043    0.00109059   0.000242670   6.12181e-05   9.09867e-06       0.00000       0.00000       0.00000       0.00000       0.00000       0.00000       0.00000       0.00000       0.00000       0.00000       0.00000       0.00000       0.00000       0.00000
  11  12 2340.1938    1.1875  0.8174 10.7826 -0.0069       6.46232  0.0501   0.0393   0.0734    0.1550   0.0000       1.29037   439.0590       6.38894       13.0391      -6.57517     -0.957296      -2.35914     -0.555217     -0.142103     -0.482378      0.333859     -0.887201      0.128350      0.341877    -0.0453308   -0.00756787     0.0299481    0.00600347    0.00434777   -0.00197671   0.000197490   7.59094e-05   1.01284e-05       0.00000       0.00000       0.00000       0.00000       0.00000       0.00000       0.00000       0.00000       0.00000       0.00000       0.00000       0.00000       0.00000       0.00000       5.13061       5.78610       6.42669       5.53994       5.58311       4.72236       3.39684       2.53763       2.03778       1.16668      0.783604      0.534538      0.229225      0.131156     0.0717533     0.0244223    0.00923831    0.00454792    0.00141729   0.000339816   7.01569e-05   9.41446e-06       0.00000       0.00000       0.00000       0.00000       0.00000       0.00000       0.00000       0.00000       0.00000       0.00000       0.00000       0.00000       0.00000       0.00000
  11  14 2616.9704    1.9997  0.8019 12.2216 -0.0083       2.17385  0.0403   0.0679   0.0766    0.1310   0.0000       1.01762   443.0390      0.245419       12.6431       2.31443       7.70731       1.72949     -0.446244     -0.904214      0.416188     -0.499877      0.720853      0.225557     -0.536596      0.121567    -0.0357069     0.0166958    0.00289956   -0.00684050    0.00182142  -0.000200450  -6.68418e-05   2.44149e-06       0.00000       0.00000       0.00000       0.00000       0.00000       0.00000       0.00000       0.00000       0.00000       0.00000       0.00000       0.00000       0.00000       0.00000       4.77959       5.07744       5.64532       5.55903       4.92805       4.14376       3.04072       2.48413       1.85543       1.08772      0.700459      0.426777      0.260224      0.133412     0.0616281     0.0257430    0.00967918    0.00371681    0.00125097   0.000303536   6.52265e-05   9.47097e-06       0.00000       0.00000       0.00000       0.00000       0.00000       0.00000       0.00000       0.00000       0.00000       0.00000       0.00000       0.00000       0.00000       0.00000
  11  15 2756.2078    2.6517  0.8429 12.3093 -0.0094       3.26021  0.0462   0.0846   0.0741    0.1484   0.0000       1.02139   440.5569      -1.25379       12.0964     -0.662803       2.40484       1.12046      -7.12693       1.86888     -0.220080      -1.36432      -1.45607    -0.0680065     -0.142074     0.0408404   -0.00176972     0.0235998  -0.000101791   -0.00746736  -0.000268954  -0.000471535  -2.43753e-05  -2.19209e-06       0.00000       0.00000       0.00000       0.00000       0.00000       0.00000       0.00000       0.00000       0.00000       0.00000       0.00000       0.00000       0.00000       0.00000       4.70602       5.12181       6.02218       5.57822       4.86052       4.59000       3.09532       2.61305       2.02235       1.04994      0.776967      0.462311      0.233622      0.128747     0.0717549     0.0242782     0.0100033    0.00422339    0.00151202   0.000338109   6.33958e-05   1.00211e-05       0.00000       0.00000       0.00000       0.00000       0.00000       0.00000       0.00000       0.00000       0.00000       0.00000       0.00000       0.00000       0.00000       0.00000
  11  16 2895.4482    3.4565  0.7082 12.6682 -0.0036       1.21238  0.0351   0.1107   0.0593    0.1450   0.0000       1.16751   439.9366       2.20888       21.3887       1.49295      -11.0481      -2.49456      -4.20158      -2.43993     -0.388454     -0.785089     -0.871933     -0.420218     -0.129828    0.00696578   -0.00992571     0.0132154    0.00883234    0.00237922   0.000127998  -7.44687e-05  -0.000101471   3.72200e-06       0.00000       0.00000       0.00000       0.00000       0.00000       0.00000       0.00000       0.00000       0.00000       0.00000       0.00000       0.00000       0.00000       0.00000       3.81152       4.48990       4.97500       4.80287       4.04942       3.46532       2.68670       1.96812       1.34180      0.959445      0.574857      0.330660      0.201487     0.0973948     0.0462061     0.0208208    0.00918382    0.00305614   0.000976196   0.000267393   5.42269e-05   8.61802e-06       0.00000       0.00000       0.00000       0.00000       0.00000       0.00000       0.00000       0.00000       0.00000       0.00000       0.00000       0.00000       0.00000       0.00000
  11  17 3034.5318    3.7500  0.8817 13.2377 -0.0019     -0.160866  0.0429   0.1148   0.0791    0.1367   0.0000       1.12606   442.4029       8.45988       9.30344       1.98439      -3.32441       1.94563     -0.434301      -1.27324      0.875758      -1.24299     -0.183552    -0.0190588      0.102902    -0.0463580  -0.000537172   -0.00639443   -0.00698603    0.00212389    0.00128815  -0.000176781   1.82819e-05   1.72560e-05       0.00000       0.00000       0.00000       0.00000       0.00000       0.00000       0.00000       0.00000       0.00000       0.00000       0.00000       0.00000       0.00000       0.00000       4.56241       5.43945       5.44072       5.34079       4.92065       4.16137       3.19997       2.38931       1.63062       1.21916      0.720629      0.459113      0.222418      0.114925     0.0584998     0.0235569    0.00972111    0.00363695    0.00105985   0.000328774   6.55887e-05   1.05941e-05       0.00000       0.00000       0.00000       0.00000       0.00000       0.00000       0.00000       0.00000       0.00000       0.00000       0.00000       0.00000       0.00000       0.00000
  11  18 3173.4515    3.9134  0.9080 13.4646 -0.0110     0.0391389  0.0549   0.1195   0.0779    0.1438   0.0000      0.882618   430.1844       12.3562       13.1335       7.82735      -4.62492      -1.66322       1.64669      -3.67691       2.02346    -0.0154507      0.430400     -0.166976    -0.0545744     0.0122597   -0.00727888     0.0169441    0.00631186   -0.00460138   -0.00106696   6.61709e-06   2.94114e-05  -2.70392e-05       0.00000       0.00000       0.00000       0.00000       0.00000       0.00000       0.00000       0.00000       0.00000       0.00000       0.00000       0.00000       0.00000       0.00000       6.94707       9.67041       9.10369       9.07055       7.53102       5.87852       4.43304       3.03148       2.13454       1.30903      0.789859      0.454138      0.266395      0.129326     0.0613947     0.0251972     0.0106483    0.00368954    0.00122077   0.000309517   7.64950e-05   1.42300e-05       0.00000       0.00000       0.00000       0.00000       0.00000       0.00000       0.00000       0.00000       0.00000       0.00000       0.00000       0.00000       0.00000       0.00000
  11  19 3312.3990    3.4891  1.3265 12.9690 -0.0091      0.220593  0.0618   0.0939   0.0967    0.1470   0.0000      0.685124   431.3129       18.3548       19.7484      -2.73185      -4.40885      -4.03007      -5.03970       1.35639       2.97488     -0.466081       1.35329     -0.460096      0.162700     0.0918522     0.0330134     0.0392474     0.0253416   -0.00758652   -0.00122401   0.000162050   0.000152375   6.69094e-06       0.00000       0.00000       0.00000       0.00000       0.00000       0.00000       0.00000       0.00000       0.00000       0.00000       0.00000       0.00000       0.00000       0.00000       6.00353       8.58186       8.15812       8.20981       6.89484       5.61300       4.54924       3.04238       2.26582       1.40711      0.954025      0.509604      0.301636      0.143349     0.0734032     0.0319773     0.0141196    0.00454790    0.00159299   0.000396062   0.000106542   1.75574e-05       0.00000       0.00000       0.00000       0.00000       0.00000       0.00000       0.00000       0.00000       0.00000       0.00000       0.00000       0.00000       0.00000       0.00000
  11  20 3451.7541    2.9300  2.1821 12.2804 -0.0079       1.17256  0.0757   0.0592   0.1272    0.1095   0.0000      0.398151   436.4381       23.9550      0.284562       7.10169      -8.87410       7.43509       1.70983     -0.857325       1.60118      -2.31089     -0.310031      0.179433      0.829980     -0.226417    -0.0376227     0.0669273     0.0442556    0.00428939    0.00100990  -4.20085e-05  -0.000135113  -7.76969e-06       0.00000       0.00000       0.00000       0.00000       0.00000       0.00000       0.00000       0.00000       0.00000       0.00000       0.00000       0.00000       0.00000       0.00000       7.49758       9.06129       9.10129       8.49217       7.64965       6.35384       5.25237       3.96042       2.69594       1.76851       1.12285      0.609662      0.353992      0.172196     0.0855262     0.0372727     0.0153598    0.00491272    0.00168687   0.000454744   0.000101502   1.50059e-05       0.00000       0.00000       0.00000       0.00000       0.00000       0.00000       0.00000       0.00000       0.00000       0.00000       0.00000       0.00000       0.00000       0.00000
  11  21 3591.3189    2.4797  3.0925 11.8170 -0.0026      0.842130  0.0859   0.0423   0.1615    0.0810   0.0000      0.268853   447.3623       22.3284      -3.80523       20.3391      -7.51768       7.40714      -2.61479      -4.76280       4.00400      -3.28656       1.50304     -0.192530      0.209297     -0.294578     -0.165993    -0.0169871    -0.0160131    0.00671273   -0.00236785  -0.000434648   0.000146384   6.19183e-06       0.00000       0.00000       0.00000       0.00000       0.00000       0.00000       0.00000       0.00000       0.00000       0.00000       0.00000       0.00000       0.00000       0.00000       8.32277       10.5071       10.0118       10.0627       8.55224       7.67134       5.99968       4.55352       3.16065       2.11198       1.27476      0.750648      0.406150      0.207711      0.100713     0.0429275     0.0176229    0.00637434    0.00200094   0.000555216   0.000121074   2.09757e-05       0.00000       0.00000       0.00000       0.00000       0.00000       0.00000       0.00000       0.00000       0.00000       0.00000       0.00000       0.00000       0.00000       0.00000
  11  22 3731.1536    2.0399  4.5652 11.2536 -0.0015      0.645079  0.1120   0.0298   0.1975    0.0711   0.0000      0.161685   423.0027       17.6401       12.2390       3.09629       12.2549      -9.59532       4.53381       8.85362     -0.221129      -2.19698       2.55595      -1.21239      0.543752     -0.305597     -0.125060     0.0344432    0.00337278   -0.00327393   -0.00129638   0.000288419  -0.000102531  -1.12062e-05       0.00000       0.00000       0.00000       0.00000       0.00000       0.00000       0.00000       0.00000       0.00000       0.00000       0.00000       0.00000       0.00000       0.00000       10.8859       13.8775       14.3569       13.4759       12.3046       9.69074       7.75479       5.58085       3.94067       2.60863       1.69747      0.988124      0.534723      0.276441      0.132069     0.0592808     0.0231222    0.00844911    0.00276925   0.000759756   0.000175719   2.47866e-05       0.00000       0.00000       0.00000       0.00000       0.00000       0.00000       0.00000       0.00000       0.00000       0.00000       0.00000       0.00000       0.00000       0.00000
  11  23 3871.2099    1.7008  6.0104 11.1142 -0.0031      0.582924  0.1392   0.0242   0.2488    0.0590   0.0000      0.126804   459.5506       21.9386       15.8839      -26.6051       9.80275       24.1011       13.3504      -9.16156       3.34770      0.550803      -2.31506      -1.00420      0.576926    -0.0723422      0.140323      0.177917   -0.00689062  -0.000201498   -0.00535379   -0.00138538   5.00600e-05  -5.16332e-05       0.00000       0.00000       0.00000       0.00000       0.00000       0.00000       0.00000       0.00000       0.00000       0.00000       0.00000       0.00000       0.00000       0.00000       13.2600       16.8303       16.7583       16.6589       14.1623       12.4962       9.64036       7.12186       4.98010       3.43028       2.10560       1.25821      0.679324      0.346418      0.166198     0.0736112     0.0302289     0.0110482    0.00342178   0.000948316   0.000203864   3.40173e-05       0.00000       0.00000       0.00000       0.00000       0.00000       0.00000       0.00000       0.00000       0.00000       0.00000       0.00000       0.00000       0.00000       0.00000
  11  24 4011.2928    1.5163  8.6691 10.5720 -0.0044      0.405662  0.1754   0.0185   0.3119    0.0567   0.0000     0.0886772   450.1936       37.7539       49.4343      -59.2697      -17.5527       33.6458       18.5083     -0.395569       4.92178      -5.18464      -2.60115       2.14423     -0.461492      -1.09360     -0.301606    -0.0374718    -0.0103476    -0.0146408   0.000728908   1.34211e-05   0.000398830  -1.76990e-05       0.00000       0.00000       0.00000       0.00000       0.00000       0.00000       0.00000       0.00000       0.00000       0.00000       0.00000       0.00000       0.00000       0.00000       15.9542       19.7617       20.9541       19.3572       17.5947       14.6560       11.6799       8.65220       6.04049       3.96847       2.62753       1.48643      0.811333      0.426968      0.201887     0.0941724     0.0362131     0.0132045    0.00439683    0.00117516   0.000261556   3.72294e-05       0.00000       0.00000       0.00000       0.00000       0.00000       0.00000       0.00000       0.00000       0.00000       0.00000       0.00000       0.00000       0.00000       0.00000
  11  25 4151.5873    1.2812 11.2530 10.3849 -0.0019     0.0789475  0.2274   0.0154   0.4094    0.0508   0.0000     0.0810860   468.4711       28.5388       33.4461       9.46719       5.70308      -19.7997       2.67482       19.7089      0.419557      -6.16807      -3.85270      -1.06438       2.21727      0.203103     -0.211685     0.0107429     0.0797413     0.0117875   -0.00547590   -0.00225583   0.000339671  -3.07880e-05       0.00000       0.00000       0.00000       0.00000       0.00000       0.00000       0.00000       0.00000       0.00000       0.00000       0.00000       0.00000       0.00000       0.00000       19.8528       24.9223       25.7246       24.6308       21.8937       18.4212       14.1419       11.1749       7.67089       5.09009       3.15376       1.86832       1.06259      0.548148      0.265202      0.114716     0.0466797     0.0167472    0.00549545    0.00152440   0.000314673   4.86944e-05       0.00000       0.00000       0.00000       0.00000       0.00000       0.00000       0.00000       0.00000       0.00000       0.00000       0.00000       0.00000       0.00000       0.00000
  11  27 4432.3461    0.8628 15.8024 10.2761 -0.0033    -0.0437136  0.4134   0.0113   0.6695    0.0397   0.0000     0.0994316   417.4824       52.9204       37.0243      -27.4956       48.9904       11.9173      -18.2401      -47.1837      0.175066       3.17851      -4.68824    -0.0801190      0.311230     -0.733895      0.825851      0.487860     -0.163556    0.00626307     0.0152048   -0.00169870  -0.000731205  -2.99712e-05       0.00000       0.00000       0.00000       0.00000       0.00000       0.00000       0.00000       0.00000       0.00000       0.00000       0.00000       0.00000       0.00000       0.00000       30.7361       38.0955       39.7175       37.5455       33.9666       28.5958       23.0313       17.1011       12.1706       8.21298       5.21451       3.09981       1.68658      0.906419      0.416193      0.196437     0.0755400     0.0282318    0.00878764    0.00238317   0.000515044   7.37169e-05       0.00000       0.00000       0.00000       0.00000       0.00000       0.00000       0.00000       0.00000       0.00000       0.00000       0.00000       0.00000       0.00000       0.00000
  12  11 2235.8807    1.0196  0.6064 10.5324 -0.0013       5.25322  0.0293   0.0361   0.0618    0.1164   0.0000       1.26218   436.1681      0.171735       9.89582      0.756554       4.43516       7.81714      -2.73671      -1.97957      0.949048      -1.92177     -0.938459      0.500259      0.140387    -0.0987849     0.0112432    0.00166129    -0.0193169    0.00628936   -0.00378406   -0.00167928   0.000120183   5.26586e-05  -9.21893e-06  -7.69685e-07       0.00000       0.00000       0.00000       0.00000       0.00000       0.00000       0.00000       0.00000       0.00000       0.00000       0.00000       0.00000       3.20306       4.06758       4.16050       4.05243       3.60476       2.98240       2.40768       1.82263       1.40699      0.911256      0.575235      0.358138      0.214930      0.115836     0.0654170     0.0295993     0.0141222    0.00520648    0.00222199   0.000735373   0.000224129   5.60941e-05   1.25526e-05   1.85175e-06       0.00000       0.00000       0.00000       0.00000       0.00000       0.00000       0.00000       0.00000       0.00000       0.00000       0.00000       0.00000
  12  12 2376.3985    1.3959  0.7486 11.0273 -0.0058       3.07095  0.0378   0.0460   0.0669    0.1521   0.0000       1.12667   432.4208      -4.79732       9.22096       2.62426      0.706008      -1.94856      -4.21372       1.69660      0.838396     -0.851405      -1.49835     -0.435030      0.218974      0.150093    -0.0667754    -0.0641512   0.000934650    0.00899293    0.00531349   0.000806643   7.87992e-05  -3.53437e-05   2.44909e-05  -3.63715e-06       0.00000       0.00000       0.00000       0.00000       0.00000       0.00000       0.00000       0.00000       0.00000       0.00000       0.00000       0.00000       3.85807       4.63930       5.33226       4.98370       4.30987       3.62162       3.01476       2.19569       1.52806       1.10702      0.687739      0.408652      0.264234      0.136238     0.0752025     0.0382616     0.0158918    0.00751287    0.00298405   0.000902541   0.000279441   7.34391e-05   1.45381e-05   1.97256e-06       0.00000       0.00000       0.00000       0.00000       0.00000       0.00000       0.00000       0.00000       0.00000       0.00000       0.00000       0.00000
  12  13 2515.5104    1.7145  0.8731 11.7418  0.0025       2.40900  0.0437   0.0530   0.0723    0.1395   0.0000       1.10762   436.3177       3.06629       13.3348       5.07526     -0.271904       2.73199      -4.58420      0.790682       2.90828     -0.668234      0.538511     -0.297260      0.137289      0.148308     0.0381841    -0.0203219    -0.0138087    -0.0101674   0.000148882   -0.00170811   0.000167774   9.15862e-05  -2.73823e-05   6.30810e-07       0.00000       0.00000       0.00000       0.00000       0.00000       0.00000       0.00000       0.00000       0.00000       0.00000       0.00000       0.00000       4.41165       4.84899       5.25401       5.15971       4.56845       4.09637       3.30490       2.52693       1.89882       1.25161      0.888089      0.545343      0.314547      0.167920     0.0878681     0.0445851     0.0194456    0.00811763    0.00301234    0.00105602   0.000318475   7.23932e-05   1.48781e-05   2.16072e-06       0.00000       0.00000       0.00000       0.00000       0.00000       0.00000       0.00000       0.00000       0.00000       0.00000       0.00000       0.00000
  12  15 2794.5133    2.8347  0.7070 12.7237 -0.0189       1.25351  0.0398   0.0983   0.0653    0.1345   0.0000       1.04575   439.2389       3.03721       5.83912      -2.56168      -5.56987      -6.44559       2.27120      -3.17786     -0.945078      0.650461      0.487100     0.0277153     0.0979697    -0.0389610     -0.154910     0.0105921    0.00741038   -0.00802137   -0.00139399   -0.00191014   2.94609e-05   5.62896e-05   2.49713e-06  -2.78967e-06       0.00000       0.00000       0.00000       0.00000       0.00000       0.00000       0.00000       0.00000       0.00000       0.00000       0.00000       0.00000       3.90250       4.88564       5.32918       4.88284       4.52176       3.75171       3.10295       2.43468       1.82591      0.985678      0.868320      0.459958      0.255601      0.159521     0.0753499     0.0395420     0.0193261    0.00828913    0.00240507    0.00102374   0.000359696   7.37661e-05   1.75873e-05   2.32485e-06       0.00000       0.00000       0.00000       0.00000       0.00000       0.00000       0.00000       0.00000       0.00000       0.00000       0.00000       0.00000
  12  16 2934.4058    3.5399  0.8262 12.6154 -0.0025       1.35808  0.0390   0.1046   0.0670    0.1620   0.0000      0.845738   440.2386      -1.00650       9.80303       2.99836      -6.59404      0.334207       3.41880      -1.07915       2.43787      -2.11169    0.00855627      0.299736      0.155143    -0.0484909    -0.0449137    -0.0341799    0.00252181   -0.00309387   -0.00223766  -0.000390067  -0.000178961  -5.22913e-05   7.77614e-06   2.39697e-06       0.00000       0.00000       0.00000       0.00000       0.00000       0.00000       0.00000       0.00000       0.00000       0.00000       0.00000       0.00000       3.94722       5.34338       5.08589       5.12698       4.33627       4.03160       2.95924       2.33569       1.60585       1.19249      0.725803      0.473425      0.252996      0.149755     0.0669881     0.0360962     0.0141456    0.00694156    0.00235290   0.000932091   0.000256697   7.77384e-05   1.40823e-05   2.68681e-06       0.00000       0.00000       0.00000       0.00000       0.00000       0.00000       0.00000       0.00000       0.00000       0.00000       0.00000       0.00000
  12  19 3352.5688    3.2780  1.7190 12.7482 -0.0085      -1.52806  0.0645   0.0730   0.1081    0.1141   0.0000      0.796625   437.0599       5.48191       7.11752      -2.02648      -4.80542       3.25528     -0.255700       3.69126      -1.16530       3.66194       1.62166       1.16783      0.422088      0.119754     0.0734801    -0.0860413     0.0204427    0.00481048    0.00623085    0.00153376  -0.000233526   0.000186953  -1.85464e-05  -6.31184e-06       0.00000       0.00000       0.00000       0.00000       0.00000       0.00000       0.00000       0.00000       0.00000       0.00000       0.00000       0.00000       5.57668       7.27981       6.73768       7.27605       6.21695       5.85069       4.38458       3.39860       2.50438       1.76906       1.16267      0.728737      0.424425      0.241566      0.117946     0.0584050     0.0252245     0.0109293    0.00405544    0.00146323   0.000435171   0.000113309   2.39048e-05   4.23813e-06       0.00000       0.00000       0.00000       0.00000       0.00000       0.00000       0.00000       0.00000       0.00000       0.00000       0.00000       0.00000
  12  20 3492.7342    2.7510  2.4339 12.2843 -0.0047       1.96371  0.0727   0.0526   0.1374    0.0843   0.0000      0.462570   426.3701       5.87443       10.3477       7.33292       9.81608      -6.32246     -0.624042       3.74524      -3.20124      0.462337       1.12847     -0.262295      -1.19724      0.152163     0.0300001   -0.00129078    -0.0109224    0.00308809  -0.000255027  -0.000331127   0.000149785   0.000181491  -1.02011e-05  -3.08285e-06       0.00000       0.00000       0.00000       0.00000       0.00000       0.00000       0.00000       0.00000       0.00000       0.00000       0.00000       0.00000       6.56553       8.15724       8.65819       7.95871       7.50266       6.31761       5.02349       3.92789       2.82385       1.96601       1.27237      0.774943      0.477027      0.251924      0.133661     0.0639482     0.0283598     0.0118941    0.00469496    0.00157521   0.000507589   0.000134756   2.74307e-05   3.75862e-06       0.00000       0.00000       0.00000       0.00000       0.00000       0.00000       0.00000       0.00000       0.00000       0.00000       0.00000       0.00000
  12  21 3632.7025    2.3437  3.6867 11.6992  0.0011      0.576111  0.0928   0.0363   0.1672    0.0680   0.0000      0.202814   436.8680       6.58629       14.5068       8.37795       8.85041       4.91215      -16.9958       2.65327       3.13803      -4.23906      -2.05796      0.357462      0.141258      0.161800     -0.334990      0.107826     0.0528094    0.00588241    0.00158828   0.000996302   0.000376840  -0.000121431  -3.11047e-06  -1.06771e-05       0.00000       0.00000       0.00000       0.00000       0.00000       0.00000       0.00000       0.00000       0.00000       0.00000       0.00000       0.00000       8.28813       10.0380       10.5285       10.0477       9.47847       8.18763       6.27525       4.99152       3.56536       2.51858       1.67176       1.07756      0.609500      0.347411      0.174890     0.0871658     0.0381286     0.0161218    0.00585944    0.00217007   0.000655953   0.000175614   3.36913e-05   4.95577e-06       0.00000       0.00000       0.00000       0.00000       0.00000       0.00000       0.00000       0.00000       0.00000       0.00000       0.00000       0.00000
  12  22 3773.1881    1.9677  5.3854 11.1206 -0.0008      0.880332  0.1170   0.0261   0.2134    0.0617   0.0000      0.129351   422.6785       24.7329       1.21334       5.23484      -3.35396      0.518114       5.41644      -5.17148       6.00607     -0.262212      0.523344     -0.396381      0.160071      0.209687      0.112869    0.00596146    -0.0691960    -0.0152241    0.00589058   -0.00279111   0.000146641   0.000226812   5.15141e-06  -4.62210e-06       0.00000       0.00000       0.00000       0.00000       0.00000       0.00000       0.00000       0.00000       0.00000       0.00000       0.00000       0.00000       10.0918       12.7298       12.9945       12.9633       11.2978       9.87324       8.14986       6.18797       4.48715       3.10236       2.06959       1.25478      0.741660      0.407739      0.209004      0.104687     0.0469992     0.0203495    0.00761189    0.00260209   0.000794950   0.000202469   4.37932e-05   6.62959e-06       0.00000       0.00000       0.00000       0.00000       0.00000       0.00000       0.00000       0.00000       0.00000       0.00000       0.00000       0.00000
  12  23 3913.5393    1.6051  6.8717 10.9533 -0.0031      0.478463  0.1461   0.0206   0.2635    0.0524   0.0000      0.111994   463.5837       17.7604       12.8510       16.9770      -6.06994       14.6296       10.9848      -13.3595    -0.0555781      -12.5177     0.0510166     -0.769982     -0.514002      0.102061     -0.225473     0.0647290     0.0396966    -0.0180481   -0.00215819    0.00417290  -0.000825011   0.000191375  -8.15357e-05   6.51650e-06       0.00000       0.00000       0.00000       0.00000       0.00000       0.00000       0.00000       0.00000       0.00000       0.00000       0.00000       0.00000       12.1443       15.3056       15.7824       15.7307       13.9770       12.0456       10.0411       7.47873       5.49826       3.91150       2.55405       1.61217      0.947457      0.526994      0.275555      0.133024     0.0620002     0.0258511     0.0100432    0.00341516    0.00100331   0.000262521   5.64781e-05   8.20382e-06       0.00000       0.00000       0.00000       0.00000       0.00000       0.00000       0.00000       0.00000       0.00000       0.00000       0.00000       0.00000
  12  24 4054.0181    1.3920  8.9388 10.6670 -0.0023      0.414953  0.1773   0.0169   0.3263    0.0487   0.0000     0.0904578   440.6725       32.9074       11.6965      -2.28304     0.0599098       10.2412       15.2886      -8.10081      -13.3609       3.22231       2.62201      -2.02127      0.555916      0.231728      0.372035    -0.0667883    -0.0610125     0.0186667    0.00378709   -0.00655649    0.00133285  -5.93235e-05   9.44980e-05  -3.01091e-06       0.00000       0.00000       0.00000       0.00000       0.00000       0.00000       0.00000       0.00000       0.00000       0.00000       0.00000       0.00000       14.7435       18.3643       19.2744       18.5106       16.7968       14.8070       11.8826       9.10784       6.70601       4.73671       2.98427       1.93490       1.11231      0.623513      0.321053      0.158912     0.0694304     0.0300697     0.0115793    0.00412891    0.00120615   0.000325245   6.57020e-05   9.48221e-06       0.00000       0.00000       0.00000       0.00000       0.00000       0.00000       0.00000       0.00000       0.00000       0.00000       0.00000       0.00000
  12  25 4194.3245    1.1620 11.9605 10.4309 -0.0024     0.0961126  0.2498   0.0141   0.4276    0.0459   0.0000     0.0836296   457.2727       21.1706      -10.4923      -12.2596      -13.5228      -9.95500       6.70957      -15.9687       12.2498       2.01208      -2.28825     -0.164081      -1.50028     0.0552867      0.563882    -0.0526097     0.0441221    -0.0273654     0.0118965    0.00299150  -0.000688048   5.20534e-05  -0.000159162   1.82876e-05       0.00000       0.00000       0.00000       0.00000       0.00000       0.00000       0.00000       0.00000       0.00000       0.00000       0.00000       0.00000       19.1683       23.9855       25.2508       24.5022       22.3048       18.8853       15.6050       11.8438       8.59271       6.11801       3.98530       2.59401       1.48004      0.833466      0.434937      0.216365     0.0983361     0.0412305     0.0157333    0.00550252    0.00159033   0.000426496   8.75701e-05   1.22443e-05       0.00000       0.00000       0.00000       0.00000       0.00000       0.00000       0.00000       0.00000       0.00000       0.00000       0.00000       0.00000
  12  26 4335.5693    0.9942 13.9686 10.3227 -0.0038     0.0744140  0.3136   0.0124   0.5267    0.0429   0.0000     0.0868464   468.2342      -82.9421      -2.00059       18.3228       14.6866       14.9665       14.5461       10.2047       2.35054     -0.248991       8.66205       11.5948     -0.420376      -1.10804       1.04396      0.242613    -0.0102121   -0.00430566    0.00593381   -0.00355468   -0.00165870   0.000276923  -9.36660e-05   7.97465e-06       0.00000       0.00000       0.00000       0.00000       0.00000       0.00000       0.00000       0.00000       0.00000       0.00000       0.00000       0.00000       22.4593       28.2254       29.3684       28.2213       26.2027       22.6555       18.3122       14.3794       10.5474       7.39539       4.80019       3.07890       1.78588       1.00791      0.528621      0.255827      0.117304     0.0483376     0.0187204    0.00654550    0.00196255   0.000522057   0.000105648   1.48594e-05       0.00000       0.00000       0.00000       0.00000       0.00000       0.00000       0.00000       0.00000       0.00000       0.00000       0.00000       0.00000
  13  11 2271.3274    1.0456  0.7325 10.4630 -0.0094       7.74158  0.0344   0.0323   0.0665    0.1213   0.0000       1.15854   436.5772       9.38458       4.79630       7.03079     -0.386677      -2.34239     -0.306036      -3.00324      -2.31600     -0.445820      -1.09351      0.200990      0.358868     -0.440982    -0.0282345     0.0349136    -0.0138439   -0.00830174    0.00631843    0.00125118  -3.97611e-05  -0.000448884   2.19107e-06  -6.66765e-06   5.73409e-06  -3.98596e-08       0.00000       0.00000       0.00000       0.00000       0.00000       0.00000       0.00000       0.00000       0.00000       0.00000       3.38692       4.15782       4.22094       4.21349       3.97260       3.49762       2.69296       1.97812       1.53901       1.10532      0.744110      0.505642      0.320167      0.182399     0.0997455     0.0521242     0.0259666     0.0103970    0.00468536    0.00181537   0.000715098   0.000228315   6.47747e-05   1.58450e-05   3.25954e-06   4.64768e-07       0.00000       0.00000       0.00000       0.00000       0.00000       0.00000       0.00000       0.00000       0.00000       0.00000
  13  13 2551.8121    1.8885  0.7861 11.7068 -0.0085       3.37548  0.0360   0.0568   0.0655    0.1534   0.0000      0.989613   445.4651       1.91100       19.7948       9.70688       1.80628       2.57471     -0.397467      -2.08683     -0.215590      0.816518       1.69780     -0.326962      0.167795     -0.284784     0.0380134    -0.0318000    -0.0315911   -0.00833281    0.00562338   -0.00119290   0.000125840  -0.000329409  -7.95067e-06  -5.84653e-06  -2.11856e-06  -2.11040e-07       0.00000       0.00000       0.00000       0.00000       0.00000       0.00000       0.00000       0.00000       0.00000       0.00000       3.47461       4.10141       4.39092       4.13421       4.00594       3.52366       2.83192       2.25973       1.67345       1.17791      0.872749      0.533309      0.347908      0.194860      0.101887     0.0569785     0.0277863     0.0121056    0.00535618    0.00219120   0.000754573   0.000257770   7.90632e-05   1.79975e-05   3.56687e-06   4.90193e-07       0.00000       0.00000       0.00000       0.00000       0.00000       0.00000       0.00000       0.00000       0.00000       0.00000
  13  14 2691.7107    2.4396  0.8573 12.1628 -0.0060       1.03459  0.0399   0.0719   0.0705    0.1666   0.0000      0.875181   437.5327      -6.06289       15.2359      0.803650      -6.13574      0.346743       1.36057     -0.605862       2.51954      0.210987     -0.444115       1.25617     -0.569502     -0.522457     0.0587591     0.0786015    0.00397160    -0.0174829    0.00240786  -0.000602378   0.000446970   6.53692e-05   0.000106136  -4.76970e-05  -1.09542e-05  -3.92441e-07       0.00000       0.00000       0.00000       0.00000       0.00000       0.00000       0.00000       0.00000       0.00000       0.00000       3.56148       4.61893       4.74636       4.75910       4.47706       3.60399       3.18153       2.20317       1.78346       1.26573      0.834408      0.589071      0.343518      0.222505      0.110442     0.0618384     0.0317603     0.0123630    0.00635487    0.00231879   0.000850464   0.000299572   7.46776e-05   2.12404e-05   4.77604e-06   6.01164e-07       0.00000       0.00000       0.00000       0.00000       0.00000       0.00000       0.00000       0.00000       0.00000       0.00000
  13  16 2972.6173    3.4990  0.9348 13.0386 -0.0059       1.93114  0.0406   0.0986   0.0715    0.1516   0.0000       1.06536   443.2001       13.5043       12.1510     -0.393250      -3.04773       4.86690       3.17570      -1.74727     -0.460079      -1.81314       1.13463      0.461755    -0.0785258     -0.270635    -0.0773808     0.0224237    -0.0138601    0.00407321    0.00482856   -0.00422971   0.000186547  -0.000323724   1.61351e-05  -5.67475e-06  -5.85994e-06  -4.01289e-07       0.00000       0.00000       0.00000       0.00000       0.00000       0.00000       0.00000       0.00000       0.00000       0.00000       3.55061       4.47476       4.44165       4.85380       4.05963       3.68477       3.11223       2.38622       1.74915       1.28790      0.924788      0.578497      0.364724      0.215383      0.119405     0.0605055     0.0309785     0.0138912    0.00646629    0.00248729   0.000895585   0.000280401   8.24562e-05   1.95536e-05   4.18578e-06   6.62633e-07       0.00000       0.00000       0.00000       0.00000       0.00000       0.00000       0.00000       0.00000       0.00000       0.00000
  13  17 3112.4923    4.1373  0.9034 12.9721 -0.0070     0.0476391  0.0390   0.1105   0.0691    0.1661   0.0000      0.896533   441.0797       18.0675       12.7529       8.02188       1.28598      -1.77711      0.541142      0.452415      0.382860     -0.243882      0.462998      0.348051     0.0327318    -0.0583550     -0.172919     0.0684114     0.0196944    -0.0342743     0.0108022    0.00208283  -0.000929439   5.44297e-05  -5.25531e-05   1.36969e-05  -7.32196e-07   8.16823e-08       0.00000       0.00000       0.00000       0.00000       0.00000       0.00000       0.00000       0.00000       0.00000       0.00000       3.49734       4.33987       4.12952       4.36878       3.97408       3.39950       2.94312       2.33378       1.77992       1.31364      0.802689      0.579357      0.316472      0.210018      0.103675     0.0612579     0.0288317     0.0132328    0.00551601    0.00227409   0.000725791   0.000277395   6.07910e-05   1.97635e-05   3.88857e-06   5.80254e-07       0.00000       0.00000       0.00000       0.00000       0.00000       0.00000       0.00000       0.00000       0.00000       0.00000
  13  18 3252.4272    3.6796  1.2534 13.1546  0.0095      0.550560  0.0517   0.0912   0.0932    0.1339   0.0000      0.776547   437.3575       11.0485       12.4164       3.10505       1.75764       1.00218      -4.31747      -2.02161       2.05996      -1.11906      -1.16135      0.524506      0.308464     0.0773087     0.0907586     0.0875769   -0.00241919    -0.0264177   -0.00459347   -0.00163006   0.000611791  -0.000311841   4.96970e-05  -3.87393e-05   1.27671e-05   3.24105e-07       0.00000       0.00000       0.00000       0.00000       0.00000       0.00000       0.00000       0.00000       0.00000       0.00000       4.25695       5.40987       5.50574       5.36351       4.96441       4.45966       3.59430       2.83265       2.16328       1.49892       1.04072      0.700661      0.404728      0.245748      0.133894     0.0695403     0.0328984     0.0166282    0.00663630    0.00268559   0.000979667   0.000350434   9.62961e-05   2.42956e-05   4.88707e-06   7.08026e-07       0.00000       0.00000       0.00000       0.00000       0.00000       0.00000       0.00000       0.00000       0.00000       0.00000
  13  19 3392.5342    3.2205  1.9517 12.5953 -0.0010       1.30025  0.0663   0.0630   0.1122    0.0969   0.0000      0.479183   435.8171       2.98734       25.0184       9.22659       8.33186    -0.0885357     -0.479766      -2.78815      -1.91241       1.39718     -0.255551    -0.0584068     -0.289957      0.462096     -0.352187     0.0789959   -0.00157162     0.0213510   0.000130421  -0.000504573   -0.00163078  -0.000155567  -1.90486e-05   4.19425e-05  -1.37372e-07   3.23440e-07       0.00000       0.00000       0.00000       0.00000       0.00000       0.00000       0.00000       0.00000       0.00000       0.00000       5.35937       6.87006       6.75949       7.34995       6.27215       5.60936       4.34838       3.77709       2.66164       1.92540       1.29805      0.852808      0.543046      0.307111      0.179639     0.0934436     0.0482986     0.0215115    0.00936695    0.00353203    0.00133463   0.000409794   0.000125350   3.10562e-05   5.82041e-06   1.00136e-06       0.00000       0.00000       0.00000       0.00000       0.00000       0.00000       0.00000       0.00000       0.00000       0.00000
  13  20 3532.6992    2.6798  2.4583 12.2187 -0.0123      0.615700  0.0726   0.0486   0.1278    0.0850   0.0000      0.355572   434.1489       4.65667       15.8376       4.48841      -6.28295      -3.92041      -4.87702      -5.60172      -3.88803      -3.09459       4.47925       1.32748     -0.315246     -0.329813     0.0154030     0.0724250    -0.0324054     0.0534408     0.0103658   -0.00325758  -0.000419030  -0.000485334   7.77428e-05  -5.96421e-05   1.23942e-05   4.67206e-07       0.00000       0.00000       0.00000       0.00000       0.00000       0.00000       0.00000       0.00000       0.00000       0.00000       6.12835       7.67245       8.19742       8.09676       7.12799       6.38578       5.11214       4.03278       2.89340       2.18832       1.46757      0.920800      0.578459      0.349526      0.188212      0.100862     0.0485558     0.0225956     0.0100143    0.00413006    0.00143868   0.000471769   0.000136317   3.52152e-05   6.57845e-06   9.87025e-07       0.00000       0.00000       0.00000       0.00000       0.00000       0.00000       0.00000       0.00000       0.00000       0.00000
  13  21 3673.1678    2.2808  3.8522 11.5646  0.0021      0.234996  0.0915   0.0329   0.1651    0.0652   0.0000      0.169235   444.9692      0.383339       8.34256       8.32068      0.422727      0.132901      -5.48461      0.564062       2.98182     -0.749405      -6.63471       1.50209      0.212773     -0.429469    -0.0852176    -0.0318229    -0.0558257     0.0183176    -0.0206105    0.00437470    0.00252686   0.000599475  -9.17528e-05  -2.21907e-05   6.41341e-06  -7.60637e-07       0.00000       0.00000       0.00000       0.00000       0.00000       0.00000       0.00000       0.00000       0.00000       0.00000       7.38389       9.30841       9.89163       9.74004       8.67947       7.92705       6.35512       5.04761       3.69117       2.76138       1.88107       1.19861      0.753030      0.448257      0.241631      0.128873     0.0631416     0.0284460     0.0129820    0.00525534    0.00190180   0.000627243   0.000181051   4.52580e-05   8.65342e-06   1.29144e-06       0.00000       0.00000       0.00000       0.00000       0.00000       0.00000       0.00000       0.00000       0.00000       0.00000
  13  22 3814.2401    1.8914  5.4204 11.2139 -0.0022      0.790865  0.1154   0.0245   0.2109    0.0544   0.0000      0.124165   432.0856       1.47910       23.1786       16.3294      -4.54568     -0.917606       3.68811       12.9440      -2.90925      -4.30931      0.746336     -0.203442      0.266334     -0.338263      0.288057     0.0603100     0.0208397    0.00756325   -0.00382299   -0.00332424   0.000395225   0.000369117   0.000222073   1.58282e-05  -8.14316e-06   8.98431e-08       0.00000       0.00000       0.00000       0.00000       0.00000       0.00000       0.00000       0.00000       0.00000       0.00000       9.27235       11.8716       11.9416       11.9068       11.0913       9.81624       8.02187       6.16501       4.68597       3.38376       2.35249       1.52198      0.970681      0.555256      0.309446      0.161962     0.0782098     0.0364969     0.0153948    0.00635396    0.00231813   0.000751629   0.000224656   5.46634e-05   1.13303e-05   1.60605e-06       0.00000       0.00000       0.00000       0.00000       0.00000       0.00000       0.00000       0.00000       0.00000       0.00000
  13  23 3954.7458    1.5627  7.3081 10.9977 -0.0023      0.435984  0.1508   0.0192   0.2698    0.0470   0.0000      0.108280   464.5040      0.942829       29.0714      -18.1741       14.6908       21.1453      -16.9115      -4.77313       7.75915       2.40777       3.12528       1.34589      0.410068    0.00563459      0.374532      0.113885     0.0340178     0.0754928     0.0244236    0.00284236   -0.00301824   0.000464408   0.000623726   3.31741e-05   2.74321e-06  -1.29852e-06       0.00000       0.00000       0.00000       0.00000       0.00000       0.00000       0.00000       0.00000       0.00000       0.00000       11.6335       14.8580       15.6792       15.4021       14.0145       12.3195       10.0520       8.12833       5.97840       4.40796       2.96007       1.89762       1.18456      0.711627      0.392195      0.206852      0.104590     0.0458197     0.0213593    0.00825719    0.00303253   0.000999313   0.000293562   7.44749e-05   1.43886e-05   2.04973e-06       0.00000       0.00000       0.00000       0.00000       0.00000       0.00000       0.00000       0.00000       0.00000       0.00000
  13  24 4095.7756    1.3312 10.3059 10.5466 -0.0014      0.236085  0.1921   0.0150   0.3563    0.0461   0.0000     0.0811353   443.7875      -13.3181       37.2921       17.7167      -8.05248       16.0483      -14.9286       1.57853      -3.60619      -1.48242      -2.73465      -1.06952      -1.79810     -0.585787     -0.503116     -0.151396      0.230890     0.0303134    -0.0302774    -0.0111192    0.00418480  -0.000295632   0.000295498   0.000109501   3.29957e-05   3.36898e-06       0.00000       0.00000       0.00000       0.00000       0.00000       0.00000       0.00000       0.00000       0.00000       0.00000       14.1523       18.3731       19.3302       18.7407       17.0903       15.2598       12.5644       9.91860       7.41888       5.34313       3.64641       2.40064       1.48078      0.856202      0.472147      0.250338      0.125175     0.0575202     0.0251902     0.0101709    0.00377185    0.00124898   0.000365295   9.14273e-05   1.81840e-05   2.54990e-06       0.00000       0.00000       0.00000       0.00000       0.00000       0.00000       0.00000       0.00000       0.00000       0.00000
  14   9 2017.0569    0.6095  0.4904  9.8480 -0.0060       7.92844  0.0345   0.0235   0.0490    0.0968   0.0000       1.62200   436.0194      -1.66779       10.1178      -1.47564      0.161122      0.602095      -1.70605       1.38027      0.251489      -1.03892     -0.584868     -0.705402     -0.246512      0.214047     -0.279797    -0.0782319    -0.0233722     0.0205971   -0.00645862    0.00326399   0.000379011  -0.000677017   0.000117578  -0.000121125  -2.11421e-06  -5.74406e-06  -8.94633e-07  -8.41729e-08       0.00000       0.00000       0.00000       0.00000       0.00000       0.00000       0.00000       0.00000       3.35407       3.61490       3.95546       4.41146       4.12568       3.08563       2.75884       2.43133       1.90045       1.09414      0.805768      0.699318      0.455458      0.255558      0.127951     0.0829641     0.0466566     0.0276002     0.0129619    0.00460263    0.00182557   0.000674802   0.000213109   7.75842e-05   1.84699e-05   4.67025e-06   9.39261e-07   1.12588e-07       0.00000       0.00000       0.00000       0.00000       0.00000       0.00000       0.00000       0.00000
  14  12 2446.8861    1.5420  0.7762 11.3211 -0.0106       6.43147  0.0398   0.0449   0.0625    0.1270   0.0000       1.09741   439.4692       3.41478       15.6582      -3.00879      -6.46470       1.11637      -1.21607      -4.11351       1.43163     -0.661667      0.623043     -0.123540      0.642204      0.233051    -0.0430482    -0.0408680   -0.00770489   -0.00119141   -0.00421638     0.0100117   0.000327805   -0.00156898   0.000336821   7.48993e-06   4.48906e-07  -2.97266e-07  -1.04744e-06   5.51511e-09       0.00000       0.00000       0.00000       0.00000       0.00000       0.00000       0.00000       0.00000       3.05249       4.39831       3.81724       4.58772       3.77502       3.52296       2.88019       2.40201       1.86725       1.27821      0.952309      0.610796      0.425086      0.241729      0.147974     0.0762024     0.0452682     0.0210733     0.0106380    0.00436258    0.00188994   0.000648761   0.000255154   7.11385e-05   2.25673e-05   4.89005e-06   1.15209e-06   1.91411e-07       0.00000       0.00000       0.00000       0.00000       0.00000       0.00000       0.00000       0.00000
  14  13 2587.3550    2.0518  0.7866 11.6785 -0.0052       2.48955  0.0347   0.0573   0.0604    0.1325   0.0000      0.949721   439.1855     -0.256207       17.9155       7.10011      -4.87836    -0.0869588      0.795792     -0.668144      0.129568     -0.673372      0.605832      0.437086     0.0589854     -0.112863      0.208526    0.00695471    -0.0203846     0.0416162   -0.00954471    0.00576767   -0.00149902   0.000984109  -0.000211882  -5.76171e-05  -1.83545e-05  -5.61570e-06  -1.07602e-06   1.38750e-07       0.00000       0.00000       0.00000       0.00000       0.00000       0.00000       0.00000       0.00000       3.12640       4.21711       4.11968       4.31481       3.91475       3.45583       2.90703       2.13494       1.64124       1.17392      0.897816      0.575052      0.386381      0.229197      0.141227     0.0730273     0.0376812     0.0181885    0.00890284    0.00385607    0.00163888   0.000603500   0.000216643   6.45909e-05   1.97509e-05   4.43854e-06   1.00148e-06   1.38936e-07       0.00000       0.00000       0.00000       0.00000       0.00000       0.00000       0.00000       0.00000
  14  15 2869.3045    3.2861  0.7750 12.5290 -0.0043       2.19667  0.0394   0.0951   0.0577    0.1695   0.0000      0.834142   430.4550       3.53993       15.7585       2.28983      -5.03250       1.93686       2.95334     -0.971301      0.944117      -3.26531      0.173495      0.637393    -0.0386368     -0.320579    -0.0195762      0.197415     0.0190093    -0.0150220   -0.00333043    0.00342282    0.00178508    0.00101118   0.000244518   8.12073e-05  -1.18560e-06   1.53395e-06   3.61317e-07   6.15401e-08       0.00000       0.00000       0.00000       0.00000       0.00000       0.00000       0.00000       0.00000       3.27259       3.72199       4.57250       4.23512       3.77098       3.84866       2.77272       2.22527       1.98763       1.32500      0.862288      0.715406      0.403371      0.238241      0.165981     0.0915934     0.0419978     0.0237506     0.0118756    0.00486163    0.00169607   0.000772482   0.000317593   9.78057e-05   2.30791e-05   5.18892e-06   9.01386e-07   1.28326e-07       0.00000       0.00000       0.00000       0.00000       0.00000       0.00000       0.00000       0.00000
  14  17 3150.6144    3.8941  0.9550 13.3785  0.0018       1.64294  0.0406   0.1052   0.0737    0.1340   0.0000       1.09545   440.0221       6.28461       11.8420       3.94260       1.83415       4.69215      -10.4554     -0.917804      -1.96070     -0.968332      0.719262     -0.759495     -0.515184      0.292174     -0.315823    -0.0275169     0.0674562    -0.0168745   -0.00596979    0.00150444  -0.000337192  -0.000682147   0.000192624   0.000102932   1.10390e-05   7.31804e-06  -1.28168e-06   1.86653e-07       0.00000       0.00000       0.00000       0.00000       0.00000       0.00000       0.00000       0.00000       3.27113       4.22727       4.69136       4.37948       4.02057       3.68712       2.99382       2.46901       1.83677       1.32039      0.953753      0.650219      0.384612      0.254132      0.146319     0.0824366     0.0418271     0.0209886     0.0107677    0.00460982    0.00196050   0.000725619   0.000256492   8.96856e-05   2.38395e-05   5.65356e-06   9.92770e-07   1.44387e-07       0.00000       0.00000       0.00000       0.00000       0.00000       0.00000       0.00000       0.00000
  14  18 3290.9073    3.6053  1.3425 13.1343 -0.0012      0.348085  0.0503   0.0832   0.0910    0.1331   0.0000      0.708363   435.3759       10.4151       16.7120       2.75851      -13.9854      0.579744      -3.25357       3.17450     0.0213524     -0.939937   -0.00125293      0.515628     -0.913811     0.0820395     0.0369991    -0.0654698     0.0311826     0.0338540    0.00140921   -0.00193519    0.00248372   0.000764265   0.000306021  -1.94089e-05   4.86514e-05   2.64862e-06  -1.77415e-06  -3.18597e-07       0.00000       0.00000       0.00000       0.00000       0.00000       0.00000       0.00000       0.00000       4.09819       5.21855       5.69407       5.66737       5.01036       4.49495       3.76481       2.89497       2.17490       1.69882       1.09392      0.790555      0.504317      0.309165      0.179558     0.0972022     0.0550535     0.0267703     0.0123465    0.00556208    0.00238484   0.000889135   0.000328237   9.68487e-05   2.54624e-05   6.71733e-06   1.22093e-06   1.69751e-07       0.00000       0.00000       0.00000       0.00000       0.00000       0.00000       0.00000       0.00000
  14  19 3431.5193    3.0108  1.8842 12.6859 -0.0089      0.482840  0.0614   0.0611   0.1092    0.0933   0.0000      0.420991   443.0426       5.52763       4.73065       5.60885       4.16564      -1.17423       6.65834      -3.42558      -3.98490       3.01840       1.95489     -0.630167      0.389828      0.878782      0.206906     0.0418366     0.0840258   -0.00118555     0.0227974   -0.00666971   -0.00484649    0.00106671   0.000217715   8.84013e-05   2.57629e-05  -8.69404e-06   4.17027e-08  -1.88289e-07       0.00000       0.00000       0.00000       0.00000       0.00000       0.00000       0.00000       0.00000       4.70797       5.85560       6.25908       6.45351       5.61993       5.28120       4.20945       3.55757       2.73073       1.99447       1.40372      0.967086      0.601219      0.376273      0.231691      0.123853     0.0664834     0.0336181     0.0160577    0.00717979    0.00287306    0.00107752   0.000399286   0.000123843   3.39463e-05   7.96148e-06   1.44227e-06   2.19806e-07       0.00000       0.00000       0.00000       0.00000       0.00000       0.00000       0.00000       0.00000
  14  20 3572.3071    2.5444  2.7622 12.1566 -0.0017      0.590242  0.0808   0.0427   0.1317    0.0760   0.0000      0.296737   448.3093       4.03787       11.6304       21.6989       11.6032      -7.70184      -7.98719       1.08692       4.25255      -1.15095      -1.27908       1.12618    -0.0648628     -0.358591    -0.0170981     0.0525790      0.197265     0.0110579    -0.0113968  -0.000831140   0.000777986  -0.000998295   7.92623e-05   0.000223569   7.07599e-05  -9.55899e-06  -2.03851e-06   7.23832e-09       0.00000       0.00000       0.00000       0.00000       0.00000       0.00000       0.00000       0.00000       6.08845       7.23380       7.73168       7.73527       7.01501       6.22408       5.40598       4.52826       3.63552       2.59707       1.80058       1.23057      0.762906      0.483660      0.270000      0.157719     0.0850394     0.0436681     0.0199213    0.00899863    0.00358143    0.00137178   0.000463922   0.000157269   4.03641e-05   9.58601e-06   1.84852e-06   2.44651e-07       0.00000       0.00000       0.00000       0.00000       0.00000       0.00000       0.00000       0.00000
  14  21 3713.2250    2.1020  4.4762 11.5195 -0.0030      0.382535  0.0990   0.0284   0.1785    0.0564   0.0000      0.152948   448.7740       15.0342      -5.68271       3.33019       4.28831       5.49599      -9.81441       3.77547       1.99811       7.70734     -0.138104      -1.20711      0.979206     0.0992010     -0.338474      0.193559     0.0461676     -0.108344   0.000746836     0.0105137   -0.00456800  -0.000583809  -0.000527273   2.84473e-05  -5.24371e-05  -1.05346e-05   2.89185e-07  -8.20828e-08       0.00000       0.00000       0.00000       0.00000       0.00000       0.00000       0.00000       0.00000       7.44726       9.48562       9.93167       9.72481       9.14230       8.24657       6.90415       5.47590       4.24551       3.11862       2.24904       1.50236      0.971292      0.607659      0.346830      0.193018      0.103065     0.0504698     0.0236681     0.0105471    0.00448255    0.00167132   0.000586240   0.000191291   5.32298e-05   1.24911e-05   2.46309e-06   3.26711e-07       0.00000       0.00000       0.00000       0.00000       0.00000       0.00000       0.00000       0.00000
  14  22 3854.6123    1.7666  6.6389 10.9865 -0.0001      0.460639  0.1305   0.0202   0.2289    0.0488   0.0000     0.0971703   450.8679       10.1159       24.9499       9.89467      -3.51521       19.4925      -5.51833      -8.40170       7.67385       3.74603      -2.37099      -3.66795       1.17208      -1.21403      0.333756      0.194103     -0.333373    -0.0275187     0.0530484   -0.00275080  -0.000890159  -0.000811600   0.000202323   0.000233028  -4.54286e-05  -2.33050e-05  -5.24553e-07   3.82886e-07       0.00000       0.00000       0.00000       0.00000       0.00000       0.00000       0.00000       0.00000       9.26406       12.3497       12.5271       12.8297       11.8707       10.4825       8.78832       7.08577       5.56025       4.13711       2.85706       1.93367       1.25664      0.763769      0.464622      0.258835      0.136843     0.0671828     0.0330740     0.0137407    0.00591181    0.00223513   0.000806706   0.000249366   7.06627e-05   1.72628e-05   3.39730e-06   4.67883e-07       0.00000       0.00000       0.00000       0.00000       0.00000       0.00000       0.00000       0.00000
  14  23 3995.8290    1.5018  7.7902 10.7973 -0.0031      0.430231  0.1513   0.0171   0.2660    0.0467   0.0000     0.0908363   440.3357       8.85221      -7.51928      -10.3507       10.1940      -6.60691     -0.390123      -13.0363      -8.94266       3.86540      -1.07378     -0.103237      -1.59388      0.903430     0.0634716     0.0446376    -0.0123712      0.142698    -0.0487155    -0.0300167     0.0134391  -0.000557854  -0.000861631  -0.000235409  -0.000125479  -4.69951e-05   7.08939e-06   5.05769e-07       0.00000       0.00000       0.00000       0.00000       0.00000       0.00000       0.00000       0.00000       10.7080       14.1910       14.1633       15.0218       13.1851       12.2918       10.0128       8.56736       6.26598       4.88041       3.29964       2.31327       1.42653      0.927375      0.518200      0.294930      0.158477     0.0790929     0.0367415     0.0166798    0.00696101    0.00260585   0.000897273   0.000295968   7.89633e-05   2.05699e-05   3.65003e-06   5.64146e-07       0.00000       0.00000       0.00000       0.00000       0.00000       0.00000       0.00000       0.00000
  14  24 4136.9788    1.2621 11.6516 10.5516 -0.0011      0.232393  0.2196   0.0139   0.3915    0.0421   0.0000     0.0805720   437.1851       38.9982      -13.8472       12.5762       25.9275      -17.4780      -8.45424       10.3246       6.94404       7.86670     -0.664007      -9.81331      0.501178      0.918955      0.500140     -0.961318     0.0901325     0.0116770    -0.0558666    -0.0370053     0.0159702    0.00252808   0.000639847   0.000105818  -7.24184e-05   1.36362e-05  -1.45347e-06   5.51368e-07       0.00000       0.00000       0.00000       0.00000       0.00000       0.00000       0.00000       0.00000       14.4509       18.3589       19.3632       19.1528       17.9171       16.0313       13.6223       11.2196       8.65566       6.34875       4.55195       3.09824       1.98596       1.23670      0.712999      0.408357      0.212994      0.109698     0.0515484     0.0231036    0.00941152    0.00364130    0.00124500   0.000407422   0.000112184   2.67282e-05   5.08168e-06   6.73252e-07       0.00000       0.00000       0.00000       0.00000       0.00000       0.00000       0.00000       0.00000
  15  10 2195.9160    0.8721  0.6597 10.3839 -0.0054       6.15990  0.0301   0.0265   0.0599    0.1005   0.0000       1.24303   438.5115      -3.49140       10.4086       2.64734     -0.503694       3.18162      0.461151      0.394262      0.174585      -1.05635      0.940485    0.00243769     -0.221555     0.0219209     0.0338993   -0.00716328    0.00166362    0.00461002    0.00664514    0.00639078  -0.000581729   -0.00183645  -9.09984e-05   0.000410756  -1.73145e-05  -1.62829e-05  -1.12036e-05  -9.18883e-07   1.75785e-07  -2.79738e-08       0.00000       0.00000       0.00000       0.00000       0.00000       0.00000       2.62237       3.07331       3.34290       3.32452       2.85039       2.79160       2.44498       2.05730       1.58336       1.22576      0.911565      0.574757      0.416356      0.267183      0.147267     0.0845873     0.0495112     0.0257505     0.0133263    0.00613235    0.00271445    0.00124159   0.000525914   0.000180103   5.67061e-05   1.76911e-05   4.90182e-06   9.72771e-07   1.75286e-07   2.46054e-08       0.00000       0.00000       0.00000       0.00000       0.00000       0.00000
  15  11 2339.6238    1.1975  0.7377 10.9649 -0.0036       6.14335  0.0320   0.0348   0.0612    0.1045   0.0000       1.08377   434.5239       7.47424       14.5721      -5.85647      -2.00420       5.96888      -3.80823      -2.61356       3.70812      0.505291      0.581785       1.40868     -0.732465    0.00747620    -0.0325671      0.132652   -0.00145798   -0.00488021    -0.0203466   -0.00475986    0.00233658  -0.000349903  -0.000466109   0.000173260   8.55799e-05  -1.28745e-05  -7.58028e-06  -3.61019e-07   1.74490e-07  -5.86925e-09       0.00000       0.00000       0.00000       0.00000       0.00000       0.00000       2.71395       3.36660       3.72351       3.67203       3.55538       2.95632       2.51527       2.08695       1.63253       1.21696      0.853620      0.585099      0.414857      0.256963      0.150515     0.0890275     0.0524626     0.0285646     0.0147875    0.00701785    0.00300424    0.00128480   0.000516769   0.000184473   6.02985e-05   1.83846e-05   5.17585e-06   1.18642e-06   2.14756e-07   2.59169e-08       0.00000       0.00000       0.00000       0.00000       0.00000       0.00000
  15  12 2481.1898    1.6946  0.8139 11.5029 -0.0049       7.08120  0.0382   0.0472   0.0625    0.1175   0.0000       1.02751   430.6485       6.84606       15.1099       8.70182       1.38952      -1.56894      -1.14056       1.62918       1.28015      0.647351      -1.17427     -0.887624     -0.152652     -0.553637     -0.504832     -0.139109    -0.0587351    -0.0208400    -0.0255923     0.0169537   -0.00191057   0.000437047  -0.000378535   0.000250450  -2.03724e-05   3.85015e-06  -4.78642e-06  -4.74692e-07   1.56373e-07  -1.53734e-08       0.00000       0.00000       0.00000       0.00000       0.00000       0.00000       2.93238       3.74495       3.71296       4.13074       3.52053       3.38215       3.00936       2.38804       1.73395       1.39769       1.02233      0.743014      0.472739      0.322411      0.198480      0.104003     0.0611688     0.0312156     0.0157606    0.00745802    0.00345608    0.00157667   0.000614112   0.000210233   7.33116e-05   2.07497e-05   5.60142e-06   1.38391e-06   2.53746e-07   3.83778e-08       0.00000       0.00000       0.00000       0.00000       0.00000       0.00000
  15  13 2622.5080    2.0253  1.0491 11.8762 -0.0030       4.66365  0.0448   0.0488   0.0745    0.1271   0.0000      0.981182   441.7021       9.26333       13.6079       1.41088      -2.97134      -2.98796       6.21725     -0.788551     0.0458640      0.477213      0.421794     -0.302286      0.180628     -0.119357     0.0491059    -0.0419857   -0.00734071    -0.0400190    -0.0273284   -0.00530454    0.00181062  -0.000859119  -9.83046e-05  -0.000107824   3.27021e-05  -3.13129e-05  -1.70119e-06   1.63750e-06  -2.67936e-07   2.43079e-08       0.00000       0.00000       0.00000       0.00000       0.00000       0.00000       3.22501       4.20169       4.49983       4.47734       4.10650       3.70244       3.27112       2.55101       2.05100       1.43592       1.14928      0.766854      0.508490      0.336479      0.196012      0.122142     0.0638724     0.0339689     0.0174519    0.00838251    0.00399078    0.00164814   0.000677637   0.000244051   7.89596e-05   2.66883e-05   6.92936e-06   1.51704e-06   3.07469e-07   3.80148e-08       0.00000       0.00000       0.00000       0.00000       0.00000       0.00000
  15  14 2764.1633    2.8193  0.7038 12.4976 -0.0071       1.87715  0.0309   0.0849   0.0558    0.1178   0.0000      0.880559   437.7270       9.71921       11.4656     -0.865522      -3.36914       3.65298       2.43792      -3.61310      -3.58545     -0.231837      0.541015     -0.170581     -0.881699      0.232430    -0.0175898    -0.0942569    -0.0548717     0.0335039    -0.0113402   -0.00986198   -0.00529981   -0.00260399  -8.08153e-06  -0.000143013   7.29508e-05  -1.10864e-05  -4.20752e-06   2.53888e-07   4.71923e-07  -2.23778e-08       0.00000       0.00000       0.00000       0.00000       0.00000       0.00000       2.72840       3.43964       3.66135       3.34736       3.00071       2.82612       2.51117       2.25799       1.77247       1.32853      0.992903      0.603423      0.399048      0.264305      0.140024     0.0856303     0.0502391     0.0242636     0.0132872    0.00635328    0.00264618    0.00128596   0.000523565   0.000167331   5.61710e-05   1.92986e-05   5.21655e-06   1.08629e-06   1.94651e-07   2.63277e-08       0.00000       0.00000       0.00000       0.00000       0.00000       0.00000
  15  15 2905.8480    3.4327  0.7179 12.9460 -0.0110       2.47660  0.0316   0.1015   0.0560    0.1331   0.0000      0.904981   437.6692       4.08608       8.58203     -0.900755       1.72776       5.29503      -3.33293      -3.14770     -0.671154      0.212181      -1.78750     -0.990764      -1.23825     -0.394041     -0.276605     0.0937713   -0.00137388     0.0206564   -0.00582795    0.00212820    0.00222714    0.00292825  -0.000411407   6.56971e-05  -4.54156e-05  -1.91002e-05  -7.39997e-07  -1.72974e-06  -1.88560e-07  -1.05428e-08       0.00000       0.00000       0.00000       0.00000       0.00000       0.00000       2.82923       3.24762       3.28162       3.50625       3.41759       2.95070       2.55872       2.05473       1.62882       1.13236      0.881758      0.634843      0.461232      0.277500      0.169565     0.0964689     0.0519116     0.0292234     0.0143386    0.00715113    0.00303972    0.00127445   0.000447667   0.000178525   5.41702e-05   1.65517e-05   4.67990e-06   9.99803e-07   2.08034e-07   2.59130e-08       0.00000       0.00000       0.00000       0.00000       0.00000       0.00000
  15  16 3047.1666    3.8524  0.8534 13.3560 -0.0087       1.49527  0.0361   0.1065   0.0675    0.1342   0.0000      0.937835   438.0439      0.347381       13.0124     -0.558412       4.90582       2.40148     -0.271426       1.59221       2.15250     -0.922844      0.742976      -1.04239     -0.428515      0.132028     -0.201672      0.154784    0.00692415     0.0184579   -0.00882089   -0.00617586    0.00137517  -0.000606414   0.000744090   0.000391051   3.93761e-06  -1.65892e-05   1.02714e-06  -6.48978e-07  -1.46472e-07   1.76532e-08       0.00000       0.00000       0.00000       0.00000       0.00000       0.00000       2.92931       3.96841       4.00681       4.26837       3.70672       3.40704       2.94066       2.21938       1.85757       1.25665       1.01408      0.637942      0.469839      0.281021      0.182342     0.0979939     0.0561843     0.0295431     0.0148022    0.00703876    0.00330678    0.00138398   0.000550110   0.000204313   6.99686e-05   1.96257e-05   5.92636e-06   1.09105e-06   2.68722e-07   3.63508e-08       0.00000       0.00000       0.00000       0.00000       0.00000       0.00000
  15  17 3188.1029    3.8591  1.1536 13.1362 -0.0029      0.976264  0.0513   0.0941   0.0791    0.1723   0.0000      0.868721   434.8380       3.99972       11.5168     -0.742127      -5.02310      -2.16474      0.257233      -3.68841      -1.10024      -1.12412      0.158572      0.819618      0.418548      0.160525     -0.128216     -0.171724      0.139892     0.0276730     0.0179535    0.00751260    0.00369877    0.00104608  -2.00476e-05  -0.000108963  -3.55054e-05   3.92059e-05   5.54503e-06  -2.82215e-06   2.54847e-07   7.24095e-08       0.00000       0.00000       0.00000       0.00000       0.00000       0.00000       4.15091       5.30522       5.47713       5.36057       5.36405       4.51973       3.85041       3.09772       2.26293       1.59118       1.16842      0.890876      0.642131      0.398549      0.221670      0.128270     0.0677109     0.0387502     0.0196826    0.00900645    0.00414469    0.00156252   0.000632217   0.000236864   7.41197e-05   2.42903e-05   6.63286e-06   1.56107e-06   2.90780e-07   3.54975e-08       0.00000       0.00000       0.00000       0.00000       0.00000       0.00000
  15  18 3328.9332    3.4745  1.5588 12.9581 -0.0106       1.05832  0.0577   0.0742   0.0952    0.1253   0.0000      0.579614   430.8501       18.0145       14.0845       7.19984      -1.75916       1.50780       3.90970      0.113904      -2.23691     -0.979938      0.980840     -0.261505   -0.00891952      0.327153    -0.0657456    -0.0305554     0.0838990     0.0428433    -0.0253440    -0.0157568    0.00174628  -0.000320297   0.000670650  -5.77314e-05   3.73456e-06   3.15785e-05   1.31900e-05   1.73544e-06   8.94373e-08  -3.42573e-08       0.00000       0.00000       0.00000       0.00000       0.00000       0.00000       4.28097       5.18488       5.33250       5.57584       5.46017       4.74423       3.87763       3.23856       2.72200       1.78932       1.39693      0.983481      0.704154      0.447065      0.258937      0.148822     0.0868402     0.0469105     0.0244944     0.0116377    0.00484856    0.00201210   0.000773416   0.000275944   9.73339e-05   3.10219e-05   8.25517e-06   1.68281e-06   3.52767e-07   4.41301e-08       0.00000       0.00000       0.00000       0.00000       0.00000       0.00000
  15  19 3470.1862    2.8661  2.1390 12.6919 -0.0070       1.38239  0.0717   0.0547   0.1115    0.0895   0.0000      0.428560   439.0933       8.53958       11.0597      -4.70199      -5.18746       1.49703       1.31275       1.06743     -0.172573     -0.505012       2.22382      0.503426     -0.552212      0.388683     -0.235933    -0.0989682    -0.0196397     0.0184951     0.0493346   -0.00260537  -6.09506e-05   0.000137424   0.000739903  -0.000248274  -4.05659e-05   6.38893e-05  -1.10105e-05  -3.18716e-06  -1.01304e-07   2.93803e-08       0.00000       0.00000       0.00000       0.00000       0.00000       0.00000       4.86037       6.52502       6.66221       6.93499       6.31549       5.55323       4.85901       4.05619       3.24249       2.43410       1.74655       1.20551      0.787778      0.512533      0.308258      0.183517      0.100598     0.0584007     0.0277406     0.0139381    0.00614365    0.00272839   0.000998194   0.000391558   0.000123709   3.95223e-05   1.04689e-05   2.49078e-06   4.77867e-07   6.48106e-08       0.00000       0.00000       0.00000       0.00000       0.00000       0.00000
  15  20 3611.3227    2.4346  3.2260 11.9827 -0.0024      0.544124  0.0845   0.0373   0.1451    0.0667   0.0000      0.262139   439.1090       12.4673       12.9522       14.9297       3.88737       1.58927       2.41128      -12.5692       4.05044       5.51227      -2.79672      0.870841     -0.920485      0.983570    -0.0915549     -0.330567    -0.0526364      0.100590    -0.0107436    -0.0332754    0.00245494    0.00677030   -0.00161989  -0.000423739   3.51847e-05   7.16828e-05   2.88159e-06  -4.94490e-07   5.98495e-07   3.13538e-08       0.00000       0.00000       0.00000       0.00000       0.00000       0.00000       5.66035       7.25507       7.41743       7.75654       7.05210       6.58690       5.65839       4.61295       3.61766       2.84023       2.02374       1.43614      0.909624      0.610505      0.368311      0.225688      0.120684     0.0653368     0.0319706     0.0155426    0.00712996    0.00303315    0.00119664   0.000448656   0.000145454   4.59310e-05   1.15105e-05   2.84415e-06   5.23833e-07   7.28698e-08       0.00000       0.00000       0.00000       0.00000       0.00000       0.00000
  15  21 3752.7630    2.0569  5.1759 11.1943 -0.0033      0.346245  0.1018   0.0243   0.1852    0.0575   0.0000      0.116841   453.0128       14.2324       17.8542       3.92082       12.2885       8.16325      -5.97711       6.72613       6.06523       4.78925      -2.06614      0.681151      0.285325      0.438993     -0.208808     -0.135954    -0.0451554     0.0216178    0.00748405    0.00851466    0.00468938   -0.00341795    0.00286576   0.000236267  -0.000179262   3.85944e-05   2.27393e-05  -5.62795e-08  -9.13764e-09   5.79872e-08       0.00000       0.00000       0.00000       0.00000       0.00000       0.00000       7.17509       9.22222       9.69297       9.72682       9.06156       8.29989       6.97620       5.72203       4.55214       3.48853       2.43559       1.75801       1.14398      0.728222      0.452915      0.267574      0.148083     0.0779095     0.0396591     0.0193550    0.00845766    0.00361248    0.00142323   0.000538101   0.000184166   5.52909e-05   1.46185e-05   3.48071e-06   6.27030e-07   8.42318e-08       0.00000       0.00000       0.00000       0.00000       0.00000       0.00000
  15  22 3894.4372    1.7170  7.0254 10.9043 -0.0024      0.391573  0.1329   0.0187   0.2274    0.0481   0.0000     0.0892226   443.6255       7.44653       27.6051       8.05668      -19.8479      -9.20073      -1.88195       8.10314       1.88743     -0.860965      -2.85500       3.28896       1.09631      -1.00330      0.239618      0.711083      0.140177    -0.0858861  -5.24707e-05    -0.0113635    0.00504232    0.00564199   0.000938934   0.000739849   0.000157797   1.79763e-06  -1.17389e-05  -4.11362e-07   1.95954e-06  -1.90926e-07       0.00000       0.00000       0.00000       0.00000       0.00000       0.00000       9.03955       11.3082       11.8431       12.0802       11.5890       10.0419       9.09041       7.04848       5.97597       4.35158       3.18435       2.24645       1.47291      0.961315      0.593315      0.340571      0.197666      0.105019     0.0531824     0.0251951     0.0114356    0.00485273    0.00190431   0.000687873   0.000239897   7.09708e-05   1.84349e-05   4.31599e-06   8.84269e-07   1.03904e-07       0.00000       0.00000       0.00000       0.00000       0.00000       0.00000
  15  23 4036.3135    1.4240  9.1428 10.7294 -0.0019      0.396718  0.1655   0.0154   0.2984    0.0419   0.0000     0.0815564   440.4683       23.1671      -9.47865      -13.0699      0.185014      -2.34759       4.62321       16.7159      -2.58879       7.26841     -0.537146       2.00579     0.0808275      -1.13275      0.603074    -0.0130524     -0.170401     0.0801504     0.0798239     0.0131419   -0.00535830   -0.00180897    0.00552133  -0.000191465  -9.36570e-05   0.000108650   4.68707e-06   4.01391e-06  -9.23454e-07  -7.55840e-09       0.00000       0.00000       0.00000       0.00000       0.00000       0.00000       11.1090       13.9892       15.0552       15.0514       14.2859       12.8048       10.6654       8.98232       7.05770       5.35215       3.89301       2.68925       1.76193       1.14172      0.714369      0.420420      0.237396      0.126013     0.0628655     0.0309427     0.0135020    0.00594123    0.00226703   0.000837995   0.000285469   8.77115e-05   2.37138e-05   5.42866e-06   9.75607e-07   1.25831e-07       0.00000       0.00000       0.00000       0.00000       0.00000       0.00000
  15  24 4177.7150    1.2148 12.3490 10.4971 -0.0043      0.164846  0.2325   0.0124   0.3902    0.0389   0.0000     0.0775012   435.4215       33.4016       27.4303       28.5655      -16.3863      -22.0269       12.1161      -2.15937      -7.43073      -10.1402      -4.75480      -2.69197     -0.288544       3.65713     -0.295826      0.485911     -0.671786      0.197121      0.158696    -0.0244517     0.0252790   -0.00216566   0.000815006    0.00213221   0.000209975  -6.58955e-05   1.58238e-05  -6.09303e-06   3.69034e-07   1.51940e-07       0.00000       0.00000       0.00000       0.00000       0.00000       0.00000       14.0284       17.7877       18.9023       19.5842       18.1811       15.9203       13.9054       11.5230       9.09082       6.88343       5.03950       3.44339       2.35246       1.50235      0.929916      0.543912      0.311798      0.168045     0.0856609     0.0410024     0.0186746    0.00792714    0.00314195    0.00113195   0.000376648   0.000112695   3.10045e-05   6.99767e-06   1.31875e-06   1.68529e-07       0.00000       0.00000       0.00000       0.00000       0.00000       0.00000
  15  25 4318.9067    1.0015 15.0904 10.4107 -0.0035   -0.00592561  0.3271   0.0101   0.5280    0.0358   0.0000     0.0874688   435.2415       13.4798      -9.15312       8.08096       1.83063       3.37062       14.1633      -19.8231      0.259197      -6.06969       6.09356      -4.56713       4.65557     -0.185109      0.574628     -0.494577      0.508195   -0.00601088     0.0431943     0.0572007    -0.0219731    -0.0268915    0.00444776    0.00112557   0.000117934  -9.17782e-05   9.98504e-06   7.47434e-06   2.20590e-06  -1.42969e-07       0.00000       0.00000       0.00000       0.00000       0.00000       0.00000       17.6802       22.8616       24.4252       24.6554       23.2409       20.9351       18.1808       14.6671       11.6814       8.90268       6.52649       4.57286       3.13670       1.97037       1.26124      0.733204      0.415157      0.221659      0.112417     0.0548966     0.0247167     0.0106465    0.00418547    0.00156098   0.000525506   0.000153748   4.21815e-05   9.51232e-06   1.77907e-06   2.23837e-07       0.00000       0.00000       0.00000       0.00000       0.00000       0.00000
  15  26 4461.6708    0.8375 18.0372 10.3135 -0.0035   -0.00478741  0.4373   0.0084   0.6371    0.0299   0.0000     0.0966111   411.1020       8.83659       21.3342      -20.5908       5.93685      -10.3208       36.6041       30.1699      -24.1600      -10.9902       16.4705       7.28689      -4.78536      0.253882       1.47479     -0.257722      0.234151      0.151178     0.0845931     0.0886472    -0.0141986  -0.000590922   -0.00162798    0.00277891   -0.00117058   0.000342853   6.05381e-05   1.33591e-05  -1.99596e-06  -2.90706e-07       0.00000       0.00000       0.00000       0.00000       0.00000       0.00000       22.0058       28.3169       30.6527       30.9452       28.9604       25.8487       22.5686       18.3147       14.7286       10.9867       8.25881       5.60784       3.85511       2.52973       1.52968      0.903298      0.518112      0.282308      0.142468     0.0682174     0.0311807     0.0135140    0.00537360    0.00194593   0.000646393   0.000198136   5.26400e-05   1.16263e-05   2.20349e-06   2.73015e-07       0.00000       0.00000       0.00000       0.00000       0.00000       0.00000
  16   8 1933.2160    0.5175  0.3835 10.0689 -0.0084       10.3233  0.0252   0.0241   0.0558    0.0618   0.0000       2.10233   435.4325      0.885957       13.7107       3.38092     -0.531224      -2.81543       1.28742      -1.02849      0.338623      0.426460     -0.666380      0.776165      0.409277    -0.0987354      0.345800     -0.133141     0.0243734    -0.0422020     0.0248724   -0.00185289   -0.00218034  -0.000541488   0.000642954   0.000281275   8.49909e-06  -2.21001e-05   1.36340e-05  -1.83327e-06  -9.17536e-07   3.08599e-07   1.37368e-07   2.73013e-09       0.00000       0.00000       0.00000       0.00000       2.65021       3.72135       4.15103       4.13654       3.90215       3.51313       2.56382       2.04906       1.46723       1.06682      0.726891      0.513710      0.370840      0.217353      0.151664     0.0825934     0.0511694     0.0287705     0.0152394    0.00813447    0.00391138    0.00164953   0.000770387   0.000292991   0.000109103   4.00002e-05   1.34921e-05   3.63717e-06   1.09824e-06   2.42230e-07   4.15576e-08   5.17452e-09       0.00000       0.00000       0.00000       0.00000
  16  10 2228.5251    1.0026  0.6794 10.4271 -0.0002       6.34597  0.0284   0.0281   0.0548    0.1151   0.0000       1.03541   436.1414      -1.66414       14.5793     -0.965570      -6.47878      -1.71788       2.38112     -0.379233     -0.111879      -1.13082     -0.504679     -0.202871      0.831359     0.0863619     -0.181152   -0.00305157    -0.0487572    -0.0272792    -0.0292011   -0.00135503   -0.00447527   -0.00244556   0.000429623   0.000257339   0.000199334  -2.70011e-05  -2.12831e-05   1.20501e-06   1.79252e-06  -3.63525e-07   7.37973e-08   4.11199e-09       0.00000       0.00000       0.00000       0.00000       2.28201       2.92521       3.24004       3.12510       3.07318       2.63966       2.25037       1.98177       1.49764       1.20911      0.853441      0.594117      0.427300      0.265213      0.172906      0.103873     0.0593453     0.0358139     0.0185667    0.00973911    0.00462908    0.00212755   0.000921668   0.000369804   0.000140104   5.20530e-05   1.56061e-05   4.70485e-06   1.35435e-06   2.96012e-07   4.89466e-08   6.05316e-09       0.00000       0.00000       0.00000       0.00000
  16  11 2372.6277    1.2840  0.9113 11.0910  0.0008       4.36888  0.0399   0.0321   0.0665    0.1087   0.0000       1.08785   441.2020     -0.727057       10.7262      0.721127     -0.603914      -4.96964      0.328566      -1.69472      0.673576     0.0729419       1.24120      0.598574      0.207843      0.221699      0.294687    -0.0504101     0.0108239    -0.0173860     0.0328588    0.00731267   -0.00175889   -0.00147990   -0.00161204  -8.45135e-05  -0.000230505   4.26795e-05   1.90813e-05   3.85617e-06   5.98116e-07   3.21243e-07  -3.75911e-08   9.29171e-09       0.00000       0.00000       0.00000       0.00000       2.84407       3.26145       3.90455       4.04022       3.46427       3.20711       2.92951       2.39923       1.78844       1.39305       1.12240      0.748262      0.495883      0.368638      0.217511      0.131964     0.0776405     0.0441022     0.0238945     0.0119520    0.00585440    0.00272339    0.00132929   0.000545733   0.000203008   6.40655e-05   2.06076e-05   6.29977e-06   1.47899e-06   3.21167e-07   5.67112e-08   7.42885e-09       0.00000       0.00000       0.00000       0.00000
  16  12 2514.9313    1.7479  0.8988 11.3148 -0.0108       3.74206  0.0396   0.0442   0.0675    0.1329   0.0000      0.949958   436.0099       5.90830       11.0651     -0.923757      -3.55684       5.61683      -8.44682     -0.391500       2.16644     -0.801654     -0.634465     0.0935577     -0.370677     -0.478821     0.0885542      0.261330     0.0918081  -0.000229736    -0.0426446     0.0102854    0.00638827   -0.00291513   -0.00109149   0.000775557  -7.30194e-05  -0.000102305  -1.97881e-05   9.17251e-06   1.35257e-07   2.62706e-08   7.81825e-08   7.81775e-09       0.00000       0.00000       0.00000       0.00000       2.87858       3.43129       3.99647       3.99282       3.38950       3.28985       3.01896       2.33470       1.98831       1.38465       1.09634      0.758166      0.527409      0.336468      0.229094      0.128291     0.0705978     0.0435005     0.0253169     0.0111212    0.00540489    0.00298664    0.00121362   0.000479484   0.000187250   6.73279e-05   2.13089e-05   5.93148e-06   1.50274e-06   2.74099e-07   5.94709e-08   7.32556e-09       0.00000       0.00000       0.00000       0.00000
  16  13 2657.0446    2.2396  0.8450 12.1092 -0.0102       3.82556  0.0378   0.0587   0.0627    0.1183   0.0000      0.908293   442.0530       6.44419       8.46326       5.47937      -5.15006      -4.01611      -2.02665      0.912689      -1.69735      -1.12221      0.739434     -0.410320     -0.985119     0.0590061    -0.0808270      0.115011     0.0877458     0.0546015     0.0147662    -0.0113448   0.000443390   0.000817490  -0.000521344   8.43583e-05  -0.000332754  -8.02525e-06   2.66146e-05  -3.57397e-06   2.43759e-06  -9.15695e-08   4.78037e-08  -1.46343e-08       0.00000       0.00000       0.00000       0.00000       2.95939       3.76771       3.70355       3.69254       3.27099       3.04769       2.86103       2.55482       2.14649       1.64921       1.20351      0.849890      0.571854      0.346016      0.217420      0.136239     0.0728909     0.0436056     0.0221472     0.0121296    0.00576117    0.00272770    0.00112608   0.000461404   0.000166557   6.61983e-05   1.89731e-05   5.71584e-06   1.43596e-06   3.28481e-07   6.20316e-08   8.34279e-09       0.00000       0.00000       0.00000       0.00000
  16  14 2799.5928    3.0023  0.7977 12.5506  0.0004       2.02919  0.0326   0.0779   0.0584    0.1143   0.0000      0.866762   439.5948      0.661020       15.3691      0.306118       3.50730      -4.87446      -2.89045     -0.953356     -0.273331     -0.719933     -0.323556      0.224038     0.0833263     -0.170304      0.253131    -0.0756976    -0.0874466     0.0535255    -0.0132907   -0.00708844   -0.00879261   0.000745665   -0.00102391  -0.000378384  -6.86187e-05   2.84594e-05  -1.78386e-05   4.14493e-06  -1.36195e-07  -5.04315e-07  -5.38388e-09   3.40584e-10       0.00000       0.00000       0.00000       0.00000       2.63551       3.33433       3.52845       3.67352       3.39058       2.96559       2.59864       2.15939       1.66970       1.26096      0.972138      0.671479      0.442403      0.299287      0.192377      0.116660     0.0658403     0.0383452     0.0207884    0.00999293    0.00473958    0.00250505    0.00101362   0.000425535   0.000150572   5.11292e-05   1.58473e-05   4.77523e-06   1.22571e-06   2.73676e-07   5.01105e-08   6.62391e-09       0.00000       0.00000       0.00000       0.00000
  16  15 2941.9038    3.6189  0.8464 12.7736 -0.0084       2.69289  0.0342   0.0941   0.0610    0.1415   0.0000      0.801444   434.9717       2.99245       9.53115       8.81714       1.05528       2.61480       2.53657       2.00252       1.27007      -2.17237      0.621013      0.172382      0.400830     -0.354394     -0.159394     0.0920509    -0.0701657   -0.00605655   -0.00486364   0.000183470   -0.00460675   -0.00403716  -0.000192617   7.39028e-05  -0.000166321   3.44489e-05  -2.58069e-05   4.59863e-07  -1.15973e-06   2.43253e-07  -4.61374e-08  -1.49487e-09       0.00000       0.00000       0.00000       0.00000       2.75555       3.14783       3.31620       3.68808       3.09502       2.84241       2.74512       2.17875       1.66158       1.46445       1.13601      0.699884      0.456821      0.335315      0.216179      0.118238     0.0707863     0.0450690     0.0236273     0.0106386    0.00466419    0.00253454    0.00119248   0.000503852   0.000177459   5.73911e-05   1.66566e-05   4.67470e-06   1.24046e-06   2.67289e-07   5.24681e-08   6.96453e-09       0.00000       0.00000       0.00000       0.00000
  16  16 3083.5358    4.0590  0.8339 13.2128 -0.0065       1.47565  0.0319   0.1097   0.0641    0.1432   0.0000      0.975049   437.8145       3.80654       7.70315      0.506623      -2.30887      -7.88821      -1.17757    -0.0412860      0.534323      -3.13621      0.100580      0.786063      0.605326    -0.0138625     -0.111658     0.0633682     0.0788463    -0.0356720     0.0214221     0.0184635   -0.00337291  -0.000858706    0.00110056  -0.000318171   0.000308594   4.28884e-06  -2.68690e-05   8.84236e-06   2.53096e-07  -3.19027e-07  -4.28468e-08  -1.10392e-09       0.00000       0.00000       0.00000       0.00000       2.35352       3.15906       3.40181       3.41586       3.04677       2.85263       2.43766       2.02960       1.57419       1.25112      0.869263      0.648774      0.432518      0.280514      0.179378      0.106873     0.0625513     0.0343006     0.0188489    0.00928393    0.00484334    0.00206400    0.00100151   0.000370840   0.000155940   5.33080e-05   1.76253e-05   4.87415e-06   1.27507e-06   2.99147e-07   5.25561e-08   7.32897e-09       0.00000       0.00000       0.00000       0.00000
  16  17 3224.9477    3.8917  1.1688 13.0813 -0.0037      0.195954  0.0494   0.0924   0.0787    0.1685   0.0000      0.885324   441.4288       10.1058       12.0149       4.29018      -4.46606     0.0846385      -4.47858       7.42343       2.79982      -2.79465     -0.993269     0.0908950       1.43290     -0.675741     -0.237106     0.0474626    -0.0445039     0.0382776    -0.0161941    0.00123865    0.00310071   -0.00492575   -0.00190333  -0.000278234   4.09289e-05  -9.58114e-05   2.12929e-05  -1.14362e-05  -1.30923e-06   4.40963e-07  -1.00528e-07   1.36468e-08       0.00000       0.00000       0.00000       0.00000       3.25712       4.13062       4.60641       4.61717       4.36527       4.11977       3.38580       2.65042       2.30814       1.76613       1.31028      0.903648      0.656594      0.380362      0.285784      0.171466     0.0945011     0.0587482     0.0306730     0.0146438    0.00682469    0.00353699    0.00140526   0.000569786   0.000221537   9.18514e-05   2.78307e-05   7.86116e-06   2.15897e-06   4.23529e-07   8.12130e-08   1.00135e-08       0.00000       0.00000       0.00000       0.00000
  16  18 3366.4263    3.3844  1.7536 12.7714 -0.0034      0.372982  0.0591   0.0668   0.0973    0.1246   0.0000      0.465338   441.4939       7.29169       9.96904       8.59265      -5.08956       4.58487      -2.90903       3.94401      0.555038      -2.83934       1.04428      0.955041     -0.462709     -0.975005     -0.578428      0.171642    -0.0359007    -0.0702042     0.0209838    0.00563037    -0.0150450    0.00167156    0.00139069  -7.83610e-05  -0.000488093  -0.000195569   3.20743e-05  -3.67276e-06  -2.01403e-06   2.62082e-07  -1.29707e-07  -5.21230e-09       0.00000       0.00000       0.00000       0.00000       3.92029       4.84255       5.66182       5.20658       5.17661       4.84268       3.95872       3.37203       2.69145       1.88279       1.51748       1.14454      0.730977      0.501063      0.331628      0.191640      0.119067     0.0624199     0.0320414     0.0173343    0.00863598    0.00382334    0.00176555   0.000697908   0.000251076   9.32645e-05   3.44831e-05   9.75109e-06   2.44827e-06   5.20265e-07   8.94877e-08   1.03935e-08       0.00000       0.00000       0.00000       0.00000
  16  19 3507.9979    2.8576  2.4970 12.3578 -0.0091      0.248707  0.0700   0.0489   0.1177    0.0899   0.0000      0.282115   435.1585       13.9929       18.9049       7.38993      -8.03556       1.26187      -4.32029      -3.02802       6.63969      -1.25861      0.710112      0.141445      -1.14368     -0.815630      0.246630     -0.255311     0.0191699     0.0446300     0.0676280    -0.0137279    -0.0192355   -0.00398902   -0.00356131   0.000703144   6.68150e-05   0.000170195  -4.97844e-05   1.28569e-05   5.84213e-06   7.66795e-08  -5.37974e-08  -1.75727e-08       0.00000       0.00000       0.00000       0.00000       4.69371       5.71453       5.99893       6.55461       6.08805       5.45271       4.58783       3.98291       3.17734       2.44755       1.74094       1.28272      0.927578      0.608298      0.384885      0.228087      0.135497     0.0775915     0.0427084     0.0221422     0.0106503    0.00477111    0.00205633   0.000819969   0.000310081   0.000109192   3.50414e-05   9.99596e-06   2.68023e-06   5.92434e-07   1.02791e-07   1.41045e-08       0.00000       0.00000       0.00000       0.00000
  16  20 3650.0649    2.3024  3.7846 11.6937  0.0019      0.587089  0.0890   0.0313   0.1517    0.0679   0.0000      0.174511   439.1304       2.75497      -4.98823       3.58471       6.23055      -7.01006      -2.89511       4.14505       4.02905      -2.36813     -0.709546       3.09561      0.726448     -0.414258     -0.376169     0.0407908      0.247479      0.135395    -0.0441822    -0.0337291   -0.00219541   -0.00500526  -4.56303e-06   0.000861576   0.000204379   3.70700e-05  -1.76351e-05  -2.26244e-05   9.95553e-07   8.51506e-07   1.15783e-08  -4.71437e-08       0.00000       0.00000       0.00000       0.00000       6.00568       7.55266       7.70876       7.91700       7.69612       7.10464       5.96626       5.07130       4.00830       3.29562       2.43129       1.70758       1.10521      0.761136      0.488306      0.302489      0.182529     0.0997763     0.0533204     0.0260704     0.0121954    0.00573364    0.00244044    0.00102707   0.000384819   0.000131473   4.44648e-05   1.31667e-05   3.42893e-06   8.02879e-07   1.35901e-07   1.79692e-08       0.00000       0.00000       0.00000       0.00000
  16  21 3791.9703    1.9339  5.3165 11.1881 -0.0007      0.569431  0.1061   0.0228   0.1881    0.0561   0.0000      0.117284   441.2116       8.32032       6.32661      -1.33630       2.23597       7.06261      -10.4301      -7.32746       1.39241      -2.63128     0.0903330     -0.515498      0.202006     -0.432174     -0.809262     -0.403711      0.127693     0.0559626    -0.0299852    0.00381018   -0.00443756    0.00267849   0.000772425  -0.000916526   0.000397112  -4.87766e-05   3.26174e-06  -7.75280e-06   2.37709e-06   1.56175e-07  -2.26863e-07   1.79468e-08       0.00000       0.00000       0.00000       0.00000       7.01700       9.02345       9.90270       9.74001       9.44420       8.28442       7.27392       6.09882       4.77706       3.79352       2.72978       1.97052       1.33294      0.897309      0.563179      0.342769      0.201487      0.114782     0.0603351     0.0311741     0.0156467    0.00657360    0.00318996    0.00122514   0.000482965   0.000169308   5.46483e-05   1.62635e-05   4.25937e-06   1.00034e-06   1.70840e-07   2.04694e-08       0.00000       0.00000       0.00000       0.00000
  16  22 3934.0469    1.6305  7.3146 10.9285 -0.0017      0.496029  0.1330   0.0175   0.2371    0.0449   0.0000     0.0881000   433.0961      -3.77337       4.43721       16.2317       5.69011      -14.4485      -7.82029       2.61349      -1.22669      -1.91705       4.04297       1.65389      -1.89618     0.0881798     -0.526355      0.566885     -0.277944    -0.0399024     -0.106402    -0.0184599   -0.00498286     0.0107282   -0.00393989  -0.000693920  -0.000450190   0.000272125   3.24229e-05  -5.97086e-06  -6.06655e-06  -5.08959e-07   3.41969e-07   1.01101e-08       0.00000       0.00000       0.00000       0.00000       8.71387       10.6676       12.0177       11.9626       11.3510       10.4373       8.80733       7.43416       6.02665       4.54274       3.35914       2.48988       1.69901       1.10920      0.731649      0.440274      0.254715      0.145358     0.0800465     0.0394614     0.0196124    0.00928958    0.00397479    0.00155867   0.000610184   0.000218663   7.24366e-05   2.06727e-05   5.32304e-06   1.16032e-06   2.01832e-07   2.48344e-08       0.00000       0.00000       0.00000       0.00000
  16  23 4076.3227    1.3472  9.4882 10.7027 -0.0040      0.419687  0.1711   0.0143   0.3012    0.0401   0.0000     0.0804665   440.9845       8.33569       10.9332      -13.5573       27.4979      -9.33942      -2.08415      -9.53201      -8.53890      -2.16762       8.11824      -5.46363      -4.98866       2.22619      0.995160      0.454767     0.0162334      0.273976    -0.0500646    -0.0811720    0.00557375    0.00653770    0.00240101    0.00274537   0.000152090  -0.000382214  -0.000151896   1.25710e-06   1.24015e-06   7.76403e-07  -2.61774e-07  -4.45674e-08       0.00000       0.00000       0.00000       0.00000       10.6744       13.7196       14.6965       14.8587       14.0293       12.9070       10.9330       9.25087       7.41903       5.64403       4.26165       3.03647       2.10940       1.40190      0.892179      0.549826      0.321148      0.182003     0.0986208     0.0497752     0.0249861     0.0110954    0.00503983    0.00196395   0.000772942   0.000268367   8.72564e-05   2.58125e-05   6.64321e-06   1.43135e-06   2.56138e-07   3.26327e-08       0.00000       0.00000       0.00000       0.00000
  16  24 4218.2412    1.1610 12.5587 10.5716 -0.0004      0.196225  0.2394   0.0122   0.4061    0.0365   0.0000     0.0740402   428.8279       2.16562       52.9528       42.8116       4.50059       4.77814       8.10872       15.0991       12.0216      -7.17378       5.14938      -4.35020     -0.491747      0.179208   -0.00640428      0.823148      0.945491     -0.152379     -0.322222    -0.0490313    0.00238321    -0.0147098   -0.00598840  -0.000546575  -0.000731625   0.000213768  -0.000119216  -3.69142e-05  -1.12225e-05   9.10565e-07  -6.26285e-07  -2.01507e-08       0.00000       0.00000       0.00000       0.00000       13.2937       17.1693       18.7289       18.3652       17.9177       16.1875       14.2174       11.8813       9.55015       7.43318       5.52803       4.02385       2.73170       1.87274       1.18073      0.717549      0.430947      0.238331      0.131899     0.0655126     0.0329684     0.0146290    0.00671872    0.00266030    0.00105289   0.000357187   0.000120756   3.50324e-05   8.98583e-06   2.02836e-06   3.52442e-07   4.20899e-08       0.00000       0.00000       0.00000       0.00000
  16  25 4361.5213    0.9603 15.6482 10.3916 -0.0014      0.513986  0.3287   0.0096   0.5247    0.0329   0.0000     0.0852970   416.2292       9.93119       19.0947      -16.1648       43.7742     -0.788003       6.25660       15.7705      -9.41699      -7.77532      -10.8382       3.41307       5.64405      -5.32606      -1.78426     -0.775108     -0.332605    -0.0755230      0.248247    -0.0149398    0.00311670    -0.0368880     0.0187206  -0.000120613   -0.00181181   0.000488245   0.000337440  -1.52292e-06   3.78029e-06   3.57486e-06  -1.92721e-07   1.15747e-07       0.00000       0.00000       0.00000       0.00000       16.6976       22.1934       23.0955       23.8012       22.2118       20.8882       17.7374       15.4636       11.9296       9.35019       7.19732       5.06072       3.57659       2.35641       1.52925      0.934611      0.561025      0.306121      0.168779     0.0848103     0.0430174     0.0193479    0.00877539    0.00348617    0.00137043   0.000460466   0.000153355   4.45199e-05   1.19671e-05   2.53381e-06   4.41348e-07   5.88678e-08       0.00000       0.00000       0.00000       0.00000
  16  26 4502.0785    0.7689 18.2313 10.3390 -0.0046    -0.0565127  0.4629   0.0078   0.6556    0.0277   0.0000      0.101630   428.5491      -25.9402       37.0049       2.90010       17.0083      -11.1046       28.7405      -5.14130     -0.403075      -9.33329       2.14240      -4.63721       5.85283       6.24207      -2.15599      -1.30855       1.17653       1.13140    0.00333058     -0.208259     0.0178635     0.0432811   -0.00173677   -0.00189894   0.000479633    0.00137680  -2.27634e-06  -9.33585e-05  -7.96607e-07  -3.71373e-07  -8.04432e-07   9.68440e-08       0.00000       0.00000       0.00000       0.00000       21.3511       27.1706       29.2187       29.5861       28.7418       25.6955       22.5483       18.8314       15.4649       11.9510       8.80205       6.41334       4.55836       3.00672       1.94489       1.18558      0.698733      0.406010      0.218766      0.112929     0.0560120     0.0248218     0.0112508    0.00441888    0.00171640   0.000613465   0.000195315   5.59956e-05   1.45457e-05   3.17258e-06   5.58846e-07   6.64864e-08       0.00000       0.00000       0.00000       0.00000
  17   9 2113.0560    0.7732  0.5620 10.2737 -0.0018       8.16362  0.0256   0.0251   0.0518    0.0812   0.0000       1.28607   437.8770      0.936391       12.8830       1.19515      -2.20512      -2.38820      -2.38168      -3.36057      0.578463      0.461493     -0.574375     -0.859486      0.242776      0.576301     -0.264083    -0.0160661   -0.00477509    -0.0896908    0.00963910    -0.0132742    0.00201799    0.00340760    0.00173566  -0.000891957  -0.000218872   5.62913e-06  -5.21045e-05  -1.70319e-05   9.50560e-07   1.67880e-06   2.53416e-07  -9.41930e-08   6.65111e-09  -2.49232e-09       0.00000       0.00000       1.98015       2.39827       2.69587       2.62610       2.44738       2.38886       2.02267       1.74556       1.47911       1.12381      0.860970      0.671144      0.416438      0.312251      0.198521      0.119847     0.0724394     0.0440746     0.0241436     0.0126114    0.00675969    0.00317561    0.00146569   0.000691116   0.000291795   0.000106806   4.05605e-05   1.42547e-05   4.77249e-06   1.29755e-06   2.86195e-07   6.55701e-08   1.06327e-08   1.35158e-09       0.00000       0.00000
  17  11 2405.1430    1.3840  0.9097 11.2528 -0.0104       4.52342  0.0392   0.0344   0.0684    0.1079   0.0000      0.985160   438.1038     -0.480072       17.0542       3.95483     -0.336648       4.46096       2.62116     -0.402267     -0.578648       2.99356     0.0653349      -1.04231     -0.357130     -0.180133     -0.110895     -0.147648    -0.0776674    -0.0255725   -0.00258570    -0.0266534     0.0152443   -0.00159289   -0.00214074   0.000625593   0.000256146  -4.97942e-05   7.18319e-05   1.64194e-05   6.65069e-08   2.96324e-06  -3.79643e-07  -1.37536e-07  -9.80920e-09  -2.36757e-09       0.00000       0.00000       2.66208       3.47160       3.85401       3.62745       3.58767       3.31099       2.90289       2.36550       2.04986       1.49685       1.17173      0.877633      0.580038      0.424069      0.270427      0.168207     0.0944693     0.0642431     0.0305608     0.0179021    0.00952444    0.00430497    0.00203853   0.000905992   0.000425946   0.000144280   5.39307e-05   2.13689e-05   6.33380e-06   1.97917e-06   4.22523e-07   9.50467e-08   1.73337e-08   1.92408e-09       0.00000       0.00000
  17  12 2548.1754    1.8557  0.9889 11.7168 -0.0008       3.55496  0.0442   0.0433   0.0677    0.1146   0.0000      0.953188   437.1533      -1.39391       12.4652      -2.15193      -1.15509      -1.58466     -0.722102      -1.82857      -2.37071      0.333888      0.171019      0.981836      0.837701      0.700999     -0.462737     -0.218800     0.0229159     0.0688506    -0.0288094   -0.00712728    0.00420620    0.00589725    0.00338280   0.000193620  -0.000460662  -0.000296701   2.07506e-05   2.43154e-05   1.08170e-05   1.43633e-06   4.22057e-07  -1.08613e-07  -4.71806e-09  -1.55983e-09       0.00000       0.00000       2.76759       3.99322       3.85640       3.97772       3.85816       3.45559       3.11084       2.53668       2.27107       1.70560       1.36031      0.964619      0.639186      0.438085      0.271424      0.189330      0.107535     0.0719512     0.0343765     0.0197154     0.0105409    0.00473360    0.00247426   0.000936926   0.000479885   0.000154823   6.19824e-05   2.27210e-05   6.41254e-06   2.11680e-06   4.84152e-07   1.12206e-07   2.21407e-08   2.68533e-09       0.00000       0.00000
  17  14 2834.4280    3.1893  0.7695 12.7360 -0.0028       2.54310  0.0307   0.0868   0.0626    0.1073   0.0000      0.888925   436.7953      0.911439       17.1283      -1.29446       1.17080   -0.00524284      -4.78597      0.119937       2.18512      0.640060       1.19469      -1.22009     -0.479902     0.0746819      0.296560     0.0632393    -0.0903957    -0.0420177    0.00709659    -0.0108164   -0.00489870   -0.00409190    0.00145189  -3.89485e-05   0.000432006   6.41061e-05  -1.59811e-05  -2.24334e-05   8.85874e-06   5.05384e-07  -1.56686e-07  -1.15220e-07   6.83757e-09   3.55300e-09       0.00000       0.00000       2.13782       2.81699       3.01852       3.15074       2.93921       2.65877       2.45114       1.90863       1.63998       1.21396      0.954925      0.710610      0.494476      0.321999      0.214584      0.144166     0.0832269     0.0506400     0.0266549     0.0149471    0.00754930    0.00374541    0.00195064   0.000755113   0.000352550   0.000126746   4.98984e-05   1.75935e-05   5.05620e-06   1.48500e-06   3.55201e-07   7.94191e-08   1.56933e-08   1.80905e-09       0.00000       0.00000
  17  15 2977.2938    3.7390  0.7793 13.2391 -0.0062       1.33927  0.0325   0.0971   0.0552    0.1052   0.0000      0.983741   441.3994       3.57091       13.4914    -0.0564823       4.07149      -7.82089     -0.532772      -2.50277      -1.53717    -0.0506748      0.343751    -0.0893809     -0.303407     -0.616947     -0.182207      0.112421     -0.168547     0.0220237    -0.0293555     0.0131420    0.00745867    0.00720746   8.30460e-05  -0.000136710   0.000255843  -4.99364e-05   9.40338e-05   4.59994e-06  -4.97971e-06   1.19912e-07   1.16270e-07   4.14138e-08   1.25426e-08   8.47448e-11       0.00000       0.00000       2.47082       3.10847       3.46778       3.48420       3.27061       3.11204       2.47186       2.23250       1.79715       1.29376       1.02427      0.778057      0.519590      0.349681      0.215627      0.156586     0.0919058     0.0538944     0.0277818     0.0155554    0.00780058    0.00417349    0.00194396   0.000832098   0.000328731   0.000130050   4.71680e-05   1.73783e-05   5.31995e-06   1.66862e-06   3.60970e-07   7.64609e-08   1.26563e-08   1.73085e-09       0.00000       0.00000
  17  16 3119.3937    4.0216  0.9197 13.1444 -0.0112      0.112074  0.0573   0.1011   0.0599    0.1455   0.0000      0.948925   436.4161       3.36157       8.01079       1.24843      -2.40508      -1.14531       5.78423      -3.72308       1.52224      0.672102      0.542012     -0.904862     -0.448200      0.144204      0.172898     0.0648967     0.0373539     0.0297055    -0.0497477   -0.00666324    0.00444364    0.00332735  -1.89536e-05  -0.000577631   0.000306790  -2.57165e-05  -6.54372e-05  -1.31736e-05   1.55824e-06   1.69267e-06   5.84473e-07   2.26838e-07   1.42546e-10  -5.20330e-10       0.00000       0.00000       5.31421       7.56990       8.14413       8.39637       7.22767       6.15297       5.04316       3.81825       2.85025       2.03800       1.48576      0.996834      0.682652      0.449157      0.274019      0.166337     0.0977382     0.0528211     0.0297990     0.0156688    0.00793154    0.00407136    0.00180552   0.000815198   0.000324109   0.000136435   4.77950e-05   1.55980e-05   5.15903e-06   1.52924e-06   3.69803e-07   7.56139e-08   1.30804e-08   1.72819e-09       0.00000       0.00000
  17  17 3261.4577    3.8027  1.2676 13.2397 -0.0058      0.555702  0.0490   0.0857   0.0803    0.1405   0.0000      0.677906   437.8550    -0.0496379       3.95736       2.98406       2.24881      -3.06418      -7.35516      -6.07025      -1.22486      -1.87369       1.09549     -0.853364     -0.401404     -0.209733      0.729901     0.0618215    -0.0233463    0.00933006     0.0146535   -0.00776473    -0.0103252  -7.08071e-07   -0.00428418   -0.00252301   0.000297082   0.000162539   2.05164e-05  -1.21917e-06  -2.59071e-06   1.42555e-07  -8.47114e-08  -2.63198e-07   1.43456e-08  -1.25626e-09       0.00000       0.00000       3.65116       4.40952       4.44487       4.69448       4.92607       4.51131       3.54930       2.83139       2.29907       1.97315       1.58614       1.08075      0.692024      0.429554      0.313731      0.223524      0.146843     0.0883119     0.0459375     0.0233137     0.0116374    0.00533652    0.00238411    0.00106787   0.000436938   0.000164334   6.01791e-05   2.15232e-05   6.53696e-06   1.91661e-06   4.99178e-07   1.00326e-07   1.72288e-08   2.22274e-09       0.00000       0.00000
  17  18 3403.5409    3.1125  1.7468 12.8795 -0.0004      0.884983  0.0565   0.0611   0.1010    0.1025   0.0000      0.500077   435.2052       4.48330       15.3650       4.75292       7.67464      -7.12623      -4.81264      -1.29377       3.07369      -1.95260     0.0647701      0.148268      -1.54904      0.410647     0.0559299     0.0635358      0.231496     0.0299692    -0.0117607    -0.0176180   -0.00661291    0.00748710   -0.00451263   -0.00111826   0.000186814  -0.000230484  -0.000153699  -2.57124e-05   9.38607e-06   1.72076e-06  -5.75937e-07  -7.23594e-08   1.17792e-09  -8.66549e-10       0.00000       0.00000       3.53277       4.60609       4.77980       4.86064       4.54941       4.17633       3.76715       3.28467       2.69364       2.10053       1.62739       1.19149      0.812153      0.554097      0.357193      0.227620      0.137765     0.0801015     0.0438704     0.0240962     0.0120318    0.00600060    0.00293451    0.00123296   0.000541186   0.000206619   7.50701e-05   2.59214e-05   8.24033e-06   2.40508e-06   5.91071e-07   1.30743e-07   2.28390e-08   2.82752e-09       0.00000       0.00000
  17  19 3545.7635    2.7347  3.0924 11.8530  0.0011      0.957851  0.0729   0.0395   0.1320    0.0851   0.0000      0.203769   437.0350       14.3439       5.58420      -3.23051      -1.14649       2.27216      -4.05372       1.08024       1.77906      -5.94693       1.99977       1.03652      0.156239    -0.0589243     -0.398236      0.666119      0.396184     0.0151631    -0.0206574    -0.0177037    0.00631435    0.00375883    0.00378691  -0.000598195   2.59443e-05   0.000446545  -5.40017e-05  -2.20276e-05   1.21096e-05   3.55032e-06  -9.62473e-07   1.20219e-07   5.32527e-08  -1.56840e-09       0.00000       0.00000       4.59769       5.92733       6.14658       6.34140       6.26223       5.49136       4.84424       4.17094       3.50506       2.67967       2.12740       1.48732       1.06186      0.699609      0.457760      0.302456      0.183120      0.107959     0.0602829     0.0318137     0.0167029    0.00821728    0.00374220    0.00169448   0.000675999   0.000265066   9.87393e-05   3.34201e-05   1.04629e-05   3.16176e-06   8.11957e-07   1.67429e-07   3.14188e-08   3.63327e-09       0.00000       0.00000
  17  20 3688.2357    2.2992  4.1518 11.3827 -0.0016      0.889255  0.0873   0.0290   0.1501    0.0722   0.0000      0.140956   450.2032       19.5499      0.513707       2.61363       17.3571      -13.7979      -9.97896       6.21746       2.53981     -0.606295      0.439718      0.923303      0.703462     -0.781803     0.0549095      0.345801     -0.166321     0.0832366     0.0206154    0.00709288     0.0265770    -0.0164862   -0.00136969  -0.000140913  -0.000438762  -0.000258608  -0.000172321  -7.94520e-05   4.08563e-06  -4.22008e-06  -1.37540e-07  -2.86953e-07  -4.93031e-09   7.35715e-09       0.00000       0.00000       5.39149       7.19588       7.62720       7.78775       7.41765       6.88511       5.86191       5.10957       4.08447       3.20614       2.43644       1.81352       1.22538      0.867116      0.551386      0.354515      0.215935      0.125409     0.0697940     0.0380784     0.0190677    0.00970560    0.00439025    0.00201256   0.000814238   0.000334030   0.000117642   4.14129e-05   1.33522e-05   3.93238e-06   9.55485e-07   2.14924e-07   3.62420e-08   4.64376e-09       0.00000       0.00000
  17  21 3830.5237    1.8533  5.5831 11.1991 -0.0023      0.701689  0.1085   0.0218   0.1901    0.0510   0.0000      0.116470   448.2040       21.7449       9.82194       3.21240       12.3570      -1.23929      -8.66304      -1.84953     -0.867577       1.17356     -0.305210      -1.04808       2.45955     -0.697803     -0.409155      0.515153    -0.0249686     -0.224921     0.0720662     0.0505231     0.0172325   -0.00169189   0.000493676  -0.000155251   0.000279932   0.000855997   3.26228e-05   8.79358e-05  -8.94213e-06   1.10128e-06   5.28214e-07   7.64455e-08  -2.66512e-08  -5.30344e-09       0.00000       0.00000       6.81005       8.58969       9.03217       9.21204       8.70403       8.36518       7.23067       6.06837       5.13565       3.96776       3.09165       2.21619       1.58110       1.07485      0.711935      0.442236      0.272685      0.160903     0.0879866     0.0478794     0.0245041     0.0118737    0.00543233    0.00243108    0.00103280   0.000407078   0.000148453   5.22478e-05   1.63758e-05   4.61418e-06   1.14898e-06   2.35834e-07   4.32176e-08   5.30580e-09       0.00000       0.00000
  17  22 3972.7713    1.5554  8.5368 10.7071 -0.0051      0.432574  0.1447   0.0151   0.2580    0.0419   0.0000     0.0787793   425.7392       4.84998       8.29678       11.2886       21.3613      -10.9507      -10.3798       1.76347       8.48306       8.36647     -0.801195      -8.84247       1.89221      0.579280     -0.626291     -0.341441      0.589113      0.256108    -0.0146825     0.0526799    -0.0343898    -0.0380552    0.00350962    0.00323810   -0.00144896  -0.000724121   0.000292537   3.00415e-05  -2.66136e-05  -3.80058e-07   1.94920e-06   7.10285e-08   2.32850e-08   7.96509e-10       0.00000       0.00000       8.53091       10.7800       11.7477       12.0061       11.3865       10.7235       9.20916       7.86995       6.37752       5.05987       3.85431       2.76504       2.02501       1.36461      0.926767      0.565123      0.341545      0.203084      0.115909     0.0628715     0.0313693     0.0155165    0.00716438    0.00325888    0.00134157   0.000542307   0.000197942   6.91029e-05   2.14589e-05   6.03626e-06   1.56981e-06   3.20667e-07   5.59478e-08   6.94192e-09       0.00000       0.00000
  17  25 4399.9743    0.9126 16.3517 10.3730 -0.0033     0.0597123  0.3489   0.0086   0.5331    0.0303   0.0000     0.0839490   454.6880      -18.3378       63.9535      -27.1876      -8.62953      -8.01611       23.4382       16.6031       6.31860       12.1207      -11.5668       4.64277       3.08756      0.436221      -1.23326       1.63916      0.952150     -0.714424     -0.285276     -0.153554      0.113878    -0.0249257     0.0171089    0.00870052   -0.00305864  -0.000320091   0.000350945  -0.000147801  -3.39388e-05   1.86356e-05   2.99899e-06   5.79786e-07  -9.68527e-08  -1.07543e-08       0.00000       0.00000       16.2401       20.6804       22.6856       23.0251       22.0381       19.9143       17.9733       15.1723       12.3908       10.0216       7.52687       5.55773       3.92796       2.68679       1.75111       1.13289      0.707405      0.413307      0.231299      0.125589     0.0662741     0.0327439     0.0152320    0.00680735    0.00287666    0.00114749   0.000421059   0.000141281   4.37992e-05   1.22669e-05   3.05047e-06   6.60582e-07   1.10692e-07   1.30433e-08       0.00000       0.00000
  18   9 2143.7976    0.7831  0.6140 10.2775 -0.0017       7.67593  0.0351   0.0221   0.0531    0.0856   0.0000       1.33531   438.4662      0.322106       11.2403       2.79807      -5.42950       3.26073      -4.86801     0.0378457      0.857232     -0.172421     0.0254224       1.13814     -0.773129      0.517690     0.0685234      0.212446     -0.154971      0.129307     0.0509373    -0.0390914    0.00232441   -0.00185430   0.000936689  -0.000684124   0.000337202  -0.000200443   6.99745e-05   5.27364e-05  -4.65075e-06  -9.32962e-07  -7.89925e-07   1.83543e-08  -7.67474e-08  -1.04757e-08  -4.84247e-10   2.17732e-11       2.50208       3.17282       2.78699       3.53955       3.45844       3.12245       2.30894       2.13202       2.09859       1.71947       1.28765      0.754704      0.668442      0.457689      0.345206      0.175902      0.115195     0.0678037     0.0462528     0.0289941     0.0157575    0.00849114    0.00353423    0.00167574   0.000583229   0.000308194   9.66043e-05   4.55536e-05   1.36249e-05   5.13974e-06   1.57590e-06   3.60915e-07   1.18940e-07   1.86469e-08   4.30666e-09   5.71474e-10
  18  10 2291.6846    1.1070  0.7269 10.7036 -0.0015       3.99820  0.0324   0.0299   0.0564    0.1066   0.0000       1.01030   435.5808       3.59060       6.40567      0.183688     -0.457526      -1.99961      -4.89189       1.18888     -0.405694      -1.63641    -0.0329290      0.293233      0.317206     -0.332814      0.518515     0.0262771     -0.127398    -0.0588078    -0.0448294    -0.0165463    -0.0193397   -0.00305148   -0.00311577   -0.00153110   0.000756453  -0.000259923  -4.76889e-05  -2.54152e-06   1.34074e-05  -5.13294e-06  -1.11252e-06   3.53047e-07  -4.92914e-08   4.22651e-08  -2.23248e-09  -6.72169e-10       2.40977       2.66148       2.72336       3.26553       3.26860       2.63643       2.37621       2.14841       1.77515       1.29381       1.03184      0.826887      0.601790      0.383592      0.250314      0.172451      0.123089     0.0742646     0.0408437     0.0216137     0.0119932    0.00690158    0.00351023    0.00164018   0.000697391   0.000277747   0.000100934   3.73890e-05   1.15908e-05   3.93775e-06   1.20215e-06   3.30114e-07   8.24740e-08   1.75542e-08   3.23955e-09   3.64722e-10
  18  11 2436.9085    1.5451  0.9292 10.9384 -0.0066       2.99911  0.0371   0.0351   0.0604    0.1433   0.0000      0.857037   437.5033       7.89382       5.88645       2.71394      -1.22205      -4.20267       3.21918     -0.514741      0.805181      -5.05603      -2.17853      0.665736     -0.601602     -0.745711     -0.248143      0.249576     -0.106227    -0.0599171    -0.0127118     0.0226916    -0.0303046   -0.00566122    0.00448483   0.000440542   0.000904658  -0.000513582   0.000317916   3.58854e-05   3.11895e-06  -2.26092e-06   8.93381e-07  -5.31923e-07   1.49085e-07  -1.90326e-08  -3.19025e-09   4.43434e-10       2.41052       2.92625       3.15570       3.17934       3.04486       3.02947       2.61516       2.22678       1.78831       1.49638       1.18052      0.884606      0.615917      0.426606      0.297694      0.191358      0.124423     0.0771267     0.0426760     0.0243972     0.0132086    0.00588847    0.00320654    0.00150897   0.000633095   0.000295725   0.000123684   4.26426e-05   1.58883e-05   5.45659e-06   1.63233e-06   4.46293e-07   1.07162e-07   2.13140e-08   3.52819e-09   4.44301e-10
  18  14 2868.7576    3.2741  0.8143 12.8677 -0.0061       2.40463  0.0315   0.0850   0.0582    0.1024   0.0000      0.848802   438.6393       2.62998       17.9538      0.377842      -1.83653       5.58138      0.414345      -1.08677      -1.62672       2.60731      0.862119      0.326374     -0.479594     0.0650766     -0.278893    -0.0586935     -0.110110    -0.0870130     0.0206887    -0.0242282    0.00773761     0.0179458    0.00330346   -0.00170731   0.000874291   0.000289096   3.06679e-05   2.07484e-05   7.54594e-07   4.78854e-06   7.35531e-07   5.03401e-08   2.22129e-08  -1.18318e-09   2.50613e-09  -1.86628e-10       2.24602       2.80772       3.12535       3.34229       3.11044       2.73173       2.51731       2.16531       1.67915       1.23242      0.990738      0.766456      0.535330      0.375165      0.265110      0.168752      0.107308     0.0620642     0.0367762     0.0206695     0.0108803    0.00579930    0.00289665    0.00148598   0.000659127   0.000294661   0.000110253   4.13199e-05   1.36955e-05   4.54524e-06   1.42575e-06   3.65637e-07   9.34095e-08   1.99693e-08   3.33408e-09   3.93287e-10
  18  15 3012.1982    3.9165  0.7944 13.1562 -0.0056       2.75696  0.0309   0.0990   0.0530    0.1097   0.0000      0.936898   440.0798       8.17759       13.1119       6.71508      0.537751       2.53130       2.51211     -0.226867      -2.40988      -2.85621     -0.880841       1.12167      0.310555     -0.377383      0.461484     0.0273163     0.0392041     0.0299749    -0.0290805    0.00148128    -0.0118047    0.00494424   -0.00176799  -0.000340568   0.000666865   2.02608e-05  -0.000100460   3.87697e-05   1.37389e-05   4.19476e-06  -2.49692e-06  -4.93560e-07   7.45242e-08   1.18963e-08   8.22418e-10   3.23001e-10       2.08914       2.59036       2.67569       2.92018       2.70858       2.53373       2.20516       1.95519       1.63649       1.24553       1.01108      0.765930      0.541864      0.347686      0.249856      0.153833      0.108866     0.0640029     0.0366882     0.0196148     0.0108345    0.00558606    0.00283336    0.00138899   0.000576341   0.000261913   9.85672e-05   3.66192e-05   1.27384e-05   4.34246e-06   1.40707e-06   3.47376e-07   9.14826e-08   1.69766e-08   3.17737e-09   4.09501e-10
  18  16 3154.8362    3.8268  0.9636 13.5926 -0.0148      0.488588  0.0402   0.0934   0.0666    0.1051   0.0000      0.954041   438.9175       4.71483       19.3833       1.79786      -5.25103      -1.12714       1.53794      -3.68579    -0.0713092       2.85330     -0.935190     -0.652732     -0.607747      0.411491     -0.296070    -0.0493497     0.0402311      0.123473    0.00872160     0.0127480     0.0166139    0.00715324  -2.95523e-05   -0.00126378   0.000377461   0.000718506  -0.000220300  -3.02659e-05   1.16879e-06   3.35127e-06  -5.91924e-06   1.04172e-06   2.45652e-07   1.98494e-08  -2.43110e-09   4.03448e-10       2.54592       3.00283       3.38528       3.65115       3.20248       3.02185       2.78811       2.23603       1.98377       1.68011       1.16896      0.857248      0.668650      0.459650      0.292424      0.196479      0.122324     0.0712692     0.0425864     0.0252457     0.0140697    0.00681362    0.00369280    0.00169001   0.000709976   0.000298008   0.000133547   5.11467e-05   1.90995e-05   5.79766e-06   1.66310e-06   4.27081e-07   1.00939e-07   2.20031e-08   3.79384e-09   4.59416e-10
  18  17 3297.4568    3.5547  1.4458 13.0645  0.0073       1.10985  0.0488   0.0705   0.0846    0.1105   0.0000      0.563126   433.9182       1.79717       16.0459       6.50672      -6.10350      -3.33345      -2.56713      -1.00936      0.995042       1.80400      -1.26364     -0.420809      0.483939     -0.851422     0.0565486      0.343818     -0.101349    -0.0240017     0.0250319     0.0167375   -0.00997550    0.00632964   7.54828e-05    0.00129999   0.000240103  -0.000262013   9.01114e-05   2.96683e-05  -3.71084e-06   2.47927e-06  -2.37766e-06   1.15181e-07   4.90449e-08  -3.25053e-08   3.63625e-10   8.29727e-11       3.20240       4.10392       4.20866       4.12788       4.22432       3.97677       3.63948       3.05625       2.41417       1.77978       1.31900       1.09597      0.824136      0.604448      0.404238      0.262811      0.161490     0.0957347     0.0536962     0.0271704     0.0158039    0.00806352    0.00403977    0.00187977   0.000823418   0.000364753   0.000139532   5.21643e-05   2.00130e-05   6.37060e-06   2.03446e-06   5.45420e-07   1.31089e-07   2.97211e-08   4.79484e-09   5.40997e-10
  18  18 3440.2241    3.0089  2.1686 12.5019 -0.0042       1.19675  0.0617   0.0511   0.1059    0.0929   0.0000      0.371527   434.9853       8.29195       18.8152       11.7467      -1.69651      -4.90588      0.272732      -2.79012     -0.657872    -0.0884306      -1.86105       1.17419       1.93245       1.20203    -0.0282899      0.209580      0.169877      0.140803    -0.0206334     0.0120049     0.0461348    0.00280548   -0.00380178  -0.000818632   0.000623632   0.000181287  -9.89470e-05  -7.21140e-05   7.94309e-06   7.98832e-06   3.67235e-06   1.15240e-07   4.60549e-08   7.03097e-08  -5.03425e-09   2.27188e-10       3.84770       4.78063       4.81538       5.05677       4.97460       4.77981       4.21313       3.59592       2.90599       2.20094       1.71236       1.30151       1.00156      0.738400      0.492511      0.319642      0.196029      0.117814     0.0667603     0.0374729     0.0207987     0.0103059    0.00538591    0.00236415    0.00110527   0.000439033   0.000193800   6.75472e-05   2.52130e-05   8.05444e-06   2.48128e-06   6.90918e-07   1.61687e-07   3.39261e-08   5.91499e-09   7.17548e-10
  18  19 3582.7429    2.5319  3.4202 11.7255 -0.0043      0.578376  0.0764   0.0348   0.1314    0.0827   0.0000      0.189856   439.0822       4.80517       13.4929       14.8364      -1.42279      -5.52356       3.39946       1.93083      -1.31841      -2.35411      -1.56932      0.157223     -0.931139     -0.415787      0.523202     -0.194711     -0.113130     -0.175448      0.103586   -0.00348103    -0.0281959    -0.0259371   -0.00230313    0.00362687   0.000253201  -0.000707104  -0.000526432   7.66300e-05   1.32639e-05  -1.26176e-05   5.15792e-06   7.20613e-07  -4.44435e-08  -2.50764e-08  -2.28023e-08  -8.00215e-10       4.56781       5.65959       6.16601       6.22829       6.03709       5.65713       4.95541       4.28540       3.72018       2.84982       2.20361       1.69632       1.19472      0.847020      0.571123      0.366399      0.232198      0.138577     0.0813849     0.0464384     0.0248593     0.0129547    0.00644582    0.00304795    0.00136329   0.000570699   0.000232418   8.75946e-05   3.11315e-05   1.07162e-05   3.34427e-06   8.84680e-07   2.10064e-07   4.43123e-08   7.54007e-09   8.51815e-10
  18  20 3725.6542    2.1954  4.7700 11.1068 -0.0014      0.570500  0.0891   0.0249   0.1600    0.0668   0.0000      0.119493   439.9624       1.86735       22.2335       7.59927      -9.36362      -1.85926       12.4998       3.18877       3.02088       3.71807      -1.88209      -3.00963       2.93779     -0.430782     -0.581318     -0.719788      0.427064    -0.0781004    -0.0302857     0.0695040   -0.00115955     0.0307238   0.000840402   0.000650041   0.000612187   0.000338118   6.97462e-05   0.000196492  -2.89844e-05  -9.16397e-06   2.63284e-06  -1.17408e-06  -1.04482e-07  -6.52541e-09  -8.48288e-09   2.12917e-11       5.22660       6.74365       7.01466       7.36452       7.08243       6.67549       5.88514       5.09879       4.17052       3.40781       2.53714       1.97145       1.40490       1.00061      0.646760      0.443947      0.270059      0.165151     0.0964176     0.0527468     0.0290184     0.0149332    0.00743433    0.00350531    0.00156346   0.000665864   0.000265370   0.000102471   3.77322e-05   1.19891e-05   3.65776e-06   1.04447e-06   2.46932e-07   5.65627e-08   9.11727e-09   1.11662e-09
  18  21 3868.5337    1.7956  6.9382 10.9098 -0.0008      0.366739  0.1203   0.0181   0.2092    0.0468   0.0000     0.0833068   437.0959       1.53218       18.4472       22.1642      -14.7639       5.33375      0.238531       4.78692      -2.29573      -3.31326      -5.89974      -4.59172      -3.64545       1.40199     -0.552785     -0.167780    -0.0130741     -0.221578   -0.00870980    -0.0668061     0.0350594   -0.00602278   -0.00937678   -0.00192511    0.00153527   0.000416939   0.000133338  -7.61784e-05  -2.89665e-06  -4.99624e-07   5.50797e-07  -1.21469e-06   1.47432e-07   2.04274e-08   1.97422e-09   1.10965e-09       7.06761       9.23976       9.57560       9.99899       9.60346       8.98069       8.02448       6.74872       5.60982       4.47961       3.46416       2.56709       1.88066       1.32349      0.908258      0.576083      0.368315      0.214344      0.130294     0.0724212     0.0394964     0.0198167    0.00985283    0.00473756    0.00205280   0.000911001   0.000363289   0.000140373   5.00708e-05   1.61366e-05   5.10084e-06   1.34647e-06   3.40625e-07   7.14434e-08   1.25020e-08   1.45579e-09
  18  22 4011.4758    1.4790  8.7130 10.6613 -0.0007      0.425224  0.1441   0.0141   0.2588    0.0402   0.0000     0.0736205   422.7089      -1.05609       21.1251       23.0180       13.7324       15.8301      -14.8593      -3.37480     -0.485042       5.02131       4.09632       1.66386     -0.334400       3.45618      0.573083      -1.13359      0.160698     -0.450944     0.0968423     0.0630190    -0.0115580    -0.0167526     0.0284839    0.00785085   -0.00168572   0.000249803   0.000226912   0.000249869  -2.81995e-05   1.66418e-05  -3.88400e-06   7.75561e-07   3.60723e-07  -1.32411e-07  -3.49208e-09   1.95769e-09       8.08329       10.4656       11.3025       11.5484       11.1703       10.5055       9.17981       7.95646       6.47221       5.31892       3.94265       3.03301       2.20580       1.55194       1.05707      0.674639      0.434821      0.258073      0.152004     0.0852395     0.0464712     0.0239187     0.0120320    0.00558943    0.00252656    0.00106778   0.000444011   0.000168592   6.10491e-05   2.02295e-05   6.24966e-06   1.66262e-06   4.22169e-07   8.89584e-08   1.41531e-08   1.70879e-09
  18  23 4154.1997    1.2036 10.6660 10.5867 -0.0019      0.291297  0.1863   0.0116   0.3415    0.0351   0.0000     0.0816343   446.2560       22.4664       25.6852      -13.1964      -26.1291      -7.33903      -1.84105      -1.99490       7.44566      -1.13662      -5.30079      -2.99045      0.596287       2.22529     -0.412644     -0.272277       1.04024     -0.416625     -0.195359    -0.0183338    -0.0490111    -0.0414639   -0.00907716  -0.000602759    0.00175519  -0.000851840  -0.000760150   7.14782e-05  -3.18069e-05   3.67157e-05   1.85681e-06   2.52590e-06  -1.22625e-07  -8.29326e-08   7.78304e-09   4.62693e-09       9.76725       12.6579       13.6359       13.7609       13.6739       12.4051       11.2261       9.61432       7.90679       6.36949       4.93594       3.76764       2.69367       1.86187       1.27129      0.843019      0.530093      0.328251      0.191877      0.104816     0.0577099     0.0302069     0.0148470    0.00707149    0.00324872    0.00139438   0.000552382   0.000210526   7.65428e-05   2.50798e-05   7.61558e-06   2.10138e-06   5.15146e-07   1.09457e-07   1.80213e-08   2.01209e-09
  18  24 4297.1873    1.0401 13.8468 10.4572 -0.0021      0.125012  0.2698   0.0097   0.4293    0.0326   0.0000     0.0804059   417.5258      -5.32115       16.3338      -3.28269       7.30645       18.5766       7.16719      -16.8340       3.86989      -8.22894      -6.40571       1.40700      -5.09397      0.269978      -1.61803     -0.708523      0.123463     -0.164818      0.444492      0.376176    -0.0292547    -0.0669530     0.0432592     0.0105606   -0.00640225   -0.00168212   0.000608753   2.01826e-06   5.76369e-05  -3.92215e-06   4.00662e-06  -1.26310e-06  -7.69094e-07   5.12747e-08  -5.63371e-08  -9.17030e-10       12.6619       16.3604       17.4800       17.9202       17.5826       16.4543       14.5331       12.5025       10.3047       8.38234       6.52369       4.91833       3.56957       2.48559       1.67492       1.11053      0.717453      0.435103      0.255001      0.142292     0.0764640     0.0401788     0.0201379    0.00916789    0.00438425    0.00176408   0.000753669   0.000283495   0.000101611   3.35256e-05   1.02903e-05   2.81600e-06   6.91298e-07   1.43350e-07   2.36168e-08   2.74218e-09
  18  25 4439.9442    0.8575 17.0332 10.3739 -0.0033      0.103247  0.3759   0.0079   0.5636    0.0280   0.0000     0.0906916   465.3624      -4.86255       29.2273       13.0683       11.1838      -2.76364     -0.125361      -27.4455      -9.40563       6.31760      -20.0058      -4.17778       2.05164       4.40774      -1.27024      -1.20741     -0.817721      0.472695     -0.295550     -0.125099     -0.147270   0.000326920    -0.0370525    -0.0109037     0.0107220    0.00298403   -0.00251443  -0.000357742  -2.02238e-06   4.08754e-05  -9.39803e-07   1.58901e-06  -8.99806e-07  -1.93950e-07   2.48448e-08   2.53494e-10       16.1126       20.9026       23.0963       23.0789       22.5944       20.8933       18.3033       16.5407       13.3361       10.8416       8.45634       6.36248       4.59452       3.23726       2.20859       1.45525      0.913404      0.568559      0.331314      0.191551      0.104074     0.0544836     0.0274460     0.0132236    0.00598390    0.00259402    0.00104803   0.000394811   0.000139114   4.65031e-05   1.38713e-05   3.86364e-06   9.24549e-07   1.87345e-07   2.96217e-08   3.49839e-09
  19   8 2021.8120    0.6298  0.4223 10.1606 -0.0071       11.2001  0.0223   0.0225   0.0418    0.0672   0.0000       1.64147   437.8958       1.19250       18.7479      -4.91676     -0.402826      -1.55205       3.03346     -0.428525      0.765220       1.04909     -0.217359      0.263813      0.653168      0.239245      0.122229      0.379420    -0.0849423     0.0357447     0.0446574     0.0107260   -0.00853767   -0.00473898   4.77332e-05  -0.000432345  -9.96182e-05   0.000397224  -1.58312e-05   0.000115785  -7.31956e-06   1.83580e-06   1.23386e-06  -2.88900e-07   4.46096e-07   5.95123e-08  -2.54671e-08  -4.25282e-09       1.63647       2.19290       2.22672       2.38517       2.21044       1.97549       1.89090       1.70927       1.45667       1.19448      0.958578      0.665160      0.560478      0.335487      0.259732      0.145439      0.107042     0.0614092     0.0363665     0.0215293     0.0116355    0.00669981    0.00341506    0.00186214   0.000816071   0.000415129   0.000147642   7.07272e-05   2.50605e-05   9.68845e-06   3.04263e-06   1.06721e-06   3.07612e-07   7.57611e-08   2.37519e-08   4.14620e-09
  19   9 2173.9270    0.8231  0.6560 10.3769 -0.0173       8.95531  0.0336   0.0228   0.0502    0.0896   0.0000       1.21316   436.3923      -1.99404       14.8278       5.50578      -1.51593      -1.84602       2.17640      -3.92782       2.60808       1.66353      0.458905     -0.429206     -0.674459     -0.495894      0.731985     -0.328419     -0.167566     0.0216321     0.0853033    -0.0554671    0.00103173    0.00654232   -0.00403806   -0.00429236   4.90641e-05   0.000593765  -6.92053e-05  -2.15979e-05  -2.10827e-05   5.42523e-06   2.57409e-06  -5.72275e-08  -3.42564e-07   2.43363e-07   1.91709e-08   3.90743e-09       2.27985       2.91300       3.24390       3.01681       2.76180       2.50494       2.46087       2.28521       2.06121       1.66507       1.33578       1.00658      0.667755      0.517281      0.333259      0.206059      0.141902     0.0782307     0.0495690     0.0289124     0.0159112    0.00841421    0.00469472    0.00222510    0.00109960   0.000517954   0.000213605   9.57589e-05   3.99791e-05   1.40991e-05   4.38818e-06   1.51165e-06   4.90689e-07   1.16237e-07   2.76019e-08   5.93716e-09
  19  10 2322.3942    1.2651  0.7986 10.7154 -0.0059       3.63981  0.0282   0.0313   0.0583    0.1072   0.0000      0.848256   439.8197    -0.0199567       15.9494       2.38487      -4.06892      -1.30312     -0.766581      0.418226      -1.06822     -0.924902     -0.472331      0.168523      0.215334     0.0770076     -0.183991    -0.0453437     -0.170056    -0.0241847     0.0289665     0.0547010    -0.0219739   -0.00586894    0.00173528    0.00390230   0.000498095  -0.000324404   3.81403e-05   2.59447e-05  -2.55716e-05  -1.25471e-05   1.15148e-06  -3.76932e-08   6.66209e-08   4.51551e-08   2.02770e-08  -1.89548e-09       1.91301       2.42153       2.57557       2.63624       2.57445       2.30917       2.15468       1.81412       1.55335       1.27618       1.04285      0.781672      0.543438      0.388941      0.255175      0.172567      0.116502     0.0717298     0.0444670     0.0258275     0.0143434    0.00743050    0.00406748    0.00189428   0.000914553   0.000446309   0.000184695   7.88848e-05   3.09730e-05   1.10045e-05   3.73615e-06   1.15673e-06   3.58880e-07   9.47321e-08   2.18806e-08   4.77118e-09
  19  11 2468.2483    1.6458  0.8696 11.6404 -0.0163       4.60692  0.0350   0.0393   0.0617    0.1038   0.0000      0.951669   438.8851       6.54065       10.9588       2.25986      -4.23895       2.77030       5.18394       4.18565       1.26323      0.770812       1.25517    -0.0426509     -0.187539     -0.366878     -0.363322     -0.180835     -0.152288      0.175772    -0.0130523     0.0168947    0.00488369    0.00123950   0.000612827  -0.000539894   -0.00126706  -3.39423e-05   0.000224740   2.14320e-05   4.25255e-06  -2.33786e-05  -4.30447e-06   2.10212e-06   7.08310e-07  -1.54373e-07   5.29744e-08  -5.00082e-09       2.31498       2.95934       2.95097       2.94895       2.80725       2.71198       2.42077       2.21950       1.90361       1.60785       1.23185      0.956418      0.673609      0.485047      0.323743      0.209435      0.139004     0.0833129     0.0505349     0.0296687     0.0163559    0.00908471    0.00440732    0.00233947    0.00105237   0.000481070   0.000200578   8.59784e-05   3.19378e-05   1.26870e-05   3.99848e-06   1.38682e-06   4.28035e-07   1.03441e-07   2.53980e-08   5.27804e-09
  19  12 2613.0758    2.1046  0.8971 12.0192 -0.0104       1.92501  0.0330   0.0502   0.0599    0.1144   0.0000      0.847076   442.2559       2.91964       14.3227      -1.50023       3.53129     -0.468312       1.73282      -2.55499      0.884739      -1.29053       1.28505       1.00006      0.941956      0.376213     -0.141966      0.196577      0.287549     0.0696942    -0.0852971     0.0401379    -0.0188874   -0.00421379    0.00687286   -0.00241550  -0.000998240   0.000162909  -0.000306369  -4.70530e-05   1.07840e-05   2.17418e-05   2.35500e-06  -2.53874e-06   4.06022e-07  -8.12053e-08   1.08384e-08   3.07880e-09       2.03071       2.64869       2.75827       2.95161       2.83666       2.59172       2.30717       2.03681       1.72937       1.40434       1.09461      0.837110      0.618112      0.422447      0.297836      0.194946      0.127553     0.0811793     0.0485164     0.0284706     0.0161764    0.00879474    0.00454838    0.00234173    0.00107552   0.000508799   0.000209441   8.93439e-05   3.29327e-05   1.23138e-05   4.32321e-06   1.39873e-06   4.04696e-07   1.09169e-07   2.63761e-08   5.43929e-09
  19  13 2758.0397    2.7383  0.8091 12.3939 -0.0045       2.53812  0.0299   0.0649   0.0523    0.1085   0.0000      0.979023   438.1455       1.02807       14.9766       2.28937       1.71456       1.78229      0.528733      0.311048      -4.50951      -1.11709     -0.817660       1.21955     -0.305320      0.557235   -0.00795882      0.104444    -0.0336258      0.108973    0.00695288    -0.0287777   -0.00285019   -0.00515287   -0.00917744   -0.00231967   -0.00151909   0.000559640  -6.96407e-05   1.19003e-08  -2.02746e-05   6.56931e-07   1.97706e-06   1.51419e-06   1.44178e-07   5.39908e-08   1.43005e-08  -2.53626e-09       1.95785       2.39841       2.54982       2.69427       2.68024       2.41710       2.25824       1.90040       1.54639       1.24932       1.02134      0.786440      0.549081      0.401338      0.278086      0.185500      0.121769     0.0777285     0.0483144     0.0266172     0.0151782    0.00807389    0.00436051    0.00201594   0.000994499   0.000463234   0.000209041   8.38889e-05   3.31746e-05   1.11678e-05   4.03913e-06   1.20409e-06   3.76492e-07   9.85863e-08   2.30042e-08   4.83783e-09
  19  14 2902.5511    3.3361  0.7516 13.1819 -0.0086     -0.357026  0.0334   0.0864   0.0535    0.0895   0.0000       1.20616   436.8472       8.10907       9.62895       4.77018       2.57325       3.92631      -1.84446      -4.38804       3.15033       1.55942       1.01771       2.21904     -0.185083    -0.0513115    -0.0413435     0.0305985    -0.0878370    -0.0366133    0.00873253   -0.00557210    -0.0175723   0.000105937    0.00249997  -0.000680094  -0.000911017  -0.000597363   0.000240221   1.94072e-05  -3.18191e-05   8.47701e-06   4.46890e-06  -1.28627e-06   7.86285e-08   9.70127e-08  -2.25655e-08   1.13623e-08       2.68931       3.73227       4.36534       4.55971       4.34320       3.85294       3.19819       2.56020       1.99848       1.42583       1.06479      0.769787      0.537128      0.393673      0.248800      0.174170      0.113237     0.0703445     0.0434143     0.0244341     0.0143316    0.00741442    0.00408129    0.00202272   0.000970249   0.000447432   0.000185111   7.98094e-05   3.10565e-05   1.15484e-05   4.01845e-06   1.19409e-06   3.82657e-07   9.81399e-08   2.09668e-08   4.55605e-09
  19  16 3189.9355    3.7443  1.1433 13.4300 -0.0115       1.45016  0.0432   0.0845   0.0776    0.1122   0.0000      0.843782   433.2665       9.05013       8.53607       2.08530      -4.50292       2.45525      0.705830      -5.69887     -0.120440       2.35463     -0.147159      0.795256     -0.372602     -0.898574       1.05737     0.0132333     -0.324673      0.136992    0.00855752     0.0437385     0.0115506    -0.0141752  -0.000142734    0.00383244  -0.000640416   0.000605545   0.000292250   9.81040e-05  -6.80896e-05   1.13387e-05  -1.23223e-06  -1.93236e-06   3.57728e-07   1.12880e-07  -8.95998e-09   4.01600e-09       2.44142       3.16746       3.42241       3.70158       3.33451       3.38587       2.78666       2.46141       2.10927       1.69606       1.25816       1.01416      0.692237      0.528179      0.356728      0.245243      0.145485     0.0997660     0.0556139     0.0351652     0.0184674     0.0110999    0.00534359    0.00289176    0.00122895   0.000634571   0.000247469   0.000114627   3.86748e-05   1.67601e-05   5.32546e-06   2.03505e-06   5.10428e-07   1.53715e-07   2.83777e-08   6.73623e-09
  19  17 3332.9771    3.5031  1.4871 12.9491 -0.0067     -0.256167  0.0500   0.0649   0.0804    0.0973   0.0000      0.531484   441.1251       2.32435       13.9709       3.13433      -1.44329      -1.55635       6.86401      -1.35000       5.89007      0.255293     -0.214639       3.25325      0.822450     -0.604478      0.584424    -0.0661666     0.0249440      0.328436     0.0353892     0.0543874    0.00210346  -0.000136800    0.00644070    0.00145723  -0.000267593  -0.000158685   0.000105992  -0.000113233  -4.32739e-05   3.66951e-06   2.30645e-06   2.07524e-06  -4.38040e-07   3.76234e-07   6.00451e-08  -1.45770e-08       2.97205       3.69620       3.94876       4.23116       4.15047       3.78811       3.18990       2.90365       2.50113       1.93793       1.52460       1.18303      0.886346      0.600758      0.383002      0.258878      0.190216      0.120251     0.0719045     0.0408618     0.0222166     0.0121799    0.00707220    0.00338233    0.00164926   0.000747779   0.000293823   0.000121559   4.98071e-05   1.73991e-05   6.01298e-06   1.95872e-06   5.94808e-07   1.56046e-07   3.71182e-08   7.23618e-09
  19  18 3476.3051    2.9435  2.4574 12.2812 -0.0027       1.15760  0.0615   0.0441   0.1058    0.0797   0.0000      0.243312   437.4724       14.5906       20.7307       5.87737       5.46908       5.19647      -1.94278       8.41614       5.15060      -2.41613     0.0441299      0.873280      0.424435     -0.491714      0.719106     0.0882411     -0.443827     -0.143693    -0.0394471    0.00172849     0.0180901    -0.0308214   -0.00766973    0.00420703   -0.00106231   0.000573459   0.000136493  -0.000262139  -8.68040e-05  -7.71057e-06   1.19782e-05  -2.32184e-06   6.17252e-08  -1.33169e-07   8.03545e-08  -3.24081e-09       3.59236       4.53455       4.72184       4.99978       4.81820       4.47122       4.09897       3.54407       3.00954       2.45815       1.90373       1.43019       1.08763      0.762598      0.547631      0.370643      0.226536      0.143160     0.0831310     0.0532761     0.0285621     0.0160427    0.00787042    0.00412611    0.00188995   0.000935834   0.000369846   0.000163083   6.03789e-05   2.35899e-05   7.73504e-06   2.63618e-06   6.87566e-07   1.97688e-07   4.61307e-08   9.41209e-09
  19  19 3619.5803    2.4364  3.5819 11.7248 -0.0043      0.739912  0.0766   0.0316   0.1330    0.0712   0.0000      0.183731   443.8238       3.91313       11.0086       13.9069      -4.24709       1.80742       8.95758      -6.92781      -5.26397      -1.57460      -1.68488      -1.46757     -0.208816     -0.202574      0.304315      0.753191     -0.585047     -0.114094   -0.00861111   -0.00233999    -0.0459096    -0.0312745    0.00562966   -0.00712135  -0.000960615   2.87226e-05   0.000414432  -0.000115134  -5.70948e-05  -8.69754e-06   5.22320e-06   6.53736e-07   2.12467e-07  -2.43186e-07   3.13537e-08   1.56340e-08       4.38309       5.50551       5.93662       6.20858       6.02412       5.51313       5.12100       4.30868       3.61509       2.92776       2.34403       1.75451       1.29239      0.928256      0.644490      0.423561      0.279098      0.178319      0.108320     0.0610008     0.0349541     0.0188958     0.0102009    0.00484595    0.00234965    0.00107020   0.000484085   0.000197083   7.93422e-05   2.77850e-05   9.87994e-06   3.04531e-06   9.08797e-07   2.39524e-07   5.67476e-08   1.15629e-08
  19  20 3762.7897    2.0351  5.3007 11.1125 -0.0012      0.474203  0.0956   0.0215   0.1734    0.0558   0.0000      0.111436   442.7294       13.0107       12.6210       1.34377      -10.4025       6.85918       5.81240      0.933638      -1.11184      -3.03242       5.43748      -2.59898      -2.91635     -0.366593     -0.267166      0.242765      0.269237      0.193351      0.254180    -0.0944229     0.0176291     0.0239717   0.000116760   -0.00154751   -0.00313796   -0.00165362  -0.000369038  -0.000248819   0.000152926   2.68280e-05   4.11931e-06  -3.44677e-06   1.03106e-06   3.20233e-07  -1.48140e-07  -2.32107e-08       5.23958       6.85678       7.23400       7.49228       7.51278       6.86859       6.19158       5.38807       4.40378       3.66690       2.85091       2.21901       1.61603       1.15858      0.773024      0.535530      0.352226      0.221528      0.134390     0.0778603     0.0439145     0.0230848     0.0123791    0.00611233    0.00296826    0.00135532   0.000576382   0.000240610   9.62681e-05   3.47767e-05   1.22405e-05   3.82156e-06   1.15794e-06   3.17418e-07   7.53127e-08   1.61523e-08
  19  21 3906.0886    1.7167  7.4760 10.7863 -0.0012      0.355813  0.1198   0.0158   0.2173    0.0431   0.0000     0.0762240   441.0848       10.6945       17.8606      -1.03121       5.40777      -10.4450       4.84672       3.53591       5.73820      -10.4883      -3.34220      0.437245       4.38734      -1.34363       1.59788       1.82316     -0.744490     0.0515281      0.181213     0.0334078    -0.0402009    -0.0157832     0.0192810    0.00302542   -0.00122360   -0.00233681   -0.00112200   0.000411737   1.46945e-05   7.78863e-06  -7.95915e-06   3.80914e-06   1.54817e-06  -5.72843e-07   2.15994e-08   1.40080e-08       6.68009       8.33351       9.09787       9.51553       9.26003       8.56313       7.72682       6.65287       5.57873       4.47385       3.56024       2.74758       1.98968       1.43486      0.979138      0.653392      0.439025      0.275126      0.165940     0.0961337     0.0541532     0.0292123     0.0153046    0.00780616    0.00369661    0.00170737   0.000732982   0.000311090   0.000119830   4.38576e-05   1.49442e-05   4.82540e-06   1.44816e-06   3.75130e-07   8.77836e-08   1.82974e-08
  19  22 4049.3932    1.4603 10.4010 10.5516 -0.0018      0.243555  0.1593   0.0125   0.2925    0.0372   0.0000     0.0623119   435.6493      -10.4728       25.5542      -7.37050       3.17010       4.32948       20.0485      -8.05932      -9.02397       11.4500      -1.00110       4.02122      -2.87660      -1.36257      -1.26541     -0.415246      0.425314     -0.144926     -0.545962      0.113130     0.0850863    -0.0150001    -0.0384546    0.00908421    0.00203740   -0.00473641  -0.000784880  -0.000468685  -1.20382e-07   5.96044e-05   5.88955e-06   1.47751e-06  -1.36580e-06  -6.73297e-07  -4.87096e-09   2.23436e-08       8.25740       10.6810       11.3365       12.0410       11.5181       10.8403       9.63008       8.66046       7.01311       5.82448       4.50736       3.51058       2.59132       1.82446       1.27172      0.858403      0.556296      0.347946      0.214065      0.121740     0.0701266     0.0371440     0.0198687    0.00981347    0.00481812    0.00218029   0.000968369   0.000389774   0.000154916   5.60683e-05   2.00143e-05   6.17959e-06   1.86253e-06   4.96176e-07   1.19650e-07   2.42145e-08
  19  23 4192.9206    1.2058 13.0456 10.5238 -0.0011      0.291778  0.2199   0.0104   0.3810    0.0330   0.0000     0.0709645   418.8717       8.75431       46.7217       9.12831      -30.0460      -21.9185       11.2878       3.44428      -10.8612       5.92374      -12.1044      -3.18675      -3.71648      0.207477      0.709487       1.79266     -0.274673      0.435676     -0.108607     0.0140573     -0.208004     0.0755163     0.0209400     0.0128696   -0.00428279    0.00462807   5.65702e-05   0.000117351  -0.000267023   6.38293e-05   8.70601e-06   1.08199e-07   1.21706e-06   2.19135e-07   7.91905e-08   1.74117e-08       10.4097       13.3255       14.4019       14.9298       14.6920       13.5551       12.2049       10.6811       8.99485       7.31682       5.75249       4.41654       3.28300       2.32391       1.62079       1.08680      0.709671      0.451994      0.274963      0.157821     0.0907634     0.0487741     0.0262535     0.0128176    0.00635291    0.00279199    0.00127842   0.000505002   0.000204637   7.28516e-05   2.62444e-05   8.18110e-06   2.43854e-06   6.45826e-07   1.54454e-07   3.11223e-08
  19  25 4479.9698    0.7802 16.7033 10.3742 -0.0015      0.326841  0.3864   0.0076   0.5621    0.0270   0.0000      0.103758   430.3715      -7.27814       25.0560      -7.36970      -1.23177      -12.4219       10.5164      -4.48026      -10.4195       5.46333       4.23811       5.52797      -3.58112      -3.11356       5.38538       2.00294     -0.188376     -0.231405     -0.230148      0.516533    -0.0534214    -0.0517226     0.0513868    -0.0119290   -0.00866030     0.0114507    0.00184095   -0.00202417  -0.000143058   0.000133706  -5.84340e-05  -7.36121e-06  -1.87677e-06   5.46217e-07  -6.87551e-08  -1.24049e-08       15.8274       20.5581       22.9182       22.9711       22.7486       21.0100       18.6296       16.6348       14.0344       11.2994       9.02984       6.92085       5.05177       3.65918       2.49343       1.69329       1.12577      0.694498      0.432426      0.254505      0.144186     0.0789992     0.0415035     0.0213509     0.0100744    0.00486069    0.00200413   0.000871388   0.000332299   0.000125558   4.22493e-05   1.36586e-05   4.11680e-06   1.07229e-06   2.47848e-07   4.91969e-08
  20   9 2203.2185    0.9483  0.7297 10.3649 -0.0044       6.83583  0.0310   0.0240   0.0520    0.0987   0.0000       1.02672   437.9554     -0.336981       15.5373       1.32904      -2.10492      -5.49310     -0.627504      -2.39582      0.823600      -1.31764      0.321531     -0.750942     -0.313524     -0.517470      0.483704      0.551277     0.0413271     -0.172531     0.0267019     0.0352795     0.0110795    -0.0126854    -0.0105963    0.00628065  -0.000638814  -0.000205358   6.96320e-05   6.01075e-06   8.95649e-05   5.94182e-06  -3.41202e-05  -4.13481e-06   2.72160e-06   3.99532e-08   3.25620e-07  -2.44950e-09       2.05883       2.61961       2.63502       2.88359       2.72054       2.67145       2.26238       1.97097       1.71364       1.53711       1.13446      0.905836      0.659095      0.498453      0.308550      0.215762      0.144864      0.102093     0.0593673     0.0383349     0.0200847     0.0120478    0.00631124    0.00354076    0.00169710   0.000828472   0.000338524   0.000151141   5.96763e-05   2.74238e-05   1.02828e-05   3.85935e-06   1.13624e-06   4.01664e-07   9.64559e-08   2.74337e-08
  20  10 2352.4985    1.2728  0.8741 10.8834 -0.0110       4.63529  0.0327   0.0298   0.0578    0.1023   0.0000      0.892697   437.5754       2.97717       18.4905      0.883902       1.38724      -1.20817      0.812455      -1.08612       1.19163     -0.159194      0.890047       1.52265      0.194502     -0.746620     -0.674764     -0.438343      0.237202     -0.160078    -0.0394780     0.0286216    0.00183396   -0.00751487    0.00802077  -0.000116547  -0.000561038  -0.000279205   0.000721003  -9.74362e-05  -8.14990e-05   2.67686e-05  -8.83392e-06  -4.98165e-07  -1.58914e-06   5.82040e-08  -5.07749e-08   4.28138e-08       2.02243       2.45651       2.77239       2.91579       2.78415       2.67815       2.43317       1.99349       1.72538       1.31035       1.06184      0.826828      0.641660      0.444396      0.328368      0.221840      0.151536     0.0961721     0.0614267     0.0363712     0.0209179     0.0115214    0.00637380    0.00334579    0.00163801   0.000842896   0.000380652   0.000171479   6.73556e-05   2.83392e-05   1.04597e-05   3.85610e-06   1.30091e-06   3.91151e-07   1.11830e-07   2.61576e-08
  20  11 2499.0684    1.7945  0.8156 11.4874 -0.0057       3.47066  0.0361   0.0430   0.0542    0.1089   0.0000      0.853544   439.1312      -2.72956       20.0167      0.753832      -2.64843      -1.16316      -1.75043     -0.989126    -0.0677475     -0.172989     -0.480161     -0.155374       1.37060      0.486001      0.100423     -0.238993     0.0288342     -0.108713    -0.0541307     0.0161686    0.00237845    0.00803781    -0.0126247   -0.00581241  -9.92361e-05   0.000991102   7.36966e-05   6.40524e-05   1.13279e-05  -8.29299e-06   2.76587e-06  -6.92357e-06   2.32197e-08   4.09228e-07   1.42331e-07  -6.72047e-09       2.00169       2.97223       2.81964       3.32604       3.21523       2.75471       2.73111       2.19230       2.09989       1.29767       1.23238      0.908866      0.686724      0.500630      0.337576      0.277257      0.153274      0.109682     0.0542879     0.0402263     0.0235895     0.0127506    0.00681889    0.00336538    0.00191559   0.000977292   0.000461138   0.000206884   7.37984e-05   3.37990e-05   9.25103e-06   4.41664e-06   1.18816e-06   4.22438e-07   1.14098e-07   2.98298e-08
  20  13 2790.7768    2.8461  0.8151 12.6699  0.0005       2.61268  0.0287   0.0675   0.0570    0.0962   0.0000      0.818266   437.3443       4.96143       15.2514     -0.828346      -4.46107       2.95010     -0.902872       3.60465     -0.153874     -0.563752     -0.637619      0.513145     -0.465210      0.279006      0.602163    -0.0334051     0.0349985      0.129917   -0.00974487   -0.00878708    0.00339540   -0.00323172    0.00659997   0.000343304    0.00228204  -0.000950069   0.000743079  -9.79501e-05  -5.49759e-05  -2.53892e-05  -4.58741e-07   6.10493e-06  -1.33659e-06   8.45205e-08   2.79617e-08  -1.34396e-08       1.69501       2.17734       2.47604       2.45910       2.49194       2.35579       2.03182       1.80807       1.52424       1.18172       1.02043      0.715671      0.588620      0.401649      0.283708      0.194753      0.131184     0.0848713     0.0556807     0.0326085     0.0183426     0.0107938    0.00573206    0.00302539    0.00155956   0.000734561   0.000340615   0.000154054   6.48032e-05   2.47562e-05   1.01441e-05   3.67456e-06   1.19749e-06   3.66308e-07   1.12472e-07   3.09287e-08
  20  14 2936.0289    3.5430  0.8563 12.7933 -0.0038       2.40894  0.0299   0.0813   0.0561    0.1104   0.0000      0.731901   440.6913       3.68433       15.4313      -1.96430      -2.47736       2.44141      -4.88417       1.79055       2.11649    0.00613880      0.970429      -1.20246     -0.457551     -0.111606     -0.397427     -0.276344      0.200105    -0.0830279      0.122851    -0.0609483     0.0329245    0.00375614   -0.00344477   -0.00188071  -0.000418267  -9.80286e-05   0.000624827  -0.000168668  -5.14894e-05  -4.20806e-05   7.34953e-06   2.99661e-06   2.37864e-06   3.03697e-07   7.25581e-08   3.85255e-08       1.97268       2.27826       2.35760       2.58887       2.51243       2.31915       2.10471       1.87577       1.69640       1.40120       1.12038      0.868776      0.639791      0.447639      0.340856      0.232998      0.146422     0.0911864     0.0576475     0.0364711     0.0213455     0.0125398    0.00660546    0.00342340    0.00169797   0.000819396   0.000379442   0.000173470   6.88353e-05   2.59315e-05   9.87765e-06   3.56284e-06   1.19121e-06   3.71822e-07   9.92047e-08   2.61081e-08
  20  15 3080.5255    4.0505  0.9127 13.0550 -0.0043       1.92841  0.0313   0.0882   0.0566    0.1232   0.0000      0.771728   439.1775       7.78275       18.0594     -0.834838      -2.92235      -1.95141      -5.11692      -2.75788      -1.31730       1.63821      0.971267     -0.421815      -1.23922      0.138491    -0.0603252      0.163491    -0.0817535    -0.0662646     0.0223046    -0.0402305    -0.0243666    0.00706978    0.00257884    0.00323586  -0.000862933   0.000504824   3.10243e-05   0.000250783   5.39939e-05  -7.98949e-06  -7.10998e-06   2.24080e-06   1.70829e-06   1.41673e-07  -8.20729e-08   4.33436e-09       1.86884       2.38157       2.48549       2.63497       2.54388       2.30245       2.13481       1.95703       1.68654       1.34437       1.09201      0.863356      0.639227      0.450300      0.321293      0.227127      0.143694     0.0888413     0.0567185     0.0339383     0.0202308     0.0118054    0.00592141    0.00317086    0.00165433   0.000803126   0.000380544   0.000171076   7.09425e-05   2.59408e-05   9.84784e-06   3.67200e-06   1.18993e-06   3.75475e-07   1.08667e-07   2.84115e-08
  20  16 3224.4010    3.9300  1.2058 13.2020 -0.0076      0.559018  0.0410   0.0797   0.0700    0.1163   0.0000      0.756196   436.5101       8.05009       12.5699       5.46732      -5.42948     -0.728266       2.37558      0.674550      -2.36208      -2.41420      0.392905      0.994693      -1.77622     -0.526903    -0.0546072     -0.115538    -0.0871024     0.0900999     0.0351416    -0.0909011    -0.0122130    -0.0493706    0.00303427   -0.00116888   -0.00275976   -0.00107658  -0.000393093   0.000481925  -1.86033e-06   2.74305e-05  -1.06980e-05   1.08857e-06  -4.21154e-07   1.14538e-06   1.11933e-07  -3.08028e-08       2.25560       2.72416       3.02828       3.21102       3.14937       2.91188       2.55959       2.28018       1.98983       1.63689       1.27778      0.990518      0.728401      0.538059      0.379750      0.272020      0.164189      0.112103     0.0665110     0.0420682     0.0253755     0.0146425    0.00784830    0.00403195    0.00207988   0.000983217   0.000449549   0.000205028   8.37001e-05   3.35688e-05   1.22590e-05   4.46767e-06   1.57528e-06   4.70597e-07   1.33328e-07   3.61944e-08
  20  17 3368.1286    3.2696  1.7849 12.7421 -0.0048      0.882189  0.0504   0.0540   0.0865    0.0802   0.0000      0.395464   436.8545       10.8181       14.8877       2.68140       4.61863      0.352501      -5.54256      0.873134      -1.00710      -4.44100     -0.326357     -0.906353      -1.10901      -1.11791     -0.406124     -0.524701     -0.427710      0.169121    -0.0919275    -0.0147158     0.0198523    0.00156632   -0.00832583   0.000299316   -0.00243926    0.00127112    0.00103615   9.32186e-05  -4.58059e-05   4.95293e-05   1.77631e-05  -4.87631e-06   3.45582e-06  -3.93889e-07  -2.66113e-07  -9.82824e-09       2.82042       3.54960       3.70685       3.94513       3.88051       3.77078       3.41123       2.91253       2.34851       2.00474       1.64335       1.27646      0.933259      0.689592      0.485118      0.336646      0.223517      0.150035     0.0956091     0.0559312     0.0327366     0.0184986    0.00983947    0.00497244    0.00257275    0.00119782   0.000529006   0.000264320   0.000107856   4.39402e-05   1.62975e-05   5.89796e-06   1.94173e-06   5.99414e-07   1.72388e-07   4.51894e-08
  20  18 3512.0783    2.7206  2.7291 12.2045 -0.0067      0.836384  0.0644   0.0373   0.1115    0.0666   0.0000      0.241029   443.0885       11.0312       23.9271       3.62354      -2.35324       2.03619       4.63661       1.09325      -2.42293     -0.902864       1.47714     0.0566590       1.11139      0.538642     -0.564298      0.955690     -0.148076     -0.523735    -0.0301606     0.0919292   -0.00836699   -0.00874567   -0.00438519    0.00587521   -0.00436491   -0.00195024    0.00124813  -0.000183056   7.40630e-05   6.28618e-06  -6.39228e-06  -4.53273e-06  -7.69660e-07  -1.17694e-06   2.30245e-07   2.57101e-08       3.49739       4.64913       4.85096       5.22241       5.15328       4.84492       4.24118       3.70052       3.08695       2.53401       2.08082       1.60929       1.21062      0.842535      0.593230      0.405420      0.281781      0.185633      0.117632     0.0704762     0.0411747     0.0229144     0.0123132    0.00637074    0.00331134    0.00154803   0.000737400   0.000311972   0.000137185   5.25365e-05   2.06403e-05   7.27326e-06   2.47472e-06   7.74518e-07   2.24253e-07   5.84451e-08
  20  19 3655.8560    2.3069  3.8360 11.7151 -0.0049      0.621435  0.0782   0.0285   0.1407    0.0602   0.0000      0.164067   442.2602       12.1984       27.7832       6.79385      0.473622       1.82196       8.08934       4.01885       1.55331      -4.53062      -4.67860      -2.13369      0.912268      -1.97675     -0.193558      0.498490      0.425798     0.0676235      0.140723    -0.0668675     0.0491639   -0.00615585     0.0209041     0.0140386   -0.00151080    0.00114167    0.00101223    0.00115898   0.000102418  -6.22642e-05  -4.12372e-05   1.04722e-05   1.49709e-06  -1.41855e-06  -1.25525e-07   8.07753e-08       4.19140       5.36472       5.71770       6.03508       6.02131       5.53740       4.98548       4.41650       3.73103       3.11855       2.42569       1.93296       1.42816       1.05085      0.736058      0.496410      0.332594      0.221182      0.139275     0.0821969     0.0470967     0.0269416     0.0148428    0.00784063    0.00393507    0.00188571   0.000851689   0.000391474   0.000160728   6.45858e-05   2.42526e-05   8.74065e-06   2.96667e-06   9.32070e-07   2.62943e-07   6.89545e-08
  20  20 3799.7819    1.9762  6.1632 10.9445  0.0004      0.561809  0.0983   0.0189   0.1857    0.0495   0.0000     0.0847920   435.0375       16.8217       12.7492       2.12955       12.0711       3.56571      -1.40355      -5.58721      0.290926      -3.22411       2.77058      -3.15523      0.835406      0.433738     0.0309189      0.106456     -0.415509      0.303975     0.0269832     0.0466828   -0.00757818     0.0472934    -0.0130243   -0.00369768   -0.00365226    0.00296099   0.000127445  -0.000510840  -9.25547e-05   3.42311e-05  -5.68119e-05   1.94003e-06   6.47514e-06   5.26016e-07  -4.38444e-08   8.98437e-08       5.25604       6.87379       7.40443       7.61751       7.64554       7.07438       6.30933       5.55484       4.85313       3.91319       3.24261       2.42493       1.83163       1.34353      0.930338      0.646114      0.424053      0.276261      0.171382      0.104927     0.0609049     0.0347213     0.0189120    0.00981822    0.00499126    0.00235477    0.00111061   0.000479451   0.000205932   8.17922e-05   3.15184e-05   1.12483e-05   3.80338e-06   1.20259e-06   3.54108e-07   9.38991e-08
  20  21 3943.5257    1.6282  8.0904 10.7279 -0.0001      0.388355  0.1260   0.0145   0.2255    0.0394   0.0000     0.0731322   439.9195       19.0495     -0.686027       7.60969       2.79546      -4.14745      0.353796      -4.48834      -8.57694       3.29298      0.996273       5.06743      -1.27903      -1.65005     -0.331898     -0.800208     -0.683070     0.0103464    -0.0811008     0.0614799    -0.0713947     0.0118634     0.0306136  -0.000943365   -0.00453527   -0.00331017    0.00164308  -0.000632643  -0.000272238   3.90814e-05   6.80575e-05  -2.08506e-05   8.56811e-07   8.08499e-07  -8.08559e-07  -1.52115e-07       6.44257       8.29997       9.11713       9.32119       9.07126       8.58123       7.89384       6.83647       5.81574       4.74053       3.74766       2.98840       2.19443       1.61898       1.13820      0.797581      0.520829      0.338613      0.210992      0.127679     0.0740053     0.0423881     0.0225814     0.0120555    0.00604121    0.00299532    0.00137660   0.000631620   0.000261864   0.000106197   3.97833e-05   1.46060e-05   4.82030e-06   1.52224e-06   4.23128e-07   1.09318e-07
  20  22 4087.1513    1.3678 10.9182 10.5891 -0.0015      0.234596  0.1713   0.0117   0.2996    0.0340   0.0000     0.0666291   437.9535       17.2788       14.5441       26.4119       1.99879       4.26511      -17.9537       5.57975      -8.45050      -7.53474     -0.572546       1.77549      -1.46905      0.401149     -0.491357      -1.23239      -1.34989    -0.0521464     -0.276996      0.120749      0.151269     0.0124957     0.0303359     0.0187369   -0.00570515   -0.00422505   -0.00239074   0.000918374  -0.000111674  -8.53428e-05   3.46939e-05  -1.67662e-05  -7.81984e-06  -1.21464e-06   8.59341e-07  -4.44542e-08       8.18538       10.6687       11.5100       11.9764       11.6492       10.9730       10.1545       8.68198       7.55212       6.12624       4.90918       3.83695       2.86169       2.12117       1.47900       1.02498      0.685072      0.436858      0.279099      0.164290     0.0973686     0.0545487     0.0296537     0.0157186    0.00784530    0.00383771    0.00177348   0.000790076   0.000335712   0.000135483   5.14312e-05   1.88902e-05   6.24311e-06   1.94598e-06   5.59509e-07   1.41274e-07
  20  23 4230.6042    1.1653 12.4456 10.4958 -0.0028      0.129278  0.2153   0.0099   0.3567    0.0319   0.0000     0.0717567   453.4538      -1.67909      -3.81590       6.71772      -13.9102      -14.6533      -7.22076       8.35690       8.00131       2.45626      -5.11498      -11.0772       4.94005       3.76656      0.345566     -0.957895       1.61723       1.09911     -0.166536     -0.150503     -0.147123     0.0767999     0.0211493   -0.00110216   -0.00597392    0.00467364    0.00397811   0.000851612  -0.000422945   0.000167065   6.25308e-06  -1.65968e-05   4.61485e-06  -9.23379e-08  -1.39039e-06  -1.32826e-07       9.55478       12.7342       13.8302       14.1017       14.0084       13.0504       11.8793       10.4156       9.04318       7.28352       6.09859       4.60813       3.41025       2.57598       1.77191       1.22656      0.814021      0.532265      0.332920      0.201023      0.118181     0.0664824     0.0366965     0.0192692    0.00958090    0.00465642    0.00216678   0.000961964   0.000414175   0.000169221   6.35866e-05   2.27726e-05   7.61575e-06   2.41008e-06   7.10966e-07   1.83679e-07
  20  24 4373.9201    0.9191 15.0660 10.4797 -0.0032    -0.0577226  0.3063   0.0082   0.4844    0.0277   0.0000     0.0806030   437.3772       11.2971       46.4694      -17.1613     -0.258664       1.08487       19.6089      -9.98071      -5.94840       13.2086       5.01898       6.56693       3.75374      -1.14842       1.63436       3.18033     -0.393713      0.207574     -0.420396     -0.152946    -0.0514520    -0.0972120     0.0201902    0.00704274   -0.00650454    0.00287917    0.00678229   -0.00359153   7.07164e-05   0.000238033  -9.09961e-05  -9.40139e-06  -1.14872e-05  -3.03146e-06   1.01412e-06  -1.08092e-09       12.4180       16.0511       17.5064       17.6714       17.7332       16.5790       15.2772       13.5182       11.6506       9.46185       7.65784       5.99385       4.52309       3.32811       2.36515       1.62201       1.09263      0.711041      0.438742      0.270849      0.155572     0.0899699     0.0483645     0.0256455     0.0132563    0.00634719    0.00299039    0.00131517   0.000568310   0.000223702   8.70467e-05   3.08970e-05   1.02839e-05   3.30739e-06   9.18519e-07   2.39456e-07
  21   8 2077.8245    0.7173  0.6197 10.1878  0.0010       8.43394  0.0306   0.0188   0.0489    0.0699   0.0000       1.37447   438.6428       2.20026       16.4971       2.09783      -4.66301       1.53939       1.09655      -1.53958       2.32506       1.52045     -0.424359     -0.697615      0.205833     0.0862404      0.223739     -0.205933     -0.140800    -0.0681145      0.114777   -0.00322010    -0.0571308    -0.0131643    0.00599317    0.00394556   0.000749309  -0.000259844  -6.09126e-05   3.58636e-05  -0.000104935   3.85660e-05  -6.37248e-07   3.99269e-06  -1.98779e-06   1.16278e-06   4.82712e-07  -2.61208e-07       2.03539       2.80453       3.18437       3.42749       3.31855       3.12121       2.58367       2.29365       1.76970       1.42490       1.08564      0.786805      0.596316      0.419126      0.337699      0.214281      0.156262     0.0941826     0.0624967     0.0397754     0.0239750     0.0131390    0.00839089    0.00434810    0.00230584    0.00111650   0.000534545   0.000265951   0.000118370   4.98933e-05   2.01770e-05   8.43803e-06   2.88265e-06   9.69540e-07   3.40060e-07   1.08892e-07
  21   9 2232.0195    1.0152  0.6841 10.5242 -0.0063       7.11850  0.0292   0.0251   0.0477    0.0930   0.0000       1.04263   440.4079      -1.82737       15.3247       2.03827      -3.84126      -1.20056      0.835049      0.117922      0.952013     0.0113713      0.220004      0.155849     -0.147645     -0.409739      0.301930      0.300848    -0.0949622    -0.0645705     0.0757558     0.0285614     0.0302127     0.0199404    0.00285689    0.00239359   0.000735637   0.000237882   0.000522168   1.16274e-05  -6.23462e-05  -3.89351e-05   1.86825e-06  -4.08682e-06  -7.84308e-07  -4.81743e-07   3.78224e-07  -6.73974e-08       1.72293       2.26554       2.22648       2.49271       2.35172       2.49294       2.24903       1.80680       1.47487       1.24500       1.05190      0.878746      0.662577      0.450574      0.317845      0.210788      0.161683      0.111333     0.0729687     0.0485291     0.0280777     0.0157033    0.00834328    0.00474455    0.00230810    0.00112396   0.000602724   0.000263646   0.000122885   4.63352e-05   2.18603e-05   8.03648e-06   3.14675e-06   1.01427e-06   3.53605e-07   1.11342e-07
  21  10 2381.9976    1.3689  0.8081 11.2405 -0.0017       4.58540  0.0304   0.0325   0.0558    0.0900   0.0000      0.909387   438.1897       3.19194       14.0480     -0.530134       3.80483      -1.70127       1.21235      -3.59823       1.01156      0.883564     -0.269317      0.262727     -0.939573   -0.00336367      0.853037    -0.0420069      0.174757    0.00932696   -0.00516933     0.0811884     0.0139967    -0.0285960    0.00144610    0.00324552  -0.000789132   0.000364272  -8.06178e-05   0.000490816   3.83591e-05  -3.83238e-05  -8.90984e-07  -2.85317e-06   6.09996e-06   4.71488e-08   6.46875e-07   1.69055e-07       1.90144       2.08415       2.48916       2.77266       2.46141       2.21713       2.34177       1.97065       1.50454       1.40451       1.20955      0.823530      0.616547      0.517606      0.366565      0.223008      0.165852      0.115264     0.0717082     0.0408457     0.0269134     0.0166482    0.00856870    0.00462150    0.00262687    0.00139208   0.000637688   0.000263099   0.000129793   6.23617e-05   2.83344e-05   1.07273e-05   3.70021e-06   1.15188e-06   3.34955e-07   9.69658e-08
  21  11 2529.3894    1.8243  0.8164 11.7598 -0.0019       3.58083  0.0334   0.0443   0.0549    0.0958   0.0000      0.847318   437.4853      -1.66978       18.0145      -1.56434      0.646219       1.72993      0.659730      -2.20425       1.68690      0.303744       1.43042      0.564137      -1.32465      -1.11663     -0.156268    -0.0109647    -0.0832379     0.0808213    -0.0146076    -0.0786039    -0.0407974   0.000237373    -0.0119479    0.00173784   0.000776799   0.000139484  -0.000781665  -0.000162886  -8.32655e-05   4.25947e-05   1.70370e-05   2.51516e-06  -2.96067e-06  -1.67711e-06  -1.04899e-07  -8.57174e-09       2.34795       2.90578       2.73019       2.46785       2.37699       2.69827       2.91908       2.65469       2.10142       1.48887      0.989525      0.808203      0.763353      0.648952      0.522959      0.379570      0.253918      0.157559     0.0936960     0.0520400     0.0288228     0.0156589    0.00844318    0.00432766    0.00237199    0.00120111   0.000601912   0.000279771   0.000124702   5.44929e-05   2.12513e-05   8.38829e-06   3.25344e-06   1.12870e-06   3.44665e-07   9.99236e-08
  21  12 2676.2930    2.3595  0.9455 12.3871 -0.0065       3.37909  0.0392   0.0520   0.0605    0.0961   0.0000      0.960481   439.3460       3.88066       14.3266       4.53195      -1.54480      -1.15960      0.436734     -0.250425      0.657440     -0.611204      0.372705      -1.44607     -0.337676      0.730497     -0.173224      0.291073     -0.166904     0.0171959      0.138417     0.0101147     0.0380454    -0.0234958     0.0197121   -0.00160153   -0.00132898   0.000403455   0.000648026  -0.000147667   0.000170111  -1.40597e-05   1.46950e-06  -7.98507e-06  -3.88640e-07  -2.31888e-06   5.49118e-07  -2.41883e-07       2.05438       2.50341       2.87177       2.89068       2.67780       2.80772       2.50342       2.11089       1.90938       1.63831       1.18120       1.09815      0.764368      0.561364      0.393854      0.293192      0.185083      0.123228     0.0898614     0.0512240     0.0299382     0.0188309    0.00992604    0.00543802    0.00282941    0.00148464   0.000681454   0.000312705   0.000157839   6.74746e-05   2.53946e-05   9.98352e-06   3.95713e-06   1.51716e-06   4.69555e-07   1.34118e-07
  21  13 2823.0179    3.0889  0.7743 12.7601 -0.0048       1.45311  0.0299   0.0730   0.0502    0.0959   0.0000      0.834001   437.9593       2.93575       13.0233       2.02638      -1.80248       4.09857      0.380414      0.356982     -0.697997      -1.53668     -0.128256     0.0267417      0.662089     -0.356531      0.138595      0.229566     -0.330649     0.0478249      0.176435     0.0240579    0.00366485    0.00566768   -0.00921229    0.00817943   -0.00216127  -0.000864083  -0.000258307   0.000156884  -0.000237658  -2.46078e-05   2.20520e-05   3.67378e-06  -2.31368e-06  -4.46166e-07  -3.03687e-07   3.06131e-07       1.81884       2.40059       2.61646       2.63502       2.71169       2.54455       2.30802       1.86828       1.57017       1.25112       1.06110      0.861780      0.629401      0.446609      0.300661      0.219155      0.143259      0.109963     0.0686884     0.0435040     0.0262812     0.0146630    0.00809091    0.00422271    0.00219496    0.00110718   0.000529584   0.000261302   0.000110656   5.17490e-05   2.05144e-05   8.30389e-06   2.79907e-06   1.03202e-06   3.58702e-07   1.06813e-07
  21  14 2968.9913    3.7298  0.8324 13.4652 -0.0018       2.67484  0.0309   0.0867   0.0570    0.0805   0.0000      0.861859   441.6305       7.25065       15.8444       2.12306      -2.31300      -1.65483       1.12878      -2.31216      -2.39097      -1.00322     -0.330329      0.675803     -0.450723     -0.525722      0.488824   -0.00881488    -0.0190400     -0.147362    -0.0435345    -0.0325486   -0.00188310    -0.0214016    0.00567923   -0.00265759  -0.000883696  -0.000786176  -5.00143e-05   0.000290370  -0.000135067  -2.40301e-06   3.62412e-05   1.34093e-05  -4.00772e-06  -1.44563e-06   1.10889e-07   1.25739e-07       1.93015       2.46195       2.44622       2.40591       2.33326       2.40663       2.38945       2.13837       1.76530       1.35843      0.995939      0.793469      0.624350      0.551154      0.417222      0.305633      0.197651      0.125759     0.0768671     0.0431485     0.0255259     0.0146064    0.00807737    0.00437250    0.00227541    0.00118417   0.000535481   0.000263015   0.000114357   5.41581e-05   2.14824e-05   8.38160e-06   2.96958e-06   1.08430e-06   3.34672e-07   1.03556e-07
  21  15 3114.0185    3.9941  0.9347 13.4157 -0.0021       1.85173  0.0322   0.0889   0.0583    0.1040   0.0000      0.920902   434.9655       8.41838       11.6848       8.16347    -0.0585599      -2.17809     -0.657216      0.188309      -2.00887     -0.478187      -1.77627      0.250013      0.536339      0.234224     -0.340983     -0.264463     0.0841453     -0.105024      0.151039    -0.0153947    0.00647639    0.00147286    0.00775894   0.000478663    0.00282982    0.00120208   0.000804359   0.000206734  -0.000188692   2.06019e-06   1.56364e-05   1.66005e-05  -2.53101e-06  -1.68210e-06   3.43524e-08   8.92677e-08       2.01159       2.67172       2.75670       3.00139       2.99542       2.70140       2.47953       2.13832       1.89009       1.44157       1.17318      0.920096      0.709141      0.542965      0.354624      0.252509      0.170872      0.117374     0.0798224     0.0470299     0.0270849     0.0147939    0.00885085    0.00479039    0.00266868    0.00133544   0.000635756   0.000300410   0.000130555   5.59106e-05   2.13922e-05   8.61630e-06   3.09495e-06   1.09018e-06   3.32759e-07   1.03065e-07
  21  16 3258.5316    3.7353  1.2910 13.2852 -0.0097    -0.0425249  0.0465   0.0707   0.0696    0.0995   0.0000      0.766153   437.1133       10.3465       13.9388       2.24513       1.93464     -0.272998       3.30155      -1.05764      -1.13815      -1.51444     -0.513704     -0.574696     -0.712310       1.26068   -0.00893775    -0.0862743    -0.0876176     -0.137812     0.0507643    -0.0223099    -0.0534148     0.0453921   -0.00602691   -0.00869949    0.00285806  -0.000548703  -0.000807324  -0.000300549   0.000293551  -4.98786e-05   1.92353e-05   2.04147e-05   2.32841e-06   7.08574e-07  -1.15871e-06  -2.02020e-07       2.46950       3.38695       3.78690       3.84356       3.83742       3.61482       3.20890       2.75313       2.26442       1.76933       1.45222       1.08982      0.851636      0.626309      0.452959      0.313276      0.212026      0.142034     0.0949723     0.0559997     0.0338812     0.0194521     0.0108287    0.00601178    0.00320342    0.00154047   0.000774889   0.000362530   0.000160732   7.15324e-05   3.04218e-05   1.09832e-05   4.24331e-06   1.52800e-06   4.91317e-07   1.50394e-07
  21  17 3402.9804    3.0940  1.9800 12.7876 -0.0023      0.526679  0.0541   0.0488   0.0956    0.0664   0.0000      0.343772   438.4829       1.87291       17.7658      -6.76408      -1.09313       1.40902     -0.952531      -5.75610      -1.27145      0.641908      0.192857     -0.711069      -1.05410     -0.856128     -0.219033     -0.312699    -0.0737612     -0.189712      0.261239     -0.159256    -0.0887690    0.00870772    0.00869916    -0.0102871   -0.00444491    0.00236996  -0.000769121  -0.000816253  -0.000320229   3.69331e-05  -3.12962e-05  -3.56611e-06   4.61039e-06  -2.32522e-06   5.01137e-07   1.41800e-08       2.77902       3.51783       3.67626       4.00115       3.93739       3.80242       3.32267       2.92603       2.57309       2.12429       1.67075       1.30394       1.02001      0.765110      0.542989      0.377045      0.265683      0.170369      0.112709     0.0697342     0.0413498     0.0245080     0.0139896    0.00760108    0.00412669    0.00208068    0.00102882   0.000448394   0.000216725   8.23960e-05   3.63610e-05   1.34715e-05   5.35692e-06   1.78021e-06   5.71636e-07   1.77220e-07
  21  18 3547.4562    2.5919  2.9149 12.2259 -0.0029       1.09836  0.0655   0.0342   0.1178    0.0571   0.0000      0.228732   435.6503      -3.93184       15.7682       6.82176      -3.34481       1.16611       4.73318       7.48656      -2.01078      -1.90407     -0.944364      0.691991      0.670189     -0.157954     -0.922200      0.329367     -0.190325     -0.321126     -0.136878     0.0976419     0.0149781    0.00311024   -0.00317400     0.0122623    0.00384403   -0.00216295   0.000131943   0.000796809   2.33182e-05  -9.74014e-05   1.67526e-05   2.88547e-05  -4.92294e-06  -4.49025e-07   4.76263e-07  -1.08110e-07       3.28465       4.26307       4.60427       4.77685       4.60705       4.36176       4.01435       3.60739       3.14355       2.63578       2.15541       1.69780       1.27338      0.942956      0.687691      0.460996      0.321580      0.214687      0.132149     0.0842653     0.0509148     0.0300201     0.0167003    0.00925208    0.00482343    0.00248369    0.00121933   0.000569962   0.000253853   0.000110371   4.64215e-05   1.79958e-05   6.53737e-06   2.24923e-06   7.45833e-07   2.31553e-07
  21  19 3691.8541    2.1747  4.3349 11.5292 -0.0018      0.652477  0.0802   0.0239   0.1481    0.0504   0.0000      0.144612   440.5283       5.59482       19.9031       1.83965       2.12248       13.8874       6.81734      0.111822       3.93882      -2.03628     -0.705149      -3.02112     -0.917046       2.00501      0.391818    -0.0342690   -0.00499089     -0.494267      0.159533      0.198374     -0.120400     0.0470766     0.0174486   0.000931908    -0.0120304   0.000770218   -0.00246574   0.000232608   0.000223322  -2.73213e-05   3.99317e-05   2.17120e-05  -6.97940e-07  -5.90113e-06  -6.04126e-07  -3.17237e-07       4.06482       5.29522       5.73516       6.13875       5.91649       5.61374       5.15641       4.49833       3.86711       3.15261       2.58707       2.01209       1.53425       1.13466      0.833700      0.582944      0.396876      0.259058      0.165810      0.104419     0.0621494     0.0368339     0.0205719     0.0115401    0.00580228    0.00306940    0.00145617   0.000701540   0.000321252   0.000136641   5.59343e-05   2.22924e-05   7.93617e-06   2.84160e-06   8.90543e-07   2.79774e-07
  21  20 3836.0700    1.8561  6.4517 11.0006 -0.0010      0.471706  0.1069   0.0175   0.1818    0.0443   0.0000     0.0874280   430.2597      -3.96527       19.6637      0.260532      -2.27685       9.87150     -0.862639      -3.09306      -1.85391      0.141055      -6.26235       5.04494     -0.104179       1.59853     -0.755646      0.730539     -0.134802     -0.177040     -0.172491   -0.00148616    -0.0828343     0.0213225   -0.00240759    0.00577352    0.00933161    0.00153444   -0.00112650   -0.00135213  -0.000172666   6.60613e-05   1.35976e-05   1.22848e-05   8.19908e-06  -6.61198e-06  -1.92130e-06  -5.26595e-08       5.31691       6.98469       7.55745       7.95870       7.78141       7.28740       6.75169       5.85818       5.13519       4.30584       3.42246       2.67913       2.07330       1.54934       1.09677      0.761765      0.527848      0.341934      0.224330      0.138853     0.0817703     0.0479281     0.0268528     0.0152239    0.00789725    0.00397975    0.00196078   0.000917033   0.000406542   0.000173724   7.23088e-05   2.85512e-05   1.07491e-05   3.76242e-06   1.17790e-06   3.63785e-07
  21  21 3979.9442    1.5496  8.3925 10.7930 -0.0014      0.207090  0.1305   0.0137   0.2358    0.0359   0.0000     0.0764940   425.3325       14.3525       1.82501       20.6163      -4.22733      -2.27649       14.7179       3.35891      -1.82453      -6.41008       2.68777      0.843700      -4.11547     -0.264111     -0.266779     -0.683169     -0.210070      0.602435     -0.337849     -0.196952     0.0532094     0.0211219     0.0296259    -0.0242903    -0.0130595    0.00263954   -0.00231281    0.00211147   0.000210524   2.13454e-06  -0.000107922   4.41577e-05   7.00419e-06  -2.49617e-06   3.44076e-06   1.20837e-07       6.26459       8.27819       9.13093       9.36313       9.24954       8.81788       7.96089       7.08027       6.01825       4.97887       4.05704       3.15897       2.43630       1.80082       1.29964      0.904600      0.626568      0.410973      0.263381      0.166643     0.0991395     0.0576159     0.0327521     0.0180387    0.00936670    0.00480514    0.00237288    0.00109548   0.000516067   0.000209410   9.07968e-05   3.50430e-05   1.31445e-05   4.55735e-06   1.46331e-06   4.55936e-07
  21  23 4268.7282    1.0688 13.7332 10.5192 -0.0032      0.186859  0.2495   0.0088   0.4017    0.0292   0.0000     0.0724023   432.8294       36.6918       9.76838       5.40395       8.72916       2.49435       16.0065      -4.56658      -5.08986       5.70043      -6.27909      -14.8943       2.82723      -2.86665     0.0579263     0.0426574      0.857716     -0.587175     -0.570334      0.176074      0.254682    -0.0822247    -0.0639558     0.0495683    -0.0201529    -0.0185407    0.00432193    0.00208905   0.000478322   0.000192196   0.000113993   8.58236e-05  -2.66164e-05  -7.11077e-06   1.35603e-06  -1.55495e-07       10.1774       12.9893       14.3971       14.9176       14.5823       14.0165       12.7556       11.2231       9.66940       8.22416       6.57496       5.19808       4.00364       2.93743       2.16168       1.48534       1.02601      0.687116      0.442659      0.275178      0.166766     0.0997232     0.0555792     0.0305631     0.0164123    0.00836733    0.00409963    0.00191407   0.000858653   0.000380713   0.000155513   6.06460e-05   2.25245e-05   7.85245e-06   2.52082e-06   7.58462e-07
  22   7 1945.0816    0.5367  0.4123 10.0213 -0.0091       10.5934  0.0236   0.0176   0.0374    0.0587   0.0000       1.74818   438.7009      -1.14767       15.5005      -2.25126      0.655192      0.883459      -1.89811      0.968428    -0.0663533      -1.14487     -0.806726     -0.159613      0.647871    -0.0362590    -0.0689759      0.142389      0.206879     -0.122155     -0.165712   -0.00425884     0.0162342   -0.00200843     0.0140068    0.00490854  -0.000252483   -0.00190508  -0.000876471   0.000222634  -5.68480e-05  -1.47353e-06  -6.53299e-05   1.72805e-05  -4.47415e-06  -3.60446e-06   3.45928e-07   2.61324e-07       1.44516       1.69106       2.12215       2.09400       1.91330       2.03096       1.78152       1.35439       1.38227       1.29459      0.862875      0.746967      0.571376      0.419772      0.292237      0.249117      0.157558     0.0890824     0.0727942     0.0450082     0.0234245     0.0150499     0.0101218    0.00550618    0.00271740    0.00180222   0.000770380   0.000357066   0.000153789   9.29834e-05   3.90059e-05   1.40333e-05   4.79222e-06   2.64038e-06   1.03266e-06   4.03605e-07
  22   9 2260.1002    1.0391  0.7713 10.7142 -0.0002       6.03053  0.0305   0.0244   0.0534    0.0852   0.0000       1.01036   438.1083       3.85977       14.1407       2.92110      -5.52311      -5.62303     -0.192829      0.998660       3.05495      0.400364      0.347309      0.642084     -0.296794      0.506252      0.548644     -0.273232     -0.127882     0.0645183     0.0530648     -0.106445    -0.0470680    0.00927625    0.00998975   -0.00530661   -0.00420630    0.00222729  -0.000448660   4.04541e-05  -3.35800e-05  -7.41699e-05  -3.19061e-05   2.02642e-05  -6.67198e-06   6.53063e-07   4.80446e-07   2.38337e-07       1.60004       2.06478       2.35770       2.41275       2.20775       2.28217       1.98721       1.82548       1.62182       1.41002       1.15909      0.911616      0.697174      0.519809      0.391370      0.252281      0.186719      0.121203     0.0812242     0.0502871     0.0333210     0.0191001     0.0103784    0.00673688    0.00361154    0.00182100   0.000966700   0.000464797   0.000239059   9.43509e-05   4.52811e-05   1.87782e-05   8.28369e-06   2.87405e-06   1.11266e-06   3.73149e-07
  22  10 2410.9539    1.4533  0.9213 11.2553 -0.0135       4.40549  0.0346   0.0320   0.0551    0.1071   0.0000      0.824101   438.0111      -2.29196       14.3462       1.63710      -3.40983       3.83962       5.33122      -1.91582       2.26001       4.29177       1.86436       1.26397     -0.702184      0.856596      0.422451     -0.422251    -0.0849100     0.0861478    0.00586819    -0.0956092     0.0146659   -0.00832010    -0.0138558    0.00495705   -0.00211743   -0.00262734  -0.000889226   0.000760131   0.000123564  -0.000113975  -7.04863e-05   8.21281e-06  -1.76332e-06  -6.75203e-06  -4.84751e-07  -4.18571e-07       1.78779       2.35250       2.54342       2.66846       2.68892       2.44679       2.34324       2.01249       1.73815       1.40065       1.18468      0.897591      0.730766      0.518561      0.387660      0.288316      0.192508      0.130852     0.0848647     0.0568149     0.0332596     0.0210539     0.0121913    0.00686199    0.00362640    0.00195171    0.00101794   0.000484593   0.000235157   0.000110313   4.96863e-05   1.93232e-05   7.58801e-06   2.98780e-06   1.10111e-06   3.58764e-07
  22  11 2559.2926    1.9927  0.9424 11.7557 -0.0019       4.25602  0.0317   0.0426   0.0592    0.1014   0.0000      0.820673   437.2544       4.65321       15.3476       2.62714      -5.51938      -3.25577       1.39335      0.701293       1.03744      -1.83178      -1.01058       1.67179      -1.53193    -0.0136401      0.849351      0.219475      0.165061     -0.183721    -0.0517957    -0.0561706   -0.00104895    -0.0273365     0.0137122    0.00611896   -0.00563999    0.00139214  -0.000181358  -0.000192596  -2.32985e-06  -7.64624e-05  -1.27651e-05   2.43830e-05  -1.25503e-06  -1.52274e-06  -8.28451e-07  -3.28526e-07       1.68668       2.19961       2.17712       2.52687       2.46997       2.39683       2.03893       1.82441       1.63492       1.42961       1.17113      0.908050      0.670526      0.521268      0.397384      0.278350      0.192631      0.124504     0.0862224     0.0507507     0.0343407     0.0203259     0.0129870    0.00685544    0.00404657    0.00205161    0.00105681   0.000498885   0.000217871   0.000106151   4.31273e-05   2.01930e-05   6.78110e-06   2.94246e-06   9.88340e-07   3.26099e-07
  22  12 2707.1658    2.5289  0.9111 12.2455 -0.0035       1.61169  0.0311   0.0545   0.0545    0.1116   0.0000      0.765921   438.2070      0.804929       14.9782       5.49867      -2.62926      0.451522      -1.23425      -1.90815       1.16062     -0.983798      -1.18636     -0.370878      0.738881       1.05534      0.228041      0.446025     0.0234094     0.0758793    -0.0782144   -0.00302944    -0.0755452     0.0273345   -0.00490424   -0.00898110   -0.00397958   0.000601925  -0.000462305  -2.20220e-05  -0.000110992   0.000189212  -2.37642e-05  -1.50745e-05  -4.83679e-06  -3.32546e-06   1.22794e-06   5.79506e-07       1.70183       2.26771       2.29335       2.48229       2.35035       2.30633       2.02858       1.92583       1.64846       1.41342       1.15680      0.948043      0.755560      0.535674      0.379633      0.268426      0.190227      0.124072     0.0876842     0.0523168     0.0348573     0.0199217     0.0115465    0.00634667    0.00348405    0.00179984   0.000970122   0.000464582   0.000227415   0.000101383   4.34767e-05   1.74082e-05   7.15415e-06   2.54288e-06   9.75488e-07   3.34041e-07
  22  13 2854.7989    3.2960  0.8141 12.8572 -0.0026       1.75880  0.0275   0.0723   0.0513    0.0965   0.0000      0.952004   439.8325       5.75526       11.5446       2.41388      -3.47614       1.96968      -2.53857      0.326393      0.409788     -0.805895     -0.524980      -1.06902      0.399694      0.457937      0.185359      0.284416      0.185400    -0.0538710    -0.0238662    -0.0501660     0.0340473    -0.0185131    0.00112875   -0.00685185   -0.00302553   0.000306036  -1.36060e-05   0.000264868  -0.000152664  -2.92297e-05  -1.53629e-05   2.71686e-05   2.79903e-06  -9.18268e-07   5.05470e-07  -1.45998e-07       1.64423       2.10925       2.28900       2.47632       2.51489       2.32975       2.09343       1.73637       1.52427       1.31669       1.02584      0.793416      0.613852      0.451228      0.330877      0.244090      0.167062      0.109866     0.0700948     0.0460097     0.0283175     0.0178267     0.0108095    0.00592599    0.00320694    0.00173700   0.000876150   0.000413952   0.000192193   8.69804e-05   3.71429e-05   1.50790e-05   5.92656e-06   2.39485e-06   8.43001e-07   2.89359e-07
  22  14 3001.3834    3.8448  0.8213 13.3883 -0.0037     0.0555757  0.0290   0.0875   0.0516    0.0941   0.0000      0.837952   442.3301       5.49587       12.7426       1.99763       3.54309      0.147086      -3.77268      0.379307      0.366021     -0.489939     -0.487816     -0.750833      0.412798      0.555717    -0.0230195     -0.192020     0.0104708     0.0144721    -0.0287545    -0.0602724    -0.0245423   -0.00373016     0.0109284  -0.000966114    0.00487165    0.00365408   -0.00122441  -0.000798427   0.000519377  -0.000104013   1.29578e-05   3.91223e-06  -5.71135e-06   2.54066e-06   2.04316e-07  -3.20802e-07       1.54019       2.11608       2.11044       2.46354       2.26266       2.26027       1.94204       1.81166       1.52118       1.38528       1.07556      0.869339      0.648990      0.527506      0.353928      0.264851      0.165001      0.126376     0.0762162     0.0545883     0.0293376     0.0197048     0.0105723    0.00654476    0.00347581    0.00195374   0.000960633   0.000459849   0.000218995   9.42205e-05   4.37981e-05   1.71396e-05   7.18245e-06   2.59521e-06   9.72385e-07   3.17640e-07
  22  15 3147.0647    4.0663  1.0150 13.4513 -0.0032      0.564352  0.0340   0.0860   0.0599    0.1025   0.0000      0.619329   437.7164       1.83418       17.6102       4.28507      -2.63174      -2.94217      -4.00783      0.910047      0.109115      0.839377    -0.0575539      -1.94589      0.762599      0.137542     -0.118997     -0.533373      0.207901    -0.0994600     -0.138617    -0.0294410     0.0617257    -0.0305773     0.0215745    0.00135872   -0.00308445   -0.00374765   0.000585357   0.000664320  -7.88819e-05  -7.38874e-05   6.96657e-05  -4.08373e-06   1.44115e-05  -1.77093e-07  -1.26433e-06   7.55202e-08       1.86460       2.27400       2.50250       2.61684       2.44176       2.56431       2.34220       2.02272       1.65264       1.41409       1.17977      0.988323      0.734032      0.539572      0.399720      0.282623      0.190684      0.133703     0.0948155     0.0598028     0.0362728     0.0216618     0.0127351    0.00679468    0.00366436    0.00196189   0.000979514   0.000462251   0.000217325   0.000108331   4.87084e-05   2.02397e-05   7.81938e-06   2.99911e-06   1.08336e-06   3.69703e-07
  22  16 3292.3245    3.5648  1.4105 13.2272 -0.0048       1.55981  0.0431   0.0627   0.0774    0.0821   0.0000      0.588912   440.5578       9.85895       14.7769       3.85263      -3.82457      -1.55077       4.12888      -1.35564      0.428306      -2.28407     0.0938388      0.113956      0.902682     -0.117279     -0.452808    -0.0899783      0.175259     -0.198017    -0.0690331    -0.0542467    -0.0273181    0.00498811    -0.0111461    -0.0154549    0.00308728    0.00263491    0.00146860  -8.74980e-05   4.84254e-05  -3.43592e-06   6.29549e-06   1.53388e-05   1.57430e-05   5.40893e-06  -1.79549e-06   2.90649e-07       2.17760       2.78066       2.87183       3.08529       3.07661       3.16961       2.75902       2.27437       2.02383       1.79684       1.38398       1.19422      0.855041      0.640548      0.489000      0.348976      0.234996      0.170048      0.106910     0.0668506     0.0444935     0.0278554     0.0153591    0.00894860    0.00498924    0.00239989    0.00120921   0.000629354   0.000287246   0.000114514   5.49355e-05   2.43103e-05   9.63655e-06   3.37982e-06   1.30866e-06   4.89570e-07
  22  17 3437.3815    3.0613  2.1059 12.5906 -0.0048      0.919332  0.0549   0.0442   0.0893    0.0662   0.0000      0.341027   443.7779       5.24501       11.1525       9.18861      -1.19025      -1.72210      -4.75575     -0.475597       4.12366       1.54277      -4.07572      -2.98908     -0.202671      0.876314      0.885185     -0.494546     -0.481874     0.0546451      0.174417    -0.0421627    -0.0541113     0.0262051     0.0193011     0.0169984    0.00477346  -0.000876207   0.000620566   -0.00109179   4.50279e-05  -3.67499e-05   8.18504e-05  -2.39450e-05  -1.14929e-05   1.89446e-05   3.94721e-07   2.34768e-07       2.63664       3.39838       3.70635       3.90669       3.78017       3.58367       3.39721       2.85811       2.64072       2.24492       1.80609       1.40328       1.13170      0.835117      0.604895      0.436860      0.304228      0.197353      0.133806     0.0852093     0.0513055     0.0318973     0.0185856     0.0104755    0.00579880    0.00312286    0.00156047   0.000792806   0.000355676   0.000172529   7.00685e-05   3.12754e-05   1.15151e-05   4.85857e-06   1.80035e-06   5.98715e-07
  22  18 3582.4879    2.5281  3.1444 12.1130 -0.0048       1.17479  0.0637   0.0314   0.1198    0.0513   0.0000      0.193519   445.8877       12.1153       12.4436       8.31318      -5.49559      -2.10290       2.87222       1.78737      -6.18524      -2.59130     -0.764870      -1.41986      0.444785     -0.873391      0.629363      0.387354      0.643317     -0.343625    -0.0993889      0.140842     -0.163614     0.0316641     0.0280880     0.0100282   -0.00629996   -0.00651598   5.60511e-05    0.00214552  -5.50223e-05   0.000237050   5.38210e-05  -3.11567e-05   1.65460e-05  -1.10673e-05  -2.32378e-06  -8.67857e-07       3.17117       4.04611       4.34482       4.53156       4.54771       4.32463       4.05392       3.50788       3.16942       2.58968       2.08428       1.68933       1.29750      0.983800      0.735509      0.541969      0.370461      0.248692      0.159981      0.106405     0.0630588     0.0389565     0.0228409     0.0129156    0.00709532    0.00375594    0.00188467   0.000941727   0.000446282   0.000208176   9.00467e-05   3.70075e-05   1.44221e-05   5.66659e-06   2.01676e-06   6.85830e-07
  22  19 3727.4020    2.0535  4.5985 11.5568 -0.0047      0.941829  0.0843   0.0222   0.1497    0.0452   0.0000      0.137830   437.6891       8.79790       15.2710       14.5728       9.87758       9.12798      -6.91555      -4.53832      -5.00639      -1.50798       3.52315     -0.884038      -1.18409      -2.31568      0.516623     -0.111381      0.171818      0.134036     -0.124721     -0.115367      0.123945     0.0387049    -0.0103479     0.0224099  -0.000126675    -0.0156574   -0.00255884    0.00109431   -0.00221151   0.000640029   4.54548e-06   6.08090e-05  -1.96708e-05  -1.43518e-05  -7.09432e-08  -4.36093e-07       4.09811       5.45510       5.81678       6.07063       5.95454       5.63119       5.31567       4.64146       4.09227       3.45588       2.81530       2.24647       1.75248       1.29648      0.966060      0.685799      0.474831      0.316634      0.210088      0.133884     0.0818504     0.0495567     0.0289500     0.0163332    0.00879467    0.00477422    0.00237136    0.00118547   0.000544858   0.000265666   0.000109680   4.78826e-05   1.82576e-05   7.23264e-06   2.54343e-06   8.83387e-07
  22  20 3872.0941    1.8098  6.9290 10.9498 -0.0005      0.433107  0.1062   0.0159   0.1894    0.0399   0.0000     0.0806924   438.5904       1.74578      0.654181       9.27787      -1.61335      -5.65619      -2.73052      0.659844      -3.31409      -6.72960       3.88637      -2.42348       1.17185       2.04077    -0.0875880      -1.28939     -0.734996      0.825118    -0.0756365     -0.215321    -0.0435613    -0.0271395    -0.0217613    -0.0244894    0.00839998   -0.00240663  -0.000591335    0.00155296   6.93596e-05   0.000369273   2.23935e-05  -3.68214e-05   1.39733e-05   1.44201e-06   3.85397e-06  -1.26327e-06       5.12176       6.70282       7.23956       7.32104       7.44686       7.20014       6.63687       5.88227       5.04362       4.21081       3.50218       2.72552       2.12013       1.60874       1.20411      0.868374      0.612666      0.400277      0.265077      0.167112      0.104535     0.0627162     0.0369047     0.0206078     0.0112861    0.00580070    0.00299628    0.00142681   0.000709096   0.000308709   0.000143191   5.68570e-05   2.39954e-05   8.82766e-06   3.22905e-06   1.07205e-06
  22  22 4161.3521    1.2053 11.9146 10.6275 -0.0021      0.165819  0.1983   0.0098   0.3390    0.0304   0.0000     0.0726588   438.3805       20.2663       37.1983       9.30283       7.11769       4.56975      -10.7968       2.48439      -1.08582      -3.56334       1.73022      -3.74748       2.56242      0.616027      -3.74192     -0.961119     0.0962881    -0.0213748     -0.529854    -0.0766910      0.248972     0.0448299     0.0557697    -0.0583803   -0.00788747  -0.000327094     0.0112934  -0.000205514   -0.00185762  -0.000124061   7.41277e-05   5.20910e-06  -4.60373e-05   2.90269e-06  -1.91239e-05   3.21181e-06       8.26203       10.8165       11.6556       12.4005       12.3296       11.6245       10.8025       9.42025       8.27349       6.98357       5.74165       4.52564       3.47033       2.66186       1.95134       1.41518      0.979787      0.650973      0.436810      0.273639      0.173869      0.103365     0.0621656     0.0348275     0.0191776     0.0101960    0.00513001    0.00254468    0.00119349   0.000554699   0.000241412   0.000101813   4.00254e-05   1.55118e-05   5.41425e-06   1.84310e-06
  22  23 4306.5213    1.0513 14.3867 10.4824 -0.0012      0.264185  0.2528   0.0082   0.4123    0.0283   0.0000     0.0702194   470.4323      -5.83020      0.356393       13.2889      -10.3937      -3.80966      -1.06660      -31.0374       2.59087       6.72434      -3.28824      -5.22503       1.85217     -0.125272     -0.242359       1.38108     0.0971504      -1.13091     -0.412945     -0.377884      0.170992     0.0172762    -0.0540945    -0.0317555    -0.0274785   -0.00446888    0.00204230   -0.00276712    0.00166800  -0.000905150   0.000260091   0.000257601   4.06505e-05   8.35252e-06   1.26758e-06   3.12378e-06       9.79706       12.7350       14.2098       14.5115       14.2993       13.6330       12.7363       11.4466       9.86725       8.35479       6.96389       5.51393       4.30928       3.23399       2.34831       1.71296       1.16312      0.804437      0.523685      0.341791      0.209403      0.127314     0.0738906     0.0421188     0.0234624     0.0120936    0.00639378    0.00308858    0.00152626   0.000686486   0.000307850   0.000127923   5.19737e-05   1.93561e-05   7.00368e-06   2.32955e-06
  23   6 1804.2114    0.3639  0.3829  9.9693 -0.0040       14.3662  0.0303   0.0131   0.0393    0.0463   0.0000       3.36487   440.9916      0.712276       18.3624       1.77480      -1.41643       1.05040      -2.78226     0.0872099    -0.0108135      -1.67733    -0.0778351      0.893344     -0.124089     -0.121373     0.0643586     -0.110737    0.00942679     -0.139234   -0.00409004   -0.00923481    -0.0147410     0.0481305    -0.0193740   -0.00246309    0.00140908   0.000661951    0.00101373  -0.000281605  -4.35547e-05  -5.73368e-05   1.89854e-05  -6.46258e-05   1.47251e-05   9.75014e-07   1.15568e-06   1.97212e-07       1.70513       1.96096       2.57486       2.38995       2.47354       2.59342       1.93714       2.10618       2.07888       1.24924       1.16554      0.972062      0.624616      0.653285      0.411057      0.277193      0.241041      0.167512     0.0921200     0.0706676     0.0388587     0.0237799     0.0176548    0.00822876    0.00374816    0.00305815    0.00156458   0.000729307   0.000469100   0.000206404   7.23804e-05   4.22640e-05   1.85040e-05   5.12644e-06   2.50424e-06   1.15302e-06
  23   7 1969.6822    0.5468  0.4806 10.1206 -0.0052       10.9963  0.0371   0.0168   0.0427    0.0613   0.0000       1.99420   437.6878     0.0162363       21.8192     0.0430777      -1.60991      0.915754     -0.983757      0.230632      -2.70919      0.776444     -0.569183       1.64459      0.298195     -0.145536     -0.425414      0.296023      0.315802    -0.0272415     -0.102708     0.0325015  -0.000234884    -0.0245476    0.00241432    0.00347295    0.00539559    0.00110761  -0.000589129   1.03964e-05   1.08451e-05  -3.76865e-05  -5.92325e-05   2.95599e-06  -3.01574e-06   1.66217e-07  -1.21330e-06  -8.64697e-07       1.93509       1.92834       2.91003       2.73237       2.41823       2.31501       2.60881       1.83951       1.67447       1.58228       1.22042      0.977240      0.769920      0.632607      0.460630      0.269333      0.243020      0.188170     0.0884852     0.0677378     0.0459208     0.0251617     0.0149185    0.00898623    0.00483286    0.00320918    0.00148689   0.000789154   0.000483477   0.000216194   9.61332e-05   2.99506e-05   1.67583e-05   8.92942e-06   4.65154e-06   1.33435e-06
  23   8 2131.2019    0.8041  0.6472 10.2446 -0.0038       7.97696  0.0275   0.0193   0.0449    0.0730   0.0000       1.15385   439.7269       1.42387       18.5807       1.18162      -5.99697      -2.09629      -1.14451       1.35456      0.804584       1.22798    -0.0236153    -0.0232184     -0.417409     -0.297694      0.782770      0.284482     -0.111708    -0.0873875     0.0876894    -0.0711393    -0.0217076     0.0103926    -0.0186323   -0.00159838   -0.00712732   -0.00140009    0.00107493   0.000369721  -0.000466807   0.000232991  -2.44578e-05  -1.68960e-05   2.10522e-05   3.19957e-06  -1.25668e-06   5.81404e-07       1.58805       1.79178       1.97229       2.41368       2.15409       1.79656       1.79186       1.90115       1.57116       1.21584       1.13058       1.01186      0.739572      0.488477      0.397331      0.310339      0.206079      0.122513     0.0914526     0.0651778     0.0407512     0.0229244     0.0122006    0.00835278    0.00524361    0.00291683    0.00115709   0.000655482   0.000345558   0.000195648   9.45548e-05   4.38242e-05   1.78593e-05   6.52409e-06   2.14304e-06   8.43907e-07
  23   9 2287.5571    1.1595  0.7314 10.8578  0.0034       5.29125  0.0265   0.0269   0.0484    0.0835   0.0000      0.971176   438.2321      0.174640       17.2801       3.96582      -4.42410      -1.67114     -0.567056     -0.768221       2.49756       1.07043      -1.21502      0.646128      0.554598     -0.176317      0.151095    -0.0113307   0.000161781    -0.0138346      0.157968    -0.0868735   -0.00589373    -0.0134569   -0.00974669    -0.0116842   -0.00396113   -0.00221256  -0.000511720   -0.00149838  -0.000213577  -7.21451e-05   4.50284e-05  -3.56249e-05  -1.58489e-05  -2.82799e-07   7.14054e-07  -5.74553e-07       1.49575       1.85802       2.01096       2.05358       2.00056       2.00439       1.88253       1.69459       1.48332       1.23830      0.977721      0.770145      0.606784      0.479178      0.365045      0.277411      0.199394      0.133161     0.0874853     0.0544570     0.0348775     0.0209333     0.0130924    0.00730320    0.00420781    0.00225290    0.00119121   0.000606504   0.000310000   0.000146117   6.43122e-05   2.98909e-05   1.22157e-05   5.11570e-06   1.96862e-06   7.51940e-07
  23  11 2588.7479    2.1262  0.8549 12.0319 -0.0021       2.60171  0.0292   0.0460   0.0527    0.0877   0.0000      0.753411   437.3126      0.370045       18.0743      -2.17572      -1.69493      -1.40842      -3.49484      0.159530       2.94982     -0.758411      0.399660     -0.273875     -0.909752      0.276794      0.465198     -0.138536  -0.000917997      0.195584      0.100943    -0.0565414   0.000851497     0.0188914    0.00100662    -0.0114150    0.00105989    0.00165077    0.00223675  -0.000877036  -0.000159437   0.000340176  -7.74034e-05   3.75075e-05   8.73038e-06   8.94093e-06   1.39093e-06   2.40207e-07       1.62525       2.02539       2.05987       2.14410       2.39472       2.29994       2.10751       1.68426       1.59699       1.37364       1.17098      0.921174      0.660329      0.525430      0.397648      0.323229      0.221152      0.152572     0.0934922     0.0588728     0.0402132     0.0253227     0.0169696    0.00951359    0.00544881    0.00293993    0.00142102   0.000730705   0.000350541   0.000167380   7.01787e-05   3.33627e-05   1.38674e-05   5.51716e-06   2.16593e-06   8.04394e-07
  23  12 2737.7176    2.7099  0.8507 12.2415 -0.0065       3.67055  0.0292   0.0581   0.0483    0.1088   0.0000      0.699341   441.1385       1.12940       18.0142       4.86366     -0.395280       1.62943      -2.68215      -2.68107      0.322214     0.0973808       1.16502      -1.01874      -1.04398     -0.320900      0.299141     -0.244567      0.420812    -0.0859053    -0.0978308     0.0587040    -0.0196836    -0.0381852     0.0185195    0.00195522    0.00625211    0.00372129    0.00130466  -0.000122729   3.07903e-06  -7.06996e-05   0.000140215  -4.35380e-05  -1.45791e-05  -9.48460e-06   9.97879e-07  -3.35410e-07       1.52387       1.91704       2.02981       2.25351       2.19674       1.97875       1.94307       1.69923       1.56313       1.27996       1.12072      0.888275      0.665893      0.541010      0.380870      0.281513      0.191653      0.137280     0.0915384     0.0588949     0.0366085     0.0237851     0.0139446    0.00797103    0.00455350    0.00256803    0.00134881   0.000704017   0.000354511   0.000162244   7.55234e-05   3.38007e-05   1.47986e-05   5.96366e-06   2.29070e-06   8.10860e-07
  23  13 2886.1227    3.3939  0.7615 12.9186 -0.0061       1.83219  0.0255   0.0760   0.0469    0.0952   0.0000      0.778614   439.0208      0.851304       13.7969       1.43804      0.672879       3.24978     -0.895910      0.203643       2.30351      0.900450      0.126499       1.03037     -0.591823     -0.136727     -0.294081     -0.128874     -0.230608      0.276361    -0.0770139   -0.00747331    0.00370958    -0.0416077   -0.00441520    0.00946827    0.00453680  -0.000785797   -0.00133632   -0.00184254  -3.48744e-05  -2.07164e-05  -2.73684e-05   1.02965e-05   3.81131e-06   4.69311e-06   3.83727e-07   6.09465e-07       1.46789       1.91233       2.12872       2.25420       2.14966       2.02385       1.90007       1.73305       1.45330       1.21050       1.00933      0.822844      0.614368      0.476005      0.346332      0.252984      0.173001      0.119111     0.0834400     0.0504776     0.0324557     0.0200195     0.0127228    0.00701970    0.00367217    0.00216421    0.00115702   0.000591559   0.000299222   0.000133739   6.53908e-05   3.11047e-05   1.33312e-05   5.07826e-06   2.06975e-06   7.28813e-07
  23  14 3033.5038    4.0140  0.9022 13.2199 -0.0042       1.94196  0.0305   0.0826   0.0543    0.1066   0.0000      0.759467   438.1474       6.64526       17.1516       3.39757       1.75500      -3.17099      -1.20843     -0.199255     -0.742887      -1.89247      0.527942     -0.931615    -0.0107337      0.207233      0.675460      0.424476      0.175287     -0.209465     0.0795463    -0.0289042    0.00856774    -0.0157825   -0.00339758   -0.00731283  -0.000718661   0.000984054   0.000165989  -0.000268418  -0.000112009   2.62282e-05  -1.69917e-05  -1.19712e-05   2.36999e-06   2.75446e-06   2.29724e-07  -6.46416e-08       1.53633       2.12789       2.11773       2.33606       2.44293       2.12776       2.12646       1.64028       1.73030       1.32712       1.16501      0.885931      0.691304      0.564982      0.402214      0.292317      0.194113      0.141142     0.0937167     0.0623122     0.0383600     0.0233038     0.0141039    0.00820029    0.00472914    0.00266781    0.00145854   0.000730595   0.000361649   0.000167463   7.27366e-05   3.46683e-05   1.34127e-05   5.74220e-06   2.14815e-06   7.86179e-07
  23  15 3179.7498    3.8363  1.0653 13.6156 -0.0043       1.05654  0.0347   0.0765   0.0636    0.0915   0.0000      0.783744   440.1230       1.11593       18.3600     -0.702031      -4.59405      -2.27443       4.26825  -0.000154109      -2.01827      -1.18313       1.08025      -1.17352    -0.0884257      0.318726     -0.147986     -0.296311    -0.0923970      0.212233    -0.0635855    -0.0461919    -0.0751666    -0.0148642    0.00814215     0.0107251    0.00696705  -5.78198e-05   0.000604658    0.00113330  -8.18512e-05  -0.000162734   4.80595e-05   6.03883e-06   3.33734e-06   8.08101e-06   7.93566e-06  -2.32037e-06       1.71413       2.20260       2.38274       2.47601       2.44523       2.37309       2.29890       2.06081       1.69176       1.42760       1.23548      0.948589      0.754162      0.579191      0.444548      0.320906      0.232288      0.159278      0.105841     0.0698350     0.0442670     0.0267538     0.0160716    0.00951813    0.00509861    0.00286383    0.00148837   0.000767971   0.000367473   0.000179463   8.65054e-05   3.79157e-05   1.64194e-05   6.70271e-06   2.75708e-06   9.65486e-07
  23  16 3325.7009    3.3859  1.6391 12.9358 -0.0054       1.53896  0.0459   0.0546   0.0765    0.0783   0.0000      0.429481   438.2143       5.16005       11.9896       1.33410      -1.39187      -5.46835      -3.77232      -5.35846      -2.89095      -1.60652       1.81214       1.13448     0.0815282     -0.847997    -0.0899478    -0.0835601      0.225991      0.377066     0.0911233     0.0255925    -0.0126663   -0.00237945   -0.00772523   -0.00410798    0.00643086    0.00366111   -0.00381619   -0.00279434   0.000422585   0.000579025   0.000187835  -1.65920e-05  -1.73657e-05  -1.57587e-05   2.39680e-06  -5.66031e-07       2.17668       2.75507       3.06492       3.17167       3.19041       3.08697       2.78663       2.48617       2.23164       1.89380       1.58360       1.20671      0.993857      0.763458      0.575146      0.395919      0.274906      0.193383      0.137748     0.0888768     0.0560772     0.0343467     0.0196233     0.0115293    0.00714429    0.00386289    0.00205504    0.00109087   0.000508780   0.000250676   0.000109491   4.90563e-05   2.14383e-05   9.22417e-06   3.21687e-06   1.30118e-06
  23  17 3471.4499    2.8860  2.2367 12.6406 -0.0030       1.14398  0.0562   0.0408   0.0951    0.0578   0.0000      0.350432   434.2824       6.84402       9.77317       8.21131       5.60229      -4.72423      -6.18204       4.69736       1.30086       2.73101       1.30532    -0.0543707       2.30918      -1.49660      0.868944      0.755585     -0.211601    -0.0297376     -0.162875    -0.0117369   -0.00541985     0.0327280    -0.0370801     0.0177497    0.00144713   -0.00709363    0.00532958   -0.00143268   0.000164274   0.000380350  -4.96429e-05   9.99462e-05  -7.19627e-05  -1.25411e-05   4.11548e-06   4.48950e-08       2.58239       3.28470       3.58581       3.85471       3.80763       3.56544       3.39139       3.03278       2.69068       2.12975       1.89485       1.46973       1.17885      0.896962      0.654126      0.498954      0.331488      0.244971      0.157896      0.106835     0.0637481     0.0429336     0.0245871     0.0146136    0.00802118    0.00438139    0.00243863    0.00122755   0.000620007   0.000297360   0.000136980   6.38307e-05   2.59417e-05   1.10002e-05   3.93400e-06   1.47089e-06
  23  18 3616.7913    2.3980  3.3163 11.9282 -0.0008      0.551247  0.0662   0.0275   0.1170    0.0478   0.0000      0.183094   445.5853       16.6856       15.4716       8.74866     -0.463415      -3.50602       3.46050     -0.601501      0.385242      -2.19356      -4.65702       1.58803      0.730627       1.09658      0.770099     -0.571083     -0.561055      0.129759     0.0229796    -0.0387611     -0.115205     0.0511337     0.0183315    0.00254519   0.000936994    0.00220069   0.000592428   -0.00251897   0.000139214  -0.000339836   0.000178076   0.000142663  -1.85895e-05   1.09372e-06  -3.75374e-06  -1.26846e-06       3.09403       4.03277       4.30181       4.60592       4.60802       4.36243       4.13962       3.62525       3.12584       2.66566       2.20397       1.78808       1.36593       1.05106      0.805166      0.586252      0.413183      0.282535      0.193381      0.124955     0.0804597     0.0487877     0.0300517     0.0174615    0.00987436    0.00546406    0.00286621    0.00145410   0.000721861   0.000342775   0.000161835   7.27183e-05   3.09387e-05   1.24162e-05   4.79159e-06   1.74723e-06
  23  19 3762.5706    2.0311  5.0706 11.3931 -0.0006      0.876927  0.0853   0.0201   0.1547    0.0421   0.0000      0.114451   445.4669       4.13762       18.1659      -5.68270       2.30735      -2.40096      -1.45543       7.46960      -1.25837       3.64680       6.80697      0.724450       2.66490      0.593096      0.911002     -0.102180      0.246332     -0.244871     -0.249253      0.101905     -0.152248     0.0406288    0.00287905    -0.0110468    -0.0208482   0.000982495   -0.00343356    0.00231797  -0.000327915   0.000824672   1.83978e-05  -0.000154872  -4.03295e-05  -1.75892e-05   4.47560e-06   1.64378e-07       3.91328       5.11765       5.49155       5.79125       5.81061       5.50308       5.10471       4.64698       4.02603       3.42716       2.85311       2.31166       1.78153       1.37534       1.02473      0.749277      0.536020      0.362170      0.242492      0.160266      0.100376     0.0632261     0.0376172     0.0220321     0.0126292    0.00689244    0.00359660    0.00187059   0.000926555   0.000454213   0.000203385   9.40626e-05   3.83093e-05   1.61397e-05   5.93463e-06   2.27008e-06
  23  20 3907.5423    1.6961  7.4812 10.8983 -0.0023      0.284171  0.1108   0.0143   0.2034    0.0358   0.0000     0.0784429   435.0539       20.8743       19.0018    -0.0880118      -4.21470      -1.77250      -12.5231      0.901134      -2.88117      0.456672      -3.34925     -0.951243       5.57172       1.36584      0.621650     -0.833618       1.17512      0.458720     -0.296731     -0.326071      0.217235   -0.00314104     0.0557706    -0.0246742   -0.00782879  -0.000529944   -0.00747723   -0.00620495  -0.000679406  -0.000336584  -0.000126156  -0.000157251  -2.69179e-05   1.11936e-05  -9.52327e-06  -3.96608e-06       4.97619       6.39129       7.01385       7.36711       7.38633       6.99832       6.63044       5.86750       5.10743       4.30372       3.58731       2.87603       2.30710       1.75550       1.27807      0.948738      0.663308      0.461875      0.313763      0.206539      0.130022     0.0809293     0.0486358     0.0277618     0.0159538    0.00861561    0.00461856    0.00241633    0.00117035   0.000578125   0.000262535   0.000118110   4.97681e-05   2.05562e-05   7.67349e-06   2.97267e-06
  23  21 4053.0408    1.4257  9.4981 10.7291 -0.0022      0.315628  0.1426   0.0116   0.2524    0.0320   0.0000     0.0670615   429.9507       7.99850       5.04942       1.81991      -8.40004       6.26440      -3.54773      -3.80347       1.49636       7.48814    -0.0276682      -3.38709      -3.81641     -0.283343     -0.393800      0.695901      0.268098     -0.690042     -0.524685     0.0463864    0.00644231     0.0510923     -0.114607   -0.00577431   0.000687910     0.0117378   -0.00649155   -0.00172604   0.000942147    0.00103667  -0.000289718   3.52373e-05  -1.03736e-05  -1.77963e-05  -4.22956e-06   1.56891e-06       6.19575       8.09052       8.92384       9.29872       9.24109       8.71924       8.15331       7.26721       6.46067       5.49693       4.57481       3.69461       2.86336       2.20424       1.63734       1.18730      0.833296      0.570185      0.391018      0.250340      0.160936     0.0986629     0.0602138     0.0350304     0.0198280     0.0109705    0.00590113    0.00299247    0.00150862   0.000699110   0.000339295   0.000144513   6.47670e-05   2.51560e-05   9.95229e-06   3.61312e-06
  23  22 4198.0408    1.1894 13.3725 10.5535 -0.0022      0.271421  0.2208   0.0087   0.3677    0.0291   0.0000     0.0680006   442.2888       19.2178       7.60178      -7.11549      -4.05052       3.83258      0.181503      -9.25941       3.79620       8.06980      -3.61550      -5.83353      -2.47691       5.87968       2.05239      -1.49504     -0.813427    0.00633265     -0.320245     -0.502146     0.0746066    -0.0720451    -0.0376260     0.0195712     0.0228953   -0.00483620    -0.0285396   -0.00110728   0.000751999    0.00142150   8.24875e-06  -7.82324e-06  -9.85077e-05  -1.53821e-05   9.30810e-06  -2.28662e-06       8.33394       10.8181       11.9326       12.5265       12.3985       11.7759       11.1627       9.98708       8.80458       7.60928       6.14599       5.05615       3.96534       3.07093       2.27579       1.66687       1.18324      0.808902      0.554581      0.357737      0.230790      0.139820     0.0860811     0.0497245     0.0282488     0.0156950    0.00838504    0.00434388    0.00215104    0.00103828   0.000482699   0.000214524   9.12653e-05   3.69974e-05   1.43304e-05   5.34076e-06
  23  23 4343.9115    0.9873 14.9947 10.4436 -0.0014      0.418556  0.2597   0.0075   0.4181    0.0270   0.0000     0.0792463   448.0130       29.9492       29.5160       47.9627       10.5925      -17.4841      -24.0043      -14.1265      -11.9753       8.70189       2.14802      0.605342      -9.07229      -1.26704      -1.74866      -1.09271     -0.979015     -0.886789       1.01476      0.127857    -0.0593276    -0.0838384      0.160898    -0.0638780    -0.0453867   -0.00292887    0.00174446   0.000831861   -0.00213577  -0.000507853   7.00010e-05   0.000334332   4.29513e-05  -4.78171e-05   1.55432e-05  -8.25229e-07       9.35836       12.2483       13.5325       14.0788       13.9563       13.4516       12.6420       11.3312       9.78546       8.39598       6.87695       5.63207       4.45197       3.38117       2.52711       1.85534       1.32888      0.910342      0.614501      0.408743      0.258492      0.159871     0.0979188     0.0561477     0.0322560     0.0176231    0.00939974    0.00481075    0.00245301    0.00116905   0.000548959   0.000245488   0.000104462   4.19585e-05   1.62685e-05   6.10502e-06
  24   6 1826.3724    0.4110  0.3760  9.9261 -0.0018       13.2480  0.0209   0.0139   0.0373    0.0458   0.0000       2.52763   440.4614     -0.590148       19.2859      0.322312      -2.95704     -0.789838      0.655448      0.216866     -0.763090      -2.27252      0.657876     -0.727252    -0.0898224     -0.169626      0.375791     0.0624460    -0.0659804    -0.0970133     0.0429155     0.0865774   -0.00675285    -0.0355355    -0.0144371    0.00791748    0.00854276   0.000322173   -0.00168499   0.000232586   0.000224000   0.000143405  -7.35640e-05   4.79210e-05  -3.00179e-06   7.30631e-06  -2.46622e-07  -1.82961e-06       1.17288       1.44485       1.47563       1.67826       1.67297       1.65671       1.49901       1.39066       1.23480      0.961102      0.803489      0.675718      0.606524      0.468610      0.313044      0.216978      0.160927      0.123282     0.0822811     0.0628021     0.0373617     0.0261733     0.0150321    0.00952911    0.00477406    0.00255478    0.00145035   0.000892424   0.000435100   0.000217767   0.000112453   5.27811e-05   2.10895e-05   9.06602e-06   3.38667e-06   1.66895e-06
  24   7 1993.6643    0.5916  0.4904 10.1847 -0.0118       12.8147  0.0302   0.0164   0.0382    0.0567   0.0000       1.73572   440.4268     -0.273841       16.1214     -0.428491      0.124918     -0.109049     -0.452387       3.38576       1.11670      -2.29180     -0.744754      0.922987     0.0824047      0.199540     0.0606985     -0.247995      0.139019     -0.316436    -0.0874046   -0.00867347    -0.0123932     0.0147943   0.000516416  -0.000579498   0.000361943    0.00564503   -0.00337271  -0.000690789   0.000521656  -0.000101796  -0.000177360  -4.74161e-05   8.28385e-06   7.08976e-06  -5.11634e-06  -3.04092e-06       1.82215       1.93648       1.64631       2.51607       2.84973       2.16668       1.75450       1.92603       2.12596       1.57109      0.924199      0.899344      0.933245      0.760783      0.396739      0.320010      0.272945      0.234879      0.142590     0.0675950     0.0451367     0.0333224     0.0266851     0.0136699    0.00689511    0.00262600    0.00211892    0.00140827   0.000835715   0.000464285   0.000208906   9.22453e-05   3.51498e-05   1.29879e-05   4.68297e-06   1.85442e-06
  24   8 2156.8550    0.8780  0.7255 10.2337 -0.0014       6.69824  0.0245   0.0198   0.0490    0.0794   0.0000       1.00843   438.1898     -0.296411       18.9704     0.0654116      -1.14176      -1.16075      0.658577      0.694299       1.64944      0.613416      -1.08684      0.770593      -1.13556      0.281365     -0.541105      0.214410     -0.105782      0.155727    -0.0758528    -0.0385866     0.0105894     0.0124128    -0.0202788   4.85865e-05    0.00576258  -0.000425036   -0.00123506  -0.000822949   0.000369506   0.000341195   0.000103308   7.01179e-05  -1.60474e-05   1.85999e-05   6.38351e-06   1.08676e-06       1.24302       1.66461       1.86362       1.93359       1.98180       1.79521       1.69525       1.50494       1.35218       1.11903      0.972001      0.788909      0.603947      0.468591      0.350645      0.261636      0.179214      0.126274     0.0870905     0.0594227     0.0387378     0.0242943     0.0144171    0.00907235    0.00513448    0.00296662    0.00172634   0.000825424   0.000469181   0.000216983   0.000111616   5.00715e-05   2.45086e-05   1.02656e-05   4.14303e-06   1.66105e-06
  24   9 2314.4219    1.2326  0.8135 10.8262 -0.0014       4.99013  0.0259   0.0259   0.0508    0.0865   0.0000      0.839491   439.4520       3.16990       18.2677    0.00411549      -4.36679      0.164952       1.05586     -0.346065     -0.254043      -1.64704     -0.296130      -1.49975      -1.28041    -0.0665563      0.138124     0.0494571     -0.382403    -0.0873729    -0.0162553     -0.186032     0.0273193     0.0310705     0.0181743   -0.00698311   -0.00495952   -0.00480861   0.000925172  -0.000378864  -0.000572112  -0.000242162  -7.64290e-05   2.67386e-05  -1.68927e-05  -1.03810e-05   5.07710e-06   3.66903e-06       1.29361       1.75831       1.82558       1.97217       1.91213       1.91509       1.71770       1.57164       1.36918       1.22115       1.01956      0.838161      0.661420      0.503054      0.379701      0.272968      0.206964      0.136444     0.0979004     0.0617481     0.0420409     0.0262254     0.0166986    0.00951857    0.00613347    0.00319538    0.00177878   0.000976308   0.000488331   0.000240222   0.000121713   5.63434e-05   2.40951e-05   1.06900e-05   4.65615e-06   1.72886e-06
  24  10 2467.1063    1.6808  0.8832 11.5840 -0.0094       3.19271  0.0293   0.0354   0.0537    0.0917   0.0000      0.802969   436.6428       1.70820       17.3231       4.21061      -2.53536     -0.678782      0.764480      -1.28174      -2.13206       1.77027      0.938938      -1.11888     -0.518509     -0.678351      0.886879     -0.151799     0.0972202     -0.144975     0.0714900     0.0748164     0.0378922    -0.0120778     0.0276968   -0.00546514   0.000696199   -0.00326406   0.000744551  -0.000400451   0.000477912   0.000186760   4.23775e-05  -6.92492e-05  -1.55835e-05  -7.12724e-06   4.53249e-06  -3.31303e-06       1.46140       1.93796       1.99303       2.25374       2.20167       2.14762       1.96618       1.76861       1.52302       1.29070       1.05072      0.901824      0.721187      0.546795      0.400965      0.287409      0.216411      0.144615      0.106945     0.0681290     0.0457611     0.0299618     0.0181877     0.0109078    0.00617739    0.00342278    0.00192078   0.000985882   0.000540506   0.000268899   0.000130630   6.09544e-05   2.68412e-05   1.15303e-05   4.66513e-06   1.86842e-06
  24  11 2617.7158    2.1670  0.9582 12.1980 -0.0000       2.70962  0.0311   0.0459   0.0601    0.0889   0.0000      0.793160   439.1826       2.53083       18.5493      -3.25002       1.20616       2.91969      -4.07475       1.87351     -0.884962      -2.72009      -1.65707       1.23719       1.42272     -0.700691      0.221677      0.681962     -0.736882      0.118768      0.199518      0.110238    -0.0196888    -0.0426652    -0.0157581   -0.00707554   -0.00189491    0.00301198  -0.000572253  -4.51145e-05    0.00122534  -0.000158377  -0.000147846  -6.28981e-06   7.57672e-06  -1.02709e-05   3.32255e-06   7.86526e-07       1.59344       2.12111       2.16233       2.33777       2.26806       2.19631       2.04146       1.81205       1.62632       1.42696       1.22038      0.999365      0.814135      0.610370      0.446027      0.320547      0.221251      0.155977      0.105764     0.0756144     0.0491968     0.0308840     0.0186529     0.0108092    0.00657217    0.00369190    0.00199022    0.00104837   0.000527112   0.000274051   0.000123922   5.97415e-05   2.51261e-05   1.14536e-05   4.45146e-06   1.87034e-06
  24  12 2767.8061    2.7880  0.9673 12.6108 -0.0042       3.53282  0.0306   0.0563   0.0572    0.0915   0.0000      0.797554   436.5233       2.20348       13.2242      -3.51731      -3.36658     -0.374773      0.238461     -0.420035       2.36146       2.23060       1.20124     -0.388940      -1.60535      0.184786      0.290468     -0.386390     -0.345941    -0.0802255    -0.0425205     -0.126227     0.0372095    -0.0217844    0.00113974    0.00926492    0.00736204    0.00555956    0.00339225   0.000505890  -0.000234229   0.000179387   8.56331e-05   4.64321e-05   1.32496e-05   5.14325e-06   1.42192e-06   1.45218e-06       1.47760       1.92519       2.01972       2.18006       2.18512       2.02316       1.96533       1.79326       1.52003       1.31534       1.10232      0.909787      0.702086      0.535703      0.431231      0.303438      0.214005      0.156996      0.104840     0.0724034     0.0444336     0.0286079     0.0181081     0.0103462    0.00617301    0.00338847    0.00188654    0.00105714   0.000517903   0.000251445   0.000126740   5.80398e-05   2.60208e-05   1.17871e-05   5.01580e-06   1.89715e-06
  24  13 2916.9837    3.4589  0.8571 13.1007 -0.0085       1.72642  0.0264   0.0754   0.0516    0.0931   0.0000      0.726344   438.2565       3.84425       12.3567      -1.11422      -4.32727       1.55525       3.07636      -1.78564      -2.07403      -1.39645       2.47188     -0.511240     -0.330955      0.705251     -0.155153     0.0646307      0.204290      0.406996     0.0499045     0.0215611     0.0406553     0.0107167     0.0118919    0.00198320    0.00625815    0.00200551   0.000921867   -0.00175005   9.55219e-05  -8.54729e-05   0.000143278  -8.15022e-05   2.47991e-05   6.90898e-06  -6.74149e-06   1.23554e-06       1.36846       1.72552       1.79931       2.01951       1.95744       1.82538       1.77954       1.65985       1.45685       1.17352       1.02082      0.825695      0.668978      0.519586      0.377287      0.285467      0.207933      0.144469     0.0992650     0.0655601     0.0428623     0.0266269     0.0167574    0.00970427    0.00571875    0.00314405    0.00171355   0.000970119   0.000496072   0.000244278   0.000129822   5.74571e-05   2.66017e-05   1.07163e-05   4.82545e-06   1.66039e-06
  24  14 3065.0897    4.2346  0.8400 13.0728 -0.0030       1.89014  0.0276   0.0864   0.0474    0.1095   0.0000      0.676198   440.5381       6.88352       14.8602      0.348413     -0.450054     0.0286337       2.60297    0.00211104      0.760328      0.694712       1.28957      0.720194      0.178798     -0.645243      0.166204     -0.411652    -0.0984481     -0.101016    -0.0969784     0.0327728     -0.104899     0.0220072     0.0221766    0.00306026    -0.0129004   0.000829393   -0.00144114  -0.000100124  -0.000374187   0.000245520  -0.000128835   2.27890e-05   3.56269e-05   1.06543e-05  -6.63052e-06  -6.11986e-08       1.44350       1.90351       1.85713       2.03482       2.00735       1.96244       1.87348       1.76119       1.47662       1.23509       1.04319      0.857021      0.683424      0.517231      0.396726      0.311773      0.220626      0.155454      0.100476     0.0701265     0.0456614     0.0280948     0.0167836    0.00988366    0.00609890    0.00336420    0.00181149   0.000889217   0.000467973   0.000248256   0.000118510   5.86466e-05   2.44583e-05   1.08587e-05   4.14455e-06   1.76245e-06
  24  15 3212.0904    3.9068  1.1270 13.4236 -0.0087       2.02160  0.0384   0.0771   0.0632    0.1095   0.0000      0.774578   438.2977       4.10976       13.7308       3.73933       1.47871      0.921801      0.867186     -0.753678     -0.824098       2.25146      0.102400      0.766419     -0.588416    -0.0740563      0.579203     -0.263663      0.258906      0.116510     0.0946164     0.0860331     0.0368194   0.000501814    -0.0306100    0.00853487    0.00484592    0.00489701    0.00213831   0.000948898   0.000349390   0.000308423  -0.000313355  -1.02903e-05  -2.82235e-05  -8.04659e-06  -3.37513e-06  -3.27788e-07       1.84715       2.43852       2.41299       2.79510       2.61734       2.61478       2.49700       2.25326       1.85538       1.50639       1.36666       1.08313      0.924447      0.674583      0.529006      0.338022      0.262092      0.177096      0.136133     0.0865185     0.0603148     0.0381118     0.0224284     0.0133247    0.00718470    0.00440093    0.00212380    0.00123520   0.000597883   0.000332158   0.000149530   7.00157e-05   2.99624e-05   1.35047e-05   5.88193e-06   2.17948e-06
  24  16 3358.6103    3.3910  1.6824 12.9932 -0.0012       1.11277  0.0445   0.0520   0.0791    0.0707   0.0000      0.460257   437.0874       6.85560       14.9875       1.49698       3.58928      -2.59288       2.18804      -2.74856      -2.76702       1.11503     -0.465407     -0.674418      0.616555      0.924542     -0.203132     -0.464697     -0.374945     0.0690772   -0.00939402    0.00315629    -0.0514651     0.0804018  -0.000995965    -0.0129030     0.0150806    0.00293333    0.00173471   -0.00360136  -0.000783541  -5.67856e-05  -3.67917e-05  -9.72561e-05   1.74234e-05  -2.69894e-05  -7.45023e-06  -3.54328e-08       1.98644       2.58748       2.73883       2.91773       2.91401       2.86690       2.69807       2.41232       2.14516       1.79437       1.54690       1.25345      0.969967      0.771721      0.582417      0.448565      0.312172      0.220134      0.155001      0.100831     0.0646031     0.0431064     0.0252241     0.0152607    0.00929430    0.00507519    0.00286495    0.00148109   0.000779928   0.000378426   0.000188247   8.80795e-05   3.79301e-05   1.75081e-05   7.11237e-06   2.83446e-06
  24  17 3505.0093    2.8119  2.7383 12.3176 -0.0014      0.723050  0.0589   0.0344   0.1024    0.0519   0.0000      0.249399   434.1222       7.34094       11.5284       8.20300      -1.04488      -5.94394       3.57668      -5.54024      0.735508       1.69956       3.30617      -1.14092      0.316975     -0.432912      0.240387     -0.203007      0.501015      0.207549    -0.0845096      0.116292      0.186704    -0.0380426    -0.0585941   -0.00342816  -0.000389039   -0.00229739  -0.000839509  -0.000956599    0.00112463   4.92690e-05  -8.90521e-05   0.000132696   1.36656e-05  -1.72738e-05  -6.04223e-06  -2.87068e-06       2.65909       3.49298       3.85000       4.06910       3.96041       3.85222       3.57931       3.16212       2.80835       2.42699       1.99820       1.63772       1.28282      0.999304      0.730509      0.558845      0.396712      0.275974      0.187884      0.125659     0.0794547     0.0522553     0.0316220     0.0192893     0.0110785    0.00630222    0.00336545    0.00185651   0.000927786   0.000462651   0.000227334   0.000105110   4.68974e-05   2.02262e-05   8.50446e-06   3.27781e-06
  24  18 3651.3340    2.3522  4.0932 11.5424 -0.0009      0.778111  0.0715   0.0233   0.1263    0.0438   0.0000      0.132244   437.5115       11.4630       11.2607      -2.04457       3.97969      -7.46553    -0.0476273      -1.46463      -1.23080       1.62249      -1.58394      -6.22846      0.612799       1.55301      -1.51458      0.200118      0.102493     0.0776064     -0.217929     -0.224572    -0.0646764     0.0398555     -0.129685     0.0130770    0.00512474   -0.00968939   -0.00494547   0.000591328  -0.000308009  -0.000349929   0.000547528  -8.94698e-05   5.12070e-05   7.72170e-06  -9.97628e-06  -5.11274e-06       3.22212       4.34702       4.51401       4.82337       4.77960       4.62281       4.26526       3.86448       3.49990       2.94709       2.53658       2.05552       1.61572       1.24126      0.962099      0.694086      0.500968      0.346670      0.238945      0.157726      0.103119     0.0637295     0.0404053     0.0234411     0.0141131    0.00786434    0.00435961    0.00232288    0.00116477   0.000601252   0.000276617   0.000132903   5.87820e-05   2.55456e-05   1.03737e-05   4.07698e-06
  24  19 3797.3280    1.9323  5.7719 11.2205 -0.0011      0.578706  0.0923   0.0174   0.1608    0.0385   0.0000      0.100365   427.8206       13.2536       16.9276       1.50637      -3.45369       20.1326       9.48705      0.675041      -2.51762      0.932189       1.88449       3.06842      0.297553      0.278693       1.71956      -1.14763     -0.899425      0.113681      0.540460     -0.167107    -0.0278499    -0.0227464     0.0371400     0.0197905    -0.0349382   -0.00603334   -0.00803714    0.00137856  -0.000139439  -0.000384617   0.000220621  -0.000158666  -0.000190927   9.09780e-08   1.05377e-05  -3.80835e-07       4.10809       5.37508       5.88845       6.01628       6.09745       5.94874       5.47201       4.96964       4.43899       3.71074       3.11916       2.55097       1.99512       1.57928       1.18878      0.881489      0.631019      0.447853      0.303804      0.202893      0.130627     0.0826470     0.0507608     0.0305436     0.0173908     0.0100152    0.00544682    0.00289955    0.00149014   0.000757955   0.000356477   0.000164657   7.66687e-05   3.20905e-05   1.32392e-05   5.26838e-06
  24  20 3942.7885    1.6158  8.1133 10.8484 -0.0009      0.258002  0.1191   0.0128   0.2144    0.0331   0.0000     0.0746599   443.7045       14.1422       6.60686       2.75828       2.17117      -5.23732      -9.95630      -3.44922      -5.99474      -1.44100       4.22825       2.27679      -1.50301     -0.660532       1.10780      -1.15115     -0.182347     -0.143142      0.128032     0.0483516     0.0422748      0.125946     0.0440402    -0.0544399    -0.0210010     0.0143457    0.00509359   -0.00179929   0.000996631  -0.000403310  -0.000473602  -4.42205e-05   0.000190882   2.34072e-05   6.20501e-06   1.01629e-07       4.96560       6.62428       7.07482       7.68522       7.45133       7.46709       6.71037       6.22614       5.30969       4.67726       3.82868       3.16553       2.45962       1.94440       1.45869       1.08035      0.781552      0.557283      0.373392      0.250417      0.163019      0.103086     0.0643928     0.0391416     0.0225329     0.0125613    0.00702731    0.00375828    0.00193875   0.000959275   0.000466021   0.000217688   9.76416e-05   4.16825e-05   1.72915e-05   6.98990e-06
  24  21 4088.5328    1.3573 11.0133 10.6593 -0.0016      0.266757  0.1686   0.0103   0.2865    0.0303   0.0000     0.0642929   438.1443       13.8855       25.8346       6.49228      -5.82448       16.3723      -14.1142      -4.20802       14.3440       2.38439       3.37007      -3.00854     0.0620239     -0.264331     -0.456482      0.572572      -1.38478     -0.516353      0.599268      0.691449     -0.277879    -0.0171952    -0.0581485    0.00680602    -0.0186366     0.0214838    -0.0181893  -0.000740817   0.000246627  -6.58763e-05   -0.00188907  -0.000735331   0.000263966   2.77052e-05  -4.62750e-06  -7.90294e-06       6.67376       8.76562       9.59478       9.98309       10.1596       9.74382       9.05069       8.09117       7.38349       6.17808       5.21808       4.21185       3.31837       2.62618       1.97202       1.47367       1.05930      0.745644      0.508842      0.338578      0.217524      0.138282     0.0862112     0.0517575     0.0300431     0.0169809    0.00934524    0.00513946    0.00257707    0.00130586   0.000620973   0.000292593   0.000131046   5.60204e-05   2.29445e-05   9.07628e-06
  24  22 4234.5492    1.1705 13.3781 10.5401 -0.0003      0.349163  0.2142   0.0085   0.3520    0.0278   0.0000     0.0706052   453.1138       1.07086       5.90818       24.8384      -2.96286      -13.9750      -10.2239       15.2867       4.76633      -11.5156      -1.34904      -5.07262      -5.18769      -3.27423     -0.175972     -0.182482       1.52132     0.0637023      0.245176      0.186204   -0.00845617     -0.342174     0.0898055    -0.0810637    -0.0655227     0.0158854   -0.00744950    -0.0102226    0.00186920    0.00105581   -0.00180850   2.70001e-05   0.000346070  -6.88070e-05  -9.39391e-06   6.04932e-06       7.85831       10.3083       11.3563       11.6638       11.8521       11.3851       10.5920       9.63126       8.54802       7.39410       6.20289       5.09347       3.96367       3.17787       2.35206       1.74838       1.27003      0.885310      0.604815      0.408981      0.262837      0.167200      0.104422     0.0619847     0.0364446     0.0207564     0.0113801    0.00609996    0.00313678    0.00159022   0.000752650   0.000357464   0.000158909   6.96296e-05   2.76655e-05   1.12375e-05
  25   8 2181.8458    0.8845  0.7065 10.5596 -0.0065       7.04145  0.0273   0.0198   0.0447    0.0739   0.0000       1.07104   439.0849       3.27739       16.3522      -1.80661      0.340378      0.173078      -1.59697     -0.473105       1.35753     -0.983552       1.56037     -0.649326    -0.0658957     0.0510008     -0.167699      0.819419   -0.00949866      0.181199     -0.154678      0.108035    -0.0182466    -0.0219709     0.0135505  -5.82909e-06    0.00261859  -0.000198212    0.00169876  -0.000906985   -0.00138062   0.000156645   0.000320667   0.000130447   6.45964e-06  -2.13607e-06  -8.46830e-06  -4.37084e-06       1.27916       1.73040       1.88411       2.06144       1.95452       1.95490       1.85186       1.69837       1.47474       1.16834       1.08164      0.819088      0.678789      0.525415      0.417708      0.292795      0.223141      0.163405      0.111632     0.0720797     0.0503093     0.0343826     0.0203571     0.0121587    0.00710371    0.00459792    0.00243600    0.00135825   0.000656456   0.000393685   0.000191076   0.000101082   4.10936e-05   1.98840e-05   8.65614e-06   4.27425e-06
  25   9 2340.6245    1.3037  0.8202 11.1290 -0.0042       5.79384  0.0285   0.0272   0.0495    0.0804   0.0000      0.865261   439.9171       1.32377       15.5978       1.75492     -0.672986      0.434300     -0.354919     -0.481602     -0.327510     -0.704486      0.170532      0.223354      0.214883     -0.369090     -0.404158    -0.0390764     0.0962354     0.0869911    -0.0323769    0.00199269    -0.0680934    -0.0213591     0.0258510    -0.0211246    -0.0149481   -0.00156434  -0.000388482    0.00148570  -0.000104781  -0.000164284   0.000311939  -9.02201e-05   7.99996e-06  -1.34517e-05  -8.83161e-06  -5.02842e-06       1.36586       1.94247       2.10707       2.25217       2.26135       2.00240       2.01947       1.70401       1.60195       1.31302       1.10808      0.920327      0.711254      0.569653      0.417721      0.321437      0.225277      0.160809      0.110070     0.0759159     0.0491608     0.0310724     0.0207291     0.0114007    0.00766544    0.00414991    0.00233785    0.00137243   0.000707875   0.000363609   0.000191674   8.77289e-05   4.57740e-05   1.86390e-05   8.86826e-06   3.56849e-06
  25  10 2494.4592    1.7654  0.9131 11.6907 -0.0030       3.76489  0.0292   0.0351   0.0539    0.0886   0.0000      0.851549   438.7904       2.08378       14.8277       2.68229      -3.17663      0.103008      -2.70564      0.870650      0.763671     -0.264700      0.990378      0.427287     -0.954404     -0.159670      0.451231      0.281959     0.0307672      0.135551     0.0587054    -0.0659457    -0.0105158    -0.0360093    -0.0127164    -0.0179096     0.0184680   -0.00133038   -0.00142581   -0.00353407   6.55006e-05  -6.11994e-05  -6.53918e-06  -0.000134397   3.24562e-05  -2.83083e-06   1.02775e-06   4.76843e-06       1.38999       1.69341       1.86498       1.97480       1.99344       1.95443       1.84251       1.62698       1.43940       1.31608       1.07152      0.899831      0.724686      0.537513      0.408947      0.332540      0.241873      0.169607      0.117636     0.0755262     0.0509689     0.0315968     0.0216964     0.0134141    0.00790640    0.00477688    0.00266033    0.00143476   0.000745776   0.000396782   0.000190884   9.86660e-05   4.35563e-05   2.14274e-05   9.12738e-06   3.74553e-06
  25  11 2646.2681    2.3695  0.9083 12.1332 -0.0075       1.40327  0.0278   0.0475   0.0509    0.0988   0.0000      0.694860   440.0668       2.10648       14.6220      0.741180      -1.52938       3.82466     -0.349129       2.11599       1.97804      0.163437      -1.29210       1.07925       1.05675      0.205379     -0.450710      0.428297     -0.352076     -0.122187     -0.129091      0.135269     0.0674944    -0.0202117    -0.0142645   -0.00755953    0.00748831    0.00291858   -0.00258498  -0.000738756   0.000127399   0.000449769  -0.000279610  -2.10442e-05  -5.52420e-05   8.28330e-06  -9.29571e-07   8.90666e-07       1.31986       1.77720       1.95382       2.01571       2.01659       1.86222       1.76149       1.60442       1.52372       1.26651       1.12703      0.893833      0.752060      0.582734      0.427499      0.318123      0.231430      0.164418      0.110675     0.0783561     0.0499204     0.0315736     0.0207586     0.0128062    0.00771749    0.00416791    0.00248453    0.00140505   0.000718811   0.000411530   0.000190946   9.85900e-05   4.51112e-05   2.17264e-05   8.54142e-06   3.62333e-06
  25  12 2797.4289    2.8896  0.9195 12.6270 -0.0054       2.63493  0.0293   0.0588   0.0530    0.0948   0.0000      0.706782   437.6341     -0.975665       17.9892       2.34690      0.483077      0.368407      0.185826     -0.980972      -1.45027      -1.70202     -0.913744     0.0817477      0.451502       1.31643     -0.800958      0.324586   -0.00817844      0.193853    -0.0661274     0.0526001    -0.0535701     0.0390704   -0.00758049    -0.0152166    0.00284850    0.00669586   -0.00188525   -0.00195180  -0.000557619  -9.40399e-05   6.38057e-06   1.72279e-05  -1.28621e-05   3.85978e-05  -1.86216e-06   3.45821e-06       1.46505       1.91749       2.13910       2.32574       2.33240       2.22637       2.06229       1.82867       1.61085       1.31941       1.09500      0.906837      0.719769      0.557281      0.401344      0.318582      0.233072      0.162492      0.109029     0.0776716     0.0530359     0.0326346     0.0209830     0.0129162    0.00757382    0.00468894    0.00261903    0.00139721   0.000710969   0.000380959   0.000204571   9.43428e-05   4.68592e-05   2.24420e-05   9.24713e-06   3.72494e-06
  25  13 2947.4515    3.6629  0.8094 13.0372 -0.0032       1.76439  0.0249   0.0755   0.0474    0.0927   0.0000      0.740885   438.4705       4.87158       18.4601       1.40500      -4.34351      -1.87842     -0.658915     -0.231923       1.70047      0.455362       1.17704     -0.313144     -0.486018     0.0779675      0.448692    -0.0359828     -0.271143     0.0563847    -0.0127462     0.0369384    -0.0482172     0.0617197     0.0123826     0.0104341    0.00519867   0.000729077  -0.000637416    0.00192449   0.000140622  -0.000209050  -0.000147255   0.000116202  -1.34973e-05  -1.73027e-05   5.10791e-06   3.63310e-06       1.23375       1.55548       1.71292       1.85695       1.78940       1.70595       1.56046       1.51449       1.30530       1.16749      0.974117      0.806125      0.635872      0.507163      0.384606      0.286520      0.208820      0.147356     0.0998080     0.0694526     0.0443647     0.0288942     0.0179782     0.0114486    0.00645881    0.00396515    0.00218532    0.00121036   0.000676185   0.000338553   0.000172591   8.47301e-05   4.04217e-05   1.77961e-05   8.46888e-06   3.29266e-06
  25  14 3096.2818    3.9259  0.9293 13.5289 -0.0070       1.30285  0.0293   0.0806   0.0563    0.0902   0.0000      0.742051   439.4434       5.32330       13.6703       3.66340     -0.274109       1.87175       3.99215     -0.235320      -1.22566      -2.28718      -1.64643    -0.0316595     -0.349703     -0.210662    -0.0972130    -0.0623242      0.150771    -0.0479755     0.0148145     -0.195399     0.0190367    -0.0198417    -0.0229835    0.00353116   -0.00369642   0.000974502    0.00204263   0.000113384  -0.000234771   0.000492286   2.47441e-05  -7.57901e-05   5.83347e-05   3.44139e-05   1.10026e-05  -2.50106e-06       1.43330       1.77645       1.87315       2.15432       1.97714       1.99484       1.84265       1.73293       1.47709       1.35987       1.11079      0.913566      0.696279      0.567847      0.439323      0.335159      0.245694      0.171812      0.120887     0.0803376     0.0517925     0.0333080     0.0214959     0.0132146    0.00796812    0.00464376    0.00261795    0.00146592   0.000802484   0.000403105   0.000195161   9.81041e-05   4.57253e-05   2.04932e-05   9.24626e-06   3.97746e-06
  25  15 3244.0040    3.7903  1.2708 13.4837 -0.0038       1.59854  0.0433   0.0679   0.0667    0.0902   0.0000      0.668403   440.0131       3.94489       14.9065       2.69548       1.67005       7.03870       1.07987      0.594989       3.45204      -1.36954       1.61609      0.237854      0.427440    -0.0121837      0.103917      0.287368    0.00803843    -0.0248259    -0.0729642      0.107194     0.0983369   -0.00628798    -0.0185553    0.00687436    0.00724056    0.00116449    0.00159450    0.00383965   -0.00164194   0.000437428  -6.94339e-05   0.000224593  -6.49075e-05  -1.93457e-05  -7.51636e-06   2.19232e-06       2.19520       2.78879       2.68744       2.53953       2.83091       3.13688       3.08666       2.68420       2.07777       1.58882       1.39059       1.36580       1.20637      0.926500      0.655373      0.417979      0.288538      0.219283      0.181550      0.136051     0.0965272     0.0646974     0.0390393     0.0223352     0.0127943    0.00658403    0.00373508    0.00182258   0.000956345   0.000500999   0.000257678   0.000121942   5.68996e-05   2.58948e-05   1.11436e-05   4.73337e-06
  25  16 3391.1363    3.2329  1.8089 12.9300 -0.0034      0.895090  0.0471   0.0483   0.0792    0.0665   0.0000      0.421597   439.3144       2.76787       11.2667       5.87817     -0.758971       1.72319      -3.10394      -2.78673      -5.73972       1.83973      0.618930      -2.97955      -1.26831       1.60774      0.398312      0.401876    0.00575921      0.312004     -0.113532      0.191327   -0.00550130    -0.0213354    -0.0591018     0.0122371   -0.00203288    0.00784425    0.00355096    0.00122193   0.000704225   0.000214480  -0.000299460  -4.17675e-05  -4.79665e-05   8.41188e-06  -3.18704e-06  -1.07505e-06       1.96128       2.55590       2.77034       3.08277       2.95559       2.82798       2.69401       2.48104       2.16294       1.88864       1.62179       1.30704       1.07568      0.837159      0.636569      0.471572      0.343464      0.240308      0.170709      0.119094     0.0784713     0.0496935     0.0328063     0.0193666     0.0117666    0.00690051    0.00388840    0.00218390    0.00119382   0.000598083   0.000310431   0.000148228   7.10867e-05   3.22442e-05   1.41107e-05   6.04744e-06
  25  17 3538.2806    2.6852  2.8280 12.2500 -0.0004      0.851104  0.0593   0.0317   0.1002    0.0489   0.0000      0.230005   438.1051       2.47466       12.8838       12.6566       4.06230       3.33895       2.93634      -1.36466       3.62726      -1.09350      -2.21187    -0.0634813      0.336641      0.287960     -0.423734     -0.160111      0.326635      0.154991   -0.00630829     -0.152615     -0.126203   -0.00683091   0.000983052    -0.0792299    0.00110197    0.00463230    0.00210262    0.00309798    0.00248741  -7.32756e-05   0.000460257   8.71810e-05   8.88606e-06   1.83838e-05  -1.09912e-05  -7.79859e-06       2.49393       3.38973       3.52694       3.95318       3.87437       3.81247       3.52060       3.15654       2.84729       2.34425       2.04447       1.61114       1.31082       1.00528      0.807974      0.589633      0.439969      0.310072      0.219137      0.150922     0.0979104     0.0641351     0.0396123     0.0254843     0.0148557    0.00868155    0.00487197    0.00279520    0.00146488   0.000770249   0.000363747   0.000184700   8.49422e-05   3.88380e-05   1.71629e-05   7.10893e-06
  25  18 3685.0898    2.1719  4.1263 11.7734 -0.0023      0.555568  0.0745   0.0221   0.1330    0.0401   0.0000      0.140605   442.0655       4.57975       17.4683     -0.615377      -5.89318      -1.66169      -4.82989     -0.880331      0.570961      0.656452     -0.197856      0.417556      -1.63855      0.298746       1.77693       1.31153      -1.32923     -0.522494      0.234596     -0.146251     -0.108829     0.0153577     0.0449098    -0.0329983    0.00965438    0.00169456    -0.0118232   0.000914948    0.00131869   -0.00172800   0.000345231  -2.61618e-05  -0.000102135  -4.64959e-05  -3.58714e-05  -9.88817e-07       3.21612       4.42936       4.63012       5.11247       4.98976       4.76684       4.44158       4.12240       3.62331       3.14941       2.68047       2.22170       1.76442       1.37469       1.06375      0.776806      0.588950      0.393647      0.287805      0.185782      0.132321     0.0794609     0.0524358     0.0317295     0.0189566     0.0112332    0.00643691    0.00348203    0.00188828   0.000962401   0.000499069   0.000235322   0.000112817   5.12339e-05   2.21615e-05   9.11984e-06
  25  19 3831.6363    1.8065  6.4490 11.1678 -0.0020      0.577561  0.0975   0.0151   0.1774    0.0336   0.0000     0.0894601   433.0967       8.87171       8.73293       9.52391      -2.22313      -6.09342      0.122170       10.4472       2.24773      -3.04226      -3.44017      0.220156       1.74684     -0.674174      -1.34850      0.332678      0.612921      0.307217      0.682067     0.0726600     -0.142565   -0.00470821     0.0199693    0.00127529  -0.000578068     0.0297770  -0.000174896   -0.00114037  -0.000917926  -0.000139820   0.000213389   0.000452173  -0.000179931  -1.01988e-05   1.36927e-05  -6.22461e-06       4.00678       5.30211       5.82723       6.10923       6.18573       5.89929       5.47980       4.99091       4.49796       3.93962       3.30836       2.74626       2.19967       1.74744       1.31097      0.974843      0.715963      0.504704      0.357663      0.238973      0.160024      0.103742     0.0662258     0.0401920     0.0246784     0.0140863    0.00812518    0.00443565    0.00241975    0.00125224   0.000625999   0.000312468   0.000142062   6.52945e-05   2.75664e-05   1.18237e-05
  25  20 3978.0356    1.5520  8.5113 10.8006 -0.0008      0.375659  0.1209   0.0119   0.2200    0.0324   0.0000     0.0707552   429.4276       10.1030       8.22104       1.23900       7.88436      -14.4736      -4.32491      -3.48681       3.31421     -0.216360      -1.22585      -3.77061       1.14451      -1.22259     -0.311139      -1.94753      0.425373     -0.100414     -0.773571      0.350902    -0.0271091    -0.0173766     0.0112357    0.00779264    0.00960887    0.00470942     0.0111596    0.00391513    0.00100847   0.000699761  -7.35317e-05  -7.08529e-05  -7.48457e-05   3.76788e-05  -5.46658e-06  -2.49637e-05       4.97080       6.44877       7.11015       7.42628       7.51625       7.28790       6.76268       6.20936       5.51053       4.73572       3.98597       3.30082       2.69406       2.11398       1.59262       1.18652      0.864879      0.610967      0.435372      0.298468      0.197764      0.129553     0.0811943     0.0495734     0.0294972     0.0173556    0.00980379    0.00542328    0.00290072    0.00152761   0.000771099   0.000374858   0.000176249   7.88822e-05   3.47172e-05   1.42190e-05
  25  21 4124.3593    1.3085 11.9652 10.6344 -0.0012      0.320007  0.1804   0.0093   0.3056    0.0288   0.0000     0.0671108   449.0248       3.74553       10.7797       22.3583      -4.67999       2.59886       11.5844       2.61548      -10.9714       2.51309       11.4200       1.32830     -0.417056      -3.85146       2.91330     -0.525139      0.502456    -0.0903706      0.209353     -0.386829    -0.0363380     -0.170095     -0.149045      0.139720     0.0397402    -0.0372816  -0.000820526    0.00312390   -0.00323778  -9.37553e-05   0.000117595  -0.000690357  -0.000168602  -7.48731e-05   1.35377e-05   2.06467e-05       6.58870       8.70747       9.47457       9.91695       9.98532       9.66986       9.18103       8.36623       7.47044       6.44706       5.40165       4.51627       3.58982       2.85377       2.15418       1.67906       1.19408      0.871277      0.607074      0.403816      0.274380      0.173978      0.111551     0.0684413     0.0408309     0.0239130     0.0135621    0.00748621    0.00392021    0.00209123    0.00105560   0.000502869   0.000241512   0.000109355   4.74422e-05   1.95866e-05
  25  22 4269.7669    1.0694 14.0340 10.5651 -0.0025     0.0942212  0.2395   0.0076   0.3857    0.0262   0.0000     0.0778582   439.4882       11.4608       17.1456       18.6669      -29.6458      -16.4982     -0.830199      -11.4612       4.05747     -0.878784       2.03536       8.58804      -5.90403      -3.47086      -6.04902       2.04930       2.64727      -1.81600      0.212581      0.587381    -0.0501968     -0.194223      0.138016    -0.0257076     0.0770372     0.0129888     0.0164174   -0.00959705   -0.00354392   -0.00304816    0.00237707  -0.000702607   0.000251521  -0.000234092  -6.70535e-05  -7.80639e-06       8.15112       10.7461       11.7328       12.5842       12.7389       12.1795       11.4783       10.3554       9.28286       7.83834       6.78440       5.46293       4.41284       3.43659       2.64203       2.02897       1.48911       1.05748      0.734337      0.501630      0.335063      0.216164      0.136949     0.0848035     0.0518888     0.0300883     0.0171711    0.00962702    0.00501292    0.00266214    0.00131466   0.000655460   0.000306728   0.000141349   5.93438e-05   2.51191e-05
  26   6 1869.0841    0.4642  0.3281 10.0227 -0.0166       12.7557  0.0191   0.0167   0.0306    0.0468   0.0000       2.28532   439.6200     -0.827602       19.0994     -0.316423      -1.25231      -4.27377       1.89061     -0.745333      -1.56960      -1.17448      0.200302      0.356366     -0.790892     -0.510747      0.131190     -0.137116     0.0908054      0.173721      0.188957     0.0580100     0.0307533     0.0379844     0.0112472    -0.0213083  -0.000728375   -0.00131462   -0.00244763   0.000361084   0.000695313   0.000213921  -7.67761e-05  -4.61332e-06   7.57543e-05  -3.20516e-05   7.04105e-07   5.98303e-07       1.06386       1.28602       1.48556       1.66619       1.66741       1.69042       1.47323       1.31983       1.20012       1.00302      0.892007      0.649308      0.505516      0.422579      0.337633      0.258440      0.186512      0.125907     0.0996776     0.0643428     0.0455690     0.0334171     0.0176358     0.0115033    0.00719151    0.00427972    0.00274092    0.00168796   0.000831771   0.000473689   0.000259511   0.000116008   5.65716e-05   2.77853e-05   1.25940e-05   5.07136e-06
  26   7 2039.8205    0.7003  0.5505 10.0340 -0.0083       9.12579  0.0215   0.0171   0.0379    0.0665   0.0000       1.18283   439.3869       1.73833       19.6105     -0.335368      -2.38945       3.71932      -1.45164      -1.28742     -0.981261      0.604660     -0.547943      0.365178     -0.806240      0.213511      0.655312     -0.219052     -0.482436     0.0846550     0.0256526    -0.0390130     0.0815322     0.0352134    -0.0227874   -0.00471320    0.00459792    0.00468407   -0.00200501   0.000839534   0.000306967   0.000405242   0.000166166  -4.95330e-05  -8.81905e-06   3.69846e-05   1.71063e-05  -3.67425e-06       1.06970       1.44414       1.50889       1.50307       1.65354       1.54947       1.60955       1.37302       1.22658       1.02246      0.856096      0.774325      0.607817      0.517674      0.388691      0.287235      0.198734      0.141893      0.110152     0.0765604     0.0565324     0.0361178     0.0246886     0.0139022    0.00894406    0.00470061    0.00314299    0.00160775   0.000886116   0.000525653   0.000234040   0.000131147   6.42764e-05   2.80234e-05   1.27024e-05   6.24340e-06
[truncated: 1,546,078 more chars]
