# Supplementary material for: Global-Mode Analysis of Full-Disk Data from the Michelson Doppler Imager and the Helioseismic and Magnetic Imager
Source: Sol Phys. 2018 Jan 31;293(2):29. doi: 10.1007/s11207-017-1201-5 (PMC6566312; doi:10.1007/s11207-017-1201-5)
Supplement: Supplementary file 2 — (TAR 362.4 MB) [file 11207_2017_1201_MOESM2_ESM.tar › HMI/hmiv72d.7120.18]

   0  13 1957.3746    0.5687  0.5057 10.0103  0.0000  0.1156   0.1057   0.2654    0.4960   0.0000    -0.0000       0.00000       0.00000       0.00000       0.00000       0.00000       0.00000       0.00000       0.00000       0.00000       0.00000       0.00000       0.00000       0.00000       0.00000       0.00000       0.00000       0.00000       0.00000       0.00000       0.00000       0.00000       0.00000       0.00000       0.00000       0.00000       0.00000       0.00000       0.00000       0.00000       0.00000       0.00000       0.00000       0.00000       0.00000       0.00000
   0  19 2764.2728    3.1516  0.7298  1.8294  0.0000  0.1212   0.4230   0.2418 1000.0000   0.0000    -0.0000       0.00000       0.00000       0.00000       0.00000       0.00000       0.00000       0.00000       0.00000       0.00000       0.00000       0.00000       0.00000       0.00000       0.00000       0.00000       0.00000       0.00000       0.00000       0.00000       0.00000       0.00000       0.00000       0.00000       0.00000       0.00000       0.00000       0.00000       0.00000       0.00000       0.00000       0.00000       0.00000       0.00000       0.00000       0.00000
   0  23 3303.7140    3.2879  1.5842  9.7644  0.0000  0.1833   0.3983   0.5621   24.4154   0.0000    -0.0000       0.00000       0.00000       0.00000       0.00000       0.00000       0.00000       0.00000       0.00000       0.00000       0.00000       0.00000       0.00000       0.00000       0.00000       0.00000       0.00000       0.00000       0.00000       0.00000       0.00000       0.00000       0.00000       0.00000       0.00000       0.00000       0.00000       0.00000       0.00000       0.00000       0.00000       0.00000       0.00000       0.00000       0.00000       0.00000
   0  24 3439.1932    3.0597  2.1156  5.5665  0.0000  0.2129   0.3555   1.0001 1000.0000   0.0000    -0.0000       0.00000       0.00000       0.00000       0.00000       0.00000       0.00000       0.00000       0.00000       0.00000       0.00000       0.00000       0.00000       0.00000       0.00000       0.00000       0.00000       0.00000       0.00000       0.00000       0.00000       0.00000       0.00000       0.00000       0.00000       0.00000       0.00000       0.00000       0.00000       0.00000       0.00000       0.00000       0.00000       0.00000       0.00000       0.00000
   1  11 1749.2354    0.3375  0.4232 10.3055  0.0000  0.1039   0.0560   0.2019    0.1575   0.0000   406.5421      -13.4160       0.00000       0.00000       0.00000       0.00000       0.00000       0.00000       0.00000       0.00000       0.00000       0.00000       0.00000       0.00000       0.00000       0.00000       0.00000       0.00000       89.9332       71.8437       0.00000       0.00000       0.00000       0.00000       0.00000       0.00000       0.00000       0.00000       0.00000       0.00000       0.00000       0.00000       0.00000       0.00000       0.00000       0.00000
   1  15 2291.9191    1.1072  0.9067  2.1548  0.0000  0.0822   0.0895   0.1926 1000.0000   0.0000   457.1437       16.6637       0.00000       0.00000       0.00000       0.00000       0.00000       0.00000       0.00000       0.00000       0.00000       0.00000       0.00000       0.00000       0.00000       0.00000       0.00000       0.00000       97.0899       57.3822       0.00000       0.00000       0.00000       0.00000       0.00000       0.00000       0.00000       0.00000       0.00000       0.00000       0.00000       0.00000       0.00000       0.00000       0.00000       0.00000
   1  17 2559.1250    1.8240  1.0248 -0.8205  0.0000  0.0732   0.1369   0.2826 1000.0000   0.0000   610.9816       37.2096       0.00000       0.00000       0.00000       0.00000       0.00000       0.00000       0.00000       0.00000       0.00000       0.00000       0.00000       0.00000       0.00000       0.00000       0.00000       0.00000       88.0713       52.3018       0.00000       0.00000       0.00000       0.00000       0.00000       0.00000       0.00000       0.00000       0.00000       0.00000       0.00000       0.00000       0.00000       0.00000       0.00000       0.00000
   1  18 2693.3637    2.3292  0.8017 12.2653  0.0000  0.0817   0.2156   0.2354    0.6115   0.0000   353.4340      -52.7314       0.00000       0.00000       0.00000       0.00000       0.00000       0.00000       0.00000       0.00000       0.00000       0.00000       0.00000       0.00000       0.00000       0.00000       0.00000       0.00000       96.5719       53.9263       0.00000       0.00000       0.00000       0.00000       0.00000       0.00000       0.00000       0.00000       0.00000       0.00000       0.00000       0.00000       0.00000       0.00000       0.00000       0.00000
   1  19 2828.3889    3.0385  0.8132  6.1615  0.0000  0.0720   0.2445   0.2113  313.2879   0.0000   514.7707      -2.09698       0.00000       0.00000       0.00000       0.00000       0.00000       0.00000       0.00000       0.00000       0.00000       0.00000       0.00000       0.00000       0.00000       0.00000       0.00000       0.00000       90.1702       50.3399       0.00000       0.00000       0.00000       0.00000       0.00000       0.00000       0.00000       0.00000       0.00000       0.00000       0.00000       0.00000       0.00000       0.00000       0.00000       0.00000
   1  21 3098.0943    3.7950  0.9306  5.9701  0.0000  0.0908   0.2955   0.2109  836.6212   0.0000   496.0896       30.1064       0.00000       0.00000       0.00000       0.00000       0.00000       0.00000       0.00000       0.00000       0.00000       0.00000       0.00000       0.00000       0.00000       0.00000       0.00000       0.00000       98.8954       67.5992       0.00000       0.00000       0.00000       0.00000       0.00000       0.00000       0.00000       0.00000       0.00000       0.00000       0.00000       0.00000       0.00000       0.00000       0.00000       0.00000
   1  23 3368.6177    3.4039  1.7000 10.8580  0.0201  0.1210   0.2647   0.4003    2.2538   0.0000   287.1806       13.3479       0.00000       0.00000       0.00000       0.00000       0.00000       0.00000       0.00000       0.00000       0.00000       0.00000       0.00000       0.00000       0.00000       0.00000       0.00000       0.00000       168.896       78.2889       0.00000       0.00000       0.00000       0.00000       0.00000       0.00000       0.00000       0.00000       0.00000       0.00000       0.00000       0.00000       0.00000       0.00000       0.00000       0.00000
   1  24 3504.2503    2.9916  3.0908  1.2733  0.0000  0.1440   0.1609   0.5665 1000.0000   0.0000   409.4746      -82.2850       0.00000       0.00000       0.00000       0.00000       0.00000       0.00000       0.00000       0.00000       0.00000       0.00000       0.00000       0.00000       0.00000       0.00000       0.00000       0.00000       181.570       104.966       0.00000       0.00000       0.00000       0.00000       0.00000       0.00000       0.00000       0.00000       0.00000       0.00000       0.00000       0.00000       0.00000       0.00000       0.00000       0.00000
   1  25 3640.5264    2.4278  4.3505  7.1649  0.0000  0.2022   0.1117   0.6731   34.0698   0.0000   693.8875      -83.1544       0.00000       0.00000       0.00000       0.00000       0.00000       0.00000       0.00000       0.00000       0.00000       0.00000       0.00000       0.00000       0.00000       0.00000       0.00000       0.00000       251.925       139.376       0.00000       0.00000       0.00000       0.00000       0.00000       0.00000       0.00000       0.00000       0.00000       0.00000       0.00000       0.00000       0.00000       0.00000       0.00000       0.00000
   1  26 3776.4414    2.1335  5.8081  3.2664  0.0000  0.2423   0.0754   0.7584  913.4915   0.0000   116.9522       70.6717       0.00000       0.00000       0.00000       0.00000       0.00000       0.00000       0.00000       0.00000       0.00000       0.00000       0.00000       0.00000       0.00000       0.00000       0.00000       0.00000       279.340       176.456       0.00000       0.00000       0.00000       0.00000       0.00000       0.00000       0.00000       0.00000       0.00000       0.00000       0.00000       0.00000       0.00000       0.00000       0.00000       0.00000
   2  12 1945.8190    0.4909  0.3852 10.2729  0.0000  0.1030   0.0507   0.1291    0.1395   0.0000   439.2296      -20.9391      -14.2419       6.89474       0.00000       0.00000       0.00000       0.00000       0.00000       0.00000       0.00000       0.00000       0.00000       0.00000       0.00000       0.00000       0.00000       0.00000       33.9154       70.0838       18.1102       21.4869       0.00000       0.00000       0.00000       0.00000       0.00000       0.00000       0.00000       0.00000       0.00000       0.00000       0.00000       0.00000       0.00000       0.00000
   2  13 2081.9852    0.8935  0.6495  8.8407  0.0000  0.0552   0.0610   0.1191    0.8557   0.0000   435.3788       42.0777       2.30057      -9.29746       0.00000       0.00000       0.00000       0.00000       0.00000       0.00000       0.00000       0.00000       0.00000       0.00000       0.00000       0.00000       0.00000       0.00000       39.3298       33.9505       17.1383       7.23658       0.00000       0.00000       0.00000       0.00000       0.00000       0.00000       0.00000       0.00000       0.00000       0.00000       0.00000       0.00000       0.00000       0.00000
   2  14 2217.6105    0.7753  0.7661 10.8179  0.0000  0.0804   0.0591   0.1963    0.2329   0.0000   432.2369      -16.4788      -17.7877       14.0807       0.00000       0.00000       0.00000       0.00000       0.00000       0.00000       0.00000       0.00000       0.00000       0.00000       0.00000       0.00000       0.00000       0.00000       58.1940       44.7260       26.4063       9.32020       0.00000       0.00000       0.00000       0.00000       0.00000       0.00000       0.00000       0.00000       0.00000       0.00000       0.00000       0.00000       0.00000       0.00000
   2  18 2754.5041    2.9128  0.8930 10.8914  0.0000  0.0596   0.1739   0.1744    1.5911   0.0000   357.0184      -21.8630       8.69960      -5.86232       0.00000       0.00000       0.00000       0.00000       0.00000       0.00000       0.00000       0.00000       0.00000       0.00000       0.00000       0.00000       0.00000       0.00000       46.0762       37.3683       19.6956       7.09531       0.00000       0.00000       0.00000       0.00000       0.00000       0.00000       0.00000       0.00000       0.00000       0.00000       0.00000       0.00000       0.00000       0.00000
   2  23 3431.0138    3.1793  2.1148  9.6431  0.0000  0.0882   0.1382   0.2907    5.5940   0.0000   510.9912       49.5542      -12.8079       6.65733       0.00000       0.00000       0.00000       0.00000       0.00000       0.00000       0.00000       0.00000       0.00000       0.00000       0.00000       0.00000       0.00000       0.00000       65.3375       52.7077       31.3617       10.9202       0.00000       0.00000       0.00000       0.00000       0.00000       0.00000       0.00000       0.00000       0.00000       0.00000       0.00000       0.00000       0.00000       0.00000
   2  24 3566.6892    2.5168  3.0893 11.5069  0.0000  0.1194   0.1046   0.4237    0.5127   0.0000   477.6098       125.196      -12.0738       29.7627       0.00000       0.00000       0.00000       0.00000       0.00000       0.00000       0.00000       0.00000       0.00000       0.00000       0.00000       0.00000       0.00000       0.00000       89.8209       72.5903       43.5011       14.7094       0.00000       0.00000       0.00000       0.00000       0.00000       0.00000       0.00000       0.00000       0.00000       0.00000       0.00000       0.00000       0.00000       0.00000
   3  10 1729.0037    0.3355  0.3454  9.8683  0.0000  0.0574   0.0306   0.1180    0.1117   0.0000   441.5918       2.17796       19.9095       22.8522       7.76951       1.96773       0.00000       0.00000       0.00000       0.00000       0.00000       0.00000       0.00000       0.00000       0.00000       0.00000       0.00000       0.00000       34.6505       33.5838       24.8668       13.1170       4.29385       1.16358       0.00000       0.00000       0.00000       0.00000       0.00000       0.00000       0.00000       0.00000       0.00000       0.00000       0.00000       0.00000
   3  12 2001.1381    0.5449  0.5168  9.9872  0.0000  0.0476   0.0385   0.1202    0.1868   0.0000   408.2524       16.4305      0.356102       11.2840      -1.73996      -1.08478       0.00000       0.00000       0.00000       0.00000       0.00000       0.00000       0.00000       0.00000       0.00000       0.00000       0.00000       0.00000       24.3593       23.3988       17.6224       9.45066       4.79439       1.33342       0.00000       0.00000       0.00000       0.00000       0.00000       0.00000       0.00000       0.00000       0.00000       0.00000       0.00000       0.00000
   3  13 2137.7455    0.7891  0.5648  9.9651  0.0000  0.1168   0.0527   0.1110    0.2508   0.0000   434.9888       21.8487       23.8851      -5.32894       4.78230      0.672936       0.00000       0.00000       0.00000       0.00000       0.00000       0.00000       0.00000       0.00000       0.00000       0.00000       0.00000       0.00000       80.9254       76.5158       45.1032       16.9632       4.89641       1.16948       0.00000       0.00000       0.00000       0.00000       0.00000       0.00000       0.00000       0.00000       0.00000       0.00000       0.00000       0.00000
   3  14 2273.4335    1.0471  0.6996 10.4696  0.0000  0.0474   0.0663   0.1636    0.3176   0.0000   487.6614       35.2178       4.27290      -10.8208      0.612521      0.374551       0.00000       0.00000       0.00000       0.00000       0.00000       0.00000       0.00000       0.00000       0.00000       0.00000       0.00000       0.00000       25.7771       22.5538       15.7718       9.75987       3.77412       1.30864       0.00000       0.00000       0.00000       0.00000       0.00000       0.00000       0.00000       0.00000       0.00000       0.00000       0.00000       0.00000
   3  15 2407.6777    1.5889  0.9602 10.1520 -0.0039  0.0616   0.0866   0.1671    0.9063   0.0000   431.6079       37.7228       23.1588     -0.121781       2.46999      -1.64973       0.00000       0.00000       0.00000       0.00000       0.00000       0.00000       0.00000       0.00000       0.00000       0.00000       0.00000       0.00000       24.9303       26.1115       21.0026       9.72686       6.22920       1.76647       0.00000       0.00000       0.00000       0.00000       0.00000       0.00000       0.00000       0.00000       0.00000       0.00000       0.00000       0.00000
   3  17 2676.3153    2.2466  1.4246  3.2475  0.0000  0.0650   0.0959   0.1759 1000.0000   0.0000   380.7335       12.2936       31.6705      -4.05135      -2.59269      -1.82114       0.00000       0.00000       0.00000       0.00000       0.00000       0.00000       0.00000       0.00000       0.00000       0.00000       0.00000       0.00000       32.8667       32.6577       23.3775       13.0270       6.13441       1.91064       0.00000       0.00000       0.00000       0.00000       0.00000       0.00000       0.00000       0.00000       0.00000       0.00000       0.00000       0.00000
   3  18 2811.3993    3.0057  0.9445 11.9957  0.0000  0.0639   0.1579   0.1495    0.6060   0.0000   426.3116      -7.69408       6.71738      -8.08537       1.49004     -0.839639       0.00000       0.00000       0.00000       0.00000       0.00000       0.00000       0.00000       0.00000       0.00000       0.00000       0.00000       0.00000       34.5089       35.5469       20.8697       14.4020       4.34522       1.98512       0.00000       0.00000       0.00000       0.00000       0.00000       0.00000       0.00000       0.00000       0.00000       0.00000       0.00000       0.00000
   3  19 2947.0125    3.5192  0.9711 11.8406  0.0000  0.0632   0.1748   0.1384    0.8850   0.0000   415.1343      -6.63569       1.07131      -4.84305      -8.52604     -0.515116       0.00000       0.00000       0.00000       0.00000       0.00000       0.00000       0.00000       0.00000       0.00000       0.00000       0.00000       0.00000       38.5869       34.7586       23.9850       12.7322       4.98959       1.41064       0.00000       0.00000       0.00000       0.00000       0.00000       0.00000       0.00000       0.00000       0.00000       0.00000       0.00000       0.00000
   3  20 3082.3103    4.1402  1.0366 10.2914  0.0000  0.0551   0.1938   0.1350    4.9669   0.0000   448.6861       25.8692      -16.4566      -2.64172      -1.67508      -1.60565       0.00000       0.00000       0.00000       0.00000       0.00000       0.00000       0.00000       0.00000       0.00000       0.00000       0.00000       0.00000       26.6792       23.8815       19.6616       13.7699       5.27350       1.59190       0.00000       0.00000       0.00000       0.00000       0.00000       0.00000       0.00000       0.00000       0.00000       0.00000       0.00000       0.00000
   3  21 3217.8400    4.0481  1.3249 -0.1219  0.0000  0.0630   0.1765   0.1530 1000.0000   0.0000   456.3111       42.5835      -32.0154       21.5855       7.39593      -2.75596       0.00000       0.00000       0.00000       0.00000       0.00000       0.00000       0.00000       0.00000       0.00000       0.00000       0.00000       0.00000       31.1155       32.0190       22.7182       12.1806       6.06322       1.91933       0.00000       0.00000       0.00000       0.00000       0.00000       0.00000       0.00000       0.00000       0.00000       0.00000       0.00000       0.00000
   3  22 3353.5547    3.2257  1.7730 12.6214  0.0000  0.0814   0.1426   0.2126    0.3743   0.0000   551.6924       39.5661      -32.2330      -20.1952       1.71570     -0.237191       0.00000       0.00000       0.00000       0.00000       0.00000       0.00000       0.00000       0.00000       0.00000       0.00000       0.00000       0.00000       41.8398       41.1587       29.4071       17.2385       7.61455       2.39374       0.00000       0.00000       0.00000       0.00000       0.00000       0.00000       0.00000       0.00000       0.00000       0.00000       0.00000       0.00000
   3  23 3489.6336    2.9585  2.3188 11.5396  0.0000  0.0913   0.1022   0.2244    0.4514   0.0000   412.6904       50.1322      -2.99711       17.4812       8.60617      -3.27636       0.00000       0.00000       0.00000       0.00000       0.00000       0.00000       0.00000       0.00000       0.00000       0.00000       0.00000       0.00000       43.1636       44.7306       32.4311       18.3312       9.05666       2.83371       0.00000       0.00000       0.00000       0.00000       0.00000       0.00000       0.00000       0.00000       0.00000       0.00000       0.00000       0.00000
   3  24 3626.1878    2.3909  3.8011 10.5805  0.0000  0.1163   0.0672   0.3117    0.4429   0.0000   360.3317       40.7257       13.6146       34.7778       1.25292      -3.88147       0.00000       0.00000       0.00000       0.00000       0.00000       0.00000       0.00000       0.00000       0.00000       0.00000       0.00000       0.00000       55.6098       56.6241       39.5674       25.3158       10.4188       3.62223       0.00000       0.00000       0.00000       0.00000       0.00000       0.00000       0.00000       0.00000       0.00000       0.00000       0.00000       0.00000
   3  25 3762.7706    2.0036  4.8974 10.7611  0.0000  0.1451   0.0517   0.3792    0.2518   0.0000   406.2759      -3.29527      -86.1077       8.71521      -4.99991      -3.84749       0.00000       0.00000       0.00000       0.00000       0.00000       0.00000       0.00000       0.00000       0.00000       0.00000       0.00000       0.00000       68.5449       72.2482       49.0835       29.2369       12.9838       4.52051       0.00000       0.00000       0.00000       0.00000       0.00000       0.00000       0.00000       0.00000       0.00000       0.00000       0.00000       0.00000
   4  12 2051.6933    0.7228  0.4278 10.1735 -0.0039  0.0482   0.0604   0.1005    0.1594   0.0000   440.8612      -4.01016       9.85249       3.67707      -3.16814       1.75678      -1.49794     -0.613691       0.00000       0.00000       0.00000       0.00000       0.00000       0.00000       0.00000       0.00000       0.00000       0.00000       16.6271       14.1852       17.0873       10.5866       5.20658       4.15826       1.40580      0.249980       0.00000       0.00000       0.00000       0.00000       0.00000       0.00000       0.00000       0.00000       0.00000       0.00000
   4  13 2188.2195    0.9128  0.8787  9.6346 -0.0132  0.0486   0.0457   0.1282    0.5849   0.0000   433.7753      0.790020      0.435413     -0.472337     -0.318627      -2.58418      -2.63438      0.155260       0.00000       0.00000       0.00000       0.00000       0.00000       0.00000       0.00000       0.00000       0.00000       0.00000       17.5339       18.7232       16.3638       10.9361       6.17693       3.30506       1.36784      0.331195       0.00000       0.00000       0.00000       0.00000       0.00000       0.00000       0.00000       0.00000       0.00000       0.00000
   4  14 2324.1053    1.2316  0.8806 10.0900 -0.0018  0.0527   0.0605   0.1270    0.4675   0.0000   441.6037       66.2194       17.7611      -34.3082       1.15204      -1.26513      -2.51613      0.685612       0.00000       0.00000       0.00000       0.00000       0.00000       0.00000       0.00000       0.00000       0.00000       0.00000       16.1731       20.4600       16.5406       11.4339       8.23300       3.16013       1.66404      0.435753       0.00000       0.00000       0.00000       0.00000       0.00000       0.00000       0.00000       0.00000       0.00000       0.00000
   4  15 2458.5265    1.5681  0.9900 11.1377 -0.0292  0.0556   0.0829   0.1574    0.5929   0.0000   443.1149      -27.6113       14.4271      -13.6532      -7.64116       2.00714      0.482906     0.0776524       0.00000       0.00000       0.00000       0.00000       0.00000       0.00000       0.00000       0.00000       0.00000       0.00000       19.0986       20.3887       18.6766       12.7086       7.57304       4.19190       1.61607      0.395430       0.00000       0.00000       0.00000       0.00000       0.00000       0.00000       0.00000       0.00000       0.00000       0.00000
   4  16 2592.9746    2.1425  1.1113  1.8010  0.0000  0.0622   0.0993   0.1394 1000.0000   0.0000   461.7709       4.83115      -11.4714       9.94120       1.88736       2.75125       0.00000       0.00000       0.00000       0.00000       0.00000       0.00000       0.00000       0.00000       0.00000       0.00000       0.00000       0.00000       20.2126       25.2381       18.4377       14.7742       7.33341       4.51969       1.46306      0.506250       0.00000       0.00000       0.00000       0.00000       0.00000       0.00000       0.00000       0.00000       0.00000       0.00000
   4  17 2728.4826    2.3635  0.8969 12.1625  0.0072  0.0546   0.1129   0.1371    0.3768   0.0000   441.8337       37.9915      0.579179      -16.3579       6.74065      0.303260      0.762446     -0.344219       0.00000       0.00000       0.00000       0.00000       0.00000       0.00000       0.00000       0.00000       0.00000       0.00000       16.9579       19.9403       17.1991       12.3987       8.95445       3.52588       1.72671      0.431543       0.00000       0.00000       0.00000       0.00000       0.00000       0.00000       0.00000       0.00000       0.00000       0.00000
   4  18 2864.2574    3.2268  0.9328 12.3041 -0.0067  0.0541   0.1598   0.1430    0.5958   0.0000   424.0442       37.9892      -11.1648       16.9523      -4.50720       1.61035     -0.238973     -0.446321       0.00000       0.00000       0.00000       0.00000       0.00000       0.00000       0.00000       0.00000       0.00000       0.00000       19.6473       19.9180       19.1756       11.7479       7.14304       3.86251       1.52161      0.350977       0.00000       0.00000       0.00000       0.00000       0.00000       0.00000       0.00000       0.00000       0.00000       0.00000
   4  19 3000.1625    3.8648  0.8759 12.5472 -0.0030  0.0444   0.1859   0.1244    0.5181   0.0000   418.8025       20.5927     0.0428419       4.05944       1.44322       1.47794      0.440573     -0.455120       0.00000       0.00000       0.00000       0.00000       0.00000       0.00000       0.00000       0.00000       0.00000       0.00000       16.9513       17.3771       14.6355       10.3800       6.22023       3.01332       1.15440      0.287881       0.00000       0.00000       0.00000       0.00000       0.00000       0.00000       0.00000       0.00000       0.00000       0.00000
   4  20 3136.0014    3.9765  1.2115  1.1740  0.0000  0.0610   0.1738   0.1421 1000.0000   0.0000   412.6537       28.2013       20.9107      -14.4045       5.67732       1.51336       0.00000       0.00000       0.00000       0.00000       0.00000       0.00000       0.00000       0.00000       0.00000       0.00000       0.00000       0.00000       26.3240       27.9493       22.0996       13.8913       7.61293       3.65617       1.33689      0.329901       0.00000       0.00000       0.00000       0.00000       0.00000       0.00000       0.00000       0.00000       0.00000       0.00000
   4  21 3271.7716    3.5227  1.5686 12.1845  0.0004  0.0633   0.1346   0.1794    0.5148   0.0000   407.0372       22.6319      -25.4773      -39.7956       1.36540      -1.89120      -1.35281     -0.901616       0.00000       0.00000       0.00000       0.00000       0.00000       0.00000       0.00000       0.00000       0.00000       0.00000       23.2596       24.9896       20.1715       14.6331       9.26394       3.99827       1.68384      0.456258       0.00000       0.00000       0.00000       0.00000       0.00000       0.00000       0.00000       0.00000       0.00000       0.00000
   4  22 3408.2173    3.2553  2.0971 11.7851 -0.0056  0.0717   0.1088   0.2058    0.4546   0.0000   455.7298       36.2247       6.66482      -21.8079       1.99435      -3.59853       1.49052     -0.697863       0.00000       0.00000       0.00000       0.00000       0.00000       0.00000       0.00000       0.00000       0.00000       0.00000       25.7225       27.7766       22.9754       16.5901       9.26378       5.04672       1.81782      0.510540       0.00000       0.00000       0.00000       0.00000       0.00000       0.00000       0.00000       0.00000       0.00000       0.00000
   4  23 3544.6762    2.7037  2.6944 11.4074 -0.0015  0.0857   0.0832   0.2196    0.3667   0.0000   386.1087       95.4376       27.3805       35.9833      -15.7736      -2.33373     -0.366153      0.357522       0.00000       0.00000       0.00000       0.00000       0.00000       0.00000       0.00000       0.00000       0.00000       0.00000       32.0347       33.1064       28.0286       20.0636       12.7079       5.61970       2.32456      0.592722       0.00000       0.00000       0.00000       0.00000       0.00000       0.00000       0.00000       0.00000       0.00000       0.00000
   5  10 1823.3499    0.3482  0.3049 10.0862  0.0157  0.0351   0.0281   0.0881    0.0776   0.0000   451.2320       32.1990       14.4821      -30.5500       4.18107       9.14066      0.321013      -2.35848    -0.0837943     0.0978364       0.00000       0.00000       0.00000       0.00000       0.00000       0.00000       0.00000       0.00000       10.6609       12.6301       8.83470       8.78486       4.92057       3.88118       1.26806      0.877614      0.206136     0.0759920       0.00000       0.00000       0.00000       0.00000       0.00000       0.00000       0.00000       0.00000
   5  11 1960.5431    0.5347  0.4955 10.1004 -0.0009  0.0576   0.0311   0.0932    0.1261   0.0000   446.6037       4.00252       11.8348       9.32081       8.70460      -4.02382     -0.578483       1.83347     -0.155788    -0.0706715       0.00000       0.00000       0.00000       0.00000       0.00000       0.00000       0.00000       0.00000       22.2991       26.1597       22.3387       14.7295       8.10280       4.95464       1.76429      0.978768      0.303509     0.0778289       0.00000       0.00000       0.00000       0.00000       0.00000       0.00000       0.00000       0.00000
   5  12 2098.4414    0.6961  0.5963 10.3123  0.0073  0.0460   0.0405   0.0924    0.1532   0.0000   450.4156      -18.1543       26.8826      -2.19089      -13.8457       2.28252      0.807881      0.435444      0.318857    0.00843032       0.00000       0.00000       0.00000       0.00000       0.00000       0.00000       0.00000       0.00000       13.5344       14.1918       13.7911       10.2822       6.85847       3.88710       2.29896      0.897823      0.315886     0.0617140       0.00000       0.00000       0.00000       0.00000       0.00000       0.00000       0.00000       0.00000
   5  13 2235.3961    0.9874  0.6794 10.4077  0.0027  0.0620   0.0546   0.1125    0.1960   0.0000   425.7744       11.2098       10.2956       8.43648      -2.12311      -4.58108      -2.92042      -1.16137     -0.112749     0.0392226       0.00000       0.00000       0.00000       0.00000       0.00000       0.00000       0.00000       0.00000       18.1542       14.7760       11.8491       12.6400       11.3819       6.13955       2.52868      0.941153      0.276513     0.0574737       0.00000       0.00000       0.00000       0.00000       0.00000       0.00000       0.00000       0.00000
   5  14 2371.0640    1.3032  0.9537 10.7032  0.0024  0.0523   0.0583   0.1330    0.3113   0.0000   429.6293       27.4075       6.34099      -1.17530       2.62237      -5.05058       1.38271     -0.140638      0.193570     0.0202980       0.00000       0.00000       0.00000       0.00000       0.00000       0.00000       0.00000       0.00000       17.2608       15.0932       12.3945       12.3185       10.3053       5.76605       2.41940      0.890109      0.295021     0.0650293       0.00000       0.00000       0.00000       0.00000       0.00000       0.00000       0.00000       0.00000
   5  15 2506.1285    1.7432  0.8279 11.1202 -0.0045  0.0456   0.0799   0.1048    0.2964   0.0000   419.5771      -25.2192      -11.5750       4.91060       9.27194      -5.55905       1.47644     -0.668347    -0.0416681    -0.0801934       0.00000       0.00000       0.00000       0.00000       0.00000       0.00000       0.00000       0.00000       14.6864       15.2735       14.1018       10.5154       7.15280       4.47646       1.98000      0.986227      0.297628     0.0639961       0.00000       0.00000       0.00000       0.00000       0.00000       0.00000       0.00000       0.00000
   5  16 2641.1998    2.1638  1.0724 10.0874 -0.0011  0.0467   0.0828   0.1206    1.3942   0.0000   426.6712       31.6006       9.33375      -8.00832      0.154824      -4.58557      -1.51335     0.0725031     0.0919748    -0.0153252       0.00000       0.00000       0.00000       0.00000       0.00000       0.00000       0.00000       0.00000       14.4761       14.9467       12.4084       11.4870       8.46565       5.14728       2.14003      0.969808      0.306527     0.0768001       0.00000       0.00000       0.00000       0.00000       0.00000       0.00000       0.00000       0.00000
   5  17 2777.3053    2.7108  1.1341  2.0833  0.0000  0.0485   0.1014   0.1255 1000.0000   0.0000   440.4231       14.2696       6.10068       17.8856       12.4867      -2.88781       0.00000       0.00000       0.00000       0.00000       0.00000       0.00000       0.00000       0.00000       0.00000       0.00000       0.00000       0.00000       16.0500       17.1504       15.7179       11.4397       7.71251       4.43659       2.33779      0.995560      0.355527     0.0699353       0.00000       0.00000       0.00000       0.00000       0.00000       0.00000       0.00000       0.00000
   5  18 2913.7887    3.3770  0.8849 12.0139 -0.0150  0.0416   0.1501   0.1103    0.8820   0.0000   454.2553       34.1984       13.1001       8.61541       6.24988      -4.16394      -2.50071      -1.32942      0.224030    -0.0665743       0.00000       0.00000       0.00000       0.00000       0.00000       0.00000       0.00000       0.00000       13.0012       14.4086       12.2304       10.0538       6.65721       3.93644       2.13717      0.847027      0.280840     0.0675003       0.00000       0.00000       0.00000       0.00000       0.00000       0.00000       0.00000       0.00000
   5  19 3049.9996    4.2089  0.9715  7.4120  0.0000  0.0466   0.2021   0.1247  102.1251   0.0000   432.1740       19.4340       11.8000       4.65100      0.611000      -1.99900       0.00000       0.00000       0.00000       0.00000       0.00000       0.00000       0.00000       0.00000       0.00000       0.00000       0.00000       0.00000       14.3889       16.2244       14.2917       11.1928       7.41773       4.41293       2.29410      0.975969      0.336667     0.0789873       0.00000       0.00000       0.00000       0.00000       0.00000       0.00000       0.00000       0.00000
   5  21 3322.7630    3.4703  1.4702 12.2035 -0.0090  0.0631   0.1259   0.1534    0.6839   0.0000   474.0219       34.7670       55.2206       14.0538      -23.8680      -10.1557      -7.53296      0.394332       1.26313     -0.114780       0.00000       0.00000       0.00000       0.00000       0.00000       0.00000       0.00000       0.00000       20.5168       19.9833       18.8669       14.4796       11.3858       6.57997       3.05319       1.29217      0.462369     0.0856866       0.00000       0.00000       0.00000       0.00000       0.00000       0.00000       0.00000       0.00000
   5  22 3459.5769    3.1817  2.3573 -0.3814  0.0000  0.0749   0.0863   0.1771 1000.0000   0.0000   414.0013       45.4597       7.37191       9.14116      -14.8453      -1.04029       0.00000       0.00000       0.00000       0.00000       0.00000       0.00000       0.00000       0.00000       0.00000       0.00000       0.00000       0.00000       23.0588       23.5947       20.2294       17.5216       13.0652       7.48327       3.66955       1.42037      0.491637      0.111641       0.00000       0.00000       0.00000       0.00000       0.00000       0.00000       0.00000       0.00000
   5  23 3596.8904    2.5235  3.2834 11.2696 -0.0056  0.0879   0.0640   0.2398    0.3449   0.0000   484.0246      -21.2934       11.8166       17.9317       7.45837      -11.4088      0.684655      -2.91920       1.05176      0.179714       0.00000       0.00000       0.00000       0.00000       0.00000       0.00000       0.00000       0.00000       28.0347       30.4383       28.3427       21.1383       13.8276       8.53579       4.20964       1.93921      0.635224      0.138429       0.00000       0.00000       0.00000       0.00000       0.00000       0.00000       0.00000       0.00000
   6  12 2142.4145    0.7531  0.7221 10.3349 -0.0094  0.0362   0.0341   0.0989    0.1374   0.0000   450.1860       2.15245      -28.0005      -9.01681       4.75349       2.87229     -0.147064      -1.05143      0.766874     -0.369590     0.0796992     0.0127743       0.00000       0.00000       0.00000       0.00000       0.00000       0.00000       8.79022       9.54242       9.82314       8.11735       5.77892       3.94742       2.42257       1.30515      0.633649      0.241286     0.0691972     0.0137969       0.00000       0.00000       0.00000       0.00000       0.00000       0.00000
   6  13 2279.9221    1.0738  0.8582 10.4879  0.0029  0.0404   0.0442   0.1020    0.2042   0.0000   421.9009       2.44443       4.60006       12.6820       5.61842       1.00958     -0.946517      0.816958     -0.426061     -0.310792    -0.0669617     0.0174126       0.00000       0.00000       0.00000       0.00000       0.00000       0.00000       10.4228       12.1123       10.8489       8.68247       7.11734       4.39182       2.55580       1.43504      0.544785      0.235689     0.0761940     0.0151638       0.00000       0.00000       0.00000       0.00000       0.00000       0.00000
   6  14 2415.5475    1.4317  0.9044 10.7969 -0.0095  0.0397   0.0565   0.1021    0.2357   0.0000   430.9387       2.53023       7.63903      -12.8906      -4.64235       10.7961      -2.65891      -1.63923     0.0861173      0.303554     0.0699118    -0.0302815       0.00000       0.00000       0.00000       0.00000       0.00000       0.00000       10.2846       10.9030       11.1220       8.58051       6.45732       4.70390       2.64042       1.26570      0.655152      0.248535     0.0720119     0.0140921       0.00000       0.00000       0.00000       0.00000       0.00000       0.00000
   6  15 2551.0981    1.9508  0.7985 11.5200 -0.0074  0.0388   0.0893   0.1066    0.2383   0.0000   447.1734       27.7109       16.9146       2.64707       3.69837       4.44278     -0.287271       1.63941     -0.398289     0.0925482    -0.0603389    -0.0187240       0.00000       0.00000       0.00000       0.00000       0.00000       0.00000       10.6714       10.9996       10.0113       8.26680       7.06395       4.47789       2.66412       1.40128      0.516334      0.209184     0.0703812     0.0138402       0.00000       0.00000       0.00000       0.00000       0.00000       0.00000
   6  16 2687.0738    2.5913  0.8545 11.7632  0.0021  0.0452   0.0992   0.0870    0.2846   0.0000   442.0736       17.4449       25.7979      -11.1249      -2.33550      -6.03029      -2.64780     -0.360285      0.195831      0.143949     0.0511117   -0.00746176       0.00000       0.00000       0.00000       0.00000       0.00000       0.00000       14.0911       16.4684       14.5923       11.6540       7.48828       4.55318       2.60450       1.35388      0.583963      0.218524     0.0642629     0.0153312       0.00000       0.00000       0.00000       0.00000       0.00000       0.00000
   6  17 2823.8177    2.9535  0.7888 12.2979  0.0012  0.0394   0.1205   0.0943    0.2656   0.0000   424.6689       2.45712       5.38730       4.05936      -5.98440       1.44005      -4.26780     -0.333461      0.434818      0.346602    -0.0754350   6.05847e-05       0.00000       0.00000       0.00000       0.00000       0.00000       0.00000       10.3148       12.5495       11.2080       8.99966       6.45865       4.16583       2.37870       1.34885      0.540120      0.231392     0.0723774     0.0159867       0.00000       0.00000       0.00000       0.00000       0.00000       0.00000
   6  18 2960.7183    3.5881  1.0987 11.3392  0.0083  0.0420   0.1338   0.1194    0.7891   0.0000   444.7764       22.7666       8.65016      -2.47718      -13.6911      -4.48008       2.82395      0.471190     -0.542090      0.403192     0.0749579    -0.0114004       0.00000       0.00000       0.00000       0.00000       0.00000       0.00000       11.8760       11.9570       11.0949       9.02279       7.88523       5.28114       2.94838       1.45040      0.595588      0.238379     0.0748598     0.0130592       0.00000       0.00000       0.00000       0.00000       0.00000       0.00000
   6  19 3097.3024    3.6655  0.9837 13.0012 -0.0055  0.0451   0.1477   0.1101    0.3094   0.0000   427.0191       15.7969       23.7533       33.0003       7.24644      -14.5391      -1.67536     -0.832397      0.245447     0.0913027      0.131065   -0.00996600       0.00000       0.00000       0.00000       0.00000       0.00000       0.00000       10.7023       11.7217       12.0161       9.80081       7.31707       4.63353       2.95152       1.67031      0.709907      0.278585     0.0901070     0.0175333       0.00000       0.00000       0.00000       0.00000       0.00000       0.00000
   6  20 3234.0648    3.6676  1.1239 13.0185 -0.0027  0.0465   0.1400   0.1280    0.3304   0.0000   469.4469       34.1819       10.6879      -17.1931      -4.44426      -4.98098       2.35511      -2.35335     -0.834515     -0.684258     0.0479585    0.00650228       0.00000       0.00000       0.00000       0.00000       0.00000       0.00000       12.4741       14.3533       13.4434       10.5597       7.76280       5.02527       2.99826       1.46593      0.732378      0.273441     0.0871359     0.0173866       0.00000       0.00000       0.00000       0.00000       0.00000       0.00000
   6  21 3371.0369    3.3686  2.2205 10.1921 -0.0049  0.0616   0.0814   0.1651    1.5482   0.0000   449.5263       17.1787       9.72463       15.1634      -3.37396      -7.34544      -8.64088      -1.12548     -0.309684     -0.281763      0.271223    -0.0254194       0.00000       0.00000       0.00000       0.00000       0.00000       0.00000       15.8319       18.5693       17.0085       14.2797       10.0932       6.71114       3.99905       2.15899      0.954152      0.373179      0.114442     0.0248254       0.00000       0.00000       0.00000       0.00000       0.00000       0.00000
   6  22 3508.3157    2.8233  2.6690 11.4970 -0.0161  0.0748   0.0685   0.1992    0.3487   0.0000   432.7027       16.0140       15.2883       17.4317      -8.78037      -7.91098     -0.391061      -3.00760       2.84431     -0.820661     -0.243902    -0.0421224       0.00000       0.00000       0.00000       0.00000       0.00000       0.00000       19.1631       22.0752       20.3282       17.7068       12.2960       8.42129       4.98212       2.69852       1.23315      0.477520      0.138437     0.0307843       0.00000       0.00000       0.00000       0.00000       0.00000       0.00000
   6  24 3783.5840    1.9445  5.6406 10.5088 -0.0017  0.1154   0.0355   0.3113    0.1885   0.0000   434.2518       102.660       49.7663      -41.2436      -12.8294      -2.96898      -1.69353      -1.33823      0.471518       1.41878      0.382078    -0.0870363       0.00000       0.00000       0.00000       0.00000       0.00000       0.00000       28.2797       33.1897       31.7876       25.4876       20.0280       13.2603       7.70175       4.11194       1.84206      0.753961      0.243596     0.0482119       0.00000       0.00000       0.00000       0.00000       0.00000       0.00000
   6  25 3921.8280    1.6733  7.0995 10.0305  0.0001  0.1314   0.0267   0.3534    0.1701   0.0000   393.3570       29.2502      -8.70586      -45.9345      -16.7105      -26.0772       6.18441      0.959794     -0.141752      0.586817    -0.0167944    -0.0882490       0.00000       0.00000       0.00000       0.00000       0.00000       0.00000       31.1956       36.9506       34.9282       29.7420       22.5183       15.2193       8.97400       4.76332       2.18515      0.874835      0.272898     0.0571546       0.00000       0.00000       0.00000       0.00000       0.00000       0.00000
   7  10 1906.9097    0.4456  0.4418 10.0460  0.0084  0.0613   0.0240   0.0774    0.0862   0.0000   440.0301      -12.3805       15.7705       2.28221      -5.43169     -0.618526       3.98600     -0.766680      -1.01110      0.566247    0.00277167    -0.0791025     0.0349231   -0.00110339       0.00000       0.00000       0.00000       0.00000       17.4376       21.2097       19.8365       14.0214       11.8046       7.24601       4.82745       2.58642      0.960237      0.625045      0.161028     0.0869891     0.0295893    0.00428158       0.00000       0.00000       0.00000       0.00000
   7  11 2045.8491    0.7066  0.4315 10.0988 -0.0066  0.0310   0.0395   0.0661    0.1078   0.0000   429.2469      -7.26518       22.6243       7.52823       4.29640       1.39935      -1.26437     0.0664156     -0.531135     -0.647520     0.0659283     0.0485803    -0.0165134    0.00348445       0.00000       0.00000       0.00000       0.00000       5.71798       8.12641       6.69192       7.32593       4.19011       3.84780       2.29379       1.38898      0.699979      0.399546      0.160331     0.0583842     0.0131554    0.00393231       0.00000       0.00000       0.00000       0.00000
   7  14 2458.1718    1.6189  0.9148 10.8465  0.0024  0.0389   0.0591   0.1032    0.2498   0.0000   443.3728      0.930217       14.1236      -1.73969       5.68066      -6.04612      -2.14439     -0.917617       1.21111     -0.284400      0.239109     0.0671918     0.0109739   0.000491809       0.00000       0.00000       0.00000       0.00000       8.13009       9.53208       9.24272       8.02358       6.19351       4.18715       2.71497       1.66623      0.956066      0.403443      0.180151     0.0609190     0.0181288    0.00349579       0.00000       0.00000       0.00000       0.00000
   7  15 2594.3411    2.0650  0.8767 11.7056 -0.0155  0.0396   0.0805   0.0934    0.2316   0.0000   433.0738       3.55949      0.180382       3.37158       10.4971      -7.20505      -5.24788      -1.91144      0.176938     -0.272224      0.119401    -0.0585928    -0.0235281    0.00477340       0.00000       0.00000       0.00000       0.00000       10.0259       11.7380       10.6151       8.96650       7.08329       4.98644       3.27516       1.76685      0.873572      0.413572      0.164980     0.0578704     0.0168936    0.00333889       0.00000       0.00000       0.00000       0.00000
   7  16 2731.1488    2.6681  0.9329 12.0016 -0.0134  0.0430   0.0967   0.0936    0.2808   0.0000   441.6125       6.07925       16.4272      -21.4833       8.71440       2.67066      -6.23054      -2.12176      -1.26096      0.134093    -0.0435271     0.0725446     0.0100710    0.00217858       0.00000       0.00000       0.00000       0.00000       9.24736       12.6245       11.0154       9.48380       7.18834       4.73337       3.31029       1.72639       1.00645      0.439060      0.202097     0.0648201     0.0216248    0.00456429       0.00000       0.00000       0.00000       0.00000
   7  17 2868.3503    3.1579  0.8575 12.4981 -0.0050  0.0362   0.1189   0.0933    0.2301   0.0000   420.9020       5.95225       5.48338       10.5362       9.63172     -0.848211     -0.905786      -1.69663      -1.62881     -0.972204     -0.289875     0.0251953     0.0420121    0.00237267       0.00000       0.00000       0.00000       0.00000       9.05538       8.69144       8.64968       7.99101       6.52319       4.66495       3.10384       1.87140      0.998073      0.452261      0.172052     0.0559057     0.0146742    0.00250427       0.00000       0.00000       0.00000       0.00000
   7  18 3005.6938    3.6037  0.7439 13.2596 -0.0167  0.0377   0.1478   0.0866    0.1938   0.0000   453.0426      -7.47400      -15.9750       17.5849      -6.81871      0.806993      0.946168      -3.62117    -0.0129918      0.165407      0.143836    -0.0284928     0.0162334   -0.00152473       0.00000       0.00000       0.00000       0.00000       8.45177       9.81649       9.25285       8.23716       6.36181       4.65236       2.99874       1.83779       1.01453      0.393540      0.197687     0.0627671     0.0178495    0.00355620       0.00000       0.00000       0.00000       0.00000
   7  19 3142.8987    3.9767  0.8759 12.9767 -0.0081  0.0376   0.1503   0.0965    0.2400   0.0000   421.7138       10.1259       1.68534       26.4262       6.38264      -8.72902       1.43556      -2.65197     -0.711398     -0.349771    -0.0440603    -0.0694375    0.00975385   0.000543722       0.00000       0.00000       0.00000       0.00000       7.95178       9.10082       8.96213       8.25076       5.42068       4.80323       2.87283       1.73600      0.875901      0.466614      0.196201     0.0701701     0.0158523    0.00379915       0.00000       0.00000       0.00000       0.00000
   7  20 3279.9825    3.4862  1.4626 12.9140 -0.0073  0.0504   0.1091   0.1325    0.2095   0.0000   447.2001       25.4186       2.20577      -1.00262      -2.32398      -1.10122      -7.54801      -3.54938      0.639693     -0.565543     -0.103270    -0.0580991     0.0244695   -0.00706709       0.00000       0.00000       0.00000       0.00000       11.1943       12.8488       12.1349       10.6325       8.52107       6.20584       4.35513       2.34850       1.19847      0.622330      0.246203     0.0859495     0.0252760    0.00486390       0.00000       0.00000       0.00000       0.00000
   7  21 3417.5282    3.0621  1.8217 12.5481 -0.0045  0.0569   0.0896   0.1533    0.2097   0.0000   427.9281       25.3114      -1.25449       33.8239       1.83937      -11.9993       2.58688      -5.00580      0.113857      0.936516      0.184209    -0.0546186    -0.0326047    0.00371273       0.00000       0.00000       0.00000       0.00000       13.7394       15.7203       14.7925       12.2643       9.94941       7.42623       4.36083       2.71331       1.40357      0.592770      0.260731     0.0991962     0.0253922    0.00492262       0.00000       0.00000       0.00000       0.00000
   7  22 3555.4994    2.6979  2.7991 11.7091 -0.0081  0.0690   0.0647   0.1836    0.2353   0.0000   440.7516       4.70330      -21.9296      -9.46953      -4.38492      -9.31911      -8.10786       1.55264      -4.33138      0.324673     0.0982970   -0.00756458     0.0474883    0.00568018       0.00000       0.00000       0.00000       0.00000       15.5640       18.6251       17.2757       15.0980       11.7206       8.50597       5.52829       3.21243       1.68268      0.799032      0.325288      0.115788     0.0326413    0.00666386       0.00000       0.00000       0.00000       0.00000
   7  23 3693.6751    2.1994  4.2394 10.9451 -0.0017  0.0886   0.0410   0.2337    0.1890   0.0000   470.5371       46.5895       18.7233      -39.3862      0.860804       15.9431      -14.5183       1.56296       3.44095      0.323010     0.0415298     -0.241735    -0.0298955     0.0116534       0.00000       0.00000       0.00000       0.00000       20.3627       23.4331       21.7382       19.1404       15.4025       11.4830       7.45039       4.23690       2.27600       1.02490      0.446789      0.150946     0.0420838    0.00823835       0.00000       0.00000       0.00000       0.00000
   7  24 3832.0154    1.8557  6.0520 10.4279  0.0002  0.1113   0.0292   0.3025    0.1497   0.0000   405.3077       11.7272       15.2220      -35.6207       20.2742       4.28128       12.7541      -3.56099       7.60843      0.984058     -0.422607    -0.0104553   -0.00106578    -0.0126646       0.00000       0.00000       0.00000       0.00000       23.5262       28.7188       28.3255       23.5444       19.4013       13.7108       9.10100       5.22223       2.79642       1.33726      0.574692      0.206990     0.0621844     0.0110720       0.00000       0.00000       0.00000       0.00000
   7  25 3970.7119    1.5481  7.5260 10.1590 -0.0026  0.1302   0.0234   0.3645    0.1342   0.0000   445.5988      -14.1851       38.4682       5.95611      -15.0147     -0.870438      -7.39082      -2.10032       4.53669      -3.65343     -0.469926   -0.00605370      0.147056   0.000154458       0.00000       0.00000       0.00000       0.00000       28.2333       34.0159       32.5194       28.2248       22.6085       16.4690       10.5002       6.41927       3.28944       1.63565      0.652064      0.244211     0.0684650     0.0131875       0.00000       0.00000       0.00000       0.00000
   7  27 4248.8301    1.0494 11.8141 10.0078 -0.0011  0.1995   0.0156   0.5719    0.0800   0.0000   436.2325       39.2729       16.2570       41.2814      -16.2804      -3.47347      -15.4390      -7.39603       6.34035       4.63306      0.574084     -0.199453     0.0968395    0.00666388       0.00000       0.00000       0.00000       0.00000       40.8090       51.4580       47.6689       44.0673       33.5256       25.2653       16.2093       9.83039       5.19153       2.55961       1.05233      0.382771      0.105445     0.0219327       0.00000       0.00000       0.00000       0.00000
   8  10 1946.0770    0.4932  0.4456 10.1031 -0.0097  0.0330   0.0261   0.0693    0.0812   0.0000   429.1289      -5.53390       8.57898      0.455788       1.90216      -2.91788      0.598239     -0.714029      0.129672     -0.439161      0.227231    -0.0686783     0.0226342    -0.0136128   0.000551767   0.000454182       0.00000       0.00000       6.38988       8.01452       6.23041       6.10995       5.44218       4.57650       3.36833       1.99450       1.15821      0.498518      0.295395     0.0973614     0.0466330     0.0130047    0.00403844   0.000830005       0.00000       0.00000
   8  12 2225.1632    0.9847  0.7530 10.5026 -0.0048  0.0398   0.0408   0.0934    0.1463   0.0000   428.3239      -3.52302       17.7952       2.72061       5.64990       2.66043       3.69713      0.881905     -0.143284    -0.0908142     -0.291220    -0.0293103  -0.000601212  -0.000803660    0.00918737  -0.000141402       0.00000       0.00000       6.35909       8.48652       7.78219       7.25828       5.97666       4.20858       3.62011       1.88818       1.23458      0.615784      0.331179      0.152232     0.0620594     0.0157480    0.00569954   0.000957730       0.00000       0.00000
   8  13 2362.8532    1.2929  0.8539 10.8364 -0.0053  0.0349   0.0470   0.0884    0.1792   0.0000   436.9125       1.61540       1.76555       7.37150       2.71247      0.598922      -2.12755      -4.92560       1.11920     -0.147514      0.196702     0.0463522    -0.0273450   0.000858136   -0.00298189  -0.000289441       0.00000       0.00000       6.87716       7.50698       7.51613       7.12924       5.72160       4.53924       3.02710       2.18281       1.22980      0.657491      0.322685      0.134007     0.0501770     0.0169109    0.00389153   0.000787145       0.00000       0.00000
   8  14 2499.4038    1.7486  1.0240 10.7421 -0.0010  0.0376   0.0560   0.0917    0.3079   0.0000   440.7686       8.49993       23.2638       10.7941       3.94665     0.0448157       3.99611     -0.602141      -1.23938    -0.0342622     -0.112660    -0.0988345     0.0112555   0.000703167    0.00560583   0.000333542       0.00000       0.00000       8.24193       9.65449       9.16911       8.12961       6.44215       4.91264       3.36168       2.15603       1.15065      0.634347      0.304293      0.134051     0.0466353     0.0159832    0.00386543   0.000740396       0.00000       0.00000
   8  15 2636.1805    2.0993  0.8956 11.6684 -0.0041  0.0351   0.0735   0.0922    0.2183   0.0000   454.3366       8.76369       3.80438       4.71318       9.26629      -3.43894      -7.27337       2.00992      0.787818      0.363846     -0.239176     0.0471789     0.0439908     0.0229512    0.00133294   0.000362753       0.00000       0.00000       7.38277       8.27095       8.33388       7.13036       5.95542       4.62997       3.22974       1.97620       1.19245      0.628079      0.279755      0.133065     0.0513032     0.0159648    0.00418651   0.000704492       0.00000       0.00000
   8  16 2773.8044    2.7930  0.7945 12.4304 -0.0090  0.0329   0.1039   0.0862    0.1815   0.0000   454.1273       10.0695       6.95101      -13.3722      -7.17682      -6.77121      0.383853       2.71501     -0.604931      -1.01712     -0.119289   -0.00754802     0.0209671   -0.00113088   -0.00270138  -0.000589853       0.00000       0.00000       7.25082       7.74826       7.60480       6.62858       5.96134       4.36504       3.10351       2.02688       1.15000      0.609837      0.284257      0.117220     0.0418195     0.0142430    0.00376937   0.000551929       0.00000       0.00000
   8  17 2911.7000    3.3040  0.8633 12.6733 -0.0198  0.0326   0.1220   0.0880    0.2257   0.0000   444.8366       16.1536       23.0054      -4.62362       3.33382      -14.1870       1.54982     -0.508970      -1.16707     -0.901107     -0.506676     -0.284342     0.0516472    0.00700025    0.00587201   -0.00172793       0.00000       0.00000       6.67301       7.65507       7.14457       6.69827       5.63307       4.13944       3.04720       1.89946       1.10653      0.609964      0.277541      0.128994     0.0434927     0.0141249    0.00399230   0.000720146       0.00000       0.00000
   8  19 3186.8398    3.6238  1.3447 12.8512 -0.0052  0.0457   0.1072   0.1098    0.2148   0.0000   430.9358       31.2600       1.78750      -4.02756      -1.29793      -15.9169       1.79613      0.143886       2.47738     -0.124673     -0.110137    -0.0376211     0.0701074    0.00136501   -0.00241388   0.000763793       0.00000       0.00000       9.64289       11.3510       10.6283       9.49499       8.03180       5.85978       4.31647       2.64010       1.51409      0.790823      0.382439      0.164608     0.0597334     0.0191245    0.00553524   0.000968850       0.00000       0.00000
   8  20 3324.5576    3.3803  1.4171 12.9906 -0.0207  0.0490   0.1033   0.1311    0.1931   0.0000   442.2871       15.1091      -8.71214      -13.4895      -6.99807       7.73536       5.93892      -2.82768      0.516559      0.185015     -0.411516     -0.504637     0.0719404     0.0384793   -0.00668423    0.00142217       0.00000       0.00000       9.55742       11.7187       11.1489       10.0204       7.95061       6.35185       4.44640       2.59296       1.67454      0.781609      0.453534      0.169844     0.0766984     0.0211469    0.00618218    0.00119660       0.00000       0.00000
   8  21 3462.5227    2.9829  2.2290 11.8252 -0.0055  0.0582   0.0692   0.1420    0.1874   0.0000   451.6535       11.1744       13.5075      -17.8640     -0.908457      -4.79213       5.68202      -8.49218    -0.0138807      -1.22134      0.364315     -0.570167     -0.164794    -0.0225702   -0.00311050    0.00147796       0.00000       0.00000       11.5446       13.5908       13.5619       11.9786       9.32647       7.51918       5.18013       3.14525       1.94065       1.04176      0.459794      0.234171     0.0886988     0.0268542    0.00678121    0.00128111       0.00000       0.00000
   8  22 3600.8577    2.3628  3.4237 11.7409 -0.0046  0.0797   0.0497   0.1989    0.1316   0.0000   433.8272       31.2979       35.2368      -15.9157       5.35895       10.4376      -4.52982       3.05486      -2.29086     -0.286082       1.13984    -0.0111030     0.0384894    -0.0250488    -0.0160668   -0.00179142       0.00000       0.00000       15.0715       17.5985       17.8453       15.4275       13.3074       10.2300       7.30248       4.64661       2.63313       1.42912      0.707297      0.312995      0.118935     0.0402288     0.0106599    0.00180235       0.00000       0.00000
   8  23 3739.3785    2.0979  5.0455 10.7069 -0.0010  0.0903   0.0334   0.2438    0.1505   0.0000   401.1343       42.5246       1.05289       4.07362       12.5863      -1.86606      -7.67780      -2.04976     0.0897873       1.47157      0.976872      0.284735    -0.0272657      0.126688    0.00107874  -0.000339936       0.00000       0.00000       17.3691       21.1461       20.6992       18.3573       15.2000       11.3795       7.87322       5.16333       2.98811       1.62306      0.813188      0.343788      0.131807     0.0448033     0.0117147    0.00209079       0.00000       0.00000
   8  24 3878.2392    1.7535  6.9916 10.3559 -0.0018  0.1126   0.0247   0.3089    0.1201   0.0000   434.7258       26.5845       4.87473      -1.76335       12.4812       15.5490      -19.2757      -7.87277      0.525025       2.75956      0.457179     -0.287828     0.0301715  -5.97591e-05    0.00467426   0.000700771       0.00000       0.00000       21.5426       25.6469       25.3902       22.8221       19.1891       14.3838       10.2344       6.58042       3.90812       2.12005       1.03525      0.453675      0.174025     0.0570301     0.0152502    0.00263814       0.00000       0.00000
   8  26 4156.6452    1.2500 10.3655  9.9705  0.0013  0.1563   0.0167   0.4461    0.0894   0.0000   430.8644       19.9248       11.6731      -7.15212      -30.7208      -13.0541       16.6118      -7.51117       1.59411      0.701036     -0.278467     -0.756501    -0.0415034      0.103468    -0.0180218   -0.00373895       0.00000       0.00000       30.1379       37.5502       36.9538       33.3231       26.8599       20.1438       13.8516       9.03483       5.21074       2.86562       1.40135      0.622468      0.235240     0.0810110     0.0214186    0.00385220       0.00000       0.00000
   8  27 4296.4191    1.0408 12.8459  9.9688  0.0003  0.2016   0.0145   0.5795    0.0731   0.0000   453.2826      -10.1985      -5.40456      -24.0398      -7.78149       4.15129      -21.7556      -12.6159       3.64634      -5.08731       1.03496     -0.504225     0.0827458     -0.201428     0.0235403   -0.00392329       0.00000       0.00000       37.1622       45.1426       44.9765       40.8116       33.9153       25.8148       18.4652       11.8597       7.09278       3.90831       1.90544      0.854566      0.327143      0.106922     0.0281969    0.00494010       0.00000       0.00000
   8  29 4576.4120    0.7071 17.2770 10.0490 -0.0018  0.3188   0.0111   0.9085    0.0512   0.0000   501.9252       65.0309       32.9113      -61.7283      -17.1875       46.9425       52.5432      -11.5021      -2.33092      -17.0210      -2.39270      -1.00919      0.165663      0.277958    -0.0416021   -0.00228883       0.00000       0.00000       58.0195       73.0876       70.2888       65.1535       54.7679       41.7421       30.4779       19.7058       11.3844       6.42401       3.08150       1.42127      0.523504      0.175997     0.0464319    0.00819989       0.00000       0.00000
   9  10 1984.2393    0.5656  0.4104 10.1278  0.0013  0.0277   0.0268   0.0591    0.0844   0.0000   431.9686       3.46119       10.9071      -6.22127       4.37474       1.32838      -3.16254      0.836438      0.191440     -0.685759     -0.119849     0.0441441     0.0500847    0.00935181   -0.00615203    0.00210356  -0.000567503   0.000155104       5.02392       6.27876       5.69436       5.41025       4.41267       3.72622       2.74667       1.78913       1.08339      0.658197      0.318130      0.160040     0.0716894     0.0313035    0.00998234    0.00319444   0.000785995   0.000154234
   9  12 2264.5028    1.0255  0.7484 10.6341 -0.0090  0.0546   0.0401   0.0743    0.1388   0.0000   435.6360       10.7184       18.9784       1.72901      -3.90190      -3.03168      0.638442     -0.783930       2.02804      0.658494      0.130754      0.192580     -0.119483     0.0131183    -0.0198146    -0.0110733   -0.00171894   1.78123e-05       5.57840       12.3194       7.41255       11.0851       6.19394       7.61881       3.78290       3.91770       1.62981       1.58673      0.440415      0.465256     0.0890242     0.0889468     0.0165007    0.00994852    0.00158022   0.000514203
   9  13 2402.3020    1.4225  0.9118 10.9881 -0.0012  0.0345   0.0473   0.0895    0.1723   0.0000   428.2741     -0.819523       10.0600       8.95831      0.817265       1.70593      -2.28905      -1.48931      -1.18463     0.0948984      0.296767      0.249366     0.0423485    -0.0160443    0.00956852    0.00773907   0.000499241   7.08507e-05       6.34040       7.48302       7.54864       6.32760       5.78881       4.68247       3.37833       2.35233       1.45185      0.749205      0.433272      0.220672     0.0906736     0.0364510     0.0145836    0.00448096    0.00109683   0.000164868
   9  14 2539.5705    1.8794  0.8213 11.6713 -0.0057  0.0332   0.0663   0.0807    0.1627   0.0000   442.2239       5.95383       13.1622       7.18745      -14.1537      -8.35086       1.14980      -2.35045     0.0164056     -0.571656     -0.506905     0.0307395     -0.117780   0.000412122     0.0185432   -0.00238536   -0.00205743  -0.000307257       5.80695       6.98637       6.39765       6.66169       5.35117       4.31409       2.95433       2.08558       1.32347      0.874536      0.432802      0.213671     0.0936404     0.0399065     0.0127299    0.00419361   0.000951774   0.000197800
   9  15 2677.1048    2.3847  0.8359 11.9945 -0.0045  0.0347   0.0815   0.0803    0.1799   0.0000   435.0594       16.9583       3.56174       7.69585       6.89914      -6.94581       2.83598       1.13146      0.271882     -0.177589     -0.616947     -0.273185     -0.107278     0.0768598   -0.00170391    0.00216997  -0.000510771  -2.25022e-05       6.43382       7.67246       7.15143       6.55638       5.44964       4.69661       3.64846       2.41094       1.46000      0.749656      0.437832      0.202561      0.102710     0.0363309     0.0141405    0.00397805    0.00101339   0.000186608
   9  16 2815.2590    3.0244  0.7682 12.2185 -0.0073  0.0288   0.1047   0.0741    0.2117   0.0000   441.0750       14.2702      -3.47082      -9.21791     -0.598179     -0.128460      -2.55507      -5.16677       2.99062     -0.801818    -0.0410466     -0.121590    0.00209888     0.0663259   -0.00210349   -0.00634291   0.000318986   0.000400527       5.54512       6.68343       6.60052       6.08469       4.84038       3.86535       2.91252       1.94689       1.15640      0.653443      0.356687      0.173756     0.0832532     0.0332223     0.0115857    0.00336988   0.000843062   0.000150742
   9  17 2953.6415    3.5662  0.8190 12.8826 -0.0015  0.0300   0.1262   0.0836    0.1713   0.0000   435.1212       5.04486       11.7059       2.34947      -5.52485      -10.3050      -1.65538     -0.346924       3.18049      0.322759      0.564325    -0.0377147     -0.130159     0.0371053   -0.00167521   -0.00808667   -0.00125963   0.000234889       6.02145       7.16903       6.96590       6.21537       5.14989       4.18732       3.02250       1.98963       1.30160      0.684473      0.375793      0.171658     0.0817645     0.0309559     0.0119619    0.00339967   0.000827489   0.000144986
   9  18 3091.5929    3.9651  0.8545 13.1276 -0.0069  0.0359   0.1406   0.0888    0.1892   0.0000   441.3275       20.4238       4.19890      0.423129      -3.20352     -0.680350      -4.77620      -2.76900       3.08048     -0.463362     -0.686898     -0.344670    -0.0329059     0.0176056    0.00430002   -0.00112484   0.000799580  -0.000115899       7.86540       9.93192       10.1846       8.87757       6.84943       4.93838       3.30429       2.00854       1.32710      0.769773      0.385998      0.205493     0.0829948     0.0391296     0.0130745    0.00374558   0.000895946   0.000161341
   9  19 3229.6357    3.6286  1.1319 12.8834 -0.0062  0.0414   0.1099   0.1062    0.2228   0.0000   441.1512       21.3914       23.6769      -13.2934     -0.672492       3.67349       6.52707      -2.46716      0.828176      0.902957     -0.418994      0.114152     -0.148116    -0.0678456     0.0216148    0.00141698    0.00138735   0.000154140       8.50110       9.33693       8.08539       6.88221       6.81342       6.32269       4.98458       3.21634       1.95924       1.04550      0.510989      0.229452      0.104968     0.0425366     0.0155053    0.00447423    0.00114799   0.000188511
   9  20 3367.8764    3.3545  1.8665 12.6088 -0.0062  0.0513   0.0830   0.1266    0.1492   0.0000   428.3384       10.0469       19.3143      -5.08921      -12.2953      -6.46115      -5.23487      -8.09082      -1.96485     -0.813270     -0.126346     -0.508684      0.258544     0.0379534   -0.00775322    0.00413778   -0.00157269  -6.64565e-05       8.92884       11.1070       10.8866       9.84345       8.26471       6.86811       4.80273       3.39655       2.10916       1.19936      0.648137      0.332685      0.142492     0.0595766     0.0222560    0.00683389    0.00159272   0.000295758
   9  21 3506.3697    2.8321  2.5836 11.8815  0.0004  0.0586   0.0592   0.1504    0.1429   0.0000   446.3791       20.2557       10.6362      -20.2361      -2.20313      -5.53224       2.79989       2.90784       2.10735      -2.28437      -1.42829     0.0658876    0.00733929     0.0389724   -0.00380912  -0.000820168   0.000981025   0.000299471       10.5526       12.4378       12.8092       11.5948       9.64741       7.51494       5.59306       3.87640       2.31047       1.38722      0.752180      0.373117      0.177707     0.0697399     0.0242317    0.00764644    0.00182283   0.000306143
   9  22 3645.3685    2.2959  3.6828 11.7250 -0.0025  0.0739   0.0429   0.2054    0.1014   0.0000   445.9491       19.7108       9.89756      -11.6117      -8.49676      -5.47597      -1.09994      -13.5461      -1.54175      -2.62041      0.823079      0.187161      0.103056     -0.161739   -0.00269697    0.00641804    0.00167315   4.57635e-05       13.2033       15.6645       15.4288       14.3887       12.3399       9.47671       7.04768       4.76172       3.09448       1.79450      0.999329      0.482332      0.224504     0.0884197     0.0321259    0.00946896    0.00244012   0.000406970
   9  23 3784.4010    1.9023  5.4812 10.8617 -0.0024  0.0897   0.0289   0.2596    0.1058   0.0000   408.5835      -2.55729    -0.0227058      -10.2082      -26.0946       13.9198       3.05739      -13.9122   -0.00187132     -0.857122     -0.733618     -0.808871      0.279883     0.0925963    0.00471044    -0.0155553    0.00554192  -0.000108839       16.1261       18.8420       19.2656       17.5166       14.8900       11.8238       8.45782       6.01557       3.72112       2.15684       1.19635      0.607211      0.266629      0.107591     0.0390045     0.0121281    0.00281955   0.000471225
   9  24 3923.6785    1.6084  6.8314 10.5565 -0.0003  0.1065   0.0224   0.2987    0.0911   0.0000   442.7942       19.2966       11.5868      -41.9776       4.11612      -30.0749     -0.667557       8.84606       1.64322       2.73538      -3.31316      -1.03445     -0.124150     -0.157351    -0.0330084    -0.0112001   0.000883849    0.00153588       18.5634       22.7461       23.0692       20.7968       17.8806       13.7118       10.2915       6.95802       4.37472       2.63566       1.43889      0.708912      0.335480      0.133746     0.0474605     0.0146577    0.00369177   0.000593508
   9  25 4062.9778    1.3662  9.6869 10.1679 -0.0006  0.1357   0.0173   0.4040    0.0816   0.0000   447.1107       45.4515       22.9937      -23.4470      -12.8316      -10.5356       7.89239      -2.98751       3.78779      -1.03113      0.481549       1.45848     -0.562694    -0.0990195    -0.0824501     0.0216657    0.00592065   -0.00104528       23.4771       28.1993       28.7907       26.3687       22.4711       17.8580       13.3441       8.91779       5.78452       3.40354       1.84656      0.920498      0.422877      0.175265     0.0630405     0.0189781    0.00471253   0.000755454
   9  26 4202.8992    1.1470 10.8629 10.0683 -0.0006  0.1587   0.0147   0.4557    0.0724   0.0000   451.5293       24.6066       24.4937       20.7876      -10.2547      -14.0760      -19.9374     -0.744283       3.34982       4.88415      -2.96846      0.254498     -0.795859    -0.0646093    -0.0144164    -0.0160560   0.000726543  -0.000790083       26.8515       34.3011       33.7756       31.6988       26.4064       20.4361       15.5659       10.2863       6.74988       3.81916       2.20560       1.07623      0.514499      0.200327     0.0753523     0.0218925    0.00570841   0.000956393
  10  10 2021.4938    0.5781  0.4552 10.3298 -0.0106  0.0295   0.0280   0.0570    0.0802   0.0000   430.3868      -10.6390       16.3806       3.26781     -0.194283       1.62137      -6.55125     -0.251954       2.76653     -0.697191     -0.122363     -0.196238     -0.265473    -0.0364561   -0.00598809    0.00996480    0.00189519  -0.000443610       4.56408       5.93808       6.03785       5.65781       4.58520       3.77169       2.81699       1.70088       1.28117      0.893965      0.445746      0.273799      0.129600     0.0590516     0.0249971     0.0111914    0.00346166   0.000974012
  10  12 2302.8323    1.1593  0.7322 10.4706 -0.0016  0.0310   0.0387   0.0684    0.1737   0.0000   437.7428       1.87323       12.9564      -1.36306      -3.33074      -5.24454     -0.875766      0.155888      0.576358      -1.65545      0.432630      0.496053     -0.110269    -0.0512821    -0.0208364   -0.00536079    0.00453221   -0.00200345       5.00073       5.46636       5.60237       5.32785       5.00652       4.11001       2.74929       1.98238       1.45075      0.997323      0.574860      0.317749      0.156700     0.0623611     0.0276843     0.0107945    0.00361489    0.00105513
  10  13 2440.8773    1.5189  0.8223 11.4438 -0.0042  0.0332   0.0504   0.0732    0.1539   0.0000   436.6090       3.36350       26.5740      -3.58944      -6.06824      -1.35537       1.05496      -3.67619      -1.26452      0.443192     -0.532883      0.137154    -0.0170228    -0.0210555    -0.0147739   -0.00802692   -0.00508569  -4.06421e-05       5.51882       6.54046       7.21367       6.44569       5.36517       4.27506       3.49513       2.25572       1.50003      0.987072      0.534955      0.296087      0.155111     0.0703408     0.0339225     0.0130905    0.00393511    0.00113987
  10  14 2578.7235    2.0762  0.8443 11.5792 -0.0006  0.0307   0.0635   0.0708    0.1742   0.0000   436.2142      -3.47538       12.2259       5.67534       1.37155      -2.82390      -3.77721     -0.679893      0.276759      -1.23534      0.195948      0.227755     -0.118759     0.0357872     0.0448666    0.00239364   -0.00454142   -0.00167168       5.21128       6.22126       6.17071       5.97931       5.17618       4.03529       3.00844       2.05456       1.39774      0.946978      0.573175      0.294805      0.142539     0.0704466     0.0287061     0.0106671    0.00351103    0.00100119
  10  15 2717.0471    2.5297  0.8734 12.0152 -0.0006  0.0328   0.0773   0.0706    0.1915   0.0000   431.6940       8.76078      0.535985      -4.05991      0.322173       1.66999       2.37177     -0.443667      0.736017     -0.591300      0.786867   -0.00660009      0.156814    -0.0258586    -0.0414690    0.00341745   -0.00119825   0.000565851       5.42324       6.63523       6.46413       5.81332       5.35326       4.36187       3.27897       2.34901       1.54184      0.967057      0.589162      0.296117      0.144383     0.0686341     0.0282455     0.0101253    0.00393244    0.00111806
  10  16 2855.7191    3.2667  0.7999 12.5631 -0.0095  0.0334   0.1150   0.0747    0.1767   0.0000   430.9715       15.5106       6.00872      -8.17620      -4.33459      -7.44948       1.46918       1.14637      -1.38468      -1.15822      -1.00853     0.0829744     -0.157505   -0.00135562    -0.0354687    -0.0139808    0.00732342    0.00284130       6.43803       7.54460       7.75693       7.12689       5.93738       4.44903       3.46844       2.49482       1.58388      0.901163      0.512988      0.298670      0.154890     0.0716524     0.0279065     0.0105288    0.00328703   0.000931034
  10  17 2994.5435    3.8181  0.8355 12.9731 -0.0011  0.0304   0.1191   0.0706    0.1724   0.0000   447.9818       22.3574       17.5530       2.36895      0.570241       2.69723      -2.05584      -1.47942      0.803738      -1.05868     -0.158470     -0.421740    0.00311201   -0.00360748    0.00994650   -0.00474813   -0.00176828   0.000964202       4.70134       5.76584       5.69066       5.38854       4.43020       3.98939       3.09482       2.26584       1.35561      0.960469      0.513112      0.283822      0.129454     0.0707052     0.0288373     0.0120339    0.00338673    0.00119437
  10  18 3133.0337    3.8748  1.0288 12.9940 -0.0054  0.0363   0.1108   0.0872    0.2010   0.0000   437.3975       8.57754      -5.96894       11.0088       3.47433      -9.20464       3.38622      -2.17276       1.51789      -1.71871     -0.394208     -0.135049    -0.0807509     0.0132977     0.0301205    0.00569650   -0.00143711    0.00100982       5.09530       6.95625       6.13403       6.64183       5.05521       4.84589       3.39283       2.70348       1.65498       1.10029      0.584304      0.340489      0.171194     0.0781748     0.0336383     0.0130088    0.00431079    0.00125801
  10  19 3271.4153    3.4900  1.3130 13.1206 -0.0129  0.0412   0.0970   0.1018    0.1543   0.0000   441.0676       9.11508       7.41045      -6.43795       13.0740      -13.1407       2.78479      -5.61323     -0.697220      -2.48891     -0.239192     -0.355572     -0.290721     0.0548880    -0.0283410     0.0107648    0.00448715   -0.00320731       6.48841       7.81445       8.13429       8.02326       6.06195       5.37812       4.05928       2.89461       1.81255       1.24787      0.737276      0.374907      0.194606     0.0966943     0.0443006     0.0157978    0.00526133    0.00142460
  10  20 3410.1790    3.1623  1.9227 12.2731 -0.0005  0.0468   0.0692   0.1190    0.1459   0.0000   434.4406       24.6156       20.4962       2.35442       9.96187      -8.59898       6.07867     -0.266171       2.97161     -0.503184     -0.753897     -0.835247      0.151005      0.116502     0.0788805   -0.00593983    0.00720794  -2.95279e-05       7.40305       9.47095       9.58699       9.00649       7.48152       6.27056       4.66391       3.16710       2.27409       1.34576      0.783952      0.448516      0.225081      0.101358     0.0435984     0.0179086    0.00606754    0.00163456
  10  21 3549.1569    2.6317  3.1510 11.7119 -0.0004  0.0616   0.0464   0.1630    0.1062   0.0000   431.0203       21.0107      -4.64174      -9.59225       9.24424       3.03481      -10.1208      -5.01665      0.325460      -2.69542      -1.96401      0.117898     0.0380480      0.229269     0.0661633    -0.0364873   -0.00323008    0.00377582       9.50320       12.2121       11.9704       11.7688       9.87130       7.78906       6.11633       4.12666       2.86692       1.80081       1.08011      0.586370      0.290271      0.143575     0.0580178     0.0231035    0.00725476    0.00210759
  10  22 3688.5773    2.2164  4.1050 11.2427 -0.0033  0.0743   0.0354   0.1860    0.1018   0.0000   458.8512      -13.1098       21.2872       11.2114      -10.6310      -13.2909       13.8900       8.36379      -1.67578      -2.50127      -1.16309       1.71685     -0.442893     -0.192847     -0.163823     0.0280148     0.0147200   0.000535465       11.5744       13.5653       13.5966       13.7783       11.6081       9.71935       7.24409       5.25901       3.54928       2.29115       1.36837      0.744199      0.381147      0.173834     0.0753891     0.0276478    0.00930625    0.00260179
  10  23 3827.9960    1.8698  5.8974 10.7031 -0.0010  0.0919   0.0265   0.2351    0.1031   0.0000   459.2072      -18.2749       2.41060       5.59299      -13.3858       10.9884      -20.0567      -9.50356      -1.07326      -7.54120      -1.01315     -0.117842     0.0140006      0.150458     0.0951980     0.0575248    -0.0252637    0.00528708       14.8778       17.6614       17.4386       16.6206       14.4052       12.2445       9.46185       6.88651       4.57465       2.82317       1.65397      0.889718      0.453204      0.210105     0.0894151     0.0334735     0.0114068    0.00320669
  10  24 3967.7242    1.5596  7.2658 10.5267 -0.0010  0.1052   0.0200   0.2887    0.0808   0.0000   430.0430       11.9542       15.1906      0.141030       6.90911      -12.5322       1.69298      0.330440       2.61400      -1.77325     -0.639152     -0.561283      0.245424    -0.0696037      0.176010     0.0402192    -0.0337480    0.00135287       16.5744       20.3318       20.3477       18.8368       16.9016       13.6002       10.8709       7.70562       5.13881       3.25474       1.89541       1.04208      0.521129      0.252592      0.105110     0.0409346     0.0132284    0.00392616
  10  25 4107.7238    1.2848  9.6861 10.3505 -0.0003  0.1321   0.0155   0.3864    0.0638   0.0000   415.1373       20.7950       35.9898      -16.8516       21.4863      -27.6459      -19.7765      -1.86888      -4.59443      -11.2891      -1.46078     -0.413870     -0.263748    -0.0346406     -0.147147    0.00997878    0.00711677  -0.000314270       20.5476       25.1541       25.2164       23.8924       21.1646       17.3398       13.5416       9.68713       6.57361       4.16381       2.43380       1.36441      0.672565      0.329114      0.133728     0.0533102     0.0171521    0.00503505
  10  27 4388.2866    0.9007 14.8663 10.1660 -0.0014  0.2233   0.0119   0.6267    0.0523   0.0000   443.5477       99.6072      -6.35565      -28.0816       11.9909       4.90017      -27.7839      -2.43552      -18.6385      -8.18859       2.17006       3.90962    -0.0417680     -0.484709     -0.152182     0.0951320    -0.0144844   -0.00104387       33.7286       42.0817       43.0328       40.3556       36.4491       29.4428       21.9373       16.4980       11.0477       7.12893       4.27884       2.37608       1.19752      0.574941      0.237299     0.0917392     0.0312166    0.00926840
  11   9 1915.4142    0.5316  0.3657 10.1033 -0.0037  0.0216   0.0260   0.0547    0.0670   0.0000   438.9905       4.94034       13.4279      -3.83366      -4.49681      0.375940     -0.980905      0.836622     -0.103445      0.933510      0.137533    -0.0100678     0.0290830     0.0779454    -0.0325435     0.0230960    0.00789623    0.00180389       3.22620       3.72010       3.36382       3.54813       3.42468       2.79047       2.11619       1.53044       1.08351      0.837069      0.497801      0.289025      0.171678     0.0816047     0.0321370     0.0155256    0.00627832    0.00205870
  11  10 2057.9471    0.6776  0.5779 10.1693 -0.0015  0.0307   0.0257   0.0613    0.0949   0.0000   432.8534     -0.578356       19.1669      -8.55562      -6.66020       1.50623      0.619213      0.869144       1.03531     -0.339338     -0.100308     0.0720256      0.108400     0.0254858   -0.00239650    0.00571789     0.0204120    0.00157515       3.56163       5.26788       4.56865       5.68084       3.78630       3.97371       2.58282       2.35238       1.25606       1.13002      0.554746      0.439883      0.175102      0.122491     0.0466473     0.0258040    0.00847890    0.00372086
  11  11 2199.8042    0.8839  0.6303 10.7541 -0.0018  0.0341   0.0337   0.0702    0.1022   0.0000   439.1270       7.18578       4.14669     -0.521682     -0.108978      -1.83045    -0.0100707      0.648009      0.228534      -2.93452     -0.759747     -0.296680     0.0440287     0.0122320    -0.0876346     0.0370727   0.000632392    0.00199183       5.38779       6.18608       6.56422       6.24233       5.46930       4.57424       3.30080       2.14161       1.50716       1.29632      0.842285      0.462851      0.246895      0.116600     0.0526380     0.0252049     0.0103836    0.00336910
  11  12 2340.0127    1.2190  0.8856 10.6992 -0.0063  0.0326   0.0376   0.0820    0.1704   0.0000   437.7267       4.41520       16.7029      0.631705      -9.81857       3.37827       4.91586      -1.38250       1.29861     -0.915250      -1.58675     -0.481925     0.0975895    -0.0150427   -0.00683242     0.0253219   -0.00397105   0.000732535       5.44909       6.22005       6.12689       5.54057       4.89762       4.41310       3.89444       2.89810       1.90319       1.23409      0.757197      0.420423      0.194531      0.103517     0.0540407     0.0233464    0.00876221    0.00324437
  11  13 2478.5412    1.6894  0.8109 11.3617 -0.0023  0.0310   0.0535   0.0689    0.1603   0.0000   428.9820       9.33403       19.3595       8.81567      -5.18361      -1.08540     -0.427026     -0.946789     -0.172758     -0.892775     -0.172693      0.208910     -0.436748    -0.0667062    0.00566042     0.0391840     0.0110138    0.00242009       4.38028       5.34284       4.92500       5.44553       4.81298       3.86817       3.02148       2.21066       1.64181       1.10255      0.695283      0.410964      0.244308      0.122305     0.0531450     0.0240165    0.00915096    0.00309741
  11  14 2616.9628    2.2041  0.9795 11.7739 -0.0022  0.0332   0.0634   0.0791    0.1866   0.0000   444.9771      0.754845       1.76973       12.0541      -4.90579      -5.00734     -0.823336       2.97832      0.521199     -0.567868     0.0588659     -0.560550      0.145217      0.117138   -0.00225010    -0.0181130   -0.00694144    0.00242275       4.97327       5.55198       5.57940       5.61753       5.32700       4.26299       3.26470       2.52269       1.79321       1.19484      0.746054      0.455769      0.250042      0.131808     0.0580030     0.0249558    0.00929086    0.00343851
  11  15 2756.2077    2.6774  0.7810 12.3776 -0.0028  0.0416   0.0876   0.0768    0.1486   0.0000   433.8365       2.05203      0.462482      -2.52483      -13.2528       1.89016     -0.644550      -1.08049      0.577785      0.581569     0.0367755    -0.0119124      0.111261   -0.00752758     0.0219106   -0.00442472     0.0147635   -0.00176883       7.78675       9.09945       7.32184       4.92090       5.39419       6.08495       5.89986       4.62076       3.13561       1.79140      0.957151      0.471570      0.203315      0.102440     0.0460354     0.0206542    0.00761559    0.00299489
  11  16 2895.4585    3.3467  0.8090 12.6894 -0.0007  0.0282   0.1074   0.0733    0.1516   0.0000   435.6199       9.29211       8.36516      0.184305       3.38530      -3.62783     -0.299699      -5.11983      -1.18428     0.0556454    -0.0200030     -0.723328     -0.281306    -0.0797037    -0.0162886    0.00255068    0.00107062   -0.00390020       3.99304       4.76214       4.66839       5.08118       4.02235       3.65337       2.82973       2.14951       1.38562      0.986843      0.668034      0.363920      0.196095     0.0962174     0.0489058     0.0222374    0.00907985    0.00283427
  11  17 3034.6523    3.8499  0.9009 12.8380 -0.0101  0.0289   0.1215   0.0773    0.1855   0.0000   435.7840       15.0052       3.01629       4.28938       1.48800     0.0558135       1.19590      -2.18172      -1.21543     -0.419425     -0.518354     -0.359984      0.445279     0.0611787     -0.106454    0.00822494    0.00655573  -0.000302544       4.14942       5.07361       5.23632       5.24697       4.37268       3.71425       2.97710       2.14992       1.49717       1.00874      0.629814      0.358096      0.217211      0.103964     0.0528031     0.0222605    0.00949965    0.00314106
  11  18 3173.5603    3.8963  1.1651 12.9000  0.0049  0.0341   0.1052   0.0873    0.2026   0.0000   435.0473       8.63350       20.8501      -1.62954     -0.311826      -3.75470      -2.40483       2.21969     -0.314879      -1.91868     -0.948925     0.0860136     0.0373084    -0.0621895   -0.00511516    0.00856170    -0.0216645   0.000498538       4.87878       6.00601       5.84681       5.64574       5.18291       4.49479       3.48076       2.60437       1.88757       1.22967      0.771927      0.444053      0.251749      0.120948     0.0613739     0.0239039     0.0104967    0.00358967
  11  19 3312.4622    3.4681  1.5551 12.3265 -0.0008  0.0391   0.0787   0.1040    0.1789   0.0000   438.0114       23.5929       7.70366       13.2266       13.6800      -6.85446      -3.29382      -3.95621     -0.408429      -2.97985     -0.161971      0.436300     -0.228086    -0.0743460   -0.00743247    -0.0517666   0.000531396   -0.00342993       5.48614       6.53443       7.11768       6.80283       5.75363       5.04959       3.87161       2.87726       2.05917       1.32139      0.845992      0.494354      0.275731      0.139753     0.0697205     0.0300960     0.0122181    0.00454395
  11  20 3451.6749    3.0238  2.1936 12.1216 -0.0001  0.0473   0.0606   0.1258    0.1212   0.0000   435.9224       8.40924       29.5740      -8.66820       5.25939       2.02360      -4.12839      -7.53888       1.86522      -1.73779    -0.0941127     -0.852125     -0.450842      0.109697      0.197984    -0.0184447     0.0152065    0.00953265       7.14189       8.53793       8.70696       8.14572       7.51943       6.11061       4.99586       3.72021       2.55713       1.71957       1.03479      0.614722      0.331782      0.172148     0.0789880     0.0361959     0.0138393    0.00506417
  11  21 3591.2641    2.4843  3.3829 11.6503 -0.0007  0.0624   0.0405   0.1619    0.0900   0.0000   431.8699       11.6307       8.50019       4.78892       14.6141      -12.8158      -10.3350       2.38533      0.542506     -0.901368      0.271695     -0.820990      0.707044     0.0587076     -0.101768     0.0331049    0.00438856  -0.000545559       9.03706       10.9222       11.5679       10.3802       9.31132       8.37271       6.35458       4.92399       3.42143       2.18030       1.37344      0.798348      0.421504      0.221414      0.105391     0.0467062     0.0184973    0.00714783
  11  22 3730.8947    2.1006  4.7664 11.0975 -0.0027  0.0762   0.0300   0.1949    0.0840   0.0000   435.5686       19.2480       9.84161       26.9337       4.94730      -6.14638       6.59064      0.535571      -3.10874       1.01532      -3.22066   -0.00534128      0.422394      0.516890     -0.222829    -0.0449913     0.0350279   -0.00501484       10.8133       13.1900       13.4990       12.7897       11.5198       9.87851       7.65885       5.85140       4.09853       2.67003       1.68304      0.992270      0.525011      0.279201      0.130385     0.0581377     0.0223236    0.00853929
  11  23 3870.9296    1.7512  6.3947 10.7747 -0.0018  0.0906   0.0228   0.2548    0.0742   0.0000   415.2122       4.82592       27.0983       15.7307      -12.6161     -0.311556      -23.6863      -5.90230       1.93110      -6.23383       2.54770      0.695736     -0.282121     -0.469233     -0.158750     0.0547484     0.0184029   -0.00652007       12.7701       15.6796       15.9616       15.4715       13.9238       11.3815       9.40001       6.94805       4.93329       3.21043       1.99306       1.16148      0.656903      0.340769      0.158095     0.0714199     0.0279582    0.00998640
  11  24 4011.1867    1.4134  8.5423 10.5109 -0.0015  0.1163   0.0172   0.3298    0.0640   0.0000   422.1056       26.5731       4.40494      -3.35288       5.29913       28.3197      -8.75371      -11.2605      -1.34161      -7.23674       3.04356      -3.24689      -1.33525      -1.34790     0.0288689     0.0736795   -0.00964664     0.0160551       16.5250       19.9900       20.6287       20.0557       18.1356       14.9091       11.9055       8.91863       6.38761       4.16847       2.64119       1.56251      0.873343      0.444155      0.219052     0.0910482     0.0370573     0.0131911
  11  25 4151.6717    1.1991  9.9408 10.2499 -0.0043  0.1342   0.0145   0.3846    0.0632   0.0000   441.8804       37.8058      -9.41030       17.5629       11.1342      -23.4956       16.4469      -9.64676      -14.3905      -10.5811       4.23838       1.93667      0.821497     -0.129283     -0.750612      0.187574      0.108553     0.0291593       19.0047       23.7812       24.6879       23.2812       20.9104       17.3809       13.9896       10.1976       7.25692       4.79101       3.06250       1.78445      0.967766      0.500591      0.243845      0.107078     0.0428343     0.0155597
  11  27 4432.9103    0.8091 14.3328 10.1673 -0.0041  0.2194   0.0109   0.6194    0.0471   0.0000   436.6473      -50.4967       109.177       75.6236      -33.4087      -4.90458      -8.47979       11.0473       11.2914      -4.73812      -8.05539      -5.19620       2.45910      -1.46892      0.587104      0.199124    -0.0434028    -0.0430747       30.9832       38.6218       39.5112       38.9334       34.2392       28.6560       22.7492       17.0782       12.1698       8.14105       5.16690       3.09906       1.72039      0.911799      0.424371      0.193412     0.0730089     0.0270543
  12   8 1805.8072    0.3977  0.2957  9.9976 -0.0096  0.0264   0.0191   0.0397    0.0566   0.0000   438.5128      -2.53532       14.7282      -2.97255     -0.566584      -2.22770     -0.147335     -0.519825       1.39676     -0.216472      0.473879      0.292270    -0.0391363     -0.139882    -0.0253518  -2.14876e-05    -0.0174655   -0.00503582       3.97070       3.93230       3.60387       4.24533       4.06128       3.95355       2.83940       1.83397       1.24153       1.07281      0.878790      0.574982      0.313238      0.145205     0.0720651     0.0373590     0.0149922    0.00583503
  12   9 1949.9586    0.5636  0.4729 10.0428 -0.0058  0.0312   0.0243   0.0532    0.0782   0.0000   440.7450       1.25630       10.8976      0.592229      -2.37833       4.49022       2.57288      -1.55846       1.45115     -0.187126      0.781957     -0.635917     0.0478331      0.116722     0.0825614    -0.0510750    0.00434856    0.00108231       4.95107       6.03884       5.23448       4.44646       4.14572       4.50138       3.93366       3.13748       2.30986       1.50711      0.915382      0.511404      0.272974      0.144316     0.0720810     0.0323475     0.0136667    0.00572703
  12  10 2093.6122    0.7471  0.5549 10.1928 -0.0048  0.0242   0.0278   0.0565    0.0874   0.0000   434.9071      0.572389       12.7346       5.10163       1.51682       2.20398       4.98185      0.407116      -2.11376      0.403356     0.0183118     -0.488749    -0.0156505    -0.0379019      0.105113     0.0429359     0.0185213  -0.000672858       3.15280       3.62073       3.86769       3.94954       3.46881       2.93587       2.35726       1.86689       1.47104      0.943227      0.562811      0.375432      0.215118      0.133107     0.0683757     0.0335295     0.0146604    0.00586001
  12  11 2235.8377    0.9508  0.7753 10.6346 -0.0006  0.0319   0.0301   0.0665    0.1083   0.0000   430.2597      -11.8536       22.7147       8.94318     -0.245531      -2.65045     -0.411481      -3.95125       3.89121    0.00580885      0.673737     -0.329556      0.179531    -0.0462396     0.0412669     0.0922177     0.0254513    0.00789398       3.79630       5.02019       5.01471       5.69627       4.41945       3.88553       3.29932       2.23673       1.85315       1.17684      0.828899      0.425064      0.312076      0.164346     0.0886530     0.0432465     0.0183538    0.00951490
  12  12 2376.3713    1.3138  0.7659 11.1458 -0.0026  0.0330   0.0411   0.0635    0.1283   0.0000   440.1068       2.87561       16.3355       3.04676      -13.0790      -3.39037     -0.726889       1.73554      0.398421      0.643101      0.270340    -0.0844013     0.0923993     -0.118712     0.0936095     0.0191630    -0.0125187   -0.00249252       4.20950       4.83317       5.93716       5.08447       4.40794       4.75263       3.06520       2.55245       2.05442       1.18037      0.824406      0.576209      0.265447      0.168438     0.0924756     0.0368203     0.0184817    0.00751194
  12  14 2654.6188    2.3586  0.8754 11.9392 -0.0110  0.0295   0.0703   0.0712    0.1813   0.0000   433.6578      -3.24343       5.05930       6.69750      -6.93290      0.970780       1.19153      -5.92969      -3.26315      0.291071    -0.0390678      0.352294    -0.0334755    -0.0932728     0.0280540    -0.0166078   -0.00436915    0.00438257       4.29757       5.24143       5.54344       5.42939       4.63626       3.87922       3.03949       2.39374       1.69786       1.11342      0.747436      0.438486      0.262506      0.148535     0.0778367     0.0352753     0.0185038    0.00709764
  12  15 2794.5309    2.8759  0.9407 12.1753 -0.0033  0.0333   0.0782   0.0721    0.2011   0.0000   437.5362     -0.642969       17.4800       4.50368       8.59930      -2.44439     -0.944621       2.04994      -1.49156     -0.119220      0.125120     -0.541642     0.0304244      0.166474    -0.0300314    -0.0281521    -0.0130507    0.00134761       4.55685       5.74462       6.12379       5.02470       5.10186       4.07743       3.62368       2.95287       1.98061       1.41728      0.823218      0.489961      0.302336      0.145233     0.0828273     0.0415430     0.0163740    0.00777656
  12  16 2934.3845    3.4365  0.8726 12.5686 -0.0030  0.0275   0.1002   0.0688    0.1724   0.0000   440.3077       7.10229       9.40929       4.09915      -4.88462      -4.54744       1.22745      -2.54109       1.02603      -1.62664     -0.612783      -1.02904      0.124706    -0.0303375    -0.0837893    -0.0436347     0.0135052   -0.00608199       3.74533       4.71966       4.59982       4.74719       3.95174       3.64328       2.84685       2.19184       1.55708       1.09633      0.716291      0.455036      0.256223      0.130862     0.0701088     0.0359359     0.0151627    0.00652118
  12  17 3073.8863    3.8640  0.8705 13.0058 -0.0047  0.0263   0.1107   0.0749    0.1471   0.0000   428.7290       12.4231       24.4121       3.13750      -4.21315      -6.74849     -0.329447      -2.00238      0.506064      -1.26080     -0.206155    -0.0178606     -0.143662      0.145887      0.151030     0.0292110    0.00623244    0.00885720       3.54190       4.34248       4.31225       4.25172       3.79051       3.39909       2.72291       2.00121       1.61359       1.03759      0.683561      0.406064      0.252928      0.137519     0.0713664     0.0341891     0.0142091    0.00622118
  12  18 3213.3230    4.0041  1.0377 13.3878 -0.0020  0.0327   0.1110   0.0839    0.1449   0.0000   436.9003       16.1490       15.8799      -1.13504      -3.69737      -12.9589      -5.54099    -0.0449359     -0.535975      -2.07509      0.240786    -0.0398199     -0.146825     -0.249154    0.00581154     0.0467554     0.0122798   -0.00553786       4.81343       5.51626       5.01456       4.89377       4.94226       4.28217       3.63296       2.82004       2.11812       1.43755      0.941615      0.569337      0.328436      0.182243     0.0869852     0.0424435     0.0176347    0.00731167
  12  19 3352.7929    3.2431  1.6453 12.7360  0.0020  0.0410   0.0723   0.1044    0.1209   0.0000   430.6873       9.41266       10.1315       5.38891      -3.80040      -5.68787      0.124942       2.00833     -0.586535      -1.88020     -0.460888     -0.341083     -0.318060    -0.0499883    -0.0106966      0.163832    0.00123578   -0.00700644       5.71245       6.94073       7.25669       7.06003       6.32714       5.31481       4.32520       3.37680       2.37868       1.70910       1.04348      0.680832      0.390768      0.217844      0.111957     0.0585265     0.0237528     0.0104980
  12  20 3492.4862    2.8752  2.4558 11.8541 -0.0027  0.0474   0.0508   0.1241    0.1090   0.0000   429.5438       12.5720       16.2006      -20.6511     -0.634839      -13.6161      -13.7183      -3.06192     -0.713050      0.668851      0.383912      -1.15229       1.04965    -0.0225183    -0.0859045    -0.0224104    0.00105048   0.000822626       6.26272       7.55098       8.08248       7.64095       6.98132       6.01759       4.87869       3.67120       2.72523       1.90177       1.21304      0.755337      0.459742      0.249784      0.129424     0.0641575     0.0269738     0.0120613
  12  21 3632.6338    2.3387  3.6788 11.2926 -0.0017  0.0614   0.0350   0.1582    0.0914   0.0000   437.4668       20.7071      -3.51780      -7.10005      -3.41431      -5.23367      -6.63559      -13.7283       1.79972      -4.11061      -3.98343      -2.17640      0.109410      0.645857      0.195396    0.00365517    -0.0351695    0.00981516       8.20148       10.1464       10.4479       10.1578       8.86677       8.01044       6.25236       5.06812       3.62308       2.45481       1.60584      0.989274      0.562980      0.320126      0.164174     0.0799650     0.0361099     0.0150585
  12  22 3772.5372    1.9640  5.3686 10.9423 -0.0003  0.0784   0.0249   0.2031    0.0749   0.0000   419.6809       3.76036       13.7669      -14.2629       14.9899       3.01826      -3.51367       2.58685      -1.46766      0.687729      -1.51816      -2.48640    -0.0869777      0.427077    -0.0674024     0.0720373   -0.00392713   -0.00766947       10.1427       12.7244       12.7207       12.8354       11.4592       9.81291       8.12924       6.26935       4.64604       3.15293       2.04709       1.29538      0.753365      0.411912      0.216041      0.109726     0.0457894     0.0198024
  12  23 3912.9978    1.6099  6.9258 10.7278 -0.0005  0.0965   0.0195   0.2559    0.0653   0.0000   435.8864       11.4696      -31.7131      -4.00088       4.78052       14.3867      -9.13986      -9.21491       7.02940       1.73795       1.88140      -1.06597      0.704506     0.0273095     0.0194207   -0.00573118   -0.00118857     0.0228398       12.3992       15.5004       15.8901       15.2431       14.3276       12.0928       9.80761       7.87980       5.53470       3.95238       2.55288       1.59287      0.941420      0.514867      0.266021      0.133069     0.0570538     0.0244589
  12  24 4053.6310    1.3551  8.9360 10.4581 -0.0005  0.1188   0.0160   0.3236    0.0625   0.0000   441.1697       40.7452       10.2668      -24.6626       25.5355      -25.2690      -14.5958      -8.20747       2.81305      -2.01330      -2.22593      -1.08102       1.13523      0.615179     -0.158760    -0.0102264     0.0911735    -0.0100218       14.8323       19.3822       19.3848       19.1608       17.5378       14.7895       12.5664       9.33357       7.06883       4.73147       3.17802       1.97411       1.14407      0.622672      0.327195      0.158370     0.0711138     0.0289800
  12  25 4194.5377    1.1532 10.6153 10.3094  0.0010  0.1391   0.0136   0.3898    0.0552   0.0000   444.9224      -2.09639      -26.1153       6.83696      -19.4520       2.40037       4.10364      -23.0650      -12.0054       12.5246      0.788329      -3.97716       2.88347      0.389872     -0.628696    -0.0711982     0.0843567   -0.00579501       17.6250       22.5406       23.2174       22.1653       20.5897       17.7491       14.3591       11.4007       8.35110       5.74597       3.77568       2.30770       1.38443      0.771291      0.396515      0.195755     0.0839914     0.0358729
  12  26 4335.1496    0.9357 12.5518 10.2219 -0.0013  0.1692   0.0116   0.5008    0.0498   0.0000   434.6091       14.6872       60.0776      -5.58888      -5.03578      0.957427       11.7791       8.11777     -0.407100      -4.45561      -5.20289     -0.885002      0.989779     -0.566997     -0.811634      0.260554    -0.0899722     0.0214623       21.7309       27.2064       28.6562       27.6939       25.2304       21.6157       17.4341       13.7536       10.1257       6.87156       4.55474       2.88690       1.67593      0.940787      0.498756      0.243323      0.108939     0.0439588
  12  27 4476.4737    0.7858 15.2951 10.1744 -0.0026  0.2330   0.0101   0.6369    0.0438   0.0000   417.6712       28.6190       24.6159      -36.1907       28.8352       5.79148      -41.0621       23.0385       2.19447      -3.31064      -3.81615      -6.16818      -2.20864     -0.204702     -0.968732     -0.224880    -0.0297510     0.0194509       28.7429       37.4760       38.9602       38.0193       34.5901       29.5640       24.4082       18.4972       13.5955       9.62245       6.41179       4.00579       2.42036       1.30319      0.690891      0.346390      0.145410     0.0645006
  13   8 1838.6734    0.4271  0.2944 10.0519 -0.0177  0.0200   0.0234   0.0428    0.0554   0.0000   440.5006       2.40156       12.5760       2.16954      -4.10054      -5.30883      -2.15121      -1.88260      0.538011     -0.532152      0.741474     -0.111115    -0.0314732      0.219081    -0.0567145   -0.00614518     0.0126067    -0.0172656       2.74396       3.21773       2.93673       3.53101       3.28721       2.60480       1.71481       1.54803       1.45132      0.895181      0.533247      0.399228      0.253914      0.158383     0.0811188     0.0509360     0.0247007     0.0120159
  13   9 1983.8076    0.5801  0.4578 10.2088 -0.0082  0.0250   0.0217   0.0498    0.0728   0.0000   436.4828       3.91000       11.3802       1.32910   -0.00452209       3.88541      -3.59305    0.00850813       1.48097     -0.127622     0.0733232    -0.0262401    -0.0175011     -0.146814     -0.111360    -0.0470575    0.00588595     0.0112439       3.09386       4.00810       4.19703       3.75173       3.51317       3.07002       2.34309       2.04788       1.44652      0.993700      0.682061      0.420625      0.241740      0.166212     0.0720785     0.0457007     0.0208599    0.00935096
  13  10 2128.4486    0.8375  0.5626 10.2308  0.0037  0.0214   0.0298   0.0551    0.0935   0.0000   440.6088     -0.425100       14.4444       2.91072      0.268173      0.181397      -3.99409      -2.78932     -0.715639      0.344885    0.00849640    -0.0834393     -0.123116    -0.0179412     -0.141769   -0.00739292     0.0151701   -0.00173140       2.69251       3.19888       3.36581       3.27385       3.04031       2.65615       2.18697       1.68091       1.38775      0.973663      0.616816      0.381355      0.251085      0.146862     0.0837039     0.0451185     0.0204654    0.00919229
  13  11 2271.1319    1.1017  0.7642 10.6000  0.0001  0.0261   0.0327   0.0626    0.1238   0.0000   432.3771      -3.58555       4.51545       1.29893      -9.55191       3.85359       1.04978      0.295162       3.51409      -1.72777     -0.318053      0.528889     -0.591206     0.0853057     -0.186704    -0.0123878     0.0316832    -0.0264894       3.22092       3.85802       4.40669       4.23946       3.81034       3.27232       2.68393       2.00020       1.57506       1.08181      0.703751      0.500405      0.309243      0.172202     0.0939396     0.0537191     0.0261465     0.0122985
  13  12 2411.9039    1.4270  0.8894 11.1117 -0.0032  0.0273   0.0401   0.0763    0.1232   0.0000   436.9480       3.52394       5.31908      -5.35716      -5.88988      -2.06099      -6.49988       1.23264     -0.152183     -0.345755      0.144779     -0.167075     -0.108103     0.0170622      0.103944     0.0324678    0.00712785    0.00927323       3.29942       4.40654       4.56112       4.53039       4.11956       3.39995       2.80194       2.13899       1.61329       1.09259      0.761181      0.497085      0.302595      0.176191      0.102368     0.0504528     0.0259774     0.0121451
  13  13 2551.7451    1.9050  1.0482 11.3324  0.0005  0.0297   0.0501   0.0835    0.2085   0.0000   435.5535    -0.0239147       9.73180      -3.82658      -2.56110      -8.88358       4.53210       3.14202      -2.76532      -1.62605       1.04150    -0.0510421     -0.438759      0.129752     0.0944232     0.0407477    -0.0417285    0.00780925       3.72287       4.46365       4.50863       4.85543       4.22223       3.68994       3.09501       2.35253       1.83476       1.37267      0.887417      0.516198      0.357633      0.209448      0.120190     0.0614710     0.0299083     0.0133202
  13  14 2691.7785    2.3785  0.9373 12.2681 -0.0050  0.0308   0.0675   0.0712    0.1616   0.0000   438.5277       4.76319       21.3753      -2.85175      -3.77377      -4.08788      0.720112      -5.09263       1.95711      -1.26111     -0.429709      0.468058      0.191096      0.249899    -0.0247894    -0.0108296    0.00485194     0.0109735       3.82774       4.46009       4.77028       4.55826       4.52979       3.67338       3.13466       2.52940       1.84880       1.43061      0.890225      0.587349      0.376173      0.219684      0.125779     0.0657977     0.0331868     0.0136673
  13  15 2832.2186    3.0668  0.8378 12.4184 -0.0059  0.0258   0.0865   0.0665    0.1874   0.0000   436.1713       12.5291       17.1090      -5.17493       4.13234       2.73261       1.69289      -2.29138     -0.415236      -1.29315      0.639853     -0.399857      0.497819   -0.00111363     0.0510323     0.0158049     0.0135086   0.000460821       3.18537       3.99308       4.32167       3.98848       3.89811       3.33970       2.56807       2.14406       1.47754       1.05969      0.786264      0.493222      0.307731      0.180304     0.0962149     0.0489545     0.0255513     0.0111377
  13  16 2972.7131    3.6483  0.8429 12.9646 -0.0039  0.0268   0.1078   0.0697    0.1742   0.0000   438.2663       7.66066       17.5241       3.62731      -1.35529      -1.70225     -0.297367      -4.16406    -0.0571448      -3.05559     -0.873423      0.189414      0.230171     0.0714099      0.153949    -0.0658885     0.0462508     0.0181158       3.33032       3.94505       4.05509       4.25212       3.83094       3.21257       2.70608       2.16778       1.65362       1.14656      0.775681      0.525977      0.312087      0.182831      0.101688     0.0537010     0.0277589     0.0122885
  13  17 3112.5914    4.0672  0.8017 13.4550 -0.0110  0.0326   0.1206   0.0623    0.1320   0.0000   436.7127       7.09759       10.0229       7.69447   -0.00762580      -10.6402      -1.79140      -7.13892      0.741376      -2.41647       1.38826     -0.134050     -0.404851    -0.0531904    0.00124999     0.0500779    -0.0467496     0.0251325       4.74109       4.83151       4.66269       5.04443       4.71392       4.25896       3.71683       2.91861       1.89268       1.38970       1.14025      0.798736      0.463281      0.242632      0.125011     0.0629865     0.0329194     0.0144398
  13  18 3252.4609    3.5589  1.1739 13.4006 -0.0085  0.0345   0.0913   0.0924    0.1366   0.0000   440.2126      -3.43892       17.0512       1.80285      -3.40812      -8.40087       2.21693      -3.57648      -1.53235      -1.42387      -1.49344     -0.881123      0.267586      0.169760      0.121819     0.0276708    -0.0126875     0.0236847       4.01438       5.00894       5.41331       5.39753       4.66008       4.25977       3.28498       2.64537       2.08671       1.43422      0.935544      0.640495      0.393740      0.225229      0.130241     0.0712505     0.0342889     0.0160796
  13  19 3392.4845    3.1365  1.9369 12.5765 -0.0026  0.0429   0.0620   0.1095    0.1003   0.0000   445.0860       5.68878       15.0230      -1.80557      -12.5494      -5.27265       8.31535      -2.44348       2.25750      -1.10356       1.29289     -0.233373     -0.726908    -0.0638699      0.122430    -0.0137352    -0.0121162     0.0176643       5.25317       6.37477       6.77492       6.62276       5.87245       5.20542       4.59516       3.39965       2.70579       1.92865       1.28936      0.794106      0.517137      0.301176      0.165263     0.0880688     0.0416884     0.0193237
  13  20 3532.5841    2.7153  2.7429 11.9941 -0.0039  0.0514   0.0450   0.1309    0.0891   0.0000   429.6802       8.78933      -2.58478       3.73407      -15.7175      -3.71966      -5.53504      -6.03663      -5.34801      -4.94962      0.819290      -1.37381       1.02830     -0.230194    -0.0920425     0.0397489    -0.0719181    0.00874287       6.43664       8.42105       8.79470       8.54233       7.65539       6.85963       5.19483       4.27470       3.04228       2.21700       1.47545      0.973396      0.603040      0.344858      0.189430      0.100643     0.0488834     0.0219883
  13  21 3673.2020    2.2447  3.7076 11.5693 -0.0021  0.0605   0.0328   0.1614    0.0741   0.0000   453.7430       4.42138       8.60449       6.71335      -4.44070       4.85531       7.13897      -4.14138     -0.979797      -5.19667     -0.631727      -1.01028      0.370091     -0.513557    -0.0962543     -0.251321     0.0298615     0.0199370       7.44922       9.13203       9.42099       9.63857       8.69002       7.64624       6.34004       4.85567       3.54865       2.57917       1.83501       1.20348      0.755166      0.425538      0.232595      0.123118     0.0608358     0.0282363
  13  22 3813.8548    1.8609  5.5848 11.0446 -0.0014  0.0776   0.0229   0.2098    0.0616   0.0000   451.4831       13.9297       18.5203      0.668975     -0.840507      -6.38690       5.37491      -12.4537      -2.27459      -1.18494       3.77751      0.904394      0.386211      0.446832      0.384112    -0.0302699     0.0638278     0.0679627       9.11334       11.6610       11.9060       11.6597       10.7490       9.53403       8.13565       6.38690       4.80905       3.44481       2.35075       1.57606      0.937418      0.557982      0.295473      0.160384     0.0773601     0.0361041
  13  23 3954.5070    1.5469  7.0414 10.7496  0.0005  0.0928   0.0183   0.2545    0.0603   0.0000   410.2277       44.5407       12.1293      -30.0080      -2.65732       9.13231      -5.53513       12.9121       2.07157      -4.74198      -2.83491       3.50985      0.297041      -1.26706      0.220762    -0.0494352     -0.117196     0.0473551       11.5741       14.1861       14.9283       15.0061       13.8534       11.9480       9.42540       7.66932       5.66397       4.11238       2.77528       1.81882       1.14258      0.671545      0.374582      0.198068     0.0972505     0.0444500
  13  24 4095.5350    1.3055  9.0598 10.4724 -0.0004  0.1127   0.0147   0.3225    0.0563   0.0000   426.2292       17.7877       20.6929      -9.79253      -9.28114      -2.41015      -15.3270      -3.96813       12.5514       1.58003      -1.34600      0.898551       2.28027      -1.34645     -0.687491     0.0565903      0.146555    -0.0158968       13.8287       17.3078       18.0101       17.7519       16.0780       14.3261       11.7289       9.50571       7.19016       5.14438       3.43173       2.27545       1.35477      0.823160      0.469121      0.235872      0.117432     0.0544144
  13  25 4236.6251    1.0383 11.3739 10.3966 -0.0033  0.1487   0.0124   0.4244    0.0485   0.0000   443.2069       45.0262       20.7651      -16.4671       71.5090      -17.1028     -0.325458       3.32487      -16.6414      -12.1751      0.547909      -1.72584      -1.66751      0.290675       1.04895     -0.137666     -0.210665     0.0881893       17.5701       22.2882       23.4560       23.1262       21.4803       18.4003       15.4828       12.3571       9.21700       6.56328       4.60412       2.94992       1.86003       1.09098      0.593979      0.323355      0.156686     0.0719982
  13  26 4377.9529    0.9213 14.2909 10.2561 -0.0031  0.1903   0.0107   0.5418    0.0447   0.0000   386.2963      0.899781       26.2551       23.6952       57.3915      0.400581       14.5290      -16.7147      -21.1341      -8.03323       6.22166      0.264832      -4.64648      0.366712       2.39055      0.267801      0.120683    -0.0869266       22.4078       28.7140       30.1676       29.2151       27.3107       23.6997       20.0078       15.8742       12.0268       8.67689       5.86356       3.91830       2.36928       1.41044      0.803183      0.408990      0.200337     0.0943619
  14   9 2017.0146    0.5863  0.6258 10.1524 -0.0063  0.0235   0.0197   0.0624    0.0808   0.0000   439.9152      -3.09365       13.1690      0.808105       2.52760     -0.864982     -0.942295      -1.57368      0.357863     -0.612922     -0.724486     -0.156068     -0.420185      0.100005    -0.0333443    -0.0497972    -0.0106991     0.0646596       2.66252       3.26637       3.34400       3.45444       3.18684       2.70425       2.44403       1.87902       1.45491       1.07419      0.763309      0.512958      0.333078      0.197306      0.120942     0.0668938     0.0328631     0.0183640
  14  10 2162.5693    0.8075  0.6574 10.4761  0.0022  0.0249   0.0253   0.0618    0.0865   0.0000   441.5381       3.45927       8.43089      -7.29220      -5.01483       4.18696       1.38689      -5.60783       3.83640      0.701575     -0.144145     -0.241795     0.0244928      0.227980     -0.168158    -0.0635931    -0.0278690    0.00102791       2.94404       3.27498       3.51980       3.62695       3.23364       3.03467       2.53356       1.97779       1.58680       1.24658      0.805408      0.537762      0.348402      0.222879      0.132589     0.0748693     0.0397719     0.0189158
  14  11 2305.7145    1.2187  0.7157 10.8248 -0.0017  0.0254   0.0347   0.0594    0.1113   0.0000   442.9630      -3.35890       12.9439      0.889247       1.65647      0.654709     -0.358554      0.200718      0.147745     -0.306785     -0.944604      0.689887     -0.103866     0.0572765     0.0996837    -0.0698932     0.0372896   -0.00719872       2.95402       3.47911       3.56092       3.68609       3.16645       2.89277       2.56863       2.27821       1.64772       1.24547      0.887395      0.563277      0.352388      0.217528      0.123343     0.0710881     0.0366160     0.0189655
  14  12 2446.7544    1.5065  0.8734 11.3923 -0.0054  0.0266   0.0423   0.0676    0.1130   0.0000   431.9197       1.08457       15.3070       2.73707      -2.63851      -6.24183      0.802944      -1.63615     -0.293687     -0.130072      0.242692      -1.00945      0.436173     -0.277369     -0.311047     0.0537776     0.0920474    -0.0243412       2.89568       3.72817       3.98348       4.11236       3.58495       3.27902       2.62826       2.15076       1.67444       1.17143      0.869828      0.565888      0.382184      0.230370      0.130757     0.0781814     0.0395771     0.0203505
  14  13 2587.3759    1.9748  0.9752 11.6942 -0.0069  0.0291   0.0511   0.0690    0.1444   0.0000   440.1915       3.63552       17.3061       8.91980      -5.93088      -5.98680      -2.64919      -2.81467       1.82880      -1.51577       1.65914      0.391121    -0.0346076     0.0424603      0.427294     0.0124600    -0.0139770    0.00118906       3.43692       4.14068       4.37799       4.25553       4.02656       3.44804       3.12197       2.38856       1.88499       1.33574      0.956442      0.678792      0.407483      0.256708      0.149484     0.0804014     0.0423600     0.0203626
  14  14 2728.2654    2.6491  0.7499 12.2613 -0.0112  0.0249   0.0793   0.0628    0.1584   0.0000   438.0472      0.541111       3.56664       3.13541      -2.51851      -1.02155       3.57121      -1.47951      -1.33980      -1.02742       1.42841     0.0315639      0.284349     0.0221021    -0.0967362     0.0485460    -0.0549981     0.0443554       3.27505       3.87824       3.94453       3.73070       3.63064       3.38956       2.86097       2.23013       1.65225       1.20720      0.925377      0.593945      0.420256      0.229445      0.135127     0.0697932     0.0367294     0.0175708
  14  15 2869.2545    3.2130  1.0231 12.4206 -0.0044  0.0297   0.0806   0.0713    0.2033   0.0000   437.2358       9.00903       11.4299      -1.38574     -0.884549      -3.87194      -3.40281      -5.87190      0.447638      -1.46338      0.658353      -1.13131      0.890479      0.151850   -0.00726246    -0.0563020     0.0127224    0.00779933       3.50730       4.10537       4.28202       4.39327       4.12048       3.75974       3.01642       2.45772       1.86507       1.27630      0.962113      0.709728      0.467728      0.275496      0.153846     0.0826162     0.0465715     0.0233664
  14  16 3010.1945    3.6488  0.9880 12.7482 -0.0011  0.0274   0.0926   0.0729    0.1921   0.0000   435.7887       6.19693       10.4141       3.50063       2.41472      -1.58925       1.38501      -3.60172      -1.13557     -0.188684       1.62382     -0.363246     -0.859311      0.219266     0.0160620     0.0911583    -0.0269285     0.0207592       3.15227       3.96575       4.32381       4.24722       3.78389       3.37599       2.91755       2.21195       1.67925       1.21670      0.885898      0.586715      0.387790      0.232181      0.133921     0.0748144     0.0377946     0.0193994
  14  17 3150.6045    3.8310  0.9725 13.2059 -0.0010  0.0269   0.0999   0.0740    0.1550   0.0000   437.8973       6.19029       8.89006      -6.69735       4.78606      -5.53379      -5.56037      -4.73022      0.176406      -1.20200    -0.0222013      0.949219      0.126753      0.107618     -0.313774    -0.0201089    -0.0294674   -0.00208582       3.28095       3.83949       3.99071       3.97401       3.66060       3.31889       2.89560       2.31294       1.84352       1.34851      0.929675      0.624725      0.408178      0.245548      0.139819     0.0771246     0.0425546     0.0211333
  14  18 3290.9562    3.4546  1.5181 13.1910 -0.0014  0.0375   0.0769   0.0999    0.1129   0.0000   438.3920       17.0707       17.9176     -0.558651      -3.69669      -5.11400      0.156517      -1.84186       3.68775      0.546345     -0.655142     0.0885612      0.304153     -0.216765     -0.335997      0.100156    -0.0558609    -0.0217575       4.27148       5.32933       5.73206       5.78801       5.12543       4.72825       3.82141       2.95000       2.39536       1.73514       1.24249      0.761830      0.518445      0.325775      0.190697      0.109196     0.0583673     0.0276277
  14  19 3431.5207    3.0552  2.0887 12.5924  0.0017  0.0450   0.0566   0.1099    0.0963   0.0000   442.5002       29.7186       15.9827       15.2899       3.33304      -9.35174      -5.67351     -0.661521       2.28862      0.967207      -1.66108      0.429454       1.31338     -0.493883     -0.273405     -0.109839     0.0562048    -0.0247282       5.32622       6.53447       7.07333       7.19801       6.63586       5.59674       4.77438       3.63399       2.84887       2.08582       1.44856      0.992195      0.632517      0.388294      0.235273      0.132037     0.0680353     0.0340567
  14  20 3572.2588    2.5178  3.0431 11.8867 -0.0049  0.0533   0.0392   0.1345    0.0810   0.0000   426.6479       7.31560       12.3149      -1.97216      -6.65358      -4.06469     -0.621988      -3.25916      -7.16936    -0.0704661       1.17067      -1.55463     -0.273257   -0.00745948      0.400693     -0.189538    -0.0663919    -0.0354292       6.17840       7.73747       7.87526       8.39095       7.36920       6.67275       5.42584       4.59859       3.38746       2.56178       1.75004       1.20988      0.754897      0.462094      0.276254      0.153142     0.0793423     0.0403669
  14  21 3713.2883    2.1444  4.4336 11.2273 -0.0015  0.0644   0.0276   0.1685    0.0723   0.0000   443.2215       11.6749       29.4485      -7.87975       5.36112      0.195152       1.61518      -2.66599      -7.86273      0.939765      -4.66458      -1.05477     -0.409435      0.870923     0.0626354     0.0477560     -0.134493     0.0503237       7.75538       9.84439       10.7347       10.4407       9.43942       8.39073       6.97270       5.49392       4.08135       3.06842       2.08119       1.45656      0.912716      0.567453      0.318338      0.182534     0.0918295     0.0470302
  14  22 3854.3249    1.7620  5.9270 10.9042 -0.0003  0.0796   0.0206   0.2120    0.0612   0.0000   437.3734      0.606981       8.72932      -2.67757      -3.91211      -12.8943       14.9048      -1.35788       4.06020      -2.95730      -8.78260   -0.00755337       2.03607     -0.490923     -0.646360      0.100470    -0.0363450    -0.0673149       8.71874       11.3247       11.6654       11.5846       10.8274       9.76275       8.08158       6.66194       5.12719       3.82535       2.68364       1.81281       1.11996      0.731391      0.405903      0.234126      0.119035     0.0591775
  14  23 3995.4126    1.4584  8.2154 10.6421 -0.0017  0.1011   0.0160   0.2846    0.0545   0.0000   427.5840       10.6460       29.3926      -4.56843       14.7902      -11.9805      -9.23839       2.57501      -7.67499      -2.86880      -7.09215      -3.57258     -0.638991      0.595013     -0.384778      0.522413     -0.117625     -0.161973       11.2293       13.9946       14.8041       14.9507       14.0351       12.5787       10.1711       8.31681       6.42347       4.88066       3.33948       2.28236       1.44421      0.921443      0.544798      0.303682      0.162857     0.0789596
  14  24 4136.7583    1.2360 10.4599 10.3774 -0.0009  0.1254   0.0131   0.3455    0.0525   0.0000   445.2868       19.4501       40.1526       2.71589      -11.6795       1.60290     -0.450662       6.87697       9.36868      -1.78544      -4.41604       4.06462     -0.282695      0.339210     -0.118863      0.346606      0.138293     0.0899195       13.8255       17.8468       18.3453       18.3412       17.3533       15.1293       13.1202       10.4011       8.53300       5.93666       4.38234       2.84307       1.88250       1.12605      0.672610      0.371815      0.193469     0.0985099
  14  25 4278.3007    1.0048 13.0505 10.3345 -0.0009  0.1650   0.0114   0.4694    0.0463   0.0000   436.0824       10.1149       9.19509      -20.2481       39.0869      -14.1963       9.20367     -0.115728      -5.56070       5.42304       8.30275       2.49416      0.697858     -0.996438      0.769070     -0.122846     0.0556675      0.158516       18.3278       22.9585       24.5224       23.8615       22.4509       19.9484       17.1872       13.9352       10.8600       8.08558       5.68302       3.81873       2.47402       1.54371      0.893517      0.505936      0.265131      0.132084
  14  26 4420.0206    0.8376 14.4171 10.2554 -0.0023  0.1961   0.0097   0.5501    0.0412   0.0000   426.5841       7.49903      -19.5386      -13.7884       5.69249       16.9747       40.3829       10.3862     -0.731450      -7.89423       12.0998       3.58324      -2.83019       1.02751      0.953598     0.0419137      0.526239     -0.229875       21.2979       27.2861       28.8947       28.4782       26.8568       23.7643       20.2101       16.4040       12.9058       9.69831       6.70288       4.55839       2.96572       1.85024       1.06927      0.609259      0.318341      0.156820
  14  27 4562.0358    0.6918 17.4584 10.1303 -0.0042  0.2626   0.0075   0.6851    0.0347   0.0000   423.2974       42.1298       56.2334      -59.3282       3.99040      0.157987      -26.8159     -0.837856      -23.6102       30.1951      0.398770      -2.19332      -6.02017       2.78437      0.280469       1.42315     -0.395910     -0.222783       27.6188       36.9097       37.9019       38.4663       35.2110       32.1255       27.0191       22.1899       17.0301       12.9485       9.13008       6.17586       3.98295       2.52554       1.45846      0.835242      0.410822      0.208474
  15  10 2195.8423    0.9422  0.6953 10.4979  0.0017  0.0239   0.0264   0.0562    0.1019   0.0000   439.2887       1.67426       18.5668       1.20471      -2.16247       1.00644      -1.06917       2.36046      -2.05994      0.940115      0.945812     -0.342946     -0.568836     -0.131439      0.186810      0.180017    -0.0292346    -0.0168436       2.57270       3.32516       3.40670       3.31790       2.96794       2.72732       2.51926       2.10470       1.71793       1.26660      0.912359      0.603937      0.394096      0.246847      0.152248     0.0812112     0.0479208     0.0260036
  15  11 2339.5523    1.2321  0.8810 10.9741  0.0014  0.0267   0.0317   0.0704    0.1070   0.0000   439.1166       3.04137       13.4571      -1.70791     -0.534094      -4.61179      -1.81671     -0.991483       1.33474       1.74588      0.652029      0.383496      0.610593     0.0271802     -0.212532     0.0719012    -0.0555230    -0.0302412       2.82863       3.65900       3.75668       3.71744       3.53708       3.09794       2.88554       2.14074       1.78576       1.21584      0.963145      0.684143      0.455085      0.288223      0.173488      0.100638     0.0529109     0.0279855
  15  12 2481.0415    1.6327  0.9886 11.3963 -0.0006  0.0290   0.0404   0.0720    0.1306   0.0000   440.8453      0.128771       9.77914      -1.27580       1.48779      -4.01587      -1.29550      0.159005       2.88430     -0.824384      0.410357     -0.673389      0.217385     -0.261878    -0.0587688      0.173609    -0.0393380     0.0219500       3.15847       4.07481       3.83899       3.93669       3.78703       3.36313       3.07919       2.53067       2.00753       1.52434       1.12335      0.778137      0.489882      0.331107      0.190150      0.114881     0.0590616     0.0316924
  15  13 2622.3257    2.2587  0.9248 11.5100 -0.0062  0.0268   0.0543   0.0594    0.1695   0.0000   440.5558       9.14643       12.8757      -1.13137      -3.83875      0.374987       3.57701       1.36482      -2.72916      -2.88840    -0.0863673       1.13743    -0.0836795     0.0233735     0.0975363    -0.0187604    -0.0331060    -0.0161720       2.89912       3.67963       3.77802       3.64623       3.34618       3.05821       2.85541       2.29994       1.90672       1.44430      0.997800      0.711860      0.449547      0.283751      0.173517     0.0941968     0.0543141     0.0295274
  15  15 2905.8342    3.5586  0.8535 12.1865 -0.0035  0.0237   0.0900   0.0590    0.2461   0.0000   442.2563       5.16207       10.5022    -0.0496738       5.02036      -4.93996      0.112697       2.61125      0.102217     -0.525155     -0.693166      0.530842    -0.0430404      0.322540     0.0489948      0.151698    -0.0191509    0.00775225       2.72475       3.43206       3.38994       3.37869       3.15570       3.07042       2.58044       2.14546       1.57201       1.22177      0.862577      0.655426      0.427427      0.279326      0.159089     0.0925569     0.0495874     0.0249333
  15  16 3047.1137    3.6706  0.8324 13.4207 -0.0129  0.0262   0.1018   0.0632    0.1318   0.0000   445.1422       6.24883       13.2784       4.08335       1.21562       3.36596       1.89773       1.37449      -5.05059      -1.52985      0.261994     -0.282253     -0.940938     0.0218438    -0.0945797     0.0498491    -0.0290677     0.0430911       3.09078       3.76327       4.01362       3.94824       3.73579       3.37297       2.84500       2.22382       1.85102       1.31658      0.951881      0.676572      0.441746      0.273731      0.174543      0.108123     0.0543717     0.0295098
  15  17 3188.1345    3.9076  1.1589 13.2807  0.0053  0.0316   0.0953   0.0798    0.1686   0.0000   436.5675       9.25544       12.7824       5.18374       6.47984      -10.0811      0.622707      -2.05657       2.19666      -2.03608     -0.293018     -0.477931     0.0277101      0.381146     0.0346476      0.115161     0.0555012     0.0292457       3.18059       4.24890       4.14373       4.44217       4.06871       3.78575       3.00846       2.65170       2.10170       1.59691       1.11573      0.814629      0.492701      0.349637      0.195024      0.119863     0.0651824     0.0366897
  15  18 3328.8635    3.5157  1.6786 12.8105 -0.0034  0.0385   0.0695   0.0967    0.1300   0.0000   432.7539       10.5791       3.13738      -2.74164      -4.39516      -3.32102       3.77473      0.274270     -0.388902      -2.29079      0.435537      0.175166      0.186506      0.249055     0.0525709     0.0780080    0.00121503      0.113184       4.21795       5.58389       5.75120       6.02066       5.43507       4.88969       4.19440       3.12918       2.62319       1.82141       1.38485      0.908979      0.648910      0.400715      0.243779      0.142141     0.0788345     0.0433078
  15  19 3470.1027    2.9033  2.2201 12.2531 -0.0026  0.0444   0.0501   0.1111    0.1043   0.0000   439.4339       11.1285       10.9602       1.30467       2.78038       4.06173       1.46879      -7.90742       2.87901      -3.25047     -0.257374      0.705582     -0.405962      -1.07674      0.189176      0.110652      0.120812    -0.0204084       4.57611       5.75640       5.96043       5.99382       5.90507       4.99410       4.51363       3.63438       2.96474       2.25374       1.56466       1.11932      0.753507      0.472515      0.293293      0.169467     0.0956693     0.0518465
  15  20 3611.3408    2.4642  3.2666 11.8093 -0.0044  0.0540   0.0362   0.1365    0.0783   0.0000   455.6808       1.73426       16.7743      -7.37306      -13.9831      -2.43301       5.83410     0.0634165      -4.71171      -5.38031      0.213963      0.694668       1.61770     -0.198776      0.162699     -0.115472    -0.0533119     0.0906543       5.68804       7.06019       7.61895       7.43337       7.13569       6.32985       5.52722       4.50899       3.66825       2.67737       1.95990       1.38781      0.926156      0.588781      0.364410      0.204456      0.118688     0.0614767
  15  21 3752.6557    2.0044  4.9010 11.1305  0.0025  0.0663   0.0245   0.1805    0.0667   0.0000   437.2025       2.68657      -3.81272      -5.08592       9.03994      -11.9216      -14.3964      -3.72082       1.16327      -2.10123      -2.24990      -2.39742       1.54398     -0.734411      0.304965   -0.00462173      0.179207     -0.196047       7.23559       8.97486       9.45055       9.41752       8.94969       8.11203       6.92949       5.63215       4.52006       3.40938       2.51094       1.68509       1.13437      0.731072      0.439462      0.259956      0.144510     0.0770069
  15  22 3894.2120    1.6894  6.9568 10.7436 -0.0006  0.0840   0.0183   0.2322    0.0590   0.0000   437.4123       3.43097       26.2199      -9.81909     -0.940742      -16.9829       2.17984      -9.23922       3.35386       1.41397      0.585007      -1.73159       2.28320       2.11439      0.239258    -0.0745391     -0.453568     -0.110748       8.94674       11.2356       11.8406       11.8010       10.9562       10.0260       8.79977       7.26105       5.70637       4.32016       3.15528       2.16763       1.46491      0.934015      0.557237      0.323179      0.180012     0.0949432
  15  23 4035.9606    1.3835  8.3367 10.6936 -0.0021  0.1030   0.0150   0.2799    0.0488   0.0000   429.2514       5.09797       30.9123       9.82307      -20.7009      -16.9976       4.76315       5.50581     -0.909665      -6.11348       3.82328      -5.05763       1.51070       1.39274      0.195272    -0.0207199      0.210805    0.00669566       10.5031       13.4376       14.5719       14.4887       13.5033       12.3295       10.5946       8.55891       6.90170       5.16093       3.81217       2.60134       1.75507       1.13702      0.683004      0.407114      0.220486      0.118948
  15  24 4177.4977    1.1468 10.6782 10.3983 -0.0001  0.1266   0.0122   0.3640    0.0480   0.0000   434.3821       28.2939      -10.3241       2.92173      -17.9970      -8.80596      -15.1724       7.51329       1.43526       3.78933       5.21567      -7.58741      -2.42257       1.04538      0.259022     -0.108300     -0.336333     0.0849478       13.2304       17.2989       17.8969       18.3518       17.0317       15.3213       13.2810       10.7745       8.57338       6.38979       4.64552       3.29727       2.19169       1.41800      0.846860      0.492710      0.270855      0.146425
  15  25 4319.6969    0.9707 13.5830 10.2816 -0.0019  0.1638   0.0101   0.4681    0.0425   0.0000   441.6834       8.14777       42.8000      -36.9692      -20.7224       4.00860       21.1815      -11.7872       6.94926       11.7424      -2.69504     -0.800125       6.03994      0.109552     -0.399359      -1.09275     -0.313011     0.0583094       17.2676       21.8931       23.5331       23.2282       21.8405       19.9794       16.8237       14.2333       11.1282       8.32636       6.08766       4.31869       2.91583       1.82633       1.13644      0.663355      0.356780      0.191744
  15  27 4603.3747    0.6386 17.3345 10.1275 -0.0020  0.2593   0.0073   0.6946    0.0326   0.0000   455.5699      -12.5590       67.1874       18.8941       16.3625       24.4103       7.64566       10.7130       19.1200      -21.3066       10.0689      0.326411     -0.264209       3.20054      -1.30349    -0.0714096      0.639457     -0.365694       26.3438       33.6760       36.1956       36.2673       34.5760       30.3909       26.7540       21.9340       17.5452       13.1728       9.80632       6.78966       4.60960       2.98206       1.83548       1.08959      0.586885      0.321089
  16   7 1783.2514    0.3779  0.2383 10.0475 -0.0059  0.0150   0.0195   0.0350    0.0432   0.0000   439.0836       3.66770       13.5008     -0.685247      -6.36546       2.11856       2.27830      -1.14252     -0.924626      0.197203      0.232831      0.272456      0.158477     0.0166437     -0.189451     0.0829496    -0.0131326   -0.00759968       1.50243       1.84655       1.98498       1.93938       1.66228       2.01327       1.42410       1.24899       1.08437      0.923427      0.614137      0.450230      0.280083      0.170372      0.129696     0.0669238     0.0504029     0.0271398
  16   9 2081.5696    0.6520  0.7458 10.2292 -0.0031  0.0265   0.0186   0.0637    0.0877   0.0000   436.7381       2.60174       13.9313      -6.13830      -1.62239       2.29549       2.73878      0.160523     -0.481056      -1.64851     -0.597689      0.192270      0.165170     -0.363185      0.164907    -0.0255765    -0.0792591    -0.0304064       2.54313       3.37717       3.20731       3.47971       3.29748       3.13254       2.66262       2.22385       1.55149       1.29170      0.959242      0.717860      0.522127      0.339941      0.214017      0.134603     0.0788358     0.0410759
  16  10 2228.3967    0.9978  0.7647 10.5759  0.0026  0.0238   0.0264   0.0578    0.1108   0.0000   436.8852      -2.69188       12.2133       2.25988      -1.36222      -1.98030     -0.623012      0.738703       2.41354      0.605524     -0.808715      -1.37266     -0.603567      0.564239     0.0677823     0.0143597   -0.00654351   -0.00277619       2.44865       3.11477       3.27778       3.21495       3.12232       2.81186       2.43962       1.99115       1.62147       1.26324      0.933213      0.654321      0.447058      0.294423      0.184649      0.113489     0.0675709     0.0358158
  16  11 2372.5973    1.3413  0.8869 11.1944 -0.0058  0.0295   0.0351   0.0647    0.1184   0.0000   436.1425      -2.63749       8.87813      -2.65965       1.80022      -2.94917     0.0576446      -1.31138      0.156099      0.357010       2.10490      0.380725     -0.220283     -0.202940     -0.210501      0.297467     0.0339334    -0.0177158       2.58336       3.79732       3.55156       4.10340       3.25500       3.56570       2.72793       2.39139       1.79041       1.49187       1.03399      0.740852      0.517559      0.343833      0.210588      0.126858     0.0767825     0.0399280
  16  12 2514.8708    1.7803  0.9014 11.5568 -0.0029  0.0272   0.0434   0.0633    0.1211   0.0000   443.6451       2.49231       16.5456      -3.47009       2.68732       1.40804       3.43121      -2.92627     -0.274874      0.422815       2.37597     0.0131932      0.340316     0.0972602    -0.0527492    -0.0839202     0.0761096    0.00845032       2.69509       3.45031       3.52450       3.48749       3.51812       3.14646       2.83037       2.19327       1.67303       1.29652       1.01925      0.721118      0.513473      0.356536      0.210288      0.131409     0.0747850     0.0405969
  16  13 2656.9222    2.2534  0.9299 12.0648 -0.0077  0.0252   0.0558   0.0665    0.1274   0.0000   438.0831       1.29733       11.4386      -2.44875       2.00232      -3.07133      -1.06259      -1.64231    0.00592963      -1.72773     -0.485804   -0.00756801     -0.805104     0.0809608      0.284192     -0.216623     0.0457460    0.00494629       2.71247       3.27126       3.38236       3.37981       3.34714       3.18758       2.70002       2.15143       1.65235       1.27029      0.941831      0.720689      0.512680      0.346158      0.219000      0.130330     0.0739861     0.0395160
  16  14 2799.5673    2.8368  0.8110 12.7041 -0.0012  0.0243   0.0728   0.0580    0.1043   0.0000   439.8293       4.42631       8.82872       3.09646      -4.25163      0.973004       2.85693     -0.962751      0.103979      0.862621     -0.299324     -0.267820     -0.220351     -0.540315      0.161919    -0.0198184    -0.0359344     0.0786579       2.42347       2.91235       3.01885       3.25990       3.11344       2.79483       2.23955       1.97603       1.66540       1.20980      0.908297      0.645115      0.466011      0.297759      0.188048      0.118970     0.0658622     0.0406680
  16  15 2941.8397    3.4396  0.9346 12.9297 -0.0054  0.0255   0.0856   0.0658    0.1384   0.0000   439.8362       9.06614       4.09963      0.426253      -7.07519     -0.586206      -1.59888      -4.94443      0.238797       1.14482     -0.382300     -0.746559     -0.839901     -0.223281      0.114609     0.0373246    0.00599504     0.0600699       2.58886       3.28099       3.28870       3.55292       3.32655       3.12553       2.39429       2.19862       1.67606       1.35649      0.945228      0.685900      0.471564      0.319531      0.196376      0.121893     0.0690012     0.0415357
  16  16 3083.5594    3.9320  0.8929 13.2424 -0.0132  0.0261   0.1029   0.0623    0.1544   0.0000   440.8150       5.02757       5.35273      -9.21973      -3.88333      -9.04869       2.10819      -6.67853      -3.34703      -2.35856      0.669086      -1.51037     -0.820844      0.465806     -0.384473     -0.150528     0.0327342     0.0194712       2.75199       3.30125       3.54080       3.53737       3.34324       3.12189       2.73975       2.31444       1.74463       1.31174       1.00515      0.730889      0.499448      0.342426      0.216974      0.125199     0.0698493     0.0410172
  16  17 3225.0539    3.6456  1.1943 13.2625 -0.0023  0.0306   0.0855   0.0816    0.1395   0.0000   440.3283       11.9290       11.2049      -2.16197      0.749493      -4.55626      -6.21941      -9.35050       3.36110     -0.583200      -2.42543       1.33412      0.898183    -0.0326243     0.0496413    -0.0612293      0.143781    0.00326356       2.87101       3.73595       3.81046       3.98959       3.84708       3.43223       3.01504       2.63118       2.02885       1.62181       1.12454      0.875277      0.574584      0.385121      0.240393      0.150314     0.0869924     0.0478198
  16  18 3366.4990    3.2285  1.7670 12.7804 -0.0111  0.0389   0.0628   0.0952    0.1263   0.0000   439.7842       8.18211       17.4040       1.62261       12.0801       4.07640       7.66311      -5.60875      -5.37080      -1.58629      -1.32857      0.457961     -0.630287      0.124065    -0.0401695    -0.0812487    -0.0830846     0.0446203       3.76192       4.79318       4.87711       5.05459       4.83361       4.50948       3.89668       3.20109       2.55156       2.00797       1.46554       1.07072      0.736159      0.483789      0.321330      0.188763      0.111505     0.0634652
  16  19 3508.0251    2.7283  2.7929 11.9521 -0.0018  0.0469   0.0415   0.1230    0.0989   0.0000   437.7129       8.91121       13.5503       3.30453       6.90110      -9.88105      -3.23672      -3.29180      0.984884      -4.18549    -0.0639136      -1.72132      0.193047      0.311989      0.175703      0.312251      0.142030      0.192905       4.78149       5.88658       6.19318       6.31661       6.07568       5.46032       4.87430       3.98481       3.19543       2.48370       1.84743       1.31768      0.918070      0.609339      0.383792      0.232814      0.134181     0.0766465
  16  20 3649.8579    2.3160  4.1598 11.4204 -0.0003  0.0584   0.0298   0.1553    0.0766   0.0000   436.3473       11.1068       18.0446      -1.22406      0.597841      0.499127       3.71514      -14.2455     -0.456466       1.07142       1.83507      -4.15332       2.37718       1.39540      0.179689     -0.583901      0.100529     0.0334277       6.12237       7.48166       8.08875       8.06400       7.79114       7.09408       6.06571       4.98494       4.06270       3.08767       2.34382       1.62760       1.13416      0.744601      0.473624      0.291794      0.168803     0.0950412
  16  21 3791.5980    1.9262  5.4959 10.9887  0.0008  0.0697   0.0216   0.1865    0.0633   0.0000   446.0150       5.81065       18.9772       1.22600       7.97867      -17.1140       2.70527      -7.52928       1.56011      -4.98405      -7.27783       1.05211       1.14901      0.609835      0.114632      0.228621      0.322547     0.0384963       6.92066       8.59448       9.20038       9.36213       8.79948       7.94578       7.01939       6.03304       4.72506       3.70564       2.75311       1.98293       1.33345      0.879801      0.568006      0.340864      0.202116      0.110637
  16  22 3933.5858    1.6072  7.2802 10.6538 -0.0015  0.0845   0.0164   0.2353    0.0553   0.0000   441.8495       19.2748       17.2529      -8.46139      -17.3475      -4.00549       6.35111      -5.14350       8.23662       10.3029      -1.47364      0.119294    -0.0601340      0.737847     -0.738311      0.147366     -0.151630     0.0546384       8.24423       10.5469       10.9551       11.2350       10.8377       9.79147       8.64956       7.15731       5.70857       4.49114       3.33329       2.37285       1.64676       1.10367      0.687010      0.418778      0.246711      0.135423
  16  23 4075.6140    1.3210  9.4844 10.4986 -0.0022  0.1068   0.0131   0.2980    0.0479   0.0000   428.5793       26.5806      -13.2454       2.86750       8.34713       5.35258       14.6971    -0.0647335      -2.31431      -6.86892      -1.36788       2.87012       1.71960     -0.898290      0.745458     -0.680553      0.280297     -0.328612       10.5038       13.4935       14.3318       14.7767       13.7594       12.4985       10.8498       9.21960       7.35963       5.61582       4.19941       3.01344       2.08407       1.38092      0.872314      0.534006      0.302596      0.172118
  16  24 4217.7279    1.0665 11.5035 10.4574  0.0016  0.1379   0.0114   0.3930    0.0432   0.0000   450.3920       1.68099      -21.1366      -22.2683      -9.36846       20.5244      -27.9407      -25.8163       15.0880      -1.73752      -4.72393      -3.14327       5.38385      -2.24875      0.848597      0.721737      0.175164      0.124240       13.1826       17.0385       18.1665       18.0989       17.6196       15.6959       14.1283       11.5900       9.41779       7.43681       5.45925       3.95743       2.67940       1.80430       1.14957      0.689158      0.402627      0.225859
  16  25 4360.2930    0.9210 14.1069 10.3058  0.0008  0.1742   0.0095   0.4801    0.0399   0.0000   447.2128       35.3280       22.3031      -28.7319      -11.3776      -10.8289      -7.57252      -13.4760    -0.0993804     -0.131569      -5.20946       9.18454       3.42647      -2.11178     0.0652067      0.509166      0.127963     -0.175795       16.8623       21.0651       22.8836       23.2411       22.0618       20.3544       17.5523       14.8737       11.8409       9.10021       6.98488       4.98216       3.45305       2.31712       1.46203      0.910756      0.523122      0.286750
  16  26 4502.5275    0.7571 16.4291 10.1875 -0.0009  0.2168   0.0075   0.5864    0.0340   0.0000   418.8793       13.5774       44.7325       21.5292      -3.03631       7.41296       12.8068      0.285286      -6.10431      -5.39628     -0.323391       3.11177       6.20419      -2.67142      -1.24748     -0.733177      0.106970      0.222623       20.6106       26.7149       28.5829       28.9126       27.4207       25.5649       21.7885       18.4226       14.7137       11.5046       8.57949       6.23550       4.32396       2.86098       1.84159       1.12438      0.650200      0.358884
  17   8 1963.3078    0.5709  0.4062 10.1264 -0.0057  0.0221   0.0202   0.0391    0.0606   0.0000   436.2862       5.35953       12.9813      -1.60805       1.56106       2.88653     -0.126794     -0.109526      -1.32530     -0.390599      0.548489      0.266105      0.150104      0.334462      0.258293      0.108665    -0.0669104     0.0153214       2.15109       2.14843       2.35816       2.87241       2.70315       2.13196       1.65603       1.91150       1.47912      0.946904      0.679452      0.590475      0.452159      0.292934      0.187924      0.110432     0.0771638     0.0450611
  17   9 2112.9709    0.7916  0.6207 10.3548 -0.0010  0.0225   0.0227   0.0489    0.0822   0.0000   437.0593       1.34883       13.8249      -8.23993      -1.55503       3.98215       1.37450       1.28635     -0.112731      0.832731      0.280392      0.771126     -0.109166     -0.185449      0.256257     -0.189106    -0.0625965     0.0831684       2.40749       2.89918       2.70878       2.70996       2.99391       2.75239       2.43774       1.94067       1.62176       1.27800       1.08959      0.765815      0.516087      0.345660      0.217177      0.155567      0.100157     0.0603462
  17  10 2260.2997    1.0708  0.7729 10.6828  0.0037  0.0231   0.0272   0.0564    0.0988   0.0000   439.1510       7.58883       15.3124       2.91967      -2.71975       2.08476      -1.91905      0.157384       1.72984      0.231812      -1.14790    -0.0747554      0.604245      0.885376     -0.351494    -0.0709334     0.0327507    -0.0421585       2.18576       2.70672       2.80346       2.83400       2.85739       2.50196       2.27022       1.96714       1.57533       1.25275      0.951870      0.699493      0.508548      0.339191      0.231012      0.141919     0.0837004     0.0487887
  17  11 2405.0131    1.4617  0.9779 10.8040 -0.0012  0.0254   0.0333   0.0628    0.1449   0.0000   435.2145      0.661037       11.7527       4.12255       2.91451      -2.09551      -4.78628      -1.96678      0.550773      -1.02181     -0.485062     -0.281120      0.781349     -0.683613      0.258431      0.183909     -0.132296    -0.0122774       2.44270       3.16516       3.37000       3.29108       3.17204       2.85817       2.62775       2.17762       1.84815       1.43773       1.07925      0.773603      0.562222      0.363383      0.249163      0.143277     0.0895688     0.0530894
  17  12 2548.1463    1.8699  0.9233 11.5385 -0.0049  0.0264   0.0437   0.0599    0.1263   0.0000   440.2552      -1.31673       18.2241      0.370931      -1.71257      -1.70952       4.77316       4.20047      0.328363     -0.834093    -0.0521022       1.31430      -1.16210      0.177618      0.280655     0.0151518      0.111042     0.0281029       2.26083       3.17357       3.12126       3.37846       2.91615       2.90629       2.47059       2.29578       1.76067       1.44339       1.10885      0.837593      0.555769      0.348788      0.225502      0.154789     0.0997474     0.0546258
  17  13 2691.0531    2.3733  1.0348 12.1436 -0.0039  0.0272   0.0541   0.0690    0.1267   0.0000   440.5916       1.54964       18.0547       5.26652       1.07193      -2.38397       1.59165      0.264513     -0.951887       1.31291      -2.00378       1.10124     -0.675828     -0.114803      0.144959    -0.0791912    -0.0158490     -0.118356       2.69997       3.59927       3.82600       3.79607       3.55858       3.08556       2.85859       2.41849       2.04200       1.57464       1.18201      0.834777      0.590632      0.373842      0.244093      0.150286     0.0896762     0.0535838
  17  14 2834.3305    3.1043  0.8518 12.5411 -0.0010  0.0230   0.0739   0.0577    0.1192   0.0000   439.9129       3.15693       8.75020      -3.14045      -1.17934       2.71612      -4.61555      -1.11170       1.68381     0.0452882      0.146788       1.25535      0.479555      0.243907      0.138477      0.330350     0.0166052    -0.0753281       2.22618       2.68128       2.93367       2.99879       2.80412       2.61208       2.28119       1.92734       1.64145       1.19367      0.936277      0.686826      0.477066      0.339298      0.221116      0.135253     0.0787341     0.0474813
  17  16 3119.5392    3.8940  0.8728 13.4060 -0.0070  0.0232   0.0985   0.0610    0.1151   0.0000   440.9351       10.8141       4.73774      -4.37780      -3.17675      -5.10449     -0.295340      -2.16526       2.27028      0.444674      0.478376      0.537722     -0.838813      -1.23408      0.149022     -0.269404    -0.0120965     0.0647779       2.08397       2.72728       2.81735       2.80482       2.75453       2.60211       2.22689       1.92683       1.61533       1.23536      0.980433      0.716686      0.483729      0.352264      0.210186      0.144657     0.0836522     0.0490797
  17  17 3261.5105    3.6464  1.3047 13.0884 -0.0012  0.0312   0.0775   0.0811    0.1466   0.0000   433.8552       11.7536       19.6651       6.23097      -6.96829      -2.81180       6.98992      -4.69128      -3.42753      -3.91355   -0.00840297    -0.0115053     -0.613030     -0.100590     -0.156063      0.200511     -0.233680   -0.00449957       2.88424       3.70091       3.79757       3.96663       3.74003       3.54031       3.12519       2.61233       2.08596       1.66348       1.26519      0.916229      0.659259      0.465589      0.303454      0.189774      0.110034     0.0656403
  17  18 3403.4840    3.2250  1.9120 12.5207 -0.0019  0.0373   0.0587   0.0987    0.1273   0.0000   439.9661       6.85691       5.46255      -5.66558     -0.578460      -5.78240       4.60920      -5.76911     -0.198840      -2.54316       1.34676      -1.99981    -0.0722134      0.140121      0.352599      0.282270    -0.0371845   -0.00853104       3.39391       4.42957       4.50370       4.88399       4.46792       4.18765       3.60917       3.07614       2.51005       1.97388       1.50866       1.07879      0.773297      0.514819      0.350313      0.212915      0.133232     0.0775094
  17  19 3545.6858    2.6793  2.9118 12.1830 -0.0014  0.0497   0.0416   0.1256    0.0842   0.0000   429.1754       16.7343       11.8598       16.6757      -3.48348      -1.41983      -2.23128       4.78738       3.57627      -4.53440    0.00214051       1.17626      0.448012      -1.24722     -0.901490      0.321652    -0.0865477     -0.188849       4.68638       6.26848       6.70213       6.69594       6.47318       5.90726       5.10874       4.38563       3.41563       2.67375       2.05798       1.47526       1.06996      0.738508      0.473847      0.296721      0.175413      0.102903
  17  20 3687.9498    2.1890  4.0338 11.5322 -0.0026  0.0578   0.0287   0.1563    0.0727   0.0000   443.2597       22.3382      -10.6169       1.61051      -9.03176      -9.46816      -5.04983      -9.09833      -2.67181      -2.76525     -0.645956      0.820495      -2.34885      0.209701       1.15209     -0.128001     0.0108370    -0.0254051       5.40518       6.85178       7.14566       7.53125       7.16271       6.67600       5.76182       4.82815       3.97868       3.09701       2.33931       1.76128       1.21295      0.853129      0.546515      0.353448      0.213925      0.125225
  17  21 3830.0627    1.8494  5.8136 10.8945 -0.0017  0.0700   0.0198   0.1903    0.0622   0.0000   437.7587       9.24664       13.5615     -0.616383      -4.83088      -2.52845       2.34167      -6.01502      -3.60074       2.69854       2.26534      -2.73452      0.864323       1.13593      0.135856      0.562275    -0.0454857     -0.101910       6.82163       8.74683       9.34420       9.57363       9.25258       8.37793       7.21948       6.10822       4.97958       3.83257       2.90778       2.15796       1.50147       1.00840      0.671099      0.424683      0.253046      0.151150
  17  22 3972.6599    1.5385  8.2487 10.4620 -0.0010  0.0891   0.0144   0.2444    0.0546   0.0000   436.0321       3.80307       21.4765      -3.11897      -8.44611      -8.25187       17.5173      -4.95475      -10.2585       1.31931       1.84855    -0.0703519      -2.46228      -1.32790     -0.130347      0.281970     -0.292049      0.291941       8.43131       10.7284       11.5274       11.5250       11.2643       10.4430       9.19670       7.64479       6.24287       4.90402       3.65847       2.74401       1.98320       1.32530      0.871457      0.556711      0.332516      0.192478
  17  23 4115.2104    1.2513  9.8648 10.4702 -0.0007  0.1109   0.0122   0.3032    0.0457   0.0000   422.7606       34.4481       32.9420      -26.2919       2.18060       6.44345      -6.79006      -2.80891       6.88432      -1.51719      -3.62711       4.49931       1.08054      -2.39149       1.30359     -0.815722     0.0985799    -0.0430641       10.3872       13.5148       14.2254       14.8257       14.1226       12.9217       11.2499       9.48920       7.83423       6.11596       4.72407       3.37026       2.39090       1.65099       1.06075      0.679087      0.409086      0.238298
  17  24 4257.7043    1.0757 13.1347 10.3810  0.0008  0.1470   0.0103   0.4157    0.0410   0.0000   453.7520       25.1715      -9.58736      -9.64068      -13.4727       5.68559      -5.63399      0.365727       9.12647      -1.15127      -1.49347      -1.44345       2.95169       2.13264     -0.248951      -1.46373      0.633609      0.700190       13.5387       17.3975       18.8729       18.9470       18.4059       16.8296       14.7798       12.5353       10.3584       8.07631       6.25573       4.56476       3.21261       2.16883       1.42337      0.912437      0.557318      0.323159
  18   8 1992.8484    0.6133  0.5059 10.2369 -0.0048  0.0204   0.0191   0.0457    0.0645   0.0000   438.3850      -2.46130       13.9074    -0.0195521     -0.449301       2.61932      0.969074      0.129170      0.371130      -1.43104      0.730211    -0.0666959     -0.188084     -0.168972     0.0764288     0.0749460     0.0387924    -0.0804993       1.92942       2.34085       2.65675       2.54142       2.31647       2.29682       2.00666       1.79318       1.58579       1.14370      0.868171      0.640175      0.502354      0.343871      0.230179      0.139896     0.0856040     0.0501353
  18   9 2143.6735    0.7932  0.6656 10.4296 -0.0007  0.0222   0.0224   0.0551    0.0808   0.0000   439.8679      -1.62195       12.2214       1.95052     -0.626544      -1.18586       1.19248     -0.236840       3.66438      0.492841     -0.179795      0.526805      0.454161     -0.151327      0.365570      0.153861     0.0509603    -0.0521010       2.13552       2.73773       2.76060       2.69327       2.58500       2.53608       2.31481       1.97972       1.78050       1.25595       1.05179      0.744634      0.558993      0.414863      0.264828      0.164254      0.101214     0.0590927
  18  10 2291.5975    1.1118  0.8389 10.9976 -0.0005  0.0255   0.0284   0.0588    0.1016   0.0000   441.0054     -0.896208       11.5767       2.13544      -1.50043      -4.15872      0.470631       2.56317    -0.0530436     0.0495929     -0.135026     -0.968502     -0.794053   -0.00522687     -0.302014      0.305253    -0.0235349     0.0131141       2.32528       2.91800       2.99314       3.10279       2.86080       2.89711       2.64014       2.12088       1.72101       1.42205       1.11397      0.818855      0.607778      0.414301      0.285052      0.182523      0.115926     0.0696390
  18  11 2436.8684    1.5537  0.9147 11.3690 -0.0024  0.0246   0.0363   0.0606    0.1116   0.0000   441.0745       1.26656       13.0598       1.25512       2.40210       2.18067       1.81653      -1.98304    -0.0290721     -0.226065     -0.209333     -0.239470       1.86794     -0.185726      0.105092      0.380975     0.0311457     -0.140743       2.27296       2.85931       3.15590       3.15393       3.03182       2.77299       2.43358       2.15988       1.75645       1.39281       1.11626      0.766233      0.592240      0.409850      0.274896      0.169745      0.106766     0.0642369
  18  12 2580.8748    1.9325  1.0132 11.9149 -0.0078  0.0253   0.0444   0.0687    0.1125   0.0000   438.5849       6.56417       14.7734      0.908192       2.26424      -1.88183      -2.58110      -2.05818      -2.19016      0.137026      0.548279      -1.56726      -1.01412     -0.496337     -0.653997     -0.160276      0.285663     0.0640029       2.21779       2.93499       3.16853       3.15906       3.06629       2.73440       2.56236       2.13930       1.82023       1.46135       1.07353      0.840037      0.592312      0.415227      0.287942      0.181058      0.109589     0.0648469
  18  13 2724.7687    2.5994  0.9629 12.2433 -0.0012  0.0245   0.0575   0.0624    0.1223   0.0000   439.3107       6.88006       17.8552      -2.92610      -1.13952      -1.67257      0.837512       3.62668       1.01865      -2.91408     -0.413885     0.0411095      0.237177      0.228496      0.225712     0.0253820    -0.0597200    -0.0692903       2.16433       2.76947       2.84599       2.81760       2.80575       2.56580       2.32113       2.10823       1.67731       1.45539       1.09328      0.815446      0.573193      0.397730      0.267013      0.172021      0.107587     0.0646574
  18  14 2868.7240    3.3421  0.7641 12.6551 -0.0042  0.0208   0.0832   0.0539    0.1268   0.0000   439.1344       4.90687       8.37928      -1.59692       5.66509     -0.445504       4.29952      0.904002     0.0722195      -2.25251       2.67799      0.338858     -0.579095     -0.386254     0.0590131    0.00773042    -0.0306563     0.0381524       1.97648       2.38213       2.67175       2.64000       2.55578       2.35321       2.15867       1.88873       1.47688       1.13141      0.942607      0.701051      0.453473      0.360691      0.248917      0.149350     0.0906397     0.0594720
  18  15 3012.2168    3.8062  0.8485 13.1449 -0.0020  0.0227   0.0886   0.0561    0.1104   0.0000   437.4687      0.652083       20.8043       3.53085      -3.39999      -4.59068    -0.0206947      -4.59802      0.434934      -1.04912     -0.378350      0.116441     -0.142248    -0.0372760      0.241105     -0.122386    -0.0807154   -0.00437643       2.06653       2.58726       2.88379       2.88895       2.82527       2.61453       2.27793       1.94912       1.60489       1.16282      0.933194      0.724146      0.512690      0.352885      0.244118      0.161135      0.102133     0.0602157
  18  16 3154.9194    3.9028  1.0240 13.2997 -0.0072  0.0253   0.0879   0.0668    0.1243   0.0000   437.1851       9.29671       12.6854       6.31648      -5.25035     -0.230804       1.61107      -2.06783       4.71229       1.74086       1.85174     -0.948368       1.03908     -0.284731     -0.136802   -0.00897636     -0.111284     0.0997869       2.38374       2.85709       3.08775       3.31520       3.10617       2.88557       2.57990       2.17905       1.86774       1.40231       1.09953      0.773988      0.608263      0.443188      0.288656      0.184037      0.115508     0.0679427
  18  17 3297.4473    3.5119  1.4028 13.2456 -0.0025  0.0313   0.0728   0.0832    0.1115   0.0000   436.3039       11.2320       8.07319       1.83829      -2.48867      0.329361       3.21854      -5.60021      0.360600      -1.11115     -0.319635      -2.94577     -0.867338       1.13568     -0.495940     -0.559844     -0.208324     0.0744291       2.92256       3.65885       3.82037       3.97034       3.78573       3.63256       3.21650       2.70891       2.24986       1.77705       1.38087      0.991956      0.758108      0.544084      0.358608      0.235570      0.141565     0.0870982
  18  18 3440.1226    3.0391  2.0525 12.3845 -0.0014  0.0376   0.0506   0.0997    0.1140   0.0000   439.3196       14.0402       22.2436      -4.25061      -6.88971      -3.26356     -0.281768      -2.47180       1.32247      -1.14952      -3.20070      0.992459     -0.315084     -0.394094      0.397104      0.535171    -0.0440016    -0.0584353       3.42061       4.20651       4.34600       4.43933       4.39344       4.24363       3.81273       3.16972       2.56752       2.10513       1.65535       1.26021      0.894461      0.659500      0.416529      0.291735      0.179653      0.109797
  18  19 3582.7519    2.5234  3.4781 11.6566 -0.0008  0.0495   0.0332   0.1382    0.0871   0.0000   441.5762       8.35228       9.15721      -3.44979      -9.68188       6.00794      -2.02939      -3.86130      0.337151     -0.474040      -2.14164     -0.450465     -0.749884     -0.124968      0.248029     0.0117942     -0.234626      0.194247       4.43389       5.69847       6.15110       6.32476       6.17016       5.46888       4.96142       4.17151       3.55181       2.80784       2.17255       1.61900       1.14381      0.798397      0.524909      0.344866      0.218836      0.134217
  18  20 3725.5063    2.1201  4.7293 11.1538 -0.0015  0.0601   0.0240   0.1595    0.0713   0.0000   434.8735       17.4882      -2.65401      -18.6714      -1.32716       5.31481      -1.37403      -10.2824      -2.46877       3.62479       2.96925      0.116755     -0.960071      0.415109      -1.54174     -0.111920      0.166659     -0.243988       5.32700       6.72124       7.29355       7.39098       7.31848       6.66593       5.82918       5.09192       4.25381       3.42773       2.59283       1.94401       1.39185       1.01155      0.668031      0.424956      0.270699      0.164127
  18  21 3868.3263    1.7964  6.4098 10.7997  0.0004  0.0727   0.0179   0.2029    0.0564   0.0000   430.1836       10.8834       4.94484      -7.01125       6.00718      -2.82723      -2.26114      -7.89984      -5.81305       1.03391     -0.390534      -5.39712      0.837111       1.65841     -0.527962     -0.457531      0.288853    0.00108989       6.28790       8.08920       8.68665       8.82667       8.77999       8.03448       7.21118       6.02496       5.13381       4.04561       3.13090       2.34015       1.71199       1.19331      0.810596      0.529471      0.321827      0.199277
  18  22 4011.1254    1.4460  7.9380 10.6151 -0.0017  0.0895   0.0140   0.2403    0.0479   0.0000   443.2131       3.55876       8.26276      -28.8670      -9.36998       3.96398      -2.82604      -4.14318       6.17719      -7.25812      -2.90531      -1.21494       5.27445       1.55354       1.14441     -0.524255    -0.0794061     0.0269880       7.80883       10.1459       10.5503       10.9373       10.6986       9.78074       8.88479       7.52469       6.39470       5.08837       3.92575       2.98207       2.12028       1.48442       1.02295      0.653818      0.401973      0.245097
  18  23 4153.9180    1.1934 10.3072 10.4884 -0.0019  0.1129   0.0113   0.3166    0.0414   0.0000   417.1846       2.01344       40.8446      -8.76720      -1.43583      -2.98723      -4.55057      -17.8776       24.4041      -11.0024      -4.64121     -0.850539      0.569977      -1.92135      -1.13030      0.414265      0.344483     0.0230683       9.79788       12.6261       13.7764       13.8087       13.4021       12.3180       11.1964       9.66785       7.98613       6.39323       4.95310       3.71661       2.67757       1.91104       1.27127      0.839215      0.504842      0.302037
  18  24 4297.0383    0.9689 12.6692 10.4373 -0.0014  0.1466   0.0095   0.4186    0.0372   0.0000   437.5245       42.4302      -6.58995      -17.1629       6.95053       26.1719      -29.2171      -7.68506       24.6572      -4.30355      -4.19400      -1.34550      -2.08218      0.226351      0.144888     -0.551370      0.344993      0.271180       12.6311       16.1491       17.7893       17.8889       17.3881       16.1153       14.3704       12.5448       10.2127       8.35042       6.44898       4.76504       3.54615       2.45127       1.66800       1.09590      0.660269      0.404873
  18  25 4440.0917    0.8154 14.3590 10.2968 -0.0019  0.1805   0.0082   0.4925    0.0347   0.0000   408.7935      -1.78244       39.5309       25.5773      -3.77593      -47.7541       18.9798       15.5533      -10.6702      -12.0757      -2.94172      -1.22057       3.44985       3.52336       2.42055      0.443816      0.594938      -1.45542       15.4589       20.0253       21.9111       22.0653       21.6913       20.0755       17.5900       15.4001       12.7584       10.1894       8.01263       5.99187       4.30794       3.01201       2.04107       1.33624      0.822411      0.510285
  18  26 4583.2879    0.6737 18.3549 10.1889 -0.0027  0.2434   0.0064   0.6446    0.0284   0.0000   416.5838       25.4249       5.03689      -9.97804       68.1371       2.32674      0.970610      -63.8250     -0.999345       9.70591      -11.4596       11.7930       9.98673      -9.70957      -3.80479       2.30282       1.10232      0.738607       20.6225       26.5500       28.8065       29.6444       28.8130       26.7137       23.7194       20.7023       16.8849       13.9256       10.5558       8.22863       5.83785       4.10801       2.80054       1.83222       1.15107      0.692504
  19   8 2021.7757    0.6529  0.5256 10.2388 -0.0017  0.0188   0.0195   0.0467    0.0666   0.0000   436.3531      -1.29955       14.6968     -0.867918     -0.326050      -1.28054     -0.501366      -1.02795     -0.773596      0.323943      0.776989    -0.0518347     -0.115151     -0.146061      0.358821      0.147434  -8.54172e-05     0.0321903       1.64097       1.99862       2.14184       2.28260       2.02746       1.92922       1.83678       1.55707       1.38773       1.05645      0.879713      0.649512      0.479295      0.331695      0.236347      0.158501     0.0988242     0.0613053
  19   9 2173.7297    0.9140  0.6706 10.4299 -0.0007  0.0204   0.0231   0.0480    0.0823   0.0000   439.5101       1.48457       18.3421      0.824606      -5.06091      -3.17802      0.963672       1.35477       1.25904      -1.85661    -0.0984680      0.837989      0.628761      0.377080    -0.0931811     -0.157803     0.0145843    -0.0136308       1.75170       2.28125       2.48979       2.29734       2.42352       2.28359       2.01937       1.80045       1.41926       1.17502      0.920578      0.721847      0.498770      0.360100      0.264552      0.169027      0.105623     0.0709553
  19  10 2322.3444    1.2362  0.8381 10.9193  0.0001  0.0226   0.0291   0.0553    0.0987   0.0000   434.9169      -1.90377       16.8530       2.58537      -6.48733      -1.84662     -0.932002      -1.35207    -0.0343401      -1.69809      0.240827      -1.24558      0.242381      0.206851    -0.0740294    0.00738054     0.0323159     -0.104523       2.01980       2.51198       2.61543       2.75408       2.42632       2.31517       2.16103       2.03400       1.67407       1.42115       1.08903      0.867798      0.586484      0.424999      0.289139      0.193296      0.118180     0.0735828
  19  11 2468.1707    1.6565  0.9318 11.3904  0.0001  0.0241   0.0370   0.0620    0.1121   0.0000   439.5057       5.49450       11.8913       1.10060      0.467899      -3.94560      -1.09920      -2.05661      -1.15324      -2.45265      0.587104      -1.04637     -0.421103      0.500979      0.335230     -0.181578     0.0911247      0.114791       1.90684       2.55076       2.88183       2.73947       2.77567       2.68999       2.13348       2.04954       1.60537       1.34236       1.08677      0.786005      0.592918      0.388131      0.292396      0.181153      0.121350     0.0770910
  19  12 2613.1309    2.1047  0.8956 12.0498 -0.0098  0.0260   0.0511   0.0576    0.1170   0.0000   436.2436       3.80029       18.1001      -2.84072     0.0815080       2.40599     -0.832091     -0.746152      0.338690      -4.20974     0.0859888      0.918854      0.192975     -0.549597      0.662530      0.347232     -0.186206    -0.0597341       2.51285       3.22698       3.26854       3.32393       2.76196       2.67775       2.40501       2.39169       2.11795       1.88596       1.43752       1.08182      0.733789      0.522967      0.325108      0.211122      0.134719     0.0766973
  19  13 2758.0002    2.7682  0.8973 12.4906 -0.0070  0.0263   0.0639   0.0584    0.1144   0.0000   438.9159       4.28504       8.93136      -1.64405      -1.40780      -3.65486      0.233427      -3.03369      0.489199      -2.49366      0.337946       1.78754     -0.768575     -0.255195    0.00762958     0.0687719     -0.236493     0.0150692       2.73792       3.67094       3.80028       3.49976       2.80617       2.47972       2.64066       2.60788       2.49206       2.14758       1.66236       1.20929      0.838283      0.548598      0.353347      0.211134      0.129952     0.0755825
  19  14 2902.5966    3.4507  0.7692 12.9598  0.0011  0.0228   0.0799   0.0490    0.1035   0.0000   437.0242       4.15993       13.7031      -3.21675      -2.54278      -3.75769     -0.224369     -0.475051       2.11708      -2.17487     -0.584630      0.712677    -0.0517410     -0.485958     -0.207949     -0.126654     0.0154366    -0.0285832       2.42809       3.26641       3.74133       3.90782       3.67158       3.28589       2.83847       2.27141       1.81171       1.38095       1.02800      0.744087      0.527039      0.382480      0.263862      0.174969      0.106770     0.0668600
  19  15 3046.6329    3.8609  0.8970 13.1301 -0.0067  0.0229   0.0864   0.0585    0.1214   0.0000   442.3333       4.77042       18.3812       1.86554      -5.47381      -5.73443     -0.986410      -3.74113      -4.06795      -1.64802      0.874841     -0.545737      0.295267      0.224162      0.107846     -0.207370     -0.144680     0.0373705       1.95528       2.55101       2.62494       2.66246       2.65384       2.45586       2.38019       1.95657       1.65461       1.24221       1.05385      0.727140      0.624500      0.413037      0.307860      0.201815      0.127730     0.0768037
  19  16 3189.9603    3.9393  1.2190 13.1781 -0.0040  0.0283   0.0789   0.0695    0.1265   0.0000   438.4978       11.9444       12.7906      -1.62513      -1.55504     -0.828680      -1.34126      -2.74753      -1.70199      -4.59627      0.610478      0.690054     -0.536792     -0.271410      0.280464      0.283663     -0.247162     0.0607607       2.50603       3.33659       3.53065       3.57931       3.40428       3.17050       2.98582       2.45019       2.14359       1.66283       1.32518      0.994835      0.719620      0.536051      0.350186      0.234549      0.153202     0.0936233
  19  17 3333.0271    3.4127  1.6878 12.7558 -0.0005  0.0324   0.0588   0.0887    0.0976   0.0000   440.5107       6.66400       15.2416       1.95653       1.46155      -3.31771       3.88974      -2.87983      0.414807       2.21666      -1.09163      -1.68232       2.01829      0.804635     -0.237311      0.266336      0.228643    -0.0607293       2.60995       3.51512       3.79919       3.74082       3.73703       3.30679       3.11809       2.66631       2.28223       1.85473       1.48005       1.11957      0.831532      0.577635      0.382324      0.269991      0.163738      0.105855
  19  18 3476.2607    2.8612  2.3881 12.3864 -0.0018  0.0413   0.0441   0.1057    0.0853   0.0000   434.5736       4.15084       17.0155     -0.666552      -1.12512       5.64783      0.271112       1.90675       1.07818      -4.65393      -1.36255      0.885585     -0.172635     -0.923229      -1.82187      0.854153      0.234360      0.144616       3.35419       4.62144       4.68881       4.92266       4.66678       4.38113       3.95350       3.49478       2.92879       2.50631       1.89823       1.49740       1.03148      0.760772      0.501433      0.344313      0.211835      0.130369
  19  19 3619.4108    2.4283  3.7481 11.5659 -0.0017  0.0495   0.0302   0.1442    0.0796   0.0000   444.5408       6.92694       13.9473       2.43610      -11.3591     -0.111659      -2.02284      -11.1936       2.04600      -2.96529      -1.67613      -1.10554     -0.682836     -0.381005    0.00425375      0.761746     -0.527406     -0.161530       4.20682       5.36593       5.86287       5.96182       5.88865       5.37122       4.89045       4.19870       3.55855       2.86805       2.23687       1.72529       1.25333      0.909368      0.607225      0.411726      0.269916      0.167322
  19  20 3762.6266    2.0285  5.1868 11.1082 -0.0006  0.0623   0.0218   0.1725    0.0640   0.0000   446.2293       10.4021       20.5403       7.46513       4.15905      -5.00732      0.714054      -15.4427       1.05857       3.21287       1.00007       3.83959     -0.578480      0.192947     -0.800024      0.113971     -0.275778    -0.0867210       5.19675       6.77897       7.19299       7.48455       7.07006       6.71510       6.05188       5.35331       4.46340       3.66685       2.84872       2.23392       1.57409       1.15703      0.776118      0.528318      0.330666      0.207309
  19  21 3905.8587    1.6821  6.4865 10.8441 -0.0012  0.0734   0.0167   0.2031    0.0526   0.0000   433.3990       11.3826       11.8796       8.93824      -7.22442       8.10399       4.98779      -3.67364       1.12788       3.30578      -2.34310      -3.68251       2.27874     -0.139816    -0.0949560     -0.839919     -0.433636     -0.160205       6.20290       8.09890       8.49590       8.74837       8.58170       8.01247       7.26973       6.23253       5.32595       4.29869       3.35079       2.58063       1.89642       1.33985      0.946277      0.615723      0.399604      0.248449
  19  22 4049.1573    1.3875  8.5077 10.5865  0.0001  0.0912   0.0129   0.2546    0.0446   0.0000   443.1247       29.0943       12.0794      -11.4969      -10.6290      -2.17089       7.04291      -6.27411       6.30858      -4.25141       7.79046     -0.274889      0.841764     -0.417121     -0.234752      0.408158      0.550043     0.0833091       7.68271       9.90381       10.6052       11.1110       10.9437       9.90690       9.00315       7.77418       6.52406       5.39637       4.16869       3.18395       2.32316       1.65200       1.16040      0.758799      0.490603      0.304833
  19  24 4335.7815    0.9553 13.7437 10.4050  0.0029  0.1595   0.0089   0.4342    0.0355   0.0000   462.4579       6.08017       27.0099      -4.28850      -25.0963       7.39435       28.8247      -16.3097       13.8008      -11.7004      -5.38459       6.50986      -1.57589     -0.391083      -1.68812       2.00276     -0.181110    -0.0759690       12.9160       17.0563       18.4891       18.9918       18.5603       17.1698       15.6300       13.3900       11.3670       9.17552       7.31130       5.53145       4.15106       2.89877       2.01709       1.33786      0.870617      0.544536
  19  25 4479.3101    0.7726 16.6593 10.2809  0.0001  0.2027   0.0070   0.5500    0.0308   0.0000   427.6140       21.4412      -6.35984      -33.6380      -10.7512       14.2210       10.2410      -20.1530      -22.1312       4.44155       12.7678     -0.958671       5.69737      -1.10525      -3.15973      -1.05801     -0.284599      -1.18178       16.3657       21.2027       23.4212       23.6049       23.2616       21.8051       19.3719       17.1195       14.3069       11.9103       9.25029       7.13555       5.31120       3.71284       2.63813       1.76031       1.09979      0.693963
  19  26 4622.3752    0.6244 18.1257 10.1729  0.0010  0.2513   0.0062   0.6410    0.0276   0.0000   472.6806      -1.60698      -28.1231      -56.4160       31.4451      -1.75955      -23.2410       3.01547      -1.72337       6.42894       9.89315      -12.5926       20.8822      -3.08795      -5.68418      -1.76786      -1.47755     -0.887853       20.0279       26.0791       28.7348       29.6529       28.5823       26.8872       23.7125       21.2803       17.4989       14.7881       11.4187       8.73816       6.46613       4.65843       3.28097       2.16994       1.34065      0.847965
  20   7 1893.8991    0.4714  0.4023 10.1533 -0.0095  0.0171   0.0166   0.0401    0.0504   0.0000   439.5586     -0.801958       15.0379      -1.82194      -3.58715      -1.06967       1.12833     -0.821005      0.251285     -0.679404      0.148816      0.408188      0.145780    -0.0944807    0.00649661      0.389846     -0.197331     0.0754235       1.44707       1.68419       1.85051       1.90773       1.79834       1.80984       1.59705       1.35131       1.22245       1.05480      0.828806      0.636646      0.488010      0.365176      0.220571      0.179343      0.121866     0.0687482
  20   8 2050.0580    0.7047  0.5554 10.2543 -0.0004  0.0200   0.0195   0.0460    0.0681   0.0000   438.6610       4.02440       14.9144     -0.835242      0.952584      -3.61623      -1.02719     -0.572971      0.192910    -0.0804538     -0.997091     -0.228205     0.0310704     -0.280135    -0.0924685    -0.0134670    -0.0780579     0.0825911       1.63463       1.95678       2.24007       2.53471       2.15720       2.02492       1.88626       1.70154       1.40748       1.13332      0.958285      0.709964      0.549369      0.365026      0.265941      0.171313      0.113611     0.0687048
  20   9 2203.1317    0.9678  0.7349 10.4185 -0.0037  0.0230   0.0233   0.0499    0.0948   0.0000   434.6475      -1.06863       18.3714      -2.21450      -1.38383      -2.18407      -2.17093      -3.38891       1.74769      0.308357      -1.08677     -0.451976     -0.540649      0.649654     -0.175588      0.113192    -0.0656299     0.0276417       2.11742       2.87817       3.31258       3.45210       3.31954       3.11232       2.65355       2.16040       1.66436       1.36415       1.01585      0.783473      0.562765      0.393680      0.272532      0.188988      0.127825     0.0849806
  20  10 2352.4315    1.3604  0.9022 10.9002 -0.0028  0.0232   0.0301   0.0560    0.1098   0.0000   440.2282       2.25224       16.9117      -3.61140      -4.63351      0.932828       1.76621      -1.11785      0.444039      -1.59904      -1.13496       1.33328     -0.405003     0.0520008      0.248770    -0.0886538    -0.0711460    -0.0584356       1.83656       2.29450       2.33101       2.59559       2.56736       2.37875       2.12498       1.79180       1.63069       1.32408       1.03652      0.786603      0.584873      0.440715      0.317679      0.212801      0.138763     0.0876144
  20  11 2498.9476    1.7608  1.0120 11.3475 -0.0088  0.0246   0.0375   0.0613    0.1358   0.0000   439.8292       2.83975       18.7809      -4.81234      -3.11389      -1.73294       1.32597      -1.07533       3.27465      -3.46037       1.87439     -0.954548     -0.975960      0.136470      0.742001    -0.0760289     0.0863524   -0.00438359       1.95461       2.54160       2.69712       2.67207       2.79157       2.54091       2.40513       2.07727       1.73939       1.37580       1.04884      0.858178      0.640057      0.479054      0.345387      0.232385      0.160781      0.101028
  20  12 2644.8760    2.3006  0.8728 12.1518 -0.0035  0.0222   0.0512   0.0542    0.1035   0.0000   437.3112       3.94746       12.9531      -1.79776      -7.89941      -5.06971      -2.12900      -3.62276       1.03418     -0.546472      -1.81399      0.216414     -0.451976     0.0984494  -0.000116700      0.100897     0.0299120      0.110988       1.79886       2.18302       2.49424       2.56756       2.35971       2.20727       2.10829       1.86233       1.53749       1.33917       1.08344      0.808921      0.582566      0.453110      0.300592      0.205454      0.137273     0.0863605
  20  13 2790.7449    2.8043  0.8823 12.5993 -0.0045  0.0244   0.0625   0.0531    0.1005   0.0000   434.5795       7.13539       10.0757       5.00087      -3.28507      -2.22116       2.00524      -2.59861      0.336230      -1.62744     -0.208668      0.195464       1.47057      0.112641     -0.208866      0.133278      0.305844    -0.0131987       2.31362       3.07412       3.18881       3.04597       2.53473       2.38234       2.20300       2.26135       2.13703       1.87922       1.50951       1.17761      0.847297      0.552472      0.361907      0.229304      0.150305     0.0905446
  20  14 2936.0211    3.5498  0.8525 12.9872  0.0010  0.0209   0.0785   0.0536    0.1037   0.0000   439.8420       3.45268       10.0725      -2.64041      0.175214     -0.935924      -4.14390      -5.67305     -0.682705      -1.16948      -1.23750      0.728013     -0.526322      0.118741     0.0601865      0.158493     -0.199424     0.0693478       1.79819       2.27220       2.52137       2.52263       2.43569       2.24091       2.10875       1.83830       1.55660       1.27892       1.01715      0.788052      0.579039      0.415463      0.289447      0.198270      0.130971     0.0821386
  20  15 3080.5241    4.0083  0.9150 13.1200 -0.0023  0.0226   0.0871   0.0576    0.1177   0.0000   435.3669       9.41311       9.27797       1.16754      -1.72594       3.80444      -3.09330      -3.78592       2.67185      0.389815     0.0258190      0.600699      0.248195     -0.203570      0.454399    -0.0336102      0.265271    -0.0442995       1.89767       2.65255       2.90898       3.02558       3.00410       2.67493       2.47704       2.00121       1.62854       1.28283       1.00678      0.753444      0.563794      0.418742      0.280762      0.204659      0.131259     0.0841321
  20  16 3224.5070    3.7819  1.1873 13.4728 -0.0027  0.0285   0.0782   0.0717    0.1127   0.0000   439.4125       6.93573       13.4508       6.30638       1.37758      -4.44953      -1.62006      -1.04994      -1.30457      -2.73474       1.57834     -0.700667     -0.594097      0.966994      0.421839      0.176672     0.0855509     0.0404150       2.47915       3.06775       3.26008       3.26329       3.10245       3.18124       2.94793       2.55754       2.08502       1.58693       1.27257       1.03490      0.762340      0.606704      0.418938      0.294768      0.186297      0.121930
  20  17 3368.1989    3.2328  1.9644 12.6545 -0.0042  0.0350   0.0510   0.0916    0.0817   0.0000   434.6218       6.23218       17.5467      -1.30276      -3.90909      -3.25104      0.810626     -0.743515       1.11271      -6.40586       1.00978      -1.44200     -0.281627     -0.377898      0.914728      0.213505      0.213898     0.0260801       2.80674       3.52771       3.87769       4.04724       3.85074       3.62204       3.37647       2.97088       2.48214       2.04925       1.62032       1.28468      0.937114      0.698955      0.489131      0.332126      0.230055      0.139073
  20  18 3511.8888    2.7916  2.8241 11.9474 -0.0015  0.0424   0.0372   0.1100    0.0798   0.0000   435.5861       10.5028       14.5369       2.48362      -7.34723      -11.4250      -5.17585      -1.55632      0.165083      -2.36670       1.99309      -1.16367      -1.14924      -1.42113    0.00334569     -0.234715     -0.521658    -0.0689935       3.33204       4.35534       4.60639       4.82687       4.73918       4.47127       4.02644       3.44188       3.04445       2.49655       1.98707       1.56281       1.13143      0.831627      0.589606      0.398490      0.259668      0.170254
  20  19 3655.7206    2.3488  3.8560 11.4796 -0.0002  0.0506   0.0276   0.1384    0.0710   0.0000   438.7636       16.8404       9.67268      0.718999       6.14844      -5.03593      -4.25477      -8.29858     -0.981544      -2.94544      -1.67965      -1.63374      0.638448       2.06260      0.156487      0.332767    -0.0104983    -0.0583139       4.09468       5.31093       5.67134       5.91783       5.65398       5.52653       4.79282       4.28811       3.63280       3.03448       2.38454       1.85145       1.38023       1.00231      0.703267      0.487015      0.319344      0.200868
  20  20 3799.3570    1.9447  5.2157 11.0383 -0.0001  0.0621   0.0206   0.1683    0.0625   0.0000   439.3447       9.34802       8.42581       8.39825      -1.89894      -2.99361       5.86646      -2.92627       8.34987      -3.78191      -1.34663      -2.01790       1.40338      0.393987     -0.430937      -1.15384     -0.261951      0.124775       5.08217       6.57697       6.90465       7.18912       6.96910       6.80346       6.02291       5.29642       4.48438       3.72484       2.95254       2.27352       1.73746       1.24473      0.869881      0.597615      0.396645      0.256800
  20  21 3943.0379    1.5767  7.5786 10.6692  0.0001  0.0798   0.0142   0.2200    0.0462   0.0000   440.3746       2.26265       26.9003      -14.5726      -9.07750       5.51714      -10.2803      -17.9190      0.225649      -4.37483     0.0919295      -3.31711      -2.50774       2.32595       2.23062      -1.58633     -0.971809      0.307362       6.56441       8.30804       8.85090       9.33127       9.07292       8.69990       7.77798       6.86859       5.72971       4.80762       3.74929       2.93877       2.20814       1.59945       1.15223      0.782750      0.526420      0.330410
  20  22 4086.9402    1.3207  9.5168 10.4481 -0.0011  0.0973   0.0114   0.2727    0.0416   0.0000   447.1146       2.12344      -10.4917       3.56383       2.59232      -13.5400       12.7802      -19.3831      -4.60879       4.46952       4.61103      -2.60102       3.02105      -1.59628      -1.04490     -0.360549      0.450914       1.03554       7.56942       9.86596       10.7052       10.9711       10.8436       10.1914       9.29148       8.24872       6.81366       5.72228       4.53231       3.55299       2.63470       1.94092       1.37715      0.927807      0.621990      0.396308
  20  23 4230.7853    1.0940 12.2333 10.3650 -0.0007  0.1279   0.0093   0.3616    0.0372   0.0000   425.3698       14.7271       15.0565      -9.05006      -2.86224      -1.01062      -25.4675       6.36427       12.1776       3.38320      -1.06080      -2.76287       4.98388      -1.18811      -2.25278       1.12558       1.86864     -0.573668       9.96889       12.9089       13.8532       14.3889       14.1858       13.3373       12.1254       10.7975       9.00818       7.61163       6.08055       4.70932       3.52771       2.59290       1.80798       1.24498      0.820250      0.529236
  20  24 4374.5666    0.9149 14.6650 10.2911 -0.0014  0.1612   0.0078   0.4510    0.0341   0.0000   433.4851       31.2181       11.3327       1.93414       13.3491      -26.2446      -27.4230      -1.37962      -6.10599      -6.93738      -6.89014       1.28482       11.0008       2.56098      -1.79150      -2.88820       1.53208      0.635995       12.3341       16.1640       17.5801       18.1882       17.8225       16.9488       15.3999       13.5123       11.3639       9.30900       7.58256       5.77970       4.42637       3.22084       2.30730       1.58128       1.02818      0.662327
  21   7 1919.8136    0.5030  0.4612 10.1892 -0.0042  0.0178   0.0153   0.0393    0.0517   0.0000   438.1406       1.83448       16.6178      -3.32891      -2.79863       2.06653      0.892854     -0.626845      -1.12531      -1.70302     0.0219468      0.601002     -0.168165     -0.252797     -0.354245      0.192219      0.240378    -0.0707563       1.45797       1.84268       1.88804       1.95787       1.92214       1.83164       1.72798       1.52759       1.31191       1.08796      0.907107      0.696565      0.532015      0.399731      0.280133      0.188171      0.134400     0.0916478
  21   8 2077.7356    0.7362  0.5762 10.2788 -0.0041  0.0192   0.0199   0.0451    0.0682   0.0000   437.7370       1.78944       14.6883      -2.68440     0.0819140      0.235464      -2.84778       2.90086      0.674355      0.105858      0.296209    -0.0294995      0.870130     0.0508927      0.189989     -0.318900     -0.259260      0.220616       1.74767       2.21393       2.32250       2.28109       2.25022       2.02513       1.88361       1.75203       1.54584       1.29546       1.07687      0.819782      0.628436      0.428897      0.296002      0.204305      0.142076     0.0906945
  21   9 2231.9230    1.0317  0.7669 10.7176 -0.0000  0.0212   0.0243   0.0507    0.0887   0.0000   436.9519     -0.629395       10.9021       4.01344       2.21222       1.67886      -1.42429      -2.06694       3.73700     -0.609967      0.206197   -0.00489502      0.105582      0.213482    0.00787263     -0.154410    -0.0641144     0.0657803       1.66739       2.15069       2.18848       2.42191       2.32258       2.21680       2.06112       1.79778       1.60700       1.23299       1.04654      0.756038      0.599654      0.457155      0.340362      0.235458      0.156906      0.104107
  21  10 2381.9534    1.3534  0.8596 11.1743 -0.0021  0.0223   0.0294   0.0521    0.0942   0.0000   437.6626      0.408573       13.7821       3.87101     -0.421555      -1.54387       1.03671      0.586132      0.505734     -0.494453     -0.398267     -0.199120      0.233509     -0.358977     -0.168078     -0.254781   -0.00298485    -0.0604575       1.64947       2.12472       2.26399       2.34140       2.25229       2.26348       2.08185       1.80445       1.56801       1.23356       1.03310      0.790055      0.643720      0.458341      0.349549      0.231055      0.164141      0.106142
  21  12 2676.2416    2.3566  0.9279 12.3731 -0.0020  0.0244   0.0510   0.0592    0.0986   0.0000   439.5425       3.12999       12.0003       1.96290      -2.89038       4.94867      -4.03152      -3.36126      0.541851      0.970474     -0.451622     -0.847086     -0.462082      0.216561     0.0506812    -0.0485863    -0.0808774     -0.209157       1.85039       2.39864       2.52241       2.63328       2.43347       2.48807       2.24993       2.01874       1.83282       1.36258       1.10997      0.856188      0.656080      0.519181      0.381575      0.271900      0.179005      0.124919
  21  13 2823.0064    3.0471  0.8914 12.5644 -0.0018  0.0214   0.0657   0.0555    0.1150   0.0000   437.0728       5.90099       13.5449       2.18565      -3.35149      -4.58739       3.75569      -1.89973      -1.98736      -1.24747       1.78364      0.986101     -0.135204     -0.572592     -0.249432    -0.0296069    -0.0537264     -0.105285       1.67587       2.19242       2.25456       2.22029       2.19903       2.04965       2.02560       1.82317       1.60242       1.29088       1.03136      0.805793      0.599644      0.482067      0.349845      0.253889      0.167475      0.103218
  21  14 2968.9600    3.6371  0.8801 13.0751 -0.0042  0.0215   0.0770   0.0525    0.1076   0.0000   439.4657       9.31904       12.0347      0.135924       2.19149      -1.09461      -2.63936      -3.19243       1.18959      -3.41103     0.0206702     -0.993197     -0.223519     -0.855478     -0.202258     -0.117495     0.0169690     0.0168896       1.70435       2.19575       2.40945       2.53961       2.47155       2.34097       2.07187       1.90152       1.59508       1.23964      0.992381      0.798531      0.600055      0.446111      0.325290      0.233594      0.152674      0.105688
  21  15 3114.0210    3.9092  1.0033 13.2073 -0.0021  0.0228   0.0813   0.0603    0.1221   0.0000   438.8584       9.63352       12.2895       1.69730      -2.34679      -3.41707      -2.04435      0.666918      0.962596      -1.74893    -0.0410755      -2.15823      -1.22759      0.152698     0.0202159      0.135716    -0.0624612      0.229559       1.79367       2.22868       2.41485       2.40404       2.33010       2.29230       2.16798       1.98306       1.68159       1.35416       1.05176      0.823134      0.643612      0.503790      0.376707      0.275178      0.184640      0.121698
  21  16 3258.6568    3.6807  1.3087 13.0995  0.0005  0.0268   0.0680   0.0700    0.1112   0.0000   441.8861       3.39395       9.34607      0.256762      -1.40481      0.282838     -0.169387      -1.56998       1.43831      -1.11054    -0.0964547    -0.0792893       1.26829      0.965952     -0.320786     0.0739549     0.0877996     0.0903016       2.16823       2.64037       2.86914       3.07587       2.99769       2.88870       2.60326       2.23481       1.95587       1.58583       1.25758       1.01429      0.769645      0.565506      0.414240      0.290208      0.194934      0.132153
  21  17 3402.9505    3.1755  1.9549 12.6614 -0.0005  0.0339   0.0482   0.0887    0.0761   0.0000   438.3663       10.0074       12.3699     -0.296308      -4.19042      -6.61478      -1.52552      -3.01029      0.370503      -2.02131       1.20586       1.18167     -0.358137     -0.732879      0.341723     0.0368310      0.108439     -0.112984       2.62086       3.38361       3.66564       3.81914       3.67666       3.48190       3.23250       2.84190       2.44754       2.00745       1.61762       1.27309      0.968615      0.722995      0.514514      0.351493      0.250101      0.163314
  21  18 3547.1894    2.5491  3.0043 12.1550 -0.0003  0.0446   0.0335   0.1195    0.0607   0.0000   436.1951       4.95183       17.4971      -8.03955      -10.4840       2.68501      -2.80480      0.636917       3.74766      -5.69176       1.48276       1.58799     -0.922496     -0.887759       1.30614      0.726905     -0.342930     -0.123907       3.37292       4.51408       4.72823       4.83894       4.85453       4.46255       4.15160       3.66267       3.21385       2.75258       2.21122       1.73070       1.29440      0.975622      0.680811      0.489516      0.319270      0.211781
  21  19 3691.5512    2.1988  4.2637 11.4886  0.0020  0.0536   0.0247   0.1427    0.0596   0.0000   440.7136       8.98402       8.30402       5.77881       7.30176     -0.858169      -3.99758      -7.83642       8.45870      -1.31851      -2.23387      0.767048      -1.21378      0.794623      0.953693      0.296256     -0.240736     -0.253020       4.16593       5.32829       5.61188       5.96938       5.85076       5.57899       5.05205       4.53763       3.92278       3.16677       2.60407       2.01671       1.56307       1.14609      0.834845      0.593251      0.395506      0.258405
  21  20 3835.8427    1.8353  5.7892 11.0945 -0.0021  0.0664   0.0184   0.1774    0.0511   0.0000   439.1169       11.8370      0.497555       1.38818       7.81775      -1.03359      -4.53346      -2.56578       9.88122      -6.59383      0.354370    -0.0499175       1.23465     -0.327687     -0.715815       1.46873      -1.31900     0.0266688       5.14269       6.44315       7.13878       7.37533       7.12381       6.77668       6.28653       5.46080       4.90994       3.97213       3.24578       2.55520       1.93457       1.44838       1.02684      0.727622      0.488382      0.318553
  21  21 3980.0229    1.5181  8.2530 10.6045 -0.0002  0.0835   0.0130   0.2290    0.0437   0.0000   439.0926       19.8761       29.0180       19.6572      -11.0198      -15.4099      -16.0539      -3.98531       4.11524      -6.34729       3.51120      -1.77100      0.743248       1.11330     -0.969204       1.59134     -0.364945     -0.321727       6.45294       8.36512       9.04734       9.42892       9.24867       8.77352       8.11244       7.09408       5.99446       5.02021       4.08472       3.15125       2.42946       1.78226       1.30070      0.916699      0.608925      0.406789
  21  22 4124.2789    1.2598 10.0290 10.5097 -0.0014  0.1019   0.0106   0.2863    0.0374   0.0000   444.2276      -9.82740       14.7519       2.73237       9.79440      -12.3573      -9.16197      -13.8684      -2.21960      -11.7451      0.702935      -1.07363       3.10289      -1.68042    -0.0115227      0.252432     -0.608003     -0.506173       7.55248       9.94258       10.6212       11.2333       11.0561       10.4191       9.46799       8.41852       7.29795       6.06711       5.00653       3.85077       2.96583       2.18584       1.57414       1.09245      0.730764      0.486416
  21  23 4268.7252    1.0477 12.7242 10.3616 -0.0002  0.1321   0.0087   0.3715    0.0354   0.0000   441.8795       8.34294       18.4034      -6.79744      -3.77961      0.670804      -4.32824      -26.2734      -7.66749       1.58561       11.1301      -5.62714     -0.689077       1.40597       2.87073     -0.946260      0.239590   -0.00882822       9.74078       12.6868       13.8651       14.4017       14.1970       13.4297       12.2902       10.8760       9.49954       7.82108       6.37840       5.04582       3.89873       2.82658       2.07069       1.41642      0.958063      0.643772
  21  24 4412.5704    0.8587 14.8167 10.3369 -0.0018  0.1672   0.0074   0.4558    0.0309   0.0000   433.4509       29.3947       4.23204      -14.4185       1.67337       4.43646       9.84804      -21.2027      -4.38840      -3.30346      -1.19615      -2.66774      -8.08782      0.971487       1.51440      -1.06429      -1.61885       1.13008       12.2383       16.0537       17.6694       17.8425       17.9674       16.9912       15.2868       13.9103       11.9311       9.99256       8.15928       6.43875       4.97228       3.62673       2.59707       1.83629       1.21245      0.800166
  21  25 4556.9654    0.6526 16.6976 10.2840 -0.0020  0.2194   0.0063   0.5894    0.0271   0.0000   434.0370      -21.1715       20.1209      -5.20017       5.93575       15.7531      -3.04323      -10.6160      -19.2194       6.94295       20.9214      -2.26956       3.77475      -1.32488      -4.22810      -3.87882     -0.198960      0.793100       15.7979       20.9617       22.9331       23.7874       23.4526       22.4514       20.3087       18.3397       15.4149       13.0084       10.4067       8.21030       6.43722       4.77184       3.45066       2.35930       1.62072       1.07663
  22   5 1611.3320    0.2332  0.1617 10.0533 -0.0085  0.0160   0.0160   0.0284    0.0314   0.0000   440.1960       1.03711       18.7586      -2.11350     -0.175670       1.30934      0.631069       2.07082      0.759304      -1.24236     -0.231838      0.537454      0.212418     -0.186105     0.0467792     0.0715015     -0.149711     -0.103335       1.23006       1.86681       1.84851       1.98093       1.71969       1.34080       1.67871       1.25464       1.47908       1.17705      0.962106      0.925371      0.600048      0.463816      0.271801      0.192367      0.147155     0.0804706
  22   6 1781.5304    0.3781  0.2948 10.0909 -0.0046  0.0153   0.0142   0.0327    0.0383   0.0000   440.2171      -2.97272       18.4614       3.23058     -0.834000     -0.261858      0.723275       1.39310     -0.973180     -0.801966     -0.390111      0.349274      0.416654    -0.0759908     0.0608425     0.0182510     0.0185935   -0.00591670       1.08657       1.28282       1.65835       1.40597       1.52482       1.61883       1.28830       1.23985       1.08166      0.835129      0.849819      0.607608      0.432062      0.375756      0.237273      0.165900      0.122842     0.0807448
  22   7 1945.0170    0.5577  0.5614 10.0194 -0.0003  0.0183   0.0149   0.0447    0.0593   0.0000   436.6301      -2.02061       16.5890      -1.14620      -1.36505      -1.09389     -0.706588      0.574721     -0.651635     -0.243261      0.563490      0.108613    -0.0981665     -0.171071     -0.369974     -0.159723      0.234760     0.0126377       1.38333       1.60683       1.86449       1.92304       1.92878       1.82536       1.70812       1.46737       1.24711       1.10328      0.855139      0.670356      0.564795      0.399384      0.284820      0.211554      0.151320     0.0978847
  22   8 2104.6950    0.7908  0.6519 10.3447 -0.0039  0.0191   0.0196   0.0456    0.0736   0.0000   436.4052       1.88962       18.2318      0.303615      -3.40843       2.59809       2.81173      -1.05899     -0.337341     -0.870391    -0.0532776       1.23601      -1.21181     0.0115951     -0.341059     -0.348367     0.0707281   -0.00942647       1.40077       1.73100       1.87148       1.94789       1.97710       1.86656       1.73637       1.50139       1.41489       1.09443      0.878566      0.695084      0.543838      0.427040      0.321108      0.237862      0.160805      0.106878
  22   9 2259.9601    1.0565  0.8813 10.7066 -0.0050  0.0224   0.0229   0.0538    0.0948   0.0000   438.9867       1.32733       11.4652      0.934416    -0.0207809      -1.41828      -3.48550       2.10735      -1.42016     -0.151758      0.208784      -1.71716     -0.455135      0.818021     -0.205269     -0.181675    -0.0513977     0.0466839       1.68315       2.05040       2.21971       2.45540       2.36896       2.24331       2.10640       1.77736       1.59579       1.33461       1.09457      0.841765      0.655288      0.498109      0.365989      0.257270      0.189242      0.118642
  22  10 2410.8597    1.5005  0.9840 10.9100 -0.0008  0.0219   0.0305   0.0576    0.1242   0.0000   435.5572      -1.23802       15.4817      0.236385     -0.852481      -1.28172      0.945928      -2.32567       1.21175      0.511405      -1.23998     -0.872983      0.173684     -0.358278     -0.424470     -0.281656     -0.188605    -0.0628089       1.62294       2.07917       2.25984       2.27406       2.28341       2.12352       1.92799       1.78631       1.59369       1.32539       1.12708      0.866733      0.710464      0.488032      0.367841      0.258701      0.178536      0.117173
  22  11 2559.2896    2.0314  0.9600 11.6937  0.0003  0.0214   0.0411   0.0556    0.1067   0.0000   439.0596      -3.10515       19.7605      -3.44425     -0.945432       3.17728      -3.03345      0.118378      0.100537      -4.06553     -0.552626      0.517890      0.474336     -0.693090      0.159486      0.113854     0.0247878     0.0576355       1.66488       2.10526       2.35454       2.37726       2.39411       2.26758       2.17559       1.83347       1.59291       1.31612       1.00333      0.828958      0.651290      0.484225      0.359214      0.258587      0.179229      0.122414
  22  12 2707.1631    2.4802  0.8783 12.3172 -0.0029  0.0213   0.0530   0.0527    0.1069   0.0000   436.2827      0.816768       15.0158       5.37611      -1.08743      -3.21920      0.958968      -3.12896       3.01433      -1.25969       1.02908      0.148034      0.986336     -0.114075      0.200435     -0.205228     -0.108033     0.0279464       1.62606       2.19178       2.38587       2.51451       2.35961       2.36826       2.09872       1.85854       1.56619       1.31426       1.07700      0.837846      0.672035      0.477419      0.347840      0.244678      0.167206      0.116268
  22  13 2854.8119    3.1509  0.8865 12.8735 -0.0006  0.0205   0.0672   0.0548    0.0951   0.0000   437.2874       2.87013       16.5299      -5.17900      -3.99656      -2.23479       1.82941     -0.394462       3.64357     0.0149508      0.614540      0.374132     -0.489446      0.103355      0.134006     0.0343751     0.0341127    -0.0833073       1.54961       1.99685       2.08999       2.19019       2.13234       2.10654       1.89596       1.61472       1.54334       1.23508       1.07395      0.801819      0.652850      0.477260      0.347676      0.235556      0.169547      0.112444
  22  14 3001.4447    3.6816  0.9329 13.0787 -0.0007  0.0215   0.0763   0.0539    0.1062   0.0000   437.2880       6.59727       16.8465      0.619562     -0.410292      -1.29321       2.70011     -0.384825      0.300422      -1.85679      0.524978     -0.694445     -0.613133     0.0437072      0.763148      0.161981     -0.236971      0.108375       1.63124       2.06247       2.21333       2.23296       2.14108       2.10311       1.97631       1.83150       1.59549       1.28670       1.08979      0.840961      0.641761      0.517679      0.376597      0.267485      0.177015      0.122223
  22  15 3147.1047    3.8596  1.0295 13.1406 -0.0033  0.0225   0.0771   0.0600    0.1215   0.0000   436.7654       2.68863       19.0615      0.906004     -0.557119      -1.49696       1.27065      -5.52221      0.506696     -0.750253      -1.68538      0.651774      0.514427     -0.223741      0.414607     0.0834417      0.219549    0.00975848       1.76011       2.22909       2.34231       2.45568       2.38884       2.13107       2.06035       1.82390       1.73661       1.43670       1.20889      0.976493      0.752062      0.560224      0.403914      0.264430      0.179491      0.128903
  22  16 3292.3268    3.4662  1.4886 13.1344 -0.0015  0.0289   0.0607   0.0773    0.0864   0.0000   437.5127       7.38184       14.2402      -4.08040      0.513028      -4.71459     -0.444224      -2.28328     -0.273148     -0.141002      -2.23861       1.15738     0.0312152      0.183953      0.198706     0.0178933      0.247070    -0.0388420       2.14869       2.84736       2.93286       3.13939       3.10162       3.03479       2.70970       2.40588       2.06843       1.73306       1.45656       1.15278      0.887414      0.659648      0.463227      0.338603      0.233622      0.155439
  22  17 3437.3609    2.9805  2.1219 12.5051  0.0005  0.0348   0.0425   0.0913    0.0710   0.0000   435.8014       2.11065       4.98000       1.79354    -0.0690139      -4.27841     -0.619431      -2.07957     -0.650038      -3.50823      0.429423    0.00364964    -0.0775387     -0.694259      0.618881      0.112776     -0.226919     -0.299448       2.58404       3.29260       3.69881       3.76554       3.69043       3.66616       3.14116       2.91957       2.51720       2.07590       1.69040       1.36172       1.03363      0.798045      0.569564      0.414388      0.278439      0.186921
  22  18 3582.2620    2.5443  3.2373 11.9370 -0.0024  0.0439   0.0302   0.1167    0.0560   0.0000   441.0935      0.647929       23.1269       4.82921      -6.10299      -7.63234       2.06440      -7.17498      -4.46180       3.18053       2.41760      -3.42760       2.05062     0.0303623     -0.838898     -0.271443      0.526362     0.0168812       3.13758       4.15544       4.48137       4.66175       4.68811       4.29060       4.02380       3.56907       3.09942       2.67976       2.21310       1.72113       1.32172       1.00830      0.744915      0.509583      0.352221      0.235870
  22  19 3727.0810    2.0925  4.6657 11.3666 -0.0023  0.0546   0.0216   0.1483    0.0515   0.0000   432.5857       16.2575       24.7066      -7.17361      -10.6256      -10.2450       2.47676      -1.48722       11.9230      -10.2904      -1.47542     -0.839411       1.07676      0.366414      0.558661    -0.0332711      0.215931    -0.0536481       3.98564       5.18681       5.65264       5.76191       5.80878       5.48410       5.06691       4.45295       3.96864       3.29243       2.78153       2.16776       1.69085       1.25153      0.917844      0.652820      0.453838      0.300674
  22  20 3871.8036    1.7397  6.5150 10.9383  0.0004  0.0700   0.0160   0.1863    0.0449   0.0000   436.3981       6.38350       5.97704       8.34419       1.29640      -13.0505       17.4603      -22.8603     -0.523418       4.33807       4.35345      -3.62670       1.27820      0.778424       2.56014     -0.183181     -0.132283      0.546458       5.01009       6.46801       6.96227       7.21335       7.23164       6.86803       6.36445       5.72724       4.96261       4.19998       3.44935       2.80196       2.13226       1.59047       1.18267      0.847246      0.578885      0.387808
  22  21 4016.4437    1.4314  8.4551 10.6723 -0.0006  0.0857   0.0122   0.2402    0.0390   0.0000   441.0742       4.93098      -2.44839       3.85157      -8.20164       11.9393      -8.54629       2.09735       16.6820      -4.92466       6.77890       5.41151     -0.549097      -2.65037      0.726192       1.34583     -0.215997      -1.01079       6.14554       8.16596       8.73525       9.10840       9.01555       8.55500       7.92437       7.17568       6.11034       5.21230       4.28302       3.42476       2.61659       1.98501       1.43900       1.02882      0.711212      0.475469
  22  22 4161.2109    1.2109 10.8066 10.5273 -0.0017  0.1091   0.0100   0.2991    0.0352   0.0000   431.3430       15.1142      0.784638      -21.5135      -16.2382       3.74323      -5.71612      0.397246       4.99263      -13.4310       3.53280     -0.900247      0.350858      -3.51532     -0.518443      0.109824      -1.90812      0.636658       7.74551       10.1245       10.9502       11.3833       11.3197       10.8126       10.2028       9.06191       7.79592       6.45708       5.35551       4.24690       3.31704       2.51214       1.87219       1.31959      0.906252      0.623422
  22  24 4450.7446    0.7894 15.1693 10.3277 -0.0005  0.1773   0.0069   0.4733    0.0293   0.0000   454.9755       17.9918       69.0413      -7.18599      -29.8619       2.75016      -12.9788       14.1185      -3.36086      -3.13352       13.4592      -6.26495      -1.12449      -2.91400       2.87591       1.00502       4.62997     -0.370680       12.4119       16.1349       17.6199       18.6579       18.1991       17.5734       16.0629       14.2326       12.6953       10.6231       8.78879       6.89533       5.40115       4.08949       3.01698       2.14689       1.46490      0.971491
  22  25 4595.0784    0.6746 18.3044 10.2109  0.0023  0.2234   0.0060   0.5904    0.0254   0.0000   434.1352       4.18216       18.6364      -19.1817      -14.6418       7.41135      -19.0669       33.8950      -21.7031      -11.2590      -5.05127       6.50580       9.50739      -13.1409      0.431016      -1.11103       3.24276       1.61847       15.4991       20.2709       22.3345       23.3527       23.0821       22.1084       20.2681       18.0577       15.8306       13.2976       11.0477       8.76599       6.87578       5.14164       3.78468       2.70833       1.82747       1.24291
  23   4 1449.6854    0.1457  0.0812 10.0112 -0.0452  0.0163   0.0159   0.0217    0.0281   0.0000   438.5549     -0.686959       19.8414     -0.198837      -1.76027      0.373632       2.43825     -0.169371      -1.77295     -0.367885     -0.248608     -0.193168     0.0355006     0.0450593    -0.0586081      0.335967      0.174296     0.0303726       1.37528       1.76664       1.54072       1.46901       1.99458       1.88671       1.86793       1.70275       1.50198       1.01752      0.778193      0.650420      0.587367      0.398318      0.406211      0.245340      0.176803      0.161460
  23   7 1969.6291    0.5754  0.5105 10.2151 -0.0088  0.0182   0.0170   0.0434    0.0547   0.0000   440.3540       1.11111       19.5655     -0.562329      -2.38240      0.568033      -2.46931      -3.31368      0.832985      -1.57959       1.13369      0.372823     -0.355400      0.676429    -0.0636888      0.328682      0.180975     0.0269043       1.23874       1.47804       1.79770       1.81943       1.75487       1.68254       1.58613       1.36719       1.22337       1.12909      0.857504      0.681640      0.546831      0.406385      0.313296      0.237008      0.155355      0.100183
  23   8 2131.1025    0.8053  0.6570 10.4530 -0.0045  0.0184   0.0194   0.0456    0.0668   0.0000   437.6902       1.31631       16.2913     0.0743701      -3.07358      -2.81352       2.78904     -0.661583     -0.306428      0.373681      0.193800      0.658841     -0.773207    -0.0816627     -0.204285    -0.0996976      0.285908     0.0807218       1.40233       1.82281       2.06242       2.22142       2.21354       2.11200       1.82963       1.58725       1.37463       1.16165      0.939105      0.731906      0.565446      0.451905      0.311997      0.218693      0.159214      0.108147
  23   9 2287.4313    1.0925  0.9161 10.9109 -0.0010  0.0235   0.0231   0.0582    0.0846   0.0000   442.2250       1.34155       17.9801      -3.51096       3.59092      -1.70521     -0.526591      -2.47685       1.34407      -1.06471      0.588294      -1.09400     -0.272718     -0.399560    -0.0688208    -0.0152177    -0.0159602    -0.0481694       1.88980       2.44797       2.72842       3.07302       2.98277       2.78540       2.51998       2.23999       1.84530       1.43142       1.13799      0.901927      0.688920      0.524828      0.388843      0.292520      0.197901      0.138949
  23  10 2439.1706    1.5575  0.9018 11.5248 -0.0038  0.0220   0.0334   0.0543    0.0940   0.0000   441.0618       1.96353       13.6682       2.15238      -1.31647      -2.01929      0.932293      -1.17337      0.616657      0.501212       1.70906      0.607177      0.880206       1.06831      0.262583     0.0514328      0.199189    -0.0374448       1.64876       2.08023       2.29138       2.45276       2.49133       2.35381       2.10592       1.88616       1.58058       1.33261       1.12698      0.853907      0.700235      0.515181      0.376916      0.280683      0.189733      0.139228
  23  11 2588.6377    2.1029  0.9840 11.8521 -0.0005  0.0216   0.0415   0.0570    0.1075   0.0000   438.4644      0.720385       12.0413      0.653418      0.198069      -3.47512      -1.26492      -2.56318       1.42038      -1.51920     -0.850123      0.344130      0.338861     -0.163107     -0.762021      0.526004      0.388891     -0.171365       1.47125       1.91693       2.01787       2.20666       2.07847       2.09051       1.94187       1.69918       1.47448       1.25376       1.08017      0.845640      0.664335      0.511641      0.372151      0.276058      0.190722      0.134795
  23  12 2737.6650    2.6737  0.8545 12.2828 -0.0024  0.0195   0.0548   0.0500    0.1057   0.0000   438.1940      0.394176       15.5803       2.05379      -4.24703     -0.233515     -0.157669    -0.0866133      0.413899     -0.666497      0.748335     -0.481078     -0.254210    -0.0915321      0.229849      0.140471      0.263385     0.0728032       1.40502       1.74449       1.92373       1.95230       1.92867       1.92854       1.75121       1.57364       1.39395       1.19304      0.928694      0.807087      0.644182      0.474532      0.340608      0.265012      0.183773      0.121629
  23  13 2886.1581    3.2521  0.8684 12.8913 -0.0018  0.0210   0.0682   0.0528    0.1015   0.0000   435.4167       4.45688       14.2469       1.49437      -5.58038      -3.94243       1.70003      -1.70831       2.29037      -3.62330     -0.921204      0.102457    -0.0860386     0.0506083     0.0231394      0.265517     0.0922537      0.192454       1.46769       2.10399       2.19419       2.36315       2.35256       2.21368       2.03634       1.78268       1.54522       1.34565       1.04051      0.816311      0.646816      0.492971      0.366570      0.253253      0.187566      0.126737
  23  14 3033.5191    3.8732  0.9326 13.1927 -0.0055  0.0231   0.0787   0.0517    0.1130   0.0000   437.6716       5.03526       15.4316    -0.0674492      0.719945      -3.52635       2.92763      -2.44354     -0.450597     -0.575701      0.835693     -0.139359      0.372112      -1.47467    -0.0225817     -0.399373     0.0133051     -0.167750       1.53542       2.23585       2.19871       2.34631       2.11195       2.19454       2.03560       1.95399       1.74010       1.38518       1.14207      0.881486      0.706967      0.568972      0.405443      0.306783      0.221880      0.160836
  23  15 3179.7901    3.8196  1.1405 13.3705  0.0002  0.0250   0.0732   0.0653    0.1057   0.0000   437.1845       5.24653       15.8348       1.58965      0.209438      -3.36805      -6.45484      -3.48462       1.12691      -2.51137     -0.870767      -1.27975      0.602215     0.0330899     -0.484212     -0.251839      0.221614    -0.0621056       1.75760       2.40849       2.43682       2.60002       2.64183       2.47277       2.41903       2.11189       1.81372       1.48398       1.20183      0.991206      0.765383      0.598032      0.437507      0.314510      0.229112      0.155437
  23  16 3325.6646    3.4663  1.5169 13.0890 -0.0044  0.0289   0.0582   0.0742    0.0818   0.0000   439.8867       5.79848       15.2650       4.46983      -6.44632      -5.76520      -1.37915      -4.17542      -2.37007      -4.50401      -1.12156      -2.81715      -1.33324     -0.557608      0.275323      0.686473     -0.104747      0.221882       2.04652       2.58754       2.79961       2.93550       2.91463       2.83859       2.72478       2.32456       2.07813       1.74378       1.39304       1.11473      0.906353      0.695872      0.512514      0.378532      0.271938      0.184664
  23  17 3471.3544    2.9227  2.4343 12.4189 -0.0025  0.0360   0.0388   0.0982    0.0591   0.0000   438.9910       8.08256       18.1763      -6.74053      -2.76915     -0.722861       4.17712       2.23084       2.93092      -2.29114       1.64612      -1.12234      -1.03388    -0.0206988     -0.959675     -0.737881     -0.774655      0.158581       2.59674       3.34161       3.55966       3.60691       3.55733       3.46867       3.32019       3.02349       2.60805       2.18165       1.81846       1.50761       1.17405      0.887355      0.667663      0.487164      0.350008      0.239103
  23  18 3616.8790    2.4379  3.5636 11.7249 -0.0002  0.0451   0.0265   0.1187    0.0520   0.0000   436.4791       13.5919       13.4265       7.57251       3.12320      -9.02599       2.51472      -2.76094      -1.63019       1.13018      -2.24805      0.403125      0.446343       1.00570      0.605194      0.133365      0.365168     0.0544145       3.25705       4.21134       4.38687       4.76948       4.74548       4.60933       4.23904       3.61538       3.25802       2.77277       2.32086       1.83601       1.42643       1.08838      0.812046      0.590398      0.409609      0.288823
  23  19 3762.2422    1.9801  4.9681 11.3230 -0.0011  0.0563   0.0195   0.1535    0.0470   0.0000   433.1434       19.3972       13.3108       5.00860       6.95493      -10.9416      -6.61278      -2.88373     -0.111658      -3.46722    0.00655606      -4.87558     -0.173037       1.49786      0.432944      -1.91777      0.671273      0.659869       3.91551       5.06495       5.53611       5.80671       5.74681       5.61195       5.08614       4.56676       3.98498       3.48086       2.82379       2.26595       1.81670       1.35249       1.01435      0.729383      0.525026      0.351518
  23  20 3907.3368    1.6388  6.8796 10.8510 -0.0003  0.0709   0.0144   0.1949    0.0428   0.0000   439.2175       3.31198       24.7777       8.77231       1.02991      -2.48947      -9.69497      -15.3795      -4.50555      -2.06232       3.38657      -6.34018      0.235779      0.442544      0.334237     -0.120077       1.33384      0.402251       4.92213       6.46114       6.84605       7.29313       7.24211       7.03388       6.49277       5.78925       5.04545       4.33982       3.59992       2.93227       2.27796       1.72117       1.29720      0.925819      0.651713      0.447075
  23  21 4052.6837    1.3745  9.2492 10.5925 -0.0000  0.0898   0.0111   0.2489    0.0370   0.0000   432.6891      0.906675       6.77262       3.64797      -9.24097      -4.79181      -6.18622      -3.66844       12.1142    -0.0812312     -0.446067      0.551869     -0.326784      -1.94820     0.0692748      -1.92758       1.07759      0.219283       6.19334       8.06505       8.81700       9.19446       9.12377       8.79823       8.14821       7.39350       6.46335       5.49061       4.55533       3.64441       2.87138       2.20619       1.64185       1.20153      0.834967      0.582939
  23  22 4197.6921    1.1153 10.7873 10.5771 -0.0011  0.1131   0.0096   0.3116    0.0329   0.0000   438.0755       8.81645       2.11692       20.0415      -2.67183      -5.34695       4.82185      -22.9813     -0.243222      -9.59596      -4.32215       2.44547       5.36904       2.74661       1.33171     -0.112502     -0.290055     -0.854516       7.82429       10.2125       11.1404       11.7594       11.6815       11.2339       10.5537       9.36692       8.07172       6.83751       5.61160       4.48088       3.59009       2.71206       2.04620       1.49829       1.04967      0.733775
  23  23 4342.8008    0.9363 13.5597 10.3743 -0.0010  0.1437   0.0075   0.3993    0.0307   0.0000   440.3418       4.85817       45.0051       13.8561       21.5756       10.3562      -6.76673       15.2374       14.9478      -7.26610      -4.22916     0.0603981      -1.49145       3.71959      -1.18827      0.128089     -0.234703       1.93753       9.59660       12.7339       13.8523       14.7307       14.4530       14.0759       12.8233       11.6148       10.1500       8.73014       7.09408       5.89660       4.49116       3.51258       2.58702       1.87172       1.30337      0.894961
  23  24 4487.9179    0.7790 16.4086 10.2870  0.0005  0.1833   0.0063   0.5006    0.0268   0.0000   438.7901       6.95153       26.6388       24.1302      -1.93358      -2.13444       28.1096     -0.382358       17.9640      -8.66019       7.77608       6.22314      -7.37680      -10.2337      -1.70035      -6.76328      -1.71264       1.13020       12.2467       16.2067       18.0902       18.7012       18.7695       17.9688       16.7484       14.8596       13.1049       10.9390       9.11961       7.42798       5.72464       4.47299       3.30612       2.39338       1.68319       1.15387
  24   7 1993.5633    0.6180  0.5137 10.1756 -0.0081  0.0156   0.0175   0.0435    0.0560   0.0000   439.2630      -1.78229       17.9302       2.90106      -3.21502      -2.14394      0.700257      -2.12402       1.12732      -1.85464      0.994537    0.00691834     -0.385161      0.206993     -0.544774     -0.381858     0.0494660      0.252038       1.05752       1.28724       1.42349       1.46638       1.53764       1.43048       1.38583       1.26422       1.11838      0.939795      0.764009      0.581140      0.485182      0.388344      0.296833      0.219910      0.168096      0.117130
  24   8 2156.7314    0.8531  0.7982 10.3335 -0.0026  0.0222   0.0190   0.0518    0.0806   0.0000   440.3767       1.66437       18.2134      -1.20079      -3.23196      -3.90682       4.19039      -3.59027      -1.59270     -0.248732       2.37978     -0.545345     -0.157194      0.625833      0.538896      0.145248      0.171031     0.0651193       1.60402       2.19881       2.45959       2.51238       2.56402       2.47932       2.32396       2.03874       1.67094       1.38971       1.03593      0.853544      0.670592      0.500130      0.399443      0.296717      0.215417      0.147701
  24   9 2314.2874    1.2175  0.9733 10.9386 -0.0024  0.0228   0.0242   0.0554    0.0933   0.0000   439.6160      0.581732       15.1477       2.52242      -2.97243       1.01904       1.27771      -2.76858     -0.717747      0.984914       1.02293      0.126490     -0.761430      0.380936      0.262543     -0.174433    -0.0651263    -0.0127887       1.53451       2.03328       2.07008       2.30252       2.15509       2.18416       2.04596       1.83392       1.57333       1.31821       1.18611      0.971977      0.755438      0.554885      0.433727      0.312790      0.232422      0.154112
  24  10 2467.0240    1.6764  0.9815 11.4914 -0.0003  0.0217   0.0331   0.0567    0.1010   0.0000   439.9737       2.45356       14.5059     -0.966299       2.51101       3.77838     -0.753579     -0.307509     -0.124378      -1.11762      -1.18759      0.302834      -2.02215      0.411364     -0.123099     0.0938210     -0.105023      0.208637       1.54762       1.93062       1.99908       2.16667       2.21313       2.14783       1.95476       1.69146       1.49909       1.37347       1.13260      0.894474      0.720850      0.519845      0.412750      0.313765      0.221438      0.156635
  24  11 2617.6998    2.1682  0.9404 12.0914 -0.0012  0.0212   0.0433   0.0542    0.0982   0.0000   438.6923       2.45716       16.3183      0.568929      -2.49006       1.26106       1.63394      -2.37018     -0.491108      0.943122     -0.876742     -0.304216      0.393108      0.613613      0.390262      0.128586      0.105245      0.152304       1.45929       1.87969       1.96182       2.13261       2.01564       2.10448       1.84702       1.72513       1.45070       1.31793       1.06508      0.927495      0.712478      0.542816      0.404847      0.295368      0.211063      0.157315
  24  12 2767.7534    2.8720  0.8617 12.4635  0.0023  0.0196   0.0572   0.0494    0.1008   0.0000   438.1660       4.60485       16.0046       1.24142      -1.10607      -3.43881      -3.05427      -2.60739       2.31304     -0.542004     -0.268842       1.52810     -0.116875     -0.424697     0.0217079      0.212977      0.209398      0.130278       1.32720       1.69770       1.85876       1.92402       1.88684       1.86651       1.74531       1.51412       1.43528       1.19485      0.988585      0.805107      0.651414      0.503338      0.372266      0.272787      0.202040      0.134981
  24  13 2917.0123    3.3951  0.8592 13.0850 -0.0050  0.0197   0.0710   0.0511    0.0956   0.0000   439.0748       3.75225       15.2551       4.77585      -8.31982      -1.31642    -0.0169883      -1.70742      -1.64943     -0.166824      -1.21351     -0.577835     -0.912504      0.836336     -0.659772      0.223116    -0.0366066      0.148986       1.37229       1.73018       1.78730       1.86638       1.97398       1.90588       1.79093       1.61565       1.39901       1.17945      0.958037      0.828558      0.659168      0.520107      0.384833      0.268441      0.199077      0.137577
  24  14 3065.0932    4.0132  0.9880 13.1039 -0.0014  0.0211   0.0761   0.0561    0.1126   0.0000   439.7592       6.25571       15.1286      0.859339      -1.48484      -1.32773      -1.17139     -0.168733      0.256190     -0.606442     -0.731167       1.14326      -1.23185      0.683450     -0.573123     0.0857592    -0.0594734    -0.0502780       1.40123       1.86043       1.91871       2.10773       2.01038       2.02798       1.90985       1.69849       1.49061       1.21417       1.05084      0.876066      0.682955      0.545700      0.395618      0.289873      0.205923      0.149986
  24  15 3212.0704    3.8216  1.2658 13.1832 -0.0075  0.0257   0.0680   0.0648    0.1093   0.0000   438.6153       7.64332       13.9957       1.66792      -1.47483      -1.49558       4.48773      -2.10214      -4.12596      -2.78069       1.23610      -1.85189    -0.0107869    -0.0662795      0.758328     0.0952186     -0.356256      0.198959       1.71328       2.36767       2.51020       2.65706       2.48578       2.42351       2.30482       2.04619       1.89152       1.62903       1.37781       1.13452      0.922850      0.660899      0.514103      0.367947      0.257611      0.178270
  24  16 3358.5454    3.2924  1.9010 12.6981  0.0018  0.0317   0.0470   0.0793    0.0725   0.0000   442.6992       11.1393       7.61410       3.25837      -3.74079      -1.56789      0.526853      -6.34973       1.81718     -0.117788      -3.36251      -1.23468      -1.01036     -0.483474     -0.250280      0.319459     -0.210334     -0.315041       2.18040       2.87588       3.12859       3.24811       3.24989       3.24285       2.96677       2.63056       2.30854       1.94308       1.58959       1.30230       1.03316      0.790364      0.608650      0.440748      0.320823      0.224927
  24  17 3505.0133    2.8681  2.6902 12.1668 -0.0017  0.0373   0.0347   0.0968    0.0578   0.0000   439.8641       5.24069       12.1715      0.405279     -0.630169      -1.29668       1.55838      -3.74709      -6.23446      -4.50870     0.0399152      -4.41946     -0.967738      0.873833      -1.09491      0.540348      0.283654    -0.0920013       2.54493       3.12481       3.55123       3.79712       3.66686       3.63905       3.31100       2.96693       2.66729       2.25113       1.91161       1.56156       1.19584      0.939629      0.713223      0.528351      0.376602      0.259360
  24  18 3651.1333    2.3155  3.7400 11.7199 -0.0013  0.0469   0.0241   0.1208    0.0467   0.0000   447.0147       6.22487       15.2137       5.72897       7.69927       1.43445     -0.553597      -4.22321     -0.891907      -1.04793      -3.42705      -2.34698      -2.69712      0.849448       1.42912       1.40662       1.13467      0.642923       3.06664       4.01358       4.33416       4.48617       4.58484       4.35082       4.10350       3.72287       3.38714       2.76315       2.34306       1.90704       1.51127       1.16245      0.902580      0.666376      0.481159      0.340684
  24  19 3796.8741    1.9119  5.4413 11.1396 -0.0003  0.0571   0.0173   0.1572    0.0443   0.0000   441.1563       9.57645       9.91961       2.54454       4.97873       6.43821      -10.4543      -7.82216     -0.353942      -1.80187       5.66073      -1.18183       2.51295      0.734553     -0.283107      0.144684     -0.954299     -0.404716       3.88029       4.99449       5.50406       5.73124       5.72272       5.39963       5.14755       4.66588       4.10290       3.53792       2.96293       2.42990       1.89083       1.48106       1.11790      0.815009      0.595646      0.415901
  24  20 3942.6742    1.5979  7.7303 10.7150  0.0005  0.0738   0.0128   0.2055    0.0401   0.0000   438.0480       3.24378       15.4724       1.05398      -3.31496      -2.77891      -1.90874      -5.40594      -7.93813       3.16505       4.78048      -6.82087      -2.70891       1.74950      -1.46871     -0.128744     -0.935031     0.0904515       4.91977       6.45698       6.95793       7.56285       7.43247       7.18721       6.66431       5.92091       5.32897       4.55582       3.77852       3.09585       2.39792       1.87906       1.42928       1.04030      0.750404      0.525450
  24  21 4088.3997    1.3022  9.5579 10.6269 -0.0004  0.0938   0.0104   0.2635    0.0341   0.0000   432.8336       11.1630       14.7173      -1.10053       7.35059      -15.8081      -6.82470      -2.64278       7.35915       7.15886      -2.10116       1.85770       3.83533      0.412306      -1.25872       1.37106     -0.771327     -0.159479       5.99289       8.03102       8.56053       9.27452       9.07205       8.86707       8.15018       7.43903       6.56084       5.76885       4.73111       3.92873       3.08369       2.41517       1.78149       1.33986      0.942590      0.656494
  24  22 4233.8511    1.0969 11.8146 10.4726  0.0005  0.1175   0.0086   0.3252    0.0316   0.0000   456.3124       6.55889       47.5888      -4.12068       5.05223    -0.0225990      -19.3660      -7.59734       8.92677       3.29637      -4.74813       3.91117       3.39844      -2.70975       2.00077     -0.596564       1.68305      0.989404       7.69659       10.1032       10.8776       11.5598       11.5587       11.1754       10.4973       9.39404       8.24368       7.17834       6.00622       4.93785       3.82021       3.05683       2.26457       1.67448       1.19817      0.849748
  24  24 4524.9225    0.7113 16.6878 10.2938 -0.0034  0.1969   0.0059   0.5235    0.0250   0.0000   421.9649       34.3894       35.6330       8.56470       61.9316      -7.90530      -13.7274       9.72455      -2.54840      -10.7870      0.232846       15.7523      -3.02159      -2.98410      0.156589       4.34028     -0.288974       1.77634       12.3512       16.6333       18.0057       19.1105       18.9514       18.4580       17.3723       15.4619       13.7817       11.7606       9.97130       8.09656       6.42731       5.01426       3.78736       2.81414       1.97350       1.38881
  25   5 1674.0970    0.3078  0.2030 10.0808 -0.0016  0.0121   0.0135   0.0269    0.0312   0.0000   439.3535     -0.950793       20.6474     0.0495351      -3.39367      -2.18845       1.01572     -0.890846     -0.142804      0.418557      0.269734     -0.508280      0.342316     -0.209823      0.236531     0.0804878     -0.176773     0.0590694      0.670709      0.969305       1.04876       1.04414       1.05275       1.00325       1.04702      0.803161      0.855871      0.668498      0.568855      0.465295      0.404887      0.303805      0.219638      0.173564      0.117625     0.0919649
  25   6 1847.9090    0.4740  0.3917  9.9991 -0.0016  0.0148   0.0143   0.0335    0.0455   0.0000   439.8803      -1.34506       18.7233       1.67959      -4.75502      -2.22836      0.486086     0.0884129     0.0491860      0.450725      -1.05124      0.254130     -0.299456     -0.631710     -0.297878     -0.117705    -0.0360554     0.0461966      0.928101       1.25025       1.33805       1.30373       1.47986       1.33361       1.32989       1.12510       1.00524      0.881032      0.732845      0.602878      0.470783      0.396396      0.284038      0.212521      0.148674      0.110081
  25   7 2016.9130    0.6368  0.5741 10.2419 -0.0020  0.0172   0.0157   0.0419    0.0558   0.0000   438.5317       1.10783       18.9170      -4.22993      -4.43095      0.946505       1.02037      0.113018      0.653151       1.04021      0.455383      0.192773     -0.230011      0.557555     -0.217728      0.178915      0.141976    -0.0703218       1.12115       1.55379       1.64518       1.68378       1.66165       1.52220       1.48403       1.34750       1.28607       1.07880      0.994353      0.749654      0.635255      0.488707      0.344513      0.278945      0.194352      0.134257
  25   8 2181.7363    0.9108  0.7403 10.5753 -0.0030  0.0192   0.0204   0.0473    0.0727   0.0000   439.3546      -2.00507       18.0665      -3.74800      -1.93581      -3.88519      0.560291      -1.19534      -1.85569     -0.546927      -1.05329      0.164676      -1.38616     -0.603241    -0.0462488      0.492513     0.0525980    -0.0474485       1.31146       1.67699       1.81770       1.90721       1.87658       1.68774       1.65375       1.51154       1.42978       1.22142       1.02877      0.850986      0.691268      0.513199      0.387826      0.297891      0.214091      0.159542
  25   9 2340.5245    1.3024  1.0140 10.8457 -0.0036  0.0218   0.0243   0.0551    0.1000   0.0000   438.3016      0.610234       20.4439      0.990335      -1.07695     -0.562978     -0.175057      -1.70042     -0.262783     0.0822280       1.14510      0.129156     -0.302626      0.658975     -0.693256     -0.629737     0.0681359    -0.0185000       1.38311       1.83368       2.00795       2.06866       2.10173       1.99646       1.89279       1.71413       1.53428       1.32214       1.12589      0.911533      0.739938      0.563540      0.451023      0.317895      0.236360      0.175251
  25  10 2494.3535    1.7164  1.1497 11.4627 -0.0040  0.0238   0.0307   0.0608    0.1064   0.0000   438.3012       2.73067       14.3052       1.54708      -5.24090     -0.422898     -0.572583      -1.35781     -0.595848      -2.34256     -0.649547      -1.01014      -1.44114     -0.215946    -0.0641149     -0.292517    -0.0810977    -0.0415154       1.49348       1.88525       2.06921       2.14908       2.18790       2.06869       2.05986       1.85925       1.66394       1.35595       1.17129      0.946671      0.782691      0.627898      0.476172      0.355720      0.264115      0.179005
  25  11 2646.2678    2.2312  1.0958 11.9193 -0.0018  0.0225   0.0409   0.0611    0.1115   0.0000   439.0847       4.20469       10.6369     -0.615408      -3.23050       5.61328      0.766000      -1.86936      0.953185     -0.884597     -0.293684      -1.70451      0.980506      0.368862    -0.0153844     0.0861256     -0.128710      0.176205       1.61267       2.11917       2.44439       2.58290       2.59917       2.51703       2.29333       2.02321       1.79202       1.50639       1.21940      0.969614      0.712368      0.582690      0.457734      0.355746      0.254898      0.180304
  25  12 2797.3803    2.9460  0.9607 12.6278 -0.0002  0.0202   0.0566   0.0533    0.0934   0.0000   435.6316       3.00791       16.5563       6.61392      0.133728     -0.874399      0.304791      0.723822       1.83619      -1.56460     -0.449281     -0.181195      0.428713     -0.709714     -0.174188     -0.107468     -0.119736    -0.0555733       1.35421       1.78852       1.89769       2.12524       2.09181       2.01314       1.86328       1.65730       1.48145       1.27474       1.04395      0.843479      0.709474      0.572570      0.403418      0.294136      0.214602      0.149572
  25  13 2947.4409    3.5899  0.8384 13.1763  0.0001  0.0185   0.0730   0.0486    0.0868   0.0000   437.7172       6.45380       13.2017     -0.254910      -3.84838      -1.43460      -2.62856      -3.29470       1.93195      -1.49025      0.563070      0.681323      0.315995      0.442572     0.0788018      0.295650      0.148421     0.0479364       1.19621       1.52898       1.66509       1.77909       1.76717       1.66824       1.64337       1.41944       1.29929       1.10842      0.973497      0.761821      0.635751      0.484331      0.371661      0.273609      0.203691      0.146217
  25  14 3096.2380    4.0343  1.0134 13.1515 -0.0020  0.0217   0.0761   0.0541    0.1144   0.0000   438.3112       4.54084       14.8597      -1.16565      -4.00148      -3.92118      -1.77843      -1.27507      0.756850      0.954300      -2.74793      -1.24939      -1.49131     -0.966848     -0.331125     -0.962763      0.461497      0.148290       1.46068       1.87944       1.93600       2.03283       2.11534       1.98858       1.93705       1.76945       1.50481       1.33785       1.12060      0.942408      0.742699      0.570380      0.447925      0.328827      0.250558      0.174182
  25  15 3243.9864    3.7804  1.2849 13.2868 -0.0024  0.0257   0.0655   0.0630    0.0944   0.0000   441.0489       5.70463       14.6904       1.80938      -2.46573      -3.20823     -0.744115     -0.132216       1.68751     0.0118606       1.34193      0.525547     -0.776897      -1.88974      0.764878      0.327898     0.0399989      0.270250       1.76165       2.17974       2.28233       2.43843       2.35120       2.41370       2.27860       2.02237       1.84887       1.62103       1.34743       1.12060      0.861123      0.689890      0.549150      0.416224      0.307262      0.209336
  25  16 3391.2048    3.2092  1.8738 12.9992 -0.0036  0.0314   0.0474   0.0823    0.0637   0.0000   442.0634       8.12290       13.4445      -2.03239       1.45292      -5.57086      0.149997      -7.59893      -2.47677     -0.452064       1.27655     -0.971832      0.992165      0.456150       1.24400     -0.532910     -0.114331     -0.229464       1.97781       2.58300       2.74595       2.98129       3.02022       2.93321       2.74917       2.49365       2.22965       1.84928       1.58811       1.25416       1.00798      0.791688      0.630722      0.465599      0.351860      0.251765
  25  17 3538.1761    2.6228  2.9992 12.1097 -0.0023  0.0391   0.0296   0.1025    0.0506   0.0000   438.1498       12.8617       26.3634      -5.25317       3.10298      -6.58738      -9.99245      -4.24950       3.40280      -5.06250      -1.32148      -2.27889      -1.30105     -0.195202      -1.33631     -0.612740     -0.392667      0.209182       2.54198       3.32362       3.62555       3.87843       3.83791       3.71961       3.50270       3.11774       2.81880       2.43506       2.02295       1.64686       1.34703       1.07128      0.807218      0.583803      0.432503      0.303937
  25  18 3684.9147    2.2543  4.4204 11.4589 -0.0006  0.0489   0.0211   0.1299    0.0453   0.0000   435.7845       10.6220       11.0019      -2.26631       1.96914       1.24578      -5.12781      -8.34427      -1.73518      -2.50414      -1.92752      -1.99024       1.39686       1.88018      0.959972     -0.551776     0.0545947      0.533386       3.18417       4.19684       4.63512       4.84441       4.80007       4.61163       4.29938       3.99742       3.53709       3.04641       2.55990       2.11970       1.68076       1.34393       1.00634      0.752889      0.537729      0.380540
  25  19 3831.4050    1.8159  6.3211 11.0444 -0.0014  0.0624   0.0152   0.1718    0.0403   0.0000   434.8322       8.13708       7.66382       10.0366       5.36213      -18.5111       1.05365      -18.7414      0.849586      -10.8365       1.57790     -0.695386   -0.00352655       3.57292       1.02835      0.341219      -1.06750      0.190913       4.10509       5.31652       5.74016       6.00121       6.03644       5.88044       5.46557       5.17181       4.47958       3.87606       3.27926       2.70147       2.18046       1.69865       1.31772      0.964020      0.710560      0.511231
  25  20 3977.5897    1.4988  7.8436 10.7486 -0.0005  0.0746   0.0119   0.2102    0.0372   0.0000   437.4695       10.3762       13.4777       10.2075       10.9634       7.19749      -1.30954      -2.34689      -4.27269     -0.980140       3.97340      -1.16871     -0.331850      0.778331       2.64116      0.368415      -1.64838      -1.23775       4.75112       6.20512       6.84428       7.18257       7.26207       6.93922       6.65437       5.95485       5.36043       4.54029       3.82791       3.16570       2.54503       1.95464       1.52653       1.15083      0.832560      0.601036
  25  21 4124.0116    1.2617 10.4740 10.6201  0.0000  0.1002   0.0097   0.2777    0.0326   0.0000   434.0124      -1.07288       21.8583     -0.274365       3.70128      0.473058       1.32731      -4.13504       9.81806      -5.89567      0.204492      -2.96894      -7.01214       2.74407       2.83716      -2.47650       2.45017     0.0443640       6.26488       8.30866       9.07377       9.34525       9.58043       9.22943       8.81372       7.91194       7.05416       6.05181       5.21926       4.23649       3.43456       2.68545       2.03729       1.55418       1.11376      0.790572
  25  22 4269.8560    1.0431 12.6266 10.4719  0.0003  0.1250   0.0077   0.3478    0.0299   0.0000   451.1854       2.51349       33.3238       13.2369      -1.06872      -32.6447      -15.3560      -13.1438       1.83031       2.94524       10.4309      -6.11377      -2.37209       5.12714      0.375693     -0.805163      0.848760       1.01309       7.84612       10.3888       11.1879       11.8713       11.9178       11.4631       10.8404       9.77598       8.92070       7.61917       6.46903       5.35078       4.35465       3.36908       2.59156       1.91230       1.39821      0.992716
  25  23 4415.8848    0.8315 14.7394 10.4030 -0.0013  0.1599   0.0065   0.4324    0.0272   0.0000   439.7284       3.88986       20.0683       31.8993       11.1377      -23.6446      -9.36387       10.4479       12.1929      -24.7475      -4.41358      -15.8885      -4.73753      -3.34358      0.867604      0.607067     -0.364730       1.08159       9.97019       13.1685       14.7159       15.1284       15.5196       14.9105       14.0577       12.7554       11.2827       9.85408       8.15311       6.75891       5.46378       4.29691       3.25058       2.48162       1.77133       1.24874
  26   6 1869.0346    0.4600  0.3983 10.1994 -0.0112  0.0157   0.0140   0.0340    0.0412   0.0000   439.4004      -1.72489       17.9509     -0.836461      -2.32448      0.207523      -3.23570     -0.665903     0.0173528      -1.77470     -0.166625      -1.84112      0.483765     -0.131376      0.187240     0.0635795      0.143959    -0.0856290      0.932083       1.21351       1.33621       1.49026       1.51015       1.49419       1.35931       1.18769       1.05358      0.973693      0.773428      0.614646      0.519678      0.420329      0.301157      0.232402      0.175869      0.119186
  26   7 2039.7455    0.6762  0.6553 10.2544  0.0002  0.0180   0.0154   0.0445    0.0583   0.0000   440.4526       2.08164       17.7517       3.11357     -0.949863       1.42779     0.0339921     -0.569635      0.136972     -0.302064     -0.805748    -0.0215695      0.261537      0.647683      0.282807      0.297483     -0.275413    -0.0311706       1.21683       1.62260       1.70451       1.74557       1.73135       1.63917       1.55712       1.42872       1.26264       1.19134       1.04011      0.903880      0.739197      0.589718      0.428245      0.305336      0.217167      0.159923
  26   8 2206.0047    0.9855  0.7440 10.6624  0.0016  0.0194   0.0206   0.0443    0.0746   0.0000   438.6306    -0.0462723       17.9600       1.42203     -0.975573      -3.10494      -1.71961      -1.26679      0.758522      0.272278     -0.685700     -0.166176      0.343911     0.0609291      0.463292     -0.209190     0.0303757      0.202436       1.11471       1.60412       1.67390       1.76564       1.81835       1.64641       1.72131       1.42248       1.36404       1.10995      0.979037      0.804630      0.645533      0.508532      0.388862      0.295184      0.221469      0.153777
  26   9 2366.0619    1.3560  0.9085 11.1023 -0.0002  0.0206   0.0263   0.0503    0.0853   0.0000   441.2373       1.12883       16.6917     -0.435880      -3.10300      -3.42800     -0.490339      -1.12633      0.759662      -1.22088     -0.440548     -0.800994    -0.0389599     0.0768999      0.644911     -0.153106      0.268665      0.414248       1.35708       1.74066       1.83714       1.97044       2.06936       1.95814       1.81413       1.68174       1.44526       1.31753       1.06210      0.907923      0.743729      0.571630      0.455629      0.321963      0.254072      0.181051
  26  10 2521.2413    1.8454  0.9722 11.9270 -0.0014  0.0221   0.0356   0.0528    0.0835   0.0000   438.5007     -0.641336       17.9985     -0.173041     -0.330874      -3.84848     -0.783832      0.492425      -1.61504      -2.86167     -0.885580     -0.415767     -0.240124    -0.0567116      0.495071      0.137920     0.0777804    -0.0867166       1.52589       1.93499       2.00851       2.07611       2.04442       2.07684       2.02179       2.02002       1.73384       1.44122       1.11238      0.874485      0.712274      0.622744      0.494937      0.394416      0.294961      0.221527
  26  11 2674.4231    2.4349  0.9872 12.1591 -0.0018  0.0199   0.0457   0.0553    0.1053   0.0000   441.7136       3.30316       15.7137     -0.840773      0.426546   -0.00469426      0.197601      -3.01041      0.513181     -0.123319      0.281382      0.157608     -0.687000     -0.140353      0.677390      0.309984     0.0527387     0.0657918       1.26813       1.63652       1.68690       1.90348       1.90924       1.84098       1.74884       1.54970       1.43488       1.20957       1.05949      0.873925      0.663654      0.542342      0.422252      0.335278      0.240689      0.170576
  26  12 2826.5945    3.0989  0.9413 12.6399 -0.0026  0.0209   0.0578   0.0498    0.1059   0.0000   439.7681       5.20596       15.8495     -0.336337      -1.63784      -3.77523      0.303168     -0.521445       1.93788     -0.748934     -0.556933    -0.0832267     -0.423815     -0.363144     -0.203833      0.181825    -0.0105312      0.299811       1.36369       1.75787       1.81183       2.06535       2.04783       2.04587       1.81714       1.59228       1.48540       1.36305       1.10065      0.886112      0.722265      0.562863      0.455622      0.345328      0.245614      0.174044
  26  13 2977.4945    3.7593  0.8890 13.0300  0.0004  0.0186   0.0719   0.0474    0.0946   0.0000   436.1841       7.15398       16.8848       5.33698       1.02067      -3.00397      0.999115     -0.761729      0.182636     -0.506623      -1.98589      -1.60994       1.27745      -1.56781      0.220652     -0.385744    -0.0345602      0.116206       1.21113       1.57000       1.65126       1.80892       1.79522       1.76180       1.64915       1.51492       1.37955       1.13299      0.984832      0.795931      0.687741      0.525464      0.409112      0.295840      0.228165      0.161551
  26  14 3126.9606    3.9271  1.0618 13.3621 -0.0035  0.0217   0.0721   0.0567    0.1028   0.0000   439.1064       6.96268       17.4503       1.19187   -0.00402717       2.69929      0.764060     -0.838683      -1.42147      -4.74206     -0.763298      -1.73668     -0.861104     0.0489066    -0.0816070     -0.851484    -0.0757023     0.0960610       1.32408       1.69700       1.88771       1.95221       1.95153       1.89499       1.77740       1.66807       1.46231       1.32317       1.12554      0.930780      0.770864      0.592079      0.464460      0.350306      0.256642      0.186325
  26  15 3275.4590    3.7134  1.4448 13.2239 -0.0016  0.0274   0.0599   0.0676    0.0859   0.0000   437.6367       3.94602       11.8735      0.771994     -0.794339      -6.00642     -0.438125      -4.65968      -1.53183      -3.78922      0.391737      -1.46482      0.954318      0.895103      0.771181     -0.345019    -0.0527349     0.0219570       1.72285       2.29834       2.41365       2.67601       2.60839       2.59598       2.36204       2.19316       1.84066       1.71549       1.45987       1.22118      0.962783      0.765282      0.576872      0.435242      0.329785      0.233590
  26  16 3423.4690    3.0498  2.0574 12.6445 -0.0015  0.0318   0.0412   0.0841    0.0646   0.0000   440.1335       6.81224       10.4338      -4.47023       7.18202      -1.87375     -0.131494      -8.98286       2.63211      -3.00324       1.34559      -2.32036     -0.593181      0.213446      0.320927     -0.677419     -0.688660      0.153475       1.92547       2.57871       2.82540       2.97656       2.94892       2.97104       2.71956       2.57337       2.23520       1.91652       1.64220       1.35061       1.07641      0.875875      0.668362      0.511888      0.382173      0.275636
  26  17 3571.0345    2.4833  3.2658 12.0895 -0.0003  0.0405   0.0275   0.1133    0.0472   0.0000   433.1281       11.5906       16.3982      -5.32478      0.580103     -0.234217      -4.49562      -5.54023      0.675171     -0.753733     0.0632479      -1.27092     -0.573799     -0.626616       1.44911      0.704272     0.0714857      0.510047       2.53113       3.30822       3.64025       3.91949       3.89769       3.85942       3.59654       3.24396       2.93794       2.46791       2.10911       1.73205       1.38858       1.12264      0.854419      0.641274      0.490483      0.354452
  26  18 3718.4924    2.0807  4.6848 11.4511 -0.0004  0.0497   0.0188   0.1374    0.0394   0.0000   439.4292       10.8337       8.75445      -3.34223       1.26288     -0.197297       2.22752      -1.28414      -4.08594      -2.76369      -3.15332      -2.80394      -1.16997     -0.538203     -0.431913     -0.964479      -1.57864    -0.0925964       3.08151       4.02367       4.42688       4.65258       4.66532       4.57480       4.26430       3.90642       3.58012       3.06424       2.56501       2.16061       1.72468       1.39503       1.07890      0.810976      0.601427      0.428506
  26  19 3865.4346    1.7202  6.5309 11.0955 -0.0012  0.0646   0.0141   0.1781    0.0356   0.0000   439.3632       1.14282       13.2030       6.95914      -7.77776       9.16761       4.71416      -10.7970      0.623376      -2.21887       1.23291      -2.06172       3.93376      -1.42359     0.0875189      0.132912       1.33858       1.15447       3.88600       5.05373       5.62241       5.88554       5.96612       5.68537       5.59480       4.97048       4.53236       3.88280       3.31339       2.77045       2.20382       1.81646       1.35354       1.06098      0.767572      0.557714
  26  20 4012.0162    1.4673  8.9636 10.6360 -0.0003  0.0830   0.0109   0.2228    0.0364   0.0000   440.9927       11.3612       9.55595       2.30801       2.23692      -12.8758       6.50577      -7.69845      -14.5807      -3.45491       4.32896       3.81505      -3.88265       2.79469     -0.619286      -1.13526     -0.173350       1.11076       4.95217       6.60282       7.26930       7.52719       7.72867       7.50312       7.19787       6.44025       5.79593       5.00849       4.26430       3.56166       2.84496       2.25378       1.75686       1.32771      0.992706      0.720539
  26  21 4158.9807    1.2070 10.8826 10.5681 -0.0005  0.1035   0.0089   0.2840    0.0314   0.0000   434.7835       14.3899       23.4835      -7.04257       7.37502      -24.5772      0.495414       19.8827       6.10584      -20.1276       10.1574       2.18408       1.10843      -2.88492       1.10611       2.81746      -1.33941     -0.557272       6.26337       8.25398       9.07091       9.50232       9.57274       9.40258       8.88042       8.10272       7.17551       6.38584       5.38803       4.49426       3.64487       2.89636       2.23810       1.71084       1.22475      0.901343
  26  22 4305.4098    1.0016 13.5445 10.4484 -0.0004  0.1329   0.0071   0.3648    0.0284   0.0000   439.1725       7.05410       8.97472       9.99392      -4.73382      -11.6764       5.43464       9.35790      -7.26054       3.56894       3.03845      -12.3716       3.22351      -2.21567      0.791160      -4.29957      0.525579       1.36237       8.02752       10.2936       11.5170       12.2382       12.2951       11.9055       11.2258       10.4058       9.12768       8.05557       6.85671       5.77198       4.73756       3.71989       2.89943       2.18387       1.55226       1.12579
  27   4 1527.5404    0.1757  0.1279 10.0316 -0.0085  0.0142   0.0107   0.0189    0.0263   0.0000   440.0783      -1.73915       18.8178      0.738071      -1.76245      0.850550      0.608920      0.265962     -0.277844     -0.292777      0.337018     -0.874957      0.579775      0.375828      0.319522     -0.262224    -0.0893521   -0.00870858      0.902465       1.14155       1.18502       1.18188       1.31113       1.37402       1.14055      0.963097      0.937088      0.856410      0.914441      0.799758      0.785143      0.642959      0.479520      0.317890      0.177057      0.126488
  27   5 1713.5923    0.3158  0.2475 10.0404 -0.0114  0.0121   0.0121   0.0278    0.0321   0.0000   441.4708     -0.305698       21.7556      -2.29424      -1.48246     -0.662342     -0.288505      -1.91963      -1.25295      0.798038     -0.439561      0.289366      0.448482      0.180408     -0.214315    -0.0103122     -0.299595     -0.223037      0.706791      0.997928       1.10243       1.11618       1.14819       1.07569      0.980783      0.910044      0.867031      0.763852      0.743385      0.584281      0.502820      0.407097      0.293755      0.237005      0.171014      0.120288
  27   6 1889.7612    0.5005  0.4809 10.0783 -0.0044  0.0168   0.0133   0.0375    0.0462   0.0000   439.8726      -1.18489       23.2331      -2.65444      -3.02470      0.570728     0.0216233      0.965233      -2.12245      0.363210      0.765138      0.518814      0.629845    -0.0232414      0.102467     0.0449998     -0.122726  -5.94382e-05       1.02069       1.33174       1.42598       1.43977       1.47840       1.44056       1.45232       1.27879       1.22587      0.998876      0.810827      0.714646      0.579045      0.435535      0.399311      0.282896      0.221648      0.151082
  27   7 2062.0291    0.7512  0.6550 10.2272 -0.0003  0.0176   0.0174   0.0443    0.0676   0.0000   439.2521     -0.696365       17.6296      0.249419      -3.39582    -0.0329477      -1.61548     -0.636953    -0.0918470      0.403509      0.795386       1.15191     -0.289509      0.786048     -0.397191     -0.124246      0.507393     0.0432291       1.07956       1.41157       1.51614       1.55690       1.60738       1.62968       1.52150       1.39591       1.21274       1.02890      0.893937      0.742921      0.605195      0.494810      0.377264      0.296075      0.218681      0.150719
  27   9 2390.9886    1.4610  0.9612 11.3179 -0.0005  0.0196   0.0274   0.0535    0.0814   0.0000   438.4543      0.698663       21.3739      -1.94032      -3.16301       1.15336      0.158165     -0.422432       2.48651     -0.284623      0.423789      0.820221     -0.610619     -0.746343      0.222059      0.457881     -0.325716     -0.269990       1.18086       1.57908       1.74721       1.85135       1.79661       1.80054       1.61732       1.54524       1.37636       1.24954       1.08455      0.850774      0.712616      0.567551      0.447451      0.342999      0.254763      0.186630
  27  10 2547.5121    1.9653  1.1789 11.7619 -0.0019  0.0225   0.0340   0.0615    0.1026   0.0000   440.4056       5.26384       17.6714      -2.53238      -2.43019      -3.33517      -2.90173      0.709522      -2.35282      -3.15239     -0.482083     -0.884639     -0.824239      0.704552     -0.230008     -0.479802     -0.266148     -0.198103       1.39948       1.82654       2.03680       2.17735       2.24995       2.12566       2.06151       1.84109       1.64306       1.41343       1.19735      0.968621      0.797551      0.639371      0.485725      0.375039      0.294166      0.213930
  27  11 2702.1101    2.5677  1.0168 12.0490 -0.0014  0.0198   0.0451   0.0528    0.1102   0.0000   440.2492       4.82525       14.7156      0.810274      -1.10086      -2.79280      0.654860      -2.26134       2.42508    0.00995542     -0.415143      -1.45661      -1.47773     -0.434396     0.0801378    -0.0517861     -0.240551     0.0387042       1.16907       1.53570       1.62928       1.80221       1.77545       1.78941       1.67127       1.52693       1.38615       1.17165       1.04677      0.825844      0.697990      0.537094      0.436496      0.333461      0.257483      0.182623
  27  12 2855.3998    3.2083  0.9744 12.7259 -0.0016  0.0203   0.0581   0.0509    0.1036   0.0000   439.5969       2.67834       15.2961       3.00245       1.47098     -0.238526      0.623046     -0.216053       1.36841      -2.17990     -0.821404     -0.686647     -0.749225     -0.244255      0.721131      0.239317      0.380706   -0.00337192       1.26969       1.73462       1.92517       2.03071       2.09225       1.94411       1.84850       1.70537       1.48481       1.30081       1.10650      0.925474      0.742627      0.597125      0.436331      0.344939      0.255727      0.196344
  27  13 3007.1259    3.7805  0.9110 13.2326  0.0007  0.0191   0.0713   0.0489    0.0906   0.0000   439.1863       3.44166       15.0075       1.95667    -0.0669870      -3.36583      0.551034      -2.25853       1.12396     -0.546415      -1.65042     -0.813803       1.21692     -0.127271      0.420665     -0.147547     -0.327851      0.284168       1.20953       1.52394       1.66081       1.84607       1.84312       1.75572       1.70913       1.48961       1.33537       1.19518       1.04888      0.854848      0.686400      0.530613      0.440603      0.331139      0.237789      0.190278
  27  14 3157.3161    3.9038  1.1524 13.3267 -0.0004  0.0232   0.0682   0.0606    0.1014   0.0000   440.1216       6.32948       14.6918       1.86150      -3.28311      -3.94533     -0.518836      -3.22594      0.234976      -1.61457      -2.29033       1.40622      -2.09836     -0.444312      0.347076     -0.448707     -0.363019     -0.107070       1.47734       2.05944       2.23448       2.43747       2.41288       2.37073       2.15093       1.98281       1.72908       1.50616       1.27965       1.06481      0.841262      0.664844      0.510487      0.397018      0.288143      0.208841
  27  15 3306.6080    3.5492  1.4232 13.4061 -0.0008  0.0266   0.0582   0.0682    0.0782   0.0000   437.2409       6.35381       12.3234      0.975774      -4.79165      -1.64833     -0.297288      -4.12672       1.72934       2.25386   -0.00767804       1.02212      0.758451     -0.489477      0.322527      0.384820      0.207075     -0.169568       1.68591       2.07584       2.27165       2.38133       2.40941       2.42806       2.35770       2.01058       1.84113       1.63664       1.40363       1.16076      0.975588      0.737319      0.595433      0.455531      0.347217      0.254111
  27  16 3455.3457    2.9452  2.4406 12.4544 -0.0024  0.0342   0.0360   0.0905    0.0610   0.0000   442.7040       7.09492       12.8466      -3.00703      -1.03326      -5.67144       3.72199      -2.93139     -0.684040       1.48080       1.41250      -1.53457     -0.602022      -1.30259     -0.406244      0.809963     -0.768561     -0.514962       2.03653       2.65332       2.81537       3.08316       2.96944       2.92221       2.85491       2.63610       2.32454       2.09537       1.79250       1.54305       1.28789       1.03041      0.809654      0.596048      0.436137      0.323911
  27  17 3603.6011    2.4195  3.5111 12.0214 -0.0008  0.0433   0.0255   0.1120    0.0455   0.0000   441.0515       8.33059       18.2494       1.09826      -2.47498       1.05903       5.19411      -7.56843       2.10163     -0.648881    -0.0834607      -2.37330       1.75554      -1.37592      -2.02556      -1.44878      0.492562      0.694209       2.48664       3.33656       3.67216       3.80006       3.85512       3.79004       3.59683       3.30869       2.99222       2.59147       2.23641       1.94540       1.57596       1.25266      0.969652      0.745172      0.545775      0.411285
  27  18 3751.5225    2.0259  5.2379 11.3242 -0.0004  0.0538   0.0172   0.1443    0.0391   0.0000   434.1691       10.1543       13.7104      -9.07036     -0.605014      -1.47053       4.30124      -8.10471       7.88451      -3.90472       5.69262     -0.731237      0.934112      -1.12144     -0.174491       1.49443     -0.379223     -0.367584       3.05654       4.21017       4.49906       4.85277       4.85196       4.72189       4.59884       4.09073       3.75734       3.23290       2.77680       2.35860       1.90511       1.55636       1.17519      0.930950      0.660905      0.496159
  27  19 3899.1012    1.6771  7.2525 10.9239 -0.0004  0.0671   0.0127   0.1847    0.0358   0.0000   434.7959       13.8913       10.5982       10.1211      -2.06182      -16.9561       1.48576      -9.57186     -0.366566      -3.20352      -2.10660      -2.25699      0.574630     0.0471369       2.45619      0.161978     -0.840541      0.462117       3.97711       5.17684       5.56992       6.02281       6.14785       5.89766       5.70047       5.12533       4.67695       4.05165       3.52773       2.99033       2.40061       1.94685       1.52653       1.15647      0.858651      0.628649
  27  20 4046.5022    1.3729  9.3555 10.7269 -0.0004  0.0863   0.0102   0.2382    0.0327   0.0000   441.7776       19.8775      -1.27600       7.66256       1.58626      -10.3333     -0.997275      -5.08833      0.365339      -4.36530       5.14244     0.0731178      -4.71744      0.184256     0.0788114      -1.39895     -0.441007    -0.0111477       5.04047       6.69890       7.39473       7.74193       7.97509       7.66976       7.29281       6.66966       6.02896       5.28354       4.51666       3.89525       3.08734       2.53624       1.95133       1.49307       1.09749      0.815520
  27  21 4193.9837    1.1561 12.1065 10.5806 -0.0003  0.1131   0.0080   0.3118    0.0295   0.0000   439.8438       5.86615      0.639470       7.67399      -3.96223      0.220315       2.34850      -27.7875      -1.04105      -2.77187       1.34625      0.186902       1.72360     -0.787786      0.829591      -2.65501     -0.742635       1.81634       6.61432       8.66135       9.68397       10.3605       10.4086       10.1849       9.40174       8.82070       7.94946       6.97364       5.88512       4.94213       4.08814       3.25945       2.55301       1.93658       1.45067       1.06001
  27  22 4340.7618    0.9617 14.2165 10.4105 -0.0010  0.1392   0.0065   0.3773    0.0271   0.0000   425.2511       7.75136       20.6608      -10.0550       18.9579      -3.13898       1.04192      -4.96293       5.00478      -15.5250      -6.35294     -0.886831      -2.54638      -6.90380       5.56980      -2.35254       1.67815       1.99654       7.81628       10.5036       11.5590       12.1669       12.3435       12.0181       11.4968       10.6934       9.47819       8.41109       7.16023       5.97526       4.98525       3.93826       3.10133       2.39877       1.76278       1.29829
  27  23 4487.5461    0.7512 15.8164 10.3595 -0.0011  0.1732   0.0056   0.4680    0.0241   0.0000   426.0316       4.40524       17.9679       15.1072       6.00614      -38.0102       19.8813      -18.3427      -28.1321       5.33881       23.0629      -8.37426      -9.26209       5.84292       12.6541      -2.44479     -0.467801      -2.46837       9.88341       13.0458       14.5702       15.2651       15.4672       15.2145       14.2616       13.2436       11.9949       10.4488       8.99973       7.58585       6.25401       4.98823       3.90255       3.01080       2.21805       1.62105
  28   4 1546.0160    0.2056  0.1046 10.0619  0.0137  0.0172   0.0138   0.0223    0.0256   0.0000   440.1065      0.496765       20.1463      0.385890      -3.42907     -0.139675    -0.0901587      0.286678      0.323036      -1.42298     0.0899841       1.02105      0.166925     -0.245546      0.236191     -0.170032   -0.00269691      0.109316      0.900190      0.964317       1.08198       1.25174       1.44465       1.01330      0.999118       1.05946      0.905921      0.889481      0.605425      0.766303      0.515073      0.403504      0.271717      0.266013      0.201679      0.121721
  28   5 1732.7674    0.3206  0.3243 10.0762 -0.0109  0.0150   0.0109   0.0325    0.0335   0.0000   439.4659     -0.249066       19.3557       1.93580     0.0513044     -0.316548       2.88515      0.524553      -1.28522     -0.324896      0.467855      0.340280      0.133107      0.413416    -0.0994630     -0.338403     -0.110463      0.115598      0.855865       1.04614       1.13118       1.28017       1.26815       1.23907       1.17672       1.00653       1.09512      0.908979      0.746107      0.643838      0.556668      0.454447      0.360316      0.289994      0.198712      0.138609
  28   6 1910.1427    0.5257  0.4491 10.2210 -0.0015  0.0154   0.0140   0.0362    0.0440   0.0000   439.4385     -0.949476       20.1789      0.669186      -2.01989     -0.993470     -0.178115     -0.199968      -2.00223      0.238968    -0.0558054      0.452378      0.104801    -0.0804316     -0.124011     -0.247344    -0.0668146      0.171708      0.835219       1.12122       1.11184       1.25992       1.31092       1.27760       1.24241       1.12397      0.978682      0.831779      0.775710      0.673481      0.576173      0.442747      0.372944      0.252652      0.195117      0.135733
  28   7 2083.8702    0.7666  0.7345 10.3509  0.0001  0.0181   0.0161   0.0459    0.0636   0.0000   440.3786       1.97373       19.8443       3.69055      -2.82260      -1.70243     -0.747952     -0.178467       1.47477     -0.635859     -0.413158      -1.59771     -0.244514     -0.130029     -0.943149     -0.286649      0.104485      0.212662       1.08109       1.35488       1.37530       1.50209       1.58577       1.63746       1.48700       1.33782       1.19170       1.06513      0.932754      0.841537      0.637456      0.513749      0.407342      0.328059      0.239869      0.176651
  28   8 2252.8224    1.1157  0.8130 10.7407 -0.0021  0.0184   0.0222   0.0463    0.0751   0.0000   440.7122      0.414715       16.2744      0.148087      0.398556     -0.969860      0.705030     -0.273376       1.70567     -0.790800     -0.593123     -0.965566      -1.37899     0.0369298       1.01223     -0.209246     -0.299924      0.376664       1.04665       1.34883       1.43762       1.62007       1.48072       1.51389       1.45764       1.39959       1.18108       1.09466      0.955543      0.803575      0.652152      0.525656      0.432415      0.337412      0.246050      0.184693
  28   9 2415.2894    1.4851  1.0383 11.3666 -0.0051  0.0207   0.0268   0.0557    0.0852   0.0000   439.7626       3.40606       21.7647       2.56213       1.75565      -4.30320       2.13786      -1.27452      -1.78581      -3.30798    -0.0221480      -1.64387     -0.195596      0.468950     0.0596552    -0.0541473     -0.295727     -0.331339       1.18101       1.57076       1.64842       1.81240       1.84676       1.85020       1.71107       1.56250       1.39365       1.29340       1.08047      0.927862      0.720177      0.614480      0.463938      0.367594      0.282941      0.214475
  28  10 2573.4004    2.0466  0.9899 11.8538 -0.0029  0.0201   0.0364   0.0503    0.0955   0.0000   437.5984       3.08440       16.9915      -1.64607     0.0777101     -0.945176       2.22918       1.80552       2.11042      -2.91793      0.465624     0.0664009     -0.238006      0.219002      0.218167     -0.845044      0.224217    -0.0186982       1.18652       1.52689       1.70971       1.76106       1.87427       1.78654       1.70359       1.58032       1.42555       1.24881       1.08016      0.883768      0.744934      0.622649      0.473923      0.369985      0.270979      0.202961
  28  11 2729.3867    2.6208  1.1692 12.0341 -0.0010  0.0217   0.0424   0.0558    0.1153   0.0000   441.5342       2.33154       13.7472      -3.22782      -2.72162      0.818813      -2.68415      -2.51155     -0.457608      -1.53843      0.774313      -1.63118     0.0309698    -0.0771962      0.270193      0.150428     -0.136252     0.0759972       1.23608       1.67724       1.83136       1.90049       1.96079       1.90920       1.82410       1.73955       1.46500       1.33915       1.12578      0.981020      0.794686      0.640013      0.490482      0.377739      0.298679      0.220034
  28  12 2883.7526    3.4416  0.9391 12.7378 -0.0012  0.0180   0.0631   0.0504    0.1023   0.0000   441.4119       1.93936       15.5560      0.849932      -1.22053      -1.28301      -2.55807     -0.908590     -0.550961      0.999311       1.05781     -0.550510     -0.508859      0.506862      0.287014     0.0969136     0.0315240     -0.234802       1.09982       1.41389       1.54793       1.63570       1.60164       1.57788       1.49675       1.43507       1.26240       1.09584       1.01007      0.854634      0.722459      0.590222      0.459761      0.343113      0.253439      0.187661
  28  13 3036.3201    3.8777  1.0397 13.1065 -0.0006  0.0201   0.0675   0.0547    0.1023   0.0000   438.0874       1.48323       18.7037       1.40856      -1.80339      -4.82204       1.21710      -2.63461     -0.964331      -2.11081      -1.84381      0.858890      0.683129     -0.193258    -0.0872011      0.146464     -0.238482     -0.115482       1.13977       1.56611       1.64230       1.77487       1.76394       1.74365       1.60477       1.46968       1.38487       1.21262       1.09025      0.903529      0.761321      0.606802      0.462477      0.366816      0.274879      0.200730
  28  14 3187.2695    4.0114  1.2666 13.1073 -0.0016  0.0228   0.0640   0.0578    0.1068   0.0000   439.4294       4.61253       17.5714       1.73460     -0.663976      -1.93234      -1.09614      -3.72108       1.63312      -2.19155      0.842436     -0.736883     -0.575387      -1.27907     0.0974786     0.0635571     -0.280433      0.166394       1.37186       1.75295       1.93729       2.07193       2.06808       1.95624       1.88142       1.78255       1.62674       1.41107       1.26305       1.03099      0.839044      0.686187      0.537054      0.423839      0.320743      0.240878
  28  15 3337.3426    3.4747  1.7085 12.8317 -0.0010  0.0273   0.0488   0.0711    0.0776   0.0000   439.8944       1.31001       16.6124      -2.93437       1.56569      -3.91973     -0.578098      -5.30687       2.07786      -2.23294      0.201149      -1.28701      -1.00791      -1.35858     -0.116615      -1.07685      0.312156      0.365331       1.58856       2.10087       2.29350       2.44437       2.41496       2.35196       2.33772       2.15764       1.84593       1.69914       1.44042       1.18810       1.01991      0.799581      0.646013      0.492702      0.372519      0.277668
  28  16 3486.8323    2.8485  2.5640 12.3796 -0.0005  0.0347   0.0335   0.0910    0.0553   0.0000   440.5291       6.16240       15.4210      0.908015      -5.01524       2.98791      -1.81142      -7.72387       1.45610     -0.329561      -2.00446      -1.91501     0.0618164    -0.0379715     0.0754363       1.39280      0.378427      0.225030       1.95547       2.54936       2.85818       2.98725       3.04230       2.91203       2.83274       2.64533       2.35099       2.07361       1.81563       1.51426       1.27657       1.02399      0.818665      0.624026      0.471116      0.340813
  28  17 3635.8972    2.2977  3.4892 12.0381 -0.0010  0.0428   0.0245   0.1142    0.0441   0.0000   443.5244       4.92202       10.0687      -3.76651      -5.22712       1.23407      -4.79551     -0.732048      0.777616      -3.38697       3.81396      -1.38763       1.43224      -2.16284     -0.837442       1.25972      0.751490     -0.716473       2.40916       3.21583       3.50458       3.76345       3.72986       3.74379       3.55492       3.25014       2.98046       2.57296       2.25080       1.84808       1.59580       1.27916       1.01551      0.763759      0.579445      0.417895
  28  18 3784.4548    1.9649  5.3265 11.2321 -0.0008  0.0533   0.0161   0.1417    0.0380   0.0000   432.7777       7.80896       24.3620       4.84472      -9.23536      -3.61100     -0.357518      -7.75195       1.09326      -6.90981     0.0871035      -2.20270      -1.19869      -1.11996     -0.265915      0.210104      0.673845    -0.0922376       2.96092       3.93882       4.36308       4.62104       4.54156       4.56971       4.21371       3.98299       3.61552       3.30680       2.78020       2.38655       1.95610       1.61207       1.25472      0.985457      0.722729      0.530611
  28  19 3932.6611    1.5788  7.4833 10.9183 -0.0002  0.0690   0.0118   0.1908    0.0330   0.0000   436.5695       9.65078       18.0799      -10.0622       3.55058      -8.77277       11.2452      -4.28310      -1.44420      -10.8531       1.46700       3.13323       3.41283       2.06097      -3.88551      0.344508      0.827498     -0.946747       3.95918       5.20490       5.75534       6.16100       6.29594       6.17146       5.83561       5.42781       4.85383       4.26714       3.61987       3.04428       2.50757       2.02055       1.61267       1.24822      0.937078      0.703761
  28  20 4080.5866    1.3254  9.5885 10.7387 -0.0001  0.0879   0.0097   0.2426    0.0308   0.0000   432.9614       20.7220       10.3589      -10.9434      -7.43397      -3.54450      -5.45911      -7.39034      -4.75179      0.146964      -6.79044      -2.48277      -1.99078       2.52857      -1.31621      0.808074      0.896726      0.140175       5.00351       6.61579       7.25059       7.67879       7.77123       7.68840       7.31657       6.74484       6.04509       5.44779       4.69239       3.93525       3.23783       2.62180       2.08498       1.60524       1.23515      0.901497
  28  21 4228.3000    1.0821 12.4809 10.5635 -0.0003  0.1200   0.0075   0.3206    0.0284   0.0000   441.8234       10.7358       10.6363      -6.89134      -26.5308     -0.715492       1.74064      -7.00562       8.19740       1.67879     -0.843729      -7.31311       1.23015       3.27585      -4.04421       2.51381       1.98410      0.294428       6.70432       8.86866       9.78978       10.2680       10.6516       10.1926       9.72813       9.08370       8.13918       7.36435       6.27785       5.40387       4.45048       3.61650       2.85444       2.19749       1.65790       1.19652
  28  22 4375.7637    0.8834 14.6590 10.4384 -0.0001  0.1483   0.0061   0.4005    0.0256   0.0000   437.3546       7.56975       16.9401       3.09946      -4.40103      -4.21319       5.34577      -16.9481       8.81673       21.9945      -7.65228      -8.55874       5.85778       3.90886       1.29962     0.0584417      -1.96224       1.75041       8.19620       10.9099       12.1016       12.7662       13.0724       12.7676       12.2370       11.3104       10.1986       8.99911       7.69235       6.53065       5.35911       4.36757       3.41427       2.68731       2.01645       1.52087
  29   6 1930.1769    0.5483  0.5082 10.2239 -0.0082  0.0166   0.0136   0.0365    0.0473   0.0000   440.6631     -0.300135       18.1105     -0.425703      -2.34880       1.33097     -0.915471       1.05745       1.36314      0.600787     -0.189853      0.852213      0.597102     -0.297919      0.772010      0.432226      0.225239      0.142377      0.939099       1.33182       1.41706       1.59590       1.53160       1.54827       1.40267       1.26702       1.15604       1.05183      0.879924      0.747262      0.615702      0.493423      0.380775      0.295866      0.211791      0.163869
  29   7 2105.2979    0.7929  0.8108 10.3442  0.0002  0.0187   0.0155   0.0483    0.0676   0.0000   441.5894       1.38074       18.8935       1.27199       1.34114      0.571477      -2.18778      -1.76168       1.65872      0.897384      -1.92103    -0.0716180     0.0112060     -0.849539     0.0297933      0.432789    -0.0501645     0.0859244       1.03870       1.43251       1.56258       1.63631       1.74277       1.66005       1.64046       1.46999       1.29801       1.17931      0.982975      0.835705      0.710206      0.537537      0.443114      0.350090      0.262706      0.198050
  29   8 2275.3385    1.1504  0.9095 10.9978 -0.0023  0.0191   0.0215   0.0508    0.0770   0.0000   439.3415      -1.25797       23.6532      -2.10281      -1.86052      -4.32214     -0.276350      -1.64906       2.32522      0.282165     -0.866303      0.320491     -0.720306    0.00280155    -0.0397421     0.0243920      0.409743     -0.273407       1.07137       1.36051       1.57894       1.63740       1.64409       1.55669       1.49107       1.45582       1.31321       1.13787       1.01270      0.867675      0.736845      0.582596      0.464227      0.365623      0.271839      0.210981
  29   9 2439.0564    1.6130  1.0670 11.4806 -0.0004  0.0208   0.0280   0.0547    0.0908   0.0000   439.1990      0.572480       13.7831      -1.03670     -0.854303      -3.31467      -1.05234      -1.31707     0.0477077      -1.08348     -0.476199      -1.98312     -0.665968     -0.625892      0.404228    0.00375226      0.232600     0.0809090       1.18568       1.51017       1.62290       1.80329       1.81769       1.81064       1.71296       1.63522       1.43421       1.24352       1.06725      0.926016      0.764400      0.632176      0.478590      0.379899      0.298683      0.225624
  29  10 2598.7223    2.1347  0.9924 12.0629 -0.0048  0.0201   0.0375   0.0504    0.0898   0.0000   439.8666     -0.698269       16.5348     -0.230486      0.128981      -1.29292      0.743415      -3.06939    -0.0539313      -1.96997     -0.144385      0.254782      -1.49845     -0.300951      0.612304      0.855339     -0.185932      0.295858       1.10832       1.46060       1.55299       1.69821       1.70765       1.62530       1.57305       1.44803       1.37336       1.22280       1.07105      0.906220      0.746507      0.620792      0.486950      0.392437      0.296189      0.217982
  29  11 2756.2277    2.8433  0.9587 12.4373 -0.0036  0.0196   0.0500   0.0489    0.0970   0.0000   440.7024       1.31371       15.7973       1.35309      -2.90025      -1.43571       1.38867      -2.25097      0.769042      -2.64247       2.40692      0.488963      -1.35651     0.0460376    -0.0666386     -0.124440     0.0954723      0.492085       1.04215       1.47207       1.48947       1.64036       1.64812       1.68255       1.49710       1.44877       1.32769       1.17332       1.04989      0.861453      0.700901      0.582206      0.461734      0.376481      0.274357      0.207868
  29  12 2911.6841    3.4699  0.9283 13.0973 -0.0021  0.0186   0.0633   0.0497    0.0902   0.0000   439.6210       2.70811       15.7252     -0.175710      -1.20700      -1.79528      -2.74786      -3.39588     -0.804581     -0.458542      0.841301      -1.10118      0.722198       1.36495     0.0678229      0.853662     0.0233078      0.134900       1.01945       1.32077       1.40733       1.57784       1.55941       1.55435       1.44058       1.34828       1.20654       1.12134      0.954895      0.823677      0.668989      0.570469      0.440884      0.357614      0.259971      0.187097
  29  13 3065.0657    3.9529  1.0353 13.2389 -0.0054  0.0195   0.0696   0.0525    0.1035   0.0000   439.4691       5.13476       12.7529      -2.69283      -1.56053      -1.58343      -3.08234      -4.44761       1.43866      -1.64956    -0.0222301      0.980396     -0.480642     -0.558859     -0.645861      0.583717      0.678637      0.203571       1.17969       1.54432       1.73225       1.83502       1.83488       1.80168       1.67214       1.57090       1.42997       1.26962       1.11356      0.965108      0.763534      0.620756      0.496102      0.378689      0.296949      0.220785
  29  14 3216.8677    3.8225  1.2679 13.3888  0.0061  0.0233   0.0632   0.0611    0.0844   0.0000   438.4581       9.13050       18.2300      0.468108      0.270900     -0.250625     0.0457837      -4.19030       1.63455      -1.67135      -1.90229      -1.45604      0.886349       1.09774     -0.912437    -0.0453481    -0.0107463   -0.00560791       1.28068       1.71609       1.80200       1.98448       1.92481       1.94656       1.81437       1.75346       1.61250       1.39574       1.22015       1.07602      0.863652      0.727672      0.578988      0.443818      0.336388      0.260754
  29  15 3367.7774    3.2977  1.7652 13.0584 -0.0007  0.0283   0.0459   0.0724    0.0642   0.0000   439.5045       6.98944       9.56970       4.18325       1.69189      -4.73169      -3.93870      -3.60530      -1.37896     -0.970925      -1.08692      -1.17555      0.465778      -1.15602      -1.07298      0.125751     -0.184803      0.108253       1.58022       2.09378       2.22295       2.35703       2.38995       2.34566       2.30598       2.13995       1.94636       1.67561       1.52609       1.28783       1.06907      0.881011      0.679608      0.552385      0.423187      0.311573
  29  16 3518.0313    2.7069  2.7996 12.3581 -0.0012  0.0366   0.0303   0.0950    0.0512   0.0000   438.7602       9.86324       16.2788       2.40832       3.61024      -6.76908       2.04518      -7.53114      -1.30469      -2.58702       1.12597      -3.90091      0.558285      -1.04818      -2.12848      0.514550      0.342962    -0.0520557       1.98202       2.59250       2.88420       3.08998       3.14980       3.05685       3.00859       2.72531       2.54811       2.19098       1.88492       1.59382       1.32473       1.07944      0.873520      0.687120      0.520494      0.391177
  29  17 3667.7457    2.2796  4.0547 11.7288  0.0006  0.0449   0.0215   0.1154    0.0434   0.0000   444.1547       2.88172       12.2014       7.48434       5.02686      -3.07368       1.95365      -2.60209      -3.14375      -1.91338     0.0985903      -3.01923      -2.20584      -3.16189       1.72737      0.991606     -0.836238      0.283576       2.44824       3.26425       3.56699       3.89231       3.85573       3.85255       3.64935       3.42741       3.05249       2.75715       2.35417       2.03166       1.64262       1.39317       1.08048      0.861314      0.638353      0.491536
  29  18 3816.7886    1.8655  6.2683 11.1074  0.0001  0.0580   0.0142   0.1582    0.0360   0.0000   442.1570       2.54702       16.9647       2.90341     0.0357682       2.43060       2.12168      -9.02699       2.47590      -1.86266      -1.42191      -2.39677       2.51971     -0.483215       1.13551      -1.82406      0.540853      0.550872       3.19636       4.19122       4.66968       4.91994       4.92450       4.87912       4.72326       4.33525       3.97104       3.54865       3.08811       2.64899       2.17851       1.82149       1.41012       1.11631      0.847640      0.643871
  29  19 3965.8278    1.5209  7.9782 10.9210 -0.0004  0.0719   0.0110   0.1993    0.0316   0.0000   440.3143       5.21006       22.2871       4.15321       9.96316      -3.98156      -6.22181       3.33527      0.129616      -5.74100      -1.76737       5.52394      -2.46082       2.88375      -2.09169     -0.144604      -1.31539    -0.0364501       3.90562       5.17299       5.68436       6.03064       6.18630       6.13346       5.80261       5.40519       4.86880       4.37624       3.81343       3.21614       2.67166       2.17806       1.75401       1.36746       1.04176      0.773826
  29  20 4114.3357    1.2652  9.7983 10.7711 -0.0006  0.0914   0.0091   0.2483    0.0297   0.0000   435.8377       8.19868       2.27613       10.6370       7.00648       1.22876      -13.3330      -6.39207       4.15717      -5.88429      0.186081      -6.06371       4.29474     -0.634746       1.39592     0.0214668       1.28183     -0.316650       4.82798       6.59152       7.13418       7.66744       7.71702       7.62355       7.18390       6.81574       6.16223       5.57593       4.79253       4.07968       3.44550       2.75520       2.24141       1.73389       1.31661      0.996561
  29  21 4262.3905    1.0348 12.5983 10.5931  0.0007  0.1209   0.0071   0.3281    0.0274   0.0000   432.4367       4.51562       9.94121      -2.58069      -3.29107      -2.34556       16.7806       6.37803      -4.72427      -3.25498       4.05774      -7.28929       1.42583       5.99958       1.50136      -1.45481       2.18090      -2.15125       6.50031       8.67738       9.42719       10.2047       10.1273       10.1842       9.74872       9.08474       8.29599       7.24504       6.32376       5.44644       4.47755       3.65935       2.94016       2.31055       1.75654       1.31828
  29  22 4410.3104    0.8485 15.8575 10.4843 -0.0004  0.1614   0.0057   0.4238    0.0237   0.0000   443.3536       1.70805       40.7929     -0.581987      -20.4361      -3.55749       5.75067       5.04538       16.7078      -12.1094       6.99251      -10.3244      -6.75471      0.806390      0.931789      0.900683      0.720759       2.43726       8.56019       11.3995       12.7456       13.5085       13.6494       13.4174       12.8743       11.9718       11.0660       9.70159       8.47727       7.10580       6.09047       4.87188       3.90436       3.09503       2.31206       1.75940
  30   4 1581.9037    0.2232  0.1511 10.0989 -0.0119  0.0105   0.0113   0.0232    0.0258   0.0000   440.0333      -1.67981       20.5415      -1.42260      -3.31306     -0.190326       2.46069      0.650679    -0.0149775     -0.568882     -0.263906     -0.219687     -0.889875      0.185543      0.239882      0.373862      0.232623    -0.0916800      0.588087      0.741107      0.940890      0.899482      0.814029      0.904548      0.973270      0.743644      0.730208      0.680299      0.553734      0.450013      0.426652      0.358211      0.280725      0.231729      0.173108      0.134168
  30   5 1770.0167    0.3820  0.3484 10.1253 -0.0087  0.0136   0.0119   0.0319    0.0346   0.0000   441.6018      -1.56290       19.5771      -1.76330      0.265320     -0.592633       1.88255      -1.11692      0.403578      -1.57406      0.538736      -1.51370     -0.142332      0.823677     0.0202547     -0.433432     0.0667722     -0.248185      0.787274      0.991312       1.18783       1.29008       1.20686       1.22757       1.22815       1.13730       1.00506      0.915185      0.768317      0.622600      0.487696      0.411772      0.351713      0.297276      0.233579      0.175783
  30   6 1949.9446    0.5994  0.5214 10.0976 -0.0006  0.0147   0.0142   0.0372    0.0492   0.0000   439.7581      0.368965       19.3831       1.07003      -2.41785     -0.469550       1.16501      0.301682      0.374642      0.497764     -0.390295     0.0572903      0.604925     -0.525014     0.0871186      0.141275     -0.536935      0.154188      0.771166      0.996701       1.11393       1.14750       1.23608       1.25693       1.15907       1.06369      0.945081      0.856852      0.736341      0.645962      0.538338      0.436286      0.342292      0.269908      0.211236      0.156710
  30   7 2126.3612    0.8599  0.7478 10.4366 -0.0021  0.0173   0.0171   0.0431    0.0645   0.0000   440.0037      0.230303       20.4855      -1.96742      -3.15078      -1.49361    -0.0521021      -1.56216     -0.709829      -1.43879      0.366394     -0.166980      -1.12752      0.218932     -0.188326     -0.286231     0.0125770     -0.120887      0.972727       1.24705       1.41514       1.56327       1.48740       1.43275       1.36300       1.24459       1.21578       1.07897      0.938140      0.821928      0.705453      0.573390      0.464839      0.370620      0.267601      0.200957
  30   8 2297.3300    1.2786  0.8852 10.7887 -0.0033  0.0183   0.0231   0.0459    0.0870   0.0000   441.0668      -1.09350       19.7763       2.83225      -1.58389      -4.11911     -0.160983      -1.48428      -1.14843      -1.65437       1.10033      -1.17257    -0.0782170     -0.407946      0.885286     -0.465424     -0.332379      0.561523      0.968398       1.28674       1.39239       1.54503       1.49474       1.43725       1.45421       1.34897       1.26051       1.06935      0.963475      0.829391      0.678302      0.570816      0.457369      0.369045      0.281351      0.206140
  30   9 2462.2782    1.7164  1.1022 11.5523  0.0010  0.0211   0.0288   0.0540    0.0914   0.0000   440.8552     -0.627085       15.7589       1.48459      -2.47897       2.47003     -0.767111      -2.15061       1.91688     -0.348746       1.17046    -0.0275179     -0.365350      0.140529      0.218100     -0.107436     -0.216291      0.204253       1.17457       1.58207       1.67559       1.77644       1.85776       1.83588       1.78977       1.64193       1.48084       1.26933       1.13521      0.965032      0.818400      0.664025      0.523425      0.418447      0.328895      0.236154
  30  10 2623.5054    2.2540  1.0311 12.2292 -0.0014  0.0200   0.0386   0.0525    0.0829   0.0000   438.4224       1.23734       15.4189       1.04504      -3.07061       1.10410      0.765004       1.37317       2.50877       1.76580      0.157094     -0.331224      0.224505      0.331073     -0.194529     -0.133307      0.490384      0.250860       1.09482       1.45860       1.63203       1.72540       1.74880       1.65027       1.66864       1.50596       1.39168       1.17894       1.11064      0.927655      0.775873      0.643781      0.516275      0.397972      0.308739      0.231675
  30  11 2782.5189    2.9249  1.0500 12.3893  0.0003  0.0196   0.0481   0.0522    0.1004   0.0000   440.9543       1.07137       16.8698      -1.88365      -3.72277      -3.30410      -3.31781      -1.69036      0.447511      -1.84861      0.682047      0.433147    -0.0230004     -0.703708    -0.0527195      0.302121     -0.195578      0.437470       1.16439       1.53357       1.68409       1.72235       1.69899       1.63462       1.52586       1.46401       1.34004       1.28656       1.17639       1.00032      0.862936      0.692957      0.525552      0.416692      0.319855      0.243535
  30  12 2939.2089    3.6219  0.9344 12.8613 -0.0006  0.0179   0.0627   0.0456    0.0948   0.0000   439.6557       5.27933       13.6409     0.0750794      -2.57553       1.75199     -0.453012      -4.96898       2.27136      -1.16942     -0.777007      -1.34368     -0.154784      0.364411      0.520195      0.599108     -0.179734      0.267042       1.02292       1.28399       1.39625       1.56687       1.53263       1.50077       1.45321       1.43549       1.27655       1.10036      0.976766      0.812585      0.658724      0.550734      0.440597      0.364718      0.280791      0.205438
  30  13 3093.4115    4.0726  1.0032 13.4065 -0.0016  0.0199   0.0704   0.0502    0.0956   0.0000   438.8065       3.10512       16.8144       2.27279      -3.30703      -3.24924     -0.661166      -2.81679       1.46008      -1.97351      0.591405     -0.980773     -0.336887     -0.639755     0.0552114     -0.232519      0.238114    -0.0958080       1.08601       1.45793       1.56266       1.72680       1.72277       1.69461       1.57345       1.49945       1.38750       1.20611       1.08540      0.919540      0.764392      0.613830      0.472683      0.381052      0.304266      0.236652
  30  14 3246.0722    3.8019  1.4431 13.1931 -0.0029  0.0241   0.0564   0.0653    0.0799   0.0000   440.4373       7.22807       14.2889       2.15935     -0.341049      -4.63434      -2.91595      -2.29711       2.23588      -2.63555       1.70273      -1.11082     -0.136636      0.670048     -0.870915    -0.0200977     -0.264389    0.00426019       1.28016       1.71823       1.75815       1.99540       1.89578       2.00576       1.88257       1.76953       1.58544       1.45419       1.24839       1.08653      0.904598      0.760910      0.585121      0.468462      0.377908      0.276589
  30  15 3397.7392    3.2342  2.0016 12.8596 -0.0011  0.0300   0.0412   0.0760    0.0575   0.0000   440.2564       5.67612       17.1599      0.584106       3.74859      -4.72056      -4.70419      -6.36234      -1.83031      -4.97609     -0.927567      0.986686       1.31369     -0.273915     -0.226612      0.642332     -0.136044     -0.161469       1.64400       2.18929       2.37209       2.45140       2.48751       2.39704       2.31976       2.18757       2.03868       1.82097       1.63187       1.37843       1.19050      0.984452      0.800517      0.618340      0.471711      0.353758
  30  16 3548.8227    2.6455  3.2550 12.0608 -0.0006  0.0382   0.0266   0.1012    0.0469   0.0000   439.4115       8.71623       11.7132      -1.67143       1.70622      -3.96734       2.87758      -2.01314      -1.10743      -1.71746       3.05632      -2.10938      -1.10597     -0.253234      -1.20867     -0.167666     -0.298909     -0.233606       2.13177       2.79778       3.06435       3.19017       3.13660       3.16418       3.08120       2.91935       2.67304       2.38967       2.08142       1.76082       1.49036       1.22564      0.998627      0.774289      0.599984      0.463443
  30  17 3699.2115    2.1520  4.4298 11.6478 -0.0005  0.0473   0.0195   0.1249    0.0394   0.0000   442.8871       6.87042       16.1407       3.94696      -2.48539      -4.27212     -0.863956      -1.46922       2.77859      -3.26302      -3.83330      -2.91998       1.47307      -1.60320    -0.0787106       2.19540      0.126937      0.480221       2.48497       3.33037       3.69331       3.96732       3.94863       3.94250       3.82469       3.53259       3.28433       2.84982       2.49975       2.12206       1.76244       1.46163       1.15652      0.918363      0.724261      0.554143
  30  18 3849.0511    1.7926  6.4922 11.0999 -0.0009  0.0590   0.0135   0.1635    0.0338   0.0000   439.4844       2.18378       9.45336       1.37084      0.190954      -11.6132      -2.32038      -8.42377      -2.15714      -6.10928       3.97861      -4.92071     -0.509965      -2.31729      0.126187       1.39118      0.435900      0.166536       3.16069       4.14931       4.60207       4.91244       4.99503       4.90833       4.72091       4.45317       4.06395       3.57997       3.13436       2.69266       2.27222       1.84320       1.48786       1.16996      0.918932      0.690482
  30  19 3998.3303    1.4845  8.9336 10.7506 -0.0003  0.0779   0.0101   0.2145    0.0316   0.0000   442.3792       9.25687       6.73410      -2.01546      0.849183      -3.33334       2.01243      -10.7758       9.57828       5.90709       3.69438      -3.62428      -4.76670      -2.54573       1.87345       1.71333     -0.641831      0.777159       4.10798       5.50790       6.12451       6.44910       6.58296       6.44173       6.20691       5.75888       5.27782       4.74603       4.15086       3.61700       2.99660       2.51199       1.97471       1.56013       1.20397      0.909247
  30  20 4147.2877    1.2371 11.3890 10.6282  0.0000  0.1007   0.0079   0.2775    0.0287   0.0000   441.7170       21.5552       21.8634      -3.92861       5.72481      -11.5194      -14.7841      0.306841       5.52921      -11.8677       8.23248      -2.19981     -0.111895       3.44054     -0.757304     -0.308219      -1.56455     -0.993653       5.30455       7.04348       7.82233       8.10472       8.29430       8.15159       7.89634       7.52804       6.77739       6.19903       5.27276       4.58236       3.88227       3.19564       2.53260       2.03688       1.56267       1.19266
  30  21 4296.2469    1.0008 13.5347 10.5087 -0.0018  0.1270   0.0064   0.3426    0.0260   0.0000   441.1068      -3.33681       17.9466       9.07885      0.221881       1.10545       17.8024      -2.67250      -14.7322      -1.41465     -0.967814      -4.07103       6.80671       1.89714      -4.52793       1.85582      0.605072       1.41098       6.56788       8.70885       9.66483       10.3648       10.4403       10.4179       9.95393       9.38940       8.55977       7.64479       6.61696       5.65567       4.85867       3.92892       3.18555       2.53119       1.91571       1.46959
  30  22 4444.5312    0.8084 15.8962 10.4357 -0.0009  0.1621   0.0056   0.4324    0.0229   0.0000   436.8034       22.5717       48.4203       6.54330      -6.64089      -6.63589      -3.32105      -13.7488      -8.95061      -5.10412       16.3114       15.2879       5.87115     -0.331447      -7.82777       6.19089      -4.91240     -0.179926       8.42288       11.1088       12.3406       13.1929       13.4901       13.1800       12.6109       11.8194       10.8704       9.83651       8.49741       7.36146       6.17931       5.10107       4.11236       3.27296       2.48470       1.87924
  31   5 1788.2427    0.4277  0.3574 10.0727  0.0003  0.0123   0.0122   0.0314    0.0356   0.0000   439.3562      0.529090       20.2925     -0.258321      -1.58090      -1.09351      0.372970      0.895138      0.514161     -0.218514     -0.125232      0.386031     -0.187239     -0.371485     -0.216164    -0.0640548      0.149839      0.336216      0.668476      0.851195      0.996958       1.06103       1.08119       1.10252       1.00870      0.956939      0.868828      0.761302      0.724648      0.573560      0.483335      0.391733      0.320972      0.249415      0.205017      0.161460
  31   6 1969.4266    0.5824  0.6585 10.0846 -0.0020  0.0167   0.0125   0.0418    0.0546   0.0000   439.1664      0.913500       20.8810      0.296994      -2.17009      -1.60949     -0.806147      -1.20186      0.203458     -0.659470      0.296344    0.00220289      0.940834     -0.241420     -0.634840      0.132734     0.0507786    -0.0701856      0.895501       1.15714       1.19269       1.31088       1.37703       1.37535       1.32305       1.19847       1.11208      0.985118      0.899383      0.752285      0.631460      0.528090      0.436430      0.344484      0.259212      0.204545
  31   7 2147.0093    0.8986  0.7942 10.4327  0.0004  0.0171   0.0169   0.0436    0.0714   0.0000   439.9259      -2.62062       21.0860     -0.718064      -2.29315      -2.87753   -0.00113874     -0.689308      0.247361      0.197612     -0.545203     -0.554378     0.0151504     -0.452547      0.142790     -0.515256     -0.171740     -0.159544      0.932127       1.19499       1.34060       1.42552       1.44493       1.41860       1.40310       1.32880       1.20619       1.08636      0.919138      0.770467      0.652002      0.533146      0.473471      0.348761      0.272701      0.212947
  31   8 2318.9268    1.3059  0.9231 11.0741 -0.0018  0.0184   0.0229   0.0486    0.0777   0.0000   440.8880     -0.851854       20.9304    -0.0612765      -5.25307      -1.44118       1.90508      -1.20280     -0.400985      0.593594      0.693719      0.159310      0.713110      0.209197      0.431420      0.300579      0.413050     0.0216615      0.933517       1.24538       1.36270       1.42219       1.42918       1.45170       1.45038       1.35093       1.23706       1.08070      0.958484      0.802294      0.680836      0.568275      0.451987      0.371960      0.288994      0.222099
  31   9 2485.0210    1.7962  1.0469 11.5247 -0.0014  0.0206   0.0297   0.0502    0.0953   0.0000   440.8657     -0.359248       19.8720     -0.339499      0.265753       1.38832      0.202466      -2.12596       1.50865      -1.47496     0.0549656     -0.585549       1.37146      0.231051    -0.0286213     -0.384229      0.281131     -0.113227       1.13888       1.57224       1.80085       1.92873       1.92846       1.97212       1.83935       1.75149       1.55024       1.37457       1.15112      0.963694      0.787711      0.661958      0.528878      0.418424      0.336301      0.242337
  31  10 2647.8339    2.3192  1.0620 12.2170 -0.0015  0.0203   0.0390   0.0518    0.0885   0.0000   438.4612       2.86139       16.6748       1.11280      -1.07100     -0.810205       2.97136      0.354552       1.07466     -0.719901      -1.59343      -2.15529     -0.548272      0.530661     -0.149011      0.976785     -0.237190     -0.247752       1.02087       1.34488       1.48758       1.66141       1.59218       1.65849       1.58703       1.48319       1.31458       1.19125       1.04839      0.878257      0.763355      0.635242      0.521977      0.405369      0.310388      0.236875
  31  11 2808.3745    3.1494  0.9821 12.5427  0.0000  0.0188   0.0523   0.0468    0.0952   0.0000   439.9287       3.43614       16.3431       1.13326      -2.52689      -3.35689       2.79195      -1.15982     -0.238609      -1.24935      -1.27215    -0.0478906      0.790389      0.188334     0.0688577      0.502914     -0.345822     -0.619404       1.11582       1.51068       1.72360       1.76255       1.77278       1.67115       1.57854       1.45017       1.41438       1.24266       1.13991      0.967242      0.814147      0.665177      0.535106      0.425444      0.324583      0.246597
  31  12 2966.1803    3.8124  0.9004 13.0744 -0.0012  0.0168   0.0673   0.0456    0.0848   0.0000   438.2528       3.58523       14.9800       1.65447      -3.40887      -2.42490     -0.110461      -2.80258       2.71561      -1.10276      0.292478      -1.18697     -0.364814     -0.309522      0.568988     -0.395967     -0.208578     0.0849272      0.909898       1.15509       1.27502       1.32728       1.29359       1.35594       1.29199       1.26583       1.16116       1.03301      0.904359      0.761547      0.634486      0.553050      0.452382      0.358856      0.273208      0.210765
  31  13 3121.3733    3.9772  1.2403 13.0713 -0.0030  0.0214   0.0616   0.0563    0.1088   0.0000   439.1064       1.39587       14.8105       1.13929      -2.25639      -2.05332      0.306014      -3.59738     -0.940872      0.546134       1.92083      0.698821      0.608240     -0.476475     -0.628205     -0.371054     0.0214748     -0.283324       1.09334       1.47505       1.63648       1.76575       1.73985       1.73271       1.64319       1.57030       1.46270       1.25783       1.14364      0.989944      0.815369      0.684009      0.560820      0.433473      0.339120      0.264951
  31  14 3274.8867    3.7891  1.5288 12.7930 -0.0015  0.0233   0.0517   0.0614    0.0850   0.0000   439.2384       2.87349       15.9846       1.88589      -5.35645      -4.91748      0.650267      -5.08819       3.09669     -0.244037    -0.0994701      0.925820       1.04996      -1.75021     -0.183637      -1.16875     -0.358028     -0.144917       1.23851       1.59826       1.79359       1.92458       1.92174       1.90734       1.86085       1.75663       1.57594       1.41873       1.26574       1.07032      0.896337      0.755755      0.620650      0.486903      0.371572      0.293646
  31  15 3427.5079    3.1074  2.2462 12.5572  0.0000  0.0301   0.0359   0.0793    0.0543   0.0000   438.3184       3.14533       16.9796       4.83564      -3.71954      -1.11158      -3.82968      -3.47500       3.38333      -1.39675      -1.19961      -1.10581      0.680565       2.47500       1.40441      -1.12998      0.569268     -0.227631       1.54407       2.09234       2.23538       2.41109       2.43961       2.48420       2.37903       2.21297       2.03770       1.79910       1.61150       1.36829       1.13990      0.975424      0.773851      0.615483      0.485666      0.371837
  31  16 3579.3254    2.5357  3.4921 11.9382 -0.0012  0.0392   0.0238   0.1027    0.0433   0.0000   439.0518       8.23764       7.42593       6.30800       1.37850      -4.50074      -1.68326      -5.91547       1.79778      -3.27190      -2.22162      -1.80506      0.646596      0.405586     -0.195901     -0.693161      0.146061     -0.520036       1.96734       2.62337       2.86795       2.98621       3.14070       3.08086       2.99679       2.79641       2.60003       2.29273       2.03559       1.77527       1.50904       1.26648      0.990667      0.817771      0.627300      0.477323
  31  17 3730.4391    2.1104  5.0710 11.3986 -0.0004  0.0490   0.0170   0.1328    0.0370   0.0000   438.1008     -0.421416       13.9542      -2.80703      -5.26148      -11.3068      -3.99741      -1.82812      0.968955      0.624951      -2.97340      -1.66799       1.19085       2.24604      -1.71812     -0.964135       1.46924      0.278344       2.45369       3.32478       3.67440       3.92200       3.93759       3.91716       3.79001       3.56610       3.32413       2.92133       2.58880       2.24051       1.87484       1.53770       1.23954      0.991554      0.783107      0.609278
  31  18 3880.8433    1.7165  7.2940 10.9718 -0.0007  0.0640   0.0121   0.1743    0.0328   0.0000   441.6153       6.40061       14.7635      0.283062      -3.05590       2.22207       7.06859     -0.199217      -5.39059      -6.29343      -4.47686      -8.41913       2.23938     -0.978612     -0.979412       2.35385      0.568429     0.0806723       3.33641       4.40476       4.89529       5.24329       5.36474       5.26901       5.13698       4.78979       4.40005       3.90255       3.42107       2.97846       2.47801       2.04150       1.63702       1.33764       1.04779      0.792092
  31  19 4031.0915    1.4024  9.1864 10.8071 -0.0010  0.0796   0.0095   0.2234    0.0292   0.0000   438.8578       6.93234       12.6017     -0.321940      -5.42188       1.13414      -4.79715      -5.97398       6.72700      -1.59764      -1.87814      -2.94319      -1.48023      -2.02179       3.68966     -0.966071      -1.14542       1.80245       4.07132       5.28910       5.88565       6.34447       6.44125       6.43014       6.20691       5.69704       5.36478       4.69550       4.20806       3.66752       3.07050       2.51837       2.06371       1.65910       1.28546      0.974074
  31  20 4180.4338    1.1831 12.0693 10.6358 -0.0007  0.1077   0.0075   0.2912    0.0278   0.0000   447.8514      -6.44450       20.0320       9.07997       2.68842      -7.19483       5.48633      -13.0205      -5.69973       10.4194      -7.14575      -1.70288      -2.56722      -1.56034       1.44772      -2.00479      0.536932     0.0370786       5.50131       7.15040       8.16098       8.63433       8.68467       8.84225       8.25579       7.89456       7.21778       6.53308       5.63268       4.98137       4.12906       3.48869       2.76506       2.23954       1.73065       1.33305
  31  21 4329.8238    0.9524 14.5850 10.4898 -0.0020  0.1366   0.0059   0.3714    0.0248   0.0000   432.4081       1.39766       21.8122       7.64193      -13.1561      -3.02165       15.9880      -10.4618      -8.09713      -2.80485       9.00419       7.09005      -2.41617      -2.37160    -0.0574265      0.776683      -3.25046      -2.39644       6.84559       9.10276       10.3008       10.8106       11.0432       10.9959       10.5433       9.86629       9.04612       8.13885       7.22196       6.23200       5.36443       4.44148       3.55681       2.87168       2.17083       1.67995
  32   4 1616.4253    0.2443  0.2112 10.0488 -0.0118  0.0168   0.0104   0.0273    0.0261   0.0000   440.7083     -0.888704       21.8949      0.746215      -2.41366      0.523402      0.834502      0.152210     -0.752907     -0.617048     -0.836719      0.380732     -0.265579      0.815476     0.0219628      0.282845     -0.425072     0.0998083      0.533986       1.17654      0.836546       1.35890      0.890549       1.38816      0.865094       1.29232      0.752935       1.06612      0.584540      0.758421      0.412116      0.491019      0.304997      0.321947      0.193241      0.168864
  32   5 1806.1589    0.4180  0.3948 10.0741 -0.0079  0.0140   0.0115   0.0308    0.0372   0.0000   441.1202     -0.126526       19.6217      -1.68622      -3.18030       2.73432      0.840379     -0.471221       1.52226      0.258814      0.249248     -0.677803      0.618295      0.255594     -0.809616      0.128559      0.267129     -0.533485      0.760973      0.862548       1.01914       1.05199       1.08350       1.12804       1.05954       1.01211      0.962535      0.811225      0.752010      0.652194      0.522366      0.472619      0.369145      0.288132      0.248820      0.197115
  32   6 1988.6532    0.6470  0.5859 10.2128 -0.0019  0.0158   0.0141   0.0360    0.0502   0.0000   441.3171      -1.12024       21.0141      0.266475      -3.74461      0.897304      -1.67694       1.05652      0.854743     0.0424365      -2.91069      0.267420     0.0639586     -0.158329      0.141303     -0.155756      0.246619      0.224997      0.786584       1.09900       1.20927       1.26167       1.28464       1.14525       1.17291       1.03323       1.03674      0.912528      0.888218      0.788302      0.685782      0.583572      0.455199      0.367397      0.287793      0.215566
  32   7 2167.3582    0.9183  0.7581 10.6424 -0.0039  0.0175   0.0176   0.0422    0.0637   0.0000   440.4124       1.33265       21.8767       1.66853     -0.628874      -2.00660       1.07114      -2.18498      -1.18875     -0.141735       1.35910      0.170368      -1.05633      0.760592      0.314297      0.347631      0.262403     -0.152376      0.872238       1.16099       1.27637       1.39434       1.38427       1.32814       1.25282       1.19157       1.15487       1.02797      0.956126      0.844547      0.698847      0.562880      0.463696      0.352402      0.284020      0.232097
  32   8 2340.0273    1.3193  1.0639 10.8948 -0.0011  0.0211   0.0213   0.0519    0.0901   0.0000   439.1449       1.32961       19.8584       3.21092      -1.71387      0.629768     0.0869866     -0.680795      -1.99797      0.366286       1.60623      0.473544    -0.0139859      0.326149    -0.0653753     -0.268477    -0.0562984     -0.220071       1.12274       1.60620       1.79882       2.00185       1.97285       1.95715       1.92313       1.79691       1.66157       1.39915       1.18909      0.984153      0.840132      0.685390      0.558979      0.442648      0.342048      0.258490
  32   9 2507.2973    1.8375  1.0898 11.7556 -0.0028  0.0207   0.0302   0.0516    0.0865   0.0000   440.3584       2.76998       22.3537       1.75409      -1.96995      -2.97046       1.09377      -1.08797      -1.26290      -2.87445       2.36604      0.229340    -0.0798037      -1.16543     -0.652042      0.424873    -0.0214525     -0.340530       1.05158       1.39939       1.51078       1.68200       1.69915       1.67584       1.61080       1.50029       1.43605       1.25878       1.11661      0.957605      0.785165      0.665732      0.541448      0.452219      0.354204      0.267857
  32  10 2671.6984    2.5206  1.0522 12.1473 -0.0021  0.0197   0.0408   0.0496    0.0985   0.0000   439.9002       2.19428       18.8893       1.42443     -0.372387     -0.640445       2.38230      -3.27680      0.431845      -2.67160    -0.0839605      -1.16833      0.877245     -0.498607     -0.309064     -0.900682    0.00467478      0.157433      0.976109       1.32861       1.45334       1.57497       1.55796       1.49317       1.52727       1.44661       1.28919       1.21108       1.03171      0.910733      0.751115      0.626875      0.532814      0.419748      0.323733      0.257978
  32  11 2833.7449    3.1015  1.0060 12.8228 -0.0017  0.0189   0.0513   0.0494    0.0834   0.0000   440.9486       5.63258       18.6445      0.129057     -0.306098       1.19629     -0.248982      -2.82505      0.861738      -2.24399      0.832945      0.124985      0.740718     -0.184620     -0.415533      0.160325     -0.403054     -0.159085       1.01237       1.38869       1.53913       1.69295       1.71193       1.71169       1.62341       1.47198       1.32234       1.22457       1.05392      0.899880      0.773343      0.674946      0.511120      0.428769      0.317893      0.250414
  32  12 2992.7814    3.8224  0.9137 13.3920  0.0000  0.0178   0.0664   0.0451    0.0787   0.0000   439.2575       2.73635       16.4805     -0.180291      -1.29293      -4.28951      -1.48430      -2.93708     -0.803622     0.0730428    -0.0906325      0.623559      0.357478     0.0624229     0.0712553      0.225224     -0.232752    -0.0555148      0.927450       1.21003       1.34731       1.43461       1.42309       1.48118       1.41221       1.27308       1.20453       1.08839      0.936981      0.846210      0.712013      0.597563      0.497246      0.379128      0.302217      0.230346
  32  13 3148.9396    3.8937  1.1807 13.5549 -0.0010  0.0210   0.0636   0.0573    0.0835   0.0000   439.0658       4.35741       18.5104     0.0577592      -2.97899      -3.87099     0.0236526     -0.514468       2.17111      -3.61315     -0.647352     -0.625089     -0.917435      -1.13303     0.0626922     0.0901056      0.488695     0.0540192       1.05446       1.40347       1.57054       1.70045       1.69843       1.73153       1.62130       1.54753       1.41960       1.28157       1.10477      0.967673      0.812118      0.677438      0.554714      0.435862      0.353716      0.267157
  32  14 3303.4194    3.6363  1.5898 13.0975  0.0002  0.0249   0.0499   0.0642    0.0703   0.0000   438.3522       6.44892       13.6364      0.276948      0.719960      -6.14119       2.11402      -4.32775      0.221106      -2.02118       2.39146      -2.10423      -1.92366      0.960322       1.25270     -0.867762    0.00521287      0.351121       1.27850       1.66765       1.83397       1.98983       1.95130       2.00686       1.94930       1.80672       1.68836       1.54494       1.32697       1.15218      0.975395      0.803152      0.662317      0.530862      0.438142      0.331064
  32  15 3456.8020    2.9760  2.4793 12.4608 -0.0014  0.0323   0.0325   0.0812    0.0507   0.0000   441.9074       5.65028       16.3082     -0.941345     -0.850038      -3.95166      -1.20641      -2.85676       1.78678     -0.741322       1.31016      -1.60232      -1.68644     -0.981081     -0.119814     -0.274394     -0.383024       1.04950       1.60651       2.19911       2.33906       2.52638       2.63006       2.57465       2.46170       2.32440       2.17843       1.94129       1.74271       1.48201       1.24861       1.05448      0.855698      0.679299      0.537820      0.421329
  32  16 3609.4023    2.4530  3.5596 11.8355 -0.0005  0.0379   0.0223   0.1030    0.0420   0.0000   440.9864       6.74968       11.0510     -0.606128      -6.20411      -3.97306      -4.99136      -4.00472       4.19348      -1.08062     -0.389379      0.261090      -1.62553     -0.852160      -1.57471     -0.442350    -0.0242285     -0.129309       1.96067       2.54579       2.82651       3.07121       3.11907       3.09736       3.00688       2.76139       2.62948       2.32375       2.05097       1.77059       1.50932       1.22780       1.02438      0.818410      0.635084      0.503741
  32  17 3761.3654    2.0005  5.3717 11.3176 -0.0008  0.0496   0.0154   0.1382    0.0349   0.0000   436.2621       5.80477       19.0760       7.26965      -6.99196      -7.36040       2.84665      -6.39057      -1.17477      -1.52264       4.20266      0.565027      0.892623       2.13763     -0.827968       1.11073     -0.201171      0.476647       2.49360       3.28806       3.63475       3.95179       4.05376       4.04498       3.83715       3.56645       3.32012       3.00245       2.64476       2.32541       1.94103       1.63508       1.32178       1.05894      0.828885      0.651836
  32  18 3912.3220    1.6391  7.4345 10.9764 -0.0003  0.0644   0.0113   0.1770    0.0305   0.0000   438.8825       8.82954       10.7574      -7.14398      -10.4155      -7.81153     -0.564276      -1.14319      0.471282      -4.60683       5.87406      -1.36049       3.06989     -0.471693       2.19147       1.02882      0.211709     -0.231495       3.22476       4.24803       4.64267       4.96924       5.22024       5.07714       4.96597       4.72927       4.28199       3.86365       3.42915       3.00976       2.49247       2.05768       1.69381       1.37357       1.08620      0.843603
  32  19 4063.0985    1.3680  9.8844 10.7396 -0.0002  0.0843   0.0088   0.2342    0.0288   0.0000   435.9094       8.57221       17.7957      -2.50380      -8.18977      -7.09271       5.06184      -7.51186      -7.44395      -13.7456       1.16743       2.24451       5.45454       2.93014       1.49802      -2.23855      -1.36826      0.997932       4.12924       5.48330       6.03399       6.49040       6.61801       6.63235       6.37160       5.99473       5.55502       4.97480       4.50124       3.85394       3.29090       2.77029       2.26047       1.81832       1.41029       1.09156
  32  20 4213.4052    1.0975 12.3078 10.6751 -0.0012  0.1140   0.0071   0.3049    0.0264   0.0000   440.5718       4.41733       20.0826       1.75137       5.88743      -12.8584      -3.96033       1.38348      -5.22826       12.8388       6.30452       8.94026      -8.37941      -3.73123       2.41636      -3.96211      -3.62627     0.0251495       5.52290       7.38726       8.19501       8.82964       9.08742       8.91722       8.79340       8.13614       7.47573       6.80589       5.95215       5.23719       4.38026       3.75029       3.01692       2.44379       1.86232       1.46636
  32  21 4362.9069    0.9231 15.4631 10.4798  0.0013  0.1444   0.0056   0.3896    0.0235   0.0000   448.0487       13.2393       26.3412      -3.74729      -2.09308      -1.75016      -8.09010      -42.1844       1.64651       4.08947      0.451133      -5.17246       6.14289      -1.60499      -3.28615      0.520914     -0.747524      0.489679       6.96841       9.28254       10.4717       11.0324       11.3544       11.2168       10.9151       10.2503       9.52167       8.57520       7.58255       6.63369       5.54249       4.74217       3.83516       3.09628       2.41884       1.85646
  33   4 1633.2286    0.2735  0.1613 10.0625 -0.0165  0.0091   0.0125   0.0195    0.0257   0.0000   439.7266     -0.157259       20.7161   0.000102753      -3.23208      0.118261      0.132537      0.592067     0.0429723    -0.0751308      0.486112      0.493118     -0.591620     -0.253478     -0.259739   -0.00667881     0.0781522     0.0175546      0.452764      0.606678      0.638248      0.655088      0.679210      0.691744      0.762665      0.703040      0.607217      0.558211      0.460000      0.449814      0.353508      0.285207      0.251277      0.182027      0.163303      0.126240
  33   5 1823.8235    0.4251  0.4118 10.0764 -0.0056  0.0136   0.0112   0.0323    0.0377   0.0000   440.1393     -0.198172       20.8783     -0.701648      -1.53662      -1.01788       1.99479       3.07044    -0.0767147     -0.878582      0.290530     -0.406954     -0.579978     0.0396936      0.753310      0.184835    0.00869188      0.204072      0.687111      0.885486       1.05238       1.12765       1.15932       1.14305       1.12547       1.06105      0.941357      0.833245      0.759866      0.646812      0.527502      0.445419      0.367767      0.291575      0.231427      0.172388
  33   6 2007.5997    0.6506  0.6386 10.2784 -0.0023  0.0162   0.0133   0.0390    0.0509   0.0000   440.3249      0.717000       21.8345     -0.758162      -2.04305       1.81191      0.347566      0.505916     -0.244401    -0.0132402     0.0546903      0.776517     -0.931799     -0.673110     -0.610061   -0.00916327     0.0993713     -0.498043      0.863614       1.16174       1.15527       1.23305       1.15821       1.18587       1.20679       1.23802       1.14130       1.02796      0.894525      0.755685      0.589124      0.511684      0.433749      0.377233      0.302121      0.234261
  33   7 2187.3440    0.9715  0.8377 10.5991 -0.0010  0.0172   0.0175   0.0444    0.0682   0.0000   441.3362     -0.613865       20.7345      0.585880      -4.38071     -0.979261     -0.183742      -4.16043       1.90276      0.637974      -1.51101      0.293916     -0.749366     -0.266823    -0.0353361      0.724986     0.0672722     -0.309892      0.894221       1.19244       1.34656       1.42630       1.43491       1.48050       1.43145       1.31776       1.20989       1.08694      0.951981      0.828378      0.697033      0.571247      0.478006      0.384900      0.305024      0.228813
  33   8 2360.8639    1.3882  1.0587 11.3368 -0.0022  0.0200   0.0230   0.0527    0.0765   0.0000   440.6609       1.18585       22.4203       2.96589      -2.40717      -6.56775       1.32191     -0.408073       1.32573      -1.28821      0.474381     -0.342414      0.821305     -0.653488     -0.292913     -0.288969     -0.247015      0.171081      0.986510       1.27355       1.42529       1.52266       1.51049       1.51742       1.49875       1.45137       1.28214       1.23647       1.02404      0.910760      0.763041      0.646001      0.527257      0.429544      0.357581      0.280075
  33   9 2529.1626    1.9289  1.1481 11.7654  0.0033  0.0203   0.0302   0.0530    0.0876   0.0000   441.1657     0.0652039       18.5474     -0.592299      -3.56290      0.909372      -1.01924      -3.24343       1.76753       1.47676     -0.937160     -0.949129      -1.04571     -0.503489     0.0154104      0.801567     -0.147413    -0.0443743       1.01227       1.30990       1.43658       1.57699       1.56892       1.55494       1.52049       1.40351       1.33160       1.16852       1.09971      0.938210      0.829643      0.706056      0.569816      0.484443      0.375823      0.291158
  33  10 2695.0306    2.6063  1.0470 12.4128 -0.0010  0.0187   0.0425   0.0501    0.0819   0.0000   440.6094       4.21621       19.5798      -1.90609      -3.44934      -2.05715       2.75613      -3.35563      -1.16272     -0.653325      -2.22603       1.07125     -0.477809     -0.604678      0.177752      0.707541     -0.481241     0.0228463      0.954653       1.23700       1.36707       1.52598       1.57315       1.57438       1.51291       1.35330       1.31003       1.15064       1.02231      0.884677      0.730011      0.616623      0.520968      0.410743      0.324017      0.257774
  33  11 2858.6274    3.3551  0.9919 12.7590 -0.0007  0.0178   0.0539   0.0458    0.0895   0.0000   438.4391    0.00107029       19.7689     -0.259804      -3.10795     0.0159262     -0.471042      -3.43472     -0.570436      -2.33296      0.404789      -1.50214       1.10018     -0.280774      0.544377      0.318179    -0.0474735      0.204275      0.888762       1.15337       1.30164       1.39251       1.41705       1.41596       1.33333       1.29772       1.14512       1.09376      0.955115      0.842334      0.710927      0.604145      0.482441      0.405908      0.320782      0.241076
  33  12 3018.8563    3.8752  0.9956 13.3423 -0.0032  0.0183   0.0665   0.0484    0.0861   0.0000   439.4858       4.07493       20.0557    -0.0946022      -1.66414     0.0744960      0.136520      -6.02005      0.457056     -0.362307      0.786819      -1.13101     -0.881132     -0.391859      0.845467     -0.275203      -1.05436      0.229119      0.950867       1.18482       1.28468       1.47757       1.44819       1.44370       1.40462       1.33459       1.20889       1.12530       1.01132      0.849493      0.724163      0.627074      0.511825      0.417517      0.338309      0.253093
  33  13 3176.1318    3.8668  1.2170 13.5356 -0.0008  0.0210   0.0613   0.0570    0.0791   0.0000   440.0909       6.76249       15.6919      0.920100      -3.23618      -2.20008      0.759401      -3.28930       2.81771      0.249524      0.363593      -1.36168      -1.14270     -0.495694      0.908872      0.400583     -0.776337     -0.299173       1.07754       1.40115       1.51757       1.71297       1.75618       1.71469       1.66428       1.55289       1.44710       1.27986       1.13559      0.994051      0.838299      0.697575      0.597565      0.482531      0.378926      0.284836
  33  14 3331.5165    3.4973  1.7785 13.0087 -0.0012  0.0263   0.0452   0.0677    0.0652   0.0000   440.3778       5.69649       13.3604       1.12805     0.0595051      -3.75848     -0.296621      -4.96765       3.98589      -1.55815      -1.36312      0.674877      -1.56075      0.224517     0.0370343      0.262413     -0.514804     -0.319020       1.27055       1.68457       1.75477       1.97753       2.02433       2.01875       1.94587       1.81507       1.73645       1.53089       1.38149       1.21968       1.02620      0.870437      0.690962      0.570097      0.452443      0.365499
  33  15 3485.7692    2.8925  2.6408 12.3053 -0.0004  0.0316   0.0299   0.0833    0.0497   0.0000   441.9649       7.86824       16.0914       3.67721       4.39207      -5.46989      -1.03139      -3.16110      0.675581     -0.971133      -1.70915      -1.03350      -3.42009       1.38702      0.763028      0.438797     -0.465160     -0.918822       1.55494       2.01621       2.22450       2.39120       2.47221       2.41369       2.38137       2.23260       2.08845       1.90179       1.67137       1.44738       1.26327       1.05384      0.877851      0.704735      0.562638      0.440712
  33  16 3639.2239    2.3481  3.8422 11.9098 -0.0008  0.0407   0.0210   0.1077    0.0376   0.0000   440.3198       7.10995       13.2607       2.24630       6.33147      -2.95910      -1.58119      -4.31070       5.92678      -6.96814      -5.83605      0.721542      0.534941      0.796031       1.38916      0.249686     -0.414597     -0.159189       1.98303       2.59076       2.85814       3.02818       3.17272       3.13646       3.06739       2.80033       2.64034       2.40446       2.18665       1.88190       1.62017       1.36562       1.12479      0.904831      0.722101      0.566264
  33  17 3791.9322    1.9557  5.4292 11.3146 -0.0005  0.0497   0.0149   0.1365    0.0346   0.0000   434.6427       7.10210       22.3267       2.29470      -2.62138      -3.69534      -1.66461      -7.20369       1.91708      -4.23604      -6.75164      -2.54675       1.88658      0.148324      -1.95346      0.245303       1.59794      0.777308       2.46920       3.19819       3.62413       3.85927       3.94023       3.92468       3.79092       3.63328       3.31644       3.00870       2.65373       2.36299       1.97091       1.67250       1.39504       1.09457      0.893208      0.686312
  33  18 3943.7328    1.5907  7.9491 10.9528 -0.0003  0.0673   0.0107   0.1868    0.0296   0.0000   443.8717       2.89262       13.8405      -5.19521      -9.41536      -2.63713       1.98588      -3.71289     0.0289262     -0.998500     -0.239774      -6.49650     -0.575332       4.61176     0.0607616      -2.25493    -0.0347014      0.429266       3.27082       4.41654       4.86579       5.19985       5.33631       5.27403       5.10449       4.83445       4.46427       4.09958       3.59169       3.17938       2.68623       2.29236       1.86159       1.51079       1.20555      0.927733
  33  19 4094.9211    1.2974 10.4565 10.7386 -0.0006  0.0907   0.0082   0.2467    0.0281   0.0000   432.0581       10.2028       9.93549      -3.94309       5.09967      -17.7509     -0.976823      -17.8182       1.70634      -6.05944      -3.88520      -7.53867      -1.01300       4.23639      -1.71115     -0.942819      -1.04405      0.820040       4.35441       5.70313       6.32824       6.89290       7.16332       7.04007       6.79071       6.49670       5.95378       5.44345       4.73338       4.18808       3.50930       3.02449       2.48902       1.99438       1.57262       1.21721
  33  20 4245.5781    1.0799 13.1365 10.6182  0.0002  0.1176   0.0065   0.3176    0.0252   0.0000   448.8796       16.2189       23.5491       18.2955      -18.9901      -9.38584       3.04935      -1.90175       7.59731      -13.8945      -1.36586     0.0529621       5.91412      -4.87877       1.48593      -3.15339      -4.01306     -0.342728       5.58398       7.51339       8.37832       8.96195       9.21010       9.15859       8.96219       8.32034       7.84229       6.97700       6.23187       5.43437       4.63096       3.93656       3.19213       2.59508       2.04053       1.61249
  33  21 4396.1070    0.8588 15.3807 10.4912 -0.0022  0.1496   0.0054   0.3940    0.0229   0.0000   438.1697       9.64200       10.6620      -8.15204       4.48576      -3.03204      -7.92127      -1.72028      -12.6234      -3.17629      -9.00097      -11.6176      -5.81877       9.67432     -0.214679      -6.27640       1.21119      0.230641       7.00863       9.39428       10.4310       11.3188       11.5765       11.4940       11.2512       10.6094       9.78117       8.71793       7.88459       6.87335       5.87533       4.89127       4.07169       3.28763       2.58166       2.00875
  34   3 1441.1539    0.1508  0.1006 10.0628  0.0259  0.0127   0.0086   0.0172    0.0226   0.0000   441.4047     -0.621022       20.6995      -1.00174      -1.16764      -1.77701     -0.565057     -0.298907      0.233365      0.828557     -0.395555     -0.473296      0.287380      0.290068    -0.0537909     -0.469112      0.316005      0.230948      0.614140      0.754205      0.863765      0.848116       1.02455      0.963666      0.933327      0.852186      0.752528      0.723684      0.654039      0.556581      0.480181      0.437311      0.350905      0.301879      0.194606      0.174381
  34   5 1841.2528    0.4574  0.4342 10.1017 -0.0065  0.0128   0.0118   0.0315    0.0371   0.0000   442.4197      -1.29069       20.6356      0.108980      -1.34371     -0.593596       1.72672     -0.603847       2.74964      -1.42707     -0.784113     -0.329254      -1.06138     -0.629234      0.120898     -0.408950      0.491187     -0.172553      0.633810      0.820076      0.960323       1.01067       1.06018       1.06290       1.02281      0.966894      0.898299      0.822122      0.727973      0.599206      0.522703      0.430916      0.362492      0.290509      0.236356      0.184486
  34   6 2026.3552    0.7195  0.6570 10.2242 -0.0016  0.0153   0.0141   0.0378    0.0559   0.0000   441.1079    -0.0189820       20.7178       1.61181      -1.09701      0.670011     -0.975769      0.526246     -0.959623     -0.527903      0.381640     -0.309171      -1.09293     -0.461889    -0.0831802      0.171534     -0.350092    -0.0331002      0.725355      0.917851       1.06601       1.13399       1.13802       1.13059       1.16520       1.04141      0.994237      0.883222      0.797741      0.708477      0.611036      0.479065      0.432335      0.339381      0.288348      0.220640
  34   7 2207.0469    1.0291  0.8397 10.6397 -0.0025  0.0169   0.0182   0.0436    0.0702   0.0000   440.7631     -0.195137       22.2151      -1.10087      -4.17347      0.271070       1.64111      -1.80133       1.13199      -2.13687      0.865529       1.29053     -0.132474     0.0767999      0.574910     -0.122963     -0.333698     -0.182440      0.781483       1.04635       1.08895       1.19854       1.25587       1.20708       1.26019       1.12422       1.08506      0.942796      0.871357      0.776370      0.663337      0.546100      0.461355      0.365256      0.302619      0.239347
  34   8 2381.2589    1.4797  1.0521 11.3898 -0.0003  0.0193   0.0243   0.0507    0.0743   0.0000   439.3016     -0.690070       20.0837       1.59808      -2.15904       1.07994      0.611280      0.958069     -0.426810      -4.02842      0.443741     -0.832784     -0.912261      -1.41555      0.575942      0.545411     -0.160601    -0.0288828      0.927394       1.19766       1.30874       1.39521       1.39698       1.40483       1.41845       1.33004       1.21882       1.13602       1.02420      0.902208      0.746234      0.664115      0.547460      0.444472      0.351546      0.288329
  34   9 2550.6671    2.0165  1.2399 11.7850  0.0009  0.0209   0.0303   0.0560    0.0862   0.0000   440.1441       2.97737       19.4473      0.512909      -4.65161     -0.316991      -1.97979      -1.29922     -0.112156     -0.799404      -1.36433      -2.10646       1.10117       1.29308      0.998458    -0.0151486     -0.141694     -0.293968       1.01961       1.37418       1.52933       1.64126       1.64984       1.68676       1.62641       1.50376       1.42831       1.25514       1.14432       1.00130      0.852819      0.714400      0.592309      0.484930      0.374699      0.305147
  34  10 2717.9988    2.6173  1.0819 12.5581 -0.0006  0.0196   0.0419   0.0505    0.0828   0.0000   440.8647       3.20587       18.9305       1.76427      -3.00738     -0.463812       1.41626      -2.13883      -1.24770      -1.91707       2.70176     -0.662089     -0.229987     -0.435692      0.549230       1.07209     -0.436544     -0.166054      0.904704       1.19544       1.29635       1.46158       1.44875       1.48692       1.41962       1.33430       1.24225       1.15258       1.04777      0.894291      0.770036      0.637234      0.530314      0.430901      0.350522      0.278270
  34  11 2882.9568    3.3995  0.9884 13.0423  0.0000  0.0177   0.0556   0.0470    0.0801   0.0000   442.3485       3.76879       18.9083    -0.0338042      -1.60118      -1.67579      -1.91788      -3.32854       2.75538      0.432203     -0.757442      0.163437      -1.01504     -0.188010    -0.0875580      0.356400      0.350045      0.263239      0.867588       1.13875       1.25297       1.39590       1.34132       1.38394       1.34041       1.29038       1.19261       1.08276      0.969867      0.839793      0.696605      0.612845      0.498398      0.405074      0.332358      0.267157
  34  12 3044.5191    3.9584  1.0217 13.3659 -0.0035  0.0183   0.0638   0.0478    0.0832   0.0000   441.0952       1.08114       15.2581       1.22531      -3.50093      -1.90356      0.897542      -2.91783      -1.05426      -1.15836       1.08646      0.480660      0.830864     -0.192246    0.00393287    -0.0179348      0.131644      0.237496      0.864567       1.14242       1.21540       1.33440       1.38029       1.33782       1.35280       1.21158       1.20575       1.06859      0.970652      0.824320      0.723466      0.606067      0.517043      0.413206      0.331864      0.260230
  34  13 3202.8520    3.9547  1.2868 13.2984 -0.0017  0.0218   0.0578   0.0551    0.0820   0.0000   438.5332       4.56837       18.0470       1.79155      -2.27577     -0.499869       2.01761      -1.19623     -0.950606     0.0440805      -2.11015     -0.101912      0.442992      0.701927     -0.115792      0.302127    -0.0242435      0.545195       1.11847       1.49185       1.67097       1.82339       1.80388       1.86960       1.84301       1.77613       1.68312       1.46787       1.25679       1.01969      0.858532      0.734441      0.621472      0.494892      0.399422      0.327957
  34  14 3359.2943    3.4429  1.8204 12.9394 -0.0010  0.0257   0.0435   0.0689    0.0639   0.0000   438.0468       5.73554       13.6342       3.29282      -3.98270      -1.17404      -1.19855      -2.61498      -3.84077      -3.59632      -1.18506      0.729726       2.03957      0.872756     -0.324967      0.156093     -0.166747     -0.595634       1.23214       1.63485       1.79019       1.97347       2.03134       1.91448       1.90144       1.77229       1.69191       1.54187       1.40434       1.18670       1.03839      0.880601      0.738789      0.590426      0.475194      0.386928
  34  15 3514.5294    2.7733  2.8299 12.3218 -0.0002  0.0332   0.0279   0.0874    0.0457   0.0000   439.6764       6.11997       11.7531     -0.529651      -6.49625      -2.36822      -1.16948      -3.79937      -2.37554     0.0245790     -0.199956      -1.76077      -1.11025      -1.02148     -0.113592       1.23517     -0.650825     0.0604717       1.59440       2.07782       2.33912       2.55399       2.59084       2.55995       2.49457       2.38855       2.23458       1.96780       1.77211       1.53889       1.32312       1.11451      0.921069      0.762107      0.601675      0.469660
  34  16 3668.6858    2.2845  4.3583 11.6533 -0.0004  0.0416   0.0187   0.1143    0.0365   0.0000   434.8727       7.92245       13.0603      -3.77559      -2.84921      -1.52941      -3.93177      -7.52882      0.369842      0.307668       1.01477      0.663029      -2.70696      0.349965      0.593879      0.139647     -0.205164     0.0374368       1.99714       2.61116       2.91833       3.09891       3.17939       3.18414       3.12932       2.95246       2.76937       2.47002       2.20594       1.91320       1.69766       1.45491       1.17787      0.969949      0.777247      0.606966
  34  17 3822.0824    1.8638  6.3378 11.2048 -0.0011  0.0550   0.0130   0.1517    0.0313   0.0000   444.3546      -1.30496       10.7479      -6.22164      -9.01247       2.56847      -1.68519     -0.797660       3.24883       1.93709      -1.91753     -0.822142      -1.80949       3.17227      -2.26544     -0.399104      0.933383      -2.25644       2.55770       3.46996       3.78835       4.18502       4.21553       4.17619       4.06693       3.90301       3.59703       3.29255       2.93037       2.56735       2.19715       1.85919       1.55882       1.23785      0.995514      0.790704
  34  18 3974.5889    1.5294  8.6212 10.9160 -0.0006  0.0725   0.0099   0.1989    0.0289   0.0000   436.0430       3.03535       12.7586      -1.92087       6.27451       12.1346      -1.53371      -8.78021      -3.02456      0.272744      -5.19404      -4.51707       2.92842      -1.63002      -2.31055       2.81659      -1.13466      0.356866       3.37615       4.47811       5.01966       5.28851       5.45199       5.51276       5.40677       5.05253       4.72273       4.25159       3.81260       3.37825       2.89890       2.46662       1.99494       1.65096       1.31876       1.04732
  34  19 4126.4351    1.2446 10.9324 10.7530 -0.0011  0.0949   0.0076   0.2610    0.0263   0.0000   444.0357       18.1470       4.12017       6.01178       7.54250      -9.57320       10.3041      -17.8708      0.128242     -0.300451       1.38758      -5.07409      -3.61490      -2.24029     -0.239037      0.539088       2.74120     -0.724788       4.30703       5.80352       6.32092       6.92913       7.02462       7.04964       6.91301       6.50225       6.08756       5.48292       4.97977       4.32900       3.75323       3.20592       2.62276       2.13839       1.70273       1.34281
  34  20 4277.8131    1.0232 14.6673 10.6050 -0.0004  0.1311   0.0058   0.3526    0.0236   0.0000   441.8225       12.4426       18.7348       15.7160      -6.05389      -3.01876       12.4224      -5.74484     -0.387589       16.3510      0.714967    -0.0475168       3.60299      -4.41483      -3.95917      -4.06892      -1.34531      0.732536       6.01467       8.07249       8.99533       9.67671       10.0806       10.0982       9.69503       9.26186       8.56358       7.72335       6.95994       6.01448       5.21911       4.39027       3.60053       2.95554       2.36041       1.86901
  35   6 2044.8322    0.7022  0.6560 10.4283 -0.0038  0.0166   0.0140   0.0361    0.0512   0.0000   439.8235      -1.75088       20.1058       4.76432      -1.43313       1.59647     -0.650952     -0.871914      0.307538      -1.71860     -0.912402     -0.240377     -0.670932     -0.524472     -0.141073      0.706122     0.0945692      0.278559      0.769727       1.05994       1.11840       1.28640       1.28705       1.22671       1.15419       1.09289       1.02109      0.965012      0.847441      0.810132      0.739808      0.648823      0.524730      0.446289      0.355025      0.264989
  35   7 2226.4001    1.0749  0.8921 10.6873 -0.0010  0.0173   0.0180   0.0443    0.0726   0.0000   440.7311       2.23683       21.3657     -0.154076     -0.858128      -2.73057      0.950617      0.349721      0.293192      0.138463     -0.816032      -1.07634     -0.737528     -0.177945     -0.256970    -0.0503683    -0.0545619    -0.0761722      0.811671       1.10373       1.26257       1.35596       1.34777       1.35980       1.30095       1.21730       1.14694       1.04547      0.950878      0.828751      0.720254      0.608593      0.503073      0.415926      0.333005      0.263895
  35   8 2401.3348    1.5231  1.1015 11.4439 -0.0013  0.0197   0.0240   0.0521    0.0770   0.0000   440.9025       1.64441       19.0610      0.357457      -3.44591      -2.18490      -2.17493       1.06595     -0.196558      -2.54612     -0.296028     -0.480789      0.609247     -0.473279     0.0702033      0.656364     -0.477507    0.00248021      0.945793       1.25618       1.38425       1.54159       1.49563       1.53927       1.42800       1.40255       1.27355       1.19751       1.05284      0.954313      0.812939      0.713551      0.609113      0.496191      0.402835      0.304808
  35   9 2571.8624    2.1192  1.1741 11.9868 -0.0029  0.0201   0.0325   0.0529    0.0887   0.0000   439.6575       2.37323       18.3502       4.40385      -4.85412      -2.14248       1.89028      -4.24123      0.124030     -0.552898     -0.385065      0.688810      0.719930      -1.64613     -0.499120     -0.296484     -0.389219      0.266081      0.965654       1.25709       1.37635       1.56772       1.58936       1.57191       1.50142       1.49612       1.35328       1.19585       1.10267      0.980265      0.826428      0.678067      0.571031      0.473365      0.399314      0.303041
  35  10 2740.5585    2.7747  1.0317 12.4939 -0.0038  0.0181   0.0440   0.0476    0.0835   0.0000   441.6280       1.29557       21.7263      -1.16241      -3.37462      0.858743       2.59666      -3.26674      -1.41753      -1.63859      0.589786      -1.21132      0.283022     -0.958547      0.406672      0.300718     -0.211860      0.599157      0.844107       1.12277       1.18757       1.31307       1.35782       1.36070       1.34283       1.22077       1.18139       1.04279      0.955004      0.829488      0.761043      0.636473      0.515682      0.426346      0.351079      0.276708
  35  11 2906.8670    3.4711  1.0045 13.0837 -0.0042  0.0183   0.0558   0.0456    0.0802   0.0000   440.1728       3.81226       16.5004      0.533352      -2.17346      -3.49162       1.31076      -2.54434      -1.08685      0.476166      0.130965       1.33049     -0.121674     -0.200245     -0.584070      0.217858     -0.174242      0.454072      0.875538       1.14095       1.30540       1.41897       1.44376       1.48744       1.43865       1.29572       1.27219       1.09281      0.971556      0.876239      0.733351      0.627140      0.528291      0.430399      0.344246      0.267607
  35  12 3069.6597    4.0656  1.0422 13.3597 -0.0013  0.0186   0.0641   0.0473    0.0895   0.0000   439.6474       4.33577       16.3984       3.41621       1.15416      -1.03622      -1.57024      -2.45513       3.66683     -0.281551      0.744904     -0.168003      -1.32004      -1.97544      0.346144     0.0154190     -0.454369     -0.238598      0.876208       1.17502       1.29236       1.46504       1.42056       1.42381       1.37331       1.34215       1.21772       1.14977      0.997266      0.890287      0.754185      0.655164      0.530943      0.446448      0.359383      0.277720
  35  13 3229.2529    3.9106  1.4028 13.2439 -0.0034  0.0220   0.0544   0.0571    0.0743   0.0000   438.7598       5.47801       15.4069      -1.02580      -3.79535      -3.80634       1.42932      -6.03483       1.63264      -1.16293    -0.0428990     -0.180388      -2.30773     -0.121983       1.73151     -0.338153     -0.474169     -0.117311       1.01852       1.36890       1.47979       1.59634       1.61279       1.61964       1.61462       1.54123       1.46646       1.31526       1.13782       1.02304      0.887579      0.770018      0.627671      0.513824      0.431972      0.327956
  35  14 3386.7444    3.2963  1.9434 12.8315 -0.0003  0.0265   0.0391   0.0686    0.0553   0.0000   440.7882       6.25924       16.2902       3.03929      -3.44695      -4.39052      -4.59335      -3.22322       1.26021      -2.57178      0.221981       2.07217      0.245913     -0.929677     -0.268204      0.889952      0.444483    -0.0499170       1.21772       1.63089       1.76941       1.93852       1.93524       2.01428       1.94189       1.85432       1.66249       1.56735       1.37520       1.22261       1.06279      0.927834      0.778883      0.613573      0.501033      0.395057
  35  15 3542.8813    2.6822  3.1491 12.2011 -0.0007  0.0342   0.0252   0.0940    0.0410   0.0000   442.3824       1.58295       15.6456       4.09720      -3.63157      -4.82320       3.90912      -2.80712      -1.03505      0.203634      -1.66769     -0.941257       1.24315      -1.12758      0.452172     -0.229831      0.132044     0.0912300       1.54954       2.06025       2.25644       2.42438       2.51090       2.51095       2.42491       2.34846       2.20418       1.99192       1.80592       1.56809       1.33692       1.14432      0.969462      0.791274      0.650652      0.504317
  35  16 3697.9457    2.1676  4.3135 11.6733 -0.0005  0.0428   0.0179   0.1111    0.0356   0.0000   438.7878       4.57123       13.2881       1.78429      -2.30950      -4.15101     -0.128749      -3.14438      0.332758      -2.35288      -2.07600      -3.84731       1.87112      -1.83208    -0.0386278       1.45494     0.0165258     -0.140837       1.99777       2.66028       2.97035       3.18719       3.28319       3.31704       3.21538       3.02167       2.82383       2.53485       2.32792       2.05210       1.76284       1.48783       1.23558       1.01735      0.823500      0.640162
  35  17 3851.8937    1.7844  6.6924 11.1794 -0.0010  0.0567   0.0121   0.1581    0.0296   0.0000   442.7008       11.4721       9.87679      -10.0591      0.124315      -4.85187       2.26387      -2.63975      -4.40624     0.0279660     0.0390226      -7.01297      0.981064       1.21191      -3.42514      -1.17181       1.40980    -0.0208215       2.59991       3.38950       3.71941       4.11687       4.25467       4.23428       4.04743       3.90908       3.68408       3.33930       2.98182       2.59639       2.27811       1.93526       1.60874       1.32658       1.04741      0.846124
  35  18 4005.2678    1.4725  9.2309 10.8280  0.0000  0.0760   0.0090   0.2102    0.0283   0.0000   442.1133       6.46295       6.25743      -7.44683      -6.66990      -13.3888      -4.59066      -6.14932      -6.67269      0.676870       3.31925      -5.69964      -1.33922       4.53513      -3.72014      -1.66383      0.750318      0.352893       3.46835       4.55535       5.10492       5.51910       5.66830       5.60460       5.53569       5.29976       4.93417       4.44934       3.98804       3.55246       3.06849       2.59940       2.19614       1.80107       1.42166       1.13800
  35  19 4157.9389    1.2024 11.6343 10.7260  0.0000  0.1009   0.0071   0.2740    0.0254   0.0000   429.7001       4.03002       22.0301      -11.7729      -1.29000      -14.9896       3.25453      -4.60549     -0.893072      -6.80836       11.3864      -4.31193       3.50244      0.719872      0.993778      -3.11790       1.84818      0.674137       4.50388       5.98369       6.68171       7.24684       7.36547       7.40743       7.20177       6.89501       6.41427       5.90380       5.23132       4.70805       4.04694       3.46180       2.87800       2.35646       1.89999       1.50587
  35  20 4309.8336    0.9717 14.3094 10.5764 -0.0019  0.1332   0.0056   0.3477    0.0234   0.0000   436.2182      -1.43030       23.1371       17.4827       2.64428      -15.0792       2.83001       20.0225      -14.2864      -11.7152       9.46652      0.442682      -15.7628      -10.1844       5.02465       3.69592      -2.94319      -2.44037       5.88906       7.91256       8.83698       9.57984       9.95463       9.96376       9.67074       9.13319       8.67513       7.71496       7.01833       6.13109       5.27332       4.49383       3.76439       3.09378       2.44698       1.94028
  36   3 1471.8204    0.1731  0.1377 10.0227 -0.0079  0.0139   0.0090   0.0229    0.0226   0.0000   441.7577      0.377849       20.7590     0.0685576      -2.42740     -0.636756      0.470723     -0.103780     -0.729916     -0.308079     -0.116739      0.491373     -0.383782      0.260911     -0.475568     -0.198068     0.0429802      0.125087      0.493463      0.812953      0.688328      0.917190      0.790787      0.941236      0.724790      0.893728      0.754220      0.676202      0.576432      0.609982      0.418556      0.419287      0.312181      0.276229      0.232311      0.154854
  36   5 1875.4193    0.4980  0.5262 10.0158  0.0009  0.0146   0.0108   0.0351    0.0426   0.0000   440.6827      0.506770       20.6067     -0.111312      -3.33871     -0.263046      -1.11708      0.450585     -0.140018     -0.570757      0.190481     -0.313558      0.129563   -0.00631831     -0.113833     -0.211697      0.381112     -0.275051      0.645455      0.814660      0.885276       1.03031       1.05510       1.07489       1.00658      0.933373      0.941902      0.825358      0.711560      0.638492      0.556409      0.494395      0.417840      0.347244      0.270760      0.213182
  36   6 2063.0586    0.7397  0.7554 10.2668 -0.0007  0.0166   0.0134   0.0410    0.0575   0.0000   441.9160       1.19759       22.1942      0.357723      -4.37339      -1.24219      0.958798       1.84180     -0.742970      0.258921      -1.95450     -0.708054      0.294685      0.527297     -0.215066      0.312584     0.0169361     -0.428819      0.729105       1.01259       1.08877       1.18245       1.15629       1.16306       1.13146       1.04581       1.06358      0.954290      0.865154      0.779300      0.666247      0.582040      0.485085      0.405873      0.319731      0.257793
  36   7 2245.5077    1.1461  0.9581 10.6326  0.0008  0.0173   0.0182   0.0452    0.0773   0.0000   441.3343      0.891166       19.2864      -2.47552      -4.80280     0.0831329      -1.84698      0.676912       1.22640      0.729022    -0.0968055     -0.844980      0.432451     -0.994871      0.381522      0.604608     -0.130863     -0.440662      0.791537       1.07595       1.15031       1.29632       1.31607       1.31186       1.26965       1.23924       1.15634       1.02645      0.936726      0.789601      0.725288      0.598878      0.504317      0.415322      0.338094      0.268296
  36   8 2421.1452    1.5760  1.1409 11.4717 -0.0014  0.0191   0.0245   0.0538    0.0774   0.0000   440.3433      0.624912       21.0214      -1.34674      -2.81679      -2.47718     -0.613178      -1.83715       1.96567      0.996126     -0.243940      -2.40334     -0.940109      0.695120     -0.717546      0.881522     -0.645062      0.531421      0.889980       1.14923       1.29604       1.38547       1.48778       1.46825       1.41668       1.36081       1.24162       1.14600       1.03997      0.897074      0.797747      0.667189      0.553725      0.444457      0.382131      0.301600
  36   9 2592.7814    2.2335  1.1208 12.0160 -0.0007  0.0191   0.0336   0.0498    0.0888   0.0000   440.9351       1.83516       18.7531      0.714759     -0.558916    -0.0911406     -0.508380      0.289110     -0.514048     -0.266421      0.635105      0.131761      0.912353      0.461079      0.526632     -0.105019      0.237059    -0.0117516      0.862591       1.14971       1.29098       1.40304       1.43467       1.41260       1.40624       1.29613       1.24772       1.13824       1.04736      0.891947      0.779352      0.657055      0.551515      0.452178      0.370025      0.298161
  36  10 2762.7269    2.9467  1.0097 12.5272 -0.0005  0.0184   0.0453   0.0455    0.0865   0.0000   441.0253       2.96639       20.4340      -1.51409      -1.48988     -0.589437      0.965351      -4.00109     -0.926937     0.0440769      0.480541    -0.0914957      -1.45132     -0.320810     -0.630358     -0.128805     -0.157422      0.316316      0.804695       1.11650       1.15913       1.27973       1.28288       1.31946       1.19212       1.23192       1.12476       1.05226      0.946711      0.846540      0.787836      0.636504      0.538434      0.435149      0.346632      0.281626
  36  11 2930.3362    3.7791  1.0047 12.8634 -0.0017  0.0172   0.0582   0.0437    0.0963   0.0000   440.7234       3.66643       17.4951     -0.112584     -0.520007      -1.31091       2.20511      -1.40077      0.446219      -1.83610      -1.30635      -1.65327     -0.902045     -0.319635     0.0750206     -0.560143     -0.264434      0.124094      0.800003       1.02364       1.13161       1.25256       1.28131       1.22197       1.24865       1.15008       1.06477      0.984058      0.912704      0.822978      0.723011      0.626992      0.526489      0.436559      0.351440      0.283460
  36  12 3094.3617    4.1394  1.0988 13.4347 -0.0040  0.0196   0.0635   0.0484    0.0851   0.0000   440.8726       2.44570       14.1946       2.42559      -3.51816      -2.50346     -0.241460      -4.50091      -1.49614      -1.32239     -0.267433      -2.77931     -0.108118     -0.541037       1.38186     -0.322824     -0.385321      0.479240      0.880013       1.20150       1.31248       1.36520       1.36591       1.40454       1.39325       1.27186       1.26263       1.11452       1.06557      0.928931      0.808289      0.703287      0.572674      0.464744      0.383971      0.298287
  36  13 3255.2105    3.8111  1.4295 13.4838 -0.0015  0.0227   0.0539   0.0595    0.0667   0.0000   440.9047       5.61081       15.3697      0.334519      -3.63701      -4.38950      0.140109      -5.20683      -2.48866      -3.36644     -0.779287     -0.314832     -0.442879     -0.896636     -0.283694      0.399821    0.00120316     -0.227177       1.05798       1.35430       1.46962       1.63589       1.70248       1.65682       1.68017       1.61062       1.48974       1.32298       1.17591       1.08245      0.915639      0.789931      0.653537      0.536306      0.431518      0.345578
  36  14 3413.7693    3.1821  2.2323 12.6334 -0.0011  0.0273   0.0346   0.0745    0.0499   0.0000   441.3401       4.87059       14.8998      0.857019      -1.77724      -4.01652       1.48363      -5.28228      -1.62142    -0.0491557    -0.0764129      -1.62423       1.01450      -1.46688       1.52195     -0.182464      0.670963     -0.372302       1.23468       1.62898       1.82897       1.96364       1.98408       1.96948       2.00774       1.88347       1.74921       1.61204       1.41946       1.30592       1.10878      0.959136      0.811892      0.663874      0.548824      0.432087
  36  15 3570.8976    2.6138  3.2323 12.0658 -0.0010  0.0352   0.0235   0.0905    0.0413   0.0000   440.3571       7.56636       15.1085       2.70410       2.33929      -8.60007       1.47963      -7.03651      -1.84446      -1.89750      0.921800       1.42801      0.675674     -0.944353     -0.100292      0.591656      -1.67617      0.809076       1.51791       2.05110       2.20725       2.40835       2.47021       2.49936       2.46077       2.32817       2.24495       1.97346       1.80319       1.58646       1.40025       1.20100       1.02747      0.839799      0.668200      0.528462
  36  16 3726.6359    2.1310  5.0979 11.4098 -0.0003  0.0452   0.0155   0.1229    0.0331   0.0000   435.9277       10.7366       18.4889      -1.94960      -1.86698      -4.32139       3.94302     -0.352696      -4.64981     -0.834734      -1.25017      -2.27911      -2.84067       2.35505      0.612529      -1.98581      0.296459     -0.356904       1.98161       2.61184       2.92266       3.13843       3.27201       3.23935       3.26931       3.07537       2.84106       2.58412       2.35354       2.06143       1.82993       1.54861       1.30490       1.08387      0.871523      0.689881
  36  17 3881.3930    1.7287  7.5729 10.9828 -0.0007  0.0611   0.0108   0.1669    0.0296   0.0000   443.0685       8.47332       13.7843      -5.07756       3.62838      -3.20684      -9.84525      -8.00047       5.51097      -6.24015      -1.74736       5.06458       5.36705      0.374134      -3.01470       1.21445       2.50761     -0.296630       2.68583       3.54788       4.01051       4.29547       4.45018       4.43531       4.30802       4.21196       3.88658       3.62443       3.17916       2.83510       2.43673       2.12357       1.77172       1.46231       1.17613      0.943651
  36  18 4035.5722    1.4078  9.6995 10.8222 -0.0007  0.0795   0.0083   0.2227    0.0271   0.0000   443.5708       9.01940       25.0872       3.63446      -13.4159      -10.4750       4.19611      -12.5215      -3.30038      -8.49480      -4.48807      -2.82934       2.78708       2.08169       2.98880      -1.65955     -0.268948    -0.0444711       3.55876       4.64305       5.25244       5.65333       5.83705       5.74416       5.65922       5.33248       5.03078       4.68898       4.19162       3.76600       3.27822       2.82473       2.31251       1.95403       1.55507       1.25433
  36  19 4188.8310    1.1461 11.8749 10.7300 -0.0017  0.1026   0.0067   0.2814    0.0248   0.0000   432.3573       3.05861       13.4425      -16.2212       3.26687      -13.0422      -2.59960      -9.01619      -4.61267      -2.71454      -7.97286      -1.11489       1.73762      -5.61078       3.98990      0.735592      0.255659      -1.15076       4.48305       6.00916       6.72730       7.21832       7.57248       7.52023       7.32251       6.99476       6.56691       6.07955       5.38624       4.72649       4.13609       3.53806       2.98346       2.47355       1.99216       1.57863
  36  20 4341.0648    0.9801 15.1553 10.4800  0.0012  0.1339   0.0053   0.3532    0.0228   0.0000   437.7254     -0.746522       17.8617     -0.967528      -17.3422      -12.8584      -5.05455      -19.7634       13.9853       5.82582       3.52825      -1.69154       5.04840     -0.146868       5.54766     -0.825656       3.05398       8.76306       5.67556       7.71022       8.58164       9.12316       9.53731       9.48608       9.37321       8.97449       8.41503       7.66537       6.96467       6.14975       5.31103       4.52116       3.84388       3.17768       2.54766       2.03967
  37   3 1486.8134    0.1682  0.1205 10.0561 -0.0057  0.0145   0.0100   0.0229    0.0220   0.0000   440.9875       1.03064       21.5233      -1.00902      -2.36036     -0.607404      0.908444     -0.261450     -0.169812      0.585921      0.354162     -0.491153     -0.687428      0.130263      0.465013      0.137909     -0.240643     0.0218142      0.459955      0.753048      0.948962      0.695177       1.19434      0.888903      0.927060       1.13107      0.605826      0.986633      0.699613      0.651163      0.655485      0.341830      0.507786      0.348411      0.255082      0.230318
  37   6 2081.1523    0.7962  0.7897 10.2941 -0.0011  0.0163   0.0139   0.0405    0.0595   0.0000   441.0697      0.946975       19.6087     -0.275620     -0.192004      -1.18232      0.608140      -1.43738       1.53986      0.583329     -0.816455    -0.0713588      0.598885    0.00590085     0.0190584      0.383454     -0.133341      0.134333      0.685612      0.930534      0.975534       1.13925       1.14053       1.18036       1.16727       1.09442       1.02528      0.942973      0.843309      0.713491      0.649796      0.546290      0.468180      0.390227      0.312292      0.244236
  37   7 2264.3896    1.1318  0.9453 10.9225 -0.0020  0.0178   0.0185   0.0457    0.0713   0.0000   440.8597     -0.498270       21.9649      -1.58927      -1.91093      0.829808      -1.96465       1.06133       2.13059      0.279864       1.04593      0.964588      0.325420      0.623457     -0.544698     -0.235601    0.00810244     -0.144733      0.784017       1.03488       1.12440       1.27255       1.27151       1.27262       1.24057       1.18368       1.11497       1.04683      0.924903      0.849792      0.721202      0.622182      0.504982      0.430783      0.356100      0.284434
  37   8 2440.6868    1.6261  1.1284 11.6801 -0.0025  0.0195   0.0248   0.0529    0.0749   0.0000   440.6422      -1.33941       22.9841      -2.92801      -5.15522      0.590635     -0.375356      0.686399      -2.36336       1.00852      0.407690     -0.487752      0.158266      0.115928     -0.214682     -0.365000     -0.263048     -0.380845      0.853017       1.12117       1.23229       1.34940       1.37825       1.37976       1.36366       1.31320       1.25847       1.15889       1.04756      0.897011      0.774771      0.649534      0.570297      0.481201      0.386310      0.316666
  37   9 2613.3787    2.2731  1.1315 12.1499  0.0001  0.0194   0.0341   0.0500    0.0845   0.0000   442.2213       1.56289       17.5362     -0.712527      -2.04390      -1.51841       1.12769      -1.66391     0.0504298     0.0309508    -0.0502262     -0.357065       1.17385    0.00868532      0.919125      0.723822     -0.405457     0.0943119      0.889283       1.18028       1.25661       1.32672       1.32813       1.32556       1.32441       1.30595       1.29735       1.17873       1.08671      0.888142      0.766118      0.678759      0.590727      0.491779      0.420287      0.334516
  37  10 2784.5984    3.0207  1.0897 12.8025 -0.0021  0.0182   0.0457   0.0485    0.0793   0.0000   440.5696       1.90544       20.5038     0.0794985      -3.18595     -0.433031      0.322843     -0.166656     -0.320737     0.0124008      -1.28491      -1.04526      -1.13227     -0.474388     -0.451388     -0.323267     -0.316136      0.421795      0.830484       1.08245       1.21443       1.32245       1.34053       1.35642       1.32718       1.23855       1.18428       1.09244      0.983881      0.880428      0.752386      0.662271      0.549118      0.461024      0.366061      0.293916
  37  11 2953.3873    3.7317  1.0149 13.3217  0.0012  0.0181   0.0586   0.0463    0.0782   0.0000   440.5852       3.26503       19.9507    -0.0492533      -3.03169      -3.74083     -0.634964      -1.55330      0.170178      -4.77842     -0.638493       1.44305     0.0379841    -0.0713256      0.222572     0.0891071     -0.561009      0.378357      0.793686       1.07332       1.10747       1.25246       1.27251       1.28569       1.25416       1.24723       1.11056       1.08157      0.969279      0.877410      0.730805      0.622927      0.503696      0.428890      0.363148      0.300192
  37  12 3118.6120    4.1831  1.2039 13.3367  0.0017  0.0195   0.0595   0.0509    0.0912   0.0000   437.9532       4.00621       20.2133      0.980310      -2.23690       2.42239      -2.44842      -1.48147       1.19079     -0.686477     -0.187362     -0.755080     -0.938231      0.370561      0.243616     -0.231798     -0.369535     0.0358151      0.884714       1.13969       1.31533       1.40363       1.37778       1.35624       1.34920       1.26604       1.21109       1.14504       1.07228      0.922974      0.817385      0.722725      0.600631      0.509437      0.413051      0.336263
  37  13 3280.6546    3.6962  1.6920 13.1807 -0.0008  0.0234   0.0457   0.0633    0.0561   0.0000   441.6154       7.46072       14.9438      0.981528      -1.89303      -2.89532      -2.44355      -3.09591      0.745764      -3.28669      -1.23287      -1.86853     -0.245433     -0.228815      0.257808     -0.238616     -0.426251      0.444542       1.05481       1.38409       1.49512       1.64472       1.72551       1.72687       1.68709       1.65911       1.53871       1.40032       1.22085       1.09132      0.940428      0.819356      0.696981      0.575273      0.452658      0.377096
  37  14 3440.4962    3.1399  2.3964 12.5394 -0.0006  0.0279   0.0319   0.0763    0.0466   0.0000   442.5886       4.41770       17.6514      0.942650      -1.81069      -3.64164      -3.32049      -4.70552       1.96301      -1.10138      -1.08511      -1.10421       1.70760     0.0438579      0.765648       1.15741     0.0585909   -0.00319908       1.21115       1.63004       1.78491       1.94245       2.02017       1.97898       1.96641       1.88604       1.75126       1.60228       1.45958       1.30158       1.15632       1.00162      0.858039      0.707383      0.574470      0.457958
  37  15 3598.5420    2.4668  3.7655 11.9857 -0.0007  0.0378   0.0208   0.0998    0.0370   0.0000   438.7116       8.98094       16.9839      -2.89477      -1.94592      -4.96510       2.33129      -5.23009      -3.28345     0.0757876       3.30801      -1.38901      -1.71716      0.523410     -0.911736       1.05601     -0.427036      0.378767       1.61991       2.12613       2.36883       2.55300       2.62214       2.64752       2.65082       2.51259       2.35682       2.18277       1.96014       1.74129       1.51336       1.31355       1.09163      0.919855      0.747507      0.603253
  37  16 3755.3001    2.0328  5.9361 11.3474 -0.0003  0.0499   0.0138   0.1361    0.0304   0.0000   437.4861       7.22748       10.5023       6.38916      0.517423     -0.826785      -1.96543      -5.38841      -4.09620      -2.02342       1.31229      -1.02989       1.71208       1.28962       1.58828     -0.270539      0.539562       1.59719       2.13578       2.84443       3.17546       3.39855       3.57225       3.53821       3.52055       3.31831       3.14002       2.88016       2.61544       2.32385       2.00472       1.75366       1.46863       1.21049      0.989865      0.794302
  37  17 3910.9459    1.6605  7.6325 11.0764 -0.0008  0.0625   0.0106   0.1721    0.0287   0.0000   439.1413       2.45059       8.51619       4.03019     -0.824388      -3.32511      0.583385      -6.40937       8.47380      -8.32609    -0.0778646       3.57323       2.77725      -2.58334      -2.80565      0.793856      -1.57480       1.92312       2.76375       3.68027       4.03845       4.42057       4.51856       4.57317       4.53407       4.32817       4.02152       3.70530       3.31614       2.96966       2.58484       2.23571       1.83937       1.55468       1.25464       1.03014
  37  18 4065.5120    1.3841 10.2916 10.8077  0.0002  0.0847   0.0078   0.2265    0.0268   0.0000   441.1833       1.90488       7.85602      -11.8217       5.23437      -2.41448       1.79827      -18.8093      -4.51009       11.0577       6.57890      -7.39662      0.679056       5.44698       5.53231      0.341481      0.989266      -2.72112       3.66596       4.77356       5.33266       5.88022       6.06720       6.13533       5.90019       5.63758       5.34495       4.92480       4.43874       3.94781       3.44721       2.95479       2.52472       2.08815       1.69027       1.35678
  37  19 4219.3533    1.1137 13.0457 10.7346  0.0008  0.1117   0.0061   0.3050    0.0231   0.0000   445.6291       22.8392       10.7042      -15.4734       7.44028      -24.7459     -0.474389      -5.07868      0.151569      -8.10630      0.297706     -0.184015      -6.00347      -2.15925     -0.604228     -0.182978      -1.20872       1.88998       4.71359       6.36330       7.07541       7.54110       7.77963       7.84999       7.75378       7.51401       7.00333       6.47948       5.75051       5.21271       4.46451       3.90092       3.27928       2.74107       2.20902       1.81010
  38   4 1713.0331    0.3187  0.2991 10.1048 -0.0072  0.0126   0.0099   0.0281    0.0277   0.0000   441.8696     -0.737231       20.9734    0.00441236      -1.99724      0.464680      0.966713     -0.940168     -0.812260     0.0718619      0.510729     -0.223591     -0.367250      0.326288     -0.228751     -0.310335     -0.129612      0.871021      0.543213      0.773176      0.870950      0.837919      0.844833      0.786923      0.749756      0.793551      0.762517      0.756067      0.682415      0.646434      0.534752      0.444869      0.366845      0.296313      0.236684      0.212878
  38   6 2098.9677    0.8388  0.7728 10.4909 -0.0041  0.0156   0.0147   0.0390    0.0574   0.0000   440.1330      -1.27516       20.0417      0.285398      -2.52677     -0.275941     -0.596889       2.63514     -0.496123      -2.24082      -1.23986     -0.217212     -0.451290     -0.394280     -0.742622      0.301676     -0.256615    -0.0716452      0.644697      0.869940      0.951539       1.06313       1.07343       1.09097       1.10310       1.02883      0.967931      0.882217      0.808011      0.738467      0.614734      0.536921      0.458049      0.380732      0.310753      0.251936
  38   7 2282.9217    1.1756  1.0340 10.9338 -0.0027  0.0186   0.0184   0.0483    0.0747   0.0000   441.3222      0.810450       21.4740       1.68623      -3.17499   -0.00521193     -0.258791     -0.572708      -2.48775      0.235262     -0.708338      0.467136      0.158766      0.208614     -0.802795     -0.402190     -0.325467      0.251423      0.808001       1.03913       1.16015       1.25995       1.31639       1.30898       1.27589       1.24992       1.20209       1.10680      0.961568      0.872246      0.742884      0.629890      0.528586      0.443999      0.369063      0.300907
  38   8 2460.0141    1.7625  1.1121 11.7554 -0.0044  0.0190   0.0269   0.0501    0.0759   0.0000   441.1462       1.53381       22.0285      0.363418      -3.39323       1.04304     -0.566021      -1.06538      -2.80247      -2.95603     -0.475677      -1.96048      0.917915     -0.989977     -0.261296     -0.333584      0.279008      0.279558      0.818386       1.12388       1.20300       1.34005       1.37689       1.34376       1.29080       1.24406       1.16247       1.10773      0.998286      0.960535      0.842550      0.715973      0.606091      0.495116      0.418776      0.340721
  38   9 2633.7443    2.4097  1.1071 12.1074 -0.0006  0.0184   0.0349   0.0463    0.0891   0.0000   442.2083       2.59552       21.4029      0.258269      -3.51406     -0.395554   -0.00466866      -1.73356      0.917582     -0.487023     -0.106456     -0.135006      0.151523      -1.02533      0.587314      0.367751     -0.756684     -0.248365      0.770128       1.03987       1.13222       1.22418       1.25056       1.26706       1.28199       1.21362       1.13671       1.05186      0.960781      0.853071      0.727330      0.661816      0.529364      0.473564      0.383171      0.308101
  38  10 2806.1445    3.0871  1.1258 12.7708 -0.0020  0.0184   0.0452   0.0482    0.0836   0.0000   440.2396       3.29829       21.4385      0.777267      -1.37462      -3.64091     -0.147214      -2.20494      0.693710     -0.618488      -1.01643     -0.373809      -1.58524     -0.231934     -0.589467     -0.511804      0.284397     -0.622471      0.785935       1.04635       1.16907       1.25880       1.27859       1.32315       1.30758       1.22459       1.16781       1.04532      0.984196      0.863958      0.754190      0.657213      0.559937      0.455073      0.380339      0.308640
  38  11 2975.9678    3.9222  1.0371 13.0460 -0.0020  0.0175   0.0578   0.0432    0.0939   0.0000   441.6466       5.04715       19.4350      0.846367     -0.850407      -1.96484       2.40220      -2.57402       2.11275      -1.66239      -2.29413      -1.31865     -0.749173      0.670086      0.378382      0.126975    -0.0216414      0.214056      0.760080       1.04136       1.15468       1.29834       1.34848       1.32408       1.30001       1.21869       1.13951       1.05116      0.947401      0.843238      0.723995      0.645609      0.534725      0.445050      0.359033      0.288526
  38  12 3142.3976    4.0121  1.2041 13.5495 -0.0063  0.0189   0.0584   0.0532    0.0767   0.0000   441.0498       3.56439       16.2064       1.24524      -3.43094      -2.76309      -1.21613    -0.0145031      0.829310      -5.15504      0.418895     -0.139172     -0.978979      0.588305      0.392270       1.00985     -0.334570      0.222546      0.829725       1.08813       1.21316       1.33395       1.32971       1.39770       1.34615       1.23879       1.18794       1.12827       1.00208      0.899302      0.786215      0.689253      0.573438      0.498487      0.395688      0.312424
  38  13 3305.8193    3.6339  1.7131 13.3060 -0.0001  0.0238   0.0450   0.0648    0.0557   0.0000   440.7729       5.04973       15.8827     0.0180780      -5.21481      -4.70140      0.980677      -1.01864      0.302979      -1.02451      0.672319     -0.456915     -0.427669       1.25598       1.00084     -0.172756    -0.0950398     -0.197186       1.05845       1.43121       1.60444       1.76364       1.81815       1.86698       1.79737       1.72056       1.60740       1.48019       1.36888       1.18614       1.00440      0.845814      0.705408      0.602543      0.492663      0.404193
  38  14 3466.8020    2.9412  2.6816 12.5174 -0.0011  0.0302   0.0285   0.0816    0.0412   0.0000   441.1748       5.49037       15.0626      -1.42195      -4.31857      -1.95642     -0.451556      -4.76398       2.11902      -3.02506      -1.00251      -2.07609       2.21108       2.03208      -2.00476     -0.771041      0.401462     -0.562739       1.27164       1.70975       1.89026       2.05979       2.11569       2.13664       2.10139       2.00992       1.89965       1.75789       1.56043       1.43545       1.22207       1.06756      0.914585      0.757713      0.627753      0.503253
  38  15 3625.8657    2.4677  4.0498 11.7663  0.0001  0.0370   0.0192   0.1019    0.0363   0.0000   441.2488       5.99060       14.1576       1.18350      -1.12342      -5.30452      -5.68709      -1.73527     -0.655537      -2.55123     -0.424745     -0.934987      -1.16285      -1.08198      0.453532       1.73913      -1.39140      0.185870       1.59687       2.09053       2.32268       2.50791       2.58330       2.60876       2.59848       2.46588       2.34415       2.13257       1.94703       1.73962       1.51985       1.33782       1.12573      0.939814      0.771425      0.617523
  38  16 3783.4516    1.9735  6.1961 11.2549 -0.0004  0.0512   0.0128   0.1374    0.0311   0.0000   441.4245       2.32267       15.1812       3.98091       2.10185      -5.53644       1.43300      -5.11127       2.40997      -4.69106       2.24127     -0.271993      0.830429      -2.13509      0.970948       1.29021      0.577358     0.0789797       2.17738       2.85005       3.16007       3.39375       3.53133       3.63889       3.53169       3.43028       3.15286       2.92626       2.67838       2.39654       2.11345       1.78225       1.55060       1.27279       1.07289      0.851274
  38  17 3939.7936    1.5693  8.0897 11.1003 -0.0005  0.0670   0.0098   0.1823    0.0272   0.0000   439.0492       13.1692       12.9503     -0.238762      -2.73965      -1.53550      -1.09546       1.66889      -7.40832      -1.97677      0.994756       5.28841      -4.34618      -2.95732      -1.98878      -1.77043      -2.29187     -0.242646       2.76789       3.70545       4.14628       4.41808       4.66007       4.61611       4.64608       4.37932       4.08368       3.89083       3.46084       3.14492       2.70832       2.35832       1.99022       1.66000       1.35792       1.12514
  38  18 4095.2591    1.3047 10.9778 10.8508 -0.0016  0.0891   0.0071   0.2483    0.0251   0.0000   431.9254       1.13480       22.1809       4.23375      -7.40114      -14.7745     -0.582804       7.65237      -4.86154      -13.4054      -1.36429      0.365495    -0.0296066       5.47471      -3.17860      -2.60351      -2.81628       2.15911       3.64764       4.86876       5.38031       5.86323       6.12196       6.11950       5.96066       5.82369       5.51017       5.10475       4.56998       4.06335       3.55173       3.14304       2.64499       2.20229       1.77602       1.46966
  38  19 4249.8684    1.0481 13.6408 10.7489 -0.0004  0.1203   0.0057   0.3207    0.0221   0.0000   441.1454       8.67741       19.1646      -2.86248       5.39797      -12.9052      -9.42527       5.97520       4.62970      -5.94268      -12.3579      -9.00445       1.35556       2.71763      -2.40736     -0.203668      -2.95738      0.580587       5.02063       6.52862       7.33996       7.98415       8.37155       8.27975       8.23968       7.94374       7.31243       6.87881       6.13654       5.63966       4.90360       4.26500       3.58382       2.99832       2.47184       2.00115
  39   4 1728.2510    0.3501  0.3084  9.9985 -0.0021  0.0113   0.0096   0.0256    0.0289   0.0000   441.2880    -0.0840061       21.6159      0.445143      -4.25960     -0.327148     -0.197091      0.236244     0.0460670      0.664120      0.177909      0.100560     -0.275007   -0.00444358     0.0268455     -0.342265    -0.0684742      0.221529      0.443482      0.587929      0.707891      0.701085      0.796579      0.759833      0.768308      0.743762      0.641184      0.665756      0.539963      0.529819      0.454015      0.402933      0.333171      0.292572      0.246101      0.194687
  39   6 2116.5656    0.8540  0.7950 10.4435 -0.0015  0.0153   0.0146   0.0406    0.0582   0.0000   441.5023     -0.884290       20.8918       1.36156      -4.09904      -2.36947     -0.208139       1.31559     0.0523278      0.511271      0.304328      0.588265      0.239541      0.598668      -1.13180     -0.440855     -0.303182     0.0911632      0.645991      0.831277      0.930174       1.02892       1.07661       1.04897       1.03649       1.02011      0.954851      0.904618      0.807869      0.680081      0.626891      0.546739      0.456011      0.390886      0.318305      0.265809
  39   7 2301.1916    1.2374  1.0491 11.1194 -0.0017  0.0185   0.0190   0.0477    0.0692   0.0000   440.4175      0.601817       21.2539      0.126591      -4.09701     -0.784010      0.418697      -2.21768      -1.70820      0.300672     0.0503488     -0.141194      0.405659     -0.209353      0.197294      0.786928     -0.198474      0.263394      0.795883       1.02531       1.10278       1.28540       1.29208       1.32970       1.30919       1.25045       1.16325       1.08580      0.996181      0.834903      0.743833      0.661786      0.564754      0.479264      0.383194      0.310861
  39   8 2479.0855    1.7530  1.2164 11.6827 -0.0028  0.0200   0.0255   0.0516    0.0768   0.0000   440.3320       2.10410       22.1388       1.01536      -2.57854     -0.407400     -0.221562       2.00695     0.0606293      -1.63956       2.23751      -1.48563     0.0319247   -0.00493712      0.904420     -0.617933     -0.289040      0.465135      0.875591       1.16876       1.27249       1.37346       1.37915       1.40868       1.40620       1.32500       1.29769       1.20499       1.09358      0.987154      0.846408      0.727055      0.610528      0.522593      0.432378      0.353813
  39   9 2653.9060    2.4826  1.1450 12.2703 -0.0011  0.0191   0.0355   0.0490    0.0831   0.0000   441.2057       3.14839       20.9931     -0.464995      -1.72268      -3.66251      0.467055      -2.63027     -0.289021      -1.38068     -0.334481     -0.881004     -0.555626     -0.420046      -1.04362      0.260331     -0.325536     0.0226722      0.819092       1.10671       1.20419       1.37981       1.32723       1.29702       1.25968       1.21855       1.14628       1.10603       1.00530      0.942683      0.826877      0.769000      0.629630      0.527031      0.426079      0.352010
  39  10 2827.3406    3.2555  1.0606 12.8579 -0.0011  0.0173   0.0479   0.0458    0.0805   0.0000   441.3311       3.84698       19.7024      0.458279      -2.00692      0.141018      -1.16219      -1.67772       1.57193      -2.91593     -0.613114     -0.516111      0.222401    -0.0934140     -0.590495     -0.472486     -0.238513      0.169870      0.717608      0.972974       1.07618       1.14993       1.16745       1.18585       1.16683       1.17853       1.09960       1.03474      0.905984      0.789938      0.701969      0.618942      0.535677      0.437598      0.358794      0.291305
  39  11 2998.2084    3.9846  1.0106 13.3731 -0.0003  0.0170   0.0600   0.0444    0.0779   0.0000   440.8800       4.81819       17.5159       1.24823      -2.19958      -2.78220      -1.37055      -2.26806     -0.721653      -1.53752     -0.486154      -1.05706     -0.960853      0.807955      0.839819     -0.398645     -0.457030     0.0689914      0.733329      0.943151       1.02506       1.14232       1.14522       1.19768       1.18590       1.15390       1.07751      0.971634      0.903459      0.784590      0.675205      0.609235      0.517100      0.437864      0.370909      0.293630
  39  12 3165.8121    4.1113  1.2932 13.2453  0.0020  0.0193   0.0551   0.0512    0.0788   0.0000   440.7083       3.42959       17.9547      0.419942      -1.36286      -4.24013      -2.31658      -1.25674      0.727955     -0.589262      -2.04297      0.642863       1.30171       1.05592       1.05009      0.473228    -0.0723835     -0.281295      0.805156       1.07539       1.17601       1.27589       1.31146       1.29823       1.32563       1.26441       1.22395       1.08404      0.989454      0.902968      0.839550      0.712018      0.598500      0.490124      0.412234      0.336603
  39  13 3330.5060    3.6159  1.8527 12.9784 -0.0016  0.0244   0.0415   0.0639    0.0575   0.0000   440.6827       3.70374       15.7656       2.35063      -2.41290      -1.07877      0.366351      -5.36616     -0.279121      -2.08201     -0.618186     -0.242665      0.430588     -0.173797      -1.13810      0.181189      0.209219    0.00299281      0.991452       1.36064       1.42549       1.61655       1.63715       1.68729       1.64931       1.59826       1.50496       1.40945       1.26549       1.11126      0.979381      0.857659      0.740378      0.620532      0.507303      0.412827
  39  14 3492.6835    2.9131  2.8423 12.3949 -0.0018  0.0310   0.0268   0.0817    0.0398   0.0000   442.0776       5.13792       14.7308     -0.919933      -5.38854      0.858805      -1.92342      -6.93414     -0.912092      -3.31508      0.644267      -1.58552       1.32438     -0.869988     -0.403709     -0.905656      0.517207       1.32165       1.24133       1.67703       1.84470       2.03856       2.12832       2.12229       2.11968       1.98511       1.88006       1.73882       1.60833       1.42031       1.26926       1.10177      0.938316      0.780089      0.640302      0.520311
  39  15 3652.8284    2.3477  4.4178 11.6623 -0.0003  0.0395   0.0174   0.1064    0.0342   0.0000   438.7255       5.91453       20.4267      0.406552      -2.86946      -9.33604       2.42550       2.15769      -1.47084      -5.03755      -1.18629     -0.876448     -0.628376      -1.04835     -0.563038      -1.06687     -0.702780     0.0988826       1.63563       2.12433       2.36230       2.57633       2.72500       2.71567       2.69701       2.58023       2.41204       2.26085       2.04650       1.83946       1.59244       1.41002       1.21674       1.00126      0.836095      0.683463
  39  16 3811.3123    1.9159  6.4269 11.2494 -0.0005  0.0522   0.0122   0.1429    0.0294   0.0000   445.1843       6.56108       15.1253      0.437661      -2.81767       6.66227       3.55574      -9.01203     -0.896579      -4.23242      -2.61196      -1.55323      -4.86190      -1.56094      0.980139       2.66727      0.584790     -0.839777       2.13361       2.86251       3.21697       3.53172       3.62847       3.65762       3.58616       3.45569       3.27337       2.99500       2.76523       2.44639       2.13878       1.87719       1.60168       1.34655       1.10051      0.895691
  39  17 3968.4048    1.5590  8.8950 10.9548 -0.0004  0.0706   0.0090   0.1919    0.0276   0.0000   436.4923       15.4914       17.1875       7.99855       7.65314      -7.20338     -0.585129      -1.83317       1.30133      -2.06704       3.62546       2.90580      -3.69364     -0.595607      -2.28580       1.47176       1.61096     -0.802742       2.88318       3.85114       4.30742       4.71802       4.83155       4.89496       4.75684       4.64141       4.48539       4.04889       3.73591       3.28684       2.89033       2.51957       2.11556       1.80708       1.49055       1.21394
  39  18 4124.7095    1.2798 11.8467 10.7651  0.0012  0.0958   0.0066   0.2611    0.0247   0.0000   436.7108       15.2497       18.9379       4.50839       11.1786      -13.2872      -2.93147      -11.2306      -6.14031      -11.0257       3.74836       1.56976      0.407780      -1.54979       1.38956      -5.75057      -1.84145     -0.639388       3.88526       5.14053       5.76353       6.28747       6.55115       6.51347       6.45802       6.25399       5.86386       5.45149       4.96269       4.47271       3.95060       3.38918       2.91522       2.40758       1.99166       1.63814
  39  19 4279.7848    1.0117 14.2504 10.6786 -0.0004  0.1249   0.0055   0.3322    0.0218   0.0000   450.7966       17.7684       2.84381       12.5972       11.6920      -18.1268      -2.06695       5.91884       6.51396      -7.55426       11.2999       9.56184       6.24888      -1.69226       1.00905       3.46624       3.40958     -0.748073       5.01702       6.70038       7.55037       8.08958       8.40400       8.56255       8.39078       8.00458       7.67513       7.06258       6.38477       5.83986       5.10346       4.45108       3.77695       3.18674       2.57365       2.12953
  40   6 2133.9213    0.8657  0.8817 10.4154 -0.0022  0.0164   0.0138   0.0423    0.0630   0.0000   442.9791      0.185895       20.2359     -0.411692      -3.00481     -0.306743      0.600515       1.46135     -0.293318      -1.58888      0.700491       1.50776    -0.0692671    -0.0331644     -0.546443       1.53566      0.184828     -0.144752      0.662423      0.852743      0.946648       1.05255       1.09786       1.09913       1.05106      0.987160      0.983356      0.922394      0.800247      0.766754      0.685767      0.589400      0.511026      0.448775      0.357075      0.294573
  40   7 2319.3521    1.3199  1.1065 10.9669 -0.0020  0.0181   0.0192   0.0475    0.0787   0.0000   441.3293       1.37614       21.0918      0.814441      -4.51032      -2.04599     0.0398617    -0.0911724       1.28946     -0.205713      -1.35572      -1.23147      -1.63090       1.35627      -1.07288      0.141769      0.154243     -0.188203      0.731386      0.979098       1.08499       1.17888       1.19809       1.21479       1.20840       1.15625       1.09459       1.03145      0.928751      0.868776      0.758720      0.660081      0.564210      0.464766      0.390873      0.317157
  40   8 2497.9415    1.8068  1.1426 11.9994 -0.0017  0.0192   0.0267   0.0507    0.0689   0.0000   441.1851       1.81595       22.5771      -1.07587      -3.53282     0.0289361      0.609951      -1.31194      -2.01397       1.51543    -0.0989477      0.296031     -0.444449    -0.0509307     -0.239799     -0.793775     -0.247121     0.0431809      0.776775       1.00797       1.13657       1.24750       1.31307       1.32508       1.29882       1.24594       1.19942       1.08456      0.983875      0.896381      0.790072      0.693549      0.590247      0.495107      0.409760      0.340142
  40   9 2673.8303    2.5142  1.1900 12.5108 -0.0033  0.0189   0.0364   0.0525    0.0756   0.0000   441.6395       1.20640       21.5544     -0.837333      -3.53241     -0.957364      -1.45147      -2.99443      -1.02516      -1.41297     -0.150089     -0.531228     -0.316006     -0.605475      -1.07493    -0.0519346     -0.124981     -0.116043      0.771043       1.01252       1.10998       1.24432       1.27007       1.32911       1.22641       1.22373       1.14184       1.09586      0.992400      0.864189      0.774178      0.679476      0.599670      0.485217      0.422625      0.333220
  40  10 2848.3298    3.3052  1.0466 12.9350 -0.0003  0.0172   0.0483   0.0452    0.0783   0.0000   440.9282       2.96004       20.4702     0.0977000     -0.148381      -1.19304     -0.935483     -0.468494      0.915677      -2.67499     -0.644534      -1.29821     -0.824448     -0.355417      0.230130      0.324179     -0.239240      0.548510      0.707451      0.918293       1.02358       1.14867       1.15872       1.16456       1.19241       1.12009       1.06271      0.972364      0.903190      0.819168      0.691083      0.625821      0.531996      0.444942      0.372455      0.308200
  40  11 3020.1230    4.0349  1.1538 13.1432  0.0007  0.0179   0.0561   0.0471    0.0899   0.0000   441.1313       4.29182       20.4846      -3.08322      -4.60842     -0.154319      0.386368      -1.61968       2.59687      -1.72330     -0.926136     -0.538606     0.0156690     0.0605273       1.30821     -0.693361     -0.559317     -0.202462      0.720784      0.945517       1.03896       1.13852       1.16885       1.17702       1.18603       1.16040       1.08997       1.02741      0.909445      0.834479      0.707564      0.630677      0.533362      0.452751      0.378105      0.304357
  40  12 3188.7764    4.1227  1.3025 13.4746 -0.0020  0.0200   0.0562   0.0528    0.0716   0.0000   441.8199       6.00699       18.7415       1.35475      -1.49596      -1.66556      -2.31726      -3.07421       3.41476      -4.87289      -2.01432      -2.18035      0.565098      0.326132      0.430427     -0.149417      0.725712     -0.115878      0.798119       1.05776       1.14810       1.27925       1.29253       1.28583       1.33385       1.22598       1.21122       1.13019       1.02437      0.897149      0.800274      0.697052      0.610512      0.507351      0.423368      0.353258
  40  13 3354.7534    3.4728  1.9035 13.0177 -0.0009  0.0243   0.0388   0.0651    0.0521   0.0000   440.9472       3.93623       19.2426      -1.03685      -1.97276      -3.43309     0.0179094      -2.58775       2.73021      -1.59506       1.17580      -2.12649     -0.734241      0.555423       1.26296      0.174934      0.423897      0.558563      0.975062       1.28131       1.44324       1.57861       1.62909       1.65897       1.61660       1.53635       1.47734       1.38494       1.24211       1.12267       1.02713      0.879311      0.751378      0.634339      0.541391      0.439578
  40  14 3518.2312    2.8322  3.1510 12.1757 -0.0003  0.0318   0.0239   0.0844    0.0382   0.0000   440.4477       4.53329       17.3400     -0.215348       3.18306      -1.74714    -0.0912391      -4.92055       1.02909      -4.64998       1.79158      -1.02242      0.775152      0.116526     -0.202609     -0.672263      0.796632      0.597834       1.26353       1.67579       1.86639       2.01658       2.13901       2.09932       2.15774       2.01470       1.91256       1.78676       1.64099       1.45614       1.29606       1.13066      0.983465      0.830653      0.674451      0.571544
  40  15 3679.4634    2.2500  4.9291 11.6829 -0.0004  0.0425   0.0160   0.1166    0.0303   0.0000   440.2781       10.0591       19.3208      0.544024       4.06319      -2.19572     0.0935124      -3.97702       3.65143      -2.63180      -3.07799      -4.17601       2.90624       1.85647      0.660893       1.82596      0.600411      -1.03153       1.71835       2.24082       2.50370       2.73605       2.90515       2.86516       2.86899       2.71848       2.62369       2.43716       2.20474       1.96662       1.72901       1.51926       1.31779       1.09510      0.903922      0.747788
  40  16 3838.9448    1.8840  7.1469 11.1090 -0.0003  0.0556   0.0112   0.1518    0.0297   0.0000   440.8589       15.6778       15.7494       1.98290      -3.81314     -0.257843       4.78298      -6.86348      -1.68818      -6.74482     -0.757423      0.867616     -0.313239       1.02693       3.68034       1.55212      -2.65727     -0.855774       2.22073       2.92002       3.24867       3.52212       3.73474       3.73811       3.67214       3.57899       3.36426       3.13298       2.86528       2.59829       2.27186       1.99463       1.69667       1.43656       1.19238      0.982924
  40  17 3996.8071    1.5110  9.5927 10.9190  0.0003  0.0756   0.0082   0.2058    0.0266   0.0000   443.3477       11.1931       7.79387      -1.75510      -2.98462      -1.32841      -3.06933      -3.45999      0.669679      -5.29724       4.23934       3.31982       1.48045       4.00510     -0.587879     -0.372279      -1.51677       2.11639       3.08118       4.01420       4.55683       4.89744       5.09295       5.15332       5.07617       4.90033       4.61887       4.34064       3.93258       3.56335       3.14365       2.75248       2.36274       2.00222       1.66445       1.36803
  40  18 4153.6370    1.2059 12.0437 10.8133 -0.0021  0.0998   0.0063   0.2672    0.0236   0.0000   438.7166      0.657689       21.6415       1.54269      -2.84504      -3.45807      -11.0389      -13.8316       10.7677       1.89402      -7.14324      -3.91163       3.79389       3.13523      -1.70072       1.46239       1.58466      -1.19779       3.91434       5.19043       5.83835       6.36451       6.61988       6.64562       6.53761       6.35140       6.01049       5.56342       5.14121       4.66540       4.07108       3.55213       3.03944       2.61026       2.13806       1.77433
  41   2 1301.5769    0.0962  0.0736 10.1264 -0.0521  0.0140   0.0078   0.0254    0.0197   0.0000   442.3591      0.175620       20.7654     -0.529887      -2.21617    -0.0658757      0.150599      0.185916      0.224758      0.358716     -0.541871      0.245184     -0.812783     -0.903275      0.591643      0.200889      0.136535    -0.0521327      0.567893      0.851923      0.987551       1.11196       1.09658       1.13092      0.970522      0.979980      0.839560      0.833431      0.781695      0.780197      0.675041      0.581496      0.490131      0.413077      0.359611      0.271248
  41   3 1544.3631    0.2014  0.1884 10.0606 -0.0040  0.0105   0.0082   0.0233    0.0223   0.0000   440.8666     -0.374216       22.4284     -0.679087      -2.82595      0.578218       1.21960     -0.605330     -0.900284     -0.806924      0.383220      0.361045     -0.176823      0.260553    -0.0707273      0.623988      0.401912     0.0765272      0.465118      0.562417      0.629922      0.668829      0.630816      0.717869      0.709304      0.675496      0.648022      0.627617      0.519836      0.519216      0.468824      0.399341      0.332356      0.289182      0.244256      0.206517
  41   4 1758.0440    0.3940  0.3975 10.0450 -0.0017  0.0144   0.0096   0.0290    0.0320   0.0000   442.0127     -0.864597       21.4456     0.0515669      -3.00897     -0.357108      -1.12189     -0.254433      0.699253     -0.581357     -0.546933     -0.319346    -0.0664930      0.318958     0.0731631      0.323287     0.0395502    -0.0228591      0.675691       1.01921       1.06660       1.20861       1.08536       1.08638      0.957994      0.883943      0.829196      0.849348      0.778185      0.764080      0.655713      0.661213      0.503837      0.485826      0.367671      0.317489
  41   5 1957.4595    0.6290  0.5379 10.2719 -0.0037  0.0127   0.0126   0.0300    0.0418   0.0000   441.1250      0.419653       19.7798     0.0957005      -2.64001     -0.426129       2.49977     -0.257784     -0.509855     -0.506820      0.362538      0.208474     -0.132900     -0.372039      0.442603     -0.406096     -0.466671      0.105076      0.508318      0.665575      0.742429      0.823667      0.840601      0.835729      0.877363      0.808351      0.750090      0.749414      0.655235      0.583219      0.516952      0.468954      0.400111      0.334556      0.279414      0.227899
  41   6 2151.1351    0.9405  0.7918 10.6436  0.0003  0.0154   0.0155   0.0380    0.0589   0.0000   440.9887    -0.0618335       20.5659     -0.218901     -0.869902     0.0887189      -1.47211     -0.974443       1.43506      -1.71367     -0.830505    -0.0728342       1.44114     -0.212608     -0.284133      0.401547     -0.136987      0.208004      0.615763      0.820586      0.898385      0.953217      0.999637       1.02046      0.988785      0.973504      0.930940      0.871784      0.792031      0.731804      0.630119      0.554416      0.479542      0.414683      0.342150      0.290259
  41   7 2337.1734    1.3458  1.0422 11.3342 -0.0011  0.0181   0.0202   0.0468    0.0679   0.0000   441.0054      0.765318       22.4072     -0.514457      -1.62698      -4.21723      -1.21891       1.02709      0.582983      0.244764    -0.0766494    -0.0537396      0.110721      0.683877     -0.769146     -0.297882     0.0820711      0.117920      0.675972      0.933818      0.996939       1.12487       1.13676       1.15932       1.15575       1.09449       1.06742      0.969358      0.921252      0.807531      0.739821      0.631315      0.551570      0.463467      0.384629      0.330807
  41   8 2516.6168    1.9756  1.1897 11.6974 -0.0018  0.0190   0.0274   0.0492    0.0875   0.0000   441.4307       2.78757       23.0325       1.33502      -5.38081     -0.121260       1.47761       1.22586     -0.262917      -2.35243      0.286057      0.637344      0.554299      -1.20520      0.988297      0.184655     -0.217121     -0.246802      0.769448       1.00859       1.11182       1.19300       1.20193       1.25611       1.19793       1.20467       1.14077       1.04483      0.975812      0.878524      0.789433      0.698420      0.580818      0.506696      0.421787      0.345709
[truncated: 751,746 more chars]
